# Supplementary material for: Loss of Cx43 in Murine Sertoli Cells Leads to Altered Prepubertal Sertoli Cell Maturation and Impairment of the Mitosis-Meiosis Switch
Source: Cells. 2020 Mar 10;9(3):676. doi: 10.3390/cells9030676 (PMC7140672; doi:10.3390/cells9030676)
Supplement: Supplementary file 1 [file cells-09-00676-s001.zip]

Archive with 23 entries (23 files):
- Figure S1.docx
- Figure S2.docx
- Table S1_Animal samples used for RNA-Seq.xlsx
- Table S10_NGS_DiffAnalysis_KO_normalized.xlsx
- Table S11_NGS_DiffAnalysis_KO_normalized SC.csv
- Table S12_NGS_DiffAnalysis_timespecific.xlsx
- Table S13_NGS_DiffAnalysis_timespecific_normalized.xlsx
- Table S14_NGS_DiffAnalysis_timespecific_normalized SC .csv
- Table S15_NGS_GSEA_GO_WholeData_normalized.xlsx
- Table S16_NGS_GSEA_GO_day8_normalized.xlsx
- Table S17_NGS_GSEA_GO_day10_normalized.xlsx
- Table S18_NGS_GSEA_GO_day12_normalized.xlsx
- Table S19_PANTHER pathways of all significantly altered genes.docx
- Table S2_Candidate gene list.xlsx
- Table S20_PANTHER pathways of the candidate genes.docx
- Table S21_Differential gene expression of connexins in SCCx43KO mice.xlsx
- Table S3_NGS_DiffAnalysis_WholeData.xlsx
- Table S4_NGS_DiffAnalysis_WholeData_normalized.xlsx
- Table S5_NGS_DiffAnalysis_WholeData_normalized SC.csv
- Table S6_NGS_DiffAnalysis_WT.xlsx
- Table S7_NGS_DiffAnalysis_WT_normalized.xlsx
- Table S8_NGS_DiffAnalysis_WT_normalized SC.csv
- Table S9_NGS_DiffAnalysis_KO.xlsx
