# Supplementary material for: Loss of Cx43 in Murine Sertoli Cells Leads to Altered Prepubertal Sertoli Cell Maturation and Impairment of the Mitosis-Meiosis Switch
Source: Cells. 2020 Mar 10;9(3):676. doi: 10.3390/cells9030676 (PMC7140672; doi:10.3390/cells9030676)
Supplement: Supplementary file 1 [file cells-09-00676-s001.zip › Table S1_Animal samples used for RNA-Seq.xlsx]

## Sheet: Tabelle1
Supplementary Table S1. Animal samples used for RNA-Seq. Submission IDs of fastq-files, samples and genotypes used for next generation sequencing of mRNA are displayed.
Bioproject	Biosample	Strain	Sex	Tissue	Genotype
PRJNA603458	SAMN14002560	SCCx43KO	male	testis	knockout (Amh-Cre positive/ Gja1-homofloxed)
PRJNA603458	SAMN14002561	SCCx43KO	male	testis	wild type (Amh-Cre negative/ Gja1-homofloxed)
PRJNA603458	SAMN14047993	SCCx43KO	male	testis	knockout (Amh-Cre positive/ Gja1-homofloxed)
PRJNA603458	SAMN14047994	SCCx43KO	male	testis	wild type (Amh-Cre negative/ Gja1-homofloxed)
PRJNA603458	SAMN14047996	SCCx43KO	male	testis	knockout (Amh-Cre positive/ Gja1-homofloxed)
PRJNA603458	SAMN14047998	SCCx43KO	male	testis	wild type (Amh-Cre negative/ Gja1-homofloxed)
PRJNA603458	SAMN14047999	SCCx43KO	male	testis	knockout (Amh-Cre positive/ Gja1-homofloxed)
PRJNA603458	SAMN14048000	SCCx43KO	male	testis	knockout (Amh-Cre positive/ Gja1-homofloxed)
PRJNA603458	SAMN14048001	SCCx43KO	male	testis	knockout (Amh-Cre positive/ Gja1-homofloxed)
PRJNA603458	SAMN14048002	SCCx43KO	male	testis	knockout (Amh-Cre positive/ Gja1-homofloxed)
PRJNA603458	SAMN14048003	SCCx43KO	male	testis	knockout (Amh-Cre positive/ Gja1-homofloxed)
PRJNA603458	SAMN14048005	SCCx43KO	male	testis	knockout (Amh-Cre positive/ Gja1-homofloxed)
PRJNA603458	SAMN14048007	SCCx43KO	male	testis	knockout (Amh-Cre positive/ Gja1-homofloxed)
PRJNA603458	SAMN14048008	SCCx43KO	male	testis	knockout (Amh-Cre positive/ Gja1-homofloxed)
PRJNA603458	SAMN14048009	SCCx43KO	male	testis	knockout (Amh-Cre positive/ Gja1-homofloxed)
PRJNA603458	SAMN14048010	SCCx43KO	male	testis	wild type (Amh-Cre negative/ Gja1-homofloxed)
PRJNA603458	SAMN14048011	SCCx43KO	male	testis	wild type (Amh-Cre negative/ Gja1-homofloxed)
PRJNA603458	SAMN14048012	SCCx43KO	male	testis	wild type (Amh-Cre negative/ Gja1-homofloxed)
PRJNA603458	SAMN14048013	SCCx43KO	male	testis	wild type (Amh-Cre negative/ Gja1-homofloxed)
PRJNA603458	SAMN14048014	SCCx43KO	male	testis	wild type (Amh-Cre negative/ Gja1-homofloxed)
PRJNA603458	SAMN14048015	SCCx43KO	male	testis	wild type (Amh-Cre negative/ Gja1-homofloxed)
PRJNA603458	SAMN14048016	SCCx43KO	male	testis	wild type (Amh-Cre negative/ Gja1-homofloxed)
PRJNA603458	SAMN14048017	SCCx43KO	male	testis	wild type (Amh-Cre negative/ Gja1-homofloxed)
PRJNA603458	SAMN14048018	SCCx43KO	male	testis	wild type (Amh-Cre negative/ Gja1-homofloxed)
