# Supplementary material for: Loss of Cx43 in Murine Sertoli Cells Leads to Altered Prepubertal Sertoli Cell Maturation and Impairment of the Mitosis-Meiosis Switch
Source: Cells. 2020 Mar 10;9(3):676. doi: 10.3390/cells9030676 (PMC7140672; doi:10.3390/cells9030676)
Supplement: Supplementary file 1 [file cells-09-00676-s001.zip › Table S10_NGS_DiffAnalysis_KO_normalized.xlsx]

## Sheet: DiffAnalysis_KO_Normalized
gene_id	gene_name	p.casette.KO	q.casette.KO	logfc.casette.KO	p.time10.KO	q.time10.KO	logfc.time10.KO	p.time12.KO	q.time12.KO	logfc.time12.KO
MGP_C57BL6NJ_G0000001_Gm17114	Gm17114	0.979748	0.996767	-0.00164417	0.646491	0.762006	-0.0316436	1.27339e-07	2.56896e-07	0.707981
MGP_C57BL6NJ_G0000002_Gm29254	Gm29254	0.463119	0.97642	0.0707007	0.722312	0.818283	-0.0360152	3.10535e-07	5.9913e-07	0.963163
MGP_C57BL6NJ_G0000003_Igha	Igha	0.712523	0.97642	-0.0281534	0.11712	0.567413	0.133245	6.47878e-08	1.36354e-07	0.883193
MGP_C57BL6NJ_G0000004_Ighe	Ighe	0.809184	0.97642	-0.0164532	0.398833	0.567413	0.0617952	1.24215e-08	3.18338e-08	0.908355
MGP_C57BL6NJ_G0000005_Ighg2c	Ighg2c	0.914961	0.989178	-0.00706258	0.249897	0.567413	0.0829242	8.83257e-09	3.18338e-08	0.908355
MGP_C57BL6NJ_G0000006_Ighg2b	Ighg2b	0.809184	0.97642	-0.0164532	0.398833	0.567413	0.0617952	1.24215e-08	3.18338e-08	0.908355
MGP_C57BL6NJ_G0000007_Ighg1	Ighg1	0.911587	0.989178	-0.00810241	0.307977	0.567413	0.0805846	2.8146e-08	6.44483e-08	0.908355
MGP_C57BL6NJ_G0000008_Ighg3	Ighg3	0.916406	0.989178	0.0078333	0.306007	0.567413	0.0827705	2.39191e-08	5.61523e-08	0.942024
MGP_C57BL6NJ_G0000009_Ighd	Ighd	0.923384	0.989991	-0.0132071	0.30775	0.567413	0.151743	0.000168824	0.000258097	0.75057
MGP_C57BL6NJ_G0000010_Ighm	Ighm	0.66634	0.97642	-0.200452	0.441728	0.602432	0.382497	0.144025	0.164939	0.750041
MGP_C57BL6NJ_G0000011_Iglc1	Iglc1	0.865898	0.989178	-0.0175014	0.266808	0.567413	0.125125	1.77067e-06	3.18478e-06	0.894369
MGP_C57BL6NJ_G0000012_Iglc3	Iglc3	0.518564	0.97642	-0.0547487	0.562961	0.708831	-0.0519455	6.84641e-07	1.27633e-06	0.791816
MGP_C57BL6NJ_G0000013_Iglc4	Iglc4	0.809184	0.97642	-0.0164532	0.398833	0.567413	0.0617952	1.24215e-08	3.18338e-08	0.908355
MGP_C57BL6NJ_G0000014_Iglc2	Iglc2	0.462164	0.97642	-0.0713697	0.62984	0.752895	0.0493053	1.24246e-06	2.26226e-06	0.856323
MGP_C57BL6NJ_G0000015_Igkc	Igkc	0.98344	0.99771	0.00468967	0.916023	0.948878	-0.0252751	0.00536215	0.00716342	0.787823
MGP_C57BL6NJ_G0000016	NA	0.809184	0.97642	-0.0164532	0.398833	0.567413	0.0617952	1.24215e-08	3.18338e-08	0.908355
MGP_C57BL6NJ_G0000017_Ighd4-1	Ighd4-1	0.809184	0.97642	-0.0164532	0.398833	0.567413	0.0617952	1.24215e-08	3.18338e-08	0.908355
MGP_C57BL6NJ_G0000018_Ighd3-2	Ighd3-2	0.809184	0.97642	-0.0164532	0.398833	0.567413	0.0617952	1.24215e-08	3.18338e-08	0.908355
MGP_C57BL6NJ_G0000019	NA	0.809184	0.97642	-0.0164532	0.398833	0.567413	0.0617952	1.24215e-08	3.18338e-08	0.908355
MGP_C57BL6NJ_G0000020_Ighd5-3	Ighd5-3	0.809184	0.97642	-0.0164532	0.398833	0.567413	0.0617952	1.24215e-08	3.18338e-08	0.908355
MGP_C57BL6NJ_G0000021_Ighd2-4	Ighd2-4	0.809184	0.97642	-0.0164532	0.398833	0.567413	0.0617952	1.24215e-08	3.18338e-08	0.908355
MGP_C57BL6NJ_G0000022_Ighd2-6	Ighd2-6	0.809184	0.97642	-0.0164532	0.398833	0.567413	0.0617952	1.24215e-08	3.18338e-08	0.908355
MGP_C57BL6NJ_G0000023_Ighd5-8	Ighd5-8	0.809184	0.97642	-0.0164532	0.398833	0.567413	0.0617952	1.24215e-08	3.18338e-08	0.908355
MGP_C57BL6NJ_G0000024_Ighd2-5	Ighd2-5	0.809184	0.97642	-0.0164532	0.398833	0.567413	0.0617952	1.24215e-08	3.18338e-08	0.908355
MGP_C57BL6NJ_G0000025_Gm37327	Gm37327	0.809184	0.97642	-0.0164532	0.398833	0.567413	0.0617952	1.24215e-08	3.18338e-08	0.908355
MGP_C57BL6NJ_G0000026_Ighd5-7	Ighd5-7	0.809184	0.97642	-0.0164532	0.398833	0.567413	0.0617952	1.24215e-08	3.18338e-08	0.908355
MGP_C57BL6NJ_G0000027_Ighd5-5	Ighd5-5	0.809184	0.97642	-0.0164532	0.398833	0.567413	0.0617952	1.24215e-08	3.18338e-08	0.908355
MGP_C57BL6NJ_G0000028_Ighd2-3	Ighd2-3	0.809184	0.97642	-0.0164532	0.398833	0.567413	0.0617952	1.24215e-08	3.18338e-08	0.908355
MGP_C57BL6NJ_G0000029_Ighd1-1	Ighd1-1	0.809184	0.97642	-0.0164532	0.398833	0.567413	0.0617952	1.24215e-08	3.18338e-08	0.908355
MGP_C57BL6NJ_G0000030_Ighd3-1	Ighd3-1	0.809184	0.97642	-0.0164532	0.398833	0.567413	0.0617952	1.24215e-08	3.18338e-08	0.908355
MGP_C57BL6NJ_G0000031_Gm16968	Gm16968	0.809184	0.97642	-0.0164532	0.398833	0.567413	0.0617952	1.24215e-08	3.18338e-08	0.908355
MGP_C57BL6NJ_G0000032	NA	0.809184	0.97642	-0.0164532	0.398833	0.567413	0.0617952	1.24215e-08	3.18338e-08	0.908355
MGP_C57BL6NJ_G0000033	NA	0.809184	0.97642	-0.0164532	0.398833	0.567413	0.0617952	1.24215e-08	3.18338e-08	0.908355
MGP_C57BL6NJ_G0000034_Ighj4	Ighj4	0.809184	0.97642	-0.0164532	0.398833	0.567413	0.0617952	1.24215e-08	3.18338e-08	0.908355
MGP_C57BL6NJ_G0000035_Ighj3	Ighj3	0.809184	0.97642	-0.0164532	0.398833	0.567413	0.0617952	1.24215e-08	3.18338e-08	0.908355
MGP_C57BL6NJ_G0000036_Ighj2	Ighj2	0.809184	0.97642	-0.0164532	0.398833	0.567413	0.0617952	1.24215e-08	3.18338e-08	0.908355
MGP_C57BL6NJ_G0000037_Ighj1	Ighj1	0.809184	0.97642	-0.0164532	0.398833	0.567413	0.0617952	1.24215e-08	3.18338e-08	0.908355
MGP_C57BL6NJ_G0000038_Iglj1	Iglj1	0.809184	0.97642	-0.0164532	0.398833	0.567413	0.0617952	1.24215e-08	3.18338e-08	0.908355
MGP_C57BL6NJ_G0000039_Iglj3p	Iglj3p	0.809184	0.97642	-0.0164532	0.398833	0.567413	0.0617952	1.24215e-08	3.18338e-08	0.908355
MGP_C57BL6NJ_G0000040_Iglj3	Iglj3	0.809184	0.97642	-0.0164532	0.398833	0.567413	0.0617952	1.24215e-08	3.18338e-08	0.908355
MGP_C57BL6NJ_G0000041_Iglj4	Iglj4	0.809184	0.97642	-0.0164532	0.398833	0.567413	0.0617952	1.24215e-08	3.18338e-08	0.908355
MGP_C57BL6NJ_G0000042_Iglj2	Iglj2	0.809184	0.97642	-0.0164532	0.398833	0.567413	0.0617952	1.24215e-08	3.18338e-08	0.908355
MGP_C57BL6NJ_G0000043_Igkj1	Igkj1	0.809184	0.97642	-0.0164532	0.398833	0.567413	0.0617952	1.24215e-08	3.18338e-08	0.908355
MGP_C57BL6NJ_G0000044_Igkj2	Igkj2	0.809184	0.97642	-0.0164532	0.398833	0.567413	0.0617952	1.24215e-08	3.18338e-08	0.908355
MGP_C57BL6NJ_G0000045_Igkj3	Igkj3	0.809184	0.97642	-0.0164532	0.398833	0.567413	0.0617952	1.24215e-08	3.18338e-08	0.908355
MGP_C57BL6NJ_G0000046_Igkj4	Igkj4	0.809184	0.97642	-0.0164532	0.398833	0.567413	0.0617952	1.24215e-08	3.18338e-08	0.908355
MGP_C57BL6NJ_G0000047_Igkj5	Igkj5	0.809184	0.97642	-0.0164532	0.398833	0.567413	0.0617952	1.24215e-08	3.18338e-08	0.908355
MGP_C57BL6NJ_G0000048_Ighv5-8	Ighv5-8	0.809184	0.97642	-0.0164532	0.398833	0.567413	0.0617952	1.24215e-08	3.18338e-08	0.908355
MGP_C57BL6NJ_G0000049_Ighv1-13	Ighv1-13	0.809184	0.97642	-0.0164532	0.398833	0.567413	0.0617952	1.24215e-08	3.18338e-08	0.908355
MGP_C57BL6NJ_G0000050_Gm17472	Gm17472	0.809184	0.97642	-0.0164532	0.398833	0.567413	0.0617952	1.24215e-08	3.18338e-08	0.908355
MGP_C57BL6NJ_G0000051_Gm20730	Gm20730	0.809184	0.97642	-0.0164532	0.398833	0.567413	0.0617952	1.24215e-08	3.18338e-08	0.908355
MGP_C57BL6NJ_G0000052_Ighv5-2	Ighv5-2	0.809184	0.97642	-0.0164532	0.398833	0.567413	0.0617952	1.24215e-08	3.18338e-08	0.908355
MGP_C57BL6NJ_G0000053	NA	0.809184	0.97642	-0.0164532	0.398833	0.567413	0.0617952	1.24215e-08	3.18338e-08	0.908355
MGP_C57BL6NJ_G0000054	NA	0.809184	0.97642	-0.0164532	0.398833	0.567413	0.0617952	1.24215e-08	3.18338e-08	0.908355
MGP_C57BL6NJ_G0000055	NA	0.809184	0.97642	-0.0164532	0.398833	0.567413	0.0617952	1.24215e-08	3.18338e-08	0.908355
MGP_C57BL6NJ_G0000056	NA	0.809184	0.97642	-0.0164532	0.398833	0.567413	0.0617952	1.24215e-08	3.18338e-08	0.908355
MGP_C57BL6NJ_G0000057	NA	0.809184	0.97642	-0.0164532	0.398833	0.567413	0.0617952	1.24215e-08	3.18338e-08	0.908355
MGP_C57BL6NJ_G0000058_Ighv2-3	Ighv2-3	0.809184	0.97642	-0.0164532	0.398833	0.567413	0.0617952	1.24215e-08	3.18338e-08	0.908355
MGP_C57BL6NJ_G0000059_Ighv5-9	Ighv5-9	0.916156	0.989178	-0.00713087	0.261487	0.567413	0.0827705	1.17163e-08	3.18338e-08	0.908355
MGP_C57BL6NJ_G0000060_Ighv5-9-1	Ighv5-9-1	0.809184	0.97642	-0.0164532	0.398833	0.567413	0.0617952	1.24215e-08	3.18338e-08	0.908355
MGP_C57BL6NJ_G0000061_Ighv5-12-4	Ighv5-12-4	0.809184	0.97642	-0.0164532	0.398833	0.567413	0.0617952	1.24215e-08	3.18338e-08	0.908355
MGP_C57BL6NJ_G0000062_Ighv2-9-1	Ighv2-9-1	0.809184	0.97642	-0.0164532	0.398833	0.567413	0.0617952	1.24215e-08	3.18338e-08	0.908355
MGP_C57BL6NJ_G0000063_Ighv2-6-8	Ighv2-6-8	0.809184	0.97642	-0.0164532	0.398833	0.567413	0.0617952	1.24215e-08	3.18338e-08	0.908355
MGP_C57BL6NJ_G0000064_Ighv2-7	Ighv2-7	0.809184	0.97642	-0.0164532	0.398833	0.567413	0.0617952	1.24215e-08	3.18338e-08	0.908355
MGP_C57BL6NJ_G0000065_Ighv5-15	Ighv5-15	0.809184	0.97642	-0.0164532	0.398833	0.567413	0.0617952	1.24215e-08	3.18338e-08	0.908355
MGP_C57BL6NJ_G0000066_Ighv5-16	Ighv5-16	0.809184	0.97642	-0.0164532	0.398833	0.567413	0.0617952	1.24215e-08	3.18338e-08	0.908355
MGP_C57BL6NJ_G0000067_Ighv5-17	Ighv5-17	0.809184	0.97642	-0.0164532	0.398833	0.567413	0.0617952	1.24215e-08	3.18338e-08	0.908355
MGP_C57BL6NJ_G0000068_Ighv2-9	Ighv2-9	0.862881	0.989178	0.0111306	0.0878958	0.567413	0.123859	6.46128e-09	3.18338e-08	0.908355
MGP_C57BL6NJ_G0000069_Ighv7-1	Ighv7-1	0.809184	0.97642	-0.0164532	0.398833	0.567413	0.0617952	1.24215e-08	3.18338e-08	0.908355
MGP_C57BL6NJ_G0000070_Ighv7-2	Ighv7-2	0.809184	0.97642	-0.0164532	0.398833	0.567413	0.0617952	1.24215e-08	3.18338e-08	0.908355
MGP_C57BL6NJ_G0000071_Ighv14-1	Ighv14-1	0.350462	0.97642	-0.0631791	0.387994	0.567413	0.0617952	5.98782e-09	3.18338e-08	0.943399
MGP_C57BL6NJ_G0000072_Ighv4-1	Ighv4-1	0.809184	0.97642	-0.0164532	0.398833	0.567413	0.0617952	1.24215e-08	3.18338e-08	0.908355
MGP_C57BL6NJ_G0000073_Ighv11-1	Ighv11-1	0.809184	0.97642	-0.0164532	0.398833	0.567413	0.0617952	1.24215e-08	3.18338e-08	0.908355
MGP_C57BL6NJ_G0000074_Ighv14-2	Ighv14-2	0.809184	0.97642	-0.0164532	0.398833	0.567413	0.0617952	1.24215e-08	3.18338e-08	0.908355
MGP_C57BL6NJ_G0000075_Ighv11-2	Ighv11-2	0.809184	0.97642	-0.0164532	0.398833	0.567413	0.0617952	1.24215e-08	3.18338e-08	0.908355
MGP_C57BL6NJ_G0000076_Ighv3-1	Ighv3-1	0.809184	0.97642	-0.0164532	0.398833	0.567413	0.0617952	1.24215e-08	3.18338e-08	0.908355
MGP_C57BL6NJ_G0000077_Ighv14-3	Ighv14-3	0.809184	0.97642	-0.0164532	0.398833	0.567413	0.0617952	1.24215e-08	3.18338e-08	0.908355
MGP_C57BL6NJ_G0000078_Ighv16-1	Ighv16-1	0.809184	0.97642	-0.0164532	0.398833	0.567413	0.0617952	1.24215e-08	3.18338e-08	0.908355
MGP_C57BL6NJ_G0000079_Ighv9-1	Ighv9-1	0.809184	0.97642	-0.0164532	0.398833	0.567413	0.0617952	1.24215e-08	3.18338e-08	0.908355
MGP_C57BL6NJ_G0000080_Ighv9-2	Ighv9-2	0.809184	0.97642	-0.0164532	0.398833	0.567413	0.0617952	1.24215e-08	3.18338e-08	0.908355
MGP_C57BL6NJ_G0000081_Ighv9-3	Ighv9-3	0.809184	0.97642	-0.0164532	0.398833	0.567413	0.0617952	1.24215e-08	3.18338e-08	0.908355
MGP_C57BL6NJ_G0000082_Ighv7-3	Ighv7-3	0.96309	0.993638	-0.00290637	0.639778	0.757028	0.0313148	7.18207e-09	3.18338e-08	0.877874
MGP_C57BL6NJ_G0000083_Ighv14-4	Ighv14-4	0.809184	0.97642	-0.0164532	0.398833	0.567413	0.0617952	1.24215e-08	3.18338e-08	0.908355
MGP_C57BL6NJ_G0000084_Ighv3-3	Ighv3-3	0.809184	0.97642	-0.0164532	0.398833	0.567413	0.0617952	1.24215e-08	3.18338e-08	0.908355
MGP_C57BL6NJ_G0000085_Ighv7-4	Ighv7-4	0.809184	0.97642	-0.0164532	0.398833	0.567413	0.0617952	1.24215e-08	3.18338e-08	0.908355
MGP_C57BL6NJ_G0000086_Ighv3-4	Ighv3-4	0.809184	0.97642	-0.0164532	0.398833	0.567413	0.0617952	1.24215e-08	3.18338e-08	0.908355
MGP_C57BL6NJ_G0000087_Ighv3-5	Ighv3-5	0.809184	0.97642	-0.0164532	0.398833	0.567413	0.0617952	1.24215e-08	3.18338e-08	0.908355
MGP_C57BL6NJ_G0000088_Ighv3-6	Ighv3-6	0.809184	0.97642	-0.0164532	0.398833	0.567413	0.0617952	1.24215e-08	3.18338e-08	0.908355
MGP_C57BL6NJ_G0000089_Ighv9-4	Ighv9-4	0.809184	0.97642	-0.0164532	0.398833	0.567413	0.0617952	1.24215e-08	3.18338e-08	0.908355
MGP_C57BL6NJ_G0000090_Ighv3-8	Ighv3-8	0.916156	0.989178	-0.00713087	0.261487	0.567413	0.0827705	1.17163e-08	3.18338e-08	0.908355
MGP_C57BL6NJ_G0000091_Ighv13-2	Ighv13-2	0.809184	0.97642	-0.0164532	0.398833	0.567413	0.0617952	1.24215e-08	3.18338e-08	0.908355
MGP_C57BL6NJ_G0000092_Ighv12-3	Ighv12-3	0.809184	0.97642	-0.0164532	0.398833	0.567413	0.0617952	1.24215e-08	3.18338e-08	0.908355
MGP_C57BL6NJ_G0000093_Ighv6-3	Ighv6-3	0.809184	0.97642	-0.0164532	0.398833	0.567413	0.0617952	1.24215e-08	3.18338e-08	0.908355
MGP_C57BL6NJ_G0000094_Ighv6-4	Ighv6-4	0.809184	0.97642	-0.0164532	0.398833	0.567413	0.0617952	1.24215e-08	3.18338e-08	0.908355
MGP_C57BL6NJ_G0000095_Ighv6-5	Ighv6-5	0.809184	0.97642	-0.0164532	0.398833	0.567413	0.0617952	1.24215e-08	3.18338e-08	0.908355
MGP_C57BL6NJ_G0000096_Ighv6-6	Ighv6-6	0.809184	0.97642	-0.0164532	0.398833	0.567413	0.0617952	1.24215e-08	3.18338e-08	0.908355
MGP_C57BL6NJ_G0000097_Ighv6-7	Ighv6-7	0.809184	0.97642	-0.0164532	0.398833	0.567413	0.0617952	1.24215e-08	3.18338e-08	0.908355
MGP_C57BL6NJ_G0000098_Ighv8-2	Ighv8-2	0.809184	0.97642	-0.0164532	0.398833	0.567413	0.0617952	1.24215e-08	3.18338e-08	0.908355
MGP_C57BL6NJ_G0000099_Ighv1-5	Ighv1-5	0.914961	0.989178	-0.00706258	0.249897	0.567413	0.0829242	8.83257e-09	3.18338e-08	0.908355
MGP_C57BL6NJ_G0000100_Ighv10-1	Ighv10-1	0.809184	0.97642	-0.0164532	0.398833	0.567413	0.0617952	1.24215e-08	3.18338e-08	0.908355
MGP_C57BL6NJ_G0000101_Ighv10-3	Ighv10-3	0.809184	0.97642	-0.0164532	0.398833	0.567413	0.0617952	1.24215e-08	3.18338e-08	0.908355
MGP_C57BL6NJ_G0000102_Ighv1-4	Ighv1-4	0.809184	0.97642	-0.0164532	0.398833	0.567413	0.0617952	1.24215e-08	3.18338e-08	0.908355
MGP_C57BL6NJ_G0000103_Ighv1-7	Ighv1-7	0.809184	0.97642	-0.0164532	0.398833	0.567413	0.0617952	1.24215e-08	3.18338e-08	0.908355
MGP_C57BL6NJ_G0000104_Ighv15-2	Ighv15-2	0.809184	0.97642	-0.0164532	0.398833	0.567413	0.0617952	1.24215e-08	3.18338e-08	0.908355
MGP_C57BL6NJ_G0000105_Ighv1-9	Ighv1-9	0.809184	0.97642	-0.0164532	0.398833	0.567413	0.0617952	1.24215e-08	3.18338e-08	0.908355
MGP_C57BL6NJ_G0000106_Ighv1-11	Ighv1-11	0.809184	0.97642	-0.0164532	0.398833	0.567413	0.0617952	1.24215e-08	3.18338e-08	0.908355
MGP_C57BL6NJ_G0000107_Ighv1-12	Ighv1-12	0.809184	0.97642	-0.0164532	0.398833	0.567413	0.0617952	1.24215e-08	3.18338e-08	0.908355
MGP_C57BL6NJ_G0000108_Ighv1-24	Ighv1-24	0.809184	0.97642	-0.0164532	0.398833	0.567413	0.0617952	1.24215e-08	3.18338e-08	0.908355
MGP_C57BL6NJ_G0000109_Ighv1-39	Ighv1-39	0.809184	0.97642	-0.0164532	0.398833	0.567413	0.0617952	1.24215e-08	3.18338e-08	0.908355
MGP_C57BL6NJ_G0000110_Ighv1-42	Ighv1-42	0.809184	0.97642	-0.0164532	0.398833	0.567413	0.0617952	1.24215e-08	3.18338e-08	0.908355
MGP_C57BL6NJ_G0000111_Ighv1-43	Ighv1-43	0.809184	0.97642	-0.0164532	0.398833	0.567413	0.0617952	1.24215e-08	3.18338e-08	0.908355
MGP_C57BL6NJ_G0000112_Ighv1-47	Ighv1-47	0.809184	0.97642	-0.0164532	0.398833	0.567413	0.0617952	1.24215e-08	3.18338e-08	0.908355
MGP_C57BL6NJ_G0000113_Ighv8-4	Ighv8-4	0.809184	0.97642	-0.0164532	0.398833	0.567413	0.0617952	1.24215e-08	3.18338e-08	0.908355
MGP_C57BL6NJ_G0000114_Ighv1-49	Ighv1-49	0.809184	0.97642	-0.0164532	0.398833	0.567413	0.0617952	1.24215e-08	3.18338e-08	0.908355
MGP_C57BL6NJ_G0000115_Ighv8-5	Ighv8-5	0.809184	0.97642	-0.0164532	0.398833	0.567413	0.0617952	1.24215e-08	3.18338e-08	0.908355
MGP_C57BL6NJ_G0000116	NA	0.809184	0.97642	-0.0164532	0.398833	0.567413	0.0617952	1.24215e-08	3.18338e-08	0.908355
MGP_C57BL6NJ_G0000117_Ighv1-54	Ighv1-54	0.809184	0.97642	-0.0164532	0.398833	0.567413	0.0617952	1.24215e-08	3.18338e-08	0.908355
MGP_C57BL6NJ_G0000118	NA	0.809184	0.97642	-0.0164532	0.398833	0.567413	0.0617952	1.24215e-08	3.18338e-08	0.908355
MGP_C57BL6NJ_G0000119_Ighv1-56	Ighv1-56	0.809184	0.97642	-0.0164532	0.398833	0.567413	0.0617952	1.24215e-08	3.18338e-08	0.908355
MGP_C57BL6NJ_G0000120_Ighv8-8	Ighv8-8	0.809184	0.97642	-0.0164532	0.398833	0.567413	0.0617952	1.24215e-08	3.18338e-08	0.908355
MGP_C57BL6NJ_G0000121	NA	0.916156	0.989178	-0.00713087	0.261487	0.567413	0.0827705	1.17163e-08	3.18338e-08	0.908355
MGP_C57BL6NJ_G0000122_Ighv1-59	Ighv1-59	0.809184	0.97642	-0.0164532	0.398833	0.567413	0.0617952	1.24215e-08	3.18338e-08	0.908355
MGP_C57BL6NJ_G0000123	NA	0.809184	0.97642	-0.0164532	0.398833	0.567413	0.0617952	1.24215e-08	3.18338e-08	0.908355
MGP_C57BL6NJ_G0000124	NA	0.809184	0.97642	-0.0164532	0.398833	0.567413	0.0617952	1.24215e-08	3.18338e-08	0.908355
MGP_C57BL6NJ_G0000125_Ighv1-64	Ighv1-64	0.809184	0.97642	-0.0164532	0.398833	0.567413	0.0617952	1.24215e-08	3.18338e-08	0.908355
MGP_C57BL6NJ_G0000126	NA	0.809184	0.97642	-0.0164532	0.398833	0.567413	0.0617952	1.24215e-08	3.18338e-08	0.908355
MGP_C57BL6NJ_G0000127_Ighv1-62-3	Ighv1-62-3	0.809184	0.97642	-0.0164532	0.398833	0.567413	0.0617952	1.24215e-08	3.18338e-08	0.908355
MGP_C57BL6NJ_G0000128_Ighv8-11	Ighv8-11	0.809184	0.97642	-0.0164532	0.398833	0.567413	0.0617952	1.24215e-08	3.18338e-08	0.908355
MGP_C57BL6NJ_G0000129_Ighv1-67	Ighv1-67	0.809184	0.97642	-0.0164532	0.398833	0.567413	0.0617952	1.24215e-08	3.18338e-08	0.908355
MGP_C57BL6NJ_G0000130_Ighv8-12	Ighv8-12	0.914961	0.989178	-0.00706258	0.249897	0.567413	0.0829242	8.83257e-09	3.18338e-08	0.908355
MGP_C57BL6NJ_G0000131_Ighv1-71	Ighv1-71	0.809184	0.97642	-0.0164532	0.398833	0.567413	0.0617952	1.24215e-08	3.18338e-08	0.908355
MGP_C57BL6NJ_G0000132	NA	0.809184	0.97642	-0.0164532	0.398833	0.567413	0.0617952	1.24215e-08	3.18338e-08	0.908355
MGP_C57BL6NJ_G0000133_Ighv1-74	Ighv1-74	0.809184	0.97642	-0.0164532	0.398833	0.567413	0.0617952	1.24215e-08	3.18338e-08	0.908355
MGP_C57BL6NJ_G0000134_Ighv1-76	Ighv1-76	0.809184	0.97642	-0.0164532	0.398833	0.567413	0.0617952	1.24215e-08	3.18338e-08	0.908355
MGP_C57BL6NJ_G0000135	NA	0.809184	0.97642	-0.0164532	0.398833	0.567413	0.0617952	1.24215e-08	3.18338e-08	0.908355
MGP_C57BL6NJ_G0000136_Ighv1-77	Ighv1-77	0.809184	0.97642	-0.0164532	0.398833	0.567413	0.0617952	1.24215e-08	3.18338e-08	0.908355
MGP_C57BL6NJ_G0000137	NA	0.809184	0.97642	-0.0164532	0.398833	0.567413	0.0617952	1.24215e-08	3.18338e-08	0.908355
MGP_C57BL6NJ_G0000138_Ighv1-78	Ighv1-78	0.809184	0.97642	-0.0164532	0.398833	0.567413	0.0617952	1.24215e-08	3.18338e-08	0.908355
MGP_C57BL6NJ_G0000139_Ighv1-80	Ighv1-80	0.809184	0.97642	-0.0164532	0.398833	0.567413	0.0617952	1.24215e-08	3.18338e-08	0.908355
MGP_C57BL6NJ_G0000140_Ighv1-81	Ighv1-81	0.809184	0.97642	-0.0164532	0.398833	0.567413	0.0617952	1.24215e-08	3.18338e-08	0.908355
MGP_C57BL6NJ_G0000141_Iglv3	Iglv3	0.993046	0.999179	-0.000553243	0.366692	0.567413	0.0617952	3.41986e-09	3.18338e-08	0.94413
MGP_C57BL6NJ_G0000142_Iglv2	Iglv2	0.809184	0.97642	-0.0164532	0.398833	0.567413	0.0617952	1.24215e-08	3.18338e-08	0.908355
MGP_C57BL6NJ_G0000143	NA	0.809184	0.97642	-0.0164532	0.398833	0.567413	0.0617952	1.24215e-08	3.18338e-08	0.908355
MGP_C57BL6NJ_G0000144_Igkv17-121	Igkv17-121	0.809184	0.97642	-0.0164532	0.398833	0.567413	0.0617952	1.24215e-08	3.18338e-08	0.908355
MGP_C57BL6NJ_G0000145_Igkv6-20	Igkv6-20	0.809184	0.97642	-0.0164532	0.398833	0.567413	0.0617952	1.24215e-08	3.18338e-08	0.908355
MGP_C57BL6NJ_G0000146_Igkv2-137	Igkv2-137	0.809184	0.97642	-0.0164532	0.398833	0.567413	0.0617952	1.24215e-08	3.18338e-08	0.908355
MGP_C57BL6NJ_G0000147_Igkv1-135	Igkv1-135	0.96309	0.993638	-0.00290637	0.639778	0.757028	0.0313148	7.18207e-09	3.18338e-08	0.877874
MGP_C57BL6NJ_G0000148	NA	0.897904	0.989178	-0.00830618	0.375655	0.567413	0.0617952	5.38716e-09	3.18338e-08	0.926686
MGP_C57BL6NJ_G0000149_Igkv1-132	Igkv1-132	0.809184	0.97642	-0.0164532	0.398833	0.567413	0.0617952	1.24215e-08	3.18338e-08	0.908355
MGP_C57BL6NJ_G0000150_Igkv1-131	Igkv1-131	0.809184	0.97642	-0.0164532	0.398833	0.567413	0.0617952	1.24215e-08	3.18338e-08	0.908355
MGP_C57BL6NJ_G0000151_Igkv14-130	Igkv14-130	0.809184	0.97642	-0.0164532	0.398833	0.567413	0.0617952	1.24215e-08	3.18338e-08	0.908355
MGP_C57BL6NJ_G0000152_Igkv9-129	Igkv9-129	0.809184	0.97642	-0.0164532	0.398833	0.567413	0.0617952	1.24215e-08	3.18338e-08	0.908355
MGP_C57BL6NJ_G0000153_Igkv14-126	Igkv14-126	0.809184	0.97642	-0.0164532	0.398833	0.567413	0.0617952	1.24215e-08	3.18338e-08	0.908355
MGP_C57BL6NJ_G0000154_Igkv11-125	Igkv11-125	0.809184	0.97642	-0.0164532	0.398833	0.567413	0.0617952	1.24215e-08	3.18338e-08	0.908355
MGP_C57BL6NJ_G0000155_Igkv9-124	Igkv9-124	0.809184	0.97642	-0.0164532	0.398833	0.567413	0.0617952	1.24215e-08	3.18338e-08	0.908355
MGP_C57BL6NJ_G0000156_Igkv9-123	Igkv9-123	0.809184	0.97642	-0.0164532	0.398833	0.567413	0.0617952	1.24215e-08	3.18338e-08	0.908355
MGP_C57BL6NJ_G0000157_Igkv1-122	Igkv1-122	0.809184	0.97642	-0.0164532	0.398833	0.567413	0.0617952	1.24215e-08	3.18338e-08	0.908355
MGP_C57BL6NJ_G0000158_Igkv9-120	Igkv9-120	0.916156	0.989178	-0.00713087	0.261487	0.567413	0.0827705	1.17163e-08	3.18338e-08	0.908355
MGP_C57BL6NJ_G0000159_Igkv2-112	Igkv2-112	0.809184	0.97642	-0.0164532	0.398833	0.567413	0.0617952	1.24215e-08	3.18338e-08	0.908355
MGP_C57BL6NJ_G0000160_Igkv14-111	Igkv14-111	0.809184	0.97642	-0.0164532	0.398833	0.567413	0.0617952	1.24215e-08	3.18338e-08	0.908355
MGP_C57BL6NJ_G0000161_Igkv1-117	Igkv1-117	0.878349	0.989178	-0.0127521	0.20321	0.567413	0.116202	1.74874e-07	3.4692e-07	0.885316
MGP_C57BL6NJ_G0000162_Igkv1-110	Igkv1-110	0.818685	0.980099	-0.0143459	0.961381	0.976276	0.00321072	7.80872e-09	3.18338e-08	0.867718
MGP_C57BL6NJ_G0000163_Igkv2-109	Igkv2-109	0.809184	0.97642	-0.0164532	0.398833	0.567413	0.0617952	1.24215e-08	3.18338e-08	0.908355
MGP_C57BL6NJ_G0000164_Igkv16-104	Igkv16-104	0.809184	0.97642	-0.0164532	0.398833	0.567413	0.0617952	1.24215e-08	3.18338e-08	0.908355
MGP_C57BL6NJ_G0000165_Igkv15-103	Igkv15-103	0.549519	0.97642	-0.0417695	0.283016	0.567413	0.0807824	1.53468e-08	3.81161e-08	0.908355
MGP_C57BL6NJ_G0000166_Igkv20-101-2	Igkv20-101-2	0.809184	0.97642	-0.0164532	0.398833	0.567413	0.0617952	1.24215e-08	3.18338e-08	0.908355
MGP_C57BL6NJ_G0000167_Igkv14-100	Igkv14-100	0.986174	0.99771	0.00108447	0.225475	0.567413	0.0829242	3.60841e-09	3.18338e-08	0.926686
MGP_C57BL6NJ_G0000168_Igkv1-99	Igkv1-99	0.809184	0.97642	-0.0164532	0.398833	0.567413	0.0617952	1.24215e-08	3.18338e-08	0.908355
MGP_C57BL6NJ_G0000169_Igkv12-98	Igkv12-98	0.809184	0.97642	-0.0164532	0.398833	0.567413	0.0617952	1.24215e-08	3.18338e-08	0.908355
MGP_C57BL6NJ_G0000170_Igkv10-96	Igkv10-96	0.972129	0.995554	0.00225978	0.147017	0.567413	0.103899	6.7898e-09	3.18338e-08	0.908355
MGP_C57BL6NJ_G0000171_Igkv10-94	Igkv10-94	0.809184	0.97642	-0.0164532	0.398833	0.567413	0.0617952	1.24215e-08	3.18338e-08	0.908355
MGP_C57BL6NJ_G0000172_Igkv19-93	Igkv19-93	0.998334	0.999883	-0.000165173	0.253233	0.567413	0.0984434	7.19996e-08	1.50392e-07	0.908355
MGP_C57BL6NJ_G0000173_Igkv4-92	Igkv4-92	0.809184	0.97642	-0.0164532	0.398833	0.567413	0.0617952	1.24215e-08	3.18338e-08	0.908355
MGP_C57BL6NJ_G0000174_Igkv4-91	Igkv4-91	0.809184	0.97642	-0.0164532	0.398833	0.567413	0.0617952	1.24215e-08	3.18338e-08	0.908355
MGP_C57BL6NJ_G0000175_Igkv4-90	Igkv4-90	0.96309	0.993638	-0.00290637	0.639778	0.757028	0.0313148	7.18207e-09	3.18338e-08	0.877874
MGP_C57BL6NJ_G0000176_Igkv12-89	Igkv12-89	0.809184	0.97642	-0.0164532	0.398833	0.567413	0.0617952	1.24215e-08	3.18338e-08	0.908355
MGP_C57BL6NJ_G0000177_Igkv1-88	Igkv1-88	0.809184	0.97642	-0.0164532	0.398833	0.567413	0.0617952	1.24215e-08	3.18338e-08	0.908355
MGP_C57BL6NJ_G0000178_Gm42543	Gm42543	0.809184	0.97642	-0.0164532	0.398833	0.567413	0.0617952	1.24215e-08	3.18338e-08	0.908355
MGP_C57BL6NJ_G0000179_Igkv4-86	Igkv4-86	0.809184	0.97642	-0.0164532	0.398833	0.567413	0.0617952	1.24215e-08	3.18338e-08	0.908355
MGP_C57BL6NJ_G0000180_Igkv4-81	Igkv4-81	0.809184	0.97642	-0.0164532	0.398833	0.567413	0.0617952	1.24215e-08	3.18338e-08	0.908355
MGP_C57BL6NJ_G0000181_Igkv4-80	Igkv4-80	0.809184	0.97642	-0.0164532	0.398833	0.567413	0.0617952	1.24215e-08	3.18338e-08	0.908355
MGP_C57BL6NJ_G0000182_Igkv4-78	Igkv4-78	0.809184	0.97642	-0.0164532	0.398833	0.567413	0.0617952	1.24215e-08	3.18338e-08	0.908355
MGP_C57BL6NJ_G0000183_Igkv4-79	Igkv4-79	0.809184	0.97642	-0.0164532	0.398833	0.567413	0.0617952	1.24215e-08	3.18338e-08	0.908355
MGP_C57BL6NJ_G0000184_Igkv4-63	Igkv4-63	0.809184	0.97642	-0.0164532	0.398833	0.567413	0.0617952	1.24215e-08	3.18338e-08	0.908355
MGP_C57BL6NJ_G0000185_Igkv4-57	Igkv4-57	0.809184	0.97642	-0.0164532	0.398833	0.567413	0.0617952	1.24215e-08	3.18338e-08	0.908355
MGP_C57BL6NJ_G0000186_Igkv4-51	Igkv4-51	0.809184	0.97642	-0.0164532	0.398833	0.567413	0.0617952	1.24215e-08	3.18338e-08	0.908355
MGP_C57BL6NJ_G0000187_Igkv4-58	Igkv4-58	0.809184	0.97642	-0.0164532	0.398833	0.567413	0.0617952	1.24215e-08	3.18338e-08	0.908355
MGP_C57BL6NJ_G0000188_Igkv4-53	Igkv4-53	0.809184	0.97642	-0.0164532	0.398833	0.567413	0.0617952	1.24215e-08	3.18338e-08	0.908355
MGP_C57BL6NJ_G0000189_Igkv4-57-1	Igkv4-57-1	0.897904	0.989178	-0.00830618	0.375655	0.567413	0.0617952	5.38716e-09	3.18338e-08	0.926686
MGP_C57BL6NJ_G0000190_Igkv4-50	Igkv4-50	0.809184	0.97642	-0.0164532	0.398833	0.567413	0.0617952	1.24215e-08	3.18338e-08	0.908355
MGP_C57BL6NJ_G0000191_Igkv5-48	Igkv5-48	0.809184	0.97642	-0.0164532	0.398833	0.567413	0.0617952	1.24215e-08	3.18338e-08	0.908355
MGP_C57BL6NJ_G0000192_Igkv12-46	Igkv12-46	0.809184	0.97642	-0.0164532	0.398833	0.567413	0.0617952	1.24215e-08	3.18338e-08	0.908355
MGP_C57BL6NJ_G0000193_Igkv12-44	Igkv12-44	0.96309	0.993638	-0.00290637	0.639778	0.757028	0.0313148	7.18207e-09	3.18338e-08	0.877874
MGP_C57BL6NJ_G0000194_Igkv5-43	Igkv5-43	0.809184	0.97642	-0.0164532	0.398833	0.567413	0.0617952	1.24215e-08	3.18338e-08	0.908355
MGP_C57BL6NJ_G0000195	NA	0.809184	0.97642	-0.0164532	0.398833	0.567413	0.0617952	1.24215e-08	3.18338e-08	0.908355
MGP_C57BL6NJ_G0000196_Igkv12-41	Igkv12-41	0.96309	0.993638	-0.00290637	0.639778	0.757028	0.0313148	7.18207e-09	3.18338e-08	0.877874
MGP_C57BL6NJ_G0000197_Igkv5-39	Igkv5-39	0.512005	0.97642	-0.0471724	0.61027	0.744067	0.0387559	2.91306e-08	6.59023e-08	0.885316
MGP_C57BL6NJ_G0000198_Igkv12-38	Igkv12-38	0.809184	0.97642	-0.0164532	0.398833	0.567413	0.0617952	1.24215e-08	3.18338e-08	0.908355
MGP_C57BL6NJ_G0000199_Igkv5-37	Igkv5-37	0.809184	0.97642	-0.0164532	0.398833	0.567413	0.0617952	1.24215e-08	3.18338e-08	0.908355
MGP_C57BL6NJ_G0000200_Igkv18-36	Igkv18-36	0.809184	0.97642	-0.0164532	0.398833	0.567413	0.0617952	1.24215e-08	3.18338e-08	0.908355
MGP_C57BL6NJ_G0000201_Igkv1-35	Igkv1-35	0.809184	0.97642	-0.0164532	0.398833	0.567413	0.0617952	1.24215e-08	3.18338e-08	0.908355
MGP_C57BL6NJ_G0000202_Igkv8-34	Igkv8-34	0.809184	0.97642	-0.0164532	0.398833	0.567413	0.0617952	1.24215e-08	3.18338e-08	0.908355
MGP_C57BL6NJ_G0000203_Igkv7-33	Igkv7-33	0.809184	0.97642	-0.0164532	0.398833	0.567413	0.0617952	1.24215e-08	3.18338e-08	0.908355
MGP_C57BL6NJ_G0000204_Igkv6-32	Igkv6-32	0.809184	0.97642	-0.0164532	0.398833	0.567413	0.0617952	1.24215e-08	3.18338e-08	0.908355
MGP_C57BL6NJ_G0000205_Igkv8-30	Igkv8-30	0.890727	0.989178	0.0100298	0.134364	0.567413	0.121382	2.82633e-08	6.46915e-08	0.908355
MGP_C57BL6NJ_G0000206_Igkv8-28	Igkv8-28	0.809184	0.97642	-0.0164532	0.398833	0.567413	0.0617952	1.24215e-08	3.18338e-08	0.908355
MGP_C57BL6NJ_G0000207_Igkv8-27	Igkv8-27	0.918528	0.989178	-0.0075553	0.435862	0.597346	0.0617952	2.51504e-08	5.86245e-08	0.928375
MGP_C57BL6NJ_G0000208_Igkv6-25	Igkv6-25	0.809184	0.97642	-0.0164532	0.398833	0.567413	0.0617952	1.24215e-08	3.18338e-08	0.908355
MGP_C57BL6NJ_G0000209_Igkv6-17	Igkv6-17	0.809184	0.97642	-0.0164532	0.398833	0.567413	0.0617952	1.24215e-08	3.18338e-08	0.908355
MGP_C57BL6NJ_G0000210_Igkv8-24	Igkv8-24	0.809184	0.97642	-0.0164532	0.398833	0.567413	0.0617952	1.24215e-08	3.18338e-08	0.908355
MGP_C57BL6NJ_G0000211_Igkv8-19	Igkv8-19	0.809184	0.97642	-0.0164532	0.398833	0.567413	0.0617952	1.24215e-08	3.18338e-08	0.908355
MGP_C57BL6NJ_G0000212_Igkv8-16	Igkv8-16	0.809184	0.97642	-0.0164532	0.398833	0.567413	0.0617952	1.24215e-08	3.18338e-08	0.908355
MGP_C57BL6NJ_G0000213	NA	0.809184	0.97642	-0.0164532	0.398833	0.567413	0.0617952	1.24215e-08	3.18338e-08	0.908355
MGP_C57BL6NJ_G0000214_Igkv6-15	Igkv6-15	0.993046	0.999179	-0.000553243	0.366692	0.567413	0.0617952	3.41986e-09	3.18338e-08	0.94413
MGP_C57BL6NJ_G0000215	NA	0.916156	0.989178	-0.00713087	0.261487	0.567413	0.0827705	1.17163e-08	3.18338e-08	0.908355
MGP_C57BL6NJ_G0000216_Igkv6-14	Igkv6-14	0.809184	0.97642	-0.0164532	0.398833	0.567413	0.0617952	1.24215e-08	3.18338e-08	0.908355
MGP_C57BL6NJ_G0000217_Igkv6-13	Igkv6-13	0.809184	0.97642	-0.0164532	0.398833	0.567413	0.0617952	1.24215e-08	3.18338e-08	0.908355
MGP_C57BL6NJ_G0000218_Igkv3-12	Igkv3-12	0.809184	0.97642	-0.0164532	0.398833	0.567413	0.0617952	1.24215e-08	3.18338e-08	0.908355
MGP_C57BL6NJ_G0000219_Igkv3-9	Igkv3-9	0.809184	0.97642	-0.0164532	0.398833	0.567413	0.0617952	1.24215e-08	3.18338e-08	0.908355
MGP_C57BL6NJ_G0000220	NA	0.809184	0.97642	-0.0164532	0.398833	0.567413	0.0617952	1.24215e-08	3.18338e-08	0.908355
MGP_C57BL6NJ_G0000221_Igkv3-7	Igkv3-7	0.809184	0.97642	-0.0164532	0.398833	0.567413	0.0617952	1.24215e-08	3.18338e-08	0.908355
MGP_C57BL6NJ_G0000222	NA	0.809184	0.97642	-0.0164532	0.398833	0.567413	0.0617952	1.24215e-08	3.18338e-08	0.908355
MGP_C57BL6NJ_G0000223_Igkv3-4	Igkv3-4	0.809184	0.97642	-0.0164532	0.398833	0.567413	0.0617952	1.24215e-08	3.18338e-08	0.908355
MGP_C57BL6NJ_G0000224_Igkv3-3	Igkv3-3	0.809184	0.97642	-0.0164532	0.398833	0.567413	0.0617952	1.24215e-08	3.18338e-08	0.908355
MGP_C57BL6NJ_G0000225_Igkv3-2	Igkv3-2	0.90128	0.989178	-0.00879659	0.41746	0.583014	0.0617952	1.61205e-08	3.95454e-08	0.925582
MGP_C57BL6NJ_G0000226_Igkv3-1	Igkv3-1	0.809184	0.97642	-0.0164532	0.398833	0.567413	0.0617952	1.24215e-08	3.18338e-08	0.908355
MGP_C57BL6NJ_G0000245	NA	0.809184	0.97642	-0.0164532	0.398833	0.567413	0.0617952	1.24215e-08	3.18338e-08	0.908355
MGP_C57BL6NJ_G0000246	NA	0.809184	0.97642	-0.0164532	0.398833	0.567413	0.0617952	1.24215e-08	3.18338e-08	0.908355
MGP_C57BL6NJ_G0000247	NA	0.809184	0.97642	-0.0164532	0.398833	0.567413	0.0617952	1.24215e-08	3.18338e-08	0.908355
MGP_C57BL6NJ_G0000248	NA	0.809184	0.97642	-0.0164532	0.398833	0.567413	0.0617952	1.24215e-08	3.18338e-08	0.908355
MGP_C57BL6NJ_G0000249	NA	0.809184	0.97642	-0.0164532	0.398833	0.567413	0.0617952	1.24215e-08	3.18338e-08	0.908355
MGP_C57BL6NJ_G0000250	NA	0.809184	0.97642	-0.0164532	0.398833	0.567413	0.0617952	1.24215e-08	3.18338e-08	0.908355
MGP_C57BL6NJ_G0000251	NA	0.809184	0.97642	-0.0164532	0.398833	0.567413	0.0617952	1.24215e-08	3.18338e-08	0.908355
MGP_C57BL6NJ_G0000252	NA	0.809184	0.97642	-0.0164532	0.398833	0.567413	0.0617952	1.24215e-08	3.18338e-08	0.908355
MGP_C57BL6NJ_G0000253	NA	0.809184	0.97642	-0.0164532	0.398833	0.567413	0.0617952	1.24215e-08	3.18338e-08	0.908355
MGP_C57BL6NJ_G0000254	NA	0.809184	0.97642	-0.0164532	0.398833	0.567413	0.0617952	1.24215e-08	3.18338e-08	0.908355
MGP_C57BL6NJ_G0000255	NA	0.809184	0.97642	-0.0164532	0.398833	0.567413	0.0617952	1.24215e-08	3.18338e-08	0.908355
MGP_C57BL6NJ_G0000256	NA	0.809184	0.97642	-0.0164532	0.398833	0.567413	0.0617952	1.24215e-08	3.18338e-08	0.908355
MGP_C57BL6NJ_G0000257	NA	0.809184	0.97642	-0.0164532	0.398833	0.567413	0.0617952	1.24215e-08	3.18338e-08	0.908355
MGP_C57BL6NJ_G0000258	NA	0.809184	0.97642	-0.0164532	0.398833	0.567413	0.0617952	1.24215e-08	3.18338e-08	0.908355
MGP_C57BL6NJ_G0000259	NA	0.809184	0.97642	-0.0164532	0.398833	0.567413	0.0617952	1.24215e-08	3.18338e-08	0.908355
MGP_C57BL6NJ_G0000260	NA	0.809184	0.97642	-0.0164532	0.398833	0.567413	0.0617952	1.24215e-08	3.18338e-08	0.908355
MGP_C57BL6NJ_G0000261	NA	0.809184	0.97642	-0.0164532	0.398833	0.567413	0.0617952	1.24215e-08	3.18338e-08	0.908355
MGP_C57BL6NJ_G0000262	NA	0.809184	0.97642	-0.0164532	0.398833	0.567413	0.0617952	1.24215e-08	3.18338e-08	0.908355
MGP_C57BL6NJ_G0000263	NA	0.809184	0.97642	-0.0164532	0.398833	0.567413	0.0617952	1.24215e-08	3.18338e-08	0.908355
MGP_C57BL6NJ_G0000264	NA	0.809184	0.97642	-0.0164532	0.398833	0.567413	0.0617952	1.24215e-08	3.18338e-08	0.908355
MGP_C57BL6NJ_G0000265	NA	0.809184	0.97642	-0.0164532	0.398833	0.567413	0.0617952	1.24215e-08	3.18338e-08	0.908355
MGP_C57BL6NJ_G0000266	NA	0.809184	0.97642	-0.0164532	0.398833	0.567413	0.0617952	1.24215e-08	3.18338e-08	0.908355
MGP_C57BL6NJ_G0000267	NA	0.809184	0.97642	-0.0164532	0.398833	0.567413	0.0617952	1.24215e-08	3.18338e-08	0.908355
MGP_C57BL6NJ_G0000268	NA	0.809184	0.97642	-0.0164532	0.398833	0.567413	0.0617952	1.24215e-08	3.18338e-08	0.908355
MGP_C57BL6NJ_G0000269	NA	0.809184	0.97642	-0.0164532	0.398833	0.567413	0.0617952	1.24215e-08	3.18338e-08	0.908355
MGP_C57BL6NJ_G0000270	NA	0.809184	0.97642	-0.0164532	0.398833	0.567413	0.0617952	1.24215e-08	3.18338e-08	0.908355
MGP_C57BL6NJ_G0000271	NA	0.809184	0.97642	-0.0164532	0.398833	0.567413	0.0617952	1.24215e-08	3.18338e-08	0.908355
MGP_C57BL6NJ_G0000272	NA	0.809184	0.97642	-0.0164532	0.398833	0.567413	0.0617952	1.24215e-08	3.18338e-08	0.908355
MGP_C57BL6NJ_G0000273	NA	0.809184	0.97642	-0.0164532	0.398833	0.567413	0.0617952	1.24215e-08	3.18338e-08	0.908355
MGP_C57BL6NJ_G0000274	NA	0.809184	0.97642	-0.0164532	0.398833	0.567413	0.0617952	1.24215e-08	3.18338e-08	0.908355
MGP_C57BL6NJ_G0000275	NA	0.809184	0.97642	-0.0164532	0.398833	0.567413	0.0617952	1.24215e-08	3.18338e-08	0.908355
MGP_C57BL6NJ_G0000276	NA	0.809184	0.97642	-0.0164532	0.398833	0.567413	0.0617952	1.24215e-08	3.18338e-08	0.908355
MGP_C57BL6NJ_G0000277	NA	0.809184	0.97642	-0.0164532	0.398833	0.567413	0.0617952	1.24215e-08	3.18338e-08	0.908355
MGP_C57BL6NJ_G0000278	NA	0.809184	0.97642	-0.0164532	0.398833	0.567413	0.0617952	1.24215e-08	3.18338e-08	0.908355
MGP_C57BL6NJ_G0000279	NA	0.809184	0.97642	-0.0164532	0.398833	0.567413	0.0617952	1.24215e-08	3.18338e-08	0.908355
MGP_C57BL6NJ_G0000280	NA	0.809184	0.97642	-0.0164532	0.398833	0.567413	0.0617952	1.24215e-08	3.18338e-08	0.908355
MGP_C57BL6NJ_G0000281	NA	0.809184	0.97642	-0.0164532	0.398833	0.567413	0.0617952	1.24215e-08	3.18338e-08	0.908355
MGP_C57BL6NJ_G0000282	NA	0.809184	0.97642	-0.0164532	0.398833	0.567413	0.0617952	1.24215e-08	3.18338e-08	0.908355
MGP_C57BL6NJ_G0000283	NA	0.809184	0.97642	-0.0164532	0.398833	0.567413	0.0617952	1.24215e-08	3.18338e-08	0.908355
MGP_C57BL6NJ_G0000284	NA	0.809184	0.97642	-0.0164532	0.398833	0.567413	0.0617952	1.24215e-08	3.18338e-08	0.908355
MGP_C57BL6NJ_G0000285	NA	0.809184	0.97642	-0.0164532	0.398833	0.567413	0.0617952	1.24215e-08	3.18338e-08	0.908355
MGP_C57BL6NJ_G0000286	NA	0.809184	0.97642	-0.0164532	0.398833	0.567413	0.0617952	1.24215e-08	3.18338e-08	0.908355
MGP_C57BL6NJ_G0000287	NA	0.809184	0.97642	-0.0164532	0.398833	0.567413	0.0617952	1.24215e-08	3.18338e-08	0.908355
MGP_C57BL6NJ_G0000288	NA	0.809184	0.97642	-0.0164532	0.398833	0.567413	0.0617952	1.24215e-08	3.18338e-08	0.908355
MGP_C57BL6NJ_G0000289	NA	0.809184	0.97642	-0.0164532	0.398833	0.567413	0.0617952	1.24215e-08	3.18338e-08	0.908355
MGP_C57BL6NJ_G0000290	NA	0.809184	0.97642	-0.0164532	0.398833	0.567413	0.0617952	1.24215e-08	3.18338e-08	0.908355
MGP_C57BL6NJ_G0000291	NA	0.809184	0.97642	-0.0164532	0.398833	0.567413	0.0617952	1.24215e-08	3.18338e-08	0.908355
MGP_C57BL6NJ_G0000292	NA	0.809184	0.97642	-0.0164532	0.398833	0.567413	0.0617952	1.24215e-08	3.18338e-08	0.908355
MGP_C57BL6NJ_G0000293	NA	0.809184	0.97642	-0.0164532	0.398833	0.567413	0.0617952	1.24215e-08	3.18338e-08	0.908355
MGP_C57BL6NJ_G0000294	NA	0.809184	0.97642	-0.0164532	0.398833	0.567413	0.0617952	1.24215e-08	3.18338e-08	0.908355
MGP_C57BL6NJ_G0000295	NA	0.809184	0.97642	-0.0164532	0.398833	0.567413	0.0617952	1.24215e-08	3.18338e-08	0.908355
MGP_C57BL6NJ_G0000296	NA	0.809184	0.97642	-0.0164532	0.398833	0.567413	0.0617952	1.24215e-08	3.18338e-08	0.908355
MGP_C57BL6NJ_G0000297	NA	0.809184	0.97642	-0.0164532	0.398833	0.567413	0.0617952	1.24215e-08	3.18338e-08	0.908355
MGP_C57BL6NJ_G0000298	NA	0.809184	0.97642	-0.0164532	0.398833	0.567413	0.0617952	1.24215e-08	3.18338e-08	0.908355
MGP_C57BL6NJ_G0000299	NA	0.809184	0.97642	-0.0164532	0.398833	0.567413	0.0617952	1.24215e-08	3.18338e-08	0.908355
MGP_C57BL6NJ_G0000300	NA	0.809184	0.97642	-0.0164532	0.398833	0.567413	0.0617952	1.24215e-08	3.18338e-08	0.908355
MGP_C57BL6NJ_G0000301	NA	0.809184	0.97642	-0.0164532	0.398833	0.567413	0.0617952	1.24215e-08	3.18338e-08	0.908355
MGP_C57BL6NJ_G0000302	NA	0.809184	0.97642	-0.0164532	0.398833	0.567413	0.0617952	1.24215e-08	3.18338e-08	0.908355
MGP_C57BL6NJ_G0000303	NA	0.809184	0.97642	-0.0164532	0.398833	0.567413	0.0617952	1.24215e-08	3.18338e-08	0.908355
MGP_C57BL6NJ_G0000304	NA	0.809184	0.97642	-0.0164532	0.398833	0.567413	0.0617952	1.24215e-08	3.18338e-08	0.908355
MGP_C57BL6NJ_G0000305	NA	0.809184	0.97642	-0.0164532	0.398833	0.567413	0.0617952	1.24215e-08	3.18338e-08	0.908355
MGP_C57BL6NJ_G0000306	NA	0.809184	0.97642	-0.0164532	0.398833	0.567413	0.0617952	1.24215e-08	3.18338e-08	0.908355
MGP_C57BL6NJ_G0000307	NA	0.809184	0.97642	-0.0164532	0.398833	0.567413	0.0617952	1.24215e-08	3.18338e-08	0.908355
MGP_C57BL6NJ_G0000308	NA	0.809184	0.97642	-0.0164532	0.398833	0.567413	0.0617952	1.24215e-08	3.18338e-08	0.908355
MGP_C57BL6NJ_G0000309	NA	0.809184	0.97642	-0.0164532	0.398833	0.567413	0.0617952	1.24215e-08	3.18338e-08	0.908355
MGP_C57BL6NJ_G0000310	NA	0.809184	0.97642	-0.0164532	0.398833	0.567413	0.0617952	1.24215e-08	3.18338e-08	0.908355
MGP_C57BL6NJ_G0000311	NA	0.809184	0.97642	-0.0164532	0.398833	0.567413	0.0617952	1.24215e-08	3.18338e-08	0.908355
MGP_C57BL6NJ_G0000312	NA	0.809184	0.97642	-0.0164532	0.398833	0.567413	0.0617952	1.24215e-08	3.18338e-08	0.908355
MGP_C57BL6NJ_G0000313	NA	0.809184	0.97642	-0.0164532	0.398833	0.567413	0.0617952	1.24215e-08	3.18338e-08	0.908355
MGP_C57BL6NJ_G0000314	NA	0.809184	0.97642	-0.0164532	0.398833	0.567413	0.0617952	1.24215e-08	3.18338e-08	0.908355
MGP_C57BL6NJ_G0000315	NA	0.809184	0.97642	-0.0164532	0.398833	0.567413	0.0617952	1.24215e-08	3.18338e-08	0.908355
MGP_C57BL6NJ_G0000316	NA	0.809184	0.97642	-0.0164532	0.398833	0.567413	0.0617952	1.24215e-08	3.18338e-08	0.908355
MGP_C57BL6NJ_G0000317	NA	0.809184	0.97642	-0.0164532	0.398833	0.567413	0.0617952	1.24215e-08	3.18338e-08	0.908355
MGP_C57BL6NJ_G0000318	NA	0.809184	0.97642	-0.0164532	0.398833	0.567413	0.0617952	1.24215e-08	3.18338e-08	0.908355
MGP_C57BL6NJ_G0000319	NA	0.809184	0.97642	-0.0164532	0.398833	0.567413	0.0617952	1.24215e-08	3.18338e-08	0.908355
MGP_C57BL6NJ_G0000320	NA	0.809184	0.97642	-0.0164532	0.398833	0.567413	0.0617952	1.24215e-08	3.18338e-08	0.908355
MGP_C57BL6NJ_G0000321	NA	0.809184	0.97642	-0.0164532	0.398833	0.567413	0.0617952	1.24215e-08	3.18338e-08	0.908355
MGP_C57BL6NJ_G0000322	NA	0.809184	0.97642	-0.0164532	0.398833	0.567413	0.0617952	1.24215e-08	3.18338e-08	0.908355
MGP_C57BL6NJ_G0000323	NA	0.809184	0.97642	-0.0164532	0.398833	0.567413	0.0617952	1.24215e-08	3.18338e-08	0.908355
MGP_C57BL6NJ_G0000324	NA	0.809184	0.97642	-0.0164532	0.398833	0.567413	0.0617952	1.24215e-08	3.18338e-08	0.908355
MGP_C57BL6NJ_G0000325	NA	0.809184	0.97642	-0.0164532	0.398833	0.567413	0.0617952	1.24215e-08	3.18338e-08	0.908355
MGP_C57BL6NJ_G0000326	NA	0.809184	0.97642	-0.0164532	0.398833	0.567413	0.0617952	1.24215e-08	3.18338e-08	0.908355
MGP_C57BL6NJ_G0000327	NA	0.809184	0.97642	-0.0164532	0.398833	0.567413	0.0617952	1.24215e-08	3.18338e-08	0.908355
MGP_C57BL6NJ_G0000328	NA	0.809184	0.97642	-0.0164532	0.398833	0.567413	0.0617952	1.24215e-08	3.18338e-08	0.908355
MGP_C57BL6NJ_G0000329	NA	0.809184	0.97642	-0.0164532	0.398833	0.567413	0.0617952	1.24215e-08	3.18338e-08	0.908355
MGP_C57BL6NJ_G0000330	NA	0.809184	0.97642	-0.0164532	0.398833	0.567413	0.0617952	1.24215e-08	3.18338e-08	0.908355
MGP_C57BL6NJ_G0000331	NA	0.809184	0.97642	-0.0164532	0.398833	0.567413	0.0617952	1.24215e-08	3.18338e-08	0.908355
MGP_C57BL6NJ_G0000332	NA	0.809184	0.97642	-0.0164532	0.398833	0.567413	0.0617952	1.24215e-08	3.18338e-08	0.908355
MGP_C57BL6NJ_G0000333	NA	0.809184	0.97642	-0.0164532	0.398833	0.567413	0.0617952	1.24215e-08	3.18338e-08	0.908355
MGP_C57BL6NJ_G0000334	NA	0.809184	0.97642	-0.0164532	0.398833	0.567413	0.0617952	1.24215e-08	3.18338e-08	0.908355
MGP_C57BL6NJ_G0000335	NA	0.809184	0.97642	-0.0164532	0.398833	0.567413	0.0617952	1.24215e-08	3.18338e-08	0.908355
MGP_C57BL6NJ_G0000336	NA	0.809184	0.97642	-0.0164532	0.398833	0.567413	0.0617952	1.24215e-08	3.18338e-08	0.908355
MGP_C57BL6NJ_G0000337	NA	0.809184	0.97642	-0.0164532	0.398833	0.567413	0.0617952	1.24215e-08	3.18338e-08	0.908355
MGP_C57BL6NJ_G0000338	NA	0.809184	0.97642	-0.0164532	0.398833	0.567413	0.0617952	1.24215e-08	3.18338e-08	0.908355
MGP_C57BL6NJ_G0000339	NA	0.809184	0.97642	-0.0164532	0.398833	0.567413	0.0617952	1.24215e-08	3.18338e-08	0.908355
MGP_C57BL6NJ_G0000340	NA	0.809184	0.97642	-0.0164532	0.398833	0.567413	0.0617952	1.24215e-08	3.18338e-08	0.908355
MGP_C57BL6NJ_G0000341	NA	0.809184	0.97642	-0.0164532	0.398833	0.567413	0.0617952	1.24215e-08	3.18338e-08	0.908355
MGP_C57BL6NJ_G0000342	NA	0.809184	0.97642	-0.0164532	0.398833	0.567413	0.0617952	1.24215e-08	3.18338e-08	0.908355
MGP_C57BL6NJ_G0000343	NA	0.809184	0.97642	-0.0164532	0.398833	0.567413	0.0617952	1.24215e-08	3.18338e-08	0.908355
MGP_C57BL6NJ_G0000344	NA	0.809184	0.97642	-0.0164532	0.398833	0.567413	0.0617952	1.24215e-08	3.18338e-08	0.908355
MGP_C57BL6NJ_G0000345	NA	0.809184	0.97642	-0.0164532	0.398833	0.567413	0.0617952	1.24215e-08	3.18338e-08	0.908355
MGP_C57BL6NJ_G0000346	NA	0.809184	0.97642	-0.0164532	0.398833	0.567413	0.0617952	1.24215e-08	3.18338e-08	0.908355
MGP_C57BL6NJ_G0000347	NA	0.809184	0.97642	-0.0164532	0.398833	0.567413	0.0617952	1.24215e-08	3.18338e-08	0.908355
MGP_C57BL6NJ_G0000348	NA	0.809184	0.97642	-0.0164532	0.398833	0.567413	0.0617952	1.24215e-08	3.18338e-08	0.908355
MGP_C57BL6NJ_G0000349	NA	0.809184	0.97642	-0.0164532	0.398833	0.567413	0.0617952	1.24215e-08	3.18338e-08	0.908355
MGP_C57BL6NJ_G0000350	NA	0.809184	0.97642	-0.0164532	0.398833	0.567413	0.0617952	1.24215e-08	3.18338e-08	0.908355
MGP_C57BL6NJ_G0000351	NA	0.809184	0.97642	-0.0164532	0.398833	0.567413	0.0617952	1.24215e-08	3.18338e-08	0.908355
MGP_C57BL6NJ_G0000352	NA	0.809184	0.97642	-0.0164532	0.398833	0.567413	0.0617952	1.24215e-08	3.18338e-08	0.908355
MGP_C57BL6NJ_G0000353	NA	0.809184	0.97642	-0.0164532	0.398833	0.567413	0.0617952	1.24215e-08	3.18338e-08	0.908355
MGP_C57BL6NJ_G0000354	NA	0.809184	0.97642	-0.0164532	0.398833	0.567413	0.0617952	1.24215e-08	3.18338e-08	0.908355
MGP_C57BL6NJ_G0000355	NA	0.809184	0.97642	-0.0164532	0.398833	0.567413	0.0617952	1.24215e-08	3.18338e-08	0.908355
MGP_C57BL6NJ_G0000356	NA	0.809184	0.97642	-0.0164532	0.398833	0.567413	0.0617952	1.24215e-08	3.18338e-08	0.908355
MGP_C57BL6NJ_G0000357	NA	0.809184	0.97642	-0.0164532	0.398833	0.567413	0.0617952	1.24215e-08	3.18338e-08	0.908355
MGP_C57BL6NJ_G0000358	NA	0.809184	0.97642	-0.0164532	0.398833	0.567413	0.0617952	1.24215e-08	3.18338e-08	0.908355
MGP_C57BL6NJ_G0000359	NA	0.809184	0.97642	-0.0164532	0.398833	0.567413	0.0617952	1.24215e-08	3.18338e-08	0.908355
MGP_C57BL6NJ_G0000360	NA	0.809184	0.97642	-0.0164532	0.398833	0.567413	0.0617952	1.24215e-08	3.18338e-08	0.908355
MGP_C57BL6NJ_G0000361	NA	0.809184	0.97642	-0.0164532	0.398833	0.567413	0.0617952	1.24215e-08	3.18338e-08	0.908355
MGP_C57BL6NJ_G0000362	NA	0.809184	0.97642	-0.0164532	0.398833	0.567413	0.0617952	1.24215e-08	3.18338e-08	0.908355
MGP_C57BL6NJ_G0000363	NA	0.809184	0.97642	-0.0164532	0.398833	0.567413	0.0617952	1.24215e-08	3.18338e-08	0.908355
MGP_C57BL6NJ_G0000364	NA	0.809184	0.97642	-0.0164532	0.398833	0.567413	0.0617952	1.24215e-08	3.18338e-08	0.908355
MGP_C57BL6NJ_G0000365	NA	0.809184	0.97642	-0.0164532	0.398833	0.567413	0.0617952	1.24215e-08	3.18338e-08	0.908355
MGP_C57BL6NJ_G0000366	NA	0.809184	0.97642	-0.0164532	0.398833	0.567413	0.0617952	1.24215e-08	3.18338e-08	0.908355
MGP_C57BL6NJ_G0000367	NA	0.809184	0.97642	-0.0164532	0.398833	0.567413	0.0617952	1.24215e-08	3.18338e-08	0.908355
MGP_C57BL6NJ_G0000368	NA	0.809184	0.97642	-0.0164532	0.398833	0.567413	0.0617952	1.24215e-08	3.18338e-08	0.908355
MGP_C57BL6NJ_G0000369	NA	0.809184	0.97642	-0.0164532	0.398833	0.567413	0.0617952	1.24215e-08	3.18338e-08	0.908355
MGP_C57BL6NJ_G0000370	NA	0.809184	0.97642	-0.0164532	0.398833	0.567413	0.0617952	1.24215e-08	3.18338e-08	0.908355
MGP_C57BL6NJ_G0000371	NA	0.809184	0.97642	-0.0164532	0.398833	0.567413	0.0617952	1.24215e-08	3.18338e-08	0.908355
MGP_C57BL6NJ_G0000372	NA	0.809184	0.97642	-0.0164532	0.398833	0.567413	0.0617952	1.24215e-08	3.18338e-08	0.908355
MGP_C57BL6NJ_G0000373	NA	0.809184	0.97642	-0.0164532	0.398833	0.567413	0.0617952	1.24215e-08	3.18338e-08	0.908355
MGP_C57BL6NJ_G0000374	NA	0.809184	0.97642	-0.0164532	0.398833	0.567413	0.0617952	1.24215e-08	3.18338e-08	0.908355
MGP_C57BL6NJ_G0000375	NA	0.809184	0.97642	-0.0164532	0.398833	0.567413	0.0617952	1.24215e-08	3.18338e-08	0.908355
MGP_C57BL6NJ_G0000376	NA	0.809184	0.97642	-0.0164532	0.398833	0.567413	0.0617952	1.24215e-08	3.18338e-08	0.908355
MGP_C57BL6NJ_G0000377	NA	0.809184	0.97642	-0.0164532	0.398833	0.567413	0.0617952	1.24215e-08	3.18338e-08	0.908355
MGP_C57BL6NJ_G0000378	NA	0.809184	0.97642	-0.0164532	0.398833	0.567413	0.0617952	1.24215e-08	3.18338e-08	0.908355
MGP_C57BL6NJ_G0000379	NA	0.809184	0.97642	-0.0164532	0.398833	0.567413	0.0617952	1.24215e-08	3.18338e-08	0.908355
MGP_C57BL6NJ_G0000380	NA	0.809184	0.97642	-0.0164532	0.398833	0.567413	0.0617952	1.24215e-08	3.18338e-08	0.908355
MGP_C57BL6NJ_G0000381	NA	0.809184	0.97642	-0.0164532	0.398833	0.567413	0.0617952	1.24215e-08	3.18338e-08	0.908355
MGP_C57BL6NJ_G0000382	NA	0.809184	0.97642	-0.0164532	0.398833	0.567413	0.0617952	1.24215e-08	3.18338e-08	0.908355
MGP_C57BL6NJ_G0000390_mt-Tp	mt-Tp	0.809184	0.97642	-0.0164532	0.398833	0.567413	0.0617952	1.24215e-08	3.18338e-08	0.908355
MGP_C57BL6NJ_G0000391_mt-Ti	mt-Ti	0.809184	0.97642	-0.0164532	0.398833	0.567413	0.0617952	1.24215e-08	3.18338e-08	0.908355
MGP_C57BL6NJ_G0000392_mt-Tl2	mt-Tl2	0.809184	0.97642	-0.0164532	0.398833	0.567413	0.0617952	1.24215e-08	3.18338e-08	0.908355
MGP_C57BL6NJ_G0000393_mt-Td	mt-Td	0.809184	0.97642	-0.0164532	0.398833	0.567413	0.0617952	1.24215e-08	3.18338e-08	0.908355
MGP_C57BL6NJ_G0000394	NA	0.809184	0.97642	-0.0164532	0.398833	0.567413	0.0617952	1.24215e-08	3.18338e-08	0.908355
MGP_C57BL6NJ_G0000395_mt-Tt	mt-Tt	0.809184	0.97642	-0.0164532	0.398833	0.567413	0.0617952	1.24215e-08	3.18338e-08	0.908355
MGP_C57BL6NJ_G0000398	NA	0.809184	0.97642	-0.0164532	0.398833	0.567413	0.0617952	1.24215e-08	3.18338e-08	0.908355
MGP_C57BL6NJ_G0000399	NA	0.983614	0.99771	0.00132103	0.974748	0.984775	0.00215959	1.43585e-08	3.63224e-08	0.848063
MGP_C57BL6NJ_G0000400	NA	0.918528	0.989178	-0.0075553	0.435862	0.597346	0.0617952	2.51504e-08	5.86245e-08	0.928375
MGP_C57BL6NJ_G0000401	NA	0.862176	0.989178	0.0129501	0.470993	0.62735	0.0576088	3.87413e-08	8.55674e-08	0.903213
MGP_C57BL6NJ_G0000402	NA	0.809184	0.97642	-0.0164532	0.398833	0.567413	0.0617952	1.24215e-08	3.18338e-08	0.908355
MGP_C57BL6NJ_G0000403	NA	0.914961	0.989178	-0.00706258	0.249897	0.567413	0.0829242	8.83257e-09	3.18338e-08	0.908355
MGP_C57BL6NJ_G0000404	NA	0.809184	0.97642	-0.0164532	0.398833	0.567413	0.0617952	1.24215e-08	3.18338e-08	0.908355
MGP_C57BL6NJ_G0000405	NA	0.809184	0.97642	-0.0164532	0.398833	0.567413	0.0617952	1.24215e-08	3.18338e-08	0.908355
MGP_C57BL6NJ_G0000406	NA	0.809184	0.97642	-0.0164532	0.398833	0.567413	0.0617952	1.24215e-08	3.18338e-08	0.908355
MGP_C57BL6NJ_G0000407	NA	0.329103	0.97642	0.129542	0.436105	0.597599	0.108867	0.0349379	0.04301	0.319676
MGP_C57BL6NJ_G0000408	NA	0.118323	0.97642	-0.112774	0.758083	0.844324	-0.0224695	1.84297e-07	3.64732e-07	0.726471
MGP_C57BL6NJ_G0000409	NA	0.549519	0.97642	-0.0417695	0.283016	0.567413	0.0807824	1.53468e-08	3.81161e-08	0.908355
MGP_C57BL6NJ_G0000410	NA	0.809184	0.97642	-0.0164532	0.398833	0.567413	0.0617952	1.24215e-08	3.18338e-08	0.908355
MGP_C57BL6NJ_G0000411	NA	0.809184	0.97642	-0.0164532	0.398833	0.567413	0.0617952	1.24215e-08	3.18338e-08	0.908355
MGP_C57BL6NJ_G0000412	NA	0.766492	0.97642	-0.0198098	0.419651	0.585119	0.0577624	1.05465e-08	3.18338e-08	0.901141
MGP_C57BL6NJ_G0000413	NA	0.154209	0.97642	-0.102516	0.147579	0.567413	-0.110668	2.5478e-07	4.96076e-07	0.709605
MGP_C57BL6NJ_G0000414	NA	0.809184	0.97642	-0.0164532	0.398833	0.567413	0.0617952	1.24215e-08	3.18338e-08	0.908355
MGP_C57BL6NJ_G0000415	NA	0.809184	0.97642	-0.0164532	0.398833	0.567413	0.0617952	1.24215e-08	3.18338e-08	0.908355
MGP_C57BL6NJ_G0000416	NA	0.809184	0.97642	-0.0164532	0.398833	0.567413	0.0617952	1.24215e-08	3.18338e-08	0.908355
MGP_C57BL6NJ_G0000417	NA	0.809184	0.97642	-0.0164532	0.398833	0.567413	0.0617952	1.24215e-08	3.18338e-08	0.908355
MGP_C57BL6NJ_G0000418	NA	0.939548	0.989991	-0.00527021	0.620893	0.746547	0.0366334	2.21056e-08	5.2407e-08	0.883193
MGP_C57BL6NJ_G0000419	NA	0.453652	0.97642	0.112952	0.846426	0.906015	0.0306352	8.5248e-06	1.4525e-05	1.10922
MGP_C57BL6NJ_G0000420	NA	0.809184	0.97642	-0.0164532	0.398833	0.567413	0.0617952	1.24215e-08	3.18338e-08	0.908355
MGP_C57BL6NJ_G0000421	NA	0.939548	0.989991	-0.00527021	0.620893	0.746547	0.0366334	2.21056e-08	5.2407e-08	0.883193
MGP_C57BL6NJ_G0000422	NA	0.932551	0.989991	-0.00623962	0.621314	0.746547	0.0388146	4.28538e-08	9.32967e-08	0.885374
MGP_C57BL6NJ_G0000423	NA	0.809184	0.97642	-0.0164532	0.398833	0.567413	0.0617952	1.24215e-08	3.18338e-08	0.908355
MGP_C57BL6NJ_G0000424	NA	0.809184	0.97642	-0.0164532	0.398833	0.567413	0.0617952	1.24215e-08	3.18338e-08	0.908355
MGP_C57BL6NJ_G0000425	NA	0.809184	0.97642	-0.0164532	0.398833	0.567413	0.0617952	1.24215e-08	3.18338e-08	0.908355
MGP_C57BL6NJ_G0000426	NA	0.809184	0.97642	-0.0164532	0.398833	0.567413	0.0617952	1.24215e-08	3.18338e-08	0.908355
MGP_C57BL6NJ_G0000427	NA	0.809184	0.97642	-0.0164532	0.398833	0.567413	0.0617952	1.24215e-08	3.18338e-08	0.908355
MGP_C57BL6NJ_G0000428	NA	0.910861	0.989178	0.00869412	0.392813	0.567413	0.0714299	3.40759e-08	7.59528e-08	0.951052
MGP_C57BL6NJ_G0000429	NA	0.758406	0.97642	0.0203196	0.178276	0.567413	0.0977249	4.66637e-09	3.18338e-08	0.955628
MGP_C57BL6NJ_G0000430	NA	0.809184	0.97642	-0.0164532	0.398833	0.567413	0.0617952	1.24215e-08	3.18338e-08	0.908355
MGP_C57BL6NJ_G0000431	NA	0.179819	0.97642	-0.100122	0.333209	0.567413	0.0752539	2.67651e-08	6.21099e-08	0.899435
MGP_C57BL6NJ_G0000432	NA	0.243974	0.97642	-0.12488	0.391591	0.567413	0.0961509	2.87991e-06	5.09561e-06	0.860255
MGP_C57BL6NJ_G0000433	NA	0.963107	0.993638	0.00423139	0.309445	0.567413	0.100727	4.38696e-07	8.33142e-07	0.896471
MGP_C57BL6NJ_G0000434	NA	0.205155	0.97642	0.103792	0.3345	0.567413	0.0826923	3.5649e-06	6.26524e-06	0.641145
MGP_C57BL6NJ_G0000435	NA	0.547113	0.97642	-0.0403835	0.388754	0.567413	0.0617952	7.59199e-09	3.18338e-08	0.926303
MGP_C57BL6NJ_G0000436	NA	0.809184	0.97642	-0.0164532	0.398833	0.567413	0.0617952	1.24215e-08	3.18338e-08	0.908355
MGP_C57BL6NJ_G0000437	NA	0.809184	0.97642	-0.0164532	0.398833	0.567413	0.0617952	1.24215e-08	3.18338e-08	0.908355
MGP_C57BL6NJ_G0000438	NA	0.372199	0.97642	-0.082037	0.60361	0.742533	0.0500839	8.17883e-07	1.51435e-06	0.83809
MGP_C57BL6NJ_G0000439	NA	0.809184	0.97642	-0.0164532	0.398833	0.567413	0.0617952	1.24215e-08	3.18338e-08	0.908355
MGP_C57BL6NJ_G0000440	NA	0.193307	0.97642	0.156922	0.127728	0.567413	-0.197455	0.00116345	0.00165419	0.504965
MGP_C57BL6NJ_G0000441	NA	0.375279	0.97642	-0.0684638	0.362292	0.567413	0.0746808	6.51915e-08	1.37158e-07	0.880283
MGP_C57BL6NJ_G0000442	NA	0.460597	0.97642	-0.084573	0.467724	0.624255	0.0882527	1.91293e-05	3.16666e-05	0.779293
MGP_C57BL6NJ_G0000443	NA	0.809184	0.97642	-0.0164532	0.398833	0.567413	0.0617952	1.24215e-08	3.18338e-08	0.908355
MGP_C57BL6NJ_G0000444	NA	0.809184	0.97642	-0.0164532	0.398833	0.567413	0.0617952	1.24215e-08	3.18338e-08	0.908355
MGP_C57BL6NJ_G0000445	NA	0.914961	0.989178	-0.00706258	0.249897	0.567413	0.0829242	8.83257e-09	3.18338e-08	0.908355
MGP_C57BL6NJ_G0000446	NA	0.888451	0.989178	0.0111499	0.300573	0.567413	0.0891881	9.20284e-08	1.89379e-07	0.893472
MGP_C57BL6NJ_G0000447	NA	0.606452	0.97642	0.0350421	0.489393	0.643273	-0.0500932	9.81424e-08	2.01155e-07	0.756504
MGP_C57BL6NJ_G0000448	NA	0.939548	0.989991	-0.00527021	0.620893	0.746547	0.0366334	2.21056e-08	5.2407e-08	0.883193
MGP_C57BL6NJ_G0000449	NA	0.336638	0.97642	-0.0656997	0.268334	0.567413	0.0807824	8.32578e-09	3.18338e-08	0.926303
MGP_C57BL6NJ_G0000450	NA	0.809184	0.97642	-0.0164532	0.398833	0.567413	0.0617952	1.24215e-08	3.18338e-08	0.908355
MGP_C57BL6NJ_G0000451	NA	0.268182	0.97642	-0.132096	0.0261084	0.356027	0.304621	5.66495e-06	9.79479e-06	0.900655
MGP_C57BL6NJ_G0000452	NA	0.897904	0.989178	-0.00830618	0.375655	0.567413	0.0617952	5.38716e-09	3.18338e-08	0.926686
MGP_C57BL6NJ_G0000453	NA	0.809184	0.97642	-0.0164532	0.398833	0.567413	0.0617952	1.24215e-08	3.18338e-08	0.908355
MGP_C57BL6NJ_G0000454	NA	0.809184	0.97642	-0.0164532	0.398833	0.567413	0.0617952	1.24215e-08	3.18338e-08	0.908355
MGP_C57BL6NJ_G0000455	NA	0.90128	0.989178	-0.00879659	0.41746	0.583014	0.0617952	1.61205e-08	3.95454e-08	0.925582
MGP_C57BL6NJ_G0000456	NA	0.809184	0.97642	-0.0164532	0.398833	0.567413	0.0617952	1.24215e-08	3.18338e-08	0.908355
MGP_C57BL6NJ_G0000457	NA	0.809184	0.97642	-0.0164532	0.398833	0.567413	0.0617952	1.24215e-08	3.18338e-08	0.908355
MGP_C57BL6NJ_G0000458	NA	0.809184	0.97642	-0.0164532	0.398833	0.567413	0.0617952	1.24215e-08	3.18338e-08	0.908355
MGP_C57BL6NJ_G0000459	NA	0.809184	0.97642	-0.0164532	0.398833	0.567413	0.0617952	1.24215e-08	3.18338e-08	0.908355
MGP_C57BL6NJ_G0000460	NA	0.809184	0.97642	-0.0164532	0.398833	0.567413	0.0617952	1.24215e-08	3.18338e-08	0.908355
MGP_C57BL6NJ_G0000461	NA	0.809184	0.97642	-0.0164532	0.398833	0.567413	0.0617952	1.24215e-08	3.18338e-08	0.908355
MGP_C57BL6NJ_G0000462	NA	0.809184	0.97642	-0.0164532	0.398833	0.567413	0.0617952	1.24215e-08	3.18338e-08	0.908355
MGP_C57BL6NJ_G0000463	NA	0.809184	0.97642	-0.0164532	0.398833	0.567413	0.0617952	1.24215e-08	3.18338e-08	0.908355
MGP_C57BL6NJ_G0000464	NA	0.853043	0.989178	0.0149966	0.916794	0.949135	-0.00896682	2.36388e-07	4.61775e-07	0.837593
MGP_C57BL6NJ_G0000465	NA	0.809184	0.97642	-0.0164532	0.398833	0.567413	0.0617952	1.24215e-08	3.18338e-08	0.908355
MGP_C57BL6NJ_G0000466	NA	0.883109	0.989178	0.00998239	0.261616	0.567413	0.0829242	7.35733e-09	3.18338e-08	0.946706
MGP_C57BL6NJ_G0000467	NA	0.809184	0.97642	-0.0164532	0.398833	0.567413	0.0617952	1.24215e-08	3.18338e-08	0.908355
MGP_C57BL6NJ_G0000468	NA	0.836582	0.987279	0.0182056	0.383609	0.567413	0.0827705	1.25195e-07	2.52807e-07	0.965362
MGP_C57BL6NJ_G0000469	NA	0.760409	0.97642	0.0239067	0.340571	0.567413	0.0805846	2.6172e-08	6.08229e-08	0.980375
MGP_C57BL6NJ_G0000470	NA	0.809184	0.97642	-0.0164532	0.398833	0.567413	0.0617952	1.24215e-08	3.18338e-08	0.908355
MGP_C57BL6NJ_G0000471	NA	0.809184	0.97642	-0.0164532	0.398833	0.567413	0.0617952	1.24215e-08	3.18338e-08	0.908355
MGP_C57BL6NJ_G0000472	NA	0.809184	0.97642	-0.0164532	0.398833	0.567413	0.0617952	1.24215e-08	3.18338e-08	0.908355
MGP_C57BL6NJ_G0000473	NA	0.557889	0.97642	0.0386723	0.21436	0.567413	0.0890919	7.41118e-09	3.18338e-08	0.913649
MGP_C57BL6NJ_G0000474	NA	0.819816	0.980571	0.0132274	0.468933	0.6253	0.0450401	4.20995e-09	3.18338e-08	0.848004
MGP_C57BL6NJ_G0000475	NA	0.991894	0.999179	0.000795514	0.340909	0.567413	0.0805846	4.98663e-08	1.07145e-07	0.928375
MGP_C57BL6NJ_G0000476	NA	0.809184	0.97642	-0.0164532	0.398833	0.567413	0.0617952	1.24215e-08	3.18338e-08	0.908355
MGP_C57BL6NJ_G0000477	NA	0.208124	0.97642	-0.0897497	0.192382	0.567413	0.0988199	1.16262e-08	3.18338e-08	0.926303
MGP_C57BL6NJ_G0000478	NA	0.809184	0.97642	-0.0164532	0.398833	0.567413	0.0617952	1.24215e-08	3.18338e-08	0.908355
MGP_C57BL6NJ_G0000479	NA	0.911587	0.989178	-0.00810241	0.307977	0.567413	0.0805846	2.8146e-08	6.44483e-08	0.908355
MGP_C57BL6NJ_G0000480	NA	0.143268	0.97642	0.0908391	0.752072	0.840117	0.0199343	8.23957e-09	3.18338e-08	0.820383
MGP_C57BL6NJ_G0000481	NA	0.708558	0.97642	-0.0433015	0.855625	0.911872	-0.0223073	0.00173697	0.00243068	0.474692
MGP_C57BL6NJ_G0000482	NA	0.749377	0.97642	-0.0231324	0.0557883	0.527307	0.158228	1.58814e-08	3.92518e-08	0.944633
MGP_C57BL6NJ_G0000483	NA	0.958344	0.993638	0.00545497	0.154141	0.567413	0.164611	9.63232e-07	1.77253e-06	0.953444
MGP_C57BL6NJ_G0000484	NA	0.916156	0.989178	-0.00713087	0.261487	0.567413	0.0827705	1.17163e-08	3.18338e-08	0.908355
MGP_C57BL6NJ_G0000485	NA	0.809184	0.97642	-0.0164532	0.398833	0.567413	0.0617952	1.24215e-08	3.18338e-08	0.908355
MGP_C57BL6NJ_G0000486	NA	0.90549	0.989178	-0.00823925	0.0961967	0.567413	-0.129649	7.44666e-08	1.5519e-07	0.794522
MGP_C57BL6NJ_G0000487	NA	0.325629	0.97642	-0.136546	0.280801	0.567413	0.159558	0.000736317	0.00106558	0.625819
MGP_C57BL6NJ_G0000488	NA	0.515846	0.97642	-0.069406	0.0871346	0.567413	-0.204199	0.38144	0.412929	0.0998659
MGP_C57BL6NJ_G0000489	NA	0.773397	0.97642	-0.0232094	0.401808	0.570387	-0.0725961	0.000144144	0.000221702	0.447696
MGP_C57BL6NJ_G0000490	NA	0.604721	0.97642	-0.0490259	0.548405	0.696213	0.0604044	2.1934e-06	3.91752e-06	0.797407
MGP_C57BL6NJ_G0000491	NA	0.551784	0.97642	-0.0420942	0.0169264	0.283762	0.200701	7.19359e-08	1.50336e-07	0.806678
MGP_C57BL6NJ_G0000492	NA	0.809184	0.97642	-0.0164532	0.398833	0.567413	0.0617952	1.24215e-08	3.18338e-08	0.908355
MGP_C57BL6NJ_G0000493	NA	0.652954	0.97642	0.0361182	0.203956	0.567413	0.111427	8.96201e-08	1.84654e-07	0.901524
MGP_C57BL6NJ_G0000494	NA	0.809184	0.97642	-0.0164532	0.398833	0.567413	0.0617952	1.24215e-08	3.18338e-08	0.908355
MGP_C57BL6NJ_G0000495	NA	0.809184	0.97642	-0.0164532	0.398833	0.567413	0.0617952	1.24215e-08	3.18338e-08	0.908355
MGP_C57BL6NJ_G0000496	NA	0.914961	0.989178	-0.00706258	0.249897	0.567413	0.0829242	8.83257e-09	3.18338e-08	0.908355
MGP_C57BL6NJ_G0000497	NA	0.897904	0.989178	-0.00830618	0.375655	0.567413	0.0617952	5.38716e-09	3.18338e-08	0.926686
MGP_C57BL6NJ_G0000498	NA	0.454807	0.97642	-0.0554861	0.462717	0.62009	0.0578018	3.22318e-08	7.20966e-08	0.903322
MGP_C57BL6NJ_G0000499	NA	0.892212	0.989178	-0.0160318	0.573493	0.717976	0.0710711	1.47775e-05	2.46754e-05	0.834226
MGP_C57BL6NJ_G0000500	NA	0.137412	0.97642	-0.151325	0.112199	0.567413	-0.172766	0.0118125	0.0152621	-0.297337
MGP_C57BL6NJ_G0000501	NA	0.809184	0.97642	-0.0164532	0.398833	0.567413	0.0617952	1.24215e-08	3.18338e-08	0.908355
MGP_C57BL6NJ_G0000502	NA	0.914193	0.989178	-0.00864412	0.670939	0.780089	0.0362758	2.05345e-07	4.04248e-07	0.840731
MGP_C57BL6NJ_G0000503	NA	0.809184	0.97642	-0.0164532	0.398833	0.567413	0.0617952	1.24215e-08	3.18338e-08	0.908355
MGP_C57BL6NJ_G0000504	NA	0.809184	0.97642	-0.0164532	0.398833	0.567413	0.0617952	1.24215e-08	3.18338e-08	0.908355
MGP_C57BL6NJ_G0000505	NA	0.809184	0.97642	-0.0164532	0.398833	0.567413	0.0617952	1.24215e-08	3.18338e-08	0.908355
MGP_C57BL6NJ_G0000506	NA	0.549519	0.97642	-0.0417695	0.283016	0.567413	0.0807824	1.53468e-08	3.81161e-08	0.908355
MGP_C57BL6NJ_G0000507	NA	0.809184	0.97642	-0.0164532	0.398833	0.567413	0.0617952	1.24215e-08	3.18338e-08	0.908355
MGP_C57BL6NJ_G0000508	NA	0.962063	0.993638	0.00459936	0.981738	0.988981	-0.00234755	0.000153738	0.000235842	0.534108
MGP_C57BL6NJ_G0000509	NA	0.347997	0.97642	0.0588792	0.985284	0.991072	0.00120541	1.82837e-09	3.18338e-08	0.965538
MGP_C57BL6NJ_G0000510	NA	0.831099	0.984325	0.0236165	0.6522	0.766295	0.0531019	9.55462e-06	1.62138e-05	0.814374
MGP_C57BL6NJ_G0000511	NA	0.839508	0.988085	-0.0133968	0.603279	0.742279	0.0366334	6.09541e-09	3.18338e-08	0.936699
MGP_C57BL6NJ_G0000512	NA	0.809184	0.97642	-0.0164532	0.398833	0.567413	0.0617952	1.24215e-08	3.18338e-08	0.908355
MGP_C57BL6NJ_G0000513	NA	0.809184	0.97642	-0.0164532	0.398833	0.567413	0.0617952	1.24215e-08	3.18338e-08	0.908355
MGP_C57BL6NJ_G0000514	NA	0.809184	0.97642	-0.0164532	0.398833	0.567413	0.0617952	1.24215e-08	3.18338e-08	0.908355
MGP_C57BL6NJ_G0000515	NA	0.434452	0.97642	-0.0537757	0.181742	0.567413	0.0998473	1.65147e-08	4.04496e-08	0.885316
MGP_C57BL6NJ_G0000516	NA	0.911587	0.989178	-0.00810241	0.307977	0.567413	0.0805846	2.8146e-08	6.44483e-08	0.908355
MGP_C57BL6NJ_G0000517	NA	0.676802	0.97642	0.0314687	0.51467	0.665473	0.0524437	2.90798e-08	6.59023e-08	0.934089
MGP_C57BL6NJ_G0000518	NA	0.549519	0.97642	-0.0417695	0.283016	0.567413	0.0807824	1.53468e-08	3.81161e-08	0.908355
MGP_C57BL6NJ_G0000519	NA	0.900281	0.989178	0.00932959	0.198917	0.567413	0.104924	7.20694e-08	1.5053e-07	0.854835
MGP_C57BL6NJ_G0000520	NA	0.972129	0.995554	0.00225978	0.147017	0.567413	0.103899	6.7898e-09	3.18338e-08	0.908355
MGP_C57BL6NJ_G0000521	NA	0.743244	0.97642	-0.0269145	0.00832019	0.195942	0.266185	2.52654e-06	4.48912e-06	0.684978
MGP_C57BL6NJ_G0000522	NA	0.914961	0.989178	-0.00706258	0.249897	0.567413	0.0829242	8.83257e-09	3.18338e-08	0.908355
MGP_C57BL6NJ_G0000523	NA	0.809184	0.97642	-0.0164532	0.398833	0.567413	0.0617952	1.24215e-08	3.18338e-08	0.908355
MGP_C57BL6NJ_G0000524	NA	0.809184	0.97642	-0.0164532	0.398833	0.567413	0.0617952	1.24215e-08	3.18338e-08	0.908355
MGP_C57BL6NJ_G0000525	NA	0.0191488	0.97642	-0.233719	0.89287	0.934315	-0.0126963	6.19894e-06	1.0683e-05	0.681988
MGP_C57BL6NJ_G0000526	NA	0.134419	0.97642	-0.128016	0.875188	0.923381	0.0136093	1.05565e-07	2.15308e-07	0.907176
MGP_C57BL6NJ_G0000527	NA	0.0565477	0.97642	-0.238632	0.954616	0.972217	0.00700275	0.0783899	0.0927931	0.230977
MGP_C57BL6NJ_G0000528	NA	0.821402	0.981086	0.0129936	0.609538	0.744067	0.0313148	1.54621e-09	3.18338e-08	0.913649
MGP_C57BL6NJ_G0000529	NA	0.911587	0.989178	-0.00810241	0.307977	0.567413	0.0805846	2.8146e-08	6.44483e-08	0.908355
MGP_C57BL6NJ_G0000530	NA	0.552571	0.97642	-0.0398795	0.106293	0.567413	0.120547	6.10776e-09	3.18338e-08	0.944633
MGP_C57BL6NJ_G0000531	NA	0.60374	0.97642	-0.0446017	0.416328	0.583014	0.0746808	1.27633e-07	2.57427e-07	0.933972
MGP_C57BL6NJ_G0000532	NA	0.809184	0.97642	-0.0164532	0.398833	0.567413	0.0617952	1.24215e-08	3.18338e-08	0.908355
MGP_C57BL6NJ_G0000533	NA	0.547113	0.97642	-0.0403835	0.388754	0.567413	0.0617952	7.59199e-09	3.18338e-08	0.926303
MGP_C57BL6NJ_G0000534	NA	0.841519	0.988816	-0.0130488	0.278687	0.567413	0.0767496	8.18432e-09	3.18338e-08	0.901524
MGP_C57BL6NJ_G0000535	NA	0.547113	0.97642	-0.0403835	0.388754	0.567413	0.0617952	7.59199e-09	3.18338e-08	0.926303
MGP_C57BL6NJ_G0000536	NA	0.809184	0.97642	-0.0164532	0.398833	0.567413	0.0617952	1.24215e-08	3.18338e-08	0.908355
MGP_C57BL6NJ_G0000537	NA	0.897904	0.989178	-0.00830618	0.375655	0.567413	0.0617952	5.38716e-09	3.18338e-08	0.926686
MGP_C57BL6NJ_G0000538	NA	0.505715	0.97642	-0.0479101	0.487705	0.64169	0.05303	2.69787e-08	6.25631e-08	0.891501
MGP_C57BL6NJ_G0000539	NA	0.420927	0.97642	-0.0536332	0.398704	0.567413	0.0597312	6.96803e-09	3.18338e-08	0.921594
MGP_C57BL6NJ_G0000540	NA	0.132607	0.97642	-0.108032	0.65539	0.768411	0.0325813	1.60797e-08	3.95454e-08	0.895198
MGP_C57BL6NJ_G0000541	NA	0.809184	0.97642	-0.0164532	0.398833	0.567413	0.0617952	1.24215e-08	3.18338e-08	0.908355
MGP_C57BL6NJ_G0000542	NA	0.248503	0.97642	-0.0998463	0.1982	0.567413	0.118879	1.73297e-05	2.87875e-05	0.584515
MGP_C57BL6NJ_G0000543	NA	0.547113	0.97642	-0.0403835	0.388754	0.567413	0.0617952	7.59199e-09	3.18338e-08	0.926303
MGP_C57BL6NJ_G0000544	NA	0.696999	0.97642	-0.0381607	0.138312	0.567413	0.160726	1.64692e-06	2.96988e-06	0.849291
MGP_C57BL6NJ_G0000545	NA	0.744476	0.97642	-0.022642	0.182333	0.567413	0.101714	1.22511e-08	3.18338e-08	0.926303
MGP_C57BL6NJ_G0000546	NA	0.200998	0.97642	-0.141077	0.49957	0.652103	0.0771059	0.00014529	0.000223381	0.592951
MGP_C57BL6NJ_G0000547	NA	0.904436	0.989178	0.0133572	0.971165	0.982158	0.00426444	0.000153739	0.000235842	0.614377
MGP_C57BL6NJ_G0000548	NA	0.274982	0.97642	-0.113864	0.920138	0.951223	-0.0108258	0.00383833	0.00519697	0.373562
MGP_C57BL6NJ_G0000549	NA	0.809184	0.97642	-0.0164532	0.398833	0.567413	0.0617952	1.24215e-08	3.18338e-08	0.908355
MGP_C57BL6NJ_G0000550	NA	0.222643	0.97642	-0.109263	0.735197	0.827126	0.0312447	7.46492e-06	1.27843e-05	0.655163
MGP_C57BL6NJ_G0000551	NA	0.340499	0.97642	-0.156681	0.121674	0.567413	0.278341	0.000247787	0.000373901	0.844496
MGP_C57BL6NJ_G0000552	NA	0.424134	0.97642	-0.0564756	0.047236	0.484951	0.159368	1.41558e-07	2.8409e-07	0.755306
MGP_C57BL6NJ_G0000553	NA	0.809184	0.97642	-0.0164532	0.398833	0.567413	0.0617952	1.24215e-08	3.18338e-08	0.908355
MGP_C57BL6NJ_G0000554	NA	0.776188	0.97642	0.0187301	0.80365	0.877297	-0.0173673	2.43464e-08	5.70804e-08	0.829192
MGP_C57BL6NJ_G0000555	NA	0.809184	0.97642	-0.0164532	0.398833	0.567413	0.0617952	1.24215e-08	3.18338e-08	0.908355
MGP_C57BL6NJ_G0000556	NA	0.260704	0.97642	0.11666	0.0913738	0.567413	0.191992	8.49634e-07	1.57066e-06	0.933235
MGP_C57BL6NJ_G0000557	NA	0.918583	0.989178	-0.00655864	0.0539916	0.518334	0.141676	4.85198e-09	3.18338e-08	0.926686
MGP_C57BL6NJ_G0000558	NA	0.914961	0.989178	-0.00706258	0.249897	0.567413	0.0829242	8.83257e-09	3.18338e-08	0.908355
MGP_C57BL6NJ_G0000559	NA	0.809184	0.97642	-0.0164532	0.398833	0.567413	0.0617952	1.24215e-08	3.18338e-08	0.908355
MGP_C57BL6NJ_G0000560	NA	0.809184	0.97642	-0.0164532	0.398833	0.567413	0.0617952	1.24215e-08	3.18338e-08	0.908355
MGP_C57BL6NJ_G0000561	NA	0.809184	0.97642	-0.0164532	0.398833	0.567413	0.0617952	1.24215e-08	3.18338e-08	0.908355
MGP_C57BL6NJ_G0000562	NA	0.993046	0.999179	-0.000553243	0.366692	0.567413	0.0617952	3.41986e-09	3.18338e-08	0.94413
MGP_C57BL6NJ_G0000563	NA	0.809184	0.97642	-0.0164532	0.398833	0.567413	0.0617952	1.24215e-08	3.18338e-08	0.908355
MGP_C57BL6NJ_G0000564	NA	0.833195	0.985573	-0.0150947	0.485945	0.640216	0.053449	3.85725e-08	8.52679e-08	0.867904
MGP_C57BL6NJ_G0000565	NA	0.468237	0.97642	-0.0716801	0.339399	0.567413	0.100936	2.16242e-06	3.86454e-06	0.828696
MGP_C57BL6NJ_G0000566	NA	0.133309	0.97642	-0.106808	0.842429	0.903271	0.0143298	2.98382e-08	6.73215e-08	0.841354
MGP_C57BL6NJ_G0000567	NA	0.774494	0.97642	0.0266707	0.704674	0.804712	0.0374705	9.8909e-07	1.81832e-06	0.846442
MGP_C57BL6NJ_G0000568	NA	0.0815335	0.97642	-0.172135	0.223665	0.567413	0.123455	6.04599e-07	1.13323e-06	0.883509
MGP_C57BL6NJ_G0000569	NA	0.809184	0.97642	-0.0164532	0.398833	0.567413	0.0617952	1.24215e-08	3.18338e-08	0.908355
MGP_C57BL6NJ_G0000570	NA	0.809184	0.97642	-0.0164532	0.398833	0.567413	0.0617952	1.24215e-08	3.18338e-08	0.908355
MGP_C57BL6NJ_G0000571	NA	0.949812	0.99301	0.010173	0.534692	0.684129	-0.107266	0.249371	0.277104	0.202909
MGP_C57BL6NJ_G0000572	NA	0.916156	0.989178	-0.00713087	0.261487	0.567413	0.0827705	1.17163e-08	3.18338e-08	0.908355
MGP_C57BL6NJ_G0000573	NA	0.973156	0.995678	0.00265831	0.64463	0.76051	0.0388146	7.38273e-08	1.53959e-07	0.905395
MGP_C57BL6NJ_G0000574	NA	0.809184	0.97642	-0.0164532	0.398833	0.567413	0.0617952	1.24215e-08	3.18338e-08	0.908355
MGP_C57BL6NJ_G0000575	NA	0.809184	0.97642	-0.0164532	0.398833	0.567413	0.0617952	1.24215e-08	3.18338e-08	0.908355
MGP_C57BL6NJ_G0000576	NA	0.466797	0.97642	0.0700854	0.907014	0.943016	-0.0118068	0.000249729	0.000376628	0.49823
MGP_C57BL6NJ_G0000577	NA	0.403186	0.97642	-0.0553443	0.488269	0.642227	0.0484503	9.64412e-09	3.18338e-08	0.889938
MGP_C57BL6NJ_G0000578	NA	0.809184	0.97642	-0.0164532	0.398833	0.567413	0.0617952	1.24215e-08	3.18338e-08	0.908355
MGP_C57BL6NJ_G0000579	NA	0.512005	0.97642	-0.0471724	0.61027	0.744067	0.0387559	2.91306e-08	6.59023e-08	0.885316
MGP_C57BL6NJ_G0000580	NA	0.897904	0.989178	-0.00830618	0.375655	0.567413	0.0617952	5.38716e-09	3.18338e-08	0.926686
MGP_C57BL6NJ_G0000581	NA	0.809184	0.97642	-0.0164532	0.398833	0.567413	0.0617952	1.24215e-08	3.18338e-08	0.908355
MGP_C57BL6NJ_G0000582	NA	0.809184	0.97642	-0.0164532	0.398833	0.567413	0.0617952	1.24215e-08	3.18338e-08	0.908355
MGP_C57BL6NJ_G0000583	NA	0.540946	0.97642	-0.060718	0.308343	0.567413	0.108783	1.83492e-06	3.29645e-06	0.848219
MGP_C57BL6NJ_G0000584	NA	0.914961	0.989178	-0.00706258	0.249897	0.567413	0.0829242	8.83257e-09	3.18338e-08	0.908355
MGP_C57BL6NJ_G0000585	NA	0.809184	0.97642	-0.0164532	0.398833	0.567413	0.0617952	1.24215e-08	3.18338e-08	0.908355
MGP_C57BL6NJ_G0000586	NA	0.809184	0.97642	-0.0164532	0.398833	0.567413	0.0617952	1.24215e-08	3.18338e-08	0.908355
MGP_C57BL6NJ_G0000587	NA	0.809184	0.97642	-0.0164532	0.398833	0.567413	0.0617952	1.24215e-08	3.18338e-08	0.908355
MGP_C57BL6NJ_G0000588	NA	0.917956	0.989178	0.006416	0.434314	0.597346	0.0522901	6.4931e-09	3.18338e-08	0.877874
MGP_C57BL6NJ_G0000589	NA	0.663363	0.97642	-0.0328716	0.321108	0.567413	0.0807824	3.12436e-08	7.01725e-08	0.928375
MGP_C57BL6NJ_G0000590	NA	0.859424	0.989178	0.0124734	0.289486	0.567413	0.0809189	2.49695e-08	5.84648e-08	0.885374
MGP_C57BL6NJ_G0000591	NA	0.442276	0.97642	0.0581939	0.584152	0.726931	-0.0437071	1.01586e-07	2.07779e-07	0.834199
MGP_C57BL6NJ_G0000592	NA	0.266968	0.97642	-0.0979992	0.0917944	0.567413	0.163284	1.08925e-05	1.83976e-05	0.625623
MGP_C57BL6NJ_G0000593	NA	0.519221	0.97642	-0.0579633	0.972354	0.983216	-0.0032777	5.23447e-06	9.07224e-06	0.695576
MGP_C57BL6NJ_G0000594	NA	0.151554	0.97642	-0.123622	0.386674	0.567413	0.0770312	2.82654e-07	5.47961e-07	0.841948
MGP_C57BL6NJ_G0000595	NA	0.110239	0.97642	-0.121274	0.0421181	0.456244	0.169279	3.5088e-08	7.80267e-08	0.880044
MGP_C57BL6NJ_G0000596	NA	0.979376	0.996756	0.0018203	0.3501	0.567413	0.0710462	2.96101e-08	6.68289e-08	0.872971
MGP_C57BL6NJ_G0000597	NA	0.613705	0.97642	-0.0336225	0.262642	0.567413	0.0807824	7.13909e-09	3.18338e-08	0.926686
MGP_C57BL6NJ_G0000598	NA	0.911587	0.989178	-0.00810241	0.307977	0.567413	0.0805846	2.8146e-08	6.44483e-08	0.908355
MGP_C57BL6NJ_G0000599	NA	0.593622	0.97642	-0.0416523	0.363166	0.567413	-0.0761323	1.06025e-06	1.94297e-06	0.702382
MGP_C57BL6NJ_G0000600	NA	0.238486	0.97642	-0.144957	0.766235	0.85058	0.0377532	9.0341e-05	0.00014133	0.699656
MGP_C57BL6NJ_G0000601	NA	0.545433	0.97642	-0.0609352	0.311416	0.567413	0.109683	3.42506e-08	7.63173e-08	1.22483
MGP_C57BL6NJ_G0000602	NA	0.916156	0.989178	-0.00713087	0.261487	0.567413	0.0827705	1.17163e-08	3.18338e-08	0.908355
MGP_C57BL6NJ_G0000603	NA	0.751899	0.97642	-0.0305412	0.783939	0.863087	-0.0280814	0.412486	0.444245	0.0849643
MGP_C57BL6NJ_G0000604	NA	0.748455	0.97642	-0.0254815	0.178594	0.567413	0.117431	7.42514e-08	1.54758e-07	0.908355
MGP_C57BL6NJ_G0000605	NA	0.75816	0.97642	-0.026853	0.56795	0.71327	0.0530771	1.63892e-07	3.26332e-07	0.930699
MGP_C57BL6NJ_G0000606	NA	0.656814	0.97642	-0.0320326	0.300631	0.567413	0.0805846	1.85689e-08	4.49586e-08	0.926303
MGP_C57BL6NJ_G0000607	NA	0.96309	0.993638	-0.00290637	0.639778	0.757028	0.0313148	7.18207e-09	3.18338e-08	0.877874
MGP_C57BL6NJ_G0000608	NA	0.675574	0.97642	-0.0315559	0.472917	0.629104	0.0578018	5.34948e-08	1.1429e-07	0.885374
MGP_C57BL6NJ_G0000609	NA	0.790243	0.97642	0.0201256	0.493337	0.646607	0.0554228	3.58177e-08	7.95503e-08	0.921544
MGP_C57BL6NJ_G0000610	NA	0.445815	0.97642	-0.0683725	0.596969	0.737402	0.0499856	6.30168e-07	1.17884e-06	0.840731
MGP_C57BL6NJ_G0000611	NA	0.939548	0.989991	-0.00527021	0.620893	0.746547	0.0366334	2.21056e-08	5.2407e-08	0.883193
MGP_C57BL6NJ_G0000612	NA	0.809184	0.97642	-0.0164532	0.398833	0.567413	0.0617952	1.24215e-08	3.18338e-08	0.908355
MGP_C57BL6NJ_G0000613	NA	0.295485	0.97642	0.124322	0.0318538	0.391168	0.291377	2.22067e-05	3.65798e-05	0.787007
MGP_C57BL6NJ_G0000614	NA	0.784716	0.97642	-0.0200523	0.511963	0.663162	0.0514294	2.7665e-08	6.40246e-08	0.913935
MGP_C57BL6NJ_G0000615	NA	0.911587	0.989178	-0.00810241	0.307977	0.567413	0.0805846	2.8146e-08	6.44483e-08	0.908355
MGP_C57BL6NJ_G0000616	NA	0.809184	0.97642	-0.0164532	0.398833	0.567413	0.0617952	1.24215e-08	3.18338e-08	0.908355
MGP_C57BL6NJ_G0000617	NA	0.0252691	0.97642	-0.16522	0.276849	0.567413	0.0785422	2.3735e-08	5.57616e-08	0.839677
MGP_C57BL6NJ_G0000618	NA	0.809184	0.97642	-0.0164532	0.398833	0.567413	0.0617952	1.24215e-08	3.18338e-08	0.908355
MGP_C57BL6NJ_G0000619	NA	0.809184	0.97642	-0.0164532	0.398833	0.567413	0.0617952	1.24215e-08	3.18338e-08	0.908355
MGP_C57BL6NJ_G0000620	NA	0.809184	0.97642	-0.0164532	0.398833	0.567413	0.0617952	1.24215e-08	3.18338e-08	0.908355
MGP_C57BL6NJ_G0000621	NA	0.549519	0.97642	-0.0417695	0.283016	0.567413	0.0807824	1.53468e-08	3.81161e-08	0.908355
MGP_C57BL6NJ_G0000622	NA	0.460075	0.97642	-0.0547472	0.223017	0.567413	0.0976614	4.00978e-08	8.83432e-08	0.885316
MGP_C57BL6NJ_G0000623	NA	0.547113	0.97642	-0.0403835	0.388754	0.567413	0.0617952	7.59199e-09	3.18338e-08	0.926303
MGP_C57BL6NJ_G0000624	NA	0.809184	0.97642	-0.0164532	0.398833	0.567413	0.0617952	1.24215e-08	3.18338e-08	0.908355
MGP_C57BL6NJ_G0000625	NA	0.809184	0.97642	-0.0164532	0.398833	0.567413	0.0617952	1.24215e-08	3.18338e-08	0.908355
MGP_C57BL6NJ_G0000626	NA	0.916156	0.989178	-0.00713087	0.261487	0.567413	0.0827705	1.17163e-08	3.18338e-08	0.908355
MGP_C57BL6NJ_G0000627	NA	0.772304	0.97642	0.0219224	0.667167	0.777414	0.0346281	6.41317e-08	1.35209e-07	0.87744
MGP_C57BL6NJ_G0000628	NA	0.809184	0.97642	-0.0164532	0.398833	0.567413	0.0617952	1.24215e-08	3.18338e-08	0.908355
MGP_C57BL6NJ_G0000629	NA	0.49386	0.97642	0.0496879	0.151004	0.567413	0.114328	4.50992e-08	9.76575e-08	0.860212
MGP_C57BL6NJ_G0000630	NA	0.986174	0.99771	0.00108447	0.225475	0.567413	0.0829242	3.60841e-09	3.18338e-08	0.926686
MGP_C57BL6NJ_G0000631	NA	0.809184	0.97642	-0.0164532	0.398833	0.567413	0.0617952	1.24215e-08	3.18338e-08	0.908355
MGP_C57BL6NJ_G0000632	NA	0.809184	0.97642	-0.0164532	0.398833	0.567413	0.0617952	1.24215e-08	3.18338e-08	0.908355
MGP_C57BL6NJ_G0000633	NA	0.809184	0.97642	-0.0164532	0.398833	0.567413	0.0617952	1.24215e-08	3.18338e-08	0.908355
MGP_C57BL6NJ_G0000634	NA	0.809184	0.97642	-0.0164532	0.398833	0.567413	0.0617952	1.24215e-08	3.18338e-08	0.908355
MGP_C57BL6NJ_G0000635	NA	0.809184	0.97642	-0.0164532	0.398833	0.567413	0.0617952	1.24215e-08	3.18338e-08	0.908355
MGP_C57BL6NJ_G0000636	NA	0.809184	0.97642	-0.0164532	0.398833	0.567413	0.0617952	1.24215e-08	3.18338e-08	0.908355
MGP_C57BL6NJ_G0000637	NA	0.435929	0.97642	-0.0685643	0.53557	0.684624	0.0575652	3.91819e-07	7.47463e-07	0.860459
MGP_C57BL6NJ_G0000638	NA	0.809184	0.97642	-0.0164532	0.398833	0.567413	0.0617952	1.24215e-08	3.18338e-08	0.908355
MGP_C57BL6NJ_G0000639	NA	0.809184	0.97642	-0.0164532	0.398833	0.567413	0.0617952	1.24215e-08	3.18338e-08	0.908355
MGP_C57BL6NJ_G0000640	NA	0.0403059	0.97642	0.219012	0.695938	0.797945	0.0406657	0.946301	0.952093	-0.00698724
MGP_C57BL6NJ_G0000641	NA	0.809184	0.97642	-0.0164532	0.398833	0.567413	0.0617952	1.24215e-08	3.18338e-08	0.908355
MGP_C57BL6NJ_G0000642	NA	0.809184	0.97642	-0.0164532	0.398833	0.567413	0.0617952	1.24215e-08	3.18338e-08	0.908355
MGP_C57BL6NJ_G0000643	NA	0.809184	0.97642	-0.0164532	0.398833	0.567413	0.0617952	1.24215e-08	3.18338e-08	0.908355
MGP_C57BL6NJ_G0000644	NA	0.809184	0.97642	-0.0164532	0.398833	0.567413	0.0617952	1.24215e-08	3.18338e-08	0.908355
MGP_C57BL6NJ_G0000645	NA	0.809184	0.97642	-0.0164532	0.398833	0.567413	0.0617952	1.24215e-08	3.18338e-08	0.908355
MGP_C57BL6NJ_G0000646	NA	0.809184	0.97642	-0.0164532	0.398833	0.567413	0.0617952	1.24215e-08	3.18338e-08	0.908355
MGP_C57BL6NJ_G0000647	NA	0.809184	0.97642	-0.0164532	0.398833	0.567413	0.0617952	1.24215e-08	3.18338e-08	0.908355
MGP_C57BL6NJ_G0000648	NA	0.862671	0.989178	0.0119434	0.257981	0.567413	0.0849979	1.92037e-08	4.63877e-08	0.88765
MGP_C57BL6NJ_G0000649	NA	0.809184	0.97642	-0.0164532	0.398833	0.567413	0.0617952	1.24215e-08	3.18338e-08	0.908355
MGP_C57BL6NJ_G0000650	NA	0.809184	0.97642	-0.0164532	0.398833	0.567413	0.0617952	1.24215e-08	3.18338e-08	0.908355
MGP_C57BL6NJ_G0000651	NA	0.809184	0.97642	-0.0164532	0.398833	0.567413	0.0617952	1.24215e-08	3.18338e-08	0.908355
MGP_C57BL6NJ_G0000652	NA	0.809184	0.97642	-0.0164532	0.398833	0.567413	0.0617952	1.24215e-08	3.18338e-08	0.908355
MGP_C57BL6NJ_G0000653	NA	0.0128426	0.97642	-0.250383	0.501312	0.653507	-0.0635247	2.93163e-06	5.18489e-06	0.727125
MGP_C57BL6NJ_G0000654	NA	0.809184	0.97642	-0.0164532	0.398833	0.567413	0.0617952	1.24215e-08	3.18338e-08	0.908355
MGP_C57BL6NJ_G0000655	NA	0.809184	0.97642	-0.0164532	0.398833	0.567413	0.0617952	1.24215e-08	3.18338e-08	0.908355
MGP_C57BL6NJ_G0000656	NA	0.897904	0.989178	-0.00830618	0.375655	0.567413	0.0617952	5.38716e-09	3.18338e-08	0.926686
MGP_C57BL6NJ_G0000657	NA	0.597995	0.97642	0.0349639	0.175873	0.567413	0.0983058	8.52672e-09	3.18338e-08	0.908433
MGP_C57BL6NJ_G0000658	NA	0.321103	0.97642	-0.0724887	0.452277	0.6112	0.0577431	3.0537e-08	6.87396e-08	0.885316
MGP_C57BL6NJ_G0000659	NA	0.0526994	0.97642	-0.187835	0.000950022	0.061777	-0.398876	0.0137481	0.0176442	0.266423
MGP_C57BL6NJ_G0000660	NA	0.809184	0.97642	-0.0164532	0.398833	0.567413	0.0617952	1.24215e-08	3.18338e-08	0.908355
MGP_C57BL6NJ_G0000661	NA	0.787595	0.97642	-0.0203729	0.684584	0.789537	0.03264	7.90624e-08	1.64194e-07	0.860212
MGP_C57BL6NJ_G0000662	NA	0.868552	0.989178	0.0117748	0.628807	0.752076	0.0366334	1.75901e-08	4.28309e-08	0.921544
MGP_C57BL6NJ_G0000663	NA	0.90128	0.989178	-0.00879659	0.41746	0.583014	0.0617952	1.61205e-08	3.95454e-08	0.925582
MGP_C57BL6NJ_G0000664	NA	0.809184	0.97642	-0.0164532	0.398833	0.567413	0.0617952	1.24215e-08	3.18338e-08	0.908355
MGP_C57BL6NJ_G0000665	NA	0.809184	0.97642	-0.0164532	0.398833	0.567413	0.0617952	1.24215e-08	3.18338e-08	0.908355
MGP_C57BL6NJ_G0000666	NA	0.809184	0.97642	-0.0164532	0.398833	0.567413	0.0617952	1.24215e-08	3.18338e-08	0.908355
MGP_C57BL6NJ_G0000667	NA	0.897904	0.989178	-0.00830618	0.375655	0.567413	0.0617952	5.38716e-09	3.18338e-08	0.926686
MGP_C57BL6NJ_G0000668	NA	0.942922	0.991385	-0.0046989	0.694753	0.797083	0.0273991	2.28151e-08	5.389e-08	0.831854
MGP_C57BL6NJ_G0000669	NA	0.809184	0.97642	-0.0164532	0.398833	0.567413	0.0617952	1.24215e-08	3.18338e-08	0.908355
MGP_C57BL6NJ_G0000670	NA	0.850791	0.989178	-0.0126321	0.406318	0.574474	0.0599436	8.85216e-09	3.18338e-08	0.921653
MGP_C57BL6NJ_G0000671	NA	0.914961	0.989178	-0.00706258	0.249897	0.567413	0.0829242	8.83257e-09	3.18338e-08	0.908355
MGP_C57BL6NJ_G0000672	NA	0.532195	0.97642	0.0408535	0.330967	0.567413	0.0682118	4.55258e-09	3.18338e-08	0.942286
MGP_C57BL6NJ_G0000673	NA	0.173492	0.97642	-0.0870125	0.80489	0.877974	0.016142	1.43959e-08	3.63787e-08	0.811113
MGP_C57BL6NJ_G0000674	NA	0.966453	0.993638	0.00308274	0.447229	0.606833	0.0597899	4.01185e-08	8.83432e-08	0.885374
MGP_C57BL6NJ_G0000675	NA	0.0489856	0.97642	-0.191037	0.476194	0.63207	-0.0683252	1.57685e-06	2.84839e-06	0.78098
MGP_C57BL6NJ_G0000676	NA	0.809184	0.97642	-0.0164532	0.398833	0.567413	0.0617952	1.24215e-08	3.18338e-08	0.908355
MGP_C57BL6NJ_G0000677	NA	0.473672	0.97642	-0.056922	0.0312587	0.389171	-0.197963	0.00173047	0.00242208	0.323217
MGP_C57BL6NJ_G0000678	NA	0.911587	0.989178	-0.00810241	0.307977	0.567413	0.0805846	2.8146e-08	6.44483e-08	0.908355
MGP_C57BL6NJ_G0000679	NA	0.0917883	0.97642	-0.248083	0.00899291	0.201957	0.444441	0.000247085	0.000372955	0.726247
MGP_C57BL6NJ_G0000680	NA	0.713167	0.97642	-0.0261059	0.411945	0.579824	-0.0624866	8.47704e-08	1.75127e-07	0.802021
MGP_C57BL6NJ_G0000681	NA	0.809184	0.97642	-0.0164532	0.398833	0.567413	0.0617952	1.24215e-08	3.18338e-08	0.908355
MGP_C57BL6NJ_G0000682	NA	0.594603	0.97642	-0.0664173	0.21146	0.567413	0.169829	5.05268e-05	8.06407e-05	0.77259
MGP_C57BL6NJ_G0000683	NA	0.834757	0.986202	-0.0175775	0.275432	0.567413	0.0997971	4.2153e-07	8.01833e-07	0.828
MGP_C57BL6NJ_G0000684	NA	0.0132284	0.97642	0.220663	0.389566	0.567413	-0.0724501	5.83977e-07	1.09623e-06	0.746928
MGP_C57BL6NJ_G0000685	NA	0.716434	0.97642	-0.0355825	0.676466	0.784024	0.0433957	6.32354e-06	1.08904e-05	0.748476
MGP_C57BL6NJ_G0000686	NA	0.79178	0.97642	0.0208762	0.975508	0.985144	-0.00257138	2.0963e-07	4.12209e-07	0.826232
MGP_C57BL6NJ_G0000687	NA	0.461298	0.97642	0.0711051	0.0332035	0.401225	-0.23714	5.34943e-06	9.26602e-06	0.743048
MGP_C57BL6NJ_G0000688	NA	0.809184	0.97642	-0.0164532	0.398833	0.567413	0.0617952	1.24215e-08	3.18338e-08	0.908355
MGP_C57BL6NJ_G0000689	NA	0.112439	0.97642	-0.150042	0.717851	0.81496	0.0344757	1.60219e-06	2.89226e-06	0.781854
MGP_C57BL6NJ_G0000690	NA	0.809184	0.97642	-0.0164532	0.398833	0.567413	0.0617952	1.24215e-08	3.18338e-08	0.908355
MGP_C57BL6NJ_G0000691	NA	0.809184	0.97642	-0.0164532	0.398833	0.567413	0.0617952	1.24215e-08	3.18338e-08	0.908355
MGP_C57BL6NJ_G0000692	NA	0.809184	0.97642	-0.0164532	0.398833	0.567413	0.0617952	1.24215e-08	3.18338e-08	0.908355
MGP_C57BL6NJ_G0000693	NA	0.809184	0.97642	-0.0164532	0.398833	0.567413	0.0617952	1.24215e-08	3.18338e-08	0.908355
MGP_C57BL6NJ_G0000694	NA	0.632248	0.97642	-0.0440487	0.471185	0.627549	0.0707645	5.35227e-07	1.00854e-06	0.881991
MGP_C57BL6NJ_G0000695	NA	0.808282	0.97642	-0.020766	0.725221	0.820087	0.0319481	2.11422e-07	4.15573e-07	0.893734
MGP_C57BL6NJ_G0000696	NA	0.559652	0.97642	0.0524563	0.229709	0.567413	0.117191	1.98006e-07	3.90567e-07	0.939064
MGP_C57BL6NJ_G0000697	NA	0.0221833	0.97642	-0.141358	0.00802764	0.192768	0.180783	1.35168e-09	3.18338e-08	0.889326
MGP_C57BL6NJ_G0000698	NA	0.796073	0.97642	0.0209066	0.691616	0.794847	0.0340985	4.52867e-07	8.58979e-07	0.789484
MGP_C57BL6NJ_G0000699	NA	0.748248	0.97642	-0.0353485	0.907963	0.943788	0.0134804	4.43097e-06	7.72557e-06	0.871027
MGP_C57BL6NJ_G0000700	NA	0.258174	0.97642	0.0919185	0.107478	0.567413	0.142648	1.05787e-08	3.18338e-08	1.07134
MGP_C57BL6NJ_G0000701	NA	0.809184	0.97642	-0.0164532	0.398833	0.567413	0.0617952	1.24215e-08	3.18338e-08	0.908355
MGP_C57BL6NJ_G0000702	NA	0.809184	0.97642	-0.0164532	0.398833	0.567413	0.0617952	1.24215e-08	3.18338e-08	0.908355
MGP_C57BL6NJ_G0000703	NA	0.565558	0.97642	0.0403941	0.3272	0.567413	0.0740067	2.50916e-08	5.86245e-08	0.878004
MGP_C57BL6NJ_G0000704	NA	0.537606	0.97642	0.0484732	0.0428874	0.461141	0.182588	7.7952e-08	1.62038e-07	0.890068
MGP_C57BL6NJ_G0000705	NA	0.911587	0.989178	-0.00810241	0.307977	0.567413	0.0805846	2.8146e-08	6.44483e-08	0.908355
MGP_C57BL6NJ_G0000706	NA	0.809184	0.97642	-0.0164532	0.398833	0.567413	0.0617952	1.24215e-08	3.18338e-08	0.908355
MGP_C57BL6NJ_G0000707	NA	0.196971	0.97642	-0.0884954	0.262745	0.567413	0.0807824	5.7856e-09	3.18338e-08	0.943399
MGP_C57BL6NJ_G0000708	NA	0.636767	0.97642	-0.0339647	0.886102	0.930312	0.0108823	7.48959e-08	1.56037e-07	0.819576
MGP_C57BL6NJ_G0000709	NA	0.916156	0.989178	-0.00713087	0.261487	0.567413	0.0827705	1.17163e-08	3.18338e-08	0.908355
MGP_C57BL6NJ_G0000710	NA	0.809184	0.97642	-0.0164532	0.398833	0.567413	0.0617952	1.24215e-08	3.18338e-08	0.908355
MGP_C57BL6NJ_G0000711	NA	0.809184	0.97642	-0.0164532	0.398833	0.567413	0.0617952	1.24215e-08	3.18338e-08	0.908355
MGP_C57BL6NJ_G0000712	NA	0.809184	0.97642	-0.0164532	0.398833	0.567413	0.0617952	1.24215e-08	3.18338e-08	0.908355
MGP_C57BL6NJ_G0000713	NA	0.809184	0.97642	-0.0164532	0.398833	0.567413	0.0617952	1.24215e-08	3.18338e-08	0.908355
MGP_C57BL6NJ_G0000714	NA	0.809184	0.97642	-0.0164532	0.398833	0.567413	0.0617952	1.24215e-08	3.18338e-08	0.908355
MGP_C57BL6NJ_G0000715	NA	0.809184	0.97642	-0.0164532	0.398833	0.567413	0.0617952	1.24215e-08	3.18338e-08	0.908355
MGP_C57BL6NJ_G0000716	NA	0.809184	0.97642	-0.0164532	0.398833	0.567413	0.0617952	1.24215e-08	3.18338e-08	0.908355
MGP_C57BL6NJ_G0000717	NA	0.809184	0.97642	-0.0164532	0.398833	0.567413	0.0617952	1.24215e-08	3.18338e-08	0.908355
MGP_C57BL6NJ_G0000718	NA	0.809184	0.97642	-0.0164532	0.398833	0.567413	0.0617952	1.24215e-08	3.18338e-08	0.908355
MGP_C57BL6NJ_G0000719	NA	0.809184	0.97642	-0.0164532	0.398833	0.567413	0.0617952	1.24215e-08	3.18338e-08	0.908355
MGP_C57BL6NJ_G0000720	NA	0.809184	0.97642	-0.0164532	0.398833	0.567413	0.0617952	1.24215e-08	3.18338e-08	0.908355
MGP_C57BL6NJ_G0000721	NA	0.809184	0.97642	-0.0164532	0.398833	0.567413	0.0617952	1.24215e-08	3.18338e-08	0.908355
MGP_C57BL6NJ_G0000722	NA	0.809184	0.97642	-0.0164532	0.398833	0.567413	0.0617952	1.24215e-08	3.18338e-08	0.908355
MGP_C57BL6NJ_G0000723	NA	0.980805	0.996767	0.00176706	0.298704	0.567413	0.0827705	2.35916e-08	5.54469e-08	0.928375
MGP_C57BL6NJ_G0000724	NA	0.591895	0.97642	-0.0590539	0.122294	0.567413	0.18858	5.46167e-07	1.02831e-06	1.05238
MGP_C57BL6NJ_G0000725	NA	0.283704	0.97642	0.115058	0.458704	0.616803	0.0833141	0.238848	0.266036	0.134749
MGP_C57BL6NJ_G0000726	NA	0.0615877	0.97642	-0.129184	0.106288	0.567413	0.116189	2.01976e-09	3.18338e-08	0.99858
MGP_C57BL6NJ_G0000727	NA	0.809184	0.97642	-0.0164532	0.398833	0.567413	0.0617952	1.24215e-08	3.18338e-08	0.908355
MGP_C57BL6NJ_G0000728	NA	0.809184	0.97642	-0.0164532	0.398833	0.567413	0.0617952	1.24215e-08	3.18338e-08	0.908355
MGP_C57BL6NJ_G0000729	NA	0.710281	0.97642	-0.0243001	0.158105	0.567413	0.101758	5.92346e-09	3.18338e-08	0.926686
MGP_C57BL6NJ_G0000730	NA	0.259526	0.97642	0.122239	0.0732063	0.567413	0.214564	1.7306e-05	2.87526e-05	0.733431
MGP_C57BL6NJ_G0000731	NA	0.766895	0.97642	-0.0228538	0.543605	0.69185	0.0499514	1.06238e-07	2.16603e-07	0.854581
MGP_C57BL6NJ_G0000732	NA	0.981033	0.996836	0.00228703	0.171722	0.567413	0.14493	3.58369e-07	6.86167e-07	0.959922
MGP_C57BL6NJ_G0000733	NA	0.742683	0.97642	0.0227464	0.290485	0.567413	0.0793092	4.52758e-08	9.80192e-08	0.826459
MGP_C57BL6NJ_G0000734	NA	0.809184	0.97642	-0.0164532	0.398833	0.567413	0.0617952	1.24215e-08	3.18338e-08	0.908355
MGP_C57BL6NJ_G0000735	NA	0.153662	0.97642	-0.114259	0.467587	0.624183	0.059805	5.8516e-08	1.24206e-07	0.897923
MGP_C57BL6NJ_G0000736	NA	0.317045	0.97642	0.153616	0.478844	0.634364	-0.114141	0.0187205	0.0236885	0.421526
MGP_C57BL6NJ_G0000737	NA	0.838548	0.987974	0.0134428	0.271968	0.567413	0.0787377	1.18807e-08	3.18338e-08	0.883193
MGP_C57BL6NJ_G0000738	NA	0.507962	0.97642	-0.0539242	0.534917	0.684289	0.0535518	1.65681e-07	3.29686e-07	0.862335
MGP_C57BL6NJ_G0000739	NA	0.759869	0.97642	0.043894	0.802262	0.876404	0.0381198	0.000656157	0.000954146	0.668165
MGP_C57BL6NJ_G0000740	NA	0.227042	0.97642	0.180347	0.843397	0.904008	-0.0303804	0.133007	0.153093	-0.24189
MGP_C57BL6NJ_G0000741	NA	0.630781	0.97642	-0.0503561	0.857508	0.912607	-0.0198717	6.5732e-06	1.13062e-05	0.795924
MGP_C57BL6NJ_G0000742	NA	0.728876	0.97642	-0.0262171	0.427331	0.591513	0.0643481	7.69688e-08	1.60097e-07	0.861639
MGP_C57BL6NJ_G0000743	NA	0.800251	0.97642	0.0177456	0.0770633	0.567413	0.140171	7.21427e-09	3.18338e-08	0.978717
MGP_C57BL6NJ_G0000744	NA	0.877266	0.989178	0.0105335	0.614256	0.746547	0.0366334	1.10822e-08	3.18338e-08	0.918751
MGP_C57BL6NJ_G0000745	NA	0.267624	0.97642	-0.0784936	0.71733	0.814548	0.0265824	4.05733e-08	8.92539e-08	0.83318
MGP_C57BL6NJ_G0000746	NA	0.809184	0.97642	-0.0164532	0.398833	0.567413	0.0617952	1.24215e-08	3.18338e-08	0.908355
MGP_C57BL6NJ_G0000747	NA	0.48733	0.97642	0.0449259	0.949518	0.969017	0.00430133	1.0359e-08	3.18338e-08	0.868083
MGP_C57BL6NJ_G0000748	NA	0.809184	0.97642	-0.0164532	0.398833	0.567413	0.0617952	1.24215e-08	3.18338e-08	0.908355
MGP_C57BL6NJ_G0000749	NA	0.571009	0.97642	-0.0390253	0.595488	0.736156	0.0387559	1.40971e-08	3.57247e-08	0.903646
MGP_C57BL6NJ_G0000750	NA	0.996872	0.999775	0.000238679	0.0748433	0.567413	0.122887	1.67943e-09	3.18338e-08	0.960769
MGP_C57BL6NJ_G0000751	NA	0.703606	0.97642	0.0275428	0.6612	0.772686	0.0336843	4.69736e-08	1.01465e-07	0.860167
MGP_C57BL6NJ_G0000752	NA	0.809184	0.97642	-0.0164532	0.398833	0.567413	0.0617952	1.24215e-08	3.18338e-08	0.908355
MGP_C57BL6NJ_G0000753	NA	0.547517	0.97642	0.0554537	0.00037597	0.0348635	0.456316	1.3927e-06	2.52764e-06	0.807868
MGP_C57BL6NJ_G0000754	NA	0.916156	0.989178	-0.00713087	0.261487	0.567413	0.0827705	1.17163e-08	3.18338e-08	0.908355
MGP_C57BL6NJ_G0000755	NA	0.547113	0.97642	-0.0403835	0.388754	0.567413	0.0617952	7.59199e-09	3.18338e-08	0.926303
MGP_C57BL6NJ_G0000756	NA	0.932551	0.989991	-0.00623962	0.621314	0.746547	0.0388146	4.28538e-08	9.32967e-08	0.885374
MGP_C57BL6NJ_G0000757	NA	0.872646	0.989178	0.0112298	0.426766	0.59097	0.0597899	1.84631e-08	4.47499e-08	0.903705
MGP_C57BL6NJ_G0000758	NA	0.993046	0.999179	-0.000553243	0.366692	0.567413	0.0617952	3.41986e-09	3.18338e-08	0.94413
MGP_C57BL6NJ_G0000759	NA	0.809184	0.97642	-0.0164532	0.398833	0.567413	0.0617952	1.24215e-08	3.18338e-08	0.908355
MGP_C57BL6NJ_G0000760	NA	0.983084	0.99771	-0.00165794	0.76817	0.851943	-0.0244907	3.43098e-06	6.03738e-06	0.634845
MGP_C57BL6NJ_G0000761	NA	0.517759	0.97642	0.0464959	0.817856	0.887086	0.0174291	4.07914e-08	8.96999e-08	0.859718
MGP_C57BL6NJ_G0000762	NA	0.939548	0.989991	-0.00527021	0.620893	0.746547	0.0366334	2.21056e-08	5.2407e-08	0.883193
MGP_C57BL6NJ_G0000763	NA	0.897904	0.989178	-0.00830618	0.375655	0.567413	0.0617952	5.38716e-09	3.18338e-08	0.926686
MGP_C57BL6NJ_G0000764	NA	0.884145	0.989178	-0.00889258	0.698479	0.799861	0.0251402	5.57225e-09	3.18338e-08	0.871044
MGP_C57BL6NJ_G0000765	NA	0.991573	0.999179	-0.00076779	0.773788	0.855953	0.0221979	3.73646e-08	8.27446e-08	0.88344
MGP_C57BL6NJ_G0000766	NA	0.926361	0.989991	-0.00587421	0.924085	0.953885	0.00642376	1.20789e-08	3.18338e-08	0.850185
MGP_C57BL6NJ_G0000767	NA	0.866714	0.989178	0.0110697	0.0949151	0.567413	0.123722	8.5116e-09	3.18338e-08	0.908355
MGP_C57BL6NJ_G0000768	NA	0.198295	0.97642	-0.146379	0.716149	0.813674	0.0425276	7.8963e-06	1.34922e-05	0.824699
MGP_C57BL6NJ_G0000769	NA	0.935383	0.989991	-0.00550894	0.243541	0.567413	0.0864199	1.21766e-08	3.18338e-08	0.908355
MGP_C57BL6NJ_G0000770	NA	0.809184	0.97642	-0.0164532	0.398833	0.567413	0.0617952	1.24215e-08	3.18338e-08	0.908355
MGP_C57BL6NJ_G0000771	NA	0.857296	0.989178	0.0133817	0.395898	0.567413	0.0679629	5.2454e-08	1.12253e-07	0.877874
MGP_C57BL6NJ_G0000772	NA	0.416733	0.97642	-0.0658329	0.94474	0.966221	-0.00588035	1.98994e-07	3.92383e-07	0.840679
MGP_C57BL6NJ_G0000773	NA	0.809184	0.97642	-0.0164532	0.398833	0.567413	0.0617952	1.24215e-08	3.18338e-08	0.908355
MGP_C57BL6NJ_G0000774	NA	0.411844	0.97642	0.0540104	0.136746	0.567413	0.107251	5.46468e-08	1.16545e-07	0.76355
MGP_C57BL6NJ_G0000775	NA	0.987384	0.997769	0.00101618	0.237988	0.567413	0.0827705	4.95689e-09	3.18338e-08	0.926686
MGP_C57BL6NJ_G0000776	NA	0.748836	0.97642	0.0224128	0.641717	0.758382	0.0346281	2.50333e-08	5.8604e-08	0.878543
MGP_C57BL6NJ_G0000777	NA	0.651279	0.97642	-0.0334187	0.21663	0.567413	0.0995718	3.13651e-08	7.03648e-08	0.908355
MGP_C57BL6NJ_G0000778	NA	0.809184	0.97642	-0.0164532	0.398833	0.567413	0.0617952	1.24215e-08	3.18338e-08	0.908355
MGP_C57BL6NJ_G0000779	NA	0.956799	0.993638	-0.0041516	0.273768	0.567413	0.0911741	2.74595e-07	5.32739e-07	0.78297
MGP_C57BL6NJ_G0000780	NA	0.809184	0.97642	-0.0164532	0.398833	0.567413	0.0617952	1.24215e-08	3.18338e-08	0.908355
MGP_C57BL6NJ_G0000781	NA	0.730281	0.97642	-0.0222108	0.153187	0.567413	0.10156	2.09442e-09	3.18338e-08	0.995813
MGP_C57BL6NJ_G0000782	NA	0.341375	0.97642	0.0622777	0.602676	0.741984	0.0356724	1.1954e-08	3.18338e-08	0.860384
MGP_C57BL6NJ_G0000783	NA	0.809184	0.97642	-0.0164532	0.398833	0.567413	0.0617952	1.24215e-08	3.18338e-08	0.908355
MGP_C57BL6NJ_G0000784	NA	0.475203	0.97642	-0.102066	0.845463	0.905363	-0.0292668	0.149041	0.170418	0.226012
MGP_C57BL6NJ_G0000785	NA	0.809184	0.97642	-0.0164532	0.398833	0.567413	0.0617952	1.24215e-08	3.18338e-08	0.908355
MGP_C57BL6NJ_G0000786	NA	0.457003	0.97642	0.0704957	0.0013929	0.0763251	0.396699	2.14492e-06	3.83443e-06	0.794955
MGP_C57BL6NJ_G0000787	NA	0.323146	0.97642	0.0835022	0.10021	0.567413	-0.152764	8.82125e-06	1.50133e-05	0.614599
MGP_C57BL6NJ_G0000788	NA	0.809184	0.97642	-0.0164532	0.398833	0.567413	0.0617952	1.24215e-08	3.18338e-08	0.908355
MGP_C57BL6NJ_G0000789	NA	0.809184	0.97642	-0.0164532	0.398833	0.567413	0.0617952	1.24215e-08	3.18338e-08	0.908355
MGP_C57BL6NJ_G0000790	NA	0.809184	0.97642	-0.0164532	0.398833	0.567413	0.0617952	1.24215e-08	3.18338e-08	0.908355
MGP_C57BL6NJ_G0000791	NA	0.809184	0.97642	-0.0164532	0.398833	0.567413	0.0617952	1.24215e-08	3.18338e-08	0.908355
MGP_C57BL6NJ_G0000792	NA	0.809184	0.97642	-0.0164532	0.398833	0.567413	0.0617952	1.24215e-08	3.18338e-08	0.908355
MGP_C57BL6NJ_G0000793	NA	0.809184	0.97642	-0.0164532	0.398833	0.567413	0.0617952	1.24215e-08	3.18338e-08	0.908355
MGP_C57BL6NJ_G0000794	NA	0.939548	0.989991	-0.00527021	0.620893	0.746547	0.0366334	2.21056e-08	5.2407e-08	0.883193
MGP_C57BL6NJ_G0000795	NA	0.945488	0.991642	0.00603665	0.660311	0.771985	-0.0413135	2.28049e-06	4.0667e-06	0.744621
MGP_C57BL6NJ_G0000796	NA	0.416733	0.97642	-0.0658329	0.94474	0.966221	-0.00588035	1.98994e-07	3.92383e-07	0.840679
MGP_C57BL6NJ_G0000797	NA	0.921532	0.989991	0.00684111	0.661211	0.772686	0.0324025	2.2159e-07	4.34396e-07	0.722994
MGP_C57BL6NJ_G0000798	NA	0.939821	0.990126	0.00550457	0.795293	0.871249	0.0200897	6.33045e-08	1.33753e-07	0.846751
MGP_C57BL6NJ_G0000799	NA	0.547113	0.97642	-0.0403835	0.388754	0.567413	0.0617952	7.59199e-09	3.18338e-08	0.926303
MGP_C57BL6NJ_G0000800	NA	0.809184	0.97642	-0.0164532	0.398833	0.567413	0.0617952	1.24215e-08	3.18338e-08	0.908355
MGP_C57BL6NJ_G0000801	NA	0.0848495	0.97642	-0.160303	0.0861437	0.567413	0.169237	4.63255e-07	8.77831e-07	0.852946
MGP_C57BL6NJ_G0000802	NA	0.809184	0.97642	-0.0164532	0.398833	0.567413	0.0617952	1.24215e-08	3.18338e-08	0.908355
MGP_C57BL6NJ_G0000803	NA	0.794319	0.97642	-0.0223388	0.158159	0.567413	0.133463	1.91183e-07	3.77671e-07	0.902602
MGP_C57BL6NJ_G0000804	NA	0.926682	0.989991	-0.00693564	0.0637916	0.563264	0.159159	4.11182e-08	9.03897e-08	0.908355
MGP_C57BL6NJ_G0000805	NA	0.18857	0.97642	0.190758	0.328426	0.567413	0.147994	0.620601	0.648351	0.073874
MGP_C57BL6NJ_G0000806	NA	0.869481	0.989178	-0.011986	0.679107	0.785689	0.0321003	4.15429e-08	9.12744e-08	0.878004
MGP_C57BL6NJ_G0000807	NA	0.437308	0.97642	-0.0533263	0.190335	0.567413	0.0975807	1.80896e-08	4.39301e-08	0.876731
MGP_C57BL6NJ_G0000808	NA	0.591682	0.97642	0.042077	0.523637	0.674032	-0.0531913	1.338e-08	3.40565e-08	1.03436
MGP_C57BL6NJ_G0000809	NA	0.744435	0.97642	-0.0186895	0.607736	0.744067	0.0313148	1.44457e-09	3.18338e-08	0.914153
MGP_C57BL6NJ_G0000810	NA	0.838548	0.987974	0.0134428	0.271968	0.567413	0.0787377	1.18807e-08	3.18338e-08	0.883193
MGP_C57BL6NJ_G0000811	NA	0.809184	0.97642	-0.0164532	0.398833	0.567413	0.0617952	1.24215e-08	3.18338e-08	0.908355
MGP_C57BL6NJ_G0000812	NA	0.809184	0.97642	-0.0164532	0.398833	0.567413	0.0617952	1.24215e-08	3.18338e-08	0.908355
MGP_C57BL6NJ_G0000813	NA	0.820886	0.980925	-0.015382	0.559428	0.705564	0.042311	4.74969e-08	1.02481e-07	0.808018
MGP_C57BL6NJ_G0000814	NA	0.411648	0.97642	0.0603395	0.480941	0.636331	0.0547412	1.66619e-08	4.07544e-08	0.943765
MGP_C57BL6NJ_G0000815	NA	0.722583	0.97642	-0.0230565	0.0917966	0.567413	0.122887	6.91893e-09	3.18338e-08	0.908355
MGP_C57BL6NJ_G0000816	NA	0.931945	0.989991	-0.00642587	0.716229	0.81372	0.0290853	8.67231e-08	1.78973e-07	0.850328
MGP_C57BL6NJ_G0000817	NA	0.873624	0.989178	-0.010767	0.631607	0.754508	0.0345694	1.3643e-08	3.46916e-08	0.895929
MGP_C57BL6NJ_G0000818	NA	0.0835332	0.97642	-0.168901	0.095052	0.567413	0.172051	1.60759e-07	3.2048e-07	0.982235
MGP_C57BL6NJ_G0000819	NA	0.113137	0.97642	0.209668	0.830178	0.895508	-0.0286076	3.59632e-05	5.81561e-05	0.810301
MGP_C57BL6NJ_G0000820	NA	0.0673334	0.97642	-0.214284	0.886776	0.930604	-0.0165049	1.5563e-05	2.59491e-05	0.76663
MGP_C57BL6NJ_G0000821	NA	0.618455	0.97642	-0.0359894	0.858606	0.912966	0.0135941	4.48788e-08	9.72468e-08	0.860154
MGP_C57BL6NJ_G0000822	NA	0.0656221	0.97642	-0.176472	0.869996	0.920212	0.0155137	4.16352e-07	7.92387e-07	0.87945
MGP_C57BL6NJ_G0000823	NA	0.486877	0.97642	-0.0763807	0.0512427	0.503253	0.243499	5.86071e-05	9.3049e-05	0.666827
MGP_C57BL6NJ_G0000824	NA	0.809184	0.97642	-0.0164532	0.398833	0.567413	0.0617952	1.24215e-08	3.18338e-08	0.908355
MGP_C57BL6NJ_G0000825	NA	0.809184	0.97642	-0.0164532	0.398833	0.567413	0.0617952	1.24215e-08	3.18338e-08	0.908355
MGP_C57BL6NJ_G0000826	NA	0.809184	0.97642	-0.0164532	0.398833	0.567413	0.0617952	1.24215e-08	3.18338e-08	0.908355
MGP_C57BL6NJ_G0000827	NA	0.560167	0.97642	0.0560763	0.28952	0.567413	0.109888	3.71275e-07	7.09788e-07	0.950817
MGP_C57BL6NJ_G0000828	NA	0.809184	0.97642	-0.0164532	0.398833	0.567413	0.0617952	1.24215e-08	3.18338e-08	0.908355
MGP_C57BL6NJ_G0000829	NA	0.50037	0.97642	-0.0575714	0.0229573	0.333738	0.227671	1.62611e-07	3.23921e-07	0.905601
MGP_C57BL6NJ_G0000830	NA	0.59353	0.97642	0.0603696	0.145367	0.567413	0.181455	0.929131	0.936492	0.0106098
MGP_C57BL6NJ_G0000831	NA	0.809184	0.97642	-0.0164532	0.398833	0.567413	0.0617952	1.24215e-08	3.18338e-08	0.908355
MGP_C57BL6NJ_G0000832	NA	0.809184	0.97642	-0.0164532	0.398833	0.567413	0.0617952	1.24215e-08	3.18338e-08	0.908355
MGP_C57BL6NJ_G0000833	NA	0.809184	0.97642	-0.0164532	0.398833	0.567413	0.0617952	1.24215e-08	3.18338e-08	0.908355
MGP_C57BL6NJ_G0000834	NA	0.881932	0.989178	0.0114336	0.344499	0.567413	0.0785793	7.05587e-08	1.4763e-07	0.885374
MGP_C57BL6NJ_G0000835	NA	0.405286	0.97642	-0.137253	0.0883458	0.567413	0.312192	0.000210729	0.000320053	0.866958
MGP_C57BL6NJ_G0000836	NA	0.629532	0.97642	0.0525361	0.316834	0.567413	-0.117471	0.00333542	0.00454511	0.406204
MGP_C57BL6NJ_G0000837	NA	0.21636	0.97642	-0.138132	0.662195	0.773461	-0.0503677	0.000704936	0.001022	0.500251
MGP_C57BL6NJ_G0000838	NA	0.640745	0.97642	0.0376562	0.586562	0.729002	-0.0466194	6.57254e-07	1.22739e-06	0.759263
MGP_C57BL6NJ_G0000839	NA	0.898031	0.989178	0.00830001	0.938248	0.962596	0.00532102	1.47986e-08	3.7307e-08	0.851491
MGP_C57BL6NJ_G0000840	NA	0.212594	0.97642	-0.10172	0.150271	0.567413	0.125866	3.14732e-07	6.06799e-07	0.797816
MGP_C57BL6NJ_G0000841	NA	0.809184	0.97642	-0.0164532	0.398833	0.567413	0.0617952	1.24215e-08	3.18338e-08	0.908355
MGP_C57BL6NJ_G0000842	NA	0.959654	0.993638	-0.00591658	0.892524	0.934119	0.0167661	0.000444759	0.000655935	0.571594
MGP_C57BL6NJ_G0000843	NA	0.809184	0.97642	-0.0164532	0.398833	0.567413	0.0617952	1.24215e-08	3.18338e-08	0.908355
MGP_C57BL6NJ_G0000844	NA	0.90128	0.989178	-0.00879659	0.41746	0.583014	0.0617952	1.61205e-08	3.95454e-08	0.925582
MGP_C57BL6NJ_G0000845	NA	0.741499	0.97642	-0.0273571	0.947059	0.967469	-0.00582845	2.92506e-07	5.66127e-07	0.840731
MGP_C57BL6NJ_G0000846	NA	0.809184	0.97642	-0.0164532	0.398833	0.567413	0.0617952	1.24215e-08	3.18338e-08	0.908355
MGP_C57BL6NJ_G0000847	NA	0.987384	0.997769	0.00101618	0.237988	0.567413	0.0827705	4.95689e-09	3.18338e-08	0.926686
MGP_C57BL6NJ_G0000848	NA	0.809184	0.97642	-0.0164532	0.398833	0.567413	0.0617952	1.24215e-08	3.18338e-08	0.908355
MGP_C57BL6NJ_G0000849	NA	0.583857	0.97642	0.037243	0.753525	0.840937	0.022551	1.23002e-08	3.18338e-08	0.902719
MGP_C57BL6NJ_G0000850	NA	0.710665	0.97642	-0.0293021	0.85034	0.908699	0.0157752	9.96752e-08	2.04073e-07	0.879562
MGP_C57BL6NJ_G0000851	NA	0.553515	0.97642	0.0493451	0.0276535	0.366402	0.213877	8.48646e-06	1.44615e-05	0.615774
MGP_C57BL6NJ_G0000852	NA	0.317236	0.97642	0.0783704	0.858494	0.912966	-0.0145265	2.12716e-07	4.17996e-07	0.802203
MGP_C57BL6NJ_G0000853	NA	0.998334	0.999883	-0.000165173	0.253233	0.567413	0.0984434	7.19996e-08	1.50392e-07	0.908355
MGP_C57BL6NJ_G0000854	NA	0.809184	0.97642	-0.0164532	0.398833	0.567413	0.0617952	1.24215e-08	3.18338e-08	0.908355
MGP_C57BL6NJ_G0000855	NA	0.809184	0.97642	-0.0164532	0.398833	0.567413	0.0617952	1.24215e-08	3.18338e-08	0.908355
MGP_C57BL6NJ_G0000856	NA	0.851214	0.989178	0.0131376	0.865392	0.917381	0.0125915	1.42785e-07	2.86372e-07	0.757436
MGP_C57BL6NJ_G0000857	NA	0.809184	0.97642	-0.0164532	0.398833	0.567413	0.0617952	1.24215e-08	3.18338e-08	0.908355
MGP_C57BL6NJ_G0000858	NA	0.0526069	0.97642	0.206524	0.545842	0.693881	-0.0635865	4.22225e-06	7.37607e-06	0.784345
MGP_C57BL6NJ_G0000859	NA	0.809184	0.97642	-0.0164532	0.398833	0.567413	0.0617952	1.24215e-08	3.18338e-08	0.908355
MGP_C57BL6NJ_G0000860	NA	0.589135	0.97642	0.0379937	0.137224	0.567413	0.115386	7.53363e-09	3.18338e-08	0.973575
MGP_C57BL6NJ_G0000861	NA	0.809184	0.97642	-0.0164532	0.398833	0.567413	0.0617952	1.24215e-08	3.18338e-08	0.908355
MGP_C57BL6NJ_G0000862	NA	0.629545	0.97642	-0.0323789	0.166792	0.567413	0.101911	9.97733e-09	3.18338e-08	0.908355
MGP_C57BL6NJ_G0000863	NA	0.612637	0.97642	-0.0388216	0.481356	0.636332	0.0575452	6.37833e-08	1.34564e-07	0.885316
MGP_C57BL6NJ_G0000864	NA	0.809184	0.97642	-0.0164532	0.398833	0.567413	0.0617952	1.24215e-08	3.18338e-08	0.908355
MGP_C57BL6NJ_G0000865	NA	0.918528	0.989178	-0.0075553	0.435862	0.597346	0.0617952	2.51504e-08	5.86245e-08	0.928375
MGP_C57BL6NJ_G0000866	NA	0.809184	0.97642	-0.0164532	0.398833	0.567413	0.0617952	1.24215e-08	3.18338e-08	0.908355
MGP_C57BL6NJ_G0000867	NA	0.809184	0.97642	-0.0164532	0.398833	0.567413	0.0617952	1.24215e-08	3.18338e-08	0.908355
MGP_C57BL6NJ_G0000868	NA	0.897904	0.989178	-0.00830618	0.375655	0.567413	0.0617952	5.38716e-09	3.18338e-08	0.926686
MGP_C57BL6NJ_G0000869	NA	0.809184	0.97642	-0.0164532	0.398833	0.567413	0.0617952	1.24215e-08	3.18338e-08	0.908355
MGP_C57BL6NJ_G0000870	NA	0.809184	0.97642	-0.0164532	0.398833	0.567413	0.0617952	1.24215e-08	3.18338e-08	0.908355
MGP_C57BL6NJ_G0000871	NA	0.809184	0.97642	-0.0164532	0.398833	0.567413	0.0617952	1.24215e-08	3.18338e-08	0.908355
MGP_C57BL6NJ_G0000872	NA	0.809184	0.97642	-0.0164532	0.398833	0.567413	0.0617952	1.24215e-08	3.18338e-08	0.908355
MGP_C57BL6NJ_G0000873	NA	0.809184	0.97642	-0.0164532	0.398833	0.567413	0.0617952	1.24215e-08	3.18338e-08	0.908355
MGP_C57BL6NJ_G0000874	NA	0.809184	0.97642	-0.0164532	0.398833	0.567413	0.0617952	1.24215e-08	3.18338e-08	0.908355
MGP_C57BL6NJ_G0000875	NA	0.782382	0.97642	0.0215573	0.374567	0.567413	0.0745848	2.06581e-05	3.41054e-05	0.53163
MGP_C57BL6NJ_G0000876	NA	0.809184	0.97642	-0.0164532	0.398833	0.567413	0.0617952	1.24215e-08	3.18338e-08	0.908355
MGP_C57BL6NJ_G0000877	NA	0.809184	0.97642	-0.0164532	0.398833	0.567413	0.0617952	1.24215e-08	3.18338e-08	0.908355
MGP_C57BL6NJ_G0000878	NA	0.512005	0.97642	-0.0471724	0.61027	0.744067	0.0387559	2.91306e-08	6.59023e-08	0.885316
MGP_C57BL6NJ_G0000879	NA	0.809184	0.97642	-0.0164532	0.398833	0.567413	0.0617952	1.24215e-08	3.18338e-08	0.908355
MGP_C57BL6NJ_G0000880	NA	0.809184	0.97642	-0.0164532	0.398833	0.567413	0.0617952	1.24215e-08	3.18338e-08	0.908355
MGP_C57BL6NJ_G0000881	NA	0.809184	0.97642	-0.0164532	0.398833	0.567413	0.0617952	1.24215e-08	3.18338e-08	0.908355
MGP_C57BL6NJ_G0000882	NA	0.544506	0.97642	0.0755853	0.208569	0.567413	-0.17058	0.489617	0.521015	-0.0916089
MGP_C57BL6NJ_G0000883	NA	0.409994	0.97642	0.0674823	0.18964	0.567413	0.116432	5.16241e-08	1.10603e-07	0.954803
MGP_C57BL6NJ_G0000884	NA	0.71455	0.97642	-0.022914	0.225575	0.567413	0.0827705	2.81161e-09	3.18338e-08	0.944633
MGP_C57BL6NJ_G0000885	NA	0.809184	0.97642	-0.0164532	0.398833	0.567413	0.0617952	1.24215e-08	3.18338e-08	0.908355
MGP_C57BL6NJ_G0000886	NA	0.809184	0.97642	-0.0164532	0.398833	0.567413	0.0617952	1.24215e-08	3.18338e-08	0.908355
MGP_C57BL6NJ_G0000887	NA	0.549519	0.97642	-0.0417695	0.283016	0.567413	0.0807824	1.53468e-08	3.81161e-08	0.908355
MGP_C57BL6NJ_G0000888	NA	0.809184	0.97642	-0.0164532	0.398833	0.567413	0.0617952	1.24215e-08	3.18338e-08	0.908355
MGP_C57BL6NJ_G0000889	NA	0.809184	0.97642	-0.0164532	0.398833	0.567413	0.0617952	1.24215e-08	3.18338e-08	0.908355
MGP_C57BL6NJ_G0000890	NA	0.703434	0.97642	-0.0242349	0.663502	0.774613	0.0294044	1.11699e-08	3.18338e-08	0.854835
MGP_C57BL6NJ_G0000891	NA	0.494308	0.97642	-0.0677104	0.0893319	0.567413	0.187748	1.15312e-05	1.94403e-05	0.709257
MGP_C57BL6NJ_G0000892	NA	0.794033	0.97642	-0.0334753	0.00470751	0.143393	0.455599	2.40448e-06	4.2802e-06	1.0747
MGP_C57BL6NJ_G0000893	NA	0.389434	0.97642	-0.0696245	0.695	0.79721	0.03324	3.65375e-05	5.90477e-05	0.513057
MGP_C57BL6NJ_G0000894	NA	0.22297	0.97642	-0.110773	0.00332637	0.120126	0.330514	3.87143e-07	7.38747e-07	0.873673
MGP_C57BL6NJ_G0000895	NA	0.809184	0.97642	-0.0164532	0.398833	0.567413	0.0617952	1.24215e-08	3.18338e-08	0.908355
MGP_C57BL6NJ_G0000896	NA	0.809184	0.97642	-0.0164532	0.398833	0.567413	0.0617952	1.24215e-08	3.18338e-08	0.908355
MGP_C57BL6NJ_G0000897	NA	0.809184	0.97642	-0.0164532	0.398833	0.567413	0.0617952	1.24215e-08	3.18338e-08	0.908355
MGP_C57BL6NJ_G0000898	NA	0.90128	0.989178	-0.00879659	0.41746	0.583014	0.0617952	1.61205e-08	3.95454e-08	0.925582
MGP_C57BL6NJ_G0000899	NA	0.809184	0.97642	-0.0164532	0.398833	0.567413	0.0617952	1.24215e-08	3.18338e-08	0.908355
MGP_C57BL6NJ_G0000900	NA	0.809184	0.97642	-0.0164532	0.398833	0.567413	0.0617952	1.24215e-08	3.18338e-08	0.908355
MGP_C57BL6NJ_G0000901	NA	0.809184	0.97642	-0.0164532	0.398833	0.567413	0.0617952	1.24215e-08	3.18338e-08	0.908355
MGP_C57BL6NJ_G0000902	NA	0.864963	0.989178	0.0132942	0.696328	0.798131	0.0324422	1.1718e-07	2.37545e-07	0.860212
MGP_C57BL6NJ_G0000903	NA	0.809184	0.97642	-0.0164532	0.398833	0.567413	0.0617952	1.24215e-08	3.18338e-08	0.908355
MGP_C57BL6NJ_G0000904	NA	0.809184	0.97642	-0.0164532	0.398833	0.567413	0.0617952	1.24215e-08	3.18338e-08	0.908355
MGP_C57BL6NJ_G0000905	NA	0.653206	0.97642	-0.043292	0.0864072	0.567413	0.185504	2.47313e-06	4.39726e-06	0.80328
MGP_C57BL6NJ_G0000906	NA	0.622484	0.97642	-0.0576362	0.208885	0.567413	0.160397	2.97285e-05	4.84323e-05	0.766061
MGP_C57BL6NJ_G0000907	NA	0.809184	0.97642	-0.0164532	0.398833	0.567413	0.0617952	1.24215e-08	3.18338e-08	0.908355
MGP_C57BL6NJ_G0000908	NA	0.482409	0.97642	0.117998	0.147341	0.567413	0.266914	0.132286	0.152315	0.278225
MGP_C57BL6NJ_G0000909	NA	0.481948	0.97642	-0.0655401	0.91626	0.948895	0.0102925	1.04324e-06	1.91369e-06	0.836303
MGP_C57BL6NJ_G0000910	NA	0.639507	0.97642	0.0381074	0.311605	0.567413	0.0887728	6.18223e-08	1.30769e-07	0.94264
MGP_C57BL6NJ_G0000911	NA	0.351663	0.97642	0.128167	0.00484901	0.145021	-0.478824	0.0355945	0.0437854	-0.330579
MGP_C57BL6NJ_G0000912	NA	0.34486	0.97642	0.0871631	0.00483962	0.144861	0.321005	8.02287e-07	1.48614e-06	0.841012
MGP_C57BL6NJ_G0000913	NA	0.809184	0.97642	-0.0164532	0.398833	0.567413	0.0617952	1.24215e-08	3.18338e-08	0.908355
MGP_C57BL6NJ_G0000914	NA	0.862537	0.989178	0.013846	0.276442	0.567413	0.0945276	9.28948e-08	1.91057e-07	0.897893
MGP_C57BL6NJ_G0000915	NA	0.809184	0.97642	-0.0164532	0.398833	0.567413	0.0617952	1.24215e-08	3.18338e-08	0.908355
MGP_C57BL6NJ_G0000916	NA	0.845512	0.989178	0.0138894	0.281258	0.567413	0.083368	1.37747e-07	2.76795e-07	0.773253
MGP_C57BL6NJ_G0000917	NA	0.809184	0.97642	-0.0164532	0.398833	0.567413	0.0617952	1.24215e-08	3.18338e-08	0.908355
MGP_C57BL6NJ_G0000918	NA	0.809184	0.97642	-0.0164532	0.398833	0.567413	0.0617952	1.24215e-08	3.18338e-08	0.908355
MGP_C57BL6NJ_G0000919	NA	0.809184	0.97642	-0.0164532	0.398833	0.567413	0.0617952	1.24215e-08	3.18338e-08	0.908355
MGP_C57BL6NJ_G0000920	NA	0.681156	0.97642	-0.0284388	0.576031	0.719964	0.0411724	1.95226e-08	4.7115e-08	0.886031
MGP_C57BL6NJ_G0000921	NA	0.809184	0.97642	-0.0164532	0.398833	0.567413	0.0617952	1.24215e-08	3.18338e-08	0.908355
MGP_C57BL6NJ_G0000922	NA	0.269842	0.97642	-0.124633	0.648826	0.763798	0.0534353	3.64729e-05	5.89501e-05	0.709448
MGP_C57BL6NJ_G0000923	NA	0.822702	0.981782	0.0181234	0.178888	0.567413	0.119572	7.17217e-08	1.49896e-07	0.928375
MGP_C57BL6NJ_G0000924	NA	0.809184	0.97642	-0.0164532	0.398833	0.567413	0.0617952	1.24215e-08	3.18338e-08	0.908355
MGP_C57BL6NJ_G0000925	NA	0.809184	0.97642	-0.0164532	0.398833	0.567413	0.0617952	1.24215e-08	3.18338e-08	0.908355
MGP_C57BL6NJ_G0000926	NA	0.809184	0.97642	-0.0164532	0.398833	0.567413	0.0617952	1.24215e-08	3.18338e-08	0.908355
MGP_C57BL6NJ_G0000927	NA	0.809184	0.97642	-0.0164532	0.398833	0.567413	0.0617952	1.24215e-08	3.18338e-08	0.908355
MGP_C57BL6NJ_G0000928	NA	0.809184	0.97642	-0.0164532	0.398833	0.567413	0.0617952	1.24215e-08	3.18338e-08	0.908355
MGP_C57BL6NJ_G0000929	NA	0.809184	0.97642	-0.0164532	0.398833	0.567413	0.0617952	1.24215e-08	3.18338e-08	0.908355
MGP_C57BL6NJ_G0000930	NA	0.809184	0.97642	-0.0164532	0.398833	0.567413	0.0617952	1.24215e-08	3.18338e-08	0.908355
MGP_C57BL6NJ_G0000931	NA	0.809184	0.97642	-0.0164532	0.398833	0.567413	0.0617952	1.24215e-08	3.18338e-08	0.908355
MGP_C57BL6NJ_G0000932	NA	0.809184	0.97642	-0.0164532	0.398833	0.567413	0.0617952	1.24215e-08	3.18338e-08	0.908355
MGP_C57BL6NJ_G0000933	NA	0.554027	0.97642	-0.0509545	0.311581	0.567413	0.0937109	1.53389e-07	3.06517e-07	0.919455
MGP_C57BL6NJ_G0000934	NA	0.809184	0.97642	-0.0164532	0.398833	0.567413	0.0617952	1.24215e-08	3.18338e-08	0.908355
MGP_C57BL6NJ_G0000935	NA	0.809184	0.97642	-0.0164532	0.398833	0.567413	0.0617952	1.24215e-08	3.18338e-08	0.908355
MGP_C57BL6NJ_G0000936	NA	0.809184	0.97642	-0.0164532	0.398833	0.567413	0.0617952	1.24215e-08	3.18338e-08	0.908355
MGP_C57BL6NJ_G0000937	NA	0.809184	0.97642	-0.0164532	0.398833	0.567413	0.0617952	1.24215e-08	3.18338e-08	0.908355
MGP_C57BL6NJ_G0000938	NA	0.808162	0.97642	-0.018506	0.358952	0.567413	0.0753621	4.19555e-08	9.21169e-08	0.916058
MGP_C57BL6NJ_G0000939	NA	0.809184	0.97642	-0.0164532	0.398833	0.567413	0.0617952	1.24215e-08	3.18338e-08	0.908355
MGP_C57BL6NJ_G0000940	NA	0.939548	0.989991	-0.00527021	0.620893	0.746547	0.0366334	2.21056e-08	5.2407e-08	0.883193
MGP_C57BL6NJ_G0000941	NA	0.168409	0.97642	0.186378	0.773439	0.855728	0.0397991	0.0183963	0.0232962	0.36592
MGP_C57BL6NJ_G0000942	NA	0.809184	0.97642	-0.0164532	0.398833	0.567413	0.0617952	1.24215e-08	3.18338e-08	0.908355
MGP_C57BL6NJ_G0000943	NA	0.714281	0.97642	0.0270026	0.921334	0.952004	0.00770579	3.16072e-08	7.08731e-08	0.906816
MGP_C57BL6NJ_G0000944	NA	0.809184	0.97642	-0.0164532	0.398833	0.567413	0.0617952	1.24215e-08	3.18338e-08	0.908355
MGP_C57BL6NJ_G0000945	NA	0.501338	0.97642	-0.07168	0.362194	0.567413	-0.103834	0.00632696	0.00839638	0.358737
MGP_C57BL6NJ_G0000946	NA	0.809184	0.97642	-0.0164532	0.398833	0.567413	0.0617952	1.24215e-08	3.18338e-08	0.908355
MGP_C57BL6NJ_G0000947	NA	0.0889296	0.97642	0.125628	0.271805	0.567413	-0.0830949	0.965182	0.968907	-0.00322
MGP_C57BL6NJ_G0000948	NA	0.840017	0.988155	0.0148691	0.335515	0.567413	0.0766198	4.48439e-08	9.72468e-08	0.88053
MGP_C57BL6NJ_G0000949	NA	0.0272618	0.97642	-0.273157	0.444729	0.60496	-0.0916059	0.0925038	0.108609	0.211321
MGP_C57BL6NJ_G0000950	NA	0.809184	0.97642	-0.0164532	0.398833	0.567413	0.0617952	1.24215e-08	3.18338e-08	0.908355
MGP_C57BL6NJ_G0000951	NA	0.676948	0.97642	0.0582196	0.23563	0.567413	0.180302	0.000432714	0.000638858	0.682798
MGP_C57BL6NJ_G0000952	NA	0.392946	0.97642	-0.0626345	0.74969	0.838176	-0.0244936	1.23231e-05	2.07236e-05	0.51869
MGP_C57BL6NJ_G0000953	NA	0.642709	0.97642	-0.0406014	0.9884	0.992611	-0.00134375	5.583e-07	1.05043e-06	0.835706
MGP_C57BL6NJ_G0000954	NA	0.251962	0.97642	-0.130581	0.357616	0.567413	0.110151	1.45436e-05	2.43006e-05	0.783852
MGP_C57BL6NJ_G0000955	NA	0.745492	0.97642	-0.0344716	0.36213	0.567413	0.104191	1.39933e-06	2.53878e-06	0.935081
MGP_C57BL6NJ_G0000956	NA	0.378372	0.97642	-0.0931332	0.00735064	0.184426	0.344886	1.36736e-07	2.74871e-07	1.13038
MGP_C57BL6NJ_G0000957	NA	0.742616	0.97642	0.0224811	0.632766	0.755019	0.0347818	1.92403e-08	4.64653e-08	0.878543
MGP_C57BL6NJ_G0000958	NA	0.809184	0.97642	-0.0164532	0.398833	0.567413	0.0617952	1.24215e-08	3.18338e-08	0.908355
MGP_C57BL6NJ_G0000959	NA	0.876634	0.989178	0.0190864	0.0794124	0.567413	0.243745	6.39952e-05	0.000101302	0.746403
MGP_C57BL6NJ_G0000960	NA	0.902299	0.989178	0.00894487	0.202938	0.567413	0.101714	2.21913e-08	5.25888e-08	0.925582
MGP_C57BL6NJ_G0000961	NA	0.539617	0.97642	-0.0623239	0.693605	0.796232	0.0422659	4.66891e-06	8.12389e-06	0.795122
MGP_C57BL6NJ_G0000962	NA	0.966975	0.993638	0.00336202	0.841738	0.902761	0.0172109	1.73747e-07	3.4484e-07	0.863771
MGP_C57BL6NJ_G0000963	NA	0.809184	0.97642	-0.0164532	0.398833	0.567413	0.0617952	1.24215e-08	3.18338e-08	0.908355
MGP_C57BL6NJ_G0000964	NA	0.809184	0.97642	-0.0164532	0.398833	0.567413	0.0617952	1.24215e-08	3.18338e-08	0.908355
MGP_C57BL6NJ_G0000965	NA	0.809184	0.97642	-0.0164532	0.398833	0.567413	0.0617952	1.24215e-08	3.18338e-08	0.908355
MGP_C57BL6NJ_G0000966	NA	0.809184	0.97642	-0.0164532	0.398833	0.567413	0.0617952	1.24215e-08	3.18338e-08	0.908355
MGP_C57BL6NJ_G0000967	NA	0.809184	0.97642	-0.0164532	0.398833	0.567413	0.0617952	1.24215e-08	3.18338e-08	0.908355
MGP_C57BL6NJ_G0000968	NA	0.809184	0.97642	-0.0164532	0.398833	0.567413	0.0617952	1.24215e-08	3.18338e-08	0.908355
MGP_C57BL6NJ_G0000969	NA	0.809184	0.97642	-0.0164532	0.398833	0.567413	0.0617952	1.24215e-08	3.18338e-08	0.908355
MGP_C57BL6NJ_G0000970	NA	0.809184	0.97642	-0.0164532	0.398833	0.567413	0.0617952	1.24215e-08	3.18338e-08	0.908355
MGP_C57BL6NJ_G0000971	NA	0.809184	0.97642	-0.0164532	0.398833	0.567413	0.0617952	1.24215e-08	3.18338e-08	0.908355
MGP_C57BL6NJ_G0000972	NA	0.809184	0.97642	-0.0164532	0.398833	0.567413	0.0617952	1.24215e-08	3.18338e-08	0.908355
MGP_C57BL6NJ_G0000973	NA	0.627498	0.97642	-0.0458228	0.786649	0.865127	0.0270199	0.000245231	0.000370265	0.492483
MGP_C57BL6NJ_G0000974	NA	0.618467	0.97642	-0.0376574	0.248531	0.567413	0.0946334	4.46644e-08	9.68794e-08	0.900421
MGP_C57BL6NJ_G0000975	NA	0.809184	0.97642	-0.0164532	0.398833	0.567413	0.0617952	1.24215e-08	3.18338e-08	0.908355
MGP_C57BL6NJ_G0000976	NA	0.809184	0.97642	-0.0164532	0.398833	0.567413	0.0617952	1.24215e-08	3.18338e-08	0.908355
MGP_C57BL6NJ_G0000977	NA	0.809184	0.97642	-0.0164532	0.398833	0.567413	0.0617952	1.24215e-08	3.18338e-08	0.908355
MGP_C57BL6NJ_G0000978	NA	0.809184	0.97642	-0.0164532	0.398833	0.567413	0.0617952	1.24215e-08	3.18338e-08	0.908355
MGP_C57BL6NJ_G0000979	NA	0.809184	0.97642	-0.0164532	0.398833	0.567413	0.0617952	1.24215e-08	3.18338e-08	0.908355
MGP_C57BL6NJ_G0000980	NA	0.407541	0.97642	-0.0608091	0.0361798	0.419549	0.176372	1.87743e-08	4.54049e-08	0.933073
MGP_C57BL6NJ_G0000981	NA	0.579581	0.97642	-0.0552288	0.0151234	0.268826	0.289258	5.45092e-07	1.02647e-06	0.952196
MGP_C57BL6NJ_G0000982	NA	0.749051	0.97642	-0.0227103	0.191916	0.567413	0.10156	1.58496e-08	3.91802e-08	0.926303
MGP_C57BL6NJ_G0000983	NA	0.871549	0.989178	-0.0141656	0.799334	0.874211	0.0236405	0.0109487	0.0141992	0.27115
MGP_C57BL6NJ_G0000984	NA	0.212012	0.97642	-0.13994	0.0362719	0.420025	0.264383	3.96901e-06	6.94666e-06	0.869585
MGP_C57BL6NJ_G0000985	NA	0.809184	0.97642	-0.0164532	0.398833	0.567413	0.0617952	1.24215e-08	3.18338e-08	0.908355
MGP_C57BL6NJ_G0000986	NA	0.549519	0.97642	-0.0417695	0.283016	0.567413	0.0807824	1.53468e-08	3.81161e-08	0.908355
MGP_C57BL6NJ_G0000987	NA	0.904935	0.989178	0.00933601	0.532955	0.682496	0.0520938	9.564e-08	1.96339e-07	0.875791
MGP_C57BL6NJ_G0000988	NA	0.809184	0.97642	-0.0164532	0.398833	0.567413	0.0617952	1.24215e-08	3.18338e-08	0.908355
MGP_C57BL6NJ_G0000989	NA	0.725457	0.97642	0.0264135	0.607661	0.744067	0.0410765	8.46249e-08	1.74844e-07	0.84977
MGP_C57BL6NJ_G0000990	NA	0.81707	0.979498	-0.015942	0.8885	0.931569	0.0102417	2.43824e-08	5.71539e-08	0.867767
MGP_C57BL6NJ_G0000991	NA	0.89152	0.989178	0.012711	0.0234833	0.337874	0.249438	5.28514e-06	9.15774e-06	0.726098
MGP_C57BL6NJ_G0000992	NA	0.809184	0.97642	-0.0164532	0.398833	0.567413	0.0617952	1.24215e-08	3.18338e-08	0.908355
MGP_C57BL6NJ_G0000993	NA	0.90128	0.989178	-0.00879659	0.41746	0.583014	0.0617952	1.61205e-08	3.95454e-08	0.925582
MGP_C57BL6NJ_G0000994	NA	0.432652	0.97642	0.0541009	0.484921	0.639551	0.0509411	1.28693e-08	3.29074e-08	0.906043
MGP_C57BL6NJ_G0000995	NA	0.809184	0.97642	-0.0164532	0.398833	0.567413	0.0617952	1.24215e-08	3.18338e-08	0.908355
MGP_C57BL6NJ_G0000996	NA	0.809184	0.97642	-0.0164532	0.398833	0.567413	0.0617952	1.24215e-08	3.18338e-08	0.908355
MGP_C57BL6NJ_G0000997	NA	0.809184	0.97642	-0.0164532	0.398833	0.567413	0.0617952	1.24215e-08	3.18338e-08	0.908355
MGP_C57BL6NJ_G0000998	NA	0.809184	0.97642	-0.0164532	0.398833	0.567413	0.0617952	1.24215e-08	3.18338e-08	0.908355
MGP_C57BL6NJ_G0000999	NA	0.809184	0.97642	-0.0164532	0.398833	0.567413	0.0617952	1.24215e-08	3.18338e-08	0.908355
MGP_C57BL6NJ_G0001000	NA	0.809184	0.97642	-0.0164532	0.398833	0.567413	0.0617952	1.24215e-08	3.18338e-08	0.908355
MGP_C57BL6NJ_G0001001	NA	0.809184	0.97642	-0.0164532	0.398833	0.567413	0.0617952	1.24215e-08	3.18338e-08	0.908355
MGP_C57BL6NJ_G0001002	NA	0.507047	0.97642	0.0647232	0.00533531	0.152755	0.337385	7.72881e-07	1.43316e-06	0.900492
MGP_C57BL6NJ_G0001003	NA	0.521348	0.97642	0.0479362	0.917628	0.949655	0.00813312	2.7279e-07	5.29538e-07	0.75779
MGP_C57BL6NJ_G0001004	NA	0.775044	0.97642	-0.0190125	0.450591	0.609825	0.053769	8.65568e-09	3.18338e-08	0.913935
MGP_C57BL6NJ_G0001005	NA	0.626975	0.97642	0.0261645	0.412257	0.580123	0.0472413	5.76157e-10	3.18338e-08	0.923663
MGP_C57BL6NJ_G0001006	NA	0.678905	0.97642	-0.0301698	0.616165	0.746547	0.0388146	2.85096e-08	6.51935e-08	0.903322
MGP_C57BL6NJ_G0001007	NA	0.549519	0.97642	-0.0417695	0.283016	0.567413	0.0807824	1.53468e-08	3.81161e-08	0.908355
MGP_C57BL6NJ_G0001008	NA	0.576512	0.97642	0.0679159	0.913903	0.947389	0.01386	2.9862e-07	5.7747e-07	1.22543
MGP_C57BL6NJ_G0001009	NA	0.360437	0.97642	-0.0759099	0.380366	0.567413	0.0771236	8.97427e-08	1.84879e-07	0.919462
MGP_C57BL6NJ_G0001010	NA	0.5365	0.97642	0.0335673	0.634672	0.75596	0.027282	9.88388e-10	3.18338e-08	0.888488
MGP_C57BL6NJ_G0001011	NA	0.575389	0.97642	0.0484868	0.016071	0.277434	0.248262	1.61744e-06	2.91877e-06	0.748899
MGP_C57BL6NJ_G0001012	NA	0.132034	0.97642	-0.0939239	0.22533	0.567413	0.078872	1.3504e-09	3.18338e-08	0.956135
MGP_C57BL6NJ_G0001013	NA	0.458943	0.97642	0.0959061	0.320823	0.567413	0.137595	0.0373298	0.0457981	0.30971
MGP_C57BL6NJ_G0001014	NA	0.809184	0.97642	-0.0164532	0.398833	0.567413	0.0617952	1.24215e-08	3.18338e-08	0.908355
MGP_C57BL6NJ_G0001015	NA	0.809184	0.97642	-0.0164532	0.398833	0.567413	0.0617952	1.24215e-08	3.18338e-08	0.908355
MGP_C57BL6NJ_G0001016	NA	0.809184	0.97642	-0.0164532	0.398833	0.567413	0.0617952	1.24215e-08	3.18338e-08	0.908355
MGP_C57BL6NJ_G0001017	NA	0.247867	0.97642	0.0739121	0.424553	0.589134	-0.053401	5.59524e-08	1.19122e-07	0.730513
MGP_C57BL6NJ_G0001018	NA	0.767955	0.97642	0.0231637	0.678046	0.785027	0.0346281	9.31876e-08	1.91621e-07	0.880233
MGP_C57BL6NJ_G0001019	NA	0.897904	0.989178	-0.00830618	0.375655	0.567413	0.0617952	5.38716e-09	3.18338e-08	0.926686
MGP_C57BL6NJ_G0001020	NA	0.96309	0.993638	-0.00290637	0.639778	0.757028	0.0313148	7.18207e-09	3.18338e-08	0.877874
MGP_C57BL6NJ_G0001021	NA	0.876432	0.989178	-0.010795	0.638594	0.757028	0.034723	1.8434e-08	4.46872e-08	0.895712
MGP_C57BL6NJ_G0001022	NA	0.263232	0.97642	0.115388	0.370992	0.567413	0.0969571	1.89739e-06	3.40571e-06	0.862426
MGP_C57BL6NJ_G0001023	NA	0.217226	0.97642	-0.117447	0.186341	0.567413	0.134032	5.04593e-07	9.5265e-07	0.892752
MGP_C57BL6NJ_G0001024	NA	0.617891	0.97642	-0.0452877	0.776995	0.858266	0.0271799	9.57554e-07	1.7624e-06	0.825102
MGP_C57BL6NJ_G0001025	NA	0.897904	0.989178	-0.00830618	0.375655	0.567413	0.0617952	5.38716e-09	3.18338e-08	0.926686
MGP_C57BL6NJ_G0001026	NA	0.786374	0.97642	0.021045	0.841218	0.902761	0.0164886	5.61213e-08	1.19447e-07	0.909922
MGP_C57BL6NJ_G0001027	NA	0.942401	0.991141	0.00475027	0.65467	0.76788	0.0313148	9.80966e-09	3.18338e-08	0.895102
MGP_C57BL6NJ_G0001028	NA	0.752763	0.97642	-0.0229216	0.460028	0.617898	0.0575452	2.26617e-08	5.35954e-08	0.921091
MGP_C57BL6NJ_G0001029	NA	0.809184	0.97642	-0.0164532	0.398833	0.567413	0.0617952	1.24215e-08	3.18338e-08	0.908355
MGP_C57BL6NJ_G0001030	NA	0.953195	0.993165	0.00405215	0.437087	0.598087	0.0576088	2.04724e-08	4.9184e-08	0.883193
MGP_C57BL6NJ_G0001031	NA	0.809184	0.97642	-0.0164532	0.398833	0.567413	0.0617952	1.24215e-08	3.18338e-08	0.908355
MGP_C57BL6NJ_G0001032	NA	0.809241	0.97642	-0.0183162	0.510549	0.661999	0.0533587	8.25961e-08	1.71126e-07	0.860154
MGP_C57BL6NJ_G0001033	NA	0.809184	0.97642	-0.0164532	0.398833	0.567413	0.0617952	1.24215e-08	3.18338e-08	0.908355
MGP_C57BL6NJ_G0001034	NA	0.699768	0.97642	0.0397187	0.64023	0.75721	0.0511308	6.0386e-05	9.57734e-05	0.627509
MGP_C57BL6NJ_G0001035	NA	0.14965	0.97642	-0.305341	0.601891	0.741418	0.112969	0.022457	0.0281901	0.548606
MGP_C57BL6NJ_G0001036	NA	0.809184	0.97642	-0.0164532	0.398833	0.567413	0.0617952	1.24215e-08	3.18338e-08	0.908355
MGP_C57BL6NJ_G0001037	NA	0.628447	0.97642	0.0547753	0.506635	0.658471	-0.0800675	0.000274266	0.000412332	0.582792
MGP_C57BL6NJ_G0001038	NA	0.90128	0.989178	-0.00879659	0.41746	0.583014	0.0617952	1.61205e-08	3.95454e-08	0.925582
MGP_C57BL6NJ_G0001039	NA	0.736788	0.97642	-0.036542	0.485577	0.639997	0.0810331	1.52489e-05	2.54367e-05	0.762747
MGP_C57BL6NJ_G0001040	NA	0.809184	0.97642	-0.0164532	0.398833	0.567413	0.0617952	1.24215e-08	3.18338e-08	0.908355
MGP_C57BL6NJ_G0001041	NA	0.969606	0.994827	-0.00647602	0.324691	0.567413	-0.181108	0.618942	0.646733	0.0901107
MGP_C57BL6NJ_G0001042	NA	0.809184	0.97642	-0.0164532	0.398833	0.567413	0.0617952	1.24215e-08	3.18338e-08	0.908355
MGP_C57BL6NJ_G0001043	NA	0.809184	0.97642	-0.0164532	0.398833	0.567413	0.0617952	1.24215e-08	3.18338e-08	0.908355
MGP_C57BL6NJ_G0001044	NA	0.809184	0.97642	-0.0164532	0.398833	0.567413	0.0617952	1.24215e-08	3.18338e-08	0.908355
MGP_C57BL6NJ_G0001045	NA	0.809184	0.97642	-0.0164532	0.398833	0.567413	0.0617952	1.24215e-08	3.18338e-08	0.908355
MGP_C57BL6NJ_G0001046	NA	0.809184	0.97642	-0.0164532	0.398833	0.567413	0.0617952	1.24215e-08	3.18338e-08	0.908355
MGP_C57BL6NJ_G0001047	NA	0.809184	0.97642	-0.0164532	0.398833	0.567413	0.0617952	1.24215e-08	3.18338e-08	0.908355
MGP_C57BL6NJ_G0001048	NA	0.809184	0.97642	-0.0164532	0.398833	0.567413	0.0617952	1.24215e-08	3.18338e-08	0.908355
MGP_C57BL6NJ_G0001049	NA	0.436521	0.97642	-0.0545167	0.453787	0.612537	0.0556207	1.66299e-08	4.06858e-08	0.901141
MGP_C57BL6NJ_G0001050	NA	0.239236	0.97642	-0.125201	0.865522	0.917447	0.0185828	0.00263131	0.0036214	0.40101
MGP_C57BL6NJ_G0001051	NA	0.00317376	0.97642	-0.351635	0.00381413	0.129545	0.362968	1.89824e-05	3.14286e-05	0.679795
MGP_C57BL6NJ_G0001052	NA	0.776713	0.97642	0.0208242	0.214139	0.567413	0.0997082	4.01841e-08	8.84592e-08	0.885374
MGP_C57BL6NJ_G0001053	NA	0.415791	0.97642	-0.518221	0.803835	0.877341	-0.165726	0.95694	0.961667	-0.0359819
MGP_C57BL6NJ_G0001054	NA	0.325267	0.97642	0.305719	0.965602	0.978886	-0.0139369	0.202128	0.227324	-0.426245
MGP_C57BL6NJ_G0001055	NA	0.690549	0.97642	-0.0267842	0.534309	0.683788	0.0445529	1.92131e-08	4.64034e-08	0.862613
MGP_C57BL6NJ_G0001056	NA	0.809184	0.97642	-0.0164532	0.398833	0.567413	0.0617952	1.24215e-08	3.18338e-08	0.908355
MGP_C57BL6NJ_G0001057	NA	0.109462	0.97642	0.241817	0.0336247	0.403504	0.354914	0.00106056	0.00151335	0.628513
MGP_C57BL6NJ_G0001058	NA	0.196028	0.97642	0.110776	0.809805	0.881348	0.0211556	8.77717e-08	1.81018e-07	0.93458
MGP_C57BL6NJ_G0001059	NA	0.809184	0.97642	-0.0164532	0.398833	0.567413	0.0617952	1.24215e-08	3.18338e-08	0.908355
MGP_C57BL6NJ_G0001060	NA	0.809184	0.97642	-0.0164532	0.398833	0.567413	0.0617952	1.24215e-08	3.18338e-08	0.908355
MGP_C57BL6NJ_G0001061	NA	0.481598	0.97642	0.128529	0.452165	0.6112	0.145848	0.00323907	0.00441923	0.680466
MGP_C57BL6NJ_G0001062	NA	0.809184	0.97642	-0.0164532	0.398833	0.567413	0.0617952	1.24215e-08	3.18338e-08	0.908355
MGP_C57BL6NJ_G0001063	NA	0.90128	0.989178	-0.00879659	0.41746	0.583014	0.0617952	1.61205e-08	3.95454e-08	0.925582
MGP_C57BL6NJ_G0001064	NA	0.708988	0.97642	-0.024972	0.223813	0.567413	0.0887477	3.40699e-08	7.59435e-08	0.817312
MGP_C57BL6NJ_G0001065	NA	0.612637	0.97642	-0.0388216	0.481356	0.636332	0.0575452	6.37833e-08	1.34564e-07	0.885316
MGP_C57BL6NJ_G0001066	NA	0.467829	0.97642	0.08825	0.104875	0.567413	0.218427	2.17932e-06	3.89357e-06	1.01857
MGP_C57BL6NJ_G0001067	NA	0.549519	0.97642	-0.0417695	0.283016	0.567413	0.0807824	1.53468e-08	3.81161e-08	0.908355
MGP_C57BL6NJ_G0001068	NA	0.932551	0.989991	-0.00623962	0.621314	0.746547	0.0388146	4.28538e-08	9.32967e-08	0.885374
MGP_C57BL6NJ_G0001069	NA	0.0721695	0.97642	-0.131081	0.275496	0.567413	0.0807824	5.4304e-09	3.18338e-08	0.975338
MGP_C57BL6NJ_G0001070	NA	0.805923	0.97642	0.0191585	0.349206	0.567413	0.0787329	6.49191e-08	1.36609e-07	0.902602
MGP_C57BL6NJ_G0001071	NA	0.706752	0.97642	-0.036537	0.348575	0.567413	0.0980256	1.59064e-06	2.87242e-06	0.844456
MGP_C57BL6NJ_G0001072	NA	0.935387	0.989991	0.00635003	0.281154	0.567413	0.0916872	1.21365e-07	2.45548e-07	0.859673
MGP_C57BL6NJ_G0001073	NA	0.841822	0.988816	0.014334	0.649113	0.76393	0.0347818	4.392e-08	9.54763e-08	0.860212
MGP_C57BL6NJ_G0001074	NA	0.860199	0.989178	-0.0155551	0.594155	0.735327	-0.0501725	1.08169e-05	1.82744e-05	0.64198
MGP_C57BL6NJ_G0001075	NA	0.445179	0.97642	-0.0579291	0.164684	0.567413	0.11499	1.69737e-08	4.14619e-08	0.974619
MGP_C57BL6NJ_G0001076	NA	0.776401	0.97642	-0.0195885	0.183212	0.567413	0.10082	1.93153e-08	4.66366e-08	0.885316
MGP_C57BL6NJ_G0001077	NA	0.780096	0.97642	-0.0191731	0.790178	0.867522	0.0193781	5.49194e-08	1.17075e-07	0.806153
MGP_C57BL6NJ_G0001078	NA	0.737915	0.97642	-0.028097	0.197014	0.567413	0.118637	1.14453e-07	2.32269e-07	0.924303
MGP_C57BL6NJ_G0001079	NA	0.175571	0.97642	-0.120121	0.79966	0.874451	-0.0230151	1.00117e-05	1.69615e-05	0.625759
MGP_C57BL6NJ_G0001080	NA	0.558685	0.97642	-0.0452485	0.560725	0.706766	-0.0477411	1.22567e-07	2.47781e-07	0.842683
MGP_C57BL6NJ_G0001081	NA	0.896708	0.989178	-0.0124215	0.62886	0.752118	-0.0492689	0.00370726	0.00502813	0.352882
MGP_C57BL6NJ_G0001082	NA	0.733572	0.97642	0.022235	0.986087	0.991513	0.00120541	1.03888e-08	3.18338e-08	0.883089
MGP_C57BL6NJ_G0001083	NA	0.598395	0.97642	-0.0371732	0.129104	0.567413	0.118479	0.661059	0.687577	0.0327642
MGP_C57BL6NJ_G0001084	NA	0.559753	0.97642	0.0391392	0.456244	0.614587	0.0532673	2.23563e-08	5.29372e-08	0.846286
MGP_C57BL6NJ_G0001085	NA	0.809184	0.97642	-0.0164532	0.398833	0.567413	0.0617952	1.24215e-08	3.18338e-08	0.908355
MGP_C57BL6NJ_G0001086	NA	0.759307	0.97642	0.0211654	0.435342	0.597346	0.0577624	1.2221e-08	3.18338e-08	0.921544
MGP_C57BL6NJ_G0001087	NA	0.56536	0.97642	-0.0470138	0.506557	0.658471	0.0577431	6.39123e-08	1.34794e-07	0.942634
MGP_C57BL6NJ_G0001088	NA	0.993046	0.999179	-0.000553243	0.366692	0.567413	0.0617952	3.41986e-09	3.18338e-08	0.94413
MGP_C57BL6NJ_G0001089	NA	0.629545	0.97642	-0.0323789	0.166792	0.567413	0.101911	9.97733e-09	3.18338e-08	0.908355
MGP_C57BL6NJ_G0001090	NA	0.194208	0.97642	0.0990354	0.899463	0.938836	0.00987665	7.86376e-05	0.000123557	0.43783
MGP_C57BL6NJ_G0001091	NA	0.914475	0.989178	0.00745509	0.536627	0.685666	-0.0458415	5.28682e-08	1.13086e-07	0.818666
MGP_C57BL6NJ_G0001092	NA	0.547113	0.97642	-0.0403835	0.388754	0.567413	0.0617952	7.59199e-09	3.18338e-08	0.926303
MGP_C57BL6NJ_G0001093	NA	0.809184	0.97642	-0.0164532	0.398833	0.567413	0.0617952	1.24215e-08	3.18338e-08	0.908355
MGP_C57BL6NJ_G0001094	NA	0.0245432	0.97642	-0.182742	0.000417856	0.0373318	0.359768	2.7627e-06	4.89369e-06	0.605355
MGP_C57BL6NJ_G0001095	NA	0.809184	0.97642	-0.0164532	0.398833	0.567413	0.0617952	1.24215e-08	3.18338e-08	0.908355
MGP_C57BL6NJ_G0001096	NA	0.744435	0.97642	-0.0186895	0.607736	0.744067	0.0313148	1.44457e-09	3.18338e-08	0.914153
MGP_C57BL6NJ_G0001097	NA	0.915461	0.989178	0.00833529	0.847922	0.907239	0.0159798	1.17674e-06	2.1464e-06	0.703768
MGP_C57BL6NJ_G0001098	NA	0.237493	0.97642	-0.0787999	0.174168	0.567413	0.0970573	7.89838e-09	3.18338e-08	0.898857
MGP_C57BL6NJ_G0001099	NA	0.00253537	0.97642	-0.512045	0.0106248	0.222371	0.43363	2.13468e-05	3.52057e-05	0.947202
MGP_C57BL6NJ_G0001100	NA	0.809184	0.97642	-0.0164532	0.398833	0.567413	0.0617952	1.24215e-08	3.18338e-08	0.908355
MGP_C57BL6NJ_G0001101	NA	0.132467	0.97642	0.168145	0.00369316	0.126376	-0.393703	0.535923	0.566322	-0.0705722
MGP_C57BL6NJ_G0001102	NA	0.809184	0.97642	-0.0164532	0.398833	0.567413	0.0617952	1.24215e-08	3.18338e-08	0.908355
MGP_C57BL6NJ_G0001103	NA	0.96309	0.993638	-0.00290637	0.639778	0.757028	0.0313148	7.18207e-09	3.18338e-08	0.877874
MGP_C57BL6NJ_G0001104	NA	0.901062	0.989178	0.015067	0.0254149	0.35199	0.319066	0.000529748	0.000776096	0.579793
MGP_C57BL6NJ_G0001105	NA	0.906603	0.989178	-0.00936531	0.0616043	0.555437	0.170164	7.06268e-08	1.4775e-07	0.91813
MGP_C57BL6NJ_G0001106	NA	0.561495	0.97642	-0.0475698	0.618144	0.746547	-0.0432391	1.30394e-06	2.37054e-06	0.722622
MGP_C57BL6NJ_G0001107	NA	0.979061	0.996686	-0.00245339	0.807231	0.879617	-0.0242208	4.30433e-07	8.18163e-07	0.917625
MGP_C57BL6NJ_G0001108	NA	0.547113	0.97642	-0.0403835	0.388754	0.567413	0.0617952	7.59199e-09	3.18338e-08	0.926303
MGP_C57BL6NJ_G0001109	NA	0.94016	0.990331	0.00972069	0.897377	0.937483	-0.0177183	2.17096e-05	3.57782e-05	0.878958
MGP_C57BL6NJ_G0001110	NA	0.809184	0.97642	-0.0164532	0.398833	0.567413	0.0617952	1.24215e-08	3.18338e-08	0.908355
MGP_C57BL6NJ_G0001111	NA	0.917197	0.989178	0.00873275	0.280552	0.567413	0.0984434	1.11876e-07	2.27375e-07	0.928375
MGP_C57BL6NJ_G0001112	NA	0.986435	0.99771	0.00121995	0.197225	0.567413	0.10156	2.31791e-08	5.46117e-08	0.908355
MGP_C57BL6NJ_G0001113	NA	0.800532	0.97642	0.0143689	0.626869	0.750741	-0.0294277	9.86118e-09	3.18338e-08	0.773016
MGP_C57BL6NJ_G0001114	NA	0.582514	0.97642	-0.0691247	0.457114	0.61531	0.0996888	0.000241533	0.000364923	0.656046
MGP_C57BL6NJ_G0001115	NA	0.103429	0.97642	-0.145637	0.455353	0.613823	0.0677924	2.38351e-07	4.6539e-07	0.875724
MGP_C57BL6NJ_G0001116	NA	0.491676	0.97642	0.0933462	0.562318	0.708275	0.0831894	2.37746e-05	3.90669e-05	0.904361
MGP_C57BL6NJ_G0001117	NA	0.96309	0.993638	-0.00290637	0.639778	0.757028	0.0313148	7.18207e-09	3.18338e-08	0.877874
MGP_C57BL6NJ_G0001118	NA	0.87217	0.989178	-0.0108177	0.269011	0.567413	0.0807824	4.43668e-09	3.18338e-08	0.977996
MGP_C57BL6NJ_G0001119	NA	0.551351	0.97642	0.0428444	0.30363	0.567413	0.0796121	1.21139e-08	3.18338e-08	0.955016
MGP_C57BL6NJ_G0001120	NA	0.663363	0.97642	-0.0328716	0.321108	0.567413	0.0807824	3.12436e-08	7.01725e-08	0.928375
MGP_C57BL6NJ_G0001121	NA	0.405922	0.97642	-0.0641378	0.351554	0.567413	0.0765324	6.20085e-08	1.31143e-07	0.885316
MGP_C57BL6NJ_G0001122	NA	0.52518	0.97642	0.0534894	0.617235	0.746547	0.044485	1.57069e-07	3.13505e-07	0.89605
MGP_C57BL6NJ_G0001123	NA	0.849166	0.989178	-0.0130573	0.598425	0.738654	-0.0385419	1.64697e-08	4.03514e-08	0.894101
MGP_C57BL6NJ_G0001124	NA	0.911587	0.989178	-0.00810241	0.307977	0.567413	0.0805846	2.8146e-08	6.44483e-08	0.908355
MGP_C57BL6NJ_G0001125	NA	0.809184	0.97642	-0.0164532	0.398833	0.567413	0.0617952	1.24215e-08	3.18338e-08	0.908355
MGP_C57BL6NJ_G0001126	NA	0.809184	0.97642	-0.0164532	0.398833	0.567413	0.0617952	1.24215e-08	3.18338e-08	0.908355
MGP_C57BL6NJ_G0001127	NA	0.809184	0.97642	-0.0164532	0.398833	0.567413	0.0617952	1.24215e-08	3.18338e-08	0.908355
MGP_C57BL6NJ_G0001128	NA	0.809184	0.97642	-0.0164532	0.398833	0.567413	0.0617952	1.24215e-08	3.18338e-08	0.908355
MGP_C57BL6NJ_G0001129	NA	0.891228	0.989178	-0.00971007	0.474629	0.630706	0.0543916	3.02018e-08	6.80933e-08	0.878485
MGP_C57BL6NJ_G0001130	NA	0.809184	0.97642	-0.0164532	0.398833	0.567413	0.0617952	1.24215e-08	3.18338e-08	0.908355
MGP_C57BL6NJ_G0001131	NA	0.127257	0.97642	0.166522	0.656554	0.769277	0.0492798	8.57624e-06	1.46084e-05	0.774168
MGP_C57BL6NJ_G0001132	NA	0.23809	0.97642	0.12047	0.149485	0.567413	0.158356	0.000638115	0.000929028	0.464169
MGP_C57BL6NJ_G0001133	NA	0.129892	0.97642	0.143561	0.992989	0.995516	0.00084252	0.633631	0.66099	0.0459104
MGP_C57BL6NJ_G0001134	NA	0.809184	0.97642	-0.0164532	0.398833	0.567413	0.0617952	1.24215e-08	3.18338e-08	0.908355
MGP_C57BL6NJ_G0001135	NA	0.809184	0.97642	-0.0164532	0.398833	0.567413	0.0617952	1.24215e-08	3.18338e-08	0.908355
MGP_C57BL6NJ_G0001136	NA	0.55853	0.97642	0.0459511	0.309888	0.567413	0.0858048	2.54321e-08	5.92273e-08	0.979627
MGP_C57BL6NJ_G0001137	NA	0.450047	0.97642	-0.0975041	0.3834	0.567413	0.119809	0.0519696	0.0627751	0.284585
MGP_C57BL6NJ_G0001138	NA	0.0257345	0.97642	-0.209746	0.00259938	0.104221	0.329076	2.33196e-05	3.83514e-05	0.570869
MGP_C57BL6NJ_G0001139	NA	0.670779	0.97642	0.0276399	0.297814	0.567413	0.0731494	2.38915e-08	5.60972e-08	0.818003
MGP_C57BL6NJ_G0001140	NA	0.809184	0.97642	-0.0164532	0.398833	0.567413	0.0617952	1.24215e-08	3.18338e-08	0.908355
MGP_C57BL6NJ_G0001141	NA	0.687263	0.97642	-0.0278423	0.852603	0.910074	0.0135941	2.14318e-08	5.13515e-08	0.878485
MGP_C57BL6NJ_G0001142	NA	0.512005	0.97642	-0.0471724	0.61027	0.744067	0.0387559	2.91306e-08	6.59023e-08	0.885316
MGP_C57BL6NJ_G0001143	NA	0.669744	0.97642	0.0308319	0.487438	0.641552	0.0535711	3.57934e-08	7.95007e-08	0.878543
MGP_C57BL6NJ_G0001144	NA	0.549519	0.97642	-0.0417695	0.283016	0.567413	0.0807824	1.53468e-08	3.81161e-08	0.908355
MGP_C57BL6NJ_G0001145	NA	0.98946	0.99867	0.00116871	0.157011	0.567413	0.138406	1.61137e-07	3.21157e-07	0.947342
MGP_C57BL6NJ_G0001146	NA	0.809184	0.97642	-0.0164532	0.398833	0.567413	0.0617952	1.24215e-08	3.18338e-08	0.908355
MGP_C57BL6NJ_G0001147	NA	0.809184	0.97642	-0.0164532	0.398833	0.567413	0.0617952	1.24215e-08	3.18338e-08	0.908355
MGP_C57BL6NJ_G0001148	NA	0.809184	0.97642	-0.0164532	0.398833	0.567413	0.0617952	1.24215e-08	3.18338e-08	0.908355
MGP_C57BL6NJ_G0001149	NA	0.518928	0.97642	0.0475501	0.517925	0.668525	-0.0505577	8.00613e-07	1.48324e-06	0.678652
MGP_C57BL6NJ_G0001150	NA	0.779675	0.97642	-0.0397102	0.0302519	0.382542	0.359488	0.0230065	0.0288472	0.381058
MGP_C57BL6NJ_G0001151	NA	0.80923	0.97642	-0.0177282	0.0178234	0.292256	0.207536	2.25606e-08	5.33839e-08	0.930654
MGP_C57BL6NJ_G0001152	NA	0.809184	0.97642	-0.0164532	0.398833	0.567413	0.0617952	1.24215e-08	3.18338e-08	0.908355
MGP_C57BL6NJ_G0001153	NA	0.809184	0.97642	-0.0164532	0.398833	0.567413	0.0617952	1.24215e-08	3.18338e-08	0.908355
MGP_C57BL6NJ_G0001154	NA	0.809184	0.97642	-0.0164532	0.398833	0.567413	0.0617952	1.24215e-08	3.18338e-08	0.908355
MGP_C57BL6NJ_G0001155	NA	0.567142	0.97642	-0.0405805	0.561315	0.707358	0.0436998	2.36277e-08	5.55286e-08	0.890259
MGP_C57BL6NJ_G0001156	NA	0.965288	0.993638	0.00287684	0.603331	0.742279	0.0366334	9.62453e-09	3.18338e-08	0.901524
MGP_C57BL6NJ_G0001157	NA	0.549304	0.97642	-0.0386167	0.41895	0.584518	0.0556207	4.15354e-09	3.18338e-08	0.936916
MGP_C57BL6NJ_G0001158	NA	0.809184	0.97642	-0.0164532	0.398833	0.567413	0.0617952	1.24215e-08	3.18338e-08	0.908355
MGP_C57BL6NJ_G0001159	NA	0.809184	0.97642	-0.0164532	0.398833	0.567413	0.0617952	1.24215e-08	3.18338e-08	0.908355
MGP_C57BL6NJ_G0001160	NA	0.809184	0.97642	-0.0164532	0.398833	0.567413	0.0617952	1.24215e-08	3.18338e-08	0.908355
MGP_C57BL6NJ_G0001161	NA	0.766492	0.97642	-0.0198098	0.419651	0.585119	0.0577624	1.05465e-08	3.18338e-08	0.901141
MGP_C57BL6NJ_G0001162	NA	0.809184	0.97642	-0.0164532	0.398833	0.567413	0.0617952	1.24215e-08	3.18338e-08	0.908355
MGP_C57BL6NJ_G0001163	NA	0.809184	0.97642	-0.0164532	0.398833	0.567413	0.0617952	1.24215e-08	3.18338e-08	0.908355
MGP_C57BL6NJ_G0001164	NA	0.809184	0.97642	-0.0164532	0.398833	0.567413	0.0617952	1.24215e-08	3.18338e-08	0.908355
MGP_C57BL6NJ_G0001165	NA	0.965008	0.993638	0.00315103	0.437046	0.598087	0.0599436	3.1658e-08	7.09019e-08	0.885374
MGP_C57BL6NJ_G0001166	NA	0.429753	0.97642	0.0878261	0.162237	0.567413	0.169486	1.62368e-05	2.70308e-05	0.767425
MGP_C57BL6NJ_G0001167	NA	0.809184	0.97642	-0.0164532	0.398833	0.567413	0.0617952	1.24215e-08	3.18338e-08	0.908355
MGP_C57BL6NJ_G0001168	NA	0.549519	0.97642	-0.0417695	0.283016	0.567413	0.0807824	1.53468e-08	3.81161e-08	0.908355
MGP_C57BL6NJ_G0001169	NA	0.809184	0.97642	-0.0164532	0.398833	0.567413	0.0617952	1.24215e-08	3.18338e-08	0.908355
MGP_C57BL6NJ_G0001170	NA	0.0610454	0.97642	0.238301	0.557438	0.703909	0.0740938	0.492434	0.523746	0.0869234
MGP_C57BL6NJ_G0001171	NA	0.182919	0.97642	-0.123646	0.641307	0.758082	0.0444239	2.21372e-06	3.9521e-06	0.757045
MGP_C57BL6NJ_G0001172	NA	0.809184	0.97642	-0.0164532	0.398833	0.567413	0.0617952	1.24215e-08	3.18338e-08	0.908355
MGP_C57BL6NJ_G0001173	NA	0.914961	0.989178	-0.00706258	0.249897	0.567413	0.0829242	8.83257e-09	3.18338e-08	0.908355
MGP_C57BL6NJ_G0001174	NA	0.691828	0.97642	0.0281488	0.98958	0.993521	-0.000980563	5.93201e-08	1.25813e-07	0.82679
MGP_C57BL6NJ_G0001175	NA	0.809184	0.97642	-0.0164532	0.398833	0.567413	0.0617952	1.24215e-08	3.18338e-08	0.908355
MGP_C57BL6NJ_G0001176	NA	0.809184	0.97642	-0.0164532	0.398833	0.567413	0.0617952	1.24215e-08	3.18338e-08	0.908355
MGP_C57BL6NJ_G0001177	NA	0.578297	0.97642	-0.0705055	0.234751	0.567413	0.163527	0.000394122	0.00058421	0.624957
MGP_C57BL6NJ_G0001178	NA	0.820371	0.980717	-0.0153818	0.197906	0.567413	-0.0956239	0.814509	0.831608	-0.0168582
MGP_C57BL6NJ_G0001179	NA	0.809184	0.97642	-0.0164532	0.398833	0.567413	0.0617952	1.24215e-08	3.18338e-08	0.908355
MGP_C57BL6NJ_G0001180	NA	0.809184	0.97642	-0.0164532	0.398833	0.567413	0.0617952	1.24215e-08	3.18338e-08	0.908355
MGP_C57BL6NJ_G0001181	NA	0.809184	0.97642	-0.0164532	0.398833	0.567413	0.0617952	1.24215e-08	3.18338e-08	0.908355
MGP_C57BL6NJ_G0001182	NA	0.0299387	0.97642	-0.221413	0.675654	0.783348	0.0411408	0.000181729	0.000277289	0.500818
MGP_C57BL6NJ_G0001183	NA	0.855548	0.989178	-0.0247716	0.999774	0.999799	4.07714e-05	0.0441835	0.0538432	0.31591
MGP_C57BL6NJ_G0001184	NA	0.67017	0.97642	0.0517011	0.955299	0.972622	-0.00719088	0.693653	0.718116	0.0506884
MGP_C57BL6NJ_G0001185	NA	0.650985	0.97642	-0.0588028	0.0274779	0.365219	-0.335264	0.0577326	0.0693855	0.280874
MGP_C57BL6NJ_G0001186	NA	0.549519	0.97642	-0.0417695	0.283016	0.567413	0.0807824	1.53468e-08	3.81161e-08	0.908355
MGP_C57BL6NJ_G0001187	NA	0.504677	0.97642	-0.0756319	0.194311	0.567413	0.160117	2.37117e-06	4.22365e-06	0.944127
MGP_C57BL6NJ_G0001188	NA	0.931179	0.989991	0.0111329	0.891854	0.933799	0.0185938	1.00269e-06	1.84241e-06	1.17246
MGP_C57BL6NJ_G0001189	NA	0.568913	0.97642	-0.0711464	0.65139	0.765606	-0.0597071	0.00015333	0.000235242	0.685543
MGP_C57BL6NJ_G0001190	NA	0.0177843	0.97642	-0.354263	0.0314248	0.389583	-0.333872	0.0110512	0.014325	-0.410373
MGP_C57BL6NJ_G0001191	NA	0.912971	0.989178	0.0137947	0.240619	0.567413	-0.161569	0.000651773	0.000947972	0.588729
MGP_C57BL6NJ_G0001192	NA	0.0723926	0.97642	0.191202	0.648585	0.763641	-0.048303	0.00352427	0.00479165	0.369884
MGP_C57BL6NJ_G0001193	NA	0.512005	0.97642	-0.0471724	0.61027	0.744067	0.0387559	2.91306e-08	6.59023e-08	0.885316
MGP_C57BL6NJ_G0001194	NA	0.809184	0.97642	-0.0164532	0.398833	0.567413	0.0617952	1.24215e-08	3.18338e-08	0.908355
MGP_C57BL6NJ_G0001195	NA	0.916156	0.989178	-0.00713087	0.261487	0.567413	0.0827705	1.17163e-08	3.18338e-08	0.908355
MGP_C57BL6NJ_G0001196	NA	0.966878	0.993638	0.00308061	0.485557	0.639992	0.0554228	4.75089e-08	1.02481e-07	0.883193
MGP_C57BL6NJ_G0001197	NA	0.139654	0.97642	-0.1202	0.570594	0.715388	0.0471041	4.69912e-07	8.89872e-07	0.757662
MGP_C57BL6NJ_G0001198	NA	0.783975	0.97642	-0.024008	0.634381	0.755861	-0.0443108	9.27232e-06	1.5753e-05	0.645603
MGP_C57BL6NJ_G0001199	NA	0.472913	0.97642	0.0585851	0.742869	0.833075	0.0281655	1.23728e-07	2.49993e-07	0.885077
MGP_C57BL6NJ_G0001200	NA	0.909708	0.989178	-0.00783359	0.114894	0.567413	0.12158	9.37294e-09	3.18338e-08	0.943913
MGP_C57BL6NJ_G0001201	NA	0.565756	0.97642	-0.0399309	0.0760659	0.567413	0.138738	1.16676e-08	3.18338e-08	0.926686
MGP_C57BL6NJ_G0001202	NA	0.809184	0.97642	-0.0164532	0.398833	0.567413	0.0617952	1.24215e-08	3.18338e-08	0.908355
MGP_C57BL6NJ_G0001203	NA	0.549519	0.97642	-0.0417695	0.283016	0.567413	0.0807824	1.53468e-08	3.81161e-08	0.908355
MGP_C57BL6NJ_G0001204	NA	0.948986	0.992732	-0.00493027	0.711638	0.810211	-0.0302953	2.48268e-07	4.84039e-07	0.794294
MGP_C57BL6NJ_G0001205	NA	0.911485	0.989178	-0.00924515	0.520223	0.67069	-0.0571863	1.1123e-06	2.03418e-06	0.749217
MGP_C57BL6NJ_G0001206	NA	0.809184	0.97642	-0.0164532	0.398833	0.567413	0.0617952	1.24215e-08	3.18338e-08	0.908355
MGP_C57BL6NJ_G0001207	NA	0.809184	0.97642	-0.0164532	0.398833	0.567413	0.0617952	1.24215e-08	3.18338e-08	0.908355
MGP_C57BL6NJ_G0001208	NA	0.809184	0.97642	-0.0164532	0.398833	0.567413	0.0617952	1.24215e-08	3.18338e-08	0.908355
MGP_C57BL6NJ_G0001209	NA	0.809184	0.97642	-0.0164532	0.398833	0.567413	0.0617952	1.24215e-08	3.18338e-08	0.908355
MGP_C57BL6NJ_G0001210	NA	0.172495	0.97642	0.115564	0.113973	0.567413	0.143923	1.10301e-07	2.24363e-07	0.90229
MGP_C57BL6NJ_G0001211	NA	0.809184	0.97642	-0.0164532	0.398833	0.567413	0.0617952	1.24215e-08	3.18338e-08	0.908355
MGP_C57BL6NJ_G0001212	NA	0.809184	0.97642	-0.0164532	0.398833	0.567413	0.0617952	1.24215e-08	3.18338e-08	0.908355
MGP_C57BL6NJ_G0001213	NA	0.809184	0.97642	-0.0164532	0.398833	0.567413	0.0617952	1.24215e-08	3.18338e-08	0.908355
MGP_C57BL6NJ_G0001214	NA	0.809184	0.97642	-0.0164532	0.398833	0.567413	0.0617952	1.24215e-08	3.18338e-08	0.908355
MGP_C57BL6NJ_G0001215	NA	0.838777	0.987974	0.0127987	0.600196	0.740011	-0.0351371	1.16495e-08	3.18338e-08	0.843487
MGP_C57BL6NJ_G0001216	NA	0.393534	0.97642	0.0717365	0.551997	0.699142	0.0526338	4.13916e-07	7.88081e-07	0.815996
MGP_C57BL6NJ_G0001217	NA	0.809184	0.97642	-0.0164532	0.398833	0.567413	0.0617952	1.24215e-08	3.18338e-08	0.908355
MGP_C57BL6NJ_G0001218	NA	0.687263	0.97642	-0.0278423	0.852603	0.910074	0.0135941	2.14318e-08	5.13515e-08	0.878485
MGP_C57BL6NJ_G0001219	NA	0.592746	0.97642	0.0468648	0.468811	0.625197	-0.067654	0.0469419	0.0570289	0.199368
MGP_C57BL6NJ_G0001220	NA	0.809184	0.97642	-0.0164532	0.398833	0.567413	0.0617952	1.24215e-08	3.18338e-08	0.908355
MGP_C57BL6NJ_G0001221	NA	0.809184	0.97642	-0.0164532	0.398833	0.567413	0.0617952	1.24215e-08	3.18338e-08	0.908355
MGP_C57BL6NJ_G0001222	NA	0.899717	0.989178	0.0193251	0.242474	0.567413	0.195467	0.000366698	0.000544915	0.766646
MGP_C57BL6NJ_G0001223	NA	0.0971512	0.97642	0.2065	0.99955	0.999696	-7.03996e-05	0.000112529	0.000174618	0.672166
MGP_C57BL6NJ_G0001224	NA	0.367301	0.97642	-0.0658194	0.209084	0.567413	0.0988199	2.33621e-08	5.49673e-08	0.908355
MGP_C57BL6NJ_G0001225	NA	0.90128	0.989178	-0.00879659	0.41746	0.583014	0.0617952	1.61205e-08	3.95454e-08	0.925582
MGP_C57BL6NJ_G0001226	NA	0.929111	0.989991	-0.00644145	0.411989	0.579867	0.0638689	4.40972e-08	9.58159e-08	0.867413
MGP_C57BL6NJ_G0001227	NA	0.860061	0.989178	-0.015538	0.911228	0.945818	-0.0104183	1.56505e-06	2.82758e-06	0.769244
MGP_C57BL6NJ_G0001228	NA	0.379246	0.97642	0.0748636	0.499274	0.651913	0.060618	2.03589e-07	4.00943e-07	0.879126
MGP_C57BL6NJ_G0001229	NA	0.692901	0.97642	-0.0258695	0.256012	0.567413	0.0807824	4.79989e-09	3.18338e-08	0.94413
MGP_C57BL6NJ_G0001230	NA	0.809184	0.97642	-0.0164532	0.398833	0.567413	0.0617952	1.24215e-08	3.18338e-08	0.908355
MGP_C57BL6NJ_G0001231	NA	0.547113	0.97642	-0.0403835	0.388754	0.567413	0.0617952	7.59199e-09	3.18338e-08	0.926303
MGP_C57BL6NJ_G0001232	NA	0.60835	0.97642	0.0485669	0.879857	0.925979	0.0151206	2.2104e-06	3.94651e-06	0.797464
MGP_C57BL6NJ_G0001233	NA	0.772304	0.97642	0.0219224	0.667167	0.777414	0.0346281	6.41317e-08	1.35209e-07	0.87744
MGP_C57BL6NJ_G0001234	NA	0.726363	0.97642	0.0203888	0.613282	0.746411	0.0313148	1.41364e-09	3.18338e-08	0.930289
MGP_C57BL6NJ_G0001235	NA	0.829125	0.983442	0.0140726	0.45435	0.613052	0.0522901	8.80506e-09	3.18338e-08	0.895102
MGP_C57BL6NJ_G0001236	NA	0.640495	0.97642	-0.0284143	0.104159	0.567413	0.11028	3.17664e-09	3.18338e-08	0.906557
MGP_C57BL6NJ_G0001237	NA	0.364036	0.97642	-0.0884776	0.944931	0.966232	0.00702248	3.97988e-06	6.96479e-06	0.767324
MGP_C57BL6NJ_G0001238	NA	0.918258	0.989178	-0.00702988	0.449169	0.608575	0.0556207	9.35911e-09	3.18338e-08	0.936196
MGP_C57BL6NJ_G0001239	NA	0.973622	0.995678	0.00238642	0.633819	0.755374	0.0366334	2.74933e-08	6.36559e-08	0.900421
MGP_C57BL6NJ_G0001240	NA	0.744366	0.97642	-0.0210534	0.594038	0.735225	0.0366334	5.60735e-09	3.18338e-08	0.919472
MGP_C57BL6NJ_G0001241	NA	0.44128	0.97642	-0.0517725	0.84711	0.906545	0.0135941	1.0899e-08	3.18338e-08	0.896432
MGP_C57BL6NJ_G0001242	NA	0.778159	0.97642	0.016604	0.277584	0.567413	0.0694256	2.77377e-09	3.18338e-08	0.890669
MGP_C57BL6NJ_G0001243	NA	0.809184	0.97642	-0.0164532	0.398833	0.567413	0.0617952	1.24215e-08	3.18338e-08	0.908355
MGP_C57BL6NJ_G0001244	NA	0.871843	0.989178	-0.0099518	0.495589	0.64871	-0.0449904	1.69562e-08	4.14274e-08	0.801569
MGP_C57BL6NJ_G0001245	NA	0.809184	0.97642	-0.0164532	0.398833	0.567413	0.0617952	1.24215e-08	3.18338e-08	0.908355
MGP_C57BL6NJ_G0001246	NA	0.511047	0.97642	0.0583273	0.368793	0.567413	-0.0852574	2.39741e-06	4.26817e-06	0.738567
MGP_C57BL6NJ_G0001247	NA	0.809184	0.97642	-0.0164532	0.398833	0.567413	0.0617952	1.24215e-08	3.18338e-08	0.908355
MGP_C57BL6NJ_G0001248	NA	0.809184	0.97642	-0.0164532	0.398833	0.567413	0.0617952	1.24215e-08	3.18338e-08	0.908355
MGP_C57BL6NJ_G0001249	NA	0.809184	0.97642	-0.0164532	0.398833	0.567413	0.0617952	1.24215e-08	3.18338e-08	0.908355
MGP_C57BL6NJ_G0001250	NA	0.809184	0.97642	-0.0164532	0.398833	0.567413	0.0617952	1.24215e-08	3.18338e-08	0.908355
MGP_C57BL6NJ_G0001251	NA	0.788277	0.97642	0.0158066	0.251646	0.567413	0.0734191	3.25299e-09	3.18338e-08	0.877874
MGP_C57BL6NJ_G0001252	NA	0.541058	0.97642	-0.0389594	0.0522104	0.508327	0.140924	4.10374e-09	3.18338e-08	0.926686
MGP_C57BL6NJ_G0001253	NA	0.689961	0.97642	0.03132	0.23465	0.567413	0.10156	2.76007e-08	6.38793e-08	0.97608
MGP_C57BL6NJ_G0001254	NA	0.752416	0.97642	-0.0277156	0.423808	0.588638	0.0753645	3.19899e-07	6.16125e-07	0.883791
MGP_C57BL6NJ_G0001255	NA	0.885035	0.989178	-0.0254349	0.769313	0.852747	-0.0547921	0.585359	0.614596	0.102371
MGP_C57BL6NJ_G0001256	NA	0.61116	0.97642	-0.0368435	0.226091	0.567413	0.0953853	2.68668e-08	6.23247e-08	0.901141
MGP_C57BL6NJ_G0001257	NA	0.939548	0.989991	-0.00527021	0.620893	0.746547	0.0366334	2.21056e-08	5.2407e-08	0.883193
MGP_C57BL6NJ_G0001258	NA	0.809184	0.97642	-0.0164532	0.398833	0.567413	0.0617952	1.24215e-08	3.18338e-08	0.908355
MGP_C57BL6NJ_G0001259	NA	0.997968	0.999883	-0.000202997	0.304345	0.567413	0.088742	1.04988e-07	2.14267e-07	0.886067
MGP_C57BL6NJ_G0001260	NA	0.897904	0.989178	-0.00830618	0.375655	0.567413	0.0617952	5.38716e-09	3.18338e-08	0.926686
MGP_C57BL6NJ_G0001261	NA	0.809184	0.97642	-0.0164532	0.398833	0.567413	0.0617952	1.24215e-08	3.18338e-08	0.908355
MGP_C57BL6NJ_G0001262	NA	0.771673	0.97642	0.0256253	0.972942	0.983689	-0.00317156	1.59339e-07	3.1782e-07	0.944889
MGP_C57BL6NJ_G0001263	NA	0.876184	0.989178	-0.0118349	0.688543	0.792523	0.0323834	5.27775e-08	1.1291e-07	0.895712
MGP_C57BL6NJ_G0001264	NA	0.809184	0.97642	-0.0164532	0.398833	0.567413	0.0617952	1.24215e-08	3.18338e-08	0.908355
MGP_C57BL6NJ_G0001265	NA	0.88448	0.989178	0.0108077	0.452434	0.611353	0.0599436	3.78692e-08	8.37716e-08	0.902602
MGP_C57BL6NJ_G0001266	NA	0.603565	0.97642	0.0511906	0.988705	0.99286	-0.00147207	1.76208e-06	3.17018e-06	0.846919
MGP_C57BL6NJ_G0001267	NA	0.526219	0.97642	-0.0527932	0.130461	0.567413	0.13894	2.47614e-07	4.82833e-07	0.851848
MGP_C57BL6NJ_G0001268	NA	0.021552	0.97642	-0.247562	0.864991	0.917168	0.0173887	9.06965e-06	1.54214e-05	0.713028
MGP_C57BL6NJ_G0001269	NA	0.809184	0.97642	-0.0164532	0.398833	0.567413	0.0617952	1.24215e-08	3.18338e-08	0.908355
MGP_C57BL6NJ_G0001270	NA	0.280847	0.97642	0.112902	0.102438	0.567413	0.18714	2.90804e-05	4.74253e-05	0.673737
MGP_C57BL6NJ_G0001271	NA	0.809184	0.97642	-0.0164532	0.398833	0.567413	0.0617952	1.24215e-08	3.18338e-08	0.908355
MGP_C57BL6NJ_G0001272	NA	0.837358	0.987474	-0.0123227	0.434864	0.597346	0.050302	2.57003e-09	3.18338e-08	0.913649
MGP_C57BL6NJ_G0001273	NA	0.809184	0.97642	-0.0164532	0.398833	0.567413	0.0617952	1.24215e-08	3.18338e-08	0.908355
MGP_C57BL6NJ_G0001274	NA	0.809184	0.97642	-0.0164532	0.398833	0.567413	0.0617952	1.24215e-08	3.18338e-08	0.908355
MGP_C57BL6NJ_G0001275	NA	0.105095	0.97642	-0.191359	0.529773	0.679659	-0.0751268	1.47915e-05	2.46977e-05	0.78866
MGP_C57BL6NJ_G0001276	NA	0.885157	0.989178	-0.0108107	0.507419	0.659077	0.0530757	7.16752e-08	1.49821e-07	0.859673
MGP_C57BL6NJ_G0001277	NA	0.809184	0.97642	-0.0164532	0.398833	0.567413	0.0617952	1.24215e-08	3.18338e-08	0.908355
MGP_C57BL6NJ_G0001278	NA	0.448895	0.97642	-0.0742589	0.712073	0.810527	0.0380456	1.39742e-06	2.53552e-06	0.855299
MGP_C57BL6NJ_G0001279	NA	0.809184	0.97642	-0.0164532	0.398833	0.567413	0.0617952	1.24215e-08	3.18338e-08	0.908355
MGP_C57BL6NJ_G0001280	NA	0.809184	0.97642	-0.0164532	0.398833	0.567413	0.0617952	1.24215e-08	3.18338e-08	0.908355
MGP_C57BL6NJ_G0001281	NA	0.809184	0.97642	-0.0164532	0.398833	0.567413	0.0617952	1.24215e-08	3.18338e-08	0.908355
MGP_C57BL6NJ_G0001282	NA	0.809184	0.97642	-0.0164532	0.398833	0.567413	0.0617952	1.24215e-08	3.18338e-08	0.908355
MGP_C57BL6NJ_G0001283	NA	0.232876	0.97642	-0.117767	0.809568	0.88116	0.024533	4.73777e-06	8.23814e-06	0.754964
MGP_C57BL6NJ_G0001284	NA	0.809184	0.97642	-0.0164532	0.398833	0.567413	0.0617952	1.24215e-08	3.18338e-08	0.908355
MGP_C57BL6NJ_G0001285	NA	0.233785	0.97642	-0.0942869	0.620478	0.746547	0.0405977	2.10845e-07	4.145e-07	0.80435
MGP_C57BL6NJ_G0001286	NA	0.0624642	0.97642	-0.120327	0.307535	0.567413	0.066429	3.59775e-09	3.18338e-08	0.88988
MGP_C57BL6NJ_G0001287	NA	0.843649	0.989178	-0.0188802	0.128766	0.567413	0.161644	2.94609e-07	5.69982e-07	0.971205
MGP_C57BL6NJ_G0001288	NA	0.243303	0.97642	-0.0794972	0.147107	0.567413	0.106405	4.88353e-09	3.18338e-08	0.956567
MGP_C57BL6NJ_G0001289	NA	0.379396	0.97642	-0.0767582	0.669775	0.779149	0.0390229	2.61794e-07	5.09131e-07	0.881888
MGP_C57BL6NJ_G0001290	NA	0.920403	0.989991	0.0082444	0.981431	0.988813	0.00203639	1.07629e-07	2.19221e-07	0.914975
MGP_C57BL6NJ_G0001291	NA	0.0726783	0.97642	0.163838	0.0574785	0.536131	0.185447	1.87096e-05	3.09882e-05	0.588177
MGP_C57BL6NJ_G0001292	NA	0.587286	0.97642	-0.0318139	0.75248	0.840367	0.0195283	3.14793e-09	3.18338e-08	0.872626
MGP_C57BL6NJ_G0001293	NA	0.688481	0.97642	-0.0244835	0.347229	0.567413	0.0617952	1.64806e-09	3.18338e-08	0.962078
MGP_C57BL6NJ_G0001294	NA	0.21702	0.97642	0.169397	0.921054	0.951859	-0.0139815	5.41679e-05	8.62376e-05	0.821991
MGP_C57BL6NJ_G0001295	NA	0.809184	0.97642	-0.0164532	0.398833	0.567413	0.0617952	1.24215e-08	3.18338e-08	0.908355
MGP_C57BL6NJ_G0001296	NA	0.809184	0.97642	-0.0164532	0.398833	0.567413	0.0617952	1.24215e-08	3.18338e-08	0.908355
MGP_C57BL6NJ_G0001297	NA	0.99793	0.999883	-0.000208489	0.751985	0.840065	-0.026991	2.31258e-07	4.52291e-07	0.833589
MGP_C57BL6NJ_G0001298	NA	0.499685	0.97642	0.0768337	0.324993	0.567413	-0.120095	0.000257618	0.000388127	0.587652
MGP_C57BL6NJ_G0001299	NA	0.536223	0.97642	0.0655557	0.0526691	0.510746	0.233751	3.34413e-06	5.88909e-06	0.85584
MGP_C57BL6NJ_G0001300	NA	0.465515	0.97642	-0.0675551	0.171898	0.567413	-0.137885	0.0791535	0.0936408	-0.18179
MGP_C57BL6NJ_G0001301	NA	0.286226	0.97642	-0.101431	0.602661	0.741984	0.0515893	5.00513e-06	8.69016e-06	0.727915
MGP_C57BL6NJ_G0001302	NA	0.723711	0.97642	-0.0389715	0.0456452	0.476112	0.253426	0.027368	0.0340532	0.285062
MGP_C57BL6NJ_G0001303	NA	0.557862	0.97642	-0.0463742	0.00575579	0.159936	0.270955	1.31777e-05	2.21046e-05	0.56059
MGP_C57BL6NJ_G0001304	NA	0.800825	0.97642	0.0276001	0.974004	0.984376	0.00377649	5.17652e-05	8.25468e-05	0.678583
MGP_C57BL6NJ_G0001305	NA	0.410966	0.97642	-0.063779	0.0239416	0.341736	0.204012	4.86474e-08	1.04728e-07	0.908967
MGP_C57BL6NJ_G0001306	NA	0.942401	0.991141	0.00475027	0.65467	0.76788	0.0313148	9.80966e-09	3.18338e-08	0.895102
MGP_C57BL6NJ_G0001307	NA	0.809184	0.97642	-0.0164532	0.398833	0.567413	0.0617952	1.24215e-08	3.18338e-08	0.908355
MGP_C57BL6NJ_G0001308	NA	0.594962	0.97642	-0.0556584	0.0113393	0.229449	0.320322	4.24106e-06	7.40702e-06	0.828329
MGP_C57BL6NJ_G0001309	NA	0.74513	0.97642	-0.02195	0.409798	0.577812	0.0597312	9.35931e-09	3.18338e-08	0.921091
MGP_C57BL6NJ_G0001310	NA	0.157074	0.97642	-0.113917	0.662756	0.773919	-0.0358705	0.0888947	0.10455	0.148025
MGP_C57BL6NJ_G0001311	NA	0.96309	0.993638	-0.00290637	0.639778	0.757028	0.0313148	7.18207e-09	3.18338e-08	0.877874
MGP_C57BL6NJ_G0001312	NA	0.809184	0.97642	-0.0164532	0.398833	0.567413	0.0617952	1.24215e-08	3.18338e-08	0.908355
MGP_C57BL6NJ_G0001313	NA	0.471112	0.97642	-0.0414067	0.774973	0.856802	0.0172663	1.81904e-09	3.18338e-08	0.891209
MGP_C57BL6NJ_G0001314	NA	0.0293467	0.97642	-0.285573	0.796286	0.871899	0.0325248	0.635873	0.663143	0.0598449
MGP_C57BL6NJ_G0001315	NA	0.418437	0.97642	0.0704618	0.934692	0.960302	-0.00746891	0.000328144	0.000489891	0.435342
MGP_C57BL6NJ_G0001316	NA	0.809184	0.97642	-0.0164532	0.398833	0.567413	0.0617952	1.24215e-08	3.18338e-08	0.908355
MGP_C57BL6NJ_G0001317	NA	0.413869	0.97642	0.0670017	0.609572	0.744067	0.0440467	1.20323e-07	2.43639e-07	0.888526
MGP_C57BL6NJ_G0001318	NA	0.28174	0.97642	-0.0846008	0.975632	0.985173	0.00248649	2.20858e-07	4.33064e-07	0.799344
MGP_C57BL6NJ_G0001319	NA	0.765029	0.97642	-0.0235875	0.0521674	0.508206	0.175535	5.4858e-08	1.16959e-07	0.926303
MGP_C57BL6NJ_G0001320	NA	0.00269362	0.97642	-0.308486	0.0718634	0.567413	0.17288	2.2839e-07	4.47087e-07	0.879018
MGP_C57BL6NJ_G0001321	NA	0.608403	0.97642	-0.0336255	0.90489	0.942096	0.00827543	1.55624e-08	3.85513e-08	0.854835
MGP_C57BL6NJ_G0001322	NA	0.809184	0.97642	-0.0164532	0.398833	0.567413	0.0617952	1.24215e-08	3.18338e-08	0.908355
MGP_C57BL6NJ_G0001323	NA	0.809184	0.97642	-0.0164532	0.398833	0.567413	0.0617952	1.24215e-08	3.18338e-08	0.908355
MGP_C57BL6NJ_G0001324	NA	0.0732672	0.97642	-0.133964	0.761769	0.847081	0.0225379	5.0395e-08	1.08207e-07	0.828686
MGP_C57BL6NJ_G0001325	NA	0.145668	0.97642	-0.116942	0.505127	0.657041	0.0548768	7.39387e-08	1.54168e-07	0.881608
MGP_C57BL6NJ_G0001326	NA	0.459545	0.97642	-0.0861338	0.161579	0.567413	0.178043	8.30534e-05	0.000130272	0.68035
MGP_C57BL6NJ_G0001327	NA	0.942267	0.991141	-0.00569053	0.581674	0.724813	0.0461975	7.26564e-08	1.51726e-07	0.901722
MGP_C57BL6NJ_G0001328	NA	0.965008	0.993638	0.00315103	0.437046	0.598087	0.0599436	3.1658e-08	7.09019e-08	0.885374
MGP_C57BL6NJ_G0001329	NA	0.809184	0.97642	-0.0164532	0.398833	0.567413	0.0617952	1.24215e-08	3.18338e-08	0.908355
MGP_C57BL6NJ_G0001330	NA	0.809184	0.97642	-0.0164532	0.398833	0.567413	0.0617952	1.24215e-08	3.18338e-08	0.908355
MGP_C57BL6NJ_G0001331	NA	0.809184	0.97642	-0.0164532	0.398833	0.567413	0.0617952	1.24215e-08	3.18338e-08	0.908355
MGP_C57BL6NJ_G0001332	NA	0.119464	0.97642	-0.279736	0.334756	0.567413	0.178176	0.435227	0.466926	0.143181
MGP_C57BL6NJ_G0001333	NA	0.164943	0.97642	-0.164442	0.0101293	0.21614	0.357234	0.00494047	0.00662097	0.401905
MGP_C57BL6NJ_G0001334	NA	0.809184	0.97642	-0.0164532	0.398833	0.567413	0.0617952	1.24215e-08	3.18338e-08	0.908355
MGP_C57BL6NJ_G0001335	NA	0.835261	0.98657	0.0202902	0.101075	0.567413	0.179257	5.36669e-07	1.01116e-06	0.938258
MGP_C57BL6NJ_G0001336	NA	0.0934461	0.97642	-0.228415	0.0652887	0.567413	-0.269531	0.206526	0.231966	-0.17783
MGP_C57BL6NJ_G0001337	NA	0.103678	0.97642	-0.239846	0.463411	0.620849	-0.109704	0.0259997	0.0324233	0.365651
MGP_C57BL6NJ_G0001338	NA	0.859628	0.989178	-0.0317978	0.0341494	0.407148	0.443589	0.000866057	0.0012454	0.809025
MGP_C57BL6NJ_G0001339	NA	0.747682	0.97642	0.0273779	0.763657	0.848538	0.0271344	3.5361e-07	6.77656e-07	0.848429
MGP_C57BL6NJ_G0001340	NA	0.995967	0.99942	-0.000506137	0.0145529	0.264685	0.294466	0.523629	0.554313	0.0682973
MGP_C57BL6NJ_G0001341	NA	0.348844	0.97642	-0.110789	0.985388	0.991075	0.00225621	0.000424199	0.000626804	0.570904
MGP_C57BL6NJ_G0001342	NA	0.240852	0.97642	-0.0936363	0.585523	0.728218	0.0451636	1.30292e-07	2.62609e-07	0.846627
MGP_C57BL6NJ_G0001343	NA	0.939548	0.989991	-0.00527021	0.620893	0.746547	0.0366334	2.21056e-08	5.2407e-08	0.883193
MGP_C57BL6NJ_G0001344	NA	0.245401	0.97642	-0.082622	0.210317	0.567413	0.0949396	6.66345e-09	3.18338e-08	0.973155
MGP_C57BL6NJ_G0001345	NA	0.235604	0.97642	-0.0920404	0.479954	0.635316	0.0570628	7.42062e-08	1.54687e-07	0.86366
MGP_C57BL6NJ_G0001346	NA	0.897904	0.989178	-0.00830618	0.375655	0.567413	0.0617952	5.38716e-09	3.18338e-08	0.926686
MGP_C57BL6NJ_G0001347	NA	0.393448	0.97642	-0.107528	0.163351	0.567413	0.19104	4.80107e-05	7.67802e-05	0.777051
MGP_C57BL6NJ_G0001348	NA	0.809184	0.97642	-0.0164532	0.398833	0.567413	0.0617952	1.24215e-08	3.18338e-08	0.908355
MGP_C57BL6NJ_G0001349	NA	0.809184	0.97642	-0.0164532	0.398833	0.567413	0.0617952	1.24215e-08	3.18338e-08	0.908355
MGP_C57BL6NJ_G0001350	NA	0.809184	0.97642	-0.0164532	0.398833	0.567413	0.0617952	1.24215e-08	3.18338e-08	0.908355
MGP_C57BL6NJ_G0001351	NA	0.809184	0.97642	-0.0164532	0.398833	0.567413	0.0617952	1.24215e-08	3.18338e-08	0.908355
MGP_C57BL6NJ_G0001352	NA	0.121993	0.97642	-0.120837	0.000278081	0.0300745	-0.384093	0.00132516	0.00187444	0.316876
MGP_C57BL6NJ_G0001353	NA	0.587439	0.97642	-0.051966	0.0313529	0.389405	0.23959	7.63283e-07	1.41613e-06	0.887751
MGP_C57BL6NJ_G0001354	NA	0.742478	0.97642	-0.024376	0.314751	0.567413	0.0805846	2.13886e-08	5.12599e-08	0.94353
MGP_C57BL6NJ_G0001355	NA	0.549519	0.97642	-0.0417695	0.283016	0.567413	0.0807824	1.53468e-08	3.81161e-08	0.908355
MGP_C57BL6NJ_G0001356	NA	0.959239	0.993638	-0.00497878	0.0989509	0.567413	0.180378	1.16194e-06	2.12044e-06	0.874271
MGP_C57BL6NJ_G0001357	NA	0.809184	0.97642	-0.0164532	0.398833	0.567413	0.0617952	1.24215e-08	3.18338e-08	0.908355
MGP_C57BL6NJ_G0001358	NA	0.9299	0.989991	0.00705958	0.724291	0.819413	0.030095	1.72819e-07	3.43224e-07	0.85392
MGP_C57BL6NJ_G0001359	NA	0.638538	0.97642	-0.0341129	0.302642	0.567413	0.0807824	2.02994e-08	4.88148e-08	0.925582
MGP_C57BL6NJ_G0001360	NA	0.809184	0.97642	-0.0164532	0.398833	0.567413	0.0617952	1.24215e-08	3.18338e-08	0.908355
MGP_C57BL6NJ_G0001361	NA	0.875071	0.989178	0.0099553	0.142636	0.567413	0.102884	4.12908e-09	3.18338e-08	0.926686
MGP_C57BL6NJ_G0001362	NA	0.809184	0.97642	-0.0164532	0.398833	0.567413	0.0617952	1.24215e-08	3.18338e-08	0.908355
MGP_C57BL6NJ_G0001363	NA	0.911587	0.989178	-0.00810241	0.307977	0.567413	0.0805846	2.8146e-08	6.44483e-08	0.908355
MGP_C57BL6NJ_G0001364	NA	0.549519	0.97642	-0.0417695	0.283016	0.567413	0.0807824	1.53468e-08	3.81161e-08	0.908355
MGP_C57BL6NJ_G0001365	NA	0.917604	0.989178	-0.00633122	0.677014	0.784328	0.0271283	5.80814e-09	3.18338e-08	0.87066
MGP_C57BL6NJ_G0001366	NA	0.978453	0.996394	0.0021112	0.491391	0.644889	0.0576039	8.45917e-08	1.74785e-07	0.885374
MGP_C57BL6NJ_G0001367	NA	0.636722	0.97642	-0.0324472	0.176703	0.567413	0.101758	1.31654e-08	3.35624e-08	0.908355
MGP_C57BL6NJ_G0001368	NA	0.663363	0.97642	-0.0328716	0.321108	0.567413	0.0807824	3.12436e-08	7.01725e-08	0.928375
MGP_C57BL6NJ_G0001369	NA	0.313121	0.97642	-0.0711026	0.598669	0.738733	0.0387559	1.57134e-08	3.88576e-08	0.903263
MGP_C57BL6NJ_G0001370	NA	0.928768	0.989991	0.00756386	0.276653	0.567413	-0.100016	2.76278e-07	5.35878e-07	0.863864
MGP_C57BL6NJ_G0001371	NA	0.914961	0.989178	-0.00706258	0.249897	0.567413	0.0829242	8.83257e-09	3.18338e-08	0.908355
MGP_C57BL6NJ_G0001372	NA	0.0880192	0.97642	-0.192249	0.540814	0.689408	0.0693418	2.49653e-05	4.09465e-05	0.710086
MGP_C57BL6NJ_G0001373	NA	0.176329	0.97642	-0.143375	0.566794	0.71237	0.0624519	3.14217e-06	5.54508e-06	0.835895
MGP_C57BL6NJ_G0001374	NA	0.241758	0.97642	-0.0888934	0.430391	0.594627	0.062537	5.15145e-08	1.1038e-07	0.872842
MGP_C57BL6NJ_G0001375	NA	0.708482	0.97642	0.0224907	0.304142	0.567413	0.0668071	5.07515e-09	3.18338e-08	0.86322
MGP_C57BL6NJ_G0001376	NA	0.809184	0.97642	-0.0164532	0.398833	0.567413	0.0617952	1.24215e-08	3.18338e-08	0.908355
MGP_C57BL6NJ_G0001377	NA	0.512005	0.97642	-0.0471724	0.61027	0.744067	0.0387559	2.91306e-08	6.59023e-08	0.885316
MGP_C57BL6NJ_G0001378	NA	0.946515	0.991739	0.00565652	0.771086	0.853884	0.0260641	5.35988e-07	1.00993e-06	0.811593
MGP_C57BL6NJ_G0001379	NA	0.809184	0.97642	-0.0164532	0.398833	0.567413	0.0617952	1.24215e-08	3.18338e-08	0.908355
MGP_C57BL6NJ_G0001380	NA	0.910504	0.989178	0.00768728	0.0223421	0.328296	0.184942	1.54669e-08	3.83982e-08	0.895822
MGP_C57BL6NJ_G0001381	NA	0.799291	0.97642	-0.023328	0.6923	0.795311	-0.0385823	1.14583e-06	2.09308e-06	0.823408
MGP_C57BL6NJ_G0001382	NA	0.597714	0.97642	-0.03785	0.435487	0.597346	0.0597312	2.91803e-08	6.5924e-08	0.885316
MGP_C57BL6NJ_G0001383	NA	0.50396	0.97642	0.0642637	0.678087	0.785039	0.0420996	5.79018e-06	1.00037e-05	0.736208
MGP_C57BL6NJ_G0001384	NA	0.880853	0.989178	-0.0129585	0.477101	0.632886	-0.0658425	3.52718e-06	6.20082e-06	0.699767
MGP_C57BL6NJ_G0001385	NA	0.809184	0.97642	-0.0164532	0.398833	0.567413	0.0617952	1.24215e-08	3.18338e-08	0.908355
MGP_C57BL6NJ_G0001386	NA	0.809184	0.97642	-0.0164532	0.398833	0.567413	0.0617952	1.24215e-08	3.18338e-08	0.908355
MGP_C57BL6NJ_G0001387	NA	0.809184	0.97642	-0.0164532	0.398833	0.567413	0.0617952	1.24215e-08	3.18338e-08	0.908355
MGP_C57BL6NJ_G0001388	NA	0.809184	0.97642	-0.0164532	0.398833	0.567413	0.0617952	1.24215e-08	3.18338e-08	0.908355
MGP_C57BL6NJ_G0001389	NA	0.935824	0.989991	0.00573254	0.992931	0.995516	0.000668907	3.82431e-08	8.4567e-08	0.863411
MGP_C57BL6NJ_G0001390	NA	0.94117	0.990889	-0.00613421	0.0730792	0.567413	0.168924	3.58093e-06	6.29209e-06	0.672053
MGP_C57BL6NJ_G0001391	NA	0.0653272	0.97642	0.287003	0.756839	0.843333	-0.0477411	5.00187e-05	7.9864e-05	0.904296
MGP_C57BL6NJ_G0001392	NA	0.250603	0.97642	-0.0870265	0.240614	0.567413	0.0943912	1.74329e-08	4.24785e-08	0.956135
MGP_C57BL6NJ_G0001393	NA	0.976794	0.996394	-0.00235708	0.390721	0.567413	0.0748887	1.73886e-07	3.45077e-07	0.861888
MGP_C57BL6NJ_G0001394	NA	0.809184	0.97642	-0.0164532	0.398833	0.567413	0.0617952	1.24215e-08	3.18338e-08	0.908355
MGP_C57BL6NJ_G0001395	NA	0.147498	0.97642	-0.13968	0.680147	0.786449	-0.0405199	0.00131372	0.0018589	0.393951
MGP_C57BL6NJ_G0001396	NA	0.98511	0.99771	-0.00164201	0.484631	0.639359	0.065871	0.476579	0.508093	0.067116
MGP_C57BL6NJ_G0001397	NA	0.712552	0.97642	-0.0208661	0.698332	0.799759	0.0232885	1.18844e-09	3.18338e-08	0.917191
MGP_C57BL6NJ_G0001398	NA	0.230756	0.97642	0.125785	0.944503	0.966131	0.00752469	8.43305e-06	1.43747e-05	0.759337
MGP_C57BL6NJ_G0001399	NA	0.390605	0.97642	-0.0754943	0.279725	0.567413	-0.10172	4.3665e-06	7.61802e-06	0.687417
MGP_C57BL6NJ_G0001400	NA	0.66056	0.97642	0.0301657	0.63482	0.756033	0.0346281	1.55669e-08	3.85602e-08	0.895987
MGP_C57BL6NJ_G0001401	NA	0.549519	0.97642	-0.0417695	0.283016	0.567413	0.0807824	1.53468e-08	3.81161e-08	0.908355
MGP_C57BL6NJ_G0001402	NA	0.331448	0.97642	-0.0791148	0.192386	0.567413	0.11441	1.21367e-07	2.45548e-07	0.877038
MGP_C57BL6NJ_G0001403	NA	0.886287	0.989178	0.00930803	0.140595	0.567413	0.106359	2.02102e-08	4.86345e-08	0.833306
MGP_C57BL6NJ_G0001404	NA	0.914961	0.989178	-0.00706258	0.249897	0.567413	0.0829242	8.83257e-09	3.18338e-08	0.908355
MGP_C57BL6NJ_G0001405	NA	0.809184	0.97642	-0.0164532	0.398833	0.567413	0.0617952	1.24215e-08	3.18338e-08	0.908355
MGP_C57BL6NJ_G0001406	NA	0.809184	0.97642	-0.0164532	0.398833	0.567413	0.0617952	1.24215e-08	3.18338e-08	0.908355
MGP_C57BL6NJ_G0001407	NA	0.809184	0.97642	-0.0164532	0.398833	0.567413	0.0617952	1.24215e-08	3.18338e-08	0.908355
MGP_C57BL6NJ_G0001408	NA	0.887779	0.989178	0.00943529	0.167722	0.567413	0.101714	7.91006e-09	3.18338e-08	0.926686
MGP_C57BL6NJ_G0001409	NA	0.809184	0.97642	-0.0164532	0.398833	0.567413	0.0617952	1.24215e-08	3.18338e-08	0.908355
MGP_C57BL6NJ_G0001410	NA	0.809184	0.97642	-0.0164532	0.398833	0.567413	0.0617952	1.24215e-08	3.18338e-08	0.908355
MGP_C57BL6NJ_G0001411	NA	0.809184	0.97642	-0.0164532	0.398833	0.567413	0.0617952	1.24215e-08	3.18338e-08	0.908355
MGP_C57BL6NJ_G0001412	NA	0.885096	0.989178	-0.0117635	0.174682	0.567413	-0.121677	1.3685e-06	2.48481e-06	0.719433
MGP_C57BL6NJ_G0001413	NA	0.609177	0.97642	-0.0397601	0.6478	0.763001	0.0376416	5.87807e-08	1.24753e-07	0.904222
MGP_C57BL6NJ_G0001414	NA	0.539489	0.97642	0.109833	0.252642	0.567413	-0.221405	0.328698	0.35909	0.187659
MGP_C57BL6NJ_G0001415	NA	0.745873	0.97642	0.0275505	0.0126041	0.244167	0.256149	8.20791e-07	1.51953e-06	0.785791
MGP_C57BL6NJ_G0001416	NA	0.0779764	0.97642	0.129933	0.715221	0.812962	-0.0268156	0.000425622	0.000628816	0.339536
MGP_C57BL6NJ_G0001417	NA	0.862285	0.989178	0.0159622	0.223418	0.567413	-0.122434	0.691635	0.716261	0.0388127
MGP_C57BL6NJ_G0001418	NA	0.859541	0.989178	-0.019281	0.679967	0.786352	0.0478078	0.102155	0.119249	0.199529
MGP_C57BL6NJ_G0001419	NA	0.809184	0.97642	-0.0164532	0.398833	0.567413	0.0617952	1.24215e-08	3.18338e-08	0.908355
MGP_C57BL6NJ_G0001420	NA	0.73511	0.97642	0.0248783	0.298164	0.567413	0.0827705	1.2242e-08	3.18338e-08	0.980375
MGP_C57BL6NJ_G0001421	NA	0.809184	0.97642	-0.0164532	0.398833	0.567413	0.0617952	1.24215e-08	3.18338e-08	0.908355
MGP_C57BL6NJ_G0001422	NA	0.809184	0.97642	-0.0164532	0.398833	0.567413	0.0617952	1.24215e-08	3.18338e-08	0.908355
MGP_C57BL6NJ_G0001423	NA	0.809184	0.97642	-0.0164532	0.398833	0.567413	0.0617952	1.24215e-08	3.18338e-08	0.908355
MGP_C57BL6NJ_G0001424	NA	0.809184	0.97642	-0.0164532	0.398833	0.567413	0.0617952	1.24215e-08	3.18338e-08	0.908355
MGP_C57BL6NJ_G0001425	NA	0.89266	0.989178	-0.0137912	0.144579	0.567413	0.165205	1.2279e-06	2.23605e-06	0.912334
MGP_C57BL6NJ_G0001426	NA	0.897904	0.989178	-0.00830618	0.375655	0.567413	0.0617952	5.38716e-09	3.18338e-08	0.926686
MGP_C57BL6NJ_G0001427	NA	0.809184	0.97642	-0.0164532	0.398833	0.567413	0.0617952	1.24215e-08	3.18338e-08	0.908355
MGP_C57BL6NJ_G0001428	NA	0.809184	0.97642	-0.0164532	0.398833	0.567413	0.0617952	1.24215e-08	3.18338e-08	0.908355
MGP_C57BL6NJ_G0001429	NA	0.809184	0.97642	-0.0164532	0.398833	0.567413	0.0617952	1.24215e-08	3.18338e-08	0.908355
MGP_C57BL6NJ_G0001430	NA	0.966878	0.993638	0.00308061	0.485557	0.639992	0.0554228	4.75089e-08	1.02481e-07	0.883193
MGP_C57BL6NJ_G0001431	NA	0.809184	0.97642	-0.0164532	0.398833	0.567413	0.0617952	1.24215e-08	3.18338e-08	0.908355
MGP_C57BL6NJ_G0001432	NA	0.809184	0.97642	-0.0164532	0.398833	0.567413	0.0617952	1.24215e-08	3.18338e-08	0.908355
MGP_C57BL6NJ_G0001433	NA	0.105697	0.97642	0.143009	0.252312	0.567413	0.104435	5.45961e-06	9.45368e-06	0.650505
MGP_C57BL6NJ_G0001434	NA	0.149759	0.97642	-0.124338	0.865348	0.917381	0.014883	2.71677e-07	5.27465e-07	0.845752
MGP_C57BL6NJ_G0001435	NA	0.717364	0.97642	-0.02915	0.891627	0.933632	-0.0116105	2.54654e-07	4.95855e-07	0.826049
MGP_C57BL6NJ_G0001436	NA	0.809184	0.97642	-0.0164532	0.398833	0.567413	0.0617952	1.24215e-08	3.18338e-08	0.908355
MGP_C57BL6NJ_G0001437	NA	0.809184	0.97642	-0.0164532	0.398833	0.567413	0.0617952	1.24215e-08	3.18338e-08	0.908355
MGP_C57BL6NJ_G0001438	NA	0.809184	0.97642	-0.0164532	0.398833	0.567413	0.0617952	1.24215e-08	3.18338e-08	0.908355
MGP_C57BL6NJ_G0001439	NA	0.809184	0.97642	-0.0164532	0.398833	0.567413	0.0617952	1.24215e-08	3.18338e-08	0.908355
MGP_C57BL6NJ_G0001440	NA	0.523619	0.97642	-0.0710347	0.62703	0.750891	0.0572029	2.05708e-05	3.39668e-05	0.753906
MGP_C57BL6NJ_G0001441	NA	0.978432	0.996394	0.00180825	0.16353	0.567413	0.102884	1.01148e-08	3.18338e-08	0.908355
MGP_C57BL6NJ_G0001442	NA	0.809184	0.97642	-0.0164532	0.398833	0.567413	0.0617952	1.24215e-08	3.18338e-08	0.908355
MGP_C57BL6NJ_G0001443	NA	0.504072	0.97642	0.0525824	0.712274	0.810674	0.0305925	2.12415e-07	4.17446e-07	0.815088
MGP_C57BL6NJ_G0001444	NA	0.809184	0.97642	-0.0164532	0.398833	0.567413	0.0617952	1.24215e-08	3.18338e-08	0.908355
MGP_C57BL6NJ_G0001445	NA	0.73549	0.97642	0.0238963	0.465567	0.622595	0.0552174	3.63549e-08	8.06607e-08	0.859673
MGP_C57BL6NJ_G0001446	NA	0.809184	0.97642	-0.0164532	0.398833	0.567413	0.0617952	1.24215e-08	3.18338e-08	0.908355
MGP_C57BL6NJ_G0001447	NA	0.809184	0.97642	-0.0164532	0.398833	0.567413	0.0617952	1.24215e-08	3.18338e-08	0.908355
MGP_C57BL6NJ_G0001448	NA	0.809184	0.97642	-0.0164532	0.398833	0.567413	0.0617952	1.24215e-08	3.18338e-08	0.908355
MGP_C57BL6NJ_G0001449	NA	0.809184	0.97642	-0.0164532	0.398833	0.567413	0.0617952	1.24215e-08	3.18338e-08	0.908355
MGP_C57BL6NJ_G0001450	NA	0.835792	0.98693	-0.0164669	0.48754	0.641597	0.0590247	1.03487e-07	2.11414e-07	0.88344
MGP_C57BL6NJ_G0001451	NA	0.809184	0.97642	-0.0164532	0.398833	0.567413	0.0617952	1.24215e-08	3.18338e-08	0.908355
MGP_C57BL6NJ_G0001452	NA	0.809184	0.97642	-0.0164532	0.398833	0.567413	0.0617952	1.24215e-08	3.18338e-08	0.908355
MGP_C57BL6NJ_G0001453	NA	0.118921	0.97642	0.169368	0.23831	0.567413	-0.132929	0.90793	0.917102	-0.0126726
MGP_C57BL6NJ_G0001454	NA	0.711699	0.97642	-0.0315414	0.305824	0.567413	0.0944499	1.43645e-07	2.88026e-07	0.920549
MGP_C57BL6NJ_G0001455	NA	0.809184	0.97642	-0.0164532	0.398833	0.567413	0.0617952	1.24215e-08	3.18338e-08	0.908355
MGP_C57BL6NJ_G0001456	NA	0.0724668	0.97642	-0.200533	0.0300329	0.381369	-0.265216	0.000208631	0.000316973	-0.55723
MGP_C57BL6NJ_G0001457	NA	0.901324	0.989178	-0.0105206	0.334926	0.567413	0.0884224	2.72859e-07	5.29648e-07	0.867135
MGP_C57BL6NJ_G0001458	NA	0.712236	0.97642	0.0426683	0.352647	0.567413	0.115757	2.95915e-05	4.82167e-05	0.758971
MGP_C57BL6NJ_G0001459	NA	0.843688	0.989178	-0.0142596	0.333363	0.567413	0.0755793	2.98457e-08	6.73346e-08	0.895257
MGP_C57BL6NJ_G0001460	NA	0.793092	0.97642	0.0188864	0.438682	0.599732	0.0597899	2.02067e-08	4.8629e-08	0.920933
MGP_C57BL6NJ_G0001461	NA	0.363255	0.97642	0.0758423	0.173473	0.567413	0.123021	6.0366e-07	1.13168e-06	0.781113
MGP_C57BL6NJ_G0001462	NA	0.809184	0.97642	-0.0164532	0.398833	0.567413	0.0617952	1.24215e-08	3.18338e-08	0.908355
MGP_C57BL6NJ_G0001463	NA	0.809184	0.97642	-0.0164532	0.398833	0.567413	0.0617952	1.24215e-08	3.18338e-08	0.908355
MGP_C57BL6NJ_G0001464	NA	0.913499	0.989178	0.0100693	0.00332534	0.120126	0.347454	2.33275e-06	4.15846e-06	0.780043
MGP_C57BL6NJ_G0001465	NA	0.809184	0.97642	-0.0164532	0.398833	0.567413	0.0617952	1.24215e-08	3.18338e-08	0.908355
MGP_C57BL6NJ_G0001466	NA	0.959521	0.993638	0.00494327	0.295714	0.567413	0.110469	2.00071e-07	3.94424e-07	1.02324
MGP_C57BL6NJ_G0001467	NA	0.458158	0.97642	0.0467045	0.228353	0.567413	0.0819454	0.636468	0.663713	-0.0313489
MGP_C57BL6NJ_G0001468	NA	0.0822452	0.97642	-0.206195	0.557548	0.70395	0.0698069	2.58835e-05	4.23918e-05	0.743178
MGP_C57BL6NJ_G0001469	NA	0.809184	0.97642	-0.0164532	0.398833	0.567413	0.0617952	1.24215e-08	3.18338e-08	0.908355
MGP_C57BL6NJ_G0001470	NA	0.736346	0.97642	0.0243995	0.199775	0.567413	0.101714	1.31544e-08	3.35624e-08	0.960355
MGP_C57BL6NJ_G0001471	NA	0.809184	0.97642	-0.0164532	0.398833	0.567413	0.0617952	1.24215e-08	3.18338e-08	0.908355
MGP_C57BL6NJ_G0001472	NA	0.809184	0.97642	-0.0164532	0.398833	0.567413	0.0617952	1.24215e-08	3.18338e-08	0.908355
MGP_C57BL6NJ_G0001473	NA	0.809184	0.97642	-0.0164532	0.398833	0.567413	0.0617952	1.24215e-08	3.18338e-08	0.908355
MGP_C57BL6NJ_G0001474	NA	0.809184	0.97642	-0.0164532	0.398833	0.567413	0.0617952	1.24215e-08	3.18338e-08	0.908355
MGP_C57BL6NJ_G0001475	NA	0.964756	0.993638	0.0040439	0.483007	0.63794	0.0687788	5.3726e-07	1.01223e-06	0.880746
MGP_C57BL6NJ_G0001476	NA	0.932551	0.989991	-0.00623962	0.621314	0.746547	0.0388146	4.28538e-08	9.32967e-08	0.885374
MGP_C57BL6NJ_G0001477	NA	0.809184	0.97642	-0.0164532	0.398833	0.567413	0.0617952	1.24215e-08	3.18338e-08	0.908355
MGP_C57BL6NJ_G0001478	NA	0.809184	0.97642	-0.0164532	0.398833	0.567413	0.0617952	1.24215e-08	3.18338e-08	0.908355
MGP_C57BL6NJ_G0001479	NA	0.809184	0.97642	-0.0164532	0.398833	0.567413	0.0617952	1.24215e-08	3.18338e-08	0.908355
MGP_C57BL6NJ_G0001480	NA	0.809184	0.97642	-0.0164532	0.398833	0.567413	0.0617952	1.24215e-08	3.18338e-08	0.908355
MGP_C57BL6NJ_G0001481	NA	0.651279	0.97642	-0.0334187	0.21663	0.567413	0.0995718	3.13651e-08	7.03648e-08	0.908355
MGP_C57BL6NJ_G0001482	NA	0.809184	0.97642	-0.0164532	0.398833	0.567413	0.0617952	1.24215e-08	3.18338e-08	0.908355
MGP_C57BL6NJ_G0001483	NA	0.809184	0.97642	-0.0164532	0.398833	0.567413	0.0617952	1.24215e-08	3.18338e-08	0.908355
MGP_C57BL6NJ_G0001484	NA	0.809184	0.97642	-0.0164532	0.398833	0.567413	0.0617952	1.24215e-08	3.18338e-08	0.908355
MGP_C57BL6NJ_G0001485	NA	0.809184	0.97642	-0.0164532	0.398833	0.567413	0.0617952	1.24215e-08	3.18338e-08	0.908355
MGP_C57BL6NJ_G0001486	NA	0.889572	0.989178	-0.00840317	0.649874	0.764546	0.0292507	3.87094e-09	3.18338e-08	0.89061
MGP_C57BL6NJ_G0001487	NA	0.354165	0.97642	0.113819	0.0720211	0.567413	-0.24636	0.00239279	0.0033051	0.474482
MGP_C57BL6NJ_G0001488	NA	0.911587	0.989178	-0.00810241	0.307977	0.567413	0.0805846	2.8146e-08	6.44483e-08	0.908355
MGP_C57BL6NJ_G0001489	NA	0.809184	0.97642	-0.0164532	0.398833	0.567413	0.0617952	1.24215e-08	3.18338e-08	0.908355
MGP_C57BL6NJ_G0001490	NA	0.809184	0.97642	-0.0164532	0.398833	0.567413	0.0617952	1.24215e-08	3.18338e-08	0.908355
MGP_C57BL6NJ_G0001491	NA	0.973622	0.995678	0.00238642	0.633819	0.755374	0.0366334	2.74933e-08	6.36559e-08	0.900421
MGP_C57BL6NJ_G0001492	NA	0.809184	0.97642	-0.0164532	0.398833	0.567413	0.0617952	1.24215e-08	3.18338e-08	0.908355
MGP_C57BL6NJ_G0001493	NA	0.809184	0.97642	-0.0164532	0.398833	0.567413	0.0617952	1.24215e-08	3.18338e-08	0.908355
MGP_C57BL6NJ_G0001494	NA	0.939548	0.989991	-0.00527021	0.620893	0.746547	0.0366334	2.21056e-08	5.2407e-08	0.883193
MGP_C57BL6NJ_G0001495	NA	0.809184	0.97642	-0.0164532	0.398833	0.567413	0.0617952	1.24215e-08	3.18338e-08	0.908355
MGP_C57BL6NJ_G0001496	NA	0.809184	0.97642	-0.0164532	0.398833	0.567413	0.0617952	1.24215e-08	3.18338e-08	0.908355
MGP_C57BL6NJ_G0001497	NA	0.809184	0.97642	-0.0164532	0.398833	0.567413	0.0617952	1.24215e-08	3.18338e-08	0.908355
MGP_C57BL6NJ_G0001498	NA	0.394812	0.97642	-0.069346	0.393424	0.567413	0.0737752	1.24269e-07	2.51012e-07	0.879562
MGP_C57BL6NJ_G0001499	NA	0.997972	0.999883	-0.000185344	0.343695	0.567413	0.0746071	1.00564e-07	2.05821e-07	0.813773
MGP_C57BL6NJ_G0001500	NA	0.760773	0.97642	-0.018832	0.28655	0.567413	0.071431	5.85664e-09	3.18338e-08	0.877874
MGP_C57BL6NJ_G0001501	NA	0.329342	0.97642	0.124993	0.729217	0.82274	0.0462523	0.273488	0.302114	0.149597
MGP_C57BL6NJ_G0001502	NA	0.809184	0.97642	-0.0164532	0.398833	0.567413	0.0617952	1.24215e-08	3.18338e-08	0.908355
MGP_C57BL6NJ_G0001503	NA	0.94235	0.991141	0.00602693	0.190971	0.567413	0.119732	4.54775e-08	9.84299e-08	0.995828
MGP_C57BL6NJ_G0001504	NA	0.809184	0.97642	-0.0164532	0.398833	0.567413	0.0617952	1.24215e-08	3.18338e-08	0.908355
MGP_C57BL6NJ_G0001505	NA	0.809184	0.97642	-0.0164532	0.398833	0.567413	0.0617952	1.24215e-08	3.18338e-08	0.908355
MGP_C57BL6NJ_G0001506	NA	0.809184	0.97642	-0.0164532	0.398833	0.567413	0.0617952	1.24215e-08	3.18338e-08	0.908355
MGP_C57BL6NJ_G0001507	NA	0.809184	0.97642	-0.0164532	0.398833	0.567413	0.0617952	1.24215e-08	3.18338e-08	0.908355
MGP_C57BL6NJ_G0001508	NA	0.809184	0.97642	-0.0164532	0.398833	0.567413	0.0617952	1.24215e-08	3.18338e-08	0.908355
MGP_C57BL6NJ_G0001509	NA	0.377255	0.97642	0.104735	0.961899	0.976382	0.00591519	7.38085e-05	0.000116259	0.698389
MGP_C57BL6NJ_G0001510	NA	0.0363545	0.97642	-0.294684	0.73587	0.827597	0.0460619	0.729238	0.751755	-0.047271
MGP_C57BL6NJ_G0001511	NA	0.730429	0.97642	0.0393542	0.994663	0.996728	0.000808384	2.95288e-05	4.81222e-05	0.749817
MGP_C57BL6NJ_G0001512	NA	0.82525	0.98216	-0.0198613	0.943757	0.965719	-0.006725	0.000244625	0.000369378	0.471052
MGP_C57BL6NJ_G0001513	NA	0.688038	0.97642	0.0349925	0.0482676	0.490797	-0.197424	4.19595e-05	6.74598e-05	0.551391
MGP_C57BL6NJ_G0001514	NA	0.916156	0.989178	-0.00713087	0.261487	0.567413	0.0827705	1.17163e-08	3.18338e-08	0.908355
MGP_C57BL6NJ_G0001515	NA	0.809184	0.97642	-0.0164532	0.398833	0.567413	0.0617952	1.24215e-08	3.18338e-08	0.908355
MGP_C57BL6NJ_G0001516	NA	0.809184	0.97642	-0.0164532	0.398833	0.567413	0.0617952	1.24215e-08	3.18338e-08	0.908355
MGP_C57BL6NJ_G0001517	NA	0.809184	0.97642	-0.0164532	0.398833	0.567413	0.0617952	1.24215e-08	3.18338e-08	0.908355
MGP_C57BL6NJ_G0001518	NA	0.984175	0.99771	-0.00148906	0.443196	0.603744	0.0617952	2.56962e-08	5.97711e-08	0.942024
MGP_C57BL6NJ_G0001519	NA	0.314047	0.97642	0.0688097	0.259863	0.567413	0.0821127	0.000131622	0.00020302	0.376175
MGP_C57BL6NJ_G0001520	NA	0.90128	0.989178	-0.00879659	0.41746	0.583014	0.0617952	1.61205e-08	3.95454e-08	0.925582
MGP_C57BL6NJ_G0001521	NA	0.368672	0.97642	-0.137173	0.764787	0.849425	0.0477163	0.0613461	0.0734812	0.320395
MGP_C57BL6NJ_G0001522	NA	0.454696	0.97642	0.0763439	0.402066	0.570609	-0.0910262	0.307307	0.336991	0.111681
MGP_C57BL6NJ_G0001523	NA	0.0657155	0.97642	-0.126088	0.107061	0.567413	0.115166	1.41018e-08	3.57331e-08	0.843062
MGP_C57BL6NJ_G0001524	NA	0.985548	0.99771	-0.00196317	0.280892	0.567413	-0.126951	7.11678e-05	0.000112246	0.650893
MGP_C57BL6NJ_G0001525	NA	0.675574	0.97642	-0.0315559	0.472917	0.629104	0.0578018	5.34948e-08	1.1429e-07	0.885374
MGP_C57BL6NJ_G0001526	NA	0.441089	0.97642	0.0857398	0.152846	0.567413	-0.173911	0.733531	0.755726	-0.0397971
MGP_C57BL6NJ_G0001527	NA	0.365028	0.97642	0.0678146	0.557041	0.703569	-0.0461773	1.53851e-07	3.07396e-07	0.791489
MGP_C57BL6NJ_G0001528	NA	0.628642	0.97642	-0.0369588	0.845075	0.905017	0.0157752	8.35923e-08	1.72919e-07	0.862335
MGP_C57BL6NJ_G0001529	NA	0.916156	0.989178	-0.00713087	0.261487	0.567413	0.0827705	1.17163e-08	3.18338e-08	0.908355
MGP_C57BL6NJ_G0001530	NA	0.483964	0.97642	0.0744071	0.976281	0.985611	0.00331893	4.09004e-05	6.58215e-05	0.669839
MGP_C57BL6NJ_G0001531	NA	0.438359	0.97642	-0.061497	0.262116	0.567413	0.0956744	7.83455e-08	1.6282e-07	0.893771
MGP_C57BL6NJ_G0001532	NA	0.544478	0.97642	-0.0402387	0.295728	0.567413	0.0747443	7.92111e-09	3.18338e-08	0.913588
MGP_C57BL6NJ_G0001533	NA	0.460978	0.97642	0.0992874	0.0420179	0.455623	0.313214	0.148496	0.169827	0.213106
MGP_C57BL6NJ_G0001534	NA	0.75513	0.97642	0.050502	0.982601	0.98954	0.00373804	0.00768271	0.0101107	0.531719
MGP_C57BL6NJ_G0001535	NA	0.222149	0.97642	-0.146722	0.220857	0.567413	0.156085	1.67363e-05	2.78376e-05	0.812043
MGP_C57BL6NJ_G0001536	NA	0.937563	0.989991	-0.00932877	0.433065	0.597337	0.100267	0.00839182	0.0110065	0.386046
MGP_C57BL6NJ_G0001537	NA	0.549869	0.97642	-0.0457148	0.0166365	0.281614	0.217624	1.12978e-08	3.18338e-08	1.02116
MGP_C57BL6NJ_G0001538	NA	0.556666	0.97642	0.0670472	0.0358874	0.417218	0.276445	2.05258e-05	3.38938e-05	0.773224
MGP_C57BL6NJ_G0001539	NA	0.42037	0.97642	-0.0667801	0.584514	0.727205	0.0477219	0.751244	0.772349	0.0275539
MGP_C57BL6NJ_G0001540	NA	0.26512	0.97642	0.0945008	0.00227543	0.0960096	0.327271	4.47194e-06	7.79404e-06	0.654567
MGP_C57BL6NJ_G0001541	NA	0.98824	0.99815	0.00101633	0.268841	0.567413	0.0829242	4.72249e-09	3.18338e-08	0.998323
MGP_C57BL6NJ_G0001542	NA	0.977946	0.996394	-0.00402833	0.167168	0.567413	0.222079	0.000413112	0.000611257	0.718515
MGP_C57BL6NJ_G0001543	NA	0.80316	0.97642	-0.0175252	0.367722	0.567413	0.0682118	1.1324e-08	3.18338e-08	0.944612
MGP_C57BL6NJ_G0001544	NA	0.596974	0.97642	0.050412	0.277188	0.567413	0.111944	0.00162311	0.00227849	0.393157
MGP_C57BL6NJ_G0001545	NA	0.29254	0.97642	0.151517	0.383779	0.567413	0.132024	0.797053	0.815061	-0.0384328
MGP_C57BL6NJ_G0001546	NA	0.340338	0.97642	0.0704135	0.225882	0.567413	0.0959579	3.03482e-08	6.83858e-08	0.896738
MGP_C57BL6NJ_G0001547	NA	0.809184	0.97642	-0.0164532	0.398833	0.567413	0.0617952	1.24215e-08	3.18338e-08	0.908355
MGP_C57BL6NJ_G0001548	NA	0.638674	0.97642	0.059975	0.269849	0.567413	-0.152583	0.000216319	0.000328325	0.675945
MGP_C57BL6NJ_G0001549	NA	0.809184	0.97642	-0.0164532	0.398833	0.567413	0.0617952	1.24215e-08	3.18338e-08	0.908355
MGP_C57BL6NJ_G0001550	NA	0.365959	0.97642	-0.0631252	0.006869	0.176545	0.23012	1.27345e-07	2.56896e-07	0.750545
MGP_C57BL6NJ_G0001551	NA	0.766745	0.97642	0.0227634	0.391109	0.567413	0.0707366	4.66485e-08	1.00816e-07	0.913395
MGP_C57BL6NJ_G0001552	NA	0.22787	0.97642	-0.174895	0.118766	0.567413	0.244943	0.000126179	0.000194911	0.794696
MGP_C57BL6NJ_G0001553	NA	0.809184	0.97642	-0.0164532	0.398833	0.567413	0.0617952	1.24215e-08	3.18338e-08	0.908355
MGP_C57BL6NJ_G0001554	NA	0.547113	0.97642	-0.0403835	0.388754	0.567413	0.0617952	7.59199e-09	3.18338e-08	0.926303
MGP_C57BL6NJ_G0001555	NA	0.809184	0.97642	-0.0164532	0.398833	0.567413	0.0617952	1.24215e-08	3.18338e-08	0.908355
MGP_C57BL6NJ_G0001556	NA	0.916156	0.989178	-0.00713087	0.261487	0.567413	0.0827705	1.17163e-08	3.18338e-08	0.908355
MGP_C57BL6NJ_G0001557	NA	0.360211	0.97642	-0.0599213	0.452861	0.611809	-0.0518501	4.84229e-09	3.18338e-08	0.930129
MGP_C57BL6NJ_G0001558	NA	0.975607	0.996385	-0.00250449	0.407127	0.57523	0.0730364	1.29923e-07	2.61892e-07	0.893734
MGP_C57BL6NJ_G0001559	NA	0.221379	0.97642	-0.135464	0.900851	0.939729	0.0141992	0.155618	0.177513	-0.168661
MGP_C57BL6NJ_G0001560	NA	0.0308237	0.97642	-0.212914	0.365487	0.567413	0.087264	1.89489e-06	3.40137e-06	0.767134
MGP_C57BL6NJ_G0001561	NA	0.809184	0.97642	-0.0164532	0.398833	0.567413	0.0617952	1.24215e-08	3.18338e-08	0.908355
MGP_C57BL6NJ_G0001562	NA	0.916156	0.989178	-0.00713087	0.261487	0.567413	0.0827705	1.17163e-08	3.18338e-08	0.908355
MGP_C57BL6NJ_G0001563	NA	0.809184	0.97642	-0.0164532	0.398833	0.567413	0.0617952	1.24215e-08	3.18338e-08	0.908355
MGP_C57BL6NJ_G0001564	NA	0.770075	0.97642	-0.0207792	0.431687	0.595657	0.0599436	2.17496e-08	5.20495e-08	0.903322
MGP_C57BL6NJ_G0001565	NA	0.932551	0.989991	-0.00623962	0.621314	0.746547	0.0388146	4.28538e-08	9.32967e-08	0.885374
MGP_C57BL6NJ_G0001566	NA	0.897904	0.989178	-0.00830618	0.375655	0.567413	0.0617952	5.38716e-09	3.18338e-08	0.926686
MGP_C57BL6NJ_G0001567	NA	0.809184	0.97642	-0.0164532	0.398833	0.567413	0.0617952	1.24215e-08	3.18338e-08	0.908355
MGP_C57BL6NJ_G0001568	NA	0.418882	0.97642	-0.0564288	0.118512	0.567413	0.119949	1.4321e-08	3.62362e-08	0.908355
MGP_C57BL6NJ_G0001569	NA	0.809184	0.97642	-0.0164532	0.398833	0.567413	0.0617952	1.24215e-08	3.18338e-08	0.908355
MGP_C57BL6NJ_G0001570	NA	0.608784	0.97642	-0.0322364	0.36063	0.567413	0.0617952	2.90528e-09	3.18338e-08	0.944633
MGP_C57BL6NJ_G0001571	NA	0.809184	0.97642	-0.0164532	0.398833	0.567413	0.0617952	1.24215e-08	3.18338e-08	0.908355
MGP_C57BL6NJ_G0001572	NA	0.986435	0.99771	0.00121995	0.197225	0.567413	0.10156	2.31791e-08	5.46117e-08	0.908355
MGP_C57BL6NJ_G0001573	NA	0.91607	0.989178	-0.00626293	0.666272	0.776741	0.027282	4.09036e-09	3.18338e-08	0.87066
MGP_C57BL6NJ_G0001574	NA	0.712278	0.97642	-0.0275681	0.642147	0.758779	0.0369042	6.63044e-08	1.39353e-07	0.862335
MGP_C57BL6NJ_G0001575	NA	0.757047	0.97642	-0.0308592	0.532462	0.682057	0.0664456	6.95849e-07	1.29658e-06	0.936097
MGP_C57BL6NJ_G0001576	NA	0.891313	0.989178	-0.0128966	0.930775	0.957714	-0.00869427	3.3156e-06	5.84085e-06	0.768444
MGP_C57BL6NJ_G0001577	NA	0.943533	0.991521	-0.00957027	0.114467	0.567413	0.238166	6.11119e-06	1.05375e-05	1.03842
MGP_C57BL6NJ_G0001578	NA	0.999777	0.999967	-2.7054e-05	0.0759003	0.567413	0.194534	0.000119757	0.000185351	0.54949
MGP_C57BL6NJ_G0001579	NA	0.833513	0.985688	-0.0224654	0.000428158	0.0379224	-0.524271	0.000547584	0.000801427	-0.508945
MGP_C57BL6NJ_G0001580	NA	0.0660674	0.97642	-0.148685	0.133784	0.567413	0.125613	6.22704e-08	1.31663e-07	0.876958
MGP_C57BL6NJ_G0001581	NA	0.472234	0.97642	-0.0474383	0.0965853	0.567413	0.121871	6.02671e-09	3.18338e-08	0.926303
MGP_C57BL6NJ_G0001582	NA	0.824129	0.982047	0.0162052	0.914122	0.947578	0.00833417	4.2878e-08	9.33444e-08	0.874914
MGP_C57BL6NJ_G0001583	NA	0.809184	0.97642	-0.0164532	0.398833	0.567413	0.0617952	1.24215e-08	3.18338e-08	0.908355
MGP_C57BL6NJ_G0001584	NA	0.809184	0.97642	-0.0164532	0.398833	0.567413	0.0617952	1.24215e-08	3.18338e-08	0.908355
MGP_C57BL6NJ_G0001585	NA	0.608784	0.97642	-0.0322364	0.36063	0.567413	0.0617952	2.90528e-09	3.18338e-08	0.944633
MGP_C57BL6NJ_G0001586	NA	0.809184	0.97642	-0.0164532	0.398833	0.567413	0.0617952	1.24215e-08	3.18338e-08	0.908355
MGP_C57BL6NJ_G0001587	NA	0.809184	0.97642	-0.0164532	0.398833	0.567413	0.0617952	1.24215e-08	3.18338e-08	0.908355
MGP_C57BL6NJ_G0001588	NA	0.985368	0.99771	0.00128824	0.187764	0.567413	0.101714	1.80501e-08	4.38446e-08	0.908355
MGP_C57BL6NJ_G0001589	NA	0.809184	0.97642	-0.0164532	0.398833	0.567413	0.0617952	1.24215e-08	3.18338e-08	0.908355
MGP_C57BL6NJ_G0001590	NA	0.809184	0.97642	-0.0164532	0.398833	0.567413	0.0617952	1.24215e-08	3.18338e-08	0.908355
MGP_C57BL6NJ_G0001591	NA	0.809184	0.97642	-0.0164532	0.398833	0.567413	0.0617952	1.24215e-08	3.18338e-08	0.908355
MGP_C57BL6NJ_G0001592	NA	0.809184	0.97642	-0.0164532	0.398833	0.567413	0.0617952	1.24215e-08	3.18338e-08	0.908355
MGP_C57BL6NJ_G0001593	NA	0.809184	0.97642	-0.0164532	0.398833	0.567413	0.0617952	1.24215e-08	3.18338e-08	0.908355
MGP_C57BL6NJ_G0001594	NA	0.809184	0.97642	-0.0164532	0.398833	0.567413	0.0617952	1.24215e-08	3.18338e-08	0.908355
MGP_C57BL6NJ_G0001595	NA	0.809184	0.97642	-0.0164532	0.398833	0.567413	0.0617952	1.24215e-08	3.18338e-08	0.908355
MGP_C57BL6NJ_G0001596	NA	0.809184	0.97642	-0.0164532	0.398833	0.567413	0.0617952	1.24215e-08	3.18338e-08	0.908355
MGP_C57BL6NJ_G0001597	NA	0.809184	0.97642	-0.0164532	0.398833	0.567413	0.0617952	1.24215e-08	3.18338e-08	0.908355
MGP_C57BL6NJ_G0001598	NA	0.939548	0.989991	-0.00527021	0.620893	0.746547	0.0366334	2.21056e-08	5.2407e-08	0.883193
MGP_C57BL6NJ_G0001599	NA	0.809184	0.97642	-0.0164532	0.398833	0.567413	0.0617952	1.24215e-08	3.18338e-08	0.908355
MGP_C57BL6NJ_G0001600	NA	0.809184	0.97642	-0.0164532	0.398833	0.567413	0.0617952	1.24215e-08	3.18338e-08	0.908355
MGP_C57BL6NJ_G0001601	NA	0.809184	0.97642	-0.0164532	0.398833	0.567413	0.0617952	1.24215e-08	3.18338e-08	0.908355
MGP_C57BL6NJ_G0001602	NA	0.809184	0.97642	-0.0164532	0.398833	0.567413	0.0617952	1.24215e-08	3.18338e-08	0.908355
MGP_C57BL6NJ_G0001603	NA	0.809184	0.97642	-0.0164532	0.398833	0.567413	0.0617952	1.24215e-08	3.18338e-08	0.908355
MGP_C57BL6NJ_G0001604	NA	0.809184	0.97642	-0.0164532	0.398833	0.567413	0.0617952	1.24215e-08	3.18338e-08	0.908355
MGP_C57BL6NJ_G0001605	NA	0.809184	0.97642	-0.0164532	0.398833	0.567413	0.0617952	1.24215e-08	3.18338e-08	0.908355
MGP_C57BL6NJ_G0001606	NA	0.809184	0.97642	-0.0164532	0.398833	0.567413	0.0617952	1.24215e-08	3.18338e-08	0.908355
MGP_C57BL6NJ_G0001607	NA	0.612637	0.97642	-0.0388216	0.481356	0.636332	0.0575452	6.37833e-08	1.34564e-07	0.885316
MGP_C57BL6NJ_G0001608	NA	0.864963	0.989178	0.012403	0.332382	0.567413	0.0763981	3.86992e-08	8.54926e-08	0.883193
MGP_C57BL6NJ_G0001609	NA	0.916156	0.989178	-0.00713087	0.261487	0.567413	0.0827705	1.17163e-08	3.18338e-08	0.908355
MGP_C57BL6NJ_G0001610	NA	0.809184	0.97642	-0.0164532	0.398833	0.567413	0.0617952	1.24215e-08	3.18338e-08	0.908355
MGP_C57BL6NJ_G0001611	NA	0.809184	0.97642	-0.0164532	0.398833	0.567413	0.0617952	1.24215e-08	3.18338e-08	0.908355
MGP_C57BL6NJ_G0001612	NA	0.549519	0.97642	-0.0417695	0.283016	0.567413	0.0807824	1.53468e-08	3.81161e-08	0.908355
MGP_C57BL6NJ_G0001613	NA	0.809184	0.97642	-0.0164532	0.398833	0.567413	0.0617952	1.24215e-08	3.18338e-08	0.908355
MGP_C57BL6NJ_G0001614	NA	0.420619	0.97642	-0.0660649	0.314356	0.567413	0.0882001	9.10642e-08	1.87478e-07	0.911062
MGP_C57BL6NJ_G0001615	NA	0.500114	0.97642	0.0824355	0.126598	0.567413	0.205966	0.00508689	0.00680831	0.425826
MGP_C57BL6NJ_G0001616	NA	0.809184	0.97642	-0.0164532	0.398833	0.567413	0.0617952	1.24215e-08	3.18338e-08	0.908355
MGP_C57BL6NJ_G0001617	NA	0.932551	0.989991	-0.00623962	0.621314	0.746547	0.0388146	4.28538e-08	9.32967e-08	0.885374
MGP_C57BL6NJ_G0001618	NA	0.3273	0.97642	-0.0760465	0.832412	0.896861	0.0171003	8.29458e-08	1.71729e-07	0.86366
MGP_C57BL6NJ_G0001619	NA	0.809184	0.97642	-0.0164532	0.398833	0.567413	0.0617952	1.24215e-08	3.18338e-08	0.908355
MGP_C57BL6NJ_G0001620	NA	0.915902	0.989178	0.00845215	0.351006	0.567413	0.0805846	5.18252e-08	1.10982e-07	0.945603
MGP_C57BL6NJ_G0001621	NA	0.809184	0.97642	-0.0164532	0.398833	0.567413	0.0617952	1.24215e-08	3.18338e-08	0.908355
MGP_C57BL6NJ_G0001622	NA	0.809184	0.97642	-0.0164532	0.398833	0.567413	0.0617952	1.24215e-08	3.18338e-08	0.908355
MGP_C57BL6NJ_G0001623	NA	0.918528	0.989178	-0.0075553	0.435862	0.597346	0.0617952	2.51504e-08	5.86245e-08	0.928375
MGP_C57BL6NJ_G0001624	NA	0.618455	0.97642	-0.0359894	0.858606	0.912966	0.0135941	4.48788e-08	9.72468e-08	0.860154
MGP_C57BL6NJ_G0001625	NA	0.809184	0.97642	-0.0164532	0.398833	0.567413	0.0617952	1.24215e-08	3.18338e-08	0.908355
MGP_C57BL6NJ_G0001626	NA	0.753695	0.97642	0.0260822	0.884793	0.929311	0.012755	2.50464e-07	4.88158e-07	0.854505
MGP_C57BL6NJ_G0001627	NA	0.682016	0.97642	-0.0254785	0.899847	0.938914	0.00827543	6.53657e-09	3.18338e-08	0.873166
MGP_C57BL6NJ_G0001628	NA	0.504591	0.97642	0.0496275	0.0474664	0.486345	0.168206	2.4428e-07	4.7667e-07	0.760803
MGP_C57BL6NJ_G0001629	NA	0.341035	0.97642	-0.0904765	0.730363	0.823522	0.0341796	3.07974e-06	5.43863e-06	0.765011
MGP_C57BL6NJ_G0001630	NA	0.910478	0.989178	0.0143501	0.494098	0.647342	0.0934329	0.664389	0.690761	-0.0589434
MGP_C57BL6NJ_G0001631	NA	0.389416	0.97642	-0.0830697	0.655164	0.76824	0.0452143	1.01663e-05	1.7212e-05	0.695625
MGP_C57BL6NJ_G0001632	NA	0.809184	0.97642	-0.0164532	0.398833	0.567413	0.0617952	1.24215e-08	3.18338e-08	0.908355
MGP_C57BL6NJ_G0001633	NA	0.809184	0.97642	-0.0164532	0.398833	0.567413	0.0617952	1.24215e-08	3.18338e-08	0.908355
MGP_C57BL6NJ_G0001634	NA	0.809184	0.97642	-0.0164532	0.398833	0.567413	0.0617952	1.24215e-08	3.18338e-08	0.908355
MGP_C57BL6NJ_G0001635	NA	0.809184	0.97642	-0.0164532	0.398833	0.567413	0.0617952	1.24215e-08	3.18338e-08	0.908355
MGP_C57BL6NJ_G0001636	NA	0.809184	0.97642	-0.0164532	0.398833	0.567413	0.0617952	1.24215e-08	3.18338e-08	0.908355
MGP_C57BL6NJ_G0001637	NA	0.529146	0.97642	0.0756068	0.48422	0.639026	-0.0893121	0.000109958	0.000170772	0.683017
MGP_C57BL6NJ_G0001638	NA	0.571009	0.97642	-0.0390253	0.595488	0.736156	0.0387559	1.40971e-08	3.57247e-08	0.903646
MGP_C57BL6NJ_G0001639	NA	0.809184	0.97642	-0.0164532	0.398833	0.567413	0.0617952	1.24215e-08	3.18338e-08	0.908355
MGP_C57BL6NJ_G0001640	NA	0.914961	0.989178	-0.00706258	0.249897	0.567413	0.0829242	8.83257e-09	3.18338e-08	0.908355
MGP_C57BL6NJ_G0001641	NA	0.809184	0.97642	-0.0164532	0.398833	0.567413	0.0617952	1.24215e-08	3.18338e-08	0.908355
MGP_C57BL6NJ_G0001642	NA	0.809184	0.97642	-0.0164532	0.398833	0.567413	0.0617952	1.24215e-08	3.18338e-08	0.908355
MGP_C57BL6NJ_G0001643	NA	0.916156	0.989178	-0.00713087	0.261487	0.567413	0.0827705	1.17163e-08	3.18338e-08	0.908355
MGP_C57BL6NJ_G0001644	NA	0.877445	0.989178	-0.0104419	0.182956	0.567413	0.0991579	4.59408e-09	3.18338e-08	0.982175
MGP_C57BL6NJ_G0001645	NA	0.809184	0.97642	-0.0164532	0.398833	0.567413	0.0617952	1.24215e-08	3.18338e-08	0.908355
MGP_C57BL6NJ_G0001646	NA	0.897904	0.989178	-0.00830618	0.375655	0.567413	0.0617952	5.38716e-09	3.18338e-08	0.926686
MGP_C57BL6NJ_G0001647	NA	0.809184	0.97642	-0.0164532	0.398833	0.567413	0.0617952	1.24215e-08	3.18338e-08	0.908355
MGP_C57BL6NJ_G0001648	NA	0.809184	0.97642	-0.0164532	0.398833	0.567413	0.0617952	1.24215e-08	3.18338e-08	0.908355
MGP_C57BL6NJ_G0001649	NA	0.94426	0.991521	0.00518326	0.867615	0.918458	0.0131131	6.44006e-08	1.35595e-07	0.859673
MGP_C57BL6NJ_G0001650	NA	0.809184	0.97642	-0.0164532	0.398833	0.567413	0.0617952	1.24215e-08	3.18338e-08	0.908355
MGP_C57BL6NJ_G0001651	NA	0.809184	0.97642	-0.0164532	0.398833	0.567413	0.0617952	1.24215e-08	3.18338e-08	0.908355
MGP_C57BL6NJ_G0001652	NA	0.809184	0.97642	-0.0164532	0.398833	0.567413	0.0617952	1.24215e-08	3.18338e-08	0.908355
MGP_C57BL6NJ_G0001653	NA	0.494686	0.97642	-0.0552998	0.0709587	0.567413	0.164421	5.21687e-08	1.11689e-07	0.947296
MGP_C57BL6NJ_G0001654	NA	0.803834	0.97642	0.017841	0.631791	0.754612	0.0366334	1.64094e-08	4.02301e-08	0.935193
MGP_C57BL6NJ_G0001655	NA	0.809184	0.97642	-0.0164532	0.398833	0.567413	0.0617952	1.24215e-08	3.18338e-08	0.908355
MGP_C57BL6NJ_G0001656	NA	0.809184	0.97642	-0.0164532	0.398833	0.567413	0.0617952	1.24215e-08	3.18338e-08	0.908355
MGP_C57BL6NJ_G0001657	NA	0.809184	0.97642	-0.0164532	0.398833	0.567413	0.0617952	1.24215e-08	3.18338e-08	0.908355
MGP_C57BL6NJ_G0001658	NA	0.182149	0.97642	-0.184085	0.946137	0.966815	0.00953163	0.00913815	0.0119427	0.42501
MGP_C57BL6NJ_G0001659	NA	0.206345	0.97642	-0.0989375	0.28074	0.567413	0.0887722	8.23058e-08	1.70559e-07	0.860154
MGP_C57BL6NJ_G0001660	NA	0.735771	0.97642	0.0288292	0.0790478	0.567413	0.169286	1.81437e-07	3.59315e-07	0.903213
MGP_C57BL6NJ_G0001661	NA	0.178282	0.97642	0.173175	0.814757	0.885016	0.0308326	0.000996745	0.00142535	0.548072
MGP_C57BL6NJ_G0001662	NA	0.751976	0.97642	0.0342027	0.0842414	0.567413	0.210434	1.59144e-06	2.87375e-06	0.941811
MGP_C57BL6NJ_G0001663	NA	0.202806	0.97642	-0.100159	0.976925	0.986042	-0.00233342	2.60045e-07	5.05873e-07	0.780833
MGP_C57BL6NJ_G0001664	NA	0.833607	0.985688	0.0176857	0.577023	0.720941	0.0500746	2.27146e-07	4.44821e-07	0.873881
MGP_C57BL6NJ_G0001665	NA	0.447285	0.97642	-0.0781411	0.815958	0.885701	-0.0251133	0.000148458	0.000228057	0.563495
MGP_C57BL6NJ_G0001666	NA	0.067978	0.97642	0.201862	0.464466	0.621791	-0.0809416	0.000133238	0.000205397	0.579079
MGP_C57BL6NJ_G0001667	NA	0.519836	0.97642	0.0473264	0.352183	0.567413	0.0732397	3.28441e-08	7.33943e-08	0.895987
MGP_C57BL6NJ_G0001668	NA	0.471116	0.97642	0.0555551	0.00620406	0.166428	-0.259872	0.0289421	0.0359237	-0.195354
MGP_C57BL6NJ_G0001669	NA	0.722347	0.97642	0.0203557	0.636444	0.757028	0.0287782	2.72361e-09	3.18338e-08	0.866217
MGP_C57BL6NJ_G0001670	NA	0.803104	0.97642	0.0166296	0.679318	0.785823	0.0293095	1.97325e-08	4.75963e-08	0.854894
MGP_C57BL6NJ_G0001671	NA	0.36294	0.97642	0.0793708	0.940581	0.963953	0.00678223	4.21703e-07	8.02126e-07	0.843576
MGP_C57BL6NJ_G0001672	NA	0.202952	0.97642	-0.0711924	0.0178917	0.292797	0.152908	3.85341e-10	3.18338e-08	0.963645
MGP_C57BL6NJ_G0001673	NA	0.809184	0.97642	-0.0164532	0.398833	0.567413	0.0617952	1.24215e-08	3.18338e-08	0.908355
MGP_C57BL6NJ_G0001674	NA	0.911587	0.989178	-0.00810241	0.307977	0.567413	0.0805846	2.8146e-08	6.44483e-08	0.908355
MGP_C57BL6NJ_G0001675	NA	0.861432	0.989178	0.0124713	0.321858	0.567413	0.0765517	3.04189e-08	6.85264e-08	0.883193
MGP_C57BL6NJ_G0001676	NA	0.980397	0.996767	-0.00192019	0.457943	0.616042	0.0622192	1.88314e-07	3.72396e-07	0.825427
MGP_C57BL6NJ_G0001677	NA	0.914961	0.989178	-0.00706258	0.249897	0.567413	0.0829242	8.83257e-09	3.18338e-08	0.908355
MGP_C57BL6NJ_G0001678	NA	0.809184	0.97642	-0.0164532	0.398833	0.567413	0.0617952	1.24215e-08	3.18338e-08	0.908355
MGP_C57BL6NJ_G0001679	NA	0.771492	0.97642	0.0152612	0.0605837	0.551331	0.112366	5.08691e-10	3.18338e-08	0.913649
MGP_C57BL6NJ_G0001680	NA	0.809184	0.97642	-0.0164532	0.398833	0.567413	0.0617952	1.24215e-08	3.18338e-08	0.908355
MGP_C57BL6NJ_G0001681	NA	0.809184	0.97642	-0.0164532	0.398833	0.567413	0.0617952	1.24215e-08	3.18338e-08	0.908355
MGP_C57BL6NJ_G0001682	NA	0.791073	0.97642	-0.0189253	0.604622	0.743284	0.0393909	5.07941e-08	1.09002e-07	0.844407
MGP_C57BL6NJ_G0001683	NA	0.770683	0.97642	-0.0228858	0.477022	0.632822	0.0597312	5.67335e-08	1.20607e-07	0.918985
MGP_C57BL6NJ_G0001684	NA	0.851573	0.989178	-0.0131072	0.293136	0.567413	0.0798442	1.47438e-08	3.71871e-08	0.920874
MGP_C57BL6NJ_G0001685	NA	0.777801	0.97642	0.0184903	0.808603	0.880553	-0.0168276	2.26673e-08	5.36056e-08	0.829732
MGP_C57BL6NJ_G0001686	NA	0.38414	0.97642	0.088969	0.3024	0.567413	0.112532	7.61526e-07	1.41306e-06	0.938744
MGP_C57BL6NJ_G0001687	NA	0.987384	0.997769	0.00101618	0.237988	0.567413	0.0827705	4.95689e-09	3.18338e-08	0.926686
MGP_C57BL6NJ_G0001688	NA	0.220776	0.97642	0.116099	0.501874	0.654051	0.0660896	4.67456e-07	8.85424e-07	0.895874
MGP_C57BL6NJ_G0001689	NA	0.0970723	0.97642	0.14163	0.285943	0.567413	0.0934032	3.75866e-08	8.31825e-08	0.979298
MGP_C57BL6NJ_G0001690	NA	0.753904	0.97642	0.0246972	0.329188	0.567413	0.0829737	8.38953e-08	1.73511e-07	0.891172
MGP_C57BL6NJ_G0001691	NA	0.809184	0.97642	-0.0164532	0.398833	0.567413	0.0617952	1.24215e-08	3.18338e-08	0.908355
MGP_C57BL6NJ_G0001692	NA	0.809184	0.97642	-0.0164532	0.398833	0.567413	0.0617952	1.24215e-08	3.18338e-08	0.908355
MGP_C57BL6NJ_G0001693	NA	0.809184	0.97642	-0.0164532	0.398833	0.567413	0.0617952	1.24215e-08	3.18338e-08	0.908355
MGP_C57BL6NJ_G0001694	NA	0.946473	0.991739	0.00654297	0.355826	0.567413	0.0971193	3.07078e-07	5.92821e-07	0.985814
MGP_C57BL6NJ_G0001695	NA	0.851903	0.989178	-0.0110329	0.618895	0.746547	0.0313148	1.69202e-09	3.18338e-08	0.93138
MGP_C57BL6NJ_G0001696	NA	0.499126	0.97642	-0.0472943	0.29432	0.567413	0.078872	1.31495e-08	3.35624e-08	0.920874
MGP_C57BL6NJ_G0001697	NA	0.939548	0.989991	-0.00527021	0.620893	0.746547	0.0366334	2.21056e-08	5.2407e-08	0.883193
MGP_C57BL6NJ_G0001698	NA	0.571009	0.97642	-0.0390253	0.595488	0.736156	0.0387559	1.40971e-08	3.57247e-08	0.903646
MGP_C57BL6NJ_G0001699	NA	0.809184	0.97642	-0.0164532	0.398833	0.567413	0.0617952	1.24215e-08	3.18338e-08	0.908355
MGP_C57BL6NJ_G0001700	NA	0.809184	0.97642	-0.0164532	0.398833	0.567413	0.0617952	1.24215e-08	3.18338e-08	0.908355
MGP_C57BL6NJ_G0001701	NA	0.809184	0.97642	-0.0164532	0.398833	0.567413	0.0617952	1.24215e-08	3.18338e-08	0.908355
MGP_C57BL6NJ_G0001702	NA	0.809184	0.97642	-0.0164532	0.398833	0.567413	0.0617952	1.24215e-08	3.18338e-08	0.908355
MGP_C57BL6NJ_G0001703	NA	0.809184	0.97642	-0.0164532	0.398833	0.567413	0.0617952	1.24215e-08	3.18338e-08	0.908355
MGP_C57BL6NJ_G0001704	NA	0.809184	0.97642	-0.0164532	0.398833	0.567413	0.0617952	1.24215e-08	3.18338e-08	0.908355
MGP_C57BL6NJ_G0001705	NA	0.809184	0.97642	-0.0164532	0.398833	0.567413	0.0617952	1.24215e-08	3.18338e-08	0.908355
MGP_C57BL6NJ_G0001706	NA	0.809184	0.97642	-0.0164532	0.398833	0.567413	0.0617952	1.24215e-08	3.18338e-08	0.908355
MGP_C57BL6NJ_G0001707	NA	0.809184	0.97642	-0.0164532	0.398833	0.567413	0.0617952	1.24215e-08	3.18338e-08	0.908355
MGP_C57BL6NJ_G0001708	NA	0.760773	0.97642	-0.018832	0.28655	0.567413	0.071431	5.85664e-09	3.18338e-08	0.877874
MGP_C57BL6NJ_G0001709	NA	0.993249	0.999179	0.000591747	0.411278	0.579163	0.0617952	1.05115e-08	3.18338e-08	0.946706
MGP_C57BL6NJ_G0001710	NA	0.397366	0.97642	0.0893672	0.710788	0.809557	-0.0410391	0.0012526	0.00177553	0.446706
MGP_C57BL6NJ_G0001711	NA	0.809184	0.97642	-0.0164532	0.398833	0.567413	0.0617952	1.24215e-08	3.18338e-08	0.908355
MGP_C57BL6NJ_G0001712	NA	0.897904	0.989178	-0.00830618	0.375655	0.567413	0.0617952	5.38716e-09	3.18338e-08	0.926686
MGP_C57BL6NJ_G0001713	NA	0.459894	0.97642	-0.0896818	0.0761546	0.567413	0.240995	2.5423e-05	4.16657e-05	0.801797
MGP_C57BL6NJ_G0001714	NA	0.00501362	0.97642	-0.326634	0.0881398	0.567413	0.188909	0.000124015	0.000191704	0.556141
MGP_C57BL6NJ_G0001715	NA	0.347351	0.97642	0.054516	0.456858	0.615127	-0.0454714	3.13857e-09	3.18338e-08	0.853502
MGP_C57BL6NJ_G0001716	NA	0.549519	0.97642	-0.0417695	0.283016	0.567413	0.0807824	1.53468e-08	3.81161e-08	0.908355
MGP_C57BL6NJ_G0001717	NA	0.579361	0.97642	-0.112534	0.025368	0.351693	0.5315	0.00115074	0.00163679	0.875741
MGP_C57BL6NJ_G0001718	NA	0.0768359	0.97642	-0.187119	0.73671	0.828293	0.0354171	0.0215463	0.0270957	0.270011
MGP_C57BL6NJ_G0001719	NA	0.896255	0.989178	-0.00962202	0.659874	0.771606	0.0345694	3.64081e-08	8.077e-08	0.898505
MGP_C57BL6NJ_G0001720	NA	0.366826	0.97642	-0.0759335	0.0495843	0.495566	0.186801	6.81834e-08	1.4301e-07	0.954957
MGP_C57BL6NJ_G0001721	NA	0.775783	0.97642	-0.0175142	0.427906	0.592169	0.0522901	4.30173e-09	3.18338e-08	0.895822
MGP_C57BL6NJ_G0001722	NA	0.985368	0.99771	0.00128824	0.187764	0.567413	0.101714	1.80501e-08	4.38446e-08	0.908355
MGP_C57BL6NJ_G0001723	NA	0.883418	0.989178	-0.0153212	0.763272	0.848224	0.0334252	1.03329e-05	1.74811e-05	0.763012
MGP_C57BL6NJ_G0001724	NA	0.809184	0.97642	-0.0164532	0.398833	0.567413	0.0617952	1.24215e-08	3.18338e-08	0.908355
MGP_C57BL6NJ_G0001725	NA	0.809184	0.97642	-0.0164532	0.398833	0.567413	0.0617952	1.24215e-08	3.18338e-08	0.908355
MGP_C57BL6NJ_G0001726	NA	0.569573	0.97642	0.0594707	0.538293	0.687215	0.0683372	8.68995e-07	1.60552e-06	0.957387
MGP_C57BL6NJ_G0001727	NA	0.816804	0.979425	0.0179469	0.299483	0.567413	0.0870656	6.90534e-08	1.44694e-07	0.892083
MGP_C57BL6NJ_G0001728	NA	0.823541	0.981945	-0.0168092	0.698889	0.800152	-0.0309902	5.45316e-08	1.16311e-07	0.885931
MGP_C57BL6NJ_G0001729	NA	0.412222	0.97642	0.0516851	0.0307033	0.385876	0.157179	1.11861e-08	3.18338e-08	0.837186
MGP_C57BL6NJ_G0001730	NA	0.0782581	0.97642	-0.192176	0.214716	0.567413	0.138985	1.26592e-06	2.30333e-06	0.911175
MGP_C57BL6NJ_G0001731	NA	0.809184	0.97642	-0.0164532	0.398833	0.567413	0.0617952	1.24215e-08	3.18338e-08	0.908355
MGP_C57BL6NJ_G0001732	NA	0.568466	0.97642	-0.0446147	0.4889	0.642893	0.0576039	5.04374e-08	1.08287e-07	0.920419
MGP_C57BL6NJ_G0001733	NA	0.0844589	0.97642	0.188695	0.507498	0.659123	-0.0729162	0.0255151	0.0318528	0.270508
MGP_C57BL6NJ_G0001734	NA	0.897904	0.989178	-0.00830618	0.375655	0.567413	0.0617952	5.38716e-09	3.18338e-08	0.926686
MGP_C57BL6NJ_G0001735	NA	0.809184	0.97642	-0.0164532	0.398833	0.567413	0.0617952	1.24215e-08	3.18338e-08	0.908355
MGP_C57BL6NJ_G0001736	NA	0.643991	0.97642	-0.0328289	0.824614	0.891574	0.0166423	1.08383e-07	2.20681e-07	0.784073
MGP_C57BL6NJ_G0001737	NA	0.809184	0.97642	-0.0164532	0.398833	0.567413	0.0617952	1.24215e-08	3.18338e-08	0.908355
MGP_C57BL6NJ_G0001738	NA	0.809184	0.97642	-0.0164532	0.398833	0.567413	0.0617952	1.24215e-08	3.18338e-08	0.908355
MGP_C57BL6NJ_G0001739	NA	0.809184	0.97642	-0.0164532	0.398833	0.567413	0.0617952	1.24215e-08	3.18338e-08	0.908355
MGP_C57BL6NJ_G0001740	NA	0.809184	0.97642	-0.0164532	0.398833	0.567413	0.0617952	1.24215e-08	3.18338e-08	0.908355
MGP_C57BL6NJ_G0001741	NA	0.809184	0.97642	-0.0164532	0.398833	0.567413	0.0617952	1.24215e-08	3.18338e-08	0.908355
MGP_C57BL6NJ_G0001742	NA	0.45162	0.97642	-0.0531586	0.661161	0.772671	0.0325813	2.48555e-08	5.82209e-08	0.878485
MGP_C57BL6NJ_G0001743	NA	0.383013	0.97642	0.0952744	0.857087	0.912455	0.0205517	0.0319107	0.0394452	0.269528
MGP_C57BL6NJ_G0001744	NA	0.336892	0.97642	-0.0708369	0.729788	0.8231	0.0265824	5.53967e-08	1.17997e-07	0.850407
MGP_C57BL6NJ_G0001745	NA	0.961629	0.993638	0.00579878	0.520416	0.670834	0.0828593	0.646309	0.673035	0.0589175
MGP_C57BL6NJ_G0001746	NA	0.582753	0.97642	0.086675	0.575171	0.719341	0.093811	4.74018e-05	7.58507e-05	0.982831
MGP_C57BL6NJ_G0001747	NA	0.00422354	0.97642	-0.301862	0.115429	0.567413	0.15556	0.0326464	0.040311	-0.220713
MGP_C57BL6NJ_G0001748	NA	0.516079	0.97642	0.0527427	0.512285	0.663397	-0.0564577	0.280137	0.308993	-0.0944746
MGP_C57BL6NJ_G0001749	NA	0.478842	0.97642	-0.0556058	0.365627	0.567413	0.0758393	7.91776e-08	1.64416e-07	0.885374
MGP_C57BL6NJ_G0001750	NA	0.641563	0.97642	-0.0359075	0.380928	0.567413	0.0724996	7.65668e-08	1.59317e-07	0.877381
MGP_C57BL6NJ_G0001751	NA	0.887691	0.989178	0.0114734	0.341509	0.567413	0.0834637	9.77556e-08	2.00402e-07	0.908344
MGP_C57BL6NJ_G0001752	NA	0.382708	0.97642	0.0605613	0.120561	0.567413	0.118223	2.29865e-08	5.42574e-08	0.86529
MGP_C57BL6NJ_G0001753	NA	0.94426	0.991521	0.00518326	0.867615	0.918458	0.0131131	6.44006e-08	1.35595e-07	0.859673
MGP_C57BL6NJ_G0001754	NA	0.847828	0.989178	0.0122675	0.400761	0.569367	0.0577624	6.41036e-09	3.18338e-08	0.901524
MGP_C57BL6NJ_G0001755	NA	0.608784	0.97642	-0.0322364	0.36063	0.567413	0.0617952	2.90528e-09	3.18338e-08	0.944633
MGP_C57BL6NJ_G0001756	NA	0.854577	0.989178	-0.0226703	0.934807	0.96033	0.0107256	6.76294e-05	0.000106895	0.746378
MGP_C57BL6NJ_G0001757	NA	0.809184	0.97642	-0.0164532	0.398833	0.567413	0.0617952	1.24215e-08	3.18338e-08	0.908355
MGP_C57BL6NJ_G0001758	NA	0.569801	0.97642	-0.0726024	0.229944	0.567413	0.166453	0.000315714	0.000472055	0.64588
MGP_C57BL6NJ_G0001759	NA	0.0927765	0.97642	0.219197	0.561978	0.707955	-0.0761595	0.00839672	0.0110119	0.398636
MGP_C57BL6NJ_G0001760	NA	0.735047	0.97642	-0.0334023	0.585934	0.728553	0.0572402	0.286472	0.315482	0.113954
MGP_C57BL6NJ_G0001761	NA	0.809184	0.97642	-0.0164532	0.398833	0.567413	0.0617952	1.24215e-08	3.18338e-08	0.908355
MGP_C57BL6NJ_G0001762	NA	0.809184	0.97642	-0.0164532	0.398833	0.567413	0.0617952	1.24215e-08	3.18338e-08	0.908355
MGP_C57BL6NJ_G0001763	NA	0.318403	0.97642	-0.107656	0.149039	0.567413	-0.16891	0.000563245	0.000823468	0.502149
MGP_C57BL6NJ_G0001764	NA	0.960323	0.993638	0.0037357	0.649113	0.76393	0.0363905	4.22654e-08	9.27281e-08	0.90297
MGP_C57BL6NJ_G0001765	NA	0.434452	0.97642	-0.0537757	0.181742	0.567413	0.0998473	1.65147e-08	4.04496e-08	0.885316
MGP_C57BL6NJ_G0001766	NA	0.200346	0.97642	-0.120455	0.434256	0.597346	0.0763707	3.68495e-07	7.04768e-07	0.905179
MGP_C57BL6NJ_G0001767	NA	0.718763	0.97642	0.040118	0.0047155	0.143393	0.395246	3.24183e-06	5.7153e-06	0.906901
MGP_C57BL6NJ_G0001768	NA	0.939548	0.989991	-0.00527021	0.620893	0.746547	0.0366334	2.21056e-08	5.2407e-08	0.883193
MGP_C57BL6NJ_G0001769	NA	0.592566	0.97642	0.069129	0.881126	0.926959	0.0203801	0.000153059	0.000234842	0.709782
MGP_C57BL6NJ_G0001770	NA	0.529892	0.97642	-0.0503974	0.184723	0.567413	0.116096	4.39145e-08	9.54763e-08	0.953904
MGP_C57BL6NJ_G0001771	NA	0.47076	0.97642	-0.107194	0.216379	0.567413	0.198978	0.000232726	0.000352187	0.775238
MGP_C57BL6NJ_G0001772	NA	0.809184	0.97642	-0.0164532	0.398833	0.567413	0.0617952	1.24215e-08	3.18338e-08	0.908355
MGP_C57BL6NJ_G0001773	NA	0.75316	0.97642	0.0311146	0.857127	0.912455	-0.0188676	1.40366e-05	2.34869e-05	0.700046
MGP_C57BL6NJ_G0001774	NA	0.49244	0.97642	0.0420253	0.787437	0.865715	-0.0173673	4.49192e-09	3.18338e-08	0.881607
MGP_C57BL6NJ_G0001775	NA	0.172287	0.97642	-0.163111	0.48705	0.64126	-0.0856148	1.61388e-05	2.6871e-05	0.804123
MGP_C57BL6NJ_G0001776	NA	0.353941	0.97642	-0.076021	0.27257	0.567413	0.0961182	8.93016e-07	1.64738e-06	0.740741
MGP_C57BL6NJ_G0001777	NA	0.825533	0.98216	-0.0202296	0.0210833	0.318786	0.250926	3.2682e-08	7.30559e-08	1.12707
MGP_C57BL6NJ_G0001778	NA	0.841936	0.988816	-0.0161741	0.719159	0.816012	-0.0309902	3.2566e-07	6.26693e-07	0.815569
MGP_C57BL6NJ_G0001779	NA	0.633107	0.97642	0.0555832	0.639946	0.757075	0.0577604	2.32125e-05	3.81845e-05	0.781508
MGP_C57BL6NJ_G0001780	NA	0.922562	0.989991	0.00701347	0.0116003	0.233237	0.221099	1.85373e-09	3.18338e-08	1.12909
MGP_C57BL6NJ_G0001781	NA	0.301511	0.97642	0.132244	0.0119625	0.236699	0.381699	9.12668e-05	0.000142692	0.732298
MGP_C57BL6NJ_G0001782	NA	0.574	0.97642	0.0479274	0.308149	0.567413	0.0935336	9.14253e-08	1.88186e-07	0.952994
MGP_C57BL6NJ_G0001783	NA	0.686828	0.97642	-0.0352978	0.0447206	0.471076	-0.202126	8.31652e-07	1.53881e-06	0.80738
MGP_C57BL6NJ_G0001784	NA	0.884862	0.989178	0.00846935	0.559357	0.705557	0.0364529	4.2392e-09	3.18338e-08	0.854122
MGP_C57BL6NJ_G0001785	NA	0.888766	0.989178	0.0153973	0.184506	0.567413	0.160613	0.045217	0.0550488	0.254201
MGP_C57BL6NJ_G0001786	NA	0.0291635	0.97642	-0.234874	0.939622	0.963421	-0.00782836	0.000711142	0.00103089	0.449661
MGP_C57BL6NJ_G0001787	NA	0.96309	0.993638	-0.00290637	0.639778	0.757028	0.0313148	7.18207e-09	3.18338e-08	0.877874
MGP_C57BL6NJ_G0001788	NA	0.94426	0.991521	0.00518326	0.867615	0.918458	0.0131131	6.44006e-08	1.35595e-07	0.859673
MGP_C57BL6NJ_G0001789	NA	0.809184	0.97642	-0.0164532	0.398833	0.567413	0.0617952	1.24215e-08	3.18338e-08	0.908355
MGP_C57BL6NJ_G0001790	NA	0.981896	0.997248	-0.00249643	0.0640124	0.564168	0.232132	4.40612e-06	7.68485e-06	0.872339
MGP_C57BL6NJ_G0001791	NA	0.275381	0.97642	-0.0972663	0.683797	0.789038	-0.0377197	8.87916e-07	1.63841e-06	0.800378
MGP_C57BL6NJ_G0001792	NA	0.795891	0.97642	0.0389324	0.636055	0.756934	0.075788	0.0802069	0.0948264	0.297236
MGP_C57BL6NJ_G0001793	NA	0.902124	0.989178	-0.0108589	0.0112734	0.229247	0.271937	1.46422e-07	2.93307e-07	0.953175
MGP_C57BL6NJ_G0001794	NA	0.809184	0.97642	-0.0164532	0.398833	0.567413	0.0617952	1.24215e-08	3.18338e-08	0.908355
MGP_C57BL6NJ_G0001795	NA	0.984175	0.99771	-0.00148906	0.443196	0.603744	0.0617952	2.56962e-08	5.97711e-08	0.942024
MGP_C57BL6NJ_G0001796	NA	0.914961	0.989178	-0.00706258	0.249897	0.567413	0.0829242	8.83257e-09	3.18338e-08	0.908355
MGP_C57BL6NJ_G0001797	NA	0.809184	0.97642	-0.0164532	0.398833	0.567413	0.0617952	1.24215e-08	3.18338e-08	0.908355
MGP_C57BL6NJ_G0001798	NA	0.659014	0.97642	-0.0313687	0.607747	0.744067	0.0387559	1.68703e-08	4.12408e-08	0.920874
MGP_C57BL6NJ_G0001799	NA	0.219511	0.97642	-0.098609	0.0383743	0.432464	0.187092	6.38163e-08	1.3462e-07	0.903646
MGP_C57BL6NJ_G0001800	NA	0.809184	0.97642	-0.0164532	0.398833	0.567413	0.0617952	1.24215e-08	3.18338e-08	0.908355
MGP_C57BL6NJ_G0001801	NA	0.502917	0.97642	-0.0493216	0.145701	0.567413	0.117609	2.22671e-08	5.27473e-08	0.926686
MGP_C57BL6NJ_G0001802	NA	0.496512	0.97642	-0.0515688	0.685438	0.790189	0.0323834	5.88014e-08	1.24784e-07	0.878101
MGP_C57BL6NJ_G0001803	NA	0.272512	0.97642	-0.170971	0.567694	0.713123	0.0927489	0.50916	0.540194	0.107385
MGP_C57BL6NJ_G0001804	NA	0.333308	0.97642	-0.0736138	0.96416	0.977914	0.00355751	6.7197e-08	1.41078e-07	0.862471
MGP_C57BL6NJ_G0001805	NA	0.939548	0.989991	-0.00527021	0.620893	0.746547	0.0366334	2.21056e-08	5.2407e-08	0.883193
MGP_C57BL6NJ_G0001806	NA	0.123877	0.97642	-0.194692	0.000305373	0.031758	0.615563	2.65937e-07	5.16748e-07	1.23442
MGP_C57BL6NJ_G0001807	NA	0.0471369	0.97642	-0.26981	0.208148	0.567413	0.172645	0.0162186	0.0206589	0.360661
MGP_C57BL6NJ_G0001808	NA	0.549519	0.97642	-0.0417695	0.283016	0.567413	0.0807824	1.53468e-08	3.81161e-08	0.908355
MGP_C57BL6NJ_G0001809	NA	0.240221	0.97642	-0.0872162	0.220473	0.567413	0.0967558	3.35949e-08	7.49864e-08	0.885316
MGP_C57BL6NJ_G0001810	NA	0.809184	0.97642	-0.0164532	0.398833	0.567413	0.0617952	1.24215e-08	3.18338e-08	0.908355
MGP_C57BL6NJ_G0001811	NA	0.58472	0.97642	0.0446785	0.134633	0.567413	0.13505	1.04396e-07	2.13175e-07	0.903705
MGP_C57BL6NJ_G0001812	NA	0.809184	0.97642	-0.0164532	0.398833	0.567413	0.0617952	1.24215e-08	3.18338e-08	0.908355
MGP_C57BL6NJ_G0001813	NA	0.809184	0.97642	-0.0164532	0.398833	0.567413	0.0617952	1.24215e-08	3.18338e-08	0.908355
MGP_C57BL6NJ_G0001814	NA	0.863169	0.989178	-0.0123184	0.591905	0.73358	0.0408559	5.77464e-08	1.22652e-07	0.836267
MGP_C57BL6NJ_G0001815	NA	0.939548	0.989991	-0.00527021	0.620893	0.746547	0.0366334	2.21056e-08	5.2407e-08	0.883193
MGP_C57BL6NJ_G0001816	NA	0.809184	0.97642	-0.0164532	0.398833	0.567413	0.0617952	1.24215e-08	3.18338e-08	0.908355
MGP_C57BL6NJ_G0001817	NA	0.258156	0.97642	-0.0833456	0.639521	0.757028	0.0358267	7.58596e-08	1.57925e-07	0.820925
MGP_C57BL6NJ_G0001818	NA	0.809184	0.97642	-0.0164532	0.398833	0.567413	0.0617952	1.24215e-08	3.18338e-08	0.908355
MGP_C57BL6NJ_G0001819	NA	0.807635	0.97642	0.0180112	0.467135	0.624057	0.0576039	2.77287e-08	6.4156e-08	0.921149
MGP_C57BL6NJ_G0001820	NA	0.897904	0.989178	-0.00830618	0.375655	0.567413	0.0617952	5.38716e-09	3.18338e-08	0.926686
MGP_C57BL6NJ_G0001821	NA	0.161149	0.97642	0.093719	0.829825	0.895406	0.0146552	3.43491e-09	3.18338e-08	0.954992
MGP_C57BL6NJ_G0001822	NA	0.914961	0.989178	-0.00706258	0.249897	0.567413	0.0829242	8.83257e-09	3.18338e-08	0.908355
MGP_C57BL6NJ_G0001823	NA	0.914961	0.989178	-0.00706258	0.249897	0.567413	0.0829242	8.83257e-09	3.18338e-08	0.908355
MGP_C57BL6NJ_G0001824	NA	0.870529	0.989178	0.0147711	0.9536	0.971571	0.00559056	0.00024758	0.000373634	0.474151
MGP_C57BL6NJ_G0001825	NA	0.809184	0.97642	-0.0164532	0.398833	0.567413	0.0617952	1.24215e-08	3.18338e-08	0.908355
MGP_C57BL6NJ_G0001826	NA	0.122848	0.97642	-0.213944	0.33683	0.567413	0.13703	0.000145719	0.000223974	0.733457
MGP_C57BL6NJ_G0001827	NA	0.0715607	0.97642	-0.16612	0.0161897	0.278146	-0.248362	0.000124417	0.000192296	-0.487216
MGP_C57BL6NJ_G0001828	NA	0.608403	0.97642	-0.0336255	0.90489	0.942096	0.00827543	1.55624e-08	3.85513e-08	0.854835
MGP_C57BL6NJ_G0001829	NA	0.809184	0.97642	-0.0164532	0.398833	0.567413	0.0617952	1.24215e-08	3.18338e-08	0.908355
MGP_C57BL6NJ_G0001830	NA	0.611305	0.97642	0.0292917	0.718835	0.815761	-0.0219511	1.45562e-09	3.18338e-08	0.915579
MGP_C57BL6NJ_G0001831	NA	0.866009	0.989178	-0.0132774	0.347254	0.567413	0.0798373	7.38676e-08	1.54036e-07	0.901311
MGP_C57BL6NJ_G0001832	NA	0.666986	0.97642	-0.04582	0.461547	0.619168	0.0837726	3.79822e-06	6.65937e-06	0.853081
MGP_C57BL6NJ_G0001833	NA	0.202226	0.97642	-0.163225	0.215226	0.567413	0.167935	4.7937e-05	7.66712e-05	0.774935
MGP_C57BL6NJ_G0001834	NA	0.838836	0.987974	-0.0141227	0.518828	0.669397	-0.0478819	3.92847e-08	8.66931e-08	0.83959
MGP_C57BL6NJ_G0001835	NA	0.216084	0.97642	0.122244	0.511652	0.662898	-0.0672438	4.462e-05	7.15665e-05	0.603986
MGP_C57BL6NJ_G0001836	NA	0.336964	0.97642	-0.0965695	0.448661	0.608215	0.0802457	1.57117e-05	2.61864e-05	0.691929
MGP_C57BL6NJ_G0001837	NA	0.402327	0.97642	-0.0835505	0.698844	0.800123	-0.0404782	0.655088	0.681694	-0.0467851
MGP_C57BL6NJ_G0001838	NA	0.709826	0.97642	-0.0243032	0.673108	0.781478	0.0292507	1.51521e-08	3.80884e-08	0.854835
MGP_C57BL6NJ_G0001839	NA	0.880168	0.989178	-0.0123022	0.643109	0.759522	0.0402627	5.67388e-07	1.06654e-06	0.781152
MGP_C57BL6NJ_G0001840	NA	0.702002	0.97642	0.0335806	0.820697	0.88894	-0.0210576	1.69086e-07	3.36136e-07	0.933039
MGP_C57BL6NJ_G0001841	NA	0.206232	0.97642	-0.0994823	0.518268	0.668862	-0.0526301	4.31759e-08	9.39682e-08	0.91415
MGP_C57BL6NJ_G0001842	NA	0.995291	0.999365	-0.000445776	0.324156	0.567413	0.0805846	3.3953e-08	7.57077e-08	0.925582
MGP_C57BL6NJ_G0001843	NA	0.8183	0.97991	-0.0359607	0.17847	0.567413	0.231638	0.000489732	0.000719677	0.755433
MGP_C57BL6NJ_G0001844	NA	0.966453	0.993638	0.00308274	0.447229	0.606833	0.0597899	4.01185e-08	8.83432e-08	0.885374
MGP_C57BL6NJ_G0001845	NA	0.538512	0.97642	-0.100284	0.153505	0.567413	0.25545	0.0780556	0.0924133	0.322554
MGP_C57BL6NJ_G0001846	NA	0.0496491	0.97642	0.189706	0.00327542	0.119285	-0.335038	0.00450808	0.00606384	0.319381
MGP_C57BL6NJ_G0001847	NA	0.512005	0.97642	-0.0471724	0.61027	0.744067	0.0387559	2.91306e-08	6.59023e-08	0.885316
MGP_C57BL6NJ_G0001848	NA	0.916156	0.989178	-0.00713087	0.261487	0.567413	0.0827705	1.17163e-08	3.18338e-08	0.908355
MGP_C57BL6NJ_G0001849	NA	0.0206251	0.97642	-0.19759	0.335387	0.567413	-0.0793899	1.50679e-06	2.727e-06	0.668126
MGP_C57BL6NJ_G0001850	NA	0.752531	0.97642	-0.022429	0.580571	0.723834	0.0418655	4.6387e-08	1.00282e-07	0.846901
MGP_C57BL6NJ_G0001851	NA	0.57065	0.97642	-0.0371734	0.128052	0.567413	0.110276	7.40122e-09	3.18338e-08	0.907993
MGP_C57BL6NJ_G0001852	NA	0.809184	0.97642	-0.0164532	0.398833	0.567413	0.0617952	1.24215e-08	3.18338e-08	0.908355
MGP_C57BL6NJ_G0001853	NA	0.300286	0.97642	0.0828041	0.864251	0.916716	-0.0141887	1.24671e-07	2.51812e-07	0.856359
MGP_C57BL6NJ_G0001854	NA	0.14977	0.97642	-0.105105	0.0798045	0.567413	0.138459	1.18743e-08	3.18338e-08	0.936683
MGP_C57BL6NJ_G0001855	NA	0.749718	0.97642	-0.0446257	0.232703	0.567413	0.18196	0.000262262	0.000394863	0.725927
MGP_C57BL6NJ_G0001856	NA	0.275044	0.97642	-0.116149	0.0564522	0.53041	0.226665	1.45653e-06	2.63835e-06	0.912879
MGP_C57BL6NJ_G0001857	NA	0.743835	0.97642	-0.029217	0.431982	0.595984	0.0753034	3.22764e-07	6.21236e-07	0.898539
MGP_C57BL6NJ_G0001858	NA	0.685821	0.97642	-0.0271442	0.30926	0.567413	0.0736696	1.18913e-08	3.18338e-08	0.895929
MGP_C57BL6NJ_G0001859	NA	0.809184	0.97642	-0.0164532	0.398833	0.567413	0.0617952	1.24215e-08	3.18338e-08	0.908355
MGP_C57BL6NJ_G0001860	NA	0.809184	0.97642	-0.0164532	0.398833	0.567413	0.0617952	1.24215e-08	3.18338e-08	0.908355
MGP_C57BL6NJ_G0001861	NA	0.809184	0.97642	-0.0164532	0.398833	0.567413	0.0617952	1.24215e-08	3.18338e-08	0.908355
MGP_C57BL6NJ_G0001862	NA	0.910662	0.989178	0.0086002	0.232915	0.567413	0.0998346	3.95904e-08	8.73254e-08	0.926686
MGP_C57BL6NJ_G0001863	NA	0.809184	0.97642	-0.0164532	0.398833	0.567413	0.0617952	1.24215e-08	3.18338e-08	0.908355
MGP_C57BL6NJ_G0001864	NA	0.809184	0.97642	-0.0164532	0.398833	0.567413	0.0617952	1.24215e-08	3.18338e-08	0.908355
MGP_C57BL6NJ_G0001865	NA	0.809184	0.97642	-0.0164532	0.398833	0.567413	0.0617952	1.24215e-08	3.18338e-08	0.908355
MGP_C57BL6NJ_G0001866	NA	0.917492	0.989178	-0.00719272	0.655362	0.768406	0.0329959	2.18788e-07	4.29169e-07	0.723604
MGP_C57BL6NJ_G0001867	NA	0.863127	0.989178	0.0135341	0.702298	0.802825	0.0319025	1.23885e-07	2.50272e-07	0.859673
MGP_C57BL6NJ_G0001868	NA	0.341465	0.97642	-0.123046	0.664981	0.775769	-0.0585432	0.000291121	0.000436762	0.652348
MGP_C57BL6NJ_G0001869	NA	0.107545	0.97642	0.323968	0.617385	0.746547	-0.101606	0.0156749	0.0199992	-0.553296
MGP_C57BL6NJ_G0001870	NA	0.90128	0.989178	-0.00879659	0.41746	0.583014	0.0617952	1.61205e-08	3.95454e-08	0.925582
MGP_C57BL6NJ_G0001871	NA	0.342889	0.97642	-0.055436	0.520131	0.670659	0.0394742	1.58358e-09	3.18338e-08	0.909934
MGP_C57BL6NJ_G0001872	NA	0.86659	0.989178	0.0088943	0.114124	0.567413	0.0933784	5.61445e-10	3.18338e-08	0.914153
MGP_C57BL6NJ_G0001873	NA	0.931649	0.989991	-0.00986099	0.852585	0.910074	-0.0226724	0.01412	0.0181024	0.339965
MGP_C57BL6NJ_G0001874	NA	0.32917	0.97642	-0.0763148	0.632922	0.755019	-0.0390348	1.49012e-06	2.6979e-06	0.672855
MGP_C57BL6NJ_G0001875	NA	0.809184	0.97642	-0.0164532	0.398833	0.567413	0.0617952	1.24215e-08	3.18338e-08	0.908355
MGP_C57BL6NJ_G0001876	NA	0.783417	0.97642	0.0233474	0.913069	0.947015	0.00982252	4.02302e-07	7.6675e-07	0.837593
MGP_C57BL6NJ_G0001877	NA	0.917956	0.989178	0.006416	0.434314	0.597346	0.0522901	6.4931e-09	3.18338e-08	0.877874
MGP_C57BL6NJ_G0001878	NA	0.841822	0.988816	0.014334	0.649113	0.76393	0.0347818	4.392e-08	9.54763e-08	0.860212
MGP_C57BL6NJ_G0001879	NA	0.932551	0.989991	-0.00623962	0.621314	0.746547	0.0388146	4.28538e-08	9.32967e-08	0.885374
MGP_C57BL6NJ_G0001880	NA	0.749906	0.97642	-0.0220228	0.59766	0.73793	0.0388146	1.21991e-08	3.18338e-08	0.921653
MGP_C57BL6NJ_G0001881	NA	0.809184	0.97642	-0.0164532	0.398833	0.567413	0.0617952	1.24215e-08	3.18338e-08	0.908355
MGP_C57BL6NJ_G0001882	NA	0.809184	0.97642	-0.0164532	0.398833	0.567413	0.0617952	1.24215e-08	3.18338e-08	0.908355
MGP_C57BL6NJ_G0001883	NA	0.453473	0.97642	-0.0663155	0.831554	0.896424	0.0197485	9.64157e-07	1.77415e-06	0.798355
MGP_C57BL6NJ_G0001884	NA	0.693756	0.97642	0.0320439	0.887638	0.931021	0.0121621	1.93459e-07	3.82019e-07	0.85482
MGP_C57BL6NJ_G0001885	NA	0.710281	0.97642	-0.0243001	0.158105	0.567413	0.101758	5.92346e-09	3.18338e-08	0.926686
MGP_C57BL6NJ_G0001886	NA	0.551014	0.97642	-0.0488746	0.202493	0.567413	0.113749	1.11426e-07	2.26539e-07	0.899938
MGP_C57BL6NJ_G0001887	NA	0.735612	0.97642	0.0291279	0.5879	0.730181	0.0497613	2.83147e-07	5.48814e-07	0.8769
MGP_C57BL6NJ_G0001888	NA	0.701661	0.97642	-0.0286336	0.353268	0.567413	0.0746808	4.12144e-08	9.05915e-08	0.89811
MGP_C57BL6NJ_G0001889	NA	0.961454	0.993638	0.00362771	0.646822	0.762204	0.0366334	4.19444e-08	9.20975e-08	0.903213
MGP_C57BL6NJ_G0001890	NA	0.810806	0.976864	-0.0170822	0.760666	0.846359	0.0230714	2.93647e-08	6.63223e-08	0.884269
MGP_C57BL6NJ_G0001891	NA	0.952022	0.993112	-0.00382433	0.0517603	0.505872	0.141907	9.5414e-09	3.18338e-08	0.867413
MGP_C57BL6NJ_G0001892	NA	0.99577	0.999369	-0.000386307	0.898446	0.938096	-0.00986749	4.41864e-08	9.59945e-08	0.872971
MGP_C57BL6NJ_G0001893	NA	0.326491	0.97642	0.0743961	0.511647	0.662898	0.0522034	8.82002e-08	1.81866e-07	0.838968
MGP_C57BL6NJ_G0001894	NA	0.90128	0.989178	-0.00879659	0.41746	0.583014	0.0617952	1.61205e-08	3.95454e-08	0.925582
MGP_C57BL6NJ_G0001895	NA	0.763578	0.97642	0.0208434	0.852472	0.910074	0.0136528	1.7689e-08	4.30463e-08	0.895987
MGP_C57BL6NJ_G0001896	NA	0.175982	0.97642	-0.0964189	0.433288	0.597346	0.0577431	1.46122e-08	3.68709e-08	0.903263
MGP_C57BL6NJ_G0001897	NA	0.592132	0.97642	0.0394953	0.565444	0.711123	0.0449823	3.73809e-08	8.27716e-08	0.890669
MGP_C57BL6NJ_G0001898	NA	0.897904	0.989178	-0.00830618	0.375655	0.567413	0.0617952	5.38716e-09	3.18338e-08	0.926686
MGP_C57BL6NJ_G0001899	NA	0.0320846	0.97642	-0.213493	0.170097	0.567413	0.136822	1.21156e-06	2.20775e-06	0.808683
MGP_C57BL6NJ_G0001900	NA	0.938379	0.989991	0.00465633	0.276155	0.567413	0.0712773	2.15628e-09	3.18338e-08	0.930877
MGP_C57BL6NJ_G0001901	NA	0.849691	0.989178	-0.0145769	0.342804	0.567413	0.0787771	5.571e-08	1.1864e-07	0.902602
MGP_C57BL6NJ_G0001902	NA	0.809184	0.97642	-0.0164532	0.398833	0.567413	0.0617952	1.24215e-08	3.18338e-08	0.908355
MGP_C57BL6NJ_G0001903	NA	0.809184	0.97642	-0.0164532	0.398833	0.567413	0.0617952	1.24215e-08	3.18338e-08	0.908355
MGP_C57BL6NJ_G0001904	NA	0.809184	0.97642	-0.0164532	0.398833	0.567413	0.0617952	1.24215e-08	3.18338e-08	0.908355
MGP_C57BL6NJ_G0001905	NA	0.399243	0.97642	-0.0943053	0.591974	0.733621	0.0630482	0.0502026	0.0607478	0.24811
MGP_C57BL6NJ_G0001906	NA	0.582743	0.97642	0.068321	0.419534	0.585095	-0.107243	9.72256e-05	0.000151662	-0.717879
MGP_C57BL6NJ_G0001907	NA	0.918528	0.989178	-0.0075553	0.435862	0.597346	0.0617952	2.51504e-08	5.86245e-08	0.928375
MGP_C57BL6NJ_G0001908	NA	0.368562	0.97642	0.0935056	0.344504	0.567413	-0.104449	4.61047e-05	7.38527e-05	0.642952
MGP_C57BL6NJ_G0001909	NA	0.849785	0.989178	-0.0113445	0.0397422	0.439765	0.142648	1.08772e-09	3.18338e-08	0.979174
MGP_C57BL6NJ_G0001910	NA	0.655193	0.97642	0.0498732	0.122403	0.567413	0.191476	0.000526242	0.000771097	0.532717
MGP_C57BL6NJ_G0001911	NA	0.658259	0.97642	0.0294913	0.168451	0.567413	0.100878	9.87802e-09	3.18338e-08	0.903705
MGP_C57BL6NJ_G0001912	NA	0.809184	0.97642	-0.0164532	0.398833	0.567413	0.0617952	1.24215e-08	3.18338e-08	0.908355
MGP_C57BL6NJ_G0001913	NA	0.722583	0.97642	-0.0230565	0.0917966	0.567413	0.122887	6.91893e-09	3.18338e-08	0.908355
MGP_C57BL6NJ_G0001914	NA	0.263009	0.97642	-0.0800865	0.215033	0.567413	0.0946492	2.57522e-08	5.98878e-08	0.874867
MGP_C57BL6NJ_G0001915	NA	0.896199	0.989178	0.0148011	0.84933	0.908077	0.0228685	6.5695e-05	0.000103905	0.686917
MGP_C57BL6NJ_G0001916	NA	0.334233	0.97642	-0.079111	0.137827	0.567413	-0.132401	0.20045	0.225603	0.112893
MGP_C57BL6NJ_G0001917	NA	0.743066	0.97642	-0.0341478	0.704255	0.804468	0.0419728	0.00235297	0.00325141	0.409589
MGP_C57BL6NJ_G0001918	NA	0.512005	0.97642	-0.0471724	0.61027	0.744067	0.0387559	2.91306e-08	6.59023e-08	0.885316
MGP_C57BL6NJ_G0001919	NA	0.916084	0.989178	0.00821274	0.480953	0.636331	0.0588461	1.03938e-07	2.12293e-07	0.866998
MGP_C57BL6NJ_G0001920	NA	0.809184	0.97642	-0.0164532	0.398833	0.567413	0.0617952	1.24215e-08	3.18338e-08	0.908355
MGP_C57BL6NJ_G0001921	NA	0.13103	0.97642	-0.145499	0.702511	0.803001	0.0373453	0.000539914	0.000790595	0.438836
MGP_C57BL6NJ_G0001922	NA	0.753683	0.97642	-0.0234816	0.796863	0.872331	-0.0204178	8.59145e-08	1.77357e-07	0.844779
MGP_C57BL6NJ_G0001923	NA	0.897904	0.989178	-0.00830618	0.375655	0.567413	0.0617952	5.38716e-09	3.18338e-08	0.926686
MGP_C57BL6NJ_G0001924	NA	0.772118	0.97642	0.0205334	0.0487011	0.491278	0.160507	9.70183e-09	3.18338e-08	0.964654
MGP_C57BL6NJ_G0001925	NA	0.564307	0.97642	-0.0565137	0.389238	0.567413	0.0902845	1.31778e-06	2.39441e-06	0.863942
MGP_C57BL6NJ_G0001926	NA	0.387429	0.97642	0.121387	0.262279	0.567413	0.168762	0.0209638	0.0263858	0.378996
MGP_C57BL6NJ_G0001927	NA	0.0623555	0.97642	-0.209964	0.0209411	0.317923	-0.287186	0.392896	0.424549	0.0963876
MGP_C57BL6NJ_G0001928	NA	0.830946	0.984274	0.0128973	0.0840367	0.567413	0.117684	2.58466e-09	3.18338e-08	0.918968
MGP_C57BL6NJ_G0001929	NA	0.401748	0.97642	0.0758055	0.0655134	0.567413	0.186829	1.17398e-06	2.14164e-06	0.799056
MGP_C57BL6NJ_G0001930	NA	0.253684	0.97642	0.219429	0.20446	0.567413	0.260394	0.00111287	0.00158507	0.815967
MGP_C57BL6NJ_G0001931	NA	0.848869	0.989178	0.0176235	0.0939556	0.567413	0.174017	0.00948151	0.0123698	0.293441
MGP_C57BL6NJ_G0001932	NA	0.358626	0.97642	0.0836564	0.201538	0.567413	-0.125483	0.212259	0.237922	0.122363
MGP_C57BL6NJ_G0001933	NA	0.122302	0.97642	0.146569	0.68334	0.788678	0.0391929	0.185859	0.210078	0.131334
MGP_C57BL6NJ_G0001934	NA	0.809184	0.97642	-0.0164532	0.398833	0.567413	0.0617952	1.24215e-08	3.18338e-08	0.908355
MGP_C57BL6NJ_G0001935	NA	0.809184	0.97642	-0.0164532	0.398833	0.567413	0.0617952	1.24215e-08	3.18338e-08	0.908355
MGP_C57BL6NJ_G0001936	NA	0.681901	0.97642	0.0282771	0.278721	0.567413	0.0809189	1.19148e-08	3.18338e-08	0.920933
MGP_C57BL6NJ_G0001937	NA	0.182715	0.97642	0.267697	0.458105	0.6162	-0.154152	0.0947107	0.111048	0.363778
MGP_C57BL6NJ_G0001938	NA	0.903457	0.989178	0.00976783	0.503829	0.65581	0.0576039	9.5145e-08	1.95362e-07	0.902602
MGP_C57BL6NJ_G0001939	NA	0.0804224	0.97642	0.173503	0.610251	0.744067	-0.0506191	1.59283e-05	2.65334e-05	0.652082
MGP_C57BL6NJ_G0001940	NA	0.633813	0.97642	0.0600529	0.979699	0.987847	0.0033868	0.000186435	0.000284163	0.67836
MGP_C57BL6NJ_G0001941	NA	0.223977	0.97642	-0.110819	0.418282	0.583805	-0.0769171	3.8624e-05	6.22947e-05	0.565967
MGP_C57BL6NJ_G0001942	NA	0.809184	0.97642	-0.0164532	0.398833	0.567413	0.0617952	1.24215e-08	3.18338e-08	0.908355
MGP_C57BL6NJ_G0001943	NA	0.695726	0.97642	0.0709554	0.355392	0.567413	0.180419	8.91743e-05	0.000139542	1.06034
MGP_C57BL6NJ_G0001944	NA	0.971487	0.995554	-0.006308	0.171265	0.567413	0.26618	7.33378e-05	0.000115557	1.05651
MGP_C57BL6NJ_G0001945	NA	0.809184	0.97642	-0.0164532	0.398833	0.567413	0.0617952	1.24215e-08	3.18338e-08	0.908355
MGP_C57BL6NJ_G0001946	NA	0.650612	0.97642	0.0353548	0.735435	0.827286	0.0279254	0.959975	0.964481	-0.00413799
MGP_C57BL6NJ_G0001947	NA	0.0455719	0.97642	-0.246341	0.466007	0.622955	0.0885836	7.47884e-05	0.00011773	0.677035
MGP_C57BL6NJ_G0001948	NA	0.809184	0.97642	-0.0164532	0.398833	0.567413	0.0617952	1.24215e-08	3.18338e-08	0.908355
MGP_C57BL6NJ_G0001949	NA	0.809184	0.97642	-0.0164532	0.398833	0.567413	0.0617952	1.24215e-08	3.18338e-08	0.908355
MGP_C57BL6NJ_G0001950	NA	0.809184	0.97642	-0.0164532	0.398833	0.567413	0.0617952	1.24215e-08	3.18338e-08	0.908355
MGP_C57BL6NJ_G0001951	NA	0.921175	0.989991	0.00672703	0.313416	0.567413	0.0742046	1.82739e-08	4.43226e-08	0.878004
MGP_C57BL6NJ_G0001952	NA	0.809184	0.97642	-0.0164532	0.398833	0.567413	0.0617952	1.24215e-08	3.18338e-08	0.908355
MGP_C57BL6NJ_G0001953	NA	0.918528	0.989178	-0.0075553	0.435862	0.597346	0.0617952	2.51504e-08	5.86245e-08	0.928375
MGP_C57BL6NJ_G0001954	NA	0.612956	0.97642	-0.0539464	0.207734	0.567413	-0.146469	3.83818e-05	6.19186e-05	0.679642
MGP_C57BL6NJ_G0001955	NA	0.766196	0.97642	-0.0189003	0.300164	0.567413	0.0712773	8.10901e-09	3.18338e-08	0.877874
MGP_C57BL6NJ_G0001956	NA	0.414645	0.97642	-0.0537885	0.24254	0.567413	0.0829242	4.62596e-09	3.18338e-08	0.943399
MGP_C57BL6NJ_G0001957	NA	0.897904	0.989178	-0.00830618	0.375655	0.567413	0.0617952	5.38716e-09	3.18338e-08	0.926686
MGP_C57BL6NJ_G0001958	NA	0.269198	0.97642	-0.0872677	0.0834758	0.567413	-0.150492	0.000306313	0.000458683	0.393405
MGP_C57BL6NJ_G0001959	NA	0.89842	0.989178	-0.00868668	0.507077	0.658827	0.0482967	2.52449e-08	5.88179e-08	0.854894
MGP_C57BL6NJ_G0001960	NA	0.815962	0.97919	-0.0237279	0.801462	0.875746	-0.0271959	2.59045e-06	4.59968e-06	0.848846
MGP_C57BL6NJ_G0001961	NA	0.725211	0.97642	-0.0257098	0.243645	0.567413	0.0927817	5.31723e-08	1.13707e-07	0.860212
MGP_C57BL6NJ_G0001962	NA	0.589845	0.97642	0.0498083	0.239625	0.567413	0.117868	4.27438e-07	8.12695e-07	0.902252
MGP_C57BL6NJ_G0001963	NA	0.911587	0.989178	-0.00810241	0.307977	0.567413	0.0805846	2.8146e-08	6.44483e-08	0.908355
MGP_C57BL6NJ_G0001964	NA	0.705916	0.97642	-0.0411283	0.797158	0.872574	0.0296674	9.14126e-06	1.55399e-05	0.803509
MGP_C57BL6NJ_G0001965	NA	0.0106946	0.97642	0.238642	0.518046	0.66866	-0.0562849	0.00121422	0.00172346	0.350883
MGP_C57BL6NJ_G0001966	NA	0.434841	0.97642	0.0932029	0.324511	0.567413	0.125648	0.000470023	0.000691705	0.57227
MGP_C57BL6NJ_G0001967	NA	0.644346	0.97642	-0.0445391	0.491561	0.64507	0.0707645	9.17953e-07	1.69201e-06	0.880887
MGP_C57BL6NJ_G0001968	NA	0.641962	0.97642	-0.0310611	0.253348	0.567413	0.0827705	7.50172e-09	3.18338e-08	0.926303
MGP_C57BL6NJ_G0001969	NA	0.727925	0.97642	-0.0238772	0.595675	0.736321	0.0387559	9.14966e-09	3.18338e-08	0.93773
MGP_C57BL6NJ_G0001970	NA	0.427829	0.97642	-0.0973764	0.87643	0.924171	0.0200055	3.02789e-05	4.92957e-05	0.795803
MGP_C57BL6NJ_G0001971	NA	0.0475338	0.97642	0.261903	0.303298	0.567413	-0.135859	0.00296229	0.00405763	0.464247
MGP_C57BL6NJ_G0001972	NA	0.127621	0.97642	-0.156821	0.0163049	0.279296	0.28239	1.98407e-07	3.91283e-07	1.03148
MGP_C57BL6NJ_G0001973	NA	0.83129	0.984409	-0.0236357	0.445126	0.60534	0.0908433	2.87753e-06	5.09205e-06	0.914848
MGP_C57BL6NJ_G0001974	NA	0.547113	0.97642	-0.0403835	0.388754	0.567413	0.0617952	7.59199e-09	3.18338e-08	0.926303
MGP_C57BL6NJ_G0001975	NA	0.993126	0.999179	0.000594053	0.268872	0.567413	0.0829242	1.16217e-08	3.18338e-08	0.925582
MGP_C57BL6NJ_G0001976	NA	0.985944	0.99771	0.00140528	0.56597	0.711653	0.0488906	6.61025e-08	1.38964e-07	0.922982
MGP_C57BL6NJ_G0001977	NA	0.858746	0.989178	0.0130184	0.461276	0.618945	0.0577624	3.08118e-08	6.93003e-08	0.903213
MGP_C57BL6NJ_G0001978	NA	0.918528	0.989178	-0.0075553	0.435862	0.597346	0.0617952	2.51504e-08	5.86245e-08	0.928375
MGP_C57BL6NJ_G0001979	NA	0.549519	0.97642	-0.0417695	0.283016	0.567413	0.0807824	1.53468e-08	3.81161e-08	0.908355
MGP_C57BL6NJ_G0001980	NA	0.177594	0.97642	-0.139942	0.905092	0.942227	-0.0126474	3.12822e-06	5.52165e-06	0.818787
MGP_C57BL6NJ_G0001981	NA	0.809184	0.97642	-0.0164532	0.398833	0.567413	0.0617952	1.24215e-08	3.18338e-08	0.908355
MGP_C57BL6NJ_G0001982	NA	0.799481	0.97642	-0.0172722	0.397837	0.567413	0.0617952	5.01238e-09	3.18338e-08	0.978303
MGP_C57BL6NJ_G0001983	NA	0.946581	0.991739	0.0049434	0.861576	0.914869	0.0136528	6.05002e-08	1.28078e-07	0.860212
MGP_C57BL6NJ_G0001984	NA	0.894346	0.989178	0.00968624	0.442457	0.603016	0.0601153	1.5928e-08	3.93574e-08	0.952869
MGP_C57BL6NJ_G0001985	NA	0.914961	0.989178	-0.00706258	0.249897	0.567413	0.0829242	8.83257e-09	3.18338e-08	0.908355
MGP_C57BL6NJ_G0001986	NA	0.809184	0.97642	-0.0164532	0.398833	0.567413	0.0617952	1.24215e-08	3.18338e-08	0.908355
MGP_C57BL6NJ_G0001987	NA	0.809184	0.97642	-0.0164532	0.398833	0.567413	0.0617952	1.24215e-08	3.18338e-08	0.908355
MGP_C57BL6NJ_G0001988	NA	0.549519	0.97642	-0.0417695	0.283016	0.567413	0.0807824	1.53468e-08	3.81161e-08	0.908355
MGP_C57BL6NJ_G0001989	NA	0.809184	0.97642	-0.0164532	0.398833	0.567413	0.0617952	1.24215e-08	3.18338e-08	0.908355
MGP_C57BL6NJ_G0001990	NA	0.809184	0.97642	-0.0164532	0.398833	0.567413	0.0617952	1.24215e-08	3.18338e-08	0.908355
MGP_C57BL6NJ_G0001991	NA	0.809184	0.97642	-0.0164532	0.398833	0.567413	0.0617952	1.24215e-08	3.18338e-08	0.908355
MGP_C57BL6NJ_G0001992	NA	0.809184	0.97642	-0.0164532	0.398833	0.567413	0.0617952	1.24215e-08	3.18338e-08	0.908355
MGP_C57BL6NJ_G0001993	NA	0.809184	0.97642	-0.0164532	0.398833	0.567413	0.0617952	1.24215e-08	3.18338e-08	0.908355
MGP_C57BL6NJ_G0001994	NA	0.809184	0.97642	-0.0164532	0.398833	0.567413	0.0617952	1.24215e-08	3.18338e-08	0.908355
MGP_C57BL6NJ_G0001995	NA	0.809184	0.97642	-0.0164532	0.398833	0.567413	0.0617952	1.24215e-08	3.18338e-08	0.908355
MGP_C57BL6NJ_G0001996	NA	0.809184	0.97642	-0.0164532	0.398833	0.567413	0.0617952	1.24215e-08	3.18338e-08	0.908355
MGP_C57BL6NJ_G0001997	NA	0.809184	0.97642	-0.0164532	0.398833	0.567413	0.0617952	1.24215e-08	3.18338e-08	0.908355
MGP_C57BL6NJ_G0001998	NA	0.809184	0.97642	-0.0164532	0.398833	0.567413	0.0617952	1.24215e-08	3.18338e-08	0.908355
MGP_C57BL6NJ_G0001999	NA	0.809184	0.97642	-0.0164532	0.398833	0.567413	0.0617952	1.24215e-08	3.18338e-08	0.908355
MGP_C57BL6NJ_G0002000	NA	0.809184	0.97642	-0.0164532	0.398833	0.567413	0.0617952	1.24215e-08	3.18338e-08	0.908355
MGP_C57BL6NJ_G0002001	NA	0.809184	0.97642	-0.0164532	0.398833	0.567413	0.0617952	1.24215e-08	3.18338e-08	0.908355
MGP_C57BL6NJ_G0002002	NA	0.809184	0.97642	-0.0164532	0.398833	0.567413	0.0617952	1.24215e-08	3.18338e-08	0.908355
MGP_C57BL6NJ_G0002003	NA	0.809184	0.97642	-0.0164532	0.398833	0.567413	0.0617952	1.24215e-08	3.18338e-08	0.908355
MGP_C57BL6NJ_G0002004	NA	0.809184	0.97642	-0.0164532	0.398833	0.567413	0.0617952	1.24215e-08	3.18338e-08	0.908355
MGP_C57BL6NJ_G0002005	NA	0.809184	0.97642	-0.0164532	0.398833	0.567413	0.0617952	1.24215e-08	3.18338e-08	0.908355
MGP_C57BL6NJ_G0002006	NA	0.809184	0.97642	-0.0164532	0.398833	0.567413	0.0617952	1.24215e-08	3.18338e-08	0.908355
MGP_C57BL6NJ_G0002007	NA	0.809184	0.97642	-0.0164532	0.398833	0.567413	0.0617952	1.24215e-08	3.18338e-08	0.908355
MGP_C57BL6NJ_G0002008	NA	0.809184	0.97642	-0.0164532	0.398833	0.567413	0.0617952	1.24215e-08	3.18338e-08	0.908355
MGP_C57BL6NJ_G0002009	NA	0.809184	0.97642	-0.0164532	0.398833	0.567413	0.0617952	1.24215e-08	3.18338e-08	0.908355
MGP_C57BL6NJ_G0002010	NA	0.809184	0.97642	-0.0164532	0.398833	0.567413	0.0617952	1.24215e-08	3.18338e-08	0.908355
MGP_C57BL6NJ_G0002011	NA	0.703891	0.97642	-0.0242318	0.147769	0.567413	0.101911	4.35224e-09	3.18338e-08	0.926686
MGP_C57BL6NJ_G0002012	NA	0.889872	0.989178	-0.0151284	0.448427	0.608058	-0.0888495	0.118673	0.137452	-0.190101
MGP_C57BL6NJ_G0002013	NA	0.408072	0.97642	0.131004	0.653602	0.767299	0.0746311	0.00171925	0.00240744	0.642575
MGP_C57BL6NJ_G0002014	NA	0.939548	0.989991	-0.00527021	0.620893	0.746547	0.0366334	2.21056e-08	5.2407e-08	0.883193
MGP_C57BL6NJ_G0002015	NA	0.809184	0.97642	-0.0164532	0.398833	0.567413	0.0617952	1.24215e-08	3.18338e-08	0.908355
MGP_C57BL6NJ_G0002016	NA	0.472552	0.97642	-0.0942726	0.38246	0.567413	0.122191	4.03006e-05	6.48867e-05	0.827766
MGP_C57BL6NJ_G0002017	NA	0.0815227	0.97642	-0.142609	0.195317	0.567413	0.10929	1.90949e-08	4.61451e-08	0.989223
MGP_C57BL6NJ_G0002018	NA	0.971721	0.995554	0.00397473	0.88008	0.926071	0.0179498	3.61543e-05	5.84513e-05	0.72272
MGP_C57BL6NJ_G0002019	NA	0.618455	0.97642	-0.0359894	0.858606	0.912966	0.0135941	4.48788e-08	9.72468e-08	0.860154
MGP_C57BL6NJ_G0002020	NA	0.584969	0.97642	-0.0434354	0.90886	0.944311	0.00960067	1.44822e-07	2.90329e-07	0.854401
MGP_C57BL6NJ_G0002021	NA	0.477222	0.97642	-0.0472783	0.24699	0.567413	0.083096	1.38472e-08	3.51957e-08	0.87066
MGP_C57BL6NJ_G0002022	NA	0.541525	0.97642	-0.0622717	0.825719	0.89224	-0.0236649	0.000968601	0.0013867	0.449301
MGP_C57BL6NJ_G0002023	NA	0.336638	0.97642	-0.0656997	0.268334	0.567413	0.0807824	8.32578e-09	3.18338e-08	0.926303
MGP_C57BL6NJ_G0002024	NA	0.967658	0.993831	0.00300212	0.0566131	0.531165	0.161498	2.59308e-08	6.02861e-08	0.928375
MGP_C57BL6NJ_G0002025	NA	0.751943	0.97642	0.0345895	0.0217912	0.324084	0.296912	0.000246556	0.000372199	0.571953
MGP_C57BL6NJ_G0002026	NA	0.524506	0.97642	-0.0598124	0.54621	0.694134	0.0601041	1.54331e-06	2.79027e-06	0.815088
[truncated: 39,098 more rows]
