# Supplementary material for: Loss of Cx43 in Murine Sertoli Cells Leads to Altered Prepubertal Sertoli Cell Maturation and Impairment of the Mitosis-Meiosis Switch
Source: Cells. 2020 Mar 10;9(3):676. doi: 10.3390/cells9030676 (PMC7140672; doi:10.3390/cells9030676)
Supplement: Supplementary file 1 [file cells-09-00676-s001.zip › Table S11_NGS_DiffAnalysis_KO_normalized SC.csv]

gene_id	gene_name	p.casette.KO	q.casette.KO	logfc.casette.KO	p.time10.KO	q.time10.KO	logfc.time10.KO	p.time12.KO	q.time12.KO	logfc.time12.KO
MGP_C57BL6NJ_G0000001_Gm17114	Gm17114	0.979748202236488	0.996767223815249	-0.00164416944503616	0.646491279384677	0.762005681844497	-0.0316435632145639	1.2733899384808e-07	2.56895686471763e-07	0.707980739625531
MGP_C57BL6NJ_G0000002_Gm29254	Gm29254	0.463118529814427	0.976419748194619	0.0707006815460851	0.722312108342596	0.818283229499563	-0.0360152483244028	3.10535226947235e-07	5.99129910419723e-07	0.963162648296861
MGP_C57BL6NJ_G0000003_Igha	Igha	0.712522738940898	0.976419748194619	-0.0281533659852849	0.11712045654074	0.567412700215305	0.13324498050477	6.47877777978209e-08	1.36353887619284e-07	0.88319310821211
MGP_C57BL6NJ_G0000004_Ighe	Ighe	0.809184308831953	0.976419748194619	-0.016453228096285	0.3988332644991	0.567412700215305	0.0617952262579248	1.24215207685049e-08	3.18338263297109e-08	0.90835489545813
MGP_C57BL6NJ_G0000005_Ighg2c	Ighg2c	0.914960945180944	0.989178127225888	-0.00706258154517967	0.249897020125336	0.567412700215305	0.0829241809979118	8.83256755391063e-09	3.18338263297109e-08	0.90835489545813
MGP_C57BL6NJ_G0000006_Ighg2b	Ighg2b	0.809184308831953	0.976419748194619	-0.016453228096285	0.3988332644991	0.567412700215305	0.0617952262579248	1.24215207685049e-08	3.18338263297109e-08	0.90835489545813
MGP_C57BL6NJ_G0000007_Ighg1	Ighg1	0.911586670705962	0.989178127225888	-0.00810241036642508	0.307977366291049	0.567412700215305	0.0805845661501096	2.81460391008796e-08	6.44482822001809e-08	0.90835489545813
MGP_C57BL6NJ_G0000008_Ighg3	Ighg3	0.916405819746633	0.989178127225888	0.00783329826817243	0.306007004721703	0.567412700215305	0.0827705406601611	2.39190771379416e-08	5.61523085306745e-08	0.942024265375923
MGP_C57BL6NJ_G0000009_Ighd	Ighd	0.923384224057346	0.98999124921463	-0.0132071077105952	0.307749559569723	0.567412700215305	0.151742806037795	0.000168823879483756	0.000258096680869872	0.750569610084412
MGP_C57BL6NJ_G0000010_Ighm	Ighm	0.666340494341471	0.976419748194619	-0.200452295506401	0.441728054137573	0.602432396657989	0.382496629418421	0.144025077874127	0.164938935110991	0.750040587789784
MGP_C57BL6NJ_G0000011_Iglc1	Iglc1	0.865898431592331	0.989178127225888	-0.0175014015342641	0.266808188023896	0.567412700215305	0.125124643366919	1.77066565437025e-06	3.18478035789988e-06	0.894369024098315
MGP_C57BL6NJ_G0000012_Iglc3	Iglc3	0.518564240185495	0.976419748194619	-0.0547487485483634	0.56296092264301	0.708830949553216	-0.0519455288426919	6.84641463704238e-07	1.27633069783865e-06	0.791816049139583
MGP_C57BL6NJ_G0000013_Iglc4	Iglc4	0.809184308831953	0.976419748194619	-0.016453228096285	0.3988332644991	0.567412700215305	0.0617952262579248	1.24215207685049e-08	3.18338263297109e-08	0.90835489545813
MGP_C57BL6NJ_G0000014_Iglc2	Iglc2	0.462164044265418	0.976419748194619	-0.071369719578213	0.629839624098901	0.752894678056792	0.0493052801528883	1.24246351142929e-06	2.26226232462937e-06	0.856323393606192
MGP_C57BL6NJ_G0000015_Igkc	Igkc	0.983440262980208	0.997709690677893	0.00468966663877515	0.916022853770291	0.948878137354379	-0.025275138098244	0.00536215289589676	0.00716342351404834	0.787822735098031
MGP_C57BL6NJ_G0000016	NA	0.809184308831953	0.976419748194619	-0.016453228096285	0.3988332644991	0.567412700215305	0.0617952262579248	1.24215207685049e-08	3.18338263297109e-08	0.90835489545813
MGP_C57BL6NJ_G0000017_Ighd4-1	Ighd4-1	0.809184308831953	0.976419748194619	-0.016453228096285	0.3988332644991	0.567412700215305	0.0617952262579248	1.24215207685049e-08	3.18338263297109e-08	0.90835489545813
MGP_C57BL6NJ_G0000018_Ighd3-2	Ighd3-2	0.809184308831953	0.976419748194619	-0.016453228096285	0.3988332644991	0.567412700215305	0.0617952262579248	1.24215207685049e-08	3.18338263297109e-08	0.90835489545813
MGP_C57BL6NJ_G0000019	NA	0.809184308831953	0.976419748194619	-0.016453228096285	0.3988332644991	0.567412700215305	0.0617952262579248	1.24215207685049e-08	3.18338263297109e-08	0.90835489545813
MGP_C57BL6NJ_G0000020_Ighd5-3	Ighd5-3	0.809184308831953	0.976419748194619	-0.016453228096285	0.3988332644991	0.567412700215305	0.0617952262579248	1.24215207685049e-08	3.18338263297109e-08	0.90835489545813
MGP_C57BL6NJ_G0000021_Ighd2-4	Ighd2-4	0.809184308831953	0.976419748194619	-0.016453228096285	0.3988332644991	0.567412700215305	0.0617952262579248	1.24215207685049e-08	3.18338263297109e-08	0.90835489545813
MGP_C57BL6NJ_G0000022_Ighd2-6	Ighd2-6	0.809184308831953	0.976419748194619	-0.016453228096285	0.3988332644991	0.567412700215305	0.0617952262579248	1.24215207685049e-08	3.18338263297109e-08	0.90835489545813
MGP_C57BL6NJ_G0000023_Ighd5-8	Ighd5-8	0.809184308831953	0.976419748194619	-0.016453228096285	0.3988332644991	0.567412700215305	0.0617952262579248	1.24215207685049e-08	3.18338263297109e-08	0.90835489545813
MGP_C57BL6NJ_G0000024_Ighd2-5	Ighd2-5	0.809184308831953	0.976419748194619	-0.016453228096285	0.3988332644991	0.567412700215305	0.0617952262579248	1.24215207685049e-08	3.18338263297109e-08	0.90835489545813
MGP_C57BL6NJ_G0000025_Gm37327	Gm37327	0.809184308831953	0.976419748194619	-0.016453228096285	0.3988332644991	0.567412700215305	0.0617952262579248	1.24215207685049e-08	3.18338263297109e-08	0.90835489545813
MGP_C57BL6NJ_G0000026_Ighd5-7	Ighd5-7	0.809184308831953	0.976419748194619	-0.016453228096285	0.3988332644991	0.567412700215305	0.0617952262579248	1.24215207685049e-08	3.18338263297109e-08	0.90835489545813
MGP_C57BL6NJ_G0000027_Ighd5-5	Ighd5-5	0.809184308831953	0.976419748194619	-0.016453228096285	0.3988332644991	0.567412700215305	0.0617952262579248	1.24215207685049e-08	3.18338263297109e-08	0.90835489545813
MGP_C57BL6NJ_G0000028_Ighd2-3	Ighd2-3	0.809184308831953	0.976419748194619	-0.016453228096285	0.3988332644991	0.567412700215305	0.0617952262579248	1.24215207685049e-08	3.18338263297109e-08	0.90835489545813
MGP_C57BL6NJ_G0000029_Ighd1-1	Ighd1-1	0.809184308831953	0.976419748194619	-0.016453228096285	0.3988332644991	0.567412700215305	0.0617952262579248	1.24215207685049e-08	3.18338263297109e-08	0.90835489545813
MGP_C57BL6NJ_G0000030_Ighd3-1	Ighd3-1	0.809184308831953	0.976419748194619	-0.016453228096285	0.3988332644991	0.567412700215305	0.0617952262579248	1.24215207685049e-08	3.18338263297109e-08	0.90835489545813
MGP_C57BL6NJ_G0000031_Gm16968	Gm16968	0.809184308831953	0.976419748194619	-0.016453228096285	0.3988332644991	0.567412700215305	0.0617952262579248	1.24215207685049e-08	3.18338263297109e-08	0.90835489545813
MGP_C57BL6NJ_G0000032	NA	0.809184308831953	0.976419748194619	-0.016453228096285	0.3988332644991	0.567412700215305	0.0617952262579248	1.24215207685049e-08	3.18338263297109e-08	0.90835489545813
MGP_C57BL6NJ_G0000033	NA	0.809184308831953	0.976419748194619	-0.016453228096285	0.3988332644991	0.567412700215305	0.0617952262579248	1.24215207685049e-08	3.18338263297109e-08	0.90835489545813
MGP_C57BL6NJ_G0000034_Ighj4	Ighj4	0.809184308831953	0.976419748194619	-0.016453228096285	0.3988332644991	0.567412700215305	0.0617952262579248	1.24215207685049e-08	3.18338263297109e-08	0.90835489545813
MGP_C57BL6NJ_G0000035_Ighj3	Ighj3	0.809184308831953	0.976419748194619	-0.016453228096285	0.3988332644991	0.567412700215305	0.0617952262579248	1.24215207685049e-08	3.18338263297109e-08	0.90835489545813
MGP_C57BL6NJ_G0000036_Ighj2	Ighj2	0.809184308831953	0.976419748194619	-0.016453228096285	0.3988332644991	0.567412700215305	0.0617952262579248	1.24215207685049e-08	3.18338263297109e-08	0.90835489545813
MGP_C57BL6NJ_G0000037_Ighj1	Ighj1	0.809184308831953	0.976419748194619	-0.016453228096285	0.3988332644991	0.567412700215305	0.0617952262579248	1.24215207685049e-08	3.18338263297109e-08	0.90835489545813
MGP_C57BL6NJ_G0000038_Iglj1	Iglj1	0.809184308831953	0.976419748194619	-0.016453228096285	0.3988332644991	0.567412700215305	0.0617952262579248	1.24215207685049e-08	3.18338263297109e-08	0.90835489545813
MGP_C57BL6NJ_G0000039_Iglj3p	Iglj3p	0.809184308831953	0.976419748194619	-0.016453228096285	0.3988332644991	0.567412700215305	0.0617952262579248	1.24215207685049e-08	3.18338263297109e-08	0.90835489545813
MGP_C57BL6NJ_G0000040_Iglj3	Iglj3	0.809184308831953	0.976419748194619	-0.016453228096285	0.3988332644991	0.567412700215305	0.0617952262579248	1.24215207685049e-08	3.18338263297109e-08	0.90835489545813
MGP_C57BL6NJ_G0000041_Iglj4	Iglj4	0.809184308831953	0.976419748194619	-0.016453228096285	0.3988332644991	0.567412700215305	0.0617952262579248	1.24215207685049e-08	3.18338263297109e-08	0.90835489545813
MGP_C57BL6NJ_G0000042_Iglj2	Iglj2	0.809184308831953	0.976419748194619	-0.016453228096285	0.3988332644991	0.567412700215305	0.0617952262579248	1.24215207685049e-08	3.18338263297109e-08	0.90835489545813
MGP_C57BL6NJ_G0000043_Igkj1	Igkj1	0.809184308831953	0.976419748194619	-0.016453228096285	0.3988332644991	0.567412700215305	0.0617952262579248	1.24215207685049e-08	3.18338263297109e-08	0.90835489545813
MGP_C57BL6NJ_G0000044_Igkj2	Igkj2	0.809184308831953	0.976419748194619	-0.016453228096285	0.3988332644991	0.567412700215305	0.0617952262579248	1.24215207685049e-08	3.18338263297109e-08	0.90835489545813
MGP_C57BL6NJ_G0000045_Igkj3	Igkj3	0.809184308831953	0.976419748194619	-0.016453228096285	0.3988332644991	0.567412700215305	0.0617952262579248	1.24215207685049e-08	3.18338263297109e-08	0.90835489545813
MGP_C57BL6NJ_G0000046_Igkj4	Igkj4	0.809184308831953	0.976419748194619	-0.016453228096285	0.3988332644991	0.567412700215305	0.0617952262579248	1.24215207685049e-08	3.18338263297109e-08	0.90835489545813
MGP_C57BL6NJ_G0000047_Igkj5	Igkj5	0.809184308831953	0.976419748194619	-0.016453228096285	0.3988332644991	0.567412700215305	0.0617952262579248	1.24215207685049e-08	3.18338263297109e-08	0.90835489545813
MGP_C57BL6NJ_G0000048_Ighv5-8	Ighv5-8	0.809184308831953	0.976419748194619	-0.016453228096285	0.3988332644991	0.567412700215305	0.0617952262579248	1.24215207685049e-08	3.18338263297109e-08	0.90835489545813
MGP_C57BL6NJ_G0000049_Ighv1-13	Ighv1-13	0.809184308831953	0.976419748194619	-0.016453228096285	0.3988332644991	0.567412700215305	0.0617952262579248	1.24215207685049e-08	3.18338263297109e-08	0.90835489545813
MGP_C57BL6NJ_G0000050_Gm17472	Gm17472	0.809184308831953	0.976419748194619	-0.016453228096285	0.3988332644991	0.567412700215305	0.0617952262579248	1.24215207685049e-08	3.18338263297109e-08	0.90835489545813
MGP_C57BL6NJ_G0000051_Gm20730	Gm20730	0.809184308831953	0.976419748194619	-0.016453228096285	0.3988332644991	0.567412700215305	0.0617952262579248	1.24215207685049e-08	3.18338263297109e-08	0.90835489545813
MGP_C57BL6NJ_G0000052_Ighv5-2	Ighv5-2	0.809184308831953	0.976419748194619	-0.016453228096285	0.3988332644991	0.567412700215305	0.0617952262579248	1.24215207685049e-08	3.18338263297109e-08	0.90835489545813
MGP_C57BL6NJ_G0000053	NA	0.809184308831953	0.976419748194619	-0.016453228096285	0.3988332644991	0.567412700215305	0.0617952262579248	1.24215207685049e-08	3.18338263297109e-08	0.90835489545813
MGP_C57BL6NJ_G0000054	NA	0.809184308831953	0.976419748194619	-0.016453228096285	0.3988332644991	0.567412700215305	0.0617952262579248	1.24215207685049e-08	3.18338263297109e-08	0.90835489545813
MGP_C57BL6NJ_G0000055	NA	0.809184308831953	0.976419748194619	-0.016453228096285	0.3988332644991	0.567412700215305	0.0617952262579248	1.24215207685049e-08	3.18338263297109e-08	0.90835489545813
MGP_C57BL6NJ_G0000056	NA	0.809184308831953	0.976419748194619	-0.016453228096285	0.3988332644991	0.567412700215305	0.0617952262579248	1.24215207685049e-08	3.18338263297109e-08	0.90835489545813
MGP_C57BL6NJ_G0000057	NA	0.809184308831953	0.976419748194619	-0.016453228096285	0.3988332644991	0.567412700215305	0.0617952262579248	1.24215207685049e-08	3.18338263297109e-08	0.90835489545813
MGP_C57BL6NJ_G0000058_Ighv2-3	Ighv2-3	0.809184308831953	0.976419748194619	-0.016453228096285	0.3988332644991	0.567412700215305	0.0617952262579248	1.24215207685049e-08	3.18338263297109e-08	0.90835489545813
MGP_C57BL6NJ_G0000059_Ighv5-9	Ighv5-9	0.91615605315893	0.989178127225888	-0.0071308661397354	0.261487018237416	0.567412700215305	0.0827705406601613	1.17162956692165e-08	3.18338263297109e-08	0.908354895458131
MGP_C57BL6NJ_G0000060_Ighv5-9-1	Ighv5-9-1	0.809184308831953	0.976419748194619	-0.016453228096285	0.3988332644991	0.567412700215305	0.0617952262579248	1.24215207685049e-08	3.18338263297109e-08	0.90835489545813
MGP_C57BL6NJ_G0000061_Ighv5-12-4	Ighv5-12-4	0.809184308831953	0.976419748194619	-0.016453228096285	0.3988332644991	0.567412700215305	0.0617952262579248	1.24215207685049e-08	3.18338263297109e-08	0.90835489545813
MGP_C57BL6NJ_G0000062_Ighv2-9-1	Ighv2-9-1	0.809184308831953	0.976419748194619	-0.016453228096285	0.3988332644991	0.567412700215305	0.0617952262579248	1.24215207685049e-08	3.18338263297109e-08	0.90835489545813
MGP_C57BL6NJ_G0000063_Ighv2-6-8	Ighv2-6-8	0.809184308831953	0.976419748194619	-0.016453228096285	0.3988332644991	0.567412700215305	0.0617952262579248	1.24215207685049e-08	3.18338263297109e-08	0.90835489545813
MGP_C57BL6NJ_G0000064_Ighv2-7	Ighv2-7	0.809184308831953	0.976419748194619	-0.016453228096285	0.3988332644991	0.567412700215305	0.0617952262579248	1.24215207685049e-08	3.18338263297109e-08	0.90835489545813
MGP_C57BL6NJ_G0000065_Ighv5-15	Ighv5-15	0.809184308831953	0.976419748194619	-0.016453228096285	0.3988332644991	0.567412700215305	0.0617952262579248	1.24215207685049e-08	3.18338263297109e-08	0.90835489545813
MGP_C57BL6NJ_G0000066_Ighv5-16	Ighv5-16	0.809184308831953	0.976419748194619	-0.016453228096285	0.3988332644991	0.567412700215305	0.0617952262579248	1.24215207685049e-08	3.18338263297109e-08	0.90835489545813
MGP_C57BL6NJ_G0000067_Ighv5-17	Ighv5-17	0.809184308831953	0.976419748194619	-0.016453228096285	0.3988332644991	0.567412700215305	0.0617952262579248	1.24215207685049e-08	3.18338263297109e-08	0.90835489545813
MGP_C57BL6NJ_G0000068_Ighv2-9	Ighv2-9	0.862880693490081	0.989178127225888	0.011130616129821	0.0878958227362934	0.567412700215305	0.123858875766663	6.46128318382701e-09	3.18338263297109e-08	0.90835489545813
MGP_C57BL6NJ_G0000069_Ighv7-1	Ighv7-1	0.809184308831953	0.976419748194619	-0.016453228096285	0.3988332644991	0.567412700215305	0.0617952262579248	1.24215207685049e-08	3.18338263297109e-08	0.90835489545813
MGP_C57BL6NJ_G0000070_Ighv7-2	Ighv7-2	0.809184308831953	0.976419748194619	-0.016453228096285	0.3988332644991	0.567412700215305	0.0617952262579248	1.24215207685049e-08	3.18338263297109e-08	0.90835489545813
MGP_C57BL6NJ_G0000071_Ighv14-1	Ighv14-1	0.350462117294036	0.976419748194619	-0.0631791141123717	0.387994457102811	0.567412700215305	0.0617952262579249	5.98781994216245e-09	3.18338263297109e-08	0.943399309970195
MGP_C57BL6NJ_G0000072_Ighv4-1	Ighv4-1	0.809184308831953	0.976419748194619	-0.016453228096285	0.3988332644991	0.567412700215305	0.0617952262579248	1.24215207685049e-08	3.18338263297109e-08	0.90835489545813
MGP_C57BL6NJ_G0000073_Ighv11-1	Ighv11-1	0.809184308831953	0.976419748194619	-0.016453228096285	0.3988332644991	0.567412700215305	0.0617952262579248	1.24215207685049e-08	3.18338263297109e-08	0.90835489545813
MGP_C57BL6NJ_G0000074_Ighv14-2	Ighv14-2	0.809184308831953	0.976419748194619	-0.016453228096285	0.3988332644991	0.567412700215305	0.0617952262579248	1.24215207685049e-08	3.18338263297109e-08	0.90835489545813
MGP_C57BL6NJ_G0000075_Ighv11-2	Ighv11-2	0.809184308831953	0.976419748194619	-0.016453228096285	0.3988332644991	0.567412700215305	0.0617952262579248	1.24215207685049e-08	3.18338263297109e-08	0.90835489545813
MGP_C57BL6NJ_G0000076_Ighv3-1	Ighv3-1	0.809184308831953	0.976419748194619	-0.016453228096285	0.3988332644991	0.567412700215305	0.0617952262579248	1.24215207685049e-08	3.18338263297109e-08	0.90835489545813
MGP_C57BL6NJ_G0000077_Ighv14-3	Ighv14-3	0.809184308831953	0.976419748194619	-0.016453228096285	0.3988332644991	0.567412700215305	0.0617952262579248	1.24215207685049e-08	3.18338263297109e-08	0.90835489545813
MGP_C57BL6NJ_G0000078_Ighv16-1	Ighv16-1	0.809184308831953	0.976419748194619	-0.016453228096285	0.3988332644991	0.567412700215305	0.0617952262579248	1.24215207685049e-08	3.18338263297109e-08	0.90835489545813
MGP_C57BL6NJ_G0000079_Ighv9-1	Ighv9-1	0.809184308831953	0.976419748194619	-0.016453228096285	0.3988332644991	0.567412700215305	0.0617952262579248	1.24215207685049e-08	3.18338263297109e-08	0.90835489545813
MGP_C57BL6NJ_G0000080_Ighv9-2	Ighv9-2	0.809184308831953	0.976419748194619	-0.016453228096285	0.3988332644991	0.567412700215305	0.0617952262579248	1.24215207685049e-08	3.18338263297109e-08	0.90835489545813
MGP_C57BL6NJ_G0000081_Ighv9-3	Ighv9-3	0.809184308831953	0.976419748194619	-0.016453228096285	0.3988332644991	0.567412700215305	0.0617952262579248	1.24215207685049e-08	3.18338263297109e-08	0.90835489545813
MGP_C57BL6NJ_G0000082_Ighv7-3	Ighv7-3	0.963090402730653	0.993638237070036	-0.00290636651770851	0.639778035026054	0.75702821775828	0.0313147877061279	7.18207201967342e-09	3.18338263297109e-08	0.877874456906333
MGP_C57BL6NJ_G0000083_Ighv14-4	Ighv14-4	0.809184308831953	0.976419748194619	-0.016453228096285	0.3988332644991	0.567412700215305	0.0617952262579248	1.24215207685049e-08	3.18338263297109e-08	0.90835489545813
MGP_C57BL6NJ_G0000084_Ighv3-3	Ighv3-3	0.809184308831953	0.976419748194619	-0.016453228096285	0.3988332644991	0.567412700215305	0.0617952262579248	1.24215207685049e-08	3.18338263297109e-08	0.90835489545813
MGP_C57BL6NJ_G0000085_Ighv7-4	Ighv7-4	0.809184308831953	0.976419748194619	-0.016453228096285	0.3988332644991	0.567412700215305	0.0617952262579248	1.24215207685049e-08	3.18338263297109e-08	0.90835489545813
MGP_C57BL6NJ_G0000086_Ighv3-4	Ighv3-4	0.809184308831953	0.976419748194619	-0.016453228096285	0.3988332644991	0.567412700215305	0.0617952262579248	1.24215207685049e-08	3.18338263297109e-08	0.90835489545813
MGP_C57BL6NJ_G0000087_Ighv3-5	Ighv3-5	0.809184308831953	0.976419748194619	-0.016453228096285	0.3988332644991	0.567412700215305	0.0617952262579248	1.24215207685049e-08	3.18338263297109e-08	0.90835489545813
MGP_C57BL6NJ_G0000088_Ighv3-6	Ighv3-6	0.809184308831953	0.976419748194619	-0.016453228096285	0.3988332644991	0.567412700215305	0.0617952262579248	1.24215207685049e-08	3.18338263297109e-08	0.90835489545813
MGP_C57BL6NJ_G0000089_Ighv9-4	Ighv9-4	0.809184308831953	0.976419748194619	-0.016453228096285	0.3988332644991	0.567412700215305	0.0617952262579248	1.24215207685049e-08	3.18338263297109e-08	0.90835489545813
MGP_C57BL6NJ_G0000090_Ighv3-8	Ighv3-8	0.91615605315893	0.989178127225888	-0.0071308661397354	0.261487018237416	0.567412700215305	0.0827705406601613	1.17162956692165e-08	3.18338263297109e-08	0.908354895458131
MGP_C57BL6NJ_G0000091_Ighv13-2	Ighv13-2	0.809184308831953	0.976419748194619	-0.016453228096285	0.3988332644991	0.567412700215305	0.0617952262579248	1.24215207685049e-08	3.18338263297109e-08	0.90835489545813
MGP_C57BL6NJ_G0000092_Ighv12-3	Ighv12-3	0.809184308831953	0.976419748194619	-0.016453228096285	0.3988332644991	0.567412700215305	0.0617952262579248	1.24215207685049e-08	3.18338263297109e-08	0.90835489545813
MGP_C57BL6NJ_G0000093_Ighv6-3	Ighv6-3	0.809184308831953	0.976419748194619	-0.016453228096285	0.3988332644991	0.567412700215305	0.0617952262579248	1.24215207685049e-08	3.18338263297109e-08	0.90835489545813
MGP_C57BL6NJ_G0000094_Ighv6-4	Ighv6-4	0.809184308831953	0.976419748194619	-0.016453228096285	0.3988332644991	0.567412700215305	0.0617952262579248	1.24215207685049e-08	3.18338263297109e-08	0.90835489545813
MGP_C57BL6NJ_G0000095_Ighv6-5	Ighv6-5	0.809184308831953	0.976419748194619	-0.016453228096285	0.3988332644991	0.567412700215305	0.0617952262579248	1.24215207685049e-08	3.18338263297109e-08	0.90835489545813
MGP_C57BL6NJ_G0000096_Ighv6-6	Ighv6-6	0.809184308831953	0.976419748194619	-0.016453228096285	0.3988332644991	0.567412700215305	0.0617952262579248	1.24215207685049e-08	3.18338263297109e-08	0.90835489545813
MGP_C57BL6NJ_G0000097_Ighv6-7	Ighv6-7	0.809184308831953	0.976419748194619	-0.016453228096285	0.3988332644991	0.567412700215305	0.0617952262579248	1.24215207685049e-08	3.18338263297109e-08	0.90835489545813
MGP_C57BL6NJ_G0000098_Ighv8-2	Ighv8-2	0.809184308831953	0.976419748194619	-0.016453228096285	0.3988332644991	0.567412700215305	0.0617952262579248	1.24215207685049e-08	3.18338263297109e-08	0.90835489545813
MGP_C57BL6NJ_G0000099_Ighv1-5	Ighv1-5	0.914960945180944	0.989178127225888	-0.00706258154517967	0.249897020125336	0.567412700215305	0.0829241809979118	8.83256755391063e-09	3.18338263297109e-08	0.90835489545813
MGP_C57BL6NJ_G0000100_Ighv10-1	Ighv10-1	0.809184308831953	0.976419748194619	-0.016453228096285	0.3988332644991	0.567412700215305	0.0617952262579248	1.24215207685049e-08	3.18338263297109e-08	0.90835489545813
MGP_C57BL6NJ_G0000101_Ighv10-3	Ighv10-3	0.809184308831953	0.976419748194619	-0.016453228096285	0.3988332644991	0.567412700215305	0.0617952262579248	1.24215207685049e-08	3.18338263297109e-08	0.90835489545813
MGP_C57BL6NJ_G0000102_Ighv1-4	Ighv1-4	0.809184308831953	0.976419748194619	-0.016453228096285	0.3988332644991	0.567412700215305	0.0617952262579248	1.24215207685049e-08	3.18338263297109e-08	0.90835489545813
MGP_C57BL6NJ_G0000103_Ighv1-7	Ighv1-7	0.809184308831953	0.976419748194619	-0.016453228096285	0.3988332644991	0.567412700215305	0.0617952262579248	1.24215207685049e-08	3.18338263297109e-08	0.90835489545813
MGP_C57BL6NJ_G0000104_Ighv15-2	Ighv15-2	0.809184308831953	0.976419748194619	-0.016453228096285	0.3988332644991	0.567412700215305	0.0617952262579248	1.24215207685049e-08	3.18338263297109e-08	0.90835489545813
MGP_C57BL6NJ_G0000105_Ighv1-9	Ighv1-9	0.809184308831953	0.976419748194619	-0.016453228096285	0.3988332644991	0.567412700215305	0.0617952262579248	1.24215207685049e-08	3.18338263297109e-08	0.90835489545813
MGP_C57BL6NJ_G0000106_Ighv1-11	Ighv1-11	0.809184308831953	0.976419748194619	-0.016453228096285	0.3988332644991	0.567412700215305	0.0617952262579248	1.24215207685049e-08	3.18338263297109e-08	0.90835489545813
MGP_C57BL6NJ_G0000107_Ighv1-12	Ighv1-12	0.809184308831953	0.976419748194619	-0.016453228096285	0.3988332644991	0.567412700215305	0.0617952262579248	1.24215207685049e-08	3.18338263297109e-08	0.90835489545813
MGP_C57BL6NJ_G0000108_Ighv1-24	Ighv1-24	0.809184308831953	0.976419748194619	-0.016453228096285	0.3988332644991	0.567412700215305	0.0617952262579248	1.24215207685049e-08	3.18338263297109e-08	0.90835489545813
MGP_C57BL6NJ_G0000109_Ighv1-39	Ighv1-39	0.809184308831953	0.976419748194619	-0.016453228096285	0.3988332644991	0.567412700215305	0.0617952262579248	1.24215207685049e-08	3.18338263297109e-08	0.90835489545813
MGP_C57BL6NJ_G0000110_Ighv1-42	Ighv1-42	0.809184308831953	0.976419748194619	-0.016453228096285	0.3988332644991	0.567412700215305	0.0617952262579248	1.24215207685049e-08	3.18338263297109e-08	0.90835489545813
MGP_C57BL6NJ_G0000111_Ighv1-43	Ighv1-43	0.809184308831953	0.976419748194619	-0.016453228096285	0.3988332644991	0.567412700215305	0.0617952262579248	1.24215207685049e-08	3.18338263297109e-08	0.90835489545813
MGP_C57BL6NJ_G0000112_Ighv1-47	Ighv1-47	0.809184308831953	0.976419748194619	-0.016453228096285	0.3988332644991	0.567412700215305	0.0617952262579248	1.24215207685049e-08	3.18338263297109e-08	0.90835489545813
MGP_C57BL6NJ_G0000113_Ighv8-4	Ighv8-4	0.809184308831953	0.976419748194619	-0.016453228096285	0.3988332644991	0.567412700215305	0.0617952262579248	1.24215207685049e-08	3.18338263297109e-08	0.90835489545813
MGP_C57BL6NJ_G0000114_Ighv1-49	Ighv1-49	0.809184308831953	0.976419748194619	-0.016453228096285	0.3988332644991	0.567412700215305	0.0617952262579248	1.24215207685049e-08	3.18338263297109e-08	0.90835489545813
MGP_C57BL6NJ_G0000115_Ighv8-5	Ighv8-5	0.809184308831953	0.976419748194619	-0.016453228096285	0.3988332644991	0.567412700215305	0.0617952262579248	1.24215207685049e-08	3.18338263297109e-08	0.90835489545813
MGP_C57BL6NJ_G0000116	NA	0.809184308831953	0.976419748194619	-0.016453228096285	0.3988332644991	0.567412700215305	0.0617952262579248	1.24215207685049e-08	3.18338263297109e-08	0.90835489545813
MGP_C57BL6NJ_G0000117_Ighv1-54	Ighv1-54	0.809184308831953	0.976419748194619	-0.016453228096285	0.3988332644991	0.567412700215305	0.0617952262579248	1.24215207685049e-08	3.18338263297109e-08	0.90835489545813
MGP_C57BL6NJ_G0000118	NA	0.809184308831953	0.976419748194619	-0.016453228096285	0.3988332644991	0.567412700215305	0.0617952262579248	1.24215207685049e-08	3.18338263297109e-08	0.90835489545813
MGP_C57BL6NJ_G0000119_Ighv1-56	Ighv1-56	0.809184308831953	0.976419748194619	-0.016453228096285	0.3988332644991	0.567412700215305	0.0617952262579248	1.24215207685049e-08	3.18338263297109e-08	0.90835489545813
MGP_C57BL6NJ_G0000120_Ighv8-8	Ighv8-8	0.809184308831953	0.976419748194619	-0.016453228096285	0.3988332644991	0.567412700215305	0.0617952262579248	1.24215207685049e-08	3.18338263297109e-08	0.90835489545813
MGP_C57BL6NJ_G0000121	NA	0.91615605315893	0.989178127225888	-0.0071308661397354	0.261487018237416	0.567412700215305	0.0827705406601613	1.17162956692165e-08	3.18338263297109e-08	0.908354895458131
MGP_C57BL6NJ_G0000122_Ighv1-59	Ighv1-59	0.809184308831953	0.976419748194619	-0.016453228096285	0.3988332644991	0.567412700215305	0.0617952262579248	1.24215207685049e-08	3.18338263297109e-08	0.90835489545813
MGP_C57BL6NJ_G0000123	NA	0.809184308831953	0.976419748194619	-0.016453228096285	0.3988332644991	0.567412700215305	0.0617952262579248	1.24215207685049e-08	3.18338263297109e-08	0.90835489545813
MGP_C57BL6NJ_G0000124	NA	0.809184308831953	0.976419748194619	-0.016453228096285	0.3988332644991	0.567412700215305	0.0617952262579248	1.24215207685049e-08	3.18338263297109e-08	0.90835489545813
MGP_C57BL6NJ_G0000125_Ighv1-64	Ighv1-64	0.809184308831953	0.976419748194619	-0.016453228096285	0.3988332644991	0.567412700215305	0.0617952262579248	1.24215207685049e-08	3.18338263297109e-08	0.90835489545813
MGP_C57BL6NJ_G0000126	NA	0.809184308831953	0.976419748194619	-0.016453228096285	0.3988332644991	0.567412700215305	0.0617952262579248	1.24215207685049e-08	3.18338263297109e-08	0.90835489545813
MGP_C57BL6NJ_G0000127_Ighv1-62-3	Ighv1-62-3	0.809184308831953	0.976419748194619	-0.016453228096285	0.3988332644991	0.567412700215305	0.0617952262579248	1.24215207685049e-08	3.18338263297109e-08	0.90835489545813
MGP_C57BL6NJ_G0000128_Ighv8-11	Ighv8-11	0.809184308831953	0.976419748194619	-0.016453228096285	0.3988332644991	0.567412700215305	0.0617952262579248	1.24215207685049e-08	3.18338263297109e-08	0.90835489545813
MGP_C57BL6NJ_G0000129_Ighv1-67	Ighv1-67	0.809184308831953	0.976419748194619	-0.016453228096285	0.3988332644991	0.567412700215305	0.0617952262579248	1.24215207685049e-08	3.18338263297109e-08	0.90835489545813
MGP_C57BL6NJ_G0000130_Ighv8-12	Ighv8-12	0.914960945180944	0.989178127225888	-0.00706258154517967	0.249897020125336	0.567412700215305	0.0829241809979118	8.83256755391063e-09	3.18338263297109e-08	0.90835489545813
MGP_C57BL6NJ_G0000131_Ighv1-71	Ighv1-71	0.809184308831953	0.976419748194619	-0.016453228096285	0.3988332644991	0.567412700215305	0.0617952262579248	1.24215207685049e-08	3.18338263297109e-08	0.90835489545813
MGP_C57BL6NJ_G0000132	NA	0.809184308831953	0.976419748194619	-0.016453228096285	0.3988332644991	0.567412700215305	0.0617952262579248	1.24215207685049e-08	3.18338263297109e-08	0.90835489545813
MGP_C57BL6NJ_G0000133_Ighv1-74	Ighv1-74	0.809184308831953	0.976419748194619	-0.016453228096285	0.3988332644991	0.567412700215305	0.0617952262579248	1.24215207685049e-08	3.18338263297109e-08	0.90835489545813
MGP_C57BL6NJ_G0000134_Ighv1-76	Ighv1-76	0.809184308831953	0.976419748194619	-0.016453228096285	0.3988332644991	0.567412700215305	0.0617952262579248	1.24215207685049e-08	3.18338263297109e-08	0.90835489545813
MGP_C57BL6NJ_G0000135	NA	0.809184308831953	0.976419748194619	-0.016453228096285	0.3988332644991	0.567412700215305	0.0617952262579248	1.24215207685049e-08	3.18338263297109e-08	0.90835489545813
MGP_C57BL6NJ_G0000136_Ighv1-77	Ighv1-77	0.809184308831953	0.976419748194619	-0.016453228096285	0.3988332644991	0.567412700215305	0.0617952262579248	1.24215207685049e-08	3.18338263297109e-08	0.90835489545813
MGP_C57BL6NJ_G0000137	NA	0.809184308831953	0.976419748194619	-0.016453228096285	0.3988332644991	0.567412700215305	0.0617952262579248	1.24215207685049e-08	3.18338263297109e-08	0.90835489545813
MGP_C57BL6NJ_G0000138_Ighv1-78	Ighv1-78	0.809184308831953	0.976419748194619	-0.016453228096285	0.3988332644991	0.567412700215305	0.0617952262579248	1.24215207685049e-08	3.18338263297109e-08	0.90835489545813
MGP_C57BL6NJ_G0000139_Ighv1-80	Ighv1-80	0.809184308831953	0.976419748194619	-0.016453228096285	0.3988332644991	0.567412700215305	0.0617952262579248	1.24215207685049e-08	3.18338263297109e-08	0.90835489545813
MGP_C57BL6NJ_G0000140_Ighv1-81	Ighv1-81	0.809184308831953	0.976419748194619	-0.016453228096285	0.3988332644991	0.567412700215305	0.0617952262579248	1.24215207685049e-08	3.18338263297109e-08	0.90835489545813
MGP_C57BL6NJ_G0000141_Iglv3	Iglv3	0.993045600351943	0.999178676964532	-0.000553242654706658	0.366692195067636	0.567412700215305	0.0617952262579247	3.41986039675474e-09	3.18338263297109e-08	0.944129862701682
MGP_C57BL6NJ_G0000142_Iglv2	Iglv2	0.809184308831953	0.976419748194619	-0.016453228096285	0.3988332644991	0.567412700215305	0.0617952262579248	1.24215207685049e-08	3.18338263297109e-08	0.90835489545813
MGP_C57BL6NJ_G0000143	NA	0.809184308831953	0.976419748194619	-0.016453228096285	0.3988332644991	0.567412700215305	0.0617952262579248	1.24215207685049e-08	3.18338263297109e-08	0.90835489545813
MGP_C57BL6NJ_G0000144_Igkv17-121	Igkv17-121	0.809184308831953	0.976419748194619	-0.016453228096285	0.3988332644991	0.567412700215305	0.0617952262579248	1.24215207685049e-08	3.18338263297109e-08	0.90835489545813
MGP_C57BL6NJ_G0000145_Igkv6-20	Igkv6-20	0.809184308831953	0.976419748194619	-0.016453228096285	0.3988332644991	0.567412700215305	0.0617952262579248	1.24215207685049e-08	3.18338263297109e-08	0.90835489545813
MGP_C57BL6NJ_G0000146_Igkv2-137	Igkv2-137	0.809184308831953	0.976419748194619	-0.016453228096285	0.3988332644991	0.567412700215305	0.0617952262579248	1.24215207685049e-08	3.18338263297109e-08	0.90835489545813
MGP_C57BL6NJ_G0000147_Igkv1-135	Igkv1-135	0.963090402730653	0.993638237070036	-0.00290636651770851	0.639778035026054	0.75702821775828	0.0313147877061279	7.18207201967342e-09	3.18338263297109e-08	0.877874456906333
MGP_C57BL6NJ_G0000148	NA	0.897903708214181	0.989178127225888	-0.00830617764203767	0.375654779131932	0.567412700215305	0.0617952262579249	5.38716101184865e-09	3.18338263297109e-08	0.926685758980186
MGP_C57BL6NJ_G0000149_Igkv1-132	Igkv1-132	0.809184308831953	0.976419748194619	-0.016453228096285	0.3988332644991	0.567412700215305	0.0617952262579248	1.24215207685049e-08	3.18338263297109e-08	0.90835489545813
MGP_C57BL6NJ_G0000150_Igkv1-131	Igkv1-131	0.809184308831953	0.976419748194619	-0.016453228096285	0.3988332644991	0.567412700215305	0.0617952262579248	1.24215207685049e-08	3.18338263297109e-08	0.90835489545813
MGP_C57BL6NJ_G0000151_Igkv14-130	Igkv14-130	0.809184308831953	0.976419748194619	-0.016453228096285	0.3988332644991	0.567412700215305	0.0617952262579248	1.24215207685049e-08	3.18338263297109e-08	0.90835489545813
MGP_C57BL6NJ_G0000152_Igkv9-129	Igkv9-129	0.809184308831953	0.976419748194619	-0.016453228096285	0.3988332644991	0.567412700215305	0.0617952262579248	1.24215207685049e-08	3.18338263297109e-08	0.90835489545813
MGP_C57BL6NJ_G0000153_Igkv14-126	Igkv14-126	0.809184308831953	0.976419748194619	-0.016453228096285	0.3988332644991	0.567412700215305	0.0617952262579248	1.24215207685049e-08	3.18338263297109e-08	0.90835489545813
MGP_C57BL6NJ_G0000154_Igkv11-125	Igkv11-125	0.809184308831953	0.976419748194619	-0.016453228096285	0.3988332644991	0.567412700215305	0.0617952262579248	1.24215207685049e-08	3.18338263297109e-08	0.90835489545813
MGP_C57BL6NJ_G0000155_Igkv9-124	Igkv9-124	0.809184308831953	0.976419748194619	-0.016453228096285	0.3988332644991	0.567412700215305	0.0617952262579248	1.24215207685049e-08	3.18338263297109e-08	0.90835489545813
MGP_C57BL6NJ_G0000156_Igkv9-123	Igkv9-123	0.809184308831953	0.976419748194619	-0.016453228096285	0.3988332644991	0.567412700215305	0.0617952262579248	1.24215207685049e-08	3.18338263297109e-08	0.90835489545813
MGP_C57BL6NJ_G0000157_Igkv1-122	Igkv1-122	0.809184308831953	0.976419748194619	-0.016453228096285	0.3988332644991	0.567412700215305	0.0617952262579248	1.24215207685049e-08	3.18338263297109e-08	0.90835489545813
MGP_C57BL6NJ_G0000158_Igkv9-120	Igkv9-120	0.91615605315893	0.989178127225888	-0.0071308661397354	0.261487018237416	0.567412700215305	0.0827705406601613	1.17162956692165e-08	3.18338263297109e-08	0.908354895458131
MGP_C57BL6NJ_G0000159_Igkv2-112	Igkv2-112	0.809184308831953	0.976419748194619	-0.016453228096285	0.3988332644991	0.567412700215305	0.0617952262579248	1.24215207685049e-08	3.18338263297109e-08	0.90835489545813
MGP_C57BL6NJ_G0000160_Igkv14-111	Igkv14-111	0.809184308831953	0.976419748194619	-0.016453228096285	0.3988332644991	0.567412700215305	0.0617952262579248	1.24215207685049e-08	3.18338263297109e-08	0.90835489545813
MGP_C57BL6NJ_G0000161_Igkv1-117	Igkv1-117	0.878349199275644	0.989178127225888	-0.0127520801759334	0.203209666095661	0.567412700215305	0.116201531369067	1.74873715424773e-07	3.46919534794935e-07	0.885315534312954
MGP_C57BL6NJ_G0000162_Igkv1-110	Igkv1-110	0.818684985580777	0.980098911900398	-0.0143458973142489	0.961381319835245	0.976275960001707	0.00321071969733577	7.80871536119998e-09	3.18338263297109e-08	0.867718059664543
MGP_C57BL6NJ_G0000163_Igkv2-109	Igkv2-109	0.809184308831953	0.976419748194619	-0.016453228096285	0.3988332644991	0.567412700215305	0.0617952262579248	1.24215207685049e-08	3.18338263297109e-08	0.90835489545813
MGP_C57BL6NJ_G0000164_Igkv16-104	Igkv16-104	0.809184308831953	0.976419748194619	-0.016453228096285	0.3988332644991	0.567412700215305	0.0617952262579248	1.24215207685049e-08	3.18338263297109e-08	0.90835489545813
MGP_C57BL6NJ_G0000165_Igkv15-103	Igkv15-103	0.549518781517981	0.976419748194619	-0.0417695125073845	0.283015753695283	0.567412700215305	0.0807824395662492	1.53467918287838e-08	3.8116099823988e-08	0.90835489545813
MGP_C57BL6NJ_G0000166_Igkv20-101-2	Igkv20-101-2	0.809184308831953	0.976419748194619	-0.016453228096285	0.3988332644991	0.567412700215305	0.0617952262579248	1.24215207685049e-08	3.18338263297109e-08	0.90835489545813
MGP_C57BL6NJ_G0000167_Igkv14-100	Igkv14-100	0.986173999700717	0.997709690677893	0.00108446890906756	0.225475089434365	0.567412700215305	0.0829241809979117	3.60840755274776e-09	3.18338263297109e-08	0.926685758980187
MGP_C57BL6NJ_G0000168_Igkv1-99	Igkv1-99	0.809184308831953	0.976419748194619	-0.016453228096285	0.3988332644991	0.567412700215305	0.0617952262579248	1.24215207685049e-08	3.18338263297109e-08	0.90835489545813
MGP_C57BL6NJ_G0000169_Igkv12-98	Igkv12-98	0.809184308831953	0.976419748194619	-0.016453228096285	0.3988332644991	0.567412700215305	0.0617952262579248	1.24215207685049e-08	3.18338263297109e-08	0.90835489545813
MGP_C57BL6NJ_G0000170_Igkv10-96	Igkv10-96	0.972128749442218	0.995553830446719	0.00225978041136986	0.147016525283646	0.567412700215305	0.103899495400148	6.78980372168534e-09	3.18338263297109e-08	0.90835489545813
MGP_C57BL6NJ_G0000171_Igkv10-94	Igkv10-94	0.809184308831953	0.976419748194619	-0.016453228096285	0.3988332644991	0.567412700215305	0.0617952262579248	1.24215207685049e-08	3.18338263297109e-08	0.90835489545813
MGP_C57BL6NJ_G0000172_Igkv19-93	Igkv19-93	0.998333554773953	0.999883287056086	-0.000165172806097286	0.253233099459585	0.567412700215305	0.0984433506608473	7.19996193878801e-08	1.50392292654826e-07	0.90835489545813
MGP_C57BL6NJ_G0000173_Igkv4-92	Igkv4-92	0.809184308831953	0.976419748194619	-0.016453228096285	0.3988332644991	0.567412700215305	0.0617952262579248	1.24215207685049e-08	3.18338263297109e-08	0.90835489545813
MGP_C57BL6NJ_G0000174_Igkv4-91	Igkv4-91	0.809184308831953	0.976419748194619	-0.016453228096285	0.3988332644991	0.567412700215305	0.0617952262579248	1.24215207685049e-08	3.18338263297109e-08	0.90835489545813
MGP_C57BL6NJ_G0000175_Igkv4-90	Igkv4-90	0.963090402730653	0.993638237070036	-0.00290636651770851	0.639778035026054	0.75702821775828	0.0313147877061279	7.18207201967342e-09	3.18338263297109e-08	0.877874456906333
MGP_C57BL6NJ_G0000176_Igkv12-89	Igkv12-89	0.809184308831953	0.976419748194619	-0.016453228096285	0.3988332644991	0.567412700215305	0.0617952262579248	1.24215207685049e-08	3.18338263297109e-08	0.90835489545813
MGP_C57BL6NJ_G0000177_Igkv1-88	Igkv1-88	0.809184308831953	0.976419748194619	-0.016453228096285	0.3988332644991	0.567412700215305	0.0617952262579248	1.24215207685049e-08	3.18338263297109e-08	0.90835489545813
MGP_C57BL6NJ_G0000178_Gm42543	Gm42543	0.809184308831953	0.976419748194619	-0.016453228096285	0.3988332644991	0.567412700215305	0.0617952262579248	1.24215207685049e-08	3.18338263297109e-08	0.90835489545813
MGP_C57BL6NJ_G0000179_Igkv4-86	Igkv4-86	0.809184308831953	0.976419748194619	-0.016453228096285	0.3988332644991	0.567412700215305	0.0617952262579248	1.24215207685049e-08	3.18338263297109e-08	0.90835489545813
MGP_C57BL6NJ_G0000180_Igkv4-81	Igkv4-81	0.809184308831953	0.976419748194619	-0.016453228096285	0.3988332644991	0.567412700215305	0.0617952262579248	1.24215207685049e-08	3.18338263297109e-08	0.90835489545813
MGP_C57BL6NJ_G0000181_Igkv4-80	Igkv4-80	0.809184308831953	0.976419748194619	-0.016453228096285	0.3988332644991	0.567412700215305	0.0617952262579248	1.24215207685049e-08	3.18338263297109e-08	0.90835489545813
MGP_C57BL6NJ_G0000182_Igkv4-78	Igkv4-78	0.809184308831953	0.976419748194619	-0.016453228096285	0.3988332644991	0.567412700215305	0.0617952262579248	1.24215207685049e-08	3.18338263297109e-08	0.90835489545813
MGP_C57BL6NJ_G0000183_Igkv4-79	Igkv4-79	0.809184308831953	0.976419748194619	-0.016453228096285	0.3988332644991	0.567412700215305	0.0617952262579248	1.24215207685049e-08	3.18338263297109e-08	0.90835489545813
MGP_C57BL6NJ_G0000184_Igkv4-63	Igkv4-63	0.809184308831953	0.976419748194619	-0.016453228096285	0.3988332644991	0.567412700215305	0.0617952262579248	1.24215207685049e-08	3.18338263297109e-08	0.90835489545813
MGP_C57BL6NJ_G0000185_Igkv4-57	Igkv4-57	0.809184308831953	0.976419748194619	-0.016453228096285	0.3988332644991	0.567412700215305	0.0617952262579248	1.24215207685049e-08	3.18338263297109e-08	0.90835489545813
MGP_C57BL6NJ_G0000186_Igkv4-51	Igkv4-51	0.809184308831953	0.976419748194619	-0.016453228096285	0.3988332644991	0.567412700215305	0.0617952262579248	1.24215207685049e-08	3.18338263297109e-08	0.90835489545813
MGP_C57BL6NJ_G0000187_Igkv4-58	Igkv4-58	0.809184308831953	0.976419748194619	-0.016453228096285	0.3988332644991	0.567412700215305	0.0617952262579248	1.24215207685049e-08	3.18338263297109e-08	0.90835489545813
MGP_C57BL6NJ_G0000188_Igkv4-53	Igkv4-53	0.809184308831953	0.976419748194619	-0.016453228096285	0.3988332644991	0.567412700215305	0.0617952262579248	1.24215207685049e-08	3.18338263297109e-08	0.90835489545813
MGP_C57BL6NJ_G0000189_Igkv4-57-1	Igkv4-57-1	0.897903708214181	0.989178127225888	-0.00830617764203767	0.375654779131932	0.567412700215305	0.0617952262579249	5.38716101184865e-09	3.18338263297109e-08	0.926685758980186
MGP_C57BL6NJ_G0000190_Igkv4-50	Igkv4-50	0.809184308831953	0.976419748194619	-0.016453228096285	0.3988332644991	0.567412700215305	0.0617952262579248	1.24215207685049e-08	3.18338263297109e-08	0.90835489545813
MGP_C57BL6NJ_G0000191_Igkv5-48	Igkv5-48	0.809184308831953	0.976419748194619	-0.016453228096285	0.3988332644991	0.567412700215305	0.0617952262579248	1.24215207685049e-08	3.18338263297109e-08	0.90835489545813
MGP_C57BL6NJ_G0000192_Igkv12-46	Igkv12-46	0.809184308831953	0.976419748194619	-0.016453228096285	0.3988332644991	0.567412700215305	0.0617952262579248	1.24215207685049e-08	3.18338263297109e-08	0.90835489545813
MGP_C57BL6NJ_G0000193_Igkv12-44	Igkv12-44	0.963090402730653	0.993638237070036	-0.00290636651770851	0.639778035026054	0.75702821775828	0.0313147877061279	7.18207201967342e-09	3.18338263297109e-08	0.877874456906333
MGP_C57BL6NJ_G0000194_Igkv5-43	Igkv5-43	0.809184308831953	0.976419748194619	-0.016453228096285	0.3988332644991	0.567412700215305	0.0617952262579248	1.24215207685049e-08	3.18338263297109e-08	0.90835489545813
MGP_C57BL6NJ_G0000195	NA	0.809184308831953	0.976419748194619	-0.016453228096285	0.3988332644991	0.567412700215305	0.0617952262579248	1.24215207685049e-08	3.18338263297109e-08	0.90835489545813
MGP_C57BL6NJ_G0000196_Igkv12-41	Igkv12-41	0.963090402730653	0.993638237070036	-0.00290636651770851	0.639778035026054	0.75702821775828	0.0313147877061279	7.18207201967342e-09	3.18338263297109e-08	0.877874456906333
MGP_C57BL6NJ_G0000197_Igkv5-39	Igkv5-39	0.512005238964393	0.976419748194619	-0.0471723762898526	0.610270228782518	0.744067273630852	0.0387558651127493	2.91306093312266e-08	6.59022708183101e-08	0.885315534312954
MGP_C57BL6NJ_G0000198_Igkv12-38	Igkv12-38	0.809184308831953	0.976419748194619	-0.016453228096285	0.3988332644991	0.567412700215305	0.0617952262579248	1.24215207685049e-08	3.18338263297109e-08	0.90835489545813
MGP_C57BL6NJ_G0000199_Igkv5-37	Igkv5-37	0.809184308831953	0.976419748194619	-0.016453228096285	0.3988332644991	0.567412700215305	0.0617952262579248	1.24215207685049e-08	3.18338263297109e-08	0.90835489545813
MGP_C57BL6NJ_G0000200_Igkv18-36	Igkv18-36	0.809184308831953	0.976419748194619	-0.016453228096285	0.3988332644991	0.567412700215305	0.0617952262579248	1.24215207685049e-08	3.18338263297109e-08	0.90835489545813
MGP_C57BL6NJ_G0000201_Igkv1-35	Igkv1-35	0.809184308831953	0.976419748194619	-0.016453228096285	0.3988332644991	0.567412700215305	0.0617952262579248	1.24215207685049e-08	3.18338263297109e-08	0.90835489545813
MGP_C57BL6NJ_G0000202_Igkv8-34	Igkv8-34	0.809184308831953	0.976419748194619	-0.016453228096285	0.3988332644991	0.567412700215305	0.0617952262579248	1.24215207685049e-08	3.18338263297109e-08	0.90835489545813
MGP_C57BL6NJ_G0000203_Igkv7-33	Igkv7-33	0.809184308831953	0.976419748194619	-0.016453228096285	0.3988332644991	0.567412700215305	0.0617952262579248	1.24215207685049e-08	3.18338263297109e-08	0.90835489545813
MGP_C57BL6NJ_G0000204_Igkv6-32	Igkv6-32	0.809184308831953	0.976419748194619	-0.016453228096285	0.3988332644991	0.567412700215305	0.0617952262579248	1.24215207685049e-08	3.18338263297109e-08	0.90835489545813
MGP_C57BL6NJ_G0000205_Igkv8-30	Igkv8-30	0.890727152834095	0.989178127225888	0.0100298304573065	0.134363607129746	0.567412700215305	0.121382108003506	2.82632697021632e-08	6.46914839849513e-08	0.90835489545813
MGP_C57BL6NJ_G0000206_Igkv8-28	Igkv8-28	0.809184308831953	0.976419748194619	-0.016453228096285	0.3988332644991	0.567412700215305	0.0617952262579248	1.24215207685049e-08	3.18338263297109e-08	0.90835489545813
MGP_C57BL6NJ_G0000207_Igkv8-27	Igkv8-27	0.918527956764941	0.989178127225888	-0.00755530324527796	0.435862122665393	0.597346371933827	0.0617952262579249	2.51504441397701e-08	5.86244570819654e-08	0.928375226372896
MGP_C57BL6NJ_G0000208_Igkv6-25	Igkv6-25	0.809184308831953	0.976419748194619	-0.016453228096285	0.3988332644991	0.567412700215305	0.0617952262579248	1.24215207685049e-08	3.18338263297109e-08	0.90835489545813
MGP_C57BL6NJ_G0000209_Igkv6-17	Igkv6-17	0.809184308831953	0.976419748194619	-0.016453228096285	0.3988332644991	0.567412700215305	0.0617952262579248	1.24215207685049e-08	3.18338263297109e-08	0.90835489545813
MGP_C57BL6NJ_G0000210_Igkv8-24	Igkv8-24	0.809184308831953	0.976419748194619	-0.016453228096285	0.3988332644991	0.567412700215305	0.0617952262579248	1.24215207685049e-08	3.18338263297109e-08	0.90835489545813
MGP_C57BL6NJ_G0000211_Igkv8-19	Igkv8-19	0.809184308831953	0.976419748194619	-0.016453228096285	0.3988332644991	0.567412700215305	0.0617952262579248	1.24215207685049e-08	3.18338263297109e-08	0.90835489545813
MGP_C57BL6NJ_G0000212_Igkv8-16	Igkv8-16	0.809184308831953	0.976419748194619	-0.016453228096285	0.3988332644991	0.567412700215305	0.0617952262579248	1.24215207685049e-08	3.18338263297109e-08	0.90835489545813
MGP_C57BL6NJ_G0000213	NA	0.809184308831953	0.976419748194619	-0.016453228096285	0.3988332644991	0.567412700215305	0.0617952262579248	1.24215207685049e-08	3.18338263297109e-08	0.90835489545813
MGP_C57BL6NJ_G0000214_Igkv6-15	Igkv6-15	0.993045600351943	0.999178676964532	-0.000553242654706658	0.366692195067636	0.567412700215305	0.0617952262579247	3.41986039675474e-09	3.18338263297109e-08	0.944129862701682
MGP_C57BL6NJ_G0000215	NA	0.91615605315893	0.989178127225888	-0.0071308661397354	0.261487018237416	0.567412700215305	0.0827705406601613	1.17162956692165e-08	3.18338263297109e-08	0.908354895458131
MGP_C57BL6NJ_G0000216_Igkv6-14	Igkv6-14	0.809184308831953	0.976419748194619	-0.016453228096285	0.3988332644991	0.567412700215305	0.0617952262579248	1.24215207685049e-08	3.18338263297109e-08	0.90835489545813
MGP_C57BL6NJ_G0000217_Igkv6-13	Igkv6-13	0.809184308831953	0.976419748194619	-0.016453228096285	0.3988332644991	0.567412700215305	0.0617952262579248	1.24215207685049e-08	3.18338263297109e-08	0.90835489545813
MGP_C57BL6NJ_G0000218_Igkv3-12	Igkv3-12	0.809184308831953	0.976419748194619	-0.016453228096285	0.3988332644991	0.567412700215305	0.0617952262579248	1.24215207685049e-08	3.18338263297109e-08	0.90835489545813
MGP_C57BL6NJ_G0000219_Igkv3-9	Igkv3-9	0.809184308831953	0.976419748194619	-0.016453228096285	0.3988332644991	0.567412700215305	0.0617952262579248	1.24215207685049e-08	3.18338263297109e-08	0.90835489545813
MGP_C57BL6NJ_G0000220	NA	0.809184308831953	0.976419748194619	-0.016453228096285	0.3988332644991	0.567412700215305	0.0617952262579248	1.24215207685049e-08	3.18338263297109e-08	0.90835489545813
MGP_C57BL6NJ_G0000221_Igkv3-7	Igkv3-7	0.809184308831953	0.976419748194619	-0.016453228096285	0.3988332644991	0.567412700215305	0.0617952262579248	1.24215207685049e-08	3.18338263297109e-08	0.90835489545813
MGP_C57BL6NJ_G0000222	NA	0.809184308831953	0.976419748194619	-0.016453228096285	0.3988332644991	0.567412700215305	0.0617952262579248	1.24215207685049e-08	3.18338263297109e-08	0.90835489545813
MGP_C57BL6NJ_G0000223_Igkv3-4	Igkv3-4	0.809184308831953	0.976419748194619	-0.016453228096285	0.3988332644991	0.567412700215305	0.0617952262579248	1.24215207685049e-08	3.18338263297109e-08	0.90835489545813
MGP_C57BL6NJ_G0000224_Igkv3-3	Igkv3-3	0.809184308831953	0.976419748194619	-0.016453228096285	0.3988332644991	0.567412700215305	0.0617952262579248	1.24215207685049e-08	3.18338263297109e-08	0.90835489545813
MGP_C57BL6NJ_G0000225_Igkv3-2	Igkv3-2	0.901280099655399	0.989178127225888	-0.00879659370515717	0.417460280152921	0.583014413071145	0.0617952262579249	1.61204953126196e-08	3.95453946076958e-08	0.925582322838168
MGP_C57BL6NJ_G0000226_Igkv3-1	Igkv3-1	0.809184308831953	0.976419748194619	-0.016453228096285	0.3988332644991	0.567412700215305	0.0617952262579248	1.24215207685049e-08	3.18338263297109e-08	0.90835489545813
MGP_C57BL6NJ_G0000245	NA	0.809184308831953	0.976419748194619	-0.016453228096285	0.3988332644991	0.567412700215305	0.0617952262579248	1.24215207685049e-08	3.18338263297109e-08	0.90835489545813
MGP_C57BL6NJ_G0000246	NA	0.809184308831953	0.976419748194619	-0.016453228096285	0.3988332644991	0.567412700215305	0.0617952262579248	1.24215207685049e-08	3.18338263297109e-08	0.90835489545813
MGP_C57BL6NJ_G0000247	NA	0.809184308831953	0.976419748194619	-0.016453228096285	0.3988332644991	0.567412700215305	0.0617952262579248	1.24215207685049e-08	3.18338263297109e-08	0.90835489545813
MGP_C57BL6NJ_G0000248	NA	0.809184308831953	0.976419748194619	-0.016453228096285	0.3988332644991	0.567412700215305	0.0617952262579248	1.24215207685049e-08	3.18338263297109e-08	0.90835489545813
MGP_C57BL6NJ_G0000249	NA	0.809184308831953	0.976419748194619	-0.016453228096285	0.3988332644991	0.567412700215305	0.0617952262579248	1.24215207685049e-08	3.18338263297109e-08	0.90835489545813
MGP_C57BL6NJ_G0000250	NA	0.809184308831953	0.976419748194619	-0.016453228096285	0.3988332644991	0.567412700215305	0.0617952262579248	1.24215207685049e-08	3.18338263297109e-08	0.90835489545813
MGP_C57BL6NJ_G0000251	NA	0.809184308831953	0.976419748194619	-0.016453228096285	0.3988332644991	0.567412700215305	0.0617952262579248	1.24215207685049e-08	3.18338263297109e-08	0.90835489545813
MGP_C57BL6NJ_G0000252	NA	0.809184308831953	0.976419748194619	-0.016453228096285	0.3988332644991	0.567412700215305	0.0617952262579248	1.24215207685049e-08	3.18338263297109e-08	0.90835489545813
MGP_C57BL6NJ_G0000253	NA	0.809184308831953	0.976419748194619	-0.016453228096285	0.3988332644991	0.567412700215305	0.0617952262579248	1.24215207685049e-08	3.18338263297109e-08	0.90835489545813
MGP_C57BL6NJ_G0000254	NA	0.809184308831953	0.976419748194619	-0.016453228096285	0.3988332644991	0.567412700215305	0.0617952262579248	1.24215207685049e-08	3.18338263297109e-08	0.90835489545813
MGP_C57BL6NJ_G0000255	NA	0.809184308831953	0.976419748194619	-0.016453228096285	0.3988332644991	0.567412700215305	0.0617952262579248	1.24215207685049e-08	3.18338263297109e-08	0.90835489545813
MGP_C57BL6NJ_G0000256	NA	0.809184308831953	0.976419748194619	-0.016453228096285	0.3988332644991	0.567412700215305	0.0617952262579248	1.24215207685049e-08	3.18338263297109e-08	0.90835489545813
MGP_C57BL6NJ_G0000257	NA	0.809184308831953	0.976419748194619	-0.016453228096285	0.3988332644991	0.567412700215305	0.0617952262579248	1.24215207685049e-08	3.18338263297109e-08	0.90835489545813
MGP_C57BL6NJ_G0000258	NA	0.809184308831953	0.976419748194619	-0.016453228096285	0.3988332644991	0.567412700215305	0.0617952262579248	1.24215207685049e-08	3.18338263297109e-08	0.90835489545813
MGP_C57BL6NJ_G0000259	NA	0.809184308831953	0.976419748194619	-0.016453228096285	0.3988332644991	0.567412700215305	0.0617952262579248	1.24215207685049e-08	3.18338263297109e-08	0.90835489545813
MGP_C57BL6NJ_G0000260	NA	0.809184308831953	0.976419748194619	-0.016453228096285	0.3988332644991	0.567412700215305	0.0617952262579248	1.24215207685049e-08	3.18338263297109e-08	0.90835489545813
MGP_C57BL6NJ_G0000261	NA	0.809184308831953	0.976419748194619	-0.016453228096285	0.3988332644991	0.567412700215305	0.0617952262579248	1.24215207685049e-08	3.18338263297109e-08	0.90835489545813
MGP_C57BL6NJ_G0000262	NA	0.809184308831953	0.976419748194619	-0.016453228096285	0.3988332644991	0.567412700215305	0.0617952262579248	1.24215207685049e-08	3.18338263297109e-08	0.90835489545813
MGP_C57BL6NJ_G0000263	NA	0.809184308831953	0.976419748194619	-0.016453228096285	0.3988332644991	0.567412700215305	0.0617952262579248	1.24215207685049e-08	3.18338263297109e-08	0.90835489545813
MGP_C57BL6NJ_G0000264	NA	0.809184308831953	0.976419748194619	-0.016453228096285	0.3988332644991	0.567412700215305	0.0617952262579248	1.24215207685049e-08	3.18338263297109e-08	0.90835489545813
MGP_C57BL6NJ_G0000265	NA	0.809184308831953	0.976419748194619	-0.016453228096285	0.3988332644991	0.567412700215305	0.0617952262579248	1.24215207685049e-08	3.18338263297109e-08	0.90835489545813
MGP_C57BL6NJ_G0000266	NA	0.809184308831953	0.976419748194619	-0.016453228096285	0.3988332644991	0.567412700215305	0.0617952262579248	1.24215207685049e-08	3.18338263297109e-08	0.90835489545813
MGP_C57BL6NJ_G0000267	NA	0.809184308831953	0.976419748194619	-0.016453228096285	0.3988332644991	0.567412700215305	0.0617952262579248	1.24215207685049e-08	3.18338263297109e-08	0.90835489545813
MGP_C57BL6NJ_G0000268	NA	0.809184308831953	0.976419748194619	-0.016453228096285	0.3988332644991	0.567412700215305	0.0617952262579248	1.24215207685049e-08	3.18338263297109e-08	0.90835489545813
MGP_C57BL6NJ_G0000269	NA	0.809184308831953	0.976419748194619	-0.016453228096285	0.3988332644991	0.567412700215305	0.0617952262579248	1.24215207685049e-08	3.18338263297109e-08	0.90835489545813
MGP_C57BL6NJ_G0000270	NA	0.809184308831953	0.976419748194619	-0.016453228096285	0.3988332644991	0.567412700215305	0.0617952262579248	1.24215207685049e-08	3.18338263297109e-08	0.90835489545813
MGP_C57BL6NJ_G0000271	NA	0.809184308831953	0.976419748194619	-0.016453228096285	0.3988332644991	0.567412700215305	0.0617952262579248	1.24215207685049e-08	3.18338263297109e-08	0.90835489545813
MGP_C57BL6NJ_G0000272	NA	0.809184308831953	0.976419748194619	-0.016453228096285	0.3988332644991	0.567412700215305	0.0617952262579248	1.24215207685049e-08	3.18338263297109e-08	0.90835489545813
MGP_C57BL6NJ_G0000273	NA	0.809184308831953	0.976419748194619	-0.016453228096285	0.3988332644991	0.567412700215305	0.0617952262579248	1.24215207685049e-08	3.18338263297109e-08	0.90835489545813
MGP_C57BL6NJ_G0000274	NA	0.809184308831953	0.976419748194619	-0.016453228096285	0.3988332644991	0.567412700215305	0.0617952262579248	1.24215207685049e-08	3.18338263297109e-08	0.90835489545813
MGP_C57BL6NJ_G0000275	NA	0.809184308831953	0.976419748194619	-0.016453228096285	0.3988332644991	0.567412700215305	0.0617952262579248	1.24215207685049e-08	3.18338263297109e-08	0.90835489545813
MGP_C57BL6NJ_G0000276	NA	0.809184308831953	0.976419748194619	-0.016453228096285	0.3988332644991	0.567412700215305	0.0617952262579248	1.24215207685049e-08	3.18338263297109e-08	0.90835489545813
MGP_C57BL6NJ_G0000277	NA	0.809184308831953	0.976419748194619	-0.016453228096285	0.3988332644991	0.567412700215305	0.0617952262579248	1.24215207685049e-08	3.18338263297109e-08	0.90835489545813
MGP_C57BL6NJ_G0000278	NA	0.809184308831953	0.976419748194619	-0.016453228096285	0.3988332644991	0.567412700215305	0.0617952262579248	1.24215207685049e-08	3.18338263297109e-08	0.90835489545813
MGP_C57BL6NJ_G0000279	NA	0.809184308831953	0.976419748194619	-0.016453228096285	0.3988332644991	0.567412700215305	0.0617952262579248	1.24215207685049e-08	3.18338263297109e-08	0.90835489545813
MGP_C57BL6NJ_G0000280	NA	0.809184308831953	0.976419748194619	-0.016453228096285	0.3988332644991	0.567412700215305	0.0617952262579248	1.24215207685049e-08	3.18338263297109e-08	0.90835489545813
MGP_C57BL6NJ_G0000281	NA	0.809184308831953	0.976419748194619	-0.016453228096285	0.3988332644991	0.567412700215305	0.0617952262579248	1.24215207685049e-08	3.18338263297109e-08	0.90835489545813
MGP_C57BL6NJ_G0000282	NA	0.809184308831953	0.976419748194619	-0.016453228096285	0.3988332644991	0.567412700215305	0.0617952262579248	1.24215207685049e-08	3.18338263297109e-08	0.90835489545813
MGP_C57BL6NJ_G0000283	NA	0.809184308831953	0.976419748194619	-0.016453228096285	0.3988332644991	0.567412700215305	0.0617952262579248	1.24215207685049e-08	3.18338263297109e-08	0.90835489545813
MGP_C57BL6NJ_G0000284	NA	0.809184308831953	0.976419748194619	-0.016453228096285	0.3988332644991	0.567412700215305	0.0617952262579248	1.24215207685049e-08	3.18338263297109e-08	0.90835489545813
MGP_C57BL6NJ_G0000285	NA	0.809184308831953	0.976419748194619	-0.016453228096285	0.3988332644991	0.567412700215305	0.0617952262579248	1.24215207685049e-08	3.18338263297109e-08	0.90835489545813
MGP_C57BL6NJ_G0000286	NA	0.809184308831953	0.976419748194619	-0.016453228096285	0.3988332644991	0.567412700215305	0.0617952262579248	1.24215207685049e-08	3.18338263297109e-08	0.90835489545813
MGP_C57BL6NJ_G0000287	NA	0.809184308831953	0.976419748194619	-0.016453228096285	0.3988332644991	0.567412700215305	0.0617952262579248	1.24215207685049e-08	3.18338263297109e-08	0.90835489545813
MGP_C57BL6NJ_G0000288	NA	0.809184308831953	0.976419748194619	-0.016453228096285	0.3988332644991	0.567412700215305	0.0617952262579248	1.24215207685049e-08	3.18338263297109e-08	0.90835489545813
MGP_C57BL6NJ_G0000289	NA	0.809184308831953	0.976419748194619	-0.016453228096285	0.3988332644991	0.567412700215305	0.0617952262579248	1.24215207685049e-08	3.18338263297109e-08	0.90835489545813
MGP_C57BL6NJ_G0000290	NA	0.809184308831953	0.976419748194619	-0.016453228096285	0.3988332644991	0.567412700215305	0.0617952262579248	1.24215207685049e-08	3.18338263297109e-08	0.90835489545813
MGP_C57BL6NJ_G0000291	NA	0.809184308831953	0.976419748194619	-0.016453228096285	0.3988332644991	0.567412700215305	0.0617952262579248	1.24215207685049e-08	3.18338263297109e-08	0.90835489545813
MGP_C57BL6NJ_G0000292	NA	0.809184308831953	0.976419748194619	-0.016453228096285	0.3988332644991	0.567412700215305	0.0617952262579248	1.24215207685049e-08	3.18338263297109e-08	0.90835489545813
MGP_C57BL6NJ_G0000293	NA	0.809184308831953	0.976419748194619	-0.016453228096285	0.3988332644991	0.567412700215305	0.0617952262579248	1.24215207685049e-08	3.18338263297109e-08	0.90835489545813
MGP_C57BL6NJ_G0000294	NA	0.809184308831953	0.976419748194619	-0.016453228096285	0.3988332644991	0.567412700215305	0.0617952262579248	1.24215207685049e-08	3.18338263297109e-08	0.90835489545813
MGP_C57BL6NJ_G0000295	NA	0.809184308831953	0.976419748194619	-0.016453228096285	0.3988332644991	0.567412700215305	0.0617952262579248	1.24215207685049e-08	3.18338263297109e-08	0.90835489545813
MGP_C57BL6NJ_G0000296	NA	0.809184308831953	0.976419748194619	-0.016453228096285	0.3988332644991	0.567412700215305	0.0617952262579248	1.24215207685049e-08	3.18338263297109e-08	0.90835489545813
MGP_C57BL6NJ_G0000297	NA	0.809184308831953	0.976419748194619	-0.016453228096285	0.3988332644991	0.567412700215305	0.0617952262579248	1.24215207685049e-08	3.18338263297109e-08	0.90835489545813
MGP_C57BL6NJ_G0000298	NA	0.809184308831953	0.976419748194619	-0.016453228096285	0.3988332644991	0.567412700215305	0.0617952262579248	1.24215207685049e-08	3.18338263297109e-08	0.90835489545813
MGP_C57BL6NJ_G0000299	NA	0.809184308831953	0.976419748194619	-0.016453228096285	0.3988332644991	0.567412700215305	0.0617952262579248	1.24215207685049e-08	3.18338263297109e-08	0.90835489545813
MGP_C57BL6NJ_G0000300	NA	0.809184308831953	0.976419748194619	-0.016453228096285	0.3988332644991	0.567412700215305	0.0617952262579248	1.24215207685049e-08	3.18338263297109e-08	0.90835489545813
MGP_C57BL6NJ_G0000301	NA	0.809184308831953	0.976419748194619	-0.016453228096285	0.3988332644991	0.567412700215305	0.0617952262579248	1.24215207685049e-08	3.18338263297109e-08	0.90835489545813
MGP_C57BL6NJ_G0000302	NA	0.809184308831953	0.976419748194619	-0.016453228096285	0.3988332644991	0.567412700215305	0.0617952262579248	1.24215207685049e-08	3.18338263297109e-08	0.90835489545813
MGP_C57BL6NJ_G0000303	NA	0.809184308831953	0.976419748194619	-0.016453228096285	0.3988332644991	0.567412700215305	0.0617952262579248	1.24215207685049e-08	3.18338263297109e-08	0.90835489545813
MGP_C57BL6NJ_G0000304	NA	0.809184308831953	0.976419748194619	-0.016453228096285	0.3988332644991	0.567412700215305	0.0617952262579248	1.24215207685049e-08	3.18338263297109e-08	0.90835489545813
MGP_C57BL6NJ_G0000305	NA	0.809184308831953	0.976419748194619	-0.016453228096285	0.3988332644991	0.567412700215305	0.0617952262579248	1.24215207685049e-08	3.18338263297109e-08	0.90835489545813
MGP_C57BL6NJ_G0000306	NA	0.809184308831953	0.976419748194619	-0.016453228096285	0.3988332644991	0.567412700215305	0.0617952262579248	1.24215207685049e-08	3.18338263297109e-08	0.90835489545813
MGP_C57BL6NJ_G0000307	NA	0.809184308831953	0.976419748194619	-0.016453228096285	0.3988332644991	0.567412700215305	0.0617952262579248	1.24215207685049e-08	3.18338263297109e-08	0.90835489545813
MGP_C57BL6NJ_G0000308	NA	0.809184308831953	0.976419748194619	-0.016453228096285	0.3988332644991	0.567412700215305	0.0617952262579248	1.24215207685049e-08	3.18338263297109e-08	0.90835489545813
MGP_C57BL6NJ_G0000309	NA	0.809184308831953	0.976419748194619	-0.016453228096285	0.3988332644991	0.567412700215305	0.0617952262579248	1.24215207685049e-08	3.18338263297109e-08	0.90835489545813
MGP_C57BL6NJ_G0000310	NA	0.809184308831953	0.976419748194619	-0.016453228096285	0.3988332644991	0.567412700215305	0.0617952262579248	1.24215207685049e-08	3.18338263297109e-08	0.90835489545813
MGP_C57BL6NJ_G0000311	NA	0.809184308831953	0.976419748194619	-0.016453228096285	0.3988332644991	0.567412700215305	0.0617952262579248	1.24215207685049e-08	3.18338263297109e-08	0.90835489545813
MGP_C57BL6NJ_G0000312	NA	0.809184308831953	0.976419748194619	-0.016453228096285	0.3988332644991	0.567412700215305	0.0617952262579248	1.24215207685049e-08	3.18338263297109e-08	0.90835489545813
MGP_C57BL6NJ_G0000313	NA	0.809184308831953	0.976419748194619	-0.016453228096285	0.3988332644991	0.567412700215305	0.0617952262579248	1.24215207685049e-08	3.18338263297109e-08	0.90835489545813
MGP_C57BL6NJ_G0000314	NA	0.809184308831953	0.976419748194619	-0.016453228096285	0.3988332644991	0.567412700215305	0.0617952262579248	1.24215207685049e-08	3.18338263297109e-08	0.90835489545813
MGP_C57BL6NJ_G0000315	NA	0.809184308831953	0.976419748194619	-0.016453228096285	0.3988332644991	0.567412700215305	0.0617952262579248	1.24215207685049e-08	3.18338263297109e-08	0.90835489545813
MGP_C57BL6NJ_G0000316	NA	0.809184308831953	0.976419748194619	-0.016453228096285	0.3988332644991	0.567412700215305	0.0617952262579248	1.24215207685049e-08	3.18338263297109e-08	0.90835489545813
MGP_C57BL6NJ_G0000317	NA	0.809184308831953	0.976419748194619	-0.016453228096285	0.3988332644991	0.567412700215305	0.0617952262579248	1.24215207685049e-08	3.18338263297109e-08	0.90835489545813
MGP_C57BL6NJ_G0000318	NA	0.809184308831953	0.976419748194619	-0.016453228096285	0.3988332644991	0.567412700215305	0.0617952262579248	1.24215207685049e-08	3.18338263297109e-08	0.90835489545813
MGP_C57BL6NJ_G0000319	NA	0.809184308831953	0.976419748194619	-0.016453228096285	0.3988332644991	0.567412700215305	0.0617952262579248	1.24215207685049e-08	3.18338263297109e-08	0.90835489545813
MGP_C57BL6NJ_G0000320	NA	0.809184308831953	0.976419748194619	-0.016453228096285	0.3988332644991	0.567412700215305	0.0617952262579248	1.24215207685049e-08	3.18338263297109e-08	0.90835489545813
MGP_C57BL6NJ_G0000321	NA	0.809184308831953	0.976419748194619	-0.016453228096285	0.3988332644991	0.567412700215305	0.0617952262579248	1.24215207685049e-08	3.18338263297109e-08	0.90835489545813
MGP_C57BL6NJ_G0000322	NA	0.809184308831953	0.976419748194619	-0.016453228096285	0.3988332644991	0.567412700215305	0.0617952262579248	1.24215207685049e-08	3.18338263297109e-08	0.90835489545813
MGP_C57BL6NJ_G0000323	NA	0.809184308831953	0.976419748194619	-0.016453228096285	0.3988332644991	0.567412700215305	0.0617952262579248	1.24215207685049e-08	3.18338263297109e-08	0.90835489545813
MGP_C57BL6NJ_G0000324	NA	0.809184308831953	0.976419748194619	-0.016453228096285	0.3988332644991	0.567412700215305	0.0617952262579248	1.24215207685049e-08	3.18338263297109e-08	0.90835489545813
MGP_C57BL6NJ_G0000325	NA	0.809184308831953	0.976419748194619	-0.016453228096285	0.3988332644991	0.567412700215305	0.0617952262579248	1.24215207685049e-08	3.18338263297109e-08	0.90835489545813
MGP_C57BL6NJ_G0000326	NA	0.809184308831953	0.976419748194619	-0.016453228096285	0.3988332644991	0.567412700215305	0.0617952262579248	1.24215207685049e-08	3.18338263297109e-08	0.90835489545813
MGP_C57BL6NJ_G0000327	NA	0.809184308831953	0.976419748194619	-0.016453228096285	0.3988332644991	0.567412700215305	0.0617952262579248	1.24215207685049e-08	3.18338263297109e-08	0.90835489545813
MGP_C57BL6NJ_G0000328	NA	0.809184308831953	0.976419748194619	-0.016453228096285	0.3988332644991	0.567412700215305	0.0617952262579248	1.24215207685049e-08	3.18338263297109e-08	0.90835489545813
MGP_C57BL6NJ_G0000329	NA	0.809184308831953	0.976419748194619	-0.016453228096285	0.3988332644991	0.567412700215305	0.0617952262579248	1.24215207685049e-08	3.18338263297109e-08	0.90835489545813
MGP_C57BL6NJ_G0000330	NA	0.809184308831953	0.976419748194619	-0.016453228096285	0.3988332644991	0.567412700215305	0.0617952262579248	1.24215207685049e-08	3.18338263297109e-08	0.90835489545813
MGP_C57BL6NJ_G0000331	NA	0.809184308831953	0.976419748194619	-0.016453228096285	0.3988332644991	0.567412700215305	0.0617952262579248	1.24215207685049e-08	3.18338263297109e-08	0.90835489545813
MGP_C57BL6NJ_G0000332	NA	0.809184308831953	0.976419748194619	-0.016453228096285	0.3988332644991	0.567412700215305	0.0617952262579248	1.24215207685049e-08	3.18338263297109e-08	0.90835489545813
MGP_C57BL6NJ_G0000333	NA	0.809184308831953	0.976419748194619	-0.016453228096285	0.3988332644991	0.567412700215305	0.0617952262579248	1.24215207685049e-08	3.18338263297109e-08	0.90835489545813
MGP_C57BL6NJ_G0000334	NA	0.809184308831953	0.976419748194619	-0.016453228096285	0.3988332644991	0.567412700215305	0.0617952262579248	1.24215207685049e-08	3.18338263297109e-08	0.90835489545813
MGP_C57BL6NJ_G0000335	NA	0.809184308831953	0.976419748194619	-0.016453228096285	0.3988332644991	0.567412700215305	0.0617952262579248	1.24215207685049e-08	3.18338263297109e-08	0.90835489545813
MGP_C57BL6NJ_G0000336	NA	0.809184308831953	0.976419748194619	-0.016453228096285	0.3988332644991	0.567412700215305	0.0617952262579248	1.24215207685049e-08	3.18338263297109e-08	0.90835489545813
MGP_C57BL6NJ_G0000337	NA	0.809184308831953	0.976419748194619	-0.016453228096285	0.3988332644991	0.567412700215305	0.0617952262579248	1.24215207685049e-08	3.18338263297109e-08	0.90835489545813
MGP_C57BL6NJ_G0000338	NA	0.809184308831953	0.976419748194619	-0.016453228096285	0.3988332644991	0.567412700215305	0.0617952262579248	1.24215207685049e-08	3.18338263297109e-08	0.90835489545813
MGP_C57BL6NJ_G0000339	NA	0.809184308831953	0.976419748194619	-0.016453228096285	0.3988332644991	0.567412700215305	0.0617952262579248	1.24215207685049e-08	3.18338263297109e-08	0.90835489545813
MGP_C57BL6NJ_G0000340	NA	0.809184308831953	0.976419748194619	-0.016453228096285	0.3988332644991	0.567412700215305	0.0617952262579248	1.24215207685049e-08	3.18338263297109e-08	0.90835489545813
MGP_C57BL6NJ_G0000341	NA	0.809184308831953	0.976419748194619	-0.016453228096285	0.3988332644991	0.567412700215305	0.0617952262579248	1.24215207685049e-08	3.18338263297109e-08	0.90835489545813
MGP_C57BL6NJ_G0000342	NA	0.809184308831953	0.976419748194619	-0.016453228096285	0.3988332644991	0.567412700215305	0.0617952262579248	1.24215207685049e-08	3.18338263297109e-08	0.90835489545813
MGP_C57BL6NJ_G0000343	NA	0.809184308831953	0.976419748194619	-0.016453228096285	0.3988332644991	0.567412700215305	0.0617952262579248	1.24215207685049e-08	3.18338263297109e-08	0.90835489545813
MGP_C57BL6NJ_G0000344	NA	0.809184308831953	0.976419748194619	-0.016453228096285	0.3988332644991	0.567412700215305	0.0617952262579248	1.24215207685049e-08	3.18338263297109e-08	0.90835489545813
MGP_C57BL6NJ_G0000345	NA	0.809184308831953	0.976419748194619	-0.016453228096285	0.3988332644991	0.567412700215305	0.0617952262579248	1.24215207685049e-08	3.18338263297109e-08	0.90835489545813
MGP_C57BL6NJ_G0000346	NA	0.809184308831953	0.976419748194619	-0.016453228096285	0.3988332644991	0.567412700215305	0.0617952262579248	1.24215207685049e-08	3.18338263297109e-08	0.90835489545813
MGP_C57BL6NJ_G0000347	NA	0.809184308831953	0.976419748194619	-0.016453228096285	0.3988332644991	0.567412700215305	0.0617952262579248	1.24215207685049e-08	3.18338263297109e-08	0.90835489545813
MGP_C57BL6NJ_G0000348	NA	0.809184308831953	0.976419748194619	-0.016453228096285	0.3988332644991	0.567412700215305	0.0617952262579248	1.24215207685049e-08	3.18338263297109e-08	0.90835489545813
MGP_C57BL6NJ_G0000349	NA	0.809184308831953	0.976419748194619	-0.016453228096285	0.3988332644991	0.567412700215305	0.0617952262579248	1.24215207685049e-08	3.18338263297109e-08	0.90835489545813
MGP_C57BL6NJ_G0000350	NA	0.809184308831953	0.976419748194619	-0.016453228096285	0.3988332644991	0.567412700215305	0.0617952262579248	1.24215207685049e-08	3.18338263297109e-08	0.90835489545813
MGP_C57BL6NJ_G0000351	NA	0.809184308831953	0.976419748194619	-0.016453228096285	0.3988332644991	0.567412700215305	0.0617952262579248	1.24215207685049e-08	3.18338263297109e-08	0.90835489545813
MGP_C57BL6NJ_G0000352	NA	0.809184308831953	0.976419748194619	-0.016453228096285	0.3988332644991	0.567412700215305	0.0617952262579248	1.24215207685049e-08	3.18338263297109e-08	0.90835489545813
MGP_C57BL6NJ_G0000353	NA	0.809184308831953	0.976419748194619	-0.016453228096285	0.3988332644991	0.567412700215305	0.0617952262579248	1.24215207685049e-08	3.18338263297109e-08	0.90835489545813
MGP_C57BL6NJ_G0000354	NA	0.809184308831953	0.976419748194619	-0.016453228096285	0.3988332644991	0.567412700215305	0.0617952262579248	1.24215207685049e-08	3.18338263297109e-08	0.90835489545813
MGP_C57BL6NJ_G0000355	NA	0.809184308831953	0.976419748194619	-0.016453228096285	0.3988332644991	0.567412700215305	0.0617952262579248	1.24215207685049e-08	3.18338263297109e-08	0.90835489545813
MGP_C57BL6NJ_G0000356	NA	0.809184308831953	0.976419748194619	-0.016453228096285	0.3988332644991	0.567412700215305	0.0617952262579248	1.24215207685049e-08	3.18338263297109e-08	0.90835489545813
MGP_C57BL6NJ_G0000357	NA	0.809184308831953	0.976419748194619	-0.016453228096285	0.3988332644991	0.567412700215305	0.0617952262579248	1.24215207685049e-08	3.18338263297109e-08	0.90835489545813
MGP_C57BL6NJ_G0000358	NA	0.809184308831953	0.976419748194619	-0.016453228096285	0.3988332644991	0.567412700215305	0.0617952262579248	1.24215207685049e-08	3.18338263297109e-08	0.90835489545813
MGP_C57BL6NJ_G0000359	NA	0.809184308831953	0.976419748194619	-0.016453228096285	0.3988332644991	0.567412700215305	0.0617952262579248	1.24215207685049e-08	3.18338263297109e-08	0.90835489545813
MGP_C57BL6NJ_G0000360	NA	0.809184308831953	0.976419748194619	-0.016453228096285	0.3988332644991	0.567412700215305	0.0617952262579248	1.24215207685049e-08	3.18338263297109e-08	0.90835489545813
MGP_C57BL6NJ_G0000361	NA	0.809184308831953	0.976419748194619	-0.016453228096285	0.3988332644991	0.567412700215305	0.0617952262579248	1.24215207685049e-08	3.18338263297109e-08	0.90835489545813
MGP_C57BL6NJ_G0000362	NA	0.809184308831953	0.976419748194619	-0.016453228096285	0.3988332644991	0.567412700215305	0.0617952262579248	1.24215207685049e-08	3.18338263297109e-08	0.90835489545813
MGP_C57BL6NJ_G0000363	NA	0.809184308831953	0.976419748194619	-0.016453228096285	0.3988332644991	0.567412700215305	0.0617952262579248	1.24215207685049e-08	3.18338263297109e-08	0.90835489545813
MGP_C57BL6NJ_G0000364	NA	0.809184308831953	0.976419748194619	-0.016453228096285	0.3988332644991	0.567412700215305	0.0617952262579248	1.24215207685049e-08	3.18338263297109e-08	0.90835489545813
MGP_C57BL6NJ_G0000365	NA	0.809184308831953	0.976419748194619	-0.016453228096285	0.3988332644991	0.567412700215305	0.0617952262579248	1.24215207685049e-08	3.18338263297109e-08	0.90835489545813
MGP_C57BL6NJ_G0000366	NA	0.809184308831953	0.976419748194619	-0.016453228096285	0.3988332644991	0.567412700215305	0.0617952262579248	1.24215207685049e-08	3.18338263297109e-08	0.90835489545813
MGP_C57BL6NJ_G0000367	NA	0.809184308831953	0.976419748194619	-0.016453228096285	0.3988332644991	0.567412700215305	0.0617952262579248	1.24215207685049e-08	3.18338263297109e-08	0.90835489545813
MGP_C57BL6NJ_G0000368	NA	0.809184308831953	0.976419748194619	-0.016453228096285	0.3988332644991	0.567412700215305	0.0617952262579248	1.24215207685049e-08	3.18338263297109e-08	0.90835489545813
MGP_C57BL6NJ_G0000369	NA	0.809184308831953	0.976419748194619	-0.016453228096285	0.3988332644991	0.567412700215305	0.0617952262579248	1.24215207685049e-08	3.18338263297109e-08	0.90835489545813
MGP_C57BL6NJ_G0000370	NA	0.809184308831953	0.976419748194619	-0.016453228096285	0.3988332644991	0.567412700215305	0.0617952262579248	1.24215207685049e-08	3.18338263297109e-08	0.90835489545813
MGP_C57BL6NJ_G0000371	NA	0.809184308831953	0.976419748194619	-0.016453228096285	0.3988332644991	0.567412700215305	0.0617952262579248	1.24215207685049e-08	3.18338263297109e-08	0.90835489545813
MGP_C57BL6NJ_G0000372	NA	0.809184308831953	0.976419748194619	-0.016453228096285	0.3988332644991	0.567412700215305	0.0617952262579248	1.24215207685049e-08	3.18338263297109e-08	0.90835489545813
MGP_C57BL6NJ_G0000373	NA	0.809184308831953	0.976419748194619	-0.016453228096285	0.3988332644991	0.567412700215305	0.0617952262579248	1.24215207685049e-08	3.18338263297109e-08	0.90835489545813
MGP_C57BL6NJ_G0000374	NA	0.809184308831953	0.976419748194619	-0.016453228096285	0.3988332644991	0.567412700215305	0.0617952262579248	1.24215207685049e-08	3.18338263297109e-08	0.90835489545813
MGP_C57BL6NJ_G0000375	NA	0.809184308831953	0.976419748194619	-0.016453228096285	0.3988332644991	0.567412700215305	0.0617952262579248	1.24215207685049e-08	3.18338263297109e-08	0.90835489545813
MGP_C57BL6NJ_G0000376	NA	0.809184308831953	0.976419748194619	-0.016453228096285	0.3988332644991	0.567412700215305	0.0617952262579248	1.24215207685049e-08	3.18338263297109e-08	0.90835489545813
MGP_C57BL6NJ_G0000377	NA	0.809184308831953	0.976419748194619	-0.016453228096285	0.3988332644991	0.567412700215305	0.0617952262579248	1.24215207685049e-08	3.18338263297109e-08	0.90835489545813
MGP_C57BL6NJ_G0000378	NA	0.809184308831953	0.976419748194619	-0.016453228096285	0.3988332644991	0.567412700215305	0.0617952262579248	1.24215207685049e-08	3.18338263297109e-08	0.90835489545813
MGP_C57BL6NJ_G0000379	NA	0.809184308831953	0.976419748194619	-0.016453228096285	0.3988332644991	0.567412700215305	0.0617952262579248	1.24215207685049e-08	3.18338263297109e-08	0.90835489545813
MGP_C57BL6NJ_G0000380	NA	0.809184308831953	0.976419748194619	-0.016453228096285	0.3988332644991	0.567412700215305	0.0617952262579248	1.24215207685049e-08	3.18338263297109e-08	0.90835489545813
MGP_C57BL6NJ_G0000381	NA	0.809184308831953	0.976419748194619	-0.016453228096285	0.3988332644991	0.567412700215305	0.0617952262579248	1.24215207685049e-08	3.18338263297109e-08	0.90835489545813
MGP_C57BL6NJ_G0000382	NA	0.809184308831953	0.976419748194619	-0.016453228096285	0.3988332644991	0.567412700215305	0.0617952262579248	1.24215207685049e-08	3.18338263297109e-08	0.90835489545813
MGP_C57BL6NJ_G0000390_mt-Tp	mt-Tp	0.809184308831953	0.976419748194619	-0.016453228096285	0.3988332644991	0.567412700215305	0.0617952262579248	1.24215207685049e-08	3.18338263297109e-08	0.90835489545813
MGP_C57BL6NJ_G0000391_mt-Ti	mt-Ti	0.809184308831953	0.976419748194619	-0.016453228096285	0.3988332644991	0.567412700215305	0.0617952262579248	1.24215207685049e-08	3.18338263297109e-08	0.90835489545813
MGP_C57BL6NJ_G0000392_mt-Tl2	mt-Tl2	0.809184308831953	0.976419748194619	-0.016453228096285	0.3988332644991	0.567412700215305	0.0617952262579248	1.24215207685049e-08	3.18338263297109e-08	0.90835489545813
MGP_C57BL6NJ_G0000393_mt-Td	mt-Td	0.809184308831953	0.976419748194619	-0.016453228096285	0.3988332644991	0.567412700215305	0.0617952262579248	1.24215207685049e-08	3.18338263297109e-08	0.90835489545813
MGP_C57BL6NJ_G0000394	NA	0.809184308831953	0.976419748194619	-0.016453228096285	0.3988332644991	0.567412700215305	0.0617952262579248	1.24215207685049e-08	3.18338263297109e-08	0.90835489545813
MGP_C57BL6NJ_G0000395_mt-Tt	mt-Tt	0.809184308831953	0.976419748194619	-0.016453228096285	0.3988332644991	0.567412700215305	0.0617952262579248	1.24215207685049e-08	3.18338263297109e-08	0.90835489545813
MGP_C57BL6NJ_G0000398	NA	0.809184308831953	0.976419748194619	-0.016453228096285	0.3988332644991	0.567412700215305	0.0617952262579248	1.24215207685049e-08	3.18338263297109e-08	0.90835489545813
MGP_C57BL6NJ_G0000399	NA	0.983614377628191	0.997709690677893	0.00132102601711918	0.974747767865336	0.984774791240395	0.00215959140817281	1.43585412050856e-08	3.63223542967748e-08	0.84806291082211
MGP_C57BL6NJ_G0000400	NA	0.918527956764941	0.989178127225888	-0.00755530324527796	0.435862122665393	0.597346371933827	0.0617952262579249	2.51504441397701e-08	5.86244570819654e-08	0.928375226372896
MGP_C57BL6NJ_G0000401	NA	0.862175755526583	0.989178127225888	0.0129500752650581	0.470992695931213	0.627349531539651	0.0576087534141412	3.87413263133812e-08	8.55673825711305e-08	0.903213439126876
MGP_C57BL6NJ_G0000402	NA	0.809184308831953	0.976419748194619	-0.016453228096285	0.3988332644991	0.567412700215305	0.0617952262579248	1.24215207685049e-08	3.18338263297109e-08	0.90835489545813
MGP_C57BL6NJ_G0000403	NA	0.914960945180944	0.989178127225888	-0.00706258154517967	0.249897020125336	0.567412700215305	0.0829241809979118	8.83256755391063e-09	3.18338263297109e-08	0.90835489545813
MGP_C57BL6NJ_G0000404	NA	0.809184308831953	0.976419748194619	-0.016453228096285	0.3988332644991	0.567412700215305	0.0617952262579248	1.24215207685049e-08	3.18338263297109e-08	0.90835489545813
MGP_C57BL6NJ_G0000405	NA	0.809184308831953	0.976419748194619	-0.016453228096285	0.3988332644991	0.567412700215305	0.0617952262579248	1.24215207685049e-08	3.18338263297109e-08	0.90835489545813
MGP_C57BL6NJ_G0000406	NA	0.809184308831953	0.976419748194619	-0.016453228096285	0.3988332644991	0.567412700215305	0.0617952262579248	1.24215207685049e-08	3.18338263297109e-08	0.90835489545813
MGP_C57BL6NJ_G0000407	NA	0.32910305674228	0.976419748194619	0.129542044865093	0.436104768724092	0.597599202435864	0.108867293616053	0.0349379438100197	0.0430099651557746	0.319675651586538
MGP_C57BL6NJ_G0000408	NA	0.118323121433405	0.976419748194619	-0.112773608180397	0.758082571176946	0.844323577286908	-0.0224695277503569	1.84296527752211e-07	3.64732466581558e-07	0.726470973777994
MGP_C57BL6NJ_G0000409	NA	0.549518781517981	0.976419748194619	-0.0417695125073845	0.283015753695283	0.567412700215305	0.0807824395662492	1.53467918287838e-08	3.8116099823988e-08	0.90835489545813
MGP_C57BL6NJ_G0000410	NA	0.809184308831953	0.976419748194619	-0.016453228096285	0.3988332644991	0.567412700215305	0.0617952262579248	1.24215207685049e-08	3.18338263297109e-08	0.90835489545813
MGP_C57BL6NJ_G0000411	NA	0.809184308831953	0.976419748194619	-0.016453228096285	0.3988332644991	0.567412700215305	0.0617952262579248	1.24215207685049e-08	3.18338263297109e-08	0.90835489545813
MGP_C57BL6NJ_G0000412	NA	0.766491643085378	0.976419748194619	-0.01980979268073	0.41965054866226	0.585118866781099	0.057762393751892	1.05465223689916e-08	3.18338263297109e-08	0.901140778979113
MGP_C57BL6NJ_G0000413	NA	0.154208564213961	0.976419748194619	-0.102515586199328	0.147579077971776	0.567412700215305	-0.110668433795013	2.54779764235954e-07	4.96076371384137e-07	0.709605413216603
MGP_C57BL6NJ_G0000414	NA	0.809184308831953	0.976419748194619	-0.016453228096285	0.3988332644991	0.567412700215305	0.0617952262579248	1.24215207685049e-08	3.18338263297109e-08	0.90835489545813
MGP_C57BL6NJ_G0000415	NA	0.809184308831953	0.976419748194619	-0.016453228096285	0.3988332644991	0.567412700215305	0.0617952262579248	1.24215207685049e-08	3.18338263297109e-08	0.90835489545813
MGP_C57BL6NJ_G0000416	NA	0.809184308831953	0.976419748194619	-0.016453228096285	0.3988332644991	0.567412700215305	0.0617952262579248	1.24215207685049e-08	3.18338263297109e-08	0.90835489545813
MGP_C57BL6NJ_G0000417	NA	0.809184308831953	0.976419748194619	-0.016453228096285	0.3988332644991	0.567412700215305	0.0617952262579248	1.24215207685049e-08	3.18338263297109e-08	0.90835489545813
MGP_C57BL6NJ_G0000418	NA	0.939548189425005	0.98999124921463	-0.00527021154249848	0.620893132786306	0.746547352446404	0.0366334390119049	2.21056405104534e-08	5.24070094062939e-08	0.88319310821211
MGP_C57BL6NJ_G0000419	NA	0.453652178663058	0.976419748194619	0.112951794384988	0.846425659868029	0.906015401979382	0.030635197354567	8.52479872421478e-06	1.45250270799774e-05	1.10921892338972
MGP_C57BL6NJ_G0000420	NA	0.809184308831953	0.976419748194619	-0.016453228096285	0.3988332644991	0.567412700215305	0.0617952262579248	1.24215207685049e-08	3.18338263297109e-08	0.90835489545813
MGP_C57BL6NJ_G0000421	NA	0.939548189425005	0.98999124921463	-0.00527021154249848	0.620893132786306	0.746547352446404	0.0366334390119049	2.21056405104534e-08	5.24070094062939e-08	0.88319310821211
MGP_C57BL6NJ_G0000422	NA	0.93255065260043	0.98999124921463	-0.00623961815839181	0.621314429173038	0.746547352446404	0.0388146038976648	4.28537623011665e-08	9.32966609784943e-08	0.88537427309787
MGP_C57BL6NJ_G0000423	NA	0.809184308831953	0.976419748194619	-0.016453228096285	0.3988332644991	0.567412700215305	0.0617952262579248	1.24215207685049e-08	3.18338263297109e-08	0.90835489545813
MGP_C57BL6NJ_G0000424	NA	0.809184308831953	0.976419748194619	-0.016453228096285	0.3988332644991	0.567412700215305	0.0617952262579248	1.24215207685049e-08	3.18338263297109e-08	0.90835489545813
MGP_C57BL6NJ_G0000425	NA	0.809184308831953	0.976419748194619	-0.016453228096285	0.3988332644991	0.567412700215305	0.0617952262579248	1.24215207685049e-08	3.18338263297109e-08	0.90835489545813
MGP_C57BL6NJ_G0000426	NA	0.809184308831953	0.976419748194619	-0.016453228096285	0.3988332644991	0.567412700215305	0.0617952262579248	1.24215207685049e-08	3.18338263297109e-08	0.90835489545813
MGP_C57BL6NJ_G0000427	NA	0.809184308831953	0.976419748194619	-0.016453228096285	0.3988332644991	0.567412700215305	0.0617952262579248	1.24215207685049e-08	3.18338263297109e-08	0.90835489545813
MGP_C57BL6NJ_G0000428	NA	0.910861381380229	0.989178127225888	0.00869412451318635	0.392812668867305	0.567412700215305	0.0714298957945545	3.40759222146923e-08	7.59528243441376e-08	0.951052198522233
MGP_C57BL6NJ_G0000429	NA	0.758405877770107	0.976419748194619	0.0203196201987948	0.178276311910479	0.567412700215305	0.0977249214624531	4.66637466630705e-09	3.18338263297109e-08	0.955627600412771
MGP_C57BL6NJ_G0000430	NA	0.809184308831953	0.976419748194619	-0.016453228096285	0.3988332644991	0.567412700215305	0.0617952262579248	1.24215207685049e-08	3.18338263297109e-08	0.90835489545813
MGP_C57BL6NJ_G0000431	NA	0.179818959419219	0.976419748194619	-0.100122075542797	0.333208834114679	0.567412700215305	0.0752538909130816	2.67651041603716e-08	6.2109852381637e-08	0.899434912869568
MGP_C57BL6NJ_G0000432	NA	0.243974321780375	0.976419748194619	-0.124879948922365	0.391591356782464	0.567412700215305	0.0961508550155882	2.87991378353554e-06	5.09561358599734e-06	0.860254808984157
MGP_C57BL6NJ_G0000433	NA	0.963106778519582	0.993638237070036	0.00423139100603981	0.309444857299403	0.567412700215305	0.100726848204167	4.38695585595399e-07	8.33141706258503e-07	0.896471108741112
MGP_C57BL6NJ_G0000434	NA	0.205155248685028	0.976419748194619	0.103791830753275	0.334500136388661	0.567412700215305	0.0826923070486235	3.56490123890502e-06	6.26524086214326e-06	0.641145186477578
MGP_C57BL6NJ_G0000435	NA	0.547113256166565	0.976419748194619	-0.0403834557856219	0.388753878543899	0.567412700215305	0.0617952262579252	7.59199344285873e-09	3.18338263297109e-08	0.926302566225133
MGP_C57BL6NJ_G0000436	NA	0.809184308831953	0.976419748194619	-0.016453228096285	0.3988332644991	0.567412700215305	0.0617952262579248	1.24215207685049e-08	3.18338263297109e-08	0.90835489545813
MGP_C57BL6NJ_G0000437	NA	0.809184308831953	0.976419748194619	-0.016453228096285	0.3988332644991	0.567412700215305	0.0617952262579248	1.24215207685049e-08	3.18338263297109e-08	0.90835489545813
MGP_C57BL6NJ_G0000438	NA	0.372199077152867	0.976419748194619	-0.0820369955889406	0.603609694455512	0.742533154125903	0.0500839217858548	8.1788290164186e-07	1.51435094651178e-06	0.83808982684692
MGP_C57BL6NJ_G0000439	NA	0.809184308831953	0.976419748194619	-0.016453228096285	0.3988332644991	0.567412700215305	0.0617952262579248	1.24215207685049e-08	3.18338263297109e-08	0.90835489545813
MGP_C57BL6NJ_G0000440	NA	0.193307187127691	0.976419748194619	0.15692198961852	0.127727976126207	0.567412700215305	-0.197455114293858	0.00116345434045446	0.00165419418888278	0.504964936208007
MGP_C57BL6NJ_G0000441	NA	0.375278891252178	0.976419748194619	-0.0684638141714305	0.36229245075254	0.567412700215305	0.0746807506929855	6.51915300903917e-08	1.37158078929113e-07	0.880282582719697
MGP_C57BL6NJ_G0000442	NA	0.460597424669363	0.976419748194619	-0.0845729757418042	0.467723935215003	0.624254694905527	0.088252730068124	1.91292542023369e-05	3.16665979196585e-05	0.779292508521016
MGP_C57BL6NJ_G0000443	NA	0.809184308831953	0.976419748194619	-0.016453228096285	0.3988332644991	0.567412700215305	0.0617952262579248	1.24215207685049e-08	3.18338263297109e-08	0.90835489545813
MGP_C57BL6NJ_G0000444	NA	0.809184308831953	0.976419748194619	-0.016453228096285	0.3988332644991	0.567412700215305	0.0617952262579248	1.24215207685049e-08	3.18338263297109e-08	0.90835489545813
MGP_C57BL6NJ_G0000445	NA	0.914960945180944	0.989178127225888	-0.00706258154517967	0.249897020125336	0.567412700215305	0.0829241809979118	8.83256755391063e-09	3.18338263297109e-08	0.90835489545813
MGP_C57BL6NJ_G0000446	NA	0.888451108599323	0.989178127225888	0.0111499404827691	0.300573257322473	0.567412700215305	0.0891880765027747	9.20284471367639e-08	1.8937925451803e-07	0.8934719899105
MGP_C57BL6NJ_G0000447	NA	0.60645186170279	0.976419748194619	0.035042144998471	0.489392943810186	0.643273262066372	-0.0500931610174529	9.81423914169826e-08	2.01154947886077e-07	0.756503980472191
MGP_C57BL6NJ_G0000448	NA	0.939548189425005	0.98999124921463	-0.00527021154249848	0.620893132786306	0.746547352446404	0.0366334390119049	2.21056405104534e-08	5.24070094062939e-08	0.88319310821211
MGP_C57BL6NJ_G0000449	NA	0.336638255013946	0.976419748194619	-0.0656997401967212	0.268333852810574	0.567412700215305	0.0807824395662493	8.32577884881986e-09	3.18338263297109e-08	0.926302566225133
MGP_C57BL6NJ_G0000450	NA	0.809184308831953	0.976419748194619	-0.016453228096285	0.3988332644991	0.567412700215305	0.0617952262579248	1.24215207685049e-08	3.18338263297109e-08	0.90835489545813
MGP_C57BL6NJ_G0000451	NA	0.2681816724044	0.976419748194619	-0.132095527592278	0.02610838618878	0.356027276876991	0.304620904435847	5.66494614668165e-06	9.79478698263182e-06	0.900654873786797
MGP_C57BL6NJ_G0000452	NA	0.897903708214181	0.989178127225888	-0.00830617764203767	0.375654779131932	0.567412700215305	0.0617952262579249	5.38716101184865e-09	3.18338263297109e-08	0.926685758980186
MGP_C57BL6NJ_G0000453	NA	0.809184308831953	0.976419748194619	-0.016453228096285	0.3988332644991	0.567412700215305	0.0617952262579248	1.24215207685049e-08	3.18338263297109e-08	0.90835489545813
MGP_C57BL6NJ_G0000454	NA	0.809184308831953	0.976419748194619	-0.016453228096285	0.3988332644991	0.567412700215305	0.0617952262579248	1.24215207685049e-08	3.18338263297109e-08	0.90835489545813
MGP_C57BL6NJ_G0000455	NA	0.901280099655399	0.989178127225888	-0.00879659370515717	0.417460280152921	0.583014413071145	0.0617952262579249	1.61204953126196e-08	3.95453946076958e-08	0.925582322838168
MGP_C57BL6NJ_G0000456	NA	0.809184308831953	0.976419748194619	-0.016453228096285	0.3988332644991	0.567412700215305	0.0617952262579248	1.24215207685049e-08	3.18338263297109e-08	0.90835489545813
MGP_C57BL6NJ_G0000457	NA	0.809184308831953	0.976419748194619	-0.016453228096285	0.3988332644991	0.567412700215305	0.0617952262579248	1.24215207685049e-08	3.18338263297109e-08	0.90835489545813
MGP_C57BL6NJ_G0000458	NA	0.809184308831953	0.976419748194619	-0.016453228096285	0.3988332644991	0.567412700215305	0.0617952262579248	1.24215207685049e-08	3.18338263297109e-08	0.90835489545813
MGP_C57BL6NJ_G0000459	NA	0.809184308831953	0.976419748194619	-0.016453228096285	0.3988332644991	0.567412700215305	0.0617952262579248	1.24215207685049e-08	3.18338263297109e-08	0.90835489545813
MGP_C57BL6NJ_G0000460	NA	0.809184308831953	0.976419748194619	-0.016453228096285	0.3988332644991	0.567412700215305	0.0617952262579248	1.24215207685049e-08	3.18338263297109e-08	0.90835489545813
MGP_C57BL6NJ_G0000461	NA	0.809184308831953	0.976419748194619	-0.016453228096285	0.3988332644991	0.567412700215305	0.0617952262579248	1.24215207685049e-08	3.18338263297109e-08	0.90835489545813
MGP_C57BL6NJ_G0000462	NA	0.809184308831953	0.976419748194619	-0.016453228096285	0.3988332644991	0.567412700215305	0.0617952262579248	1.24215207685049e-08	3.18338263297109e-08	0.90835489545813
MGP_C57BL6NJ_G0000463	NA	0.809184308831953	0.976419748194619	-0.016453228096285	0.3988332644991	0.567412700215305	0.0617952262579248	1.24215207685049e-08	3.18338263297109e-08	0.90835489545813
MGP_C57BL6NJ_G0000464	NA	0.853043146141212	0.989178127225888	0.0149965713959008	0.91679376516397	0.949134587855574	-0.00896682259949302	2.3638773867101e-07	4.61775211339599e-07	0.837592846600712
MGP_C57BL6NJ_G0000465	NA	0.809184308831953	0.976419748194619	-0.016453228096285	0.3988332644991	0.567412700215305	0.0617952262579248	1.24215207685049e-08	3.18338263297109e-08	0.90835489545813
MGP_C57BL6NJ_G0000466	NA	0.883109083636491	0.989178127225888	0.00998239376007452	0.261616295814097	0.567412700215305	0.0829241809979117	7.35733071989181e-09	3.18338263297109e-08	0.946706089894953
MGP_C57BL6NJ_G0000467	NA	0.809184308831953	0.976419748194619	-0.016453228096285	0.3988332644991	0.567412700215305	0.0617952262579248	1.24215207685049e-08	3.18338263297109e-08	0.90835489545813
MGP_C57BL6NJ_G0000468	NA	0.836581535043612	0.987278556869324	0.0182055734164735	0.383609047527921	0.567412700215305	0.0827705406601613	1.25194721619314e-07	2.52806971029331e-07	0.9653618844596
MGP_C57BL6NJ_G0000469	NA	0.760409377840619	0.976419748194619	0.0239067293467372	0.340571185856848	0.567412700215305	0.0805845661501096	2.61720436138883e-08	6.08229176883039e-08	0.980375459812745
MGP_C57BL6NJ_G0000470	NA	0.809184308831953	0.976419748194619	-0.016453228096285	0.3988332644991	0.567412700215305	0.0617952262579248	1.24215207685049e-08	3.18338263297109e-08	0.90835489545813
MGP_C57BL6NJ_G0000471	NA	0.809184308831953	0.976419748194619	-0.016453228096285	0.3988332644991	0.567412700215305	0.0617952262579248	1.24215207685049e-08	3.18338263297109e-08	0.90835489545813
MGP_C57BL6NJ_G0000472	NA	0.809184308831953	0.976419748194619	-0.016453228096285	0.3988332644991	0.567412700215305	0.0617952262579248	1.24215207685049e-08	3.18338263297109e-08	0.90835489545813
MGP_C57BL6NJ_G0000473	NA	0.557888765066966	0.976419748194619	0.0386723207651628	0.214359853427843	0.567412700215305	0.0890918668490365	7.41118399888461e-09	3.18338263297109e-08	0.913649424149884
MGP_C57BL6NJ_G0000474	NA	0.819815570296729	0.980571492548101	0.0132274396715946	0.468933201638033	0.625300058005135	0.045040135908315	4.20994810173401e-09	3.18338263297109e-08	0.848004172037194
MGP_C57BL6NJ_G0000475	NA	0.991894362578155	0.999178676964532	0.00079551448458201	0.340908859124762	0.567412700215305	0.0805845661501097	4.98663378240804e-08	1.07144710908989e-07	0.928375226372896
MGP_C57BL6NJ_G0000476	NA	0.809184308831953	0.976419748194619	-0.016453228096285	0.3988332644991	0.567412700215305	0.0617952262579248	1.24215207685049e-08	3.18338263297109e-08	0.90835489545813
MGP_C57BL6NJ_G0000477	NA	0.208124264200084	0.976419748194619	-0.0897496687819999	0.19238208697283	0.567412700215305	0.0988198860052084	1.16261973317881e-08	3.18338263297109e-08	0.926302566225133
MGP_C57BL6NJ_G0000478	NA	0.809184308831953	0.976419748194619	-0.016453228096285	0.3988332644991	0.567412700215305	0.0617952262579248	1.24215207685049e-08	3.18338263297109e-08	0.90835489545813
MGP_C57BL6NJ_G0000479	NA	0.911586670705962	0.989178127225888	-0.00810241036642508	0.307977366291049	0.567412700215305	0.0805845661501096	2.81460391008796e-08	6.44482822001809e-08	0.90835489545813
MGP_C57BL6NJ_G0000480	NA	0.143268401111435	0.976419748194619	0.0908390790950911	0.752072294757282	0.840117289960316	0.0199342562406766	8.23956529526301e-09	3.18338263297109e-08	0.820383015724535
MGP_C57BL6NJ_G0000481	NA	0.708558218312897	0.976419748194619	-0.0433015066924898	0.855624625907882	0.911871927050885	-0.0223073030051672	0.00173696561463888	0.00243067542443523	0.474692495556928
MGP_C57BL6NJ_G0000482	NA	0.749377169600957	0.976419748194619	-0.0231323936285547	0.0557882893470581	0.527307112993571	0.158228105822568	1.58814269370057e-08	3.92518043559131e-08	0.944633429747189
MGP_C57BL6NJ_G0000483	NA	0.958343901185877	0.993638237070036	0.00545496541803468	0.154140637600824	0.567412700215305	0.164610594296355	9.63231804857401e-07	1.77253111916109e-06	0.953443872612092
MGP_C57BL6NJ_G0000484	NA	0.91615605315893	0.989178127225888	-0.0071308661397354	0.261487018237416	0.567412700215305	0.0827705406601613	1.17162956692165e-08	3.18338263297109e-08	0.908354895458131
MGP_C57BL6NJ_G0000485	NA	0.809184308831953	0.976419748194619	-0.016453228096285	0.3988332644991	0.567412700215305	0.0617952262579248	1.24215207685049e-08	3.18338263297109e-08	0.90835489545813
MGP_C57BL6NJ_G0000486	NA	0.905489551096867	0.989178127225888	-0.00823925173880667	0.0961967309522091	0.567412700215305	-0.129648714104571	7.44666110230563e-08	1.55190380994652e-07	0.794522340004322
MGP_C57BL6NJ_G0000487	NA	0.325629436024944	0.976419748194619	-0.136545701327312	0.280801140785096	0.567412700215305	0.159557673201547	0.000736317272191218	0.00106558317259111	0.625818691619405
MGP_C57BL6NJ_G0000488	NA	0.515846141692258	0.976419748194619	-0.069406037373265	0.087134586669825	0.567412700215305	-0.204199080157425	0.381440016123779	0.412929440313962	0.0998659213053939
MGP_C57BL6NJ_G0000489	NA	0.773397054321726	0.976419748194619	-0.0232094298709342	0.401807971729729	0.570387120510628	-0.0725961499896446	0.000144143662467043	0.000221701800015272	0.447695670958253
MGP_C57BL6NJ_G0000490	NA	0.60472075741574	0.976419748194619	-0.0490258789830238	0.548405096434984	0.696212907703835	0.060404380724013	2.19339703248787e-06	3.9175157689767e-06	0.797406887161641
MGP_C57BL6NJ_G0000491	NA	0.551784078472045	0.976419748194619	-0.0420942067815403	0.0169264335966359	0.283762138299768	0.200701300875717	7.19358670710082e-08	1.50335536690426e-07	0.806677775778718
MGP_C57BL6NJ_G0000492	NA	0.809184308831953	0.976419748194619	-0.016453228096285	0.3988332644991	0.567412700215305	0.0617952262579248	1.24215207685049e-08	3.18338263297109e-08	0.90835489545813
MGP_C57BL6NJ_G0000493	NA	0.652953664431283	0.976419748194619	0.03611823796917	0.203955694806227	0.567412700215305	0.111426586891103	8.96201117177386e-08	1.84654453587882e-07	0.901523971734167
MGP_C57BL6NJ_G0000494	NA	0.809184308831953	0.976419748194619	-0.016453228096285	0.3988332644991	0.567412700215305	0.0617952262579248	1.24215207685049e-08	3.18338263297109e-08	0.90835489545813
MGP_C57BL6NJ_G0000495	NA	0.809184308831953	0.976419748194619	-0.016453228096285	0.3988332644991	0.567412700215305	0.0617952262579248	1.24215207685049e-08	3.18338263297109e-08	0.90835489545813
MGP_C57BL6NJ_G0000496	NA	0.914960945180944	0.989178127225888	-0.00706258154517967	0.249897020125336	0.567412700215305	0.0829241809979118	8.83256755391063e-09	3.18338263297109e-08	0.90835489545813
MGP_C57BL6NJ_G0000497	NA	0.897903708214181	0.989178127225888	-0.00830617764203767	0.375654779131932	0.567412700215305	0.0617952262579249	5.38716101184865e-09	3.18338263297109e-08	0.926685758980186
MGP_C57BL6NJ_G0000498	NA	0.454806920391915	0.976419748194619	-0.0554861302588281	0.46271711290695	0.620089516064073	0.0578018172059896	3.22318320976029e-08	7.20966420135627e-08	0.903321943864873
MGP_C57BL6NJ_G0000499	NA	0.892212132721864	0.989178127225888	-0.0160318493509729	0.5734930718907	0.717975695185219	0.0710711480634393	1.47774788108187e-05	2.46753635091912e-05	0.834225626744029
MGP_C57BL6NJ_G0000500	NA	0.137412060533302	0.976419748194619	-0.15132478206385	0.112198739532628	0.567412700215305	-0.172765793622403	0.0118124723621223	0.0152621094273812	-0.297337096391947
MGP_C57BL6NJ_G0000501	NA	0.809184308831953	0.976419748194619	-0.016453228096285	0.3988332644991	0.567412700215305	0.0617952262579248	1.24215207685049e-08	3.18338263297109e-08	0.90835489545813
MGP_C57BL6NJ_G0000502	NA	0.914193119447077	0.989178127225888	-0.00864411875347432	0.670939231803996	0.780088625214353	0.0362758239403442	2.05345290406787e-07	4.04247719862413e-07	0.840731223998326
MGP_C57BL6NJ_G0000503	NA	0.809184308831953	0.976419748194619	-0.016453228096285	0.3988332644991	0.567412700215305	0.0617952262579248	1.24215207685049e-08	3.18338263297109e-08	0.90835489545813
MGP_C57BL6NJ_G0000504	NA	0.809184308831953	0.976419748194619	-0.016453228096285	0.3988332644991	0.567412700215305	0.0617952262579248	1.24215207685049e-08	3.18338263297109e-08	0.90835489545813
MGP_C57BL6NJ_G0000505	NA	0.809184308831953	0.976419748194619	-0.016453228096285	0.3988332644991	0.567412700215305	0.0617952262579248	1.24215207685049e-08	3.18338263297109e-08	0.90835489545813
MGP_C57BL6NJ_G0000506	NA	0.549518781517981	0.976419748194619	-0.0417695125073845	0.283015753695283	0.567412700215305	0.0807824395662492	1.53467918287838e-08	3.8116099823988e-08	0.90835489545813
MGP_C57BL6NJ_G0000507	NA	0.809184308831953	0.976419748194619	-0.016453228096285	0.3988332644991	0.567412700215305	0.0617952262579248	1.24215207685049e-08	3.18338263297109e-08	0.90835489545813
MGP_C57BL6NJ_G0000508	NA	0.962062623020438	0.993638237070036	0.00459936281650132	0.981737925753086	0.988981359316466	-0.00234755367969012	0.000153738066407979	0.000235842315744769	0.534108383906087
MGP_C57BL6NJ_G0000509	NA	0.347996850301279	0.976419748194619	0.0588792476257725	0.985284438679799	0.991072143731152	0.00120541173931257	1.82837257763158e-09	3.18338263297109e-08	0.965538076656835
MGP_C57BL6NJ_G0000510	NA	0.831099230432515	0.984324538084656	0.0236165039058264	0.652200209675681	0.766295157443006	0.0531019036295333	9.55462140015347e-06	1.62138192948265e-05	0.814374006837478
MGP_C57BL6NJ_G0000511	NA	0.839507642093791	0.988084563301544	-0.0133967543864599	0.603279094147304	0.742278724929808	0.036633439011905	6.095414039406e-09	3.18338263297109e-08	0.936699069881207
MGP_C57BL6NJ_G0000512	NA	0.809184308831953	0.976419748194619	-0.016453228096285	0.3988332644991	0.567412700215305	0.0617952262579248	1.24215207685049e-08	3.18338263297109e-08	0.90835489545813
MGP_C57BL6NJ_G0000513	NA	0.809184308831953	0.976419748194619	-0.016453228096285	0.3988332644991	0.567412700215305	0.0617952262579248	1.24215207685049e-08	3.18338263297109e-08	0.90835489545813
MGP_C57BL6NJ_G0000514	NA	0.809184308831953	0.976419748194619	-0.016453228096285	0.3988332644991	0.567412700215305	0.0617952262579248	1.24215207685049e-08	3.18338263297109e-08	0.90835489545813
MGP_C57BL6NJ_G0000515	NA	0.434451996184775	0.976419748194619	-0.0537756521932974	0.18174212007783	0.567412700215305	0.0998473475632969	1.65146936355075e-08	4.04496313450416e-08	0.885315534312954
MGP_C57BL6NJ_G0000516	NA	0.911586670705962	0.989178127225888	-0.00810241036642508	0.307977366291049	0.567412700215305	0.0805845661501096	2.81460391008796e-08	6.44482822001809e-08	0.90835489545813
MGP_C57BL6NJ_G0000517	NA	0.676801822408591	0.976419748194619	0.0314687230869373	0.514670297342223	0.665473357974872	0.0524437424461147	2.90797725460216e-08	6.59022708183101e-08	0.934089453776799
MGP_C57BL6NJ_G0000518	NA	0.549518781517981	0.976419748194619	-0.0417695125073845	0.283015753695283	0.567412700215305	0.0807824395662492	1.53467918287838e-08	3.8116099823988e-08	0.90835489545813
MGP_C57BL6NJ_G0000519	NA	0.900281009348715	0.989178127225888	0.00932958915429507	0.198917133579156	0.567412700215305	0.104924410258487	7.2069357919474e-08	1.5053031116165e-07	0.854835095761157
MGP_C57BL6NJ_G0000520	NA	0.972128749442218	0.995553830446719	0.00225978041136986	0.147016525283646	0.567412700215305	0.103899495400148	6.78980372168534e-09	3.18338263297109e-08	0.90835489545813
MGP_C57BL6NJ_G0000521	NA	0.743243596263281	0.976419748194619	-0.0269144854353155	0.00832018811080252	0.195942340661609	0.266184545561034	2.52654144815354e-06	4.48911689990341e-06	0.684978336251242
MGP_C57BL6NJ_G0000522	NA	0.914960945180944	0.989178127225888	-0.00706258154517967	0.249897020125336	0.567412700215305	0.0829241809979118	8.83256755391063e-09	3.18338263297109e-08	0.90835489545813
MGP_C57BL6NJ_G0000523	NA	0.809184308831953	0.976419748194619	-0.016453228096285	0.3988332644991	0.567412700215305	0.0617952262579248	1.24215207685049e-08	3.18338263297109e-08	0.90835489545813
MGP_C57BL6NJ_G0000524	NA	0.809184308831953	0.976419748194619	-0.016453228096285	0.3988332644991	0.567412700215305	0.0617952262579248	1.24215207685049e-08	3.18338263297109e-08	0.90835489545813
MGP_C57BL6NJ_G0000525	NA	0.0191487823655454	0.976419748194619	-0.233718567616363	0.892870300001332	0.934315086804368	-0.0126962681237703	6.19894118905079e-06	1.0683016146535e-05	0.681987743955446
MGP_C57BL6NJ_G0000526	NA	0.13441931508266	0.976419748194619	-0.128015658171986	0.875188271396311	0.923380967766773	0.0136092862498811	1.0556471630356e-07	2.15307643959282e-07	0.907176231295004
MGP_C57BL6NJ_G0000527	NA	0.0565477168323645	0.976419748194619	-0.238632104128724	0.954616339881291	0.972216879044963	0.00700275478526064	0.0783899176467244	0.0927930884707481	0.230976842972251
MGP_C57BL6NJ_G0000528	NA	0.82140208166256	0.981086022811396	0.0129936189238699	0.60953817753569	0.744067273630852	0.0313147877061277	1.54621121259057e-09	3.18338263297109e-08	0.913649424149884
MGP_C57BL6NJ_G0000529	NA	0.911586670705962	0.989178127225888	-0.00810241036642508	0.307977366291049	0.567412700215305	0.0805845661501096	2.81460391008796e-08	6.44482822001809e-08	0.90835489545813
MGP_C57BL6NJ_G0000530	NA	0.552571238661367	0.976419748194619	-0.0398795100560645	0.106292955093637	0.567412700215305	0.120547093860671	6.10776172596462e-09	3.18338263297109e-08	0.944633429747189
MGP_C57BL6NJ_G0000531	NA	0.603740069287144	0.976419748194619	-0.0446017249125155	0.416327895962285	0.583014413071145	0.0746807506929856	1.27632802262619e-07	2.57426642843878e-07	0.933972283552256
MGP_C57BL6NJ_G0000532	NA	0.809184308831953	0.976419748194619	-0.016453228096285	0.3988332644991	0.567412700215305	0.0617952262579248	1.24215207685049e-08	3.18338263297109e-08	0.90835489545813
MGP_C57BL6NJ_G0000533	NA	0.547113256166565	0.976419748194619	-0.0403834557856219	0.388753878543899	0.567412700215305	0.0617952262579252	7.59199344285873e-09	3.18338263297109e-08	0.926302566225133
MGP_C57BL6NJ_G0000534	NA	0.841519199355148	0.988816236156722	-0.0130487989482453	0.278687082677879	0.567412700215305	0.0767496070602167	8.18431876380062e-09	3.18338263297109e-08	0.901523971734167
MGP_C57BL6NJ_G0000535	NA	0.547113256166565	0.976419748194619	-0.0403834557856219	0.388753878543899	0.567412700215305	0.0617952262579252	7.59199344285873e-09	3.18338263297109e-08	0.926302566225133
MGP_C57BL6NJ_G0000536	NA	0.809184308831953	0.976419748194619	-0.016453228096285	0.3988332644991	0.567412700215305	0.0617952262579248	1.24215207685049e-08	3.18338263297109e-08	0.90835489545813
MGP_C57BL6NJ_G0000537	NA	0.897903708214181	0.989178127225888	-0.00830617764203767	0.375654779131932	0.567412700215305	0.0617952262579249	5.38716101184865e-09	3.18338263297109e-08	0.926685758980186
MGP_C57BL6NJ_G0000538	NA	0.505715395632646	0.976419748194619	-0.0479101340560548	0.48770459685746	0.641690277478824	0.0530299716303394	2.69787107594193e-08	6.25631461505391e-08	0.891500553003586
MGP_C57BL6NJ_G0000539	NA	0.420927213590906	0.976419748194619	-0.0536331915683926	0.398704203179006	0.567412700215305	0.0597311795149857	6.96802597838513e-09	3.18338263297109e-08	0.921594068602014
MGP_C57BL6NJ_G0000540	NA	0.132606904507609	0.976419748194619	-0.108031530163252	0.655389610240041	0.768411296864236	0.0325812911750539	1.60797428381028e-08	3.95453946076958e-08	0.895198161579
MGP_C57BL6NJ_G0000541	NA	0.809184308831953	0.976419748194619	-0.016453228096285	0.3988332644991	0.567412700215305	0.0617952262579248	1.24215207685049e-08	3.18338263297109e-08	0.90835489545813
MGP_C57BL6NJ_G0000542	NA	0.248503034573681	0.976419748194619	-0.0998463293266427	0.198200125770468	0.567412700215305	0.118878914500356	1.7329667110216e-05	2.87875363141327e-05	0.584515229796662
MGP_C57BL6NJ_G0000543	NA	0.547113256166565	0.976419748194619	-0.0403834557856219	0.388753878543899	0.567412700215305	0.0617952262579252	7.59199344285873e-09	3.18338263297109e-08	0.926302566225133
MGP_C57BL6NJ_G0000544	NA	0.69699905816244	0.976419748194619	-0.0381606861571665	0.138312216706628	0.567412700215305	0.160726272899785	1.64692242204593e-06	2.96988024479252e-06	0.849290961223532
MGP_C57BL6NJ_G0000545	NA	0.744475724247415	0.976419748194619	-0.0226419915046566	0.18233262191065	0.567412700215305	0.101713520890097	1.22511094233057e-08	3.18338263297109e-08	0.926302566225133
MGP_C57BL6NJ_G0000546	NA	0.200997650239631	0.976419748194619	-0.141077211728568	0.499569936723596	0.652103471272062	0.0771059168600964	0.0001452896375372	0.000223380779418867	0.59295071736838
MGP_C57BL6NJ_G0000547	NA	0.904436137080399	0.989178127225888	0.0133572286800389	0.971164514147223	0.982157837387318	0.00426444380653293	0.000153739096255259	0.000235842315744769	0.614377342867549
MGP_C57BL6NJ_G0000548	NA	0.274982436704089	0.976419748194619	-0.113864207450603	0.920138392248201	0.951223210399565	-0.0108257506759344	0.00383832535465682	0.00519697087933091	0.373561519934622
MGP_C57BL6NJ_G0000549	NA	0.809184308831953	0.976419748194619	-0.016453228096285	0.3988332644991	0.567412700215305	0.0617952262579248	1.24215207685049e-08	3.18338263297109e-08	0.90835489545813
MGP_C57BL6NJ_G0000550	NA	0.222643463367604	0.976419748194619	-0.109262900914285	0.735196616222316	0.827125901203645	0.0312447145050653	7.46491862948821e-06	1.27843380804299e-05	0.655162933792991
MGP_C57BL6NJ_G0000551	NA	0.340498764463956	0.976419748194619	-0.156680609643642	0.121674343253196	0.567412700215305	0.27834109414954	0.000247787391243759	0.00037390117660822	0.844496162539684
MGP_C57BL6NJ_G0000552	NA	0.424134411453627	0.976419748194619	-0.0564755720166495	0.0472360051164148	0.484950812457981	0.159367514755359	1.41557755350171e-07	2.84090197852621e-07	0.755306127655306
MGP_C57BL6NJ_G0000553	NA	0.809184308831953	0.976419748194619	-0.016453228096285	0.3988332644991	0.567412700215305	0.0617952262579248	1.24215207685049e-08	3.18338263297109e-08	0.90835489545813
MGP_C57BL6NJ_G0000554	NA	0.776187930324604	0.976419748194619	0.0187301215315009	0.803650278502979	0.877297407380055	-0.0173673104045937	2.43463631480014e-08	5.70804088249994e-08	0.829192358795611
MGP_C57BL6NJ_G0000555	NA	0.809184308831953	0.976419748194619	-0.016453228096285	0.3988332644991	0.567412700215305	0.0617952262579248	1.24215207685049e-08	3.18338263297109e-08	0.90835489545813
MGP_C57BL6NJ_G0000556	NA	0.260703810615788	0.976419748194619	0.11665975774645	0.0913738305073888	0.567412700215305	0.191991899653165	8.49634456539357e-07	1.57066381451118e-06	0.933235211390205
MGP_C57BL6NJ_G0000557	NA	0.918582720087811	0.989178127225888	-0.00655863581562228	0.0539915621315309	0.518334473368857	0.141676048600658	4.85198404175424e-09	3.18338263297109e-08	0.926685758980187
MGP_C57BL6NJ_G0000558	NA	0.914960945180944	0.989178127225888	-0.00706258154517967	0.249897020125336	0.567412700215305	0.0829241809979118	8.83256755391063e-09	3.18338263297109e-08	0.90835489545813
MGP_C57BL6NJ_G0000559	NA	0.809184308831953	0.976419748194619	-0.016453228096285	0.3988332644991	0.567412700215305	0.0617952262579248	1.24215207685049e-08	3.18338263297109e-08	0.90835489545813
MGP_C57BL6NJ_G0000560	NA	0.809184308831953	0.976419748194619	-0.016453228096285	0.3988332644991	0.567412700215305	0.0617952262579248	1.24215207685049e-08	3.18338263297109e-08	0.90835489545813
MGP_C57BL6NJ_G0000561	NA	0.809184308831953	0.976419748194619	-0.016453228096285	0.3988332644991	0.567412700215305	0.0617952262579248	1.24215207685049e-08	3.18338263297109e-08	0.90835489545813
MGP_C57BL6NJ_G0000562	NA	0.993045600351943	0.999178676964532	-0.000553242654706658	0.366692195067636	0.567412700215305	0.0617952262579247	3.41986039675474e-09	3.18338263297109e-08	0.944129862701682
MGP_C57BL6NJ_G0000563	NA	0.809184308831953	0.976419748194619	-0.016453228096285	0.3988332644991	0.567412700215305	0.0617952262579248	1.24215207685049e-08	3.18338263297109e-08	0.90835489545813
MGP_C57BL6NJ_G0000564	NA	0.833195307333564	0.985572679220872	-0.0150946610395168	0.485945199440485	0.640215742174956	0.0534490454429977	3.85725230882252e-08	8.52678705479422e-08	0.867903919325424
MGP_C57BL6NJ_G0000565	NA	0.468236753847662	0.976419748194619	-0.0716801289197749	0.339399361528931	0.567412700215305	0.100935732461027	2.16241690252506e-06	3.86453502535539e-06	0.828695971870884
MGP_C57BL6NJ_G0000566	NA	0.133309371098065	0.976419748194619	-0.106807508569338	0.842429204768864	0.903270934175996	0.0143297695046907	2.98382152303666e-08	6.73215004843467e-08	0.841353973354487
MGP_C57BL6NJ_G0000567	NA	0.774493612907982	0.976419748194619	0.0266707176376728	0.704673770220843	0.804712068877569	0.0374705445724947	9.89089607920625e-07	1.81832322150364e-06	0.846442001892326
MGP_C57BL6NJ_G0000568	NA	0.0815335132112641	0.976419748194619	-0.172135213250108	0.223664744445089	0.567412700215305	0.123454732278794	6.04599241261674e-07	1.13323064025043e-06	0.883509147878336
MGP_C57BL6NJ_G0000569	NA	0.809184308831953	0.976419748194619	-0.016453228096285	0.3988332644991	0.567412700215305	0.0617952262579248	1.24215207685049e-08	3.18338263297109e-08	0.90835489545813
MGP_C57BL6NJ_G0000570	NA	0.809184308831953	0.976419748194619	-0.016453228096285	0.3988332644991	0.567412700215305	0.0617952262579248	1.24215207685049e-08	3.18338263297109e-08	0.90835489545813
MGP_C57BL6NJ_G0000571	NA	0.949812381456882	0.993009810031462	0.0101729799966917	0.534691765463906	0.684129124697078	-0.107265637787855	0.249371113052282	0.27710373764627	0.202908643076001
MGP_C57BL6NJ_G0000572	NA	0.91615605315893	0.989178127225888	-0.0071308661397354	0.261487018237416	0.567412700215305	0.0827705406601613	1.17162956692165e-08	3.18338263297109e-08	0.908354895458131
MGP_C57BL6NJ_G0000573	NA	0.973156344417021	0.995678345308989	0.00265830669261523	0.644630498569348	0.760510394709473	0.038814603897665	7.38272757980751e-08	1.53959484115974e-07	0.905394604012636
MGP_C57BL6NJ_G0000574	NA	0.809184308831953	0.976419748194619	-0.016453228096285	0.3988332644991	0.567412700215305	0.0617952262579248	1.24215207685049e-08	3.18338263297109e-08	0.90835489545813
MGP_C57BL6NJ_G0000575	NA	0.809184308831953	0.976419748194619	-0.016453228096285	0.3988332644991	0.567412700215305	0.0617952262579248	1.24215207685049e-08	3.18338263297109e-08	0.90835489545813
MGP_C57BL6NJ_G0000576	NA	0.466796655296053	0.976419748194619	0.0700853539539804	0.907013508887705	0.943015942490337	-0.0118068468474777	0.000249729081855126	0.000376628112917435	0.49822977961376
MGP_C57BL6NJ_G0000577	NA	0.403186018311765	0.976419748194619	-0.0553442804558961	0.488268540116969	0.642226666448619	0.0484503333941793	9.64412048163352e-09	3.18338263297109e-08	0.889938249058138
MGP_C57BL6NJ_G0000578	NA	0.809184308831953	0.976419748194619	-0.016453228096285	0.3988332644991	0.567412700215305	0.0617952262579248	1.24215207685049e-08	3.18338263297109e-08	0.90835489545813
MGP_C57BL6NJ_G0000579	NA	0.512005238964393	0.976419748194619	-0.0471723762898526	0.610270228782518	0.744067273630852	0.0387558651127493	2.91306093312266e-08	6.59022708183101e-08	0.885315534312954
MGP_C57BL6NJ_G0000580	NA	0.897903708214181	0.989178127225888	-0.00830617764203767	0.375654779131932	0.567412700215305	0.0617952262579249	5.38716101184865e-09	3.18338263297109e-08	0.926685758980186
MGP_C57BL6NJ_G0000581	NA	0.809184308831953	0.976419748194619	-0.016453228096285	0.3988332644991	0.567412700215305	0.0617952262579248	1.24215207685049e-08	3.18338263297109e-08	0.90835489545813
MGP_C57BL6NJ_G0000582	NA	0.809184308831953	0.976419748194619	-0.016453228096285	0.3988332644991	0.567412700215305	0.0617952262579248	1.24215207685049e-08	3.18338263297109e-08	0.90835489545813
MGP_C57BL6NJ_G0000583	NA	0.540945659644998	0.976419748194619	-0.0607179998772404	0.308343448995858	0.567412700215305	0.108782784767667	1.83491801449715e-06	3.29645154930012e-06	0.848218787128297
MGP_C57BL6NJ_G0000584	NA	0.914960945180944	0.989178127225888	-0.00706258154517967	0.249897020125336	0.567412700215305	0.0829241809979118	8.83256755391063e-09	3.18338263297109e-08	0.90835489545813
MGP_C57BL6NJ_G0000585	NA	0.809184308831953	0.976419748194619	-0.016453228096285	0.3988332644991	0.567412700215305	0.0617952262579248	1.24215207685049e-08	3.18338263297109e-08	0.90835489545813
MGP_C57BL6NJ_G0000586	NA	0.809184308831953	0.976419748194619	-0.016453228096285	0.3988332644991	0.567412700215305	0.0617952262579248	1.24215207685049e-08	3.18338263297109e-08	0.90835489545813
MGP_C57BL6NJ_G0000587	NA	0.809184308831953	0.976419748194619	-0.016453228096285	0.3988332644991	0.567412700215305	0.0617952262579248	1.24215207685049e-08	3.18338263297109e-08	0.90835489545813
MGP_C57BL6NJ_G0000588	NA	0.917956364195156	0.989178127225888	0.00641599543884106	0.434313997362533	0.597346371933827	0.0522901021083641	6.49309874065656e-09	3.18338263297109e-08	0.877874456906333
MGP_C57BL6NJ_G0000589	NA	0.663362883058421	0.976419748194619	-0.0328715876563775	0.321107825814065	0.567412700215305	0.0807824395662493	3.12435643497064e-08	7.01725196239962e-08	0.928375226372896
MGP_C57BL6NJ_G0000590	NA	0.859424003067042	0.989178127225888	0.0124733903492631	0.289486391253749	0.567412700215305	0.0809188730398885	2.49695463605017e-08	5.84647588182281e-08	0.88537427309787
MGP_C57BL6NJ_G0000591	NA	0.4422759684048	0.976419748194619	0.058193897290827	0.584151676786703	0.726930551427801	-0.0437070880301154	1.01586443067842e-07	2.07778731436774e-07	0.834198738264248
MGP_C57BL6NJ_G0000592	NA	0.266967992917801	0.976419748194619	-0.0979991727171708	0.0917943885070236	0.567412700215305	0.163284470093625	1.08925374596619e-05	1.83976085804589e-05	0.62562285075263
MGP_C57BL6NJ_G0000593	NA	0.519220514354819	0.976419748194619	-0.0579633030120538	0.972354471500073	0.983216094167224	-0.0032777012947274	5.2344667706885e-06	9.07223687900578e-06	0.695576469083474
MGP_C57BL6NJ_G0000594	NA	0.151553551467113	0.976419748194619	-0.123621803333026	0.386674276142396	0.567412700215305	0.0770311894250207	2.82653979160901e-07	5.47961252020168e-07	0.841947515200919
MGP_C57BL6NJ_G0000595	NA	0.110238980279421	0.976419748194619	-0.121274037274792	0.0421181044311761	0.456244497044405	0.169279199289843	3.50879863626688e-08	7.80266747225041e-08	0.88004403429069
MGP_C57BL6NJ_G0000596	NA	0.979376285759282	0.996756055362011	0.00182029561946563	0.350099888108817	0.567412700215305	0.0710462156886514	2.96101343228001e-08	6.68289137384872e-08	0.872970709276208
MGP_C57BL6NJ_G0000597	NA	0.613705335852873	0.976419748194619	-0.0336224620531372	0.262641966503853	0.567412700215305	0.0807824395662496	7.1390884650418e-09	3.18338263297109e-08	0.926685758980187
MGP_C57BL6NJ_G0000598	NA	0.911586670705962	0.989178127225888	-0.00810241036642508	0.307977366291049	0.567412700215305	0.0805845661501096	2.81460391008796e-08	6.44482822001809e-08	0.90835489545813
MGP_C57BL6NJ_G0000599	NA	0.593622136638964	0.976419748194619	-0.0416522832688085	0.363165746356267	0.567412700215305	-0.0761323424646833	1.06024796984539e-06	1.94296846592063e-06	0.702381937259909
MGP_C57BL6NJ_G0000600	NA	0.238486187876563	0.976419748194619	-0.144957322778842	0.766234992194305	0.850579906955919	0.0377532053006599	9.03410246782887e-05	0.000141330228062567	0.699656121961115
MGP_C57BL6NJ_G0000601	NA	0.545432893441111	0.976419748194619	-0.0609352070909859	0.311416271262087	0.567412700215305	0.109683468077176	3.42505683977045e-08	7.63172635784245e-08	1.22482831804873
MGP_C57BL6NJ_G0000602	NA	0.91615605315893	0.989178127225888	-0.0071308661397354	0.261487018237416	0.567412700215305	0.0827705406601613	1.17162956692165e-08	3.18338263297109e-08	0.908354895458131
MGP_C57BL6NJ_G0000603	NA	0.751898990444638	0.976419748194619	-0.0305411799976309	0.783939465246923	0.863086753233575	-0.0280813508298481	0.412486374352423	0.444245198426624	0.0849643163905364
MGP_C57BL6NJ_G0000604	NA	0.74845457982492	0.976419748194619	-0.0254814572171967	0.178594022217239	0.567412700215305	0.117430563969172	7.42514166419443e-08	1.54757605727456e-07	0.908354895458131
MGP_C57BL6NJ_G0000605	NA	0.758159671796826	0.976419748194619	-0.0268530353674378	0.567950465686357	0.713270391404236	0.0530770627386172	1.63892473308137e-07	3.2633183021049e-07	0.930699459119944
MGP_C57BL6NJ_G0000606	NA	0.656813912679155	0.976419748194619	-0.0320326380557618	0.300631453332033	0.567412700215305	0.0805845661501095	1.85689353841784e-08	4.4958615381382e-08	0.926302566225133
MGP_C57BL6NJ_G0000607	NA	0.963090402730653	0.993638237070036	-0.00290636651770851	0.639778035026054	0.75702821775828	0.0313147877061279	7.18207201967342e-09	3.18338263297109e-08	0.877874456906333
MGP_C57BL6NJ_G0000608	NA	0.675573875821018	0.976419748194619	-0.0315559025694914	0.472917092927874	0.629104327169916	0.0578018172059893	5.34948280165547e-08	1.14289714441482e-07	0.88537427309787
MGP_C57BL6NJ_G0000609	NA	0.790242990459946	0.976419748194619	0.0201255814926157	0.493337237494028	0.646607036216259	0.0554227789040899	3.58176553520982e-08	7.95502692393634e-08	0.921544302648933
MGP_C57BL6NJ_G0000610	NA	0.445814523734537	0.976419748194619	-0.0683725225276472	0.596969380431851	0.73740175271961	0.0499855544375893	6.30168304452771e-07	1.17884413528588e-06	0.840731223998326
MGP_C57BL6NJ_G0000611	NA	0.939548189425005	0.98999124921463	-0.00527021154249848	0.620893132786306	0.746547352446404	0.0366334390119049	2.21056405104534e-08	5.24070094062939e-08	0.88319310821211
MGP_C57BL6NJ_G0000612	NA	0.809184308831953	0.976419748194619	-0.016453228096285	0.3988332644991	0.567412700215305	0.0617952262579248	1.24215207685049e-08	3.18338263297109e-08	0.90835489545813
MGP_C57BL6NJ_G0000613	NA	0.295484712948147	0.976419748194619	0.124321593080536	0.0318538248065732	0.391168089435108	0.291376819444614	2.22067357876057e-05	3.65798316831629e-05	0.787006891824296
MGP_C57BL6NJ_G0000614	NA	0.784715702855161	0.976419748194619	-0.020052310533603	0.51196294847041	0.663162016367399	0.0514293698521551	2.76649987176782e-08	6.40245777846842e-08	0.913935123862405
MGP_C57BL6NJ_G0000615	NA	0.911586670705962	0.989178127225888	-0.00810241036642508	0.307977366291049	0.567412700215305	0.0805845661501096	2.81460391008796e-08	6.44482822001809e-08	0.90835489545813
MGP_C57BL6NJ_G0000616	NA	0.809184308831953	0.976419748194619	-0.016453228096285	0.3988332644991	0.567412700215305	0.0617952262579248	1.24215207685049e-08	3.18338263297109e-08	0.90835489545813
MGP_C57BL6NJ_G0000617	NA	0.0252690866542412	0.976419748194619	-0.165220190049232	0.276849480944452	0.567412700215305	0.0785421510530752	2.37350148566994e-08	5.57616135348867e-08	0.839676973875268
MGP_C57BL6NJ_G0000618	NA	0.809184308831953	0.976419748194619	-0.016453228096285	0.3988332644991	0.567412700215305	0.0617952262579248	1.24215207685049e-08	3.18338263297109e-08	0.90835489545813
MGP_C57BL6NJ_G0000619	NA	0.809184308831953	0.976419748194619	-0.016453228096285	0.3988332644991	0.567412700215305	0.0617952262579248	1.24215207685049e-08	3.18338263297109e-08	0.90835489545813
MGP_C57BL6NJ_G0000620	NA	0.809184308831953	0.976419748194619	-0.016453228096285	0.3988332644991	0.567412700215305	0.0617952262579248	1.24215207685049e-08	3.18338263297109e-08	0.90835489545813
MGP_C57BL6NJ_G0000621	NA	0.549518781517981	0.976419748194619	-0.0417695125073845	0.283015753695283	0.567412700215305	0.0807824395662492	1.53467918287838e-08	3.8116099823988e-08	0.90835489545813
MGP_C57BL6NJ_G0000622	NA	0.460075174302735	0.976419748194619	-0.054747196419987	0.223016797752434	0.567412700215305	0.0976613730532454	4.00977511789153e-08	8.83431983614397e-08	0.885315534312954
MGP_C57BL6NJ_G0000623	NA	0.547113256166565	0.976419748194619	-0.0403834557856219	0.388753878543899	0.567412700215305	0.0617952262579252	7.59199344285873e-09	3.18338263297109e-08	0.926302566225133
MGP_C57BL6NJ_G0000624	NA	0.809184308831953	0.976419748194619	-0.016453228096285	0.3988332644991	0.567412700215305	0.0617952262579248	1.24215207685049e-08	3.18338263297109e-08	0.90835489545813
MGP_C57BL6NJ_G0000625	NA	0.809184308831953	0.976419748194619	-0.016453228096285	0.3988332644991	0.567412700215305	0.0617952262579248	1.24215207685049e-08	3.18338263297109e-08	0.90835489545813
MGP_C57BL6NJ_G0000626	NA	0.91615605315893	0.989178127225888	-0.0071308661397354	0.261487018237416	0.567412700215305	0.0827705406601613	1.17162956692165e-08	3.18338263297109e-08	0.908354895458131
MGP_C57BL6NJ_G0000627	NA	0.772304489858012	0.976419748194619	0.0219223947430723	0.667166706018929	0.777414141297759	0.0346281310538818	6.41317280635731e-08	1.35208619926572e-07	0.877439913231888
MGP_C57BL6NJ_G0000628	NA	0.809184308831953	0.976419748194619	-0.016453228096285	0.3988332644991	0.567412700215305	0.0617952262579248	1.24215207685049e-08	3.18338263297109e-08	0.90835489545813
MGP_C57BL6NJ_G0000629	NA	0.493859920444913	0.976419748194619	0.0496879392185428	0.151004489550135	0.567412700215305	0.114328033503728	4.509919246263e-08	9.76574905230362e-08	0.86021248585185
MGP_C57BL6NJ_G0000630	NA	0.986173999700717	0.997709690677893	0.00108446890906756	0.225475089434365	0.567412700215305	0.0829241809979117	3.60840755274776e-09	3.18338263297109e-08	0.926685758980187
MGP_C57BL6NJ_G0000631	NA	0.809184308831953	0.976419748194619	-0.016453228096285	0.3988332644991	0.567412700215305	0.0617952262579248	1.24215207685049e-08	3.18338263297109e-08	0.90835489545813
MGP_C57BL6NJ_G0000632	NA	0.809184308831953	0.976419748194619	-0.016453228096285	0.3988332644991	0.567412700215305	0.0617952262579248	1.24215207685049e-08	3.18338263297109e-08	0.90835489545813
MGP_C57BL6NJ_G0000633	NA	0.809184308831953	0.976419748194619	-0.016453228096285	0.3988332644991	0.567412700215305	0.0617952262579248	1.24215207685049e-08	3.18338263297109e-08	0.90835489545813
MGP_C57BL6NJ_G0000634	NA	0.809184308831953	0.976419748194619	-0.016453228096285	0.3988332644991	0.567412700215305	0.0617952262579248	1.24215207685049e-08	3.18338263297109e-08	0.90835489545813
MGP_C57BL6NJ_G0000635	NA	0.809184308831953	0.976419748194619	-0.016453228096285	0.3988332644991	0.567412700215305	0.0617952262579248	1.24215207685049e-08	3.18338263297109e-08	0.90835489545813
MGP_C57BL6NJ_G0000636	NA	0.809184308831953	0.976419748194619	-0.016453228096285	0.3988332644991	0.567412700215305	0.0617952262579248	1.24215207685049e-08	3.18338263297109e-08	0.90835489545813
MGP_C57BL6NJ_G0000637	NA	0.435929151641139	0.976419748194619	-0.0685642505075834	0.535569616494975	0.684624242386459	0.0575652230123772	3.9181929390454e-07	7.47463098064099e-07	0.860458710558212
MGP_C57BL6NJ_G0000638	NA	0.809184308831953	0.976419748194619	-0.016453228096285	0.3988332644991	0.567412700215305	0.0617952262579248	1.24215207685049e-08	3.18338263297109e-08	0.90835489545813
MGP_C57BL6NJ_G0000639	NA	0.809184308831953	0.976419748194619	-0.016453228096285	0.3988332644991	0.567412700215305	0.0617952262579248	1.24215207685049e-08	3.18338263297109e-08	0.90835489545813
MGP_C57BL6NJ_G0000640	NA	0.0403059006533532	0.976419748194619	0.219012076538865	0.695938384437212	0.797945217123414	0.0406656668250911	0.946300839586127	0.95209257973587	-0.00698724236423628
MGP_C57BL6NJ_G0000641	NA	0.809184308831953	0.976419748194619	-0.016453228096285	0.3988332644991	0.567412700215305	0.0617952262579248	1.24215207685049e-08	3.18338263297109e-08	0.90835489545813
MGP_C57BL6NJ_G0000642	NA	0.809184308831953	0.976419748194619	-0.016453228096285	0.3988332644991	0.567412700215305	0.0617952262579248	1.24215207685049e-08	3.18338263297109e-08	0.90835489545813
MGP_C57BL6NJ_G0000643	NA	0.809184308831953	0.976419748194619	-0.016453228096285	0.3988332644991	0.567412700215305	0.0617952262579248	1.24215207685049e-08	3.18338263297109e-08	0.90835489545813
MGP_C57BL6NJ_G0000644	NA	0.809184308831953	0.976419748194619	-0.016453228096285	0.3988332644991	0.567412700215305	0.0617952262579248	1.24215207685049e-08	3.18338263297109e-08	0.90835489545813
MGP_C57BL6NJ_G0000645	NA	0.809184308831953	0.976419748194619	-0.016453228096285	0.3988332644991	0.567412700215305	0.0617952262579248	1.24215207685049e-08	3.18338263297109e-08	0.90835489545813
MGP_C57BL6NJ_G0000646	NA	0.809184308831953	0.976419748194619	-0.016453228096285	0.3988332644991	0.567412700215305	0.0617952262579248	1.24215207685049e-08	3.18338263297109e-08	0.90835489545813
MGP_C57BL6NJ_G0000647	NA	0.809184308831953	0.976419748194619	-0.016453228096285	0.3988332644991	0.567412700215305	0.0617952262579248	1.24215207685049e-08	3.18338263297109e-08	0.90835489545813
MGP_C57BL6NJ_G0000648	NA	0.862670780684644	0.989178127225888	0.0119434262127999	0.257981483650078	0.567412700215305	0.0849978539945846	1.92037339501753e-08	4.63876575106732e-08	0.887649771559214
MGP_C57BL6NJ_G0000649	NA	0.809184308831953	0.976419748194619	-0.016453228096285	0.3988332644991	0.567412700215305	0.0617952262579248	1.24215207685049e-08	3.18338263297109e-08	0.90835489545813
MGP_C57BL6NJ_G0000650	NA	0.809184308831953	0.976419748194619	-0.016453228096285	0.3988332644991	0.567412700215305	0.0617952262579248	1.24215207685049e-08	3.18338263297109e-08	0.90835489545813
MGP_C57BL6NJ_G0000651	NA	0.809184308831953	0.976419748194619	-0.016453228096285	0.3988332644991	0.567412700215305	0.0617952262579248	1.24215207685049e-08	3.18338263297109e-08	0.90835489545813
MGP_C57BL6NJ_G0000652	NA	0.809184308831953	0.976419748194619	-0.016453228096285	0.3988332644991	0.567412700215305	0.0617952262579248	1.24215207685049e-08	3.18338263297109e-08	0.90835489545813
MGP_C57BL6NJ_G0000653	NA	0.012842607505146	0.976419748194619	-0.250383382137152	0.501311736876622	0.653507422867352	-0.0635247045210045	2.9316293902661e-06	5.18488501320162e-06	0.727124783586987
MGP_C57BL6NJ_G0000654	NA	0.809184308831953	0.976419748194619	-0.016453228096285	0.3988332644991	0.567412700215305	0.0617952262579248	1.24215207685049e-08	3.18338263297109e-08	0.90835489545813
MGP_C57BL6NJ_G0000655	NA	0.809184308831953	0.976419748194619	-0.016453228096285	0.3988332644991	0.567412700215305	0.0617952262579248	1.24215207685049e-08	3.18338263297109e-08	0.90835489545813
MGP_C57BL6NJ_G0000656	NA	0.897903708214181	0.989178127225888	-0.00830617764203767	0.375654779131932	0.567412700215305	0.0617952262579249	5.38716101184865e-09	3.18338263297109e-08	0.926685758980186
MGP_C57BL6NJ_G0000657	NA	0.597994573656631	0.976419748194619	0.034963912944878	0.175873266534827	0.567412700215305	0.0983058142318839	8.52672334638794e-09	3.18338263297109e-08	0.908432627018412
MGP_C57BL6NJ_G0000658	NA	0.321103453152399	0.976419748194619	-0.0724886607009521	0.452276701605499	0.611200407940587	0.0577430784210736	3.05369784054477e-08	6.87395629911095e-08	0.885315534312954
MGP_C57BL6NJ_G0000659	NA	0.0526994018929695	0.976419748194619	-0.187834996351593	0.000950021822133675	0.061776972823145	-0.398875682278861	0.0137480582590052	0.0176442430288657	0.266423137480545
MGP_C57BL6NJ_G0000660	NA	0.809184308831953	0.976419748194619	-0.016453228096285	0.3988332644991	0.567412700215305	0.0617952262579248	1.24215207685049e-08	3.18338263297109e-08	0.90835489545813
MGP_C57BL6NJ_G0000661	NA	0.787594915351035	0.976419748194619	-0.0203728860157047	0.684584266464431	0.7895369478276	0.0326400299599699	7.90623861750518e-08	1.6419358657012e-07	0.860212485851851
MGP_C57BL6NJ_G0000662	NA	0.868552011175624	0.989178127225888	0.0117747637627558	0.628806889732119	0.752075805340965	0.0366334390119052	1.75900907448213e-08	4.28309017265032e-08	0.921544302648933
MGP_C57BL6NJ_G0000663	NA	0.901280099655399	0.989178127225888	-0.00879659370515717	0.417460280152921	0.583014413071145	0.0617952262579249	1.61204953126196e-08	3.95453946076958e-08	0.925582322838168
MGP_C57BL6NJ_G0000664	NA	0.809184308831953	0.976419748194619	-0.016453228096285	0.3988332644991	0.567412700215305	0.0617952262579248	1.24215207685049e-08	3.18338263297109e-08	0.90835489545813
MGP_C57BL6NJ_G0000665	NA	0.809184308831953	0.976419748194619	-0.016453228096285	0.3988332644991	0.567412700215305	0.0617952262579248	1.24215207685049e-08	3.18338263297109e-08	0.90835489545813
MGP_C57BL6NJ_G0000666	NA	0.809184308831953	0.976419748194619	-0.016453228096285	0.3988332644991	0.567412700215305	0.0617952262579248	1.24215207685049e-08	3.18338263297109e-08	0.90835489545813
MGP_C57BL6NJ_G0000667	NA	0.897903708214181	0.989178127225888	-0.00830617764203767	0.375654779131932	0.567412700215305	0.0617952262579249	5.38716101184865e-09	3.18338263297109e-08	0.926685758980186
MGP_C57BL6NJ_G0000668	NA	0.942922079815836	0.99138530275766	-0.00469889626572806	0.694752895709009	0.79708338079549	0.0273990733429155	2.28151002876377e-08	5.38900038232684e-08	0.831854473400898
MGP_C57BL6NJ_G0000669	NA	0.809184308831953	0.976419748194619	-0.016453228096285	0.3988332644991	0.567412700215305	0.0617952262579248	1.24215207685049e-08	3.18338263297109e-08	0.90835489545813
MGP_C57BL6NJ_G0000670	NA	0.850790506075146	0.989178127225888	-0.0126321488423759	0.406318046471062	0.574473888977301	0.0599435586376518	8.85216166805628e-09	3.18338263297109e-08	0.92165280738693
MGP_C57BL6NJ_G0000671	NA	0.914960945180944	0.989178127225888	-0.00706258154517967	0.249897020125336	0.567412700215305	0.0829241809979118	8.83256755391063e-09	3.18338263297109e-08	0.90835489545813
MGP_C57BL6NJ_G0000672	NA	0.532195450950892	0.976419748194619	0.0408534655797508	0.330966616691539	0.567412700215305	0.0682118403445549	4.55258488986237e-09	3.18338263297109e-08	0.94228584247442
MGP_C57BL6NJ_G0000673	NA	0.173492187036685	0.976419748194619	-0.0870125265574463	0.80488990028578	0.877974313410253	0.016142039592988	1.43958809488161e-08	3.63787443493511e-08	0.811113300338009
MGP_C57BL6NJ_G0000674	NA	0.966453013168523	0.993638237070036	0.0030827437981577	0.447228577883472	0.606832833639628	0.0597899182999015	4.01184785025561e-08	8.83431983614397e-08	0.885374273097871
MGP_C57BL6NJ_G0000675	NA	0.0489856447582535	0.976419748194619	-0.191037498863447	0.476194163772797	0.632070006736343	-0.068325212486785	1.57684692681694e-06	2.8483881214626e-06	0.780980169834823
MGP_C57BL6NJ_G0000676	NA	0.809184308831953	0.976419748194619	-0.016453228096285	0.3988332644991	0.567412700215305	0.0617952262579248	1.24215207685049e-08	3.18338263297109e-08	0.90835489545813
MGP_C57BL6NJ_G0000677	NA	0.473672148242375	0.976419748194619	-0.0569220492886796	0.0312587318212687	0.389170652296269	-0.197963141269745	0.00173047272519379	0.00242208424450954	0.323216752614435
MGP_C57BL6NJ_G0000678	NA	0.911586670705962	0.989178127225888	-0.00810241036642508	0.307977366291049	0.567412700215305	0.0805845661501096	2.81460391008796e-08	6.44482822001809e-08	0.90835489545813
MGP_C57BL6NJ_G0000679	NA	0.0917882836572121	0.976419748194619	-0.248083472003911	0.00899290993442635	0.201957169166732	0.444441417929825	0.000247084624211288	0.000372954670041184	0.726246875975825
MGP_C57BL6NJ_G0000680	NA	0.71316701814453	0.976419748194619	-0.0261059429084272	0.411944812857364	0.579823822659055	-0.0624866222964661	8.47703911544416e-08	1.75127369691554e-07	0.802020717670742
MGP_C57BL6NJ_G0000681	NA	0.809184308831953	0.976419748194619	-0.016453228096285	0.3988332644991	0.567412700215305	0.0617952262579248	1.24215207685049e-08	3.18338263297109e-08	0.90835489545813
MGP_C57BL6NJ_G0000682	NA	0.594603415021967	0.976419748194619	-0.0664172704289096	0.211459970543611	0.567412700215305	0.169828609109859	5.05267794109992e-05	8.06407399399547e-05	0.772589514008501
MGP_C57BL6NJ_G0000683	NA	0.834757353125382	0.986202004869598	-0.0175774924026613	0.275432154268119	0.567412700215305	0.0997970671236773	4.21529631874569e-07	8.0183306091873e-07	0.827999529428859
MGP_C57BL6NJ_G0000684	NA	0.0132284099606117	0.976419748194619	0.220662553182248	0.389566491963644	0.567412700215305	-0.0724500562907957	5.83977410000117e-07	1.09622800067486e-06	0.746927659490491
MGP_C57BL6NJ_G0000685	NA	0.716433884245208	0.976419748194619	-0.0355825486660829	0.676465512386611	0.784023891326674	0.0433956568609344	6.32353720559641e-06	1.08904332455431e-05	0.748476076543403
MGP_C57BL6NJ_G0000686	NA	0.791780149991644	0.976419748194619	0.0208761896391616	0.975508079136911	0.985143782913242	-0.0025713795643438	2.09629859997753e-07	4.12208533795582e-07	0.826232067350117
MGP_C57BL6NJ_G0000687	NA	0.461298120493534	0.976419748194619	0.0711050555625409	0.0332035246813462	0.401224714445541	-0.237139569096049	5.34943425820501e-06	9.26602460210113e-06	0.743047923591886
MGP_C57BL6NJ_G0000688	NA	0.809184308831953	0.976419748194619	-0.016453228096285	0.3988332644991	0.567412700215305	0.0617952262579248	1.24215207685049e-08	3.18338263297109e-08	0.90835489545813
MGP_C57BL6NJ_G0000689	NA	0.112439495923618	0.976419748194619	-0.150041931127906	0.717851359482766	0.81495959449346	0.0344756562545745	1.60219082015953e-06	2.89226197558185e-06	0.781854245270778
MGP_C57BL6NJ_G0000690	NA	0.809184308831953	0.976419748194619	-0.016453228096285	0.3988332644991	0.567412700215305	0.0617952262579248	1.24215207685049e-08	3.18338263297109e-08	0.90835489545813
MGP_C57BL6NJ_G0000691	NA	0.809184308831953	0.976419748194619	-0.016453228096285	0.3988332644991	0.567412700215305	0.0617952262579248	1.24215207685049e-08	3.18338263297109e-08	0.90835489545813
MGP_C57BL6NJ_G0000692	NA	0.809184308831953	0.976419748194619	-0.016453228096285	0.3988332644991	0.567412700215305	0.0617952262579248	1.24215207685049e-08	3.18338263297109e-08	0.90835489545813
MGP_C57BL6NJ_G0000693	NA	0.809184308831953	0.976419748194619	-0.016453228096285	0.3988332644991	0.567412700215305	0.0617952262579248	1.24215207685049e-08	3.18338263297109e-08	0.90835489545813
MGP_C57BL6NJ_G0000694	NA	0.632248150055871	0.976419748194619	-0.0440486915785398	0.471184896096078	0.627549200338999	0.070764469565022	5.35226940880291e-07	1.00853835806315e-06	0.881990809148073
MGP_C57BL6NJ_G0000695	NA	0.808281516891314	0.976419748194619	-0.0207659741096622	0.725221211793758	0.820086843163417	0.0319481079986306	2.11421723038387e-07	4.15572917146958e-07	0.893733618621916
MGP_C57BL6NJ_G0000696	NA	0.559651981284981	0.976419748194619	0.0524563473839748	0.229709326691649	0.567412700215305	0.117190825535431	1.98006234489961e-07	3.90566941148737e-07	0.939063973930429
MGP_C57BL6NJ_G0000697	NA	0.0221832899072422	0.976419748194619	-0.141357535765083	0.00802764350417561	0.192768160213648	0.180782800446775	1.35167685259294e-09	3.18338263297109e-08	0.889325928384788
MGP_C57BL6NJ_G0000698	NA	0.796072565131073	0.976419748194619	0.0209065974534167	0.691616460043111	0.794847480538522	0.0340984775457463	4.5286735502709e-07	8.58978616769664e-07	0.789483824262899
MGP_C57BL6NJ_G0000699	NA	0.748248177867752	0.976419748194619	-0.0353485116539499	0.907963118852428	0.943788357626482	0.0134804404394258	4.43096774560331e-06	7.72557301094817e-06	0.871026588179984
MGP_C57BL6NJ_G0000700	NA	0.258174241297163	0.976419748194619	0.0919185192961782	0.107477763294423	0.567412700215305	0.142648215658848	1.05787134280505e-08	3.18338263297109e-08	1.07133833769025
MGP_C57BL6NJ_G0000701	NA	0.809184308831953	0.976419748194619	-0.016453228096285	0.3988332644991	0.567412700215305	0.0617952262579248	1.24215207685049e-08	3.18338263297109e-08	0.90835489545813
MGP_C57BL6NJ_G0000702	NA	0.809184308831953	0.976419748194619	-0.016453228096285	0.3988332644991	0.567412700215305	0.0617952262579248	1.24215207685049e-08	3.18338263297109e-08	0.90835489545813
MGP_C57BL6NJ_G0000703	NA	0.565558467629366	0.976419748194619	0.0403941366446866	0.32719998466493	0.567412700215305	0.0740067371816118	2.50915595699653e-08	5.86244570819654e-08	0.878003660869465
MGP_C57BL6NJ_G0000704	NA	0.537605639319296	0.976419748194619	0.0484732344806329	0.0428874051151315	0.46114117349091	0.182587928373367	7.79519530899429e-08	1.62037606585382e-07	0.89006752482396
MGP_C57BL6NJ_G0000705	NA	0.911586670705962	0.989178127225888	-0.00810241036642508	0.307977366291049	0.567412700215305	0.0805845661501096	2.81460391008796e-08	6.44482822001809e-08	0.90835489545813
MGP_C57BL6NJ_G0000706	NA	0.809184308831953	0.976419748194619	-0.016453228096285	0.3988332644991	0.567412700215305	0.0617952262579248	1.24215207685049e-08	3.18338263297109e-08	0.90835489545813
MGP_C57BL6NJ_G0000707	NA	0.196971219988721	0.976419748194619	-0.0884953985234712	0.262744512965426	0.567412700215305	0.0807824395662496	5.78559555240473e-09	3.18338263297109e-08	0.943399309970195
MGP_C57BL6NJ_G0000708	NA	0.636767186671757	0.976419748194619	-0.0339646660890872	0.886101668985926	0.93031167714885	0.0108823097305244	7.48958682431886e-08	1.56037488451299e-07	0.819575650058264
MGP_C57BL6NJ_G0000709	NA	0.91615605315893	0.989178127225888	-0.0071308661397354	0.261487018237416	0.567412700215305	0.0827705406601613	1.17162956692165e-08	3.18338263297109e-08	0.908354895458131
MGP_C57BL6NJ_G0000710	NA	0.809184308831953	0.976419748194619	-0.016453228096285	0.3988332644991	0.567412700215305	0.0617952262579248	1.24215207685049e-08	3.18338263297109e-08	0.90835489545813
MGP_C57BL6NJ_G0000711	NA	0.809184308831953	0.976419748194619	-0.016453228096285	0.3988332644991	0.567412700215305	0.0617952262579248	1.24215207685049e-08	3.18338263297109e-08	0.90835489545813
MGP_C57BL6NJ_G0000712	NA	0.809184308831953	0.976419748194619	-0.016453228096285	0.3988332644991	0.567412700215305	0.0617952262579248	1.24215207685049e-08	3.18338263297109e-08	0.90835489545813
MGP_C57BL6NJ_G0000713	NA	0.809184308831953	0.976419748194619	-0.016453228096285	0.3988332644991	0.567412700215305	0.0617952262579248	1.24215207685049e-08	3.18338263297109e-08	0.90835489545813
MGP_C57BL6NJ_G0000714	NA	0.809184308831953	0.976419748194619	-0.016453228096285	0.3988332644991	0.567412700215305	0.0617952262579248	1.24215207685049e-08	3.18338263297109e-08	0.90835489545813
MGP_C57BL6NJ_G0000715	NA	0.809184308831953	0.976419748194619	-0.016453228096285	0.3988332644991	0.567412700215305	0.0617952262579248	1.24215207685049e-08	3.18338263297109e-08	0.90835489545813
MGP_C57BL6NJ_G0000716	NA	0.809184308831953	0.976419748194619	-0.016453228096285	0.3988332644991	0.567412700215305	0.0617952262579248	1.24215207685049e-08	3.18338263297109e-08	0.90835489545813
MGP_C57BL6NJ_G0000717	NA	0.809184308831953	0.976419748194619	-0.016453228096285	0.3988332644991	0.567412700215305	0.0617952262579248	1.24215207685049e-08	3.18338263297109e-08	0.90835489545813
MGP_C57BL6NJ_G0000718	NA	0.809184308831953	0.976419748194619	-0.016453228096285	0.3988332644991	0.567412700215305	0.0617952262579248	1.24215207685049e-08	3.18338263297109e-08	0.90835489545813
MGP_C57BL6NJ_G0000719	NA	0.809184308831953	0.976419748194619	-0.016453228096285	0.3988332644991	0.567412700215305	0.0617952262579248	1.24215207685049e-08	3.18338263297109e-08	0.90835489545813
MGP_C57BL6NJ_G0000720	NA	0.809184308831953	0.976419748194619	-0.016453228096285	0.3988332644991	0.567412700215305	0.0617952262579248	1.24215207685049e-08	3.18338263297109e-08	0.90835489545813
MGP_C57BL6NJ_G0000721	NA	0.809184308831953	0.976419748194619	-0.016453228096285	0.3988332644991	0.567412700215305	0.0617952262579248	1.24215207685049e-08	3.18338263297109e-08	0.90835489545813
MGP_C57BL6NJ_G0000722	NA	0.809184308831953	0.976419748194619	-0.016453228096285	0.3988332644991	0.567412700215305	0.0617952262579248	1.24215207685049e-08	3.18338263297109e-08	0.90835489545813
MGP_C57BL6NJ_G0000723	NA	0.980805432285886	0.996767223815249	0.00176705871127148	0.298704222894365	0.567412700215305	0.0827705406601613	2.35916133570432e-08	5.54469023295439e-08	0.928375226372896
MGP_C57BL6NJ_G0000724	NA	0.591894615824011	0.976419748194619	-0.059053883087605	0.122293527091993	0.567412700215305	0.188579580925104	5.46167457920296e-07	1.0283051135308e-06	1.05238297366951
MGP_C57BL6NJ_G0000725	NA	0.283703738004139	0.976419748194619	0.115057777801196	0.458703612365533	0.616802747027004	0.0833141159183996	0.238847562184083	0.266035673986483	0.134748535842415
MGP_C57BL6NJ_G0000726	NA	0.0615877111150925	0.976419748194619	-0.129183955605925	0.106288171057083	0.567412700215305	0.116188585681833	2.01976120133753e-09	3.18338263297109e-08	0.998580106258759
MGP_C57BL6NJ_G0000727	NA	0.809184308831953	0.976419748194619	-0.016453228096285	0.3988332644991	0.567412700215305	0.0617952262579248	1.24215207685049e-08	3.18338263297109e-08	0.90835489545813
MGP_C57BL6NJ_G0000728	NA	0.809184308831953	0.976419748194619	-0.016453228096285	0.3988332644991	0.567412700215305	0.0617952262579248	1.24215207685049e-08	3.18338263297109e-08	0.90835489545813
MGP_C57BL6NJ_G0000729	NA	0.710280769215978	0.976419748194619	-0.0243001000965877	0.158104848064095	0.567412700215305	0.101757753968486	5.92345812426651e-09	3.18338263297109e-08	0.926685758980187
MGP_C57BL6NJ_G0000730	NA	0.259525853550206	0.976419748194619	0.122239200762581	0.0732062907664747	0.567412700215305	0.214564311220305	1.73059718932631e-05	2.87525681960477e-05	0.733430778996967
MGP_C57BL6NJ_G0000731	NA	0.766894510560779	0.976419748194619	-0.0228538159305636	0.543604834474367	0.69184998551897	0.0499514420007146	1.06238065602513e-07	2.16602955899513e-07	0.854581106969236
MGP_C57BL6NJ_G0000732	NA	0.981033302632144	0.996835901192149	0.00228702526516328	0.171721703026221	0.567412700215305	0.144930022862293	3.58368876890494e-07	6.86166871672038e-07	0.959922176968017
MGP_C57BL6NJ_G0000733	NA	0.742682724725875	0.976419748194619	0.0227464416273678	0.290484629181709	0.567412700215305	0.0793091863783311	4.52757959785111e-08	9.80192481340606e-08	0.826459222867742
MGP_C57BL6NJ_G0000734	NA	0.809184308831953	0.976419748194619	-0.016453228096285	0.3988332644991	0.567412700215305	0.0617952262579248	1.24215207685049e-08	3.18338263297109e-08	0.90835489545813
MGP_C57BL6NJ_G0000735	NA	0.153662195972318	0.976419748194619	-0.114258724936689	0.46758736417697	0.624183055712311	0.0598049813042218	5.85160138679571e-08	1.24206047429819e-07	0.897922502658887
MGP_C57BL6NJ_G0000736	NA	0.317044794027826	0.976419748194619	0.153615999846388	0.478843536678239	0.634364383939275	-0.114140999214858	0.0187204712787353	0.0236885032373356	0.421526056131949
MGP_C57BL6NJ_G0000737	NA	0.838548095522385	0.987973718930964	0.0134427969651563	0.271967930818639	0.567412700215305	0.0787377081541282	1.18806961678981e-08	3.18338263297109e-08	0.88319310821211
MGP_C57BL6NJ_G0000738	NA	0.507962317949631	0.976419748194619	-0.053924233033199	0.534916641029212	0.684289024353406	0.0535517959529987	1.65681417423224e-07	3.29686205967281e-07	0.862334911952694
MGP_C57BL6NJ_G0000739	NA	0.759868984204122	0.976419748194619	0.0438940053127513	0.802262083783078	0.876404039922984	0.0381198320083867	0.000656156913021833	0.000954146226539461	0.668165293182412
MGP_C57BL6NJ_G0000740	NA	0.227042280822351	0.976419748194619	0.180346545766768	0.843397110526264	0.904007927733706	-0.0303803805614259	0.133006881120014	0.153092950381997	-0.241890219457303
MGP_C57BL6NJ_G0000741	NA	0.630780616620938	0.976419748194619	-0.050356092264189	0.857507834556155	0.912607198984673	-0.0198717289293151	6.57319980893859e-06	1.13061897856255e-05	0.795924391364195
MGP_C57BL6NJ_G0000742	NA	0.728876469536155	0.976419748194619	-0.0262170692702312	0.427330761991081	0.591512708842959	0.0643480926620119	7.69688398080821e-08	1.60096589209067e-07	0.861638813820968
MGP_C57BL6NJ_G0000743	NA	0.80025100973566	0.976419748194619	0.0177456032915608	0.0770633336135479	0.567412700215305	0.140171447895691	7.21427224869308e-09	3.18338263297109e-08	0.978716727511027
MGP_C57BL6NJ_G0000744	NA	0.877266029363932	0.989178127225888	0.0105334733028769	0.614256136713185	0.746547352446404	0.0366334390119048	1.10821515451472e-08	3.18338263297109e-08	0.918751399114204
MGP_C57BL6NJ_G0000745	NA	0.267623868187715	0.976419748194619	-0.0784935554150765	0.717329863482671	0.81454756298484	0.0265823655845752	4.05733268283754e-08	8.92539349462448e-08	0.833179507074219
MGP_C57BL6NJ_G0000746	NA	0.809184308831953	0.976419748194619	-0.016453228096285	0.3988332644991	0.567412700215305	0.0617952262579248	1.24215207685049e-08	3.18338263297109e-08	0.90835489545813
MGP_C57BL6NJ_G0000747	NA	0.487329896305535	0.976419748194619	0.0449258818303309	0.949517652314605	0.969017307106366	0.00430133283983498	1.03589965830683e-08	3.18338263297109e-08	0.868083241736876
MGP_C57BL6NJ_G0000748	NA	0.809184308831953	0.976419748194619	-0.016453228096285	0.3988332644991	0.567412700215305	0.0617952262579248	1.24215207685049e-08	3.18338263297109e-08	0.90835489545813
MGP_C57BL6NJ_G0000749	NA	0.571009309936324	0.976419748194619	-0.0390253258356053	0.595488061399163	0.736156084084989	0.0387558651127493	1.40970741951179e-08	3.57246998949719e-08	0.903646397835011
MGP_C57BL6NJ_G0000750	NA	0.99687197375791	0.999774870734624	0.000238678794001431	0.0748433096190607	0.567412700215305	0.122886708708473	1.67943083519618e-09	3.18338263297109e-08	0.960769056744025
MGP_C57BL6NJ_G0000751	NA	0.703605906227974	0.976419748194619	0.0275428026533379	0.661199905684364	0.772685610608324	0.0336842701625627	4.69736212375052e-08	1.01465095763574e-07	0.860166892553616
MGP_C57BL6NJ_G0000752	NA	0.809184308831953	0.976419748194619	-0.016453228096285	0.3988332644991	0.567412700215305	0.0617952262579248	1.24215207685049e-08	3.18338263297109e-08	0.90835489545813
MGP_C57BL6NJ_G0000753	NA	0.547517420040175	0.976419748194619	0.0554537435443885	0.000375969765848139	0.0348635112025338	0.456315906281555	1.392702003889e-06	2.52763973917269e-06	0.807867952747563
MGP_C57BL6NJ_G0000754	NA	0.91615605315893	0.989178127225888	-0.0071308661397354	0.261487018237416	0.567412700215305	0.0827705406601613	1.17162956692165e-08	3.18338263297109e-08	0.908354895458131
MGP_C57BL6NJ_G0000755	NA	0.547113256166565	0.976419748194619	-0.0403834557856219	0.388753878543899	0.567412700215305	0.0617952262579252	7.59199344285873e-09	3.18338263297109e-08	0.926302566225133
MGP_C57BL6NJ_G0000756	NA	0.93255065260043	0.98999124921463	-0.00623961815839181	0.621314429173038	0.746547352446404	0.0388146038976648	4.28537623011665e-08	9.32966609784943e-08	0.88537427309787
MGP_C57BL6NJ_G0000757	NA	0.872645631550173	0.989178127225888	0.0112297942524051	0.426766247628899	0.590970162369596	0.0597899182999014	1.84631436767412e-08	4.47499301535169e-08	0.903705136619927
MGP_C57BL6NJ_G0000758	NA	0.993045600351943	0.999178676964532	-0.000553242654706658	0.366692195067636	0.567412700215305	0.0617952262579247	3.41986039675474e-09	3.18338263297109e-08	0.944129862701682
MGP_C57BL6NJ_G0000759	NA	0.809184308831953	0.976419748194619	-0.016453228096285	0.3988332644991	0.567412700215305	0.0617952262579248	1.24215207685049e-08	3.18338263297109e-08	0.90835489545813
MGP_C57BL6NJ_G0000760	NA	0.983083972250296	0.997709690677893	-0.0016579357919071	0.768170323517107	0.851943250061474	-0.0244906634052763	3.43098235169451e-06	6.03738307461311e-06	0.63484478745607
MGP_C57BL6NJ_G0000761	NA	0.517759380885283	0.976419748194619	0.0464958904667256	0.817855680081039	0.88708646098868	0.0174291463780556	4.07913532342824e-08	8.9699943489181e-08	0.859717698104449
MGP_C57BL6NJ_G0000762	NA	0.939548189425005	0.98999124921463	-0.00527021154249848	0.620893132786306	0.746547352446404	0.0366334390119049	2.21056405104534e-08	5.24070094062939e-08	0.88319310821211
MGP_C57BL6NJ_G0000763	NA	0.897903708214181	0.989178127225888	-0.00830617764203767	0.375654779131932	0.567412700215305	0.0617952262579249	5.38716101184865e-09	3.18338263297109e-08	0.926685758980186
MGP_C57BL6NJ_G0000764	NA	0.884145479104032	0.989178127225888	-0.008892583920774	0.698479159824196	0.799860622806927	0.0251402137684326	5.57224891901588e-09	3.18338263297109e-08	0.87104353318237
MGP_C57BL6NJ_G0000765	NA	0.991572651724614	0.999178676964532	-0.000767789628103557	0.773788053169648	0.855953047510579	0.0221979330056604	3.73646451388621e-08	8.27446288000763e-08	0.883439758815334
MGP_C57BL6NJ_G0000766	NA	0.926360943393698	0.98999124921463	-0.00587420776803034	0.924084887317976	0.953885371874306	0.00642375894067886	1.20789108623016e-08	3.18338263297109e-08	0.850185336922954
MGP_C57BL6NJ_G0000767	NA	0.866714077668003	0.989178127225888	0.0110696592785519	0.0949150679249397	0.567412700215305	0.123721722851308	8.51159923780562e-09	3.18338263297109e-08	0.90835489545813
MGP_C57BL6NJ_G0000768	NA	0.198295062268465	0.976419748194619	-0.146379297997219	0.716148742620191	0.813673917090446	0.0425275900034764	7.89630029039066e-06	1.34921941224923e-05	0.824698686084699
MGP_C57BL6NJ_G0000769	NA	0.935382684371744	0.98999124921463	-0.00550893544940684	0.243541386591157	0.567412700215305	0.0864198847134007	1.21765561080293e-08	3.18338263297109e-08	0.90835489545813
MGP_C57BL6NJ_G0000770	NA	0.809184308831953	0.976419748194619	-0.016453228096285	0.3988332644991	0.567412700215305	0.0617952262579248	1.24215207685049e-08	3.18338263297109e-08	0.90835489545813
MGP_C57BL6NJ_G0000771	NA	0.857295837719812	0.989178127225888	0.0133816887724792	0.395897628129794	0.567412700215305	0.0679629121090499	5.2454040710293e-08	1.12252848941414e-07	0.877874456906333
MGP_C57BL6NJ_G0000772	NA	0.416732757882086	0.976419748194619	-0.0658328846012098	0.944740382856871	0.966221346552194	-0.00588034593444819	1.98993826536747e-07	3.92383134496722e-07	0.840679323265757
MGP_C57BL6NJ_G0000773	NA	0.809184308831953	0.976419748194619	-0.016453228096285	0.3988332644991	0.567412700215305	0.0617952262579248	1.24215207685049e-08	3.18338263297109e-08	0.90835489545813
MGP_C57BL6NJ_G0000774	NA	0.411843705191056	0.976419748194619	0.0540103855489085	0.136745790883118	0.567412700215305	0.107250826175143	5.46468473820161e-08	1.16544965586856e-07	0.763549624172628
MGP_C57BL6NJ_G0000775	NA	0.987383884983746	0.997768718820373	0.00101618431451192	0.237987726261966	0.567412700215305	0.0827705406601614	4.95688933185262e-09	3.18338263297109e-08	0.926685758980187
MGP_C57BL6NJ_G0000776	NA	0.748835589053732	0.976419748194619	0.0224128108061916	0.64171677608273	0.758381794184626	0.034628131053882	2.5033298201365e-08	5.86040134538023e-08	0.878543349373907
MGP_C57BL6NJ_G0000777	NA	0.651279333590078	0.976419748194619	-0.0334186947775246	0.216629606018701	0.567412700215305	0.0995717794584344	3.13651491094317e-08	7.03648415825272e-08	0.90835489545813
MGP_C57BL6NJ_G0000778	NA	0.809184308831953	0.976419748194619	-0.016453228096285	0.3988332644991	0.567412700215305	0.0617952262579248	1.24215207685049e-08	3.18338263297109e-08	0.90835489545813
MGP_C57BL6NJ_G0000779	NA	0.956798958825263	0.993638237070036	-0.00415159720266416	0.273768273202729	0.567412700215305	0.0911741404178628	2.74594662042379e-07	5.32739311049221e-07	0.782970139447311
MGP_C57BL6NJ_G0000780	NA	0.809184308831953	0.976419748194619	-0.016453228096285	0.3988332644991	0.567412700215305	0.0617952262579248	1.24215207685049e-08	3.18338263297109e-08	0.90835489545813
MGP_C57BL6NJ_G0000781	NA	0.730280753591548	0.976419748194619	-0.0222107516322312	0.153186673556842	0.567412700215305	0.101559880552346	2.09442400317652e-09	3.18338263297109e-08	0.99581347125609
MGP_C57BL6NJ_G0000782	NA	0.341374781721138	0.976419748194619	0.06227774961719	0.602675587063041	0.7419837213244	0.0356723712564747	1.19540482127915e-08	3.18338263297109e-08	0.860383568895073
MGP_C57BL6NJ_G0000783	NA	0.809184308831953	0.976419748194619	-0.016453228096285	0.3988332644991	0.567412700215305	0.0617952262579248	1.24215207685049e-08	3.18338263297109e-08	0.90835489545813
MGP_C57BL6NJ_G0000784	NA	0.475202874751918	0.976419748194619	-0.102065532062465	0.845463282339211	0.90536256486254	-0.0292668334672645	0.149041208730881	0.170417521429331	0.226012436963212
MGP_C57BL6NJ_G0000785	NA	0.809184308831953	0.976419748194619	-0.016453228096285	0.3988332644991	0.567412700215305	0.0617952262579248	1.24215207685049e-08	3.18338263297109e-08	0.90835489545813
MGP_C57BL6NJ_G0000786	NA	0.457003269587141	0.976419748194619	0.0704956520319842	0.00139289510008716	0.0763250799043762	0.396699175444767	2.14491642139286e-06	3.83442647222509e-06	0.794954519847021
MGP_C57BL6NJ_G0000787	NA	0.323145846199052	0.976419748194619	0.0835022130641039	0.100209657656623	0.567412700215305	-0.152763526833091	8.82124990996806e-06	1.50133311612191e-05	0.61459875767945
MGP_C57BL6NJ_G0000788	NA	0.809184308831953	0.976419748194619	-0.016453228096285	0.3988332644991	0.567412700215305	0.0617952262579248	1.24215207685049e-08	3.18338263297109e-08	0.90835489545813
MGP_C57BL6NJ_G0000789	NA	0.809184308831953	0.976419748194619	-0.016453228096285	0.3988332644991	0.567412700215305	0.0617952262579248	1.24215207685049e-08	3.18338263297109e-08	0.90835489545813
MGP_C57BL6NJ_G0000790	NA	0.809184308831953	0.976419748194619	-0.016453228096285	0.3988332644991	0.567412700215305	0.0617952262579248	1.24215207685049e-08	3.18338263297109e-08	0.90835489545813
MGP_C57BL6NJ_G0000791	NA	0.809184308831953	0.976419748194619	-0.016453228096285	0.3988332644991	0.567412700215305	0.0617952262579248	1.24215207685049e-08	3.18338263297109e-08	0.90835489545813
MGP_C57BL6NJ_G0000792	NA	0.809184308831953	0.976419748194619	-0.016453228096285	0.3988332644991	0.567412700215305	0.0617952262579248	1.24215207685049e-08	3.18338263297109e-08	0.90835489545813
MGP_C57BL6NJ_G0000793	NA	0.809184308831953	0.976419748194619	-0.016453228096285	0.3988332644991	0.567412700215305	0.0617952262579248	1.24215207685049e-08	3.18338263297109e-08	0.90835489545813
MGP_C57BL6NJ_G0000794	NA	0.939548189425005	0.98999124921463	-0.00527021154249848	0.620893132786306	0.746547352446404	0.0366334390119049	2.21056405104534e-08	5.24070094062939e-08	0.88319310821211
MGP_C57BL6NJ_G0000795	NA	0.945487591521426	0.991641607496598	0.00603664854372482	0.660311267698333	0.771984870522257	-0.0413134615183652	2.28048892059888e-06	4.06670368696747e-06	0.744620762334054
MGP_C57BL6NJ_G0000796	NA	0.416732757882086	0.976419748194619	-0.0658328846012098	0.944740382856871	0.966221346552194	-0.00588034593444819	1.98993826536747e-07	3.92383134496722e-07	0.840679323265757
MGP_C57BL6NJ_G0000797	NA	0.921532018607269	0.98999124921463	0.00684110740003137	0.661211464434716	0.772685610608324	0.0324024509382895	2.21589815147867e-07	4.34395947010679e-07	0.722994222517297
MGP_C57BL6NJ_G0000798	NA	0.93982114546806	0.990126114878639	0.00550457131349247	0.795292849604319	0.871249047851398	0.0200896531843319	6.33045326285116e-08	1.33752834169654e-07	0.846751358667131
MGP_C57BL6NJ_G0000799	NA	0.547113256166565	0.976419748194619	-0.0403834557856219	0.388753878543899	0.567412700215305	0.0617952262579252	7.59199344285873e-09	3.18338263297109e-08	0.926302566225133
MGP_C57BL6NJ_G0000800	NA	0.809184308831953	0.976419748194619	-0.016453228096285	0.3988332644991	0.567412700215305	0.0617952262579248	1.24215207685049e-08	3.18338263297109e-08	0.90835489545813
MGP_C57BL6NJ_G0000801	NA	0.0848494842421641	0.976419748194619	-0.16030327932242	0.0861437020796838	0.567412700215305	0.169237474314407	4.63255437052309e-07	8.77831459633842e-07	0.852945849197063
MGP_C57BL6NJ_G0000802	NA	0.809184308831953	0.976419748194619	-0.016453228096285	0.3988332644991	0.567412700215305	0.0617952262579248	1.24215207685049e-08	3.18338263297109e-08	0.90835489545813
MGP_C57BL6NJ_G0000803	NA	0.794318631903432	0.976419748194619	-0.0223387795169047	0.158159372221556	0.567412700215305	0.133462702450107	1.91183277355056e-07	3.7767059937804e-07	0.902601700477908
MGP_C57BL6NJ_G0000804	NA	0.926681646224532	0.98999124921463	-0.00693563622393294	0.063791553896188	0.563263711759949	0.159158661204016	4.11182061990275e-08	9.03896721134759e-08	0.90835489545813
MGP_C57BL6NJ_G0000805	NA	0.188570091878888	0.976419748194619	0.190757773915234	0.328426164482226	0.567412700215305	0.14799435409205	0.620600673829951	0.648350853942486	0.0738739687866627
MGP_C57BL6NJ_G0000806	NA	0.869481020576329	0.989178127225888	-0.0119859740039276	0.679106758515877	0.785689163186955	0.0321003414555285	4.15428650391582e-08	9.1274371799748e-08	0.878003660869466
MGP_C57BL6NJ_G0000807	NA	0.43730762600634	0.976419748194619	-0.0533263255458141	0.190335053344926	0.567412700215305	0.0975807064727336	1.80896172576201e-08	4.39300951625843e-08	0.876731301427539
MGP_C57BL6NJ_G0000808	NA	0.591681657266724	0.976419748194619	0.0420770394403047	0.523636631804112	0.674032410041824	-0.0531912953775158	1.33799699365187e-08	3.40565232553642e-08	1.03436295962702
MGP_C57BL6NJ_G0000809	NA	0.744434956281145	0.976419748194619	-0.018689543752798	0.607735613579576	0.744067273630852	0.0313147877061275	1.44456532424539e-09	3.18338263297109e-08	0.914152991195392
MGP_C57BL6NJ_G0000810	NA	0.838548095522385	0.987973718930964	0.0134427969651563	0.271967930818639	0.567412700215305	0.0787377081541282	1.18806961678981e-08	3.18338263297109e-08	0.88319310821211
MGP_C57BL6NJ_G0000811	NA	0.809184308831953	0.976419748194619	-0.016453228096285	0.3988332644991	0.567412700215305	0.0617952262579248	1.24215207685049e-08	3.18338263297109e-08	0.90835489545813
MGP_C57BL6NJ_G0000812	NA	0.809184308831953	0.976419748194619	-0.016453228096285	0.3988332644991	0.567412700215305	0.0617952262579248	1.24215207685049e-08	3.18338263297109e-08	0.90835489545813
MGP_C57BL6NJ_G0000813	NA	0.820886362781226	0.98092483284543	-0.0153819544507739	0.55942783043055	0.705564080012408	0.0423110400289177	4.74969374390556e-08	1.02481260767851e-07	0.808017719828199
MGP_C57BL6NJ_G0000814	NA	0.411647802929338	0.976419748194619	0.0603394944683949	0.480941283518137	0.636331295501089	0.0547411517581472	1.66619218896349e-08	4.07543747112443e-08	0.943765366909598
MGP_C57BL6NJ_G0000815	NA	0.722583163841293	0.976419748194619	-0.0230565039997296	0.0917966438276699	0.567412700215305	0.122886708708473	6.91893305703911e-09	3.18338263297109e-08	0.90835489545813
MGP_C57BL6NJ_G0000816	NA	0.931944834468524	0.98999124921463	-0.0064258672595332	0.716229128899813	0.813720409394826	0.029085298705879	8.672311654061e-08	1.78972578109343e-07	0.850328452699088
MGP_C57BL6NJ_G0000817	NA	0.873624440585011	0.989178127225888	-0.0107670123379382	0.631607497846141	0.754508386905343	0.0345693922689657	1.36429975334076e-08	3.46916390069578e-08	0.895928714310486
MGP_C57BL6NJ_G0000818	NA	0.0835331932729559	0.976419748194619	-0.168901274348253	0.0950519870387333	0.567412700215305	0.172050686573927	1.60758509665401e-07	3.20479867655542e-07	0.982234720475927
MGP_C57BL6NJ_G0000819	NA	0.113136799862456	0.976419748194619	0.209668174881775	0.830177843500249	0.895507662660749	-0.0286075730520842	3.59631683218881e-05	5.81560686442368e-05	0.810301436833358
MGP_C57BL6NJ_G0000820	NA	0.0673333744252913	0.976419748194619	-0.214284468023372	0.886775763248658	0.930603703713402	-0.0165048861487385	1.55630131683293e-05	2.59490892639902e-05	0.766630267546633
MGP_C57BL6NJ_G0000821	NA	0.618455414194948	0.976419748194619	-0.0359893597360662	0.858606279898036	0.912966165199731	0.0135940778667292	4.48787649774174e-08	9.72467892163304e-08	0.860153747066934
MGP_C57BL6NJ_G0000822	NA	0.065622135901492	0.976419748194619	-0.176471957741618	0.869996165663226	0.920211534546256	0.0155137101754108	4.16351720302998e-07	7.92387082027058e-07	0.879449715913527
MGP_C57BL6NJ_G0000823	NA	0.486877282140398	0.976419748194619	-0.0763807317263505	0.0512427235705373	0.503252894997964	0.2434994811752	5.86070532100167e-05	9.30490270725152e-05	0.666827274902044
MGP_C57BL6NJ_G0000824	NA	0.809184308831953	0.976419748194619	-0.016453228096285	0.3988332644991	0.567412700215305	0.0617952262579248	1.24215207685049e-08	3.18338263297109e-08	0.90835489545813
MGP_C57BL6NJ_G0000825	NA	0.809184308831953	0.976419748194619	-0.016453228096285	0.3988332644991	0.567412700215305	0.0617952262579248	1.24215207685049e-08	3.18338263297109e-08	0.90835489545813
MGP_C57BL6NJ_G0000826	NA	0.809184308831953	0.976419748194619	-0.016453228096285	0.3988332644991	0.567412700215305	0.0617952262579248	1.24215207685049e-08	3.18338263297109e-08	0.90835489545813
MGP_C57BL6NJ_G0000827	NA	0.560166563967839	0.976419748194619	0.0560762576201578	0.289520318266063	0.567412700215305	0.109887822800149	3.71275411109211e-07	7.09787671319499e-07	0.950817096027074
MGP_C57BL6NJ_G0000828	NA	0.809184308831953	0.976419748194619	-0.016453228096285	0.3988332644991	0.567412700215305	0.0617952262579248	1.24215207685049e-08	3.18338263297109e-08	0.90835489545813
MGP_C57BL6NJ_G0000829	NA	0.500370289005263	0.976419748194619	-0.0575714399260475	0.022957300128987	0.333737588751672	0.227670963876227	1.62610945309065e-07	3.23921381385617e-07	0.90560088384422
MGP_C57BL6NJ_G0000830	NA	0.593529994877521	0.976419748194619	0.0603695893285989	0.145366753897446	0.567412700215305	0.181454723577832	0.929131217924475	0.936491530461621	0.0106097618884038
MGP_C57BL6NJ_G0000831	NA	0.809184308831953	0.976419748194619	-0.016453228096285	0.3988332644991	0.567412700215305	0.0617952262579248	1.24215207685049e-08	3.18338263297109e-08	0.90835489545813
MGP_C57BL6NJ_G0000832	NA	0.809184308831953	0.976419748194619	-0.016453228096285	0.3988332644991	0.567412700215305	0.0617952262579248	1.24215207685049e-08	3.18338263297109e-08	0.90835489545813
MGP_C57BL6NJ_G0000833	NA	0.809184308831953	0.976419748194619	-0.016453228096285	0.3988332644991	0.567412700215305	0.0617952262579248	1.24215207685049e-08	3.18338263297109e-08	0.90835489545813
MGP_C57BL6NJ_G0000834	NA	0.881931819016213	0.989178127225888	0.0114335615280177	0.344499090018877	0.567412700215305	0.0785792581920862	7.05586738269553e-08	1.47630069151124e-07	0.88537427309787
MGP_C57BL6NJ_G0000835	NA	0.405286374199339	0.976419748194619	-0.137253007061894	0.0883458255528786	0.567412700215305	0.312191602776497	0.000210728606226443	0.000320052977940357	0.86695783129954
MGP_C57BL6NJ_G0000836	NA	0.629531531185378	0.976419748194619	0.0525360763375274	0.3168342728977	0.567412700215305	-0.117471181508996	0.00333542291028429	0.00454510677887044	0.406203721732737
MGP_C57BL6NJ_G0000837	NA	0.216360379913638	0.976419748194619	-0.138131972068189	0.662195273241058	0.773461393900463	-0.0503676814799906	0.0007049364796189	0.00102200495653501	0.500251121696628
MGP_C57BL6NJ_G0000838	NA	0.640744878962211	0.976419748194619	0.0376562241016169	0.586561644841636	0.729002447093982	-0.04661940761885	6.57253619538588e-07	1.22738910356602e-06	0.759262847602318
MGP_C57BL6NJ_G0000839	NA	0.898030707785121	0.989178127225888	0.00830001347762437	0.93824750525123	0.96259593341075	0.00532101878834777	1.47986100217218e-08	3.73069854044105e-08	0.851490981024412
MGP_C57BL6NJ_G0000840	NA	0.212593722824175	0.976419748194619	-0.101719572210448	0.150270567433366	0.567412700215305	0.12586612134491	3.14731607159148e-07	6.06798876872748e-07	0.797816052739233
MGP_C57BL6NJ_G0000841	NA	0.809184308831953	0.976419748194619	-0.016453228096285	0.3988332644991	0.567412700215305	0.0617952262579248	1.24215207685049e-08	3.18338263297109e-08	0.90835489545813
MGP_C57BL6NJ_G0000842	NA	0.959653884327471	0.993638237070036	-0.00591657985973568	0.892523691071247	0.934118881808008	0.0167660787414691	0.00044475938408664	0.000655934702067346	0.571593974134008
MGP_C57BL6NJ_G0000843	NA	0.809184308831953	0.976419748194619	-0.016453228096285	0.3988332644991	0.567412700215305	0.0617952262579248	1.24215207685049e-08	3.18338263297109e-08	0.90835489545813
MGP_C57BL6NJ_G0000844	NA	0.901280099655399	0.989178127225888	-0.00879659370515717	0.417460280152921	0.583014413071145	0.0617952262579249	1.61204953126196e-08	3.95453946076958e-08	0.925582322838168
MGP_C57BL6NJ_G0000845	NA	0.74149875934347	0.976419748194619	-0.0273571272611291	0.947058811972032	0.967468953408268	-0.00582844520187884	2.9250628402121e-07	5.6612653077233e-07	0.840731223998326
MGP_C57BL6NJ_G0000846	NA	0.809184308831953	0.976419748194619	-0.016453228096285	0.3988332644991	0.567412700215305	0.0617952262579248	1.24215207685049e-08	3.18338263297109e-08	0.90835489545813
MGP_C57BL6NJ_G0000847	NA	0.987383884983746	0.997768718820373	0.00101618431451192	0.237987726261966	0.567412700215305	0.0827705406601614	4.95688933185262e-09	3.18338263297109e-08	0.926685758980187
MGP_C57BL6NJ_G0000848	NA	0.809184308831953	0.976419748194619	-0.016453228096285	0.3988332644991	0.567412700215305	0.0617952262579248	1.24215207685049e-08	3.18338263297109e-08	0.90835489545813
MGP_C57BL6NJ_G0000849	NA	0.583856709046583	0.976419748194619	0.0372429678195118	0.753524602063063	0.840937251189014	0.0225509842275782	1.23001805334034e-08	3.18338263297109e-08	0.902718651379474
MGP_C57BL6NJ_G0000850	NA	0.710664694450898	0.976419748194619	-0.0293021319608315	0.850340239154964	0.908698928928836	0.0157752427524892	9.96752472174211e-08	2.0407281596644e-07	0.879562339332733
MGP_C57BL6NJ_G0000851	NA	0.553514611911971	0.976419748194619	0.049345097047819	0.0276534899095061	0.366402439966822	0.213877422286726	8.48646309043565e-06	1.44615073859781e-05	0.615773762698073
MGP_C57BL6NJ_G0000852	NA	0.317235861723755	0.976419748194619	0.0783703943877502	0.858494282014367	0.912966165199731	-0.0145264522060603	2.12715689900862e-07	4.17996399916598e-07	0.802203407643727
MGP_C57BL6NJ_G0000853	NA	0.998333554773953	0.999883287056086	-0.000165172806097286	0.253233099459585	0.567412700215305	0.0984433506608473	7.19996193878801e-08	1.50392292654826e-07	0.90835489545813
MGP_C57BL6NJ_G0000854	NA	0.809184308831953	0.976419748194619	-0.016453228096285	0.3988332644991	0.567412700215305	0.0617952262579248	1.24215207685049e-08	3.18338263297109e-08	0.90835489545813
MGP_C57BL6NJ_G0000855	NA	0.809184308831953	0.976419748194619	-0.016453228096285	0.3988332644991	0.567412700215305	0.0617952262579248	1.24215207685049e-08	3.18338263297109e-08	0.90835489545813
MGP_C57BL6NJ_G0000856	NA	0.851213776672013	0.989178127225888	0.013137562532345	0.865392012326224	0.917380714263589	0.0125914975493134	1.42785227526901e-07	2.86371797163293e-07	0.757436407356114
MGP_C57BL6NJ_G0000857	NA	0.809184308831953	0.976419748194619	-0.016453228096285	0.3988332644991	0.567412700215305	0.0617952262579248	1.24215207685049e-08	3.18338263297109e-08	0.90835489545813
MGP_C57BL6NJ_G0000858	NA	0.0526069124025252	0.976419748194619	0.206524296581548	0.545842054794261	0.693880754922198	-0.0635865175172836	4.22225385341733e-06	7.37606659357671e-06	0.784345474415105
MGP_C57BL6NJ_G0000859	NA	0.809184308831953	0.976419748194619	-0.016453228096285	0.3988332644991	0.567412700215305	0.0617952262579248	1.24215207685049e-08	3.18338263297109e-08	0.90835489545813
MGP_C57BL6NJ_G0000860	NA	0.589135320683235	0.976419748194619	0.0379937322107452	0.137223960541538	0.567412700215305	0.11538583255705	7.53362726777717e-09	3.18338263297109e-08	0.973575271179773
MGP_C57BL6NJ_G0000861	NA	0.809184308831953	0.976419748194619	-0.016453228096285	0.3988332644991	0.567412700215305	0.0617952262579248	1.24215207685049e-08	3.18338263297109e-08	0.90835489545813
MGP_C57BL6NJ_G0000862	NA	0.629544741256569	0.976419748194619	-0.0323788659562792	0.166792361592393	0.567412700215305	0.101911394306236	9.97732781768038e-09	3.18338263297109e-08	0.90835489545813
MGP_C57BL6NJ_G0000863	NA	0.61263748321321	0.976419748194619	-0.0388215585599926	0.481356380239181	0.636332448491045	0.0575452050049341	6.37832669645569e-08	1.34563702384106e-07	0.885315534312955
MGP_C57BL6NJ_G0000864	NA	0.809184308831953	0.976419748194619	-0.016453228096285	0.3988332644991	0.567412700215305	0.0617952262579248	1.24215207685049e-08	3.18338263297109e-08	0.90835489545813
MGP_C57BL6NJ_G0000865	NA	0.918527956764941	0.989178127225888	-0.00755530324527796	0.435862122665393	0.597346371933827	0.0617952262579249	2.51504441397701e-08	5.86244570819654e-08	0.928375226372896
MGP_C57BL6NJ_G0000866	NA	0.809184308831953	0.976419748194619	-0.016453228096285	0.3988332644991	0.567412700215305	0.0617952262579248	1.24215207685049e-08	3.18338263297109e-08	0.90835489545813
MGP_C57BL6NJ_G0000867	NA	0.809184308831953	0.976419748194619	-0.016453228096285	0.3988332644991	0.567412700215305	0.0617952262579248	1.24215207685049e-08	3.18338263297109e-08	0.90835489545813
MGP_C57BL6NJ_G0000868	NA	0.897903708214181	0.989178127225888	-0.00830617764203767	0.375654779131932	0.567412700215305	0.0617952262579249	5.38716101184865e-09	3.18338263297109e-08	0.926685758980186
MGP_C57BL6NJ_G0000869	NA	0.809184308831953	0.976419748194619	-0.016453228096285	0.3988332644991	0.567412700215305	0.0617952262579248	1.24215207685049e-08	3.18338263297109e-08	0.90835489545813
MGP_C57BL6NJ_G0000870	NA	0.809184308831953	0.976419748194619	-0.016453228096285	0.3988332644991	0.567412700215305	0.0617952262579248	1.24215207685049e-08	3.18338263297109e-08	0.90835489545813
MGP_C57BL6NJ_G0000871	NA	0.809184308831953	0.976419748194619	-0.016453228096285	0.3988332644991	0.567412700215305	0.0617952262579248	1.24215207685049e-08	3.18338263297109e-08	0.90835489545813
MGP_C57BL6NJ_G0000872	NA	0.809184308831953	0.976419748194619	-0.016453228096285	0.3988332644991	0.567412700215305	0.0617952262579248	1.24215207685049e-08	3.18338263297109e-08	0.90835489545813
MGP_C57BL6NJ_G0000873	NA	0.809184308831953	0.976419748194619	-0.016453228096285	0.3988332644991	0.567412700215305	0.0617952262579248	1.24215207685049e-08	3.18338263297109e-08	0.90835489545813
MGP_C57BL6NJ_G0000874	NA	0.809184308831953	0.976419748194619	-0.016453228096285	0.3988332644991	0.567412700215305	0.0617952262579248	1.24215207685049e-08	3.18338263297109e-08	0.90835489545813
MGP_C57BL6NJ_G0000875	NA	0.782382087367071	0.976419748194619	0.021557262619378	0.374566670066134	0.567412700215305	0.0745847894277509	2.06581231521339e-05	3.41054467996323e-05	0.531630397229845
MGP_C57BL6NJ_G0000876	NA	0.809184308831953	0.976419748194619	-0.016453228096285	0.3988332644991	0.567412700215305	0.0617952262579248	1.24215207685049e-08	3.18338263297109e-08	0.90835489545813
MGP_C57BL6NJ_G0000877	NA	0.809184308831953	0.976419748194619	-0.016453228096285	0.3988332644991	0.567412700215305	0.0617952262579248	1.24215207685049e-08	3.18338263297109e-08	0.90835489545813
MGP_C57BL6NJ_G0000878	NA	0.512005238964393	0.976419748194619	-0.0471723762898526	0.610270228782518	0.744067273630852	0.0387558651127493	2.91306093312266e-08	6.59022708183101e-08	0.885315534312954
MGP_C57BL6NJ_G0000879	NA	0.809184308831953	0.976419748194619	-0.016453228096285	0.3988332644991	0.567412700215305	0.0617952262579248	1.24215207685049e-08	3.18338263297109e-08	0.90835489545813
MGP_C57BL6NJ_G0000880	NA	0.809184308831953	0.976419748194619	-0.016453228096285	0.3988332644991	0.567412700215305	0.0617952262579248	1.24215207685049e-08	3.18338263297109e-08	0.90835489545813
MGP_C57BL6NJ_G0000881	NA	0.809184308831953	0.976419748194619	-0.016453228096285	0.3988332644991	0.567412700215305	0.0617952262579248	1.24215207685049e-08	3.18338263297109e-08	0.90835489545813
MGP_C57BL6NJ_G0000882	NA	0.544505823853208	0.976419748194619	0.0755853034855521	0.208569162730367	0.567412700215305	-0.170579893206743	0.489617224102984	0.521015435854047	-0.0916089451065131
MGP_C57BL6NJ_G0000883	NA	0.409994223716562	0.976419748194619	0.067482316685424	0.189639625094245	0.567412700215305	0.116432043995635	5.16240628577226e-08	1.1060338396746e-07	0.954803147994169
MGP_C57BL6NJ_G0000884	NA	0.71455000777848	0.976419748194619	-0.0229140433748249	0.225574561150493	0.567412700215305	0.0827705406601613	2.81160685865652e-09	3.18338263297109e-08	0.944633429747189
MGP_C57BL6NJ_G0000885	NA	0.809184308831953	0.976419748194619	-0.016453228096285	0.3988332644991	0.567412700215305	0.0617952262579248	1.24215207685049e-08	3.18338263297109e-08	0.90835489545813
MGP_C57BL6NJ_G0000886	NA	0.809184308831953	0.976419748194619	-0.016453228096285	0.3988332644991	0.567412700215305	0.0617952262579248	1.24215207685049e-08	3.18338263297109e-08	0.90835489545813
MGP_C57BL6NJ_G0000887	NA	0.549518781517981	0.976419748194619	-0.0417695125073845	0.283015753695283	0.567412700215305	0.0807824395662492	1.53467918287838e-08	3.8116099823988e-08	0.90835489545813
MGP_C57BL6NJ_G0000888	NA	0.809184308831953	0.976419748194619	-0.016453228096285	0.3988332644991	0.567412700215305	0.0617952262579248	1.24215207685049e-08	3.18338263297109e-08	0.90835489545813
MGP_C57BL6NJ_G0000889	NA	0.809184308831953	0.976419748194619	-0.016453228096285	0.3988332644991	0.567412700215305	0.0617952262579248	1.24215207685049e-08	3.18338263297109e-08	0.90835489545813
MGP_C57BL6NJ_G0000890	NA	0.703433607854374	0.976419748194619	-0.0242348681601709	0.663501936753203	0.774613348524129	0.0294043813009389	1.11698765551845e-08	3.18338263297109e-08	0.854835095761157
MGP_C57BL6NJ_G0000891	NA	0.494307729016844	0.976419748194619	-0.0677104209819362	0.0893319404666099	0.567412700215305	0.18774778310265	1.15311842420442e-05	1.94403363332358e-05	0.709257141084697
MGP_C57BL6NJ_G0000892	NA	0.794033458175236	0.976419748194619	-0.0334753023508509	0.00470750659515946	0.143392570125672	0.455598813800066	2.40448354463527e-06	4.28020358790124e-06	1.07470433185177
MGP_C57BL6NJ_G0000893	NA	0.389434018235913	0.976419748194619	-0.0696245448828761	0.695000418966413	0.797209786152246	0.0332400052411313	3.65375158660693e-05	5.904767162988e-05	0.513057275587129
MGP_C57BL6NJ_G0000894	NA	0.222969505255499	0.976419748194619	-0.110772972528557	0.00332636817240361	0.120126320545932	0.33051418986473	3.87142615895093e-07	7.38747276103479e-07	0.873673256527037
MGP_C57BL6NJ_G0000895	NA	0.809184308831953	0.976419748194619	-0.016453228096285	0.3988332644991	0.567412700215305	0.0617952262579248	1.24215207685049e-08	3.18338263297109e-08	0.90835489545813
MGP_C57BL6NJ_G0000896	NA	0.809184308831953	0.976419748194619	-0.016453228096285	0.3988332644991	0.567412700215305	0.0617952262579248	1.24215207685049e-08	3.18338263297109e-08	0.90835489545813
MGP_C57BL6NJ_G0000897	NA	0.809184308831953	0.976419748194619	-0.016453228096285	0.3988332644991	0.567412700215305	0.0617952262579248	1.24215207685049e-08	3.18338263297109e-08	0.90835489545813
MGP_C57BL6NJ_G0000898	NA	0.901280099655399	0.989178127225888	-0.00879659370515717	0.417460280152921	0.583014413071145	0.0617952262579249	1.61204953126196e-08	3.95453946076958e-08	0.925582322838168
MGP_C57BL6NJ_G0000899	NA	0.809184308831953	0.976419748194619	-0.016453228096285	0.3988332644991	0.567412700215305	0.0617952262579248	1.24215207685049e-08	3.18338263297109e-08	0.90835489545813
MGP_C57BL6NJ_G0000900	NA	0.809184308831953	0.976419748194619	-0.016453228096285	0.3988332644991	0.567412700215305	0.0617952262579248	1.24215207685049e-08	3.18338263297109e-08	0.90835489545813
MGP_C57BL6NJ_G0000901	NA	0.809184308831953	0.976419748194619	-0.016453228096285	0.3988332644991	0.567412700215305	0.0617952262579248	1.24215207685049e-08	3.18338263297109e-08	0.90835489545813
MGP_C57BL6NJ_G0000902	NA	0.86496318008583	0.989178127225888	0.0132942161252547	0.696328031030178	0.798131169746122	0.0324421565438301	1.17180216815763e-07	2.37545275513116e-07	0.860212485851851
MGP_C57BL6NJ_G0000903	NA	0.809184308831953	0.976419748194619	-0.016453228096285	0.3988332644991	0.567412700215305	0.0617952262579248	1.24215207685049e-08	3.18338263297109e-08	0.90835489545813
MGP_C57BL6NJ_G0000904	NA	0.809184308831953	0.976419748194619	-0.016453228096285	0.3988332644991	0.567412700215305	0.0617952262579248	1.24215207685049e-08	3.18338263297109e-08	0.90835489545813
MGP_C57BL6NJ_G0000905	NA	0.653205624568383	0.976419748194619	-0.0432920375606973	0.0864071979703258	0.567412700215305	0.185504324837482	2.47313051756869e-06	4.39725901533792e-06	0.803280405792075
MGP_C57BL6NJ_G0000906	NA	0.622483848964677	0.976419748194619	-0.0576361958099231	0.208885169495965	0.567412700215305	0.160397396054789	2.97285377489954e-05	4.84323204578793e-05	0.766061385264106
MGP_C57BL6NJ_G0000907	NA	0.809184308831953	0.976419748194619	-0.016453228096285	0.3988332644991	0.567412700215305	0.0617952262579248	1.24215207685049e-08	3.18338263297109e-08	0.90835489545813
MGP_C57BL6NJ_G0000908	NA	0.48240923120707	0.976419748194619	0.117997989380453	0.147341262639146	0.567412700215305	0.266913957482572	0.132286193897877	0.152314619410558	0.278225375456983
MGP_C57BL6NJ_G0000909	NA	0.48194757926789	0.976419748194619	-0.065540077800491	0.916259664886959	0.948895255819782	0.0102925193116925	1.04324476809751e-06	1.91368640575359e-06	0.836303062691426
MGP_C57BL6NJ_G0000910	NA	0.639506863442894	0.976419748194619	0.038107410147172	0.311604620859953	0.567412700215305	0.088772801515026	6.18222988091672e-08	1.30769005824301e-07	0.942639999868173
MGP_C57BL6NJ_G0000911	NA	0.351663024811625	0.976419748194619	0.128167101668072	0.00484901475234866	0.14502092706697	-0.478824324515261	0.0355944502296079	0.0437853608634259	-0.330579428038504
MGP_C57BL6NJ_G0000912	NA	0.344860486254342	0.976419748194619	0.0871631493232379	0.0048396207622495	0.144860811701506	0.321004901272872	8.0228735527009e-07	1.48614457042887e-06	0.84101210976871
MGP_C57BL6NJ_G0000913	NA	0.809184308831953	0.976419748194619	-0.016453228096285	0.3988332644991	0.567412700215305	0.0617952262579248	1.24215207685049e-08	3.18338263297109e-08	0.90835489545813
MGP_C57BL6NJ_G0000914	NA	0.862537372430511	0.989178127225888	0.0138459822912583	0.276442006330935	0.567412700215305	0.0945276362976348	9.28948401857873e-08	1.91056913577985e-07	0.897893202854789
MGP_C57BL6NJ_G0000915	NA	0.809184308831953	0.976419748194619	-0.016453228096285	0.3988332644991	0.567412700215305	0.0617952262579248	1.24215207685049e-08	3.18338263297109e-08	0.90835489545813
MGP_C57BL6NJ_G0000916	NA	0.845511632368298	0.989178127225888	0.0138894280906681	0.281258285747502	0.567412700215305	0.0833680313097205	1.37747478684072e-07	2.76794843119466e-07	0.773252788950127
MGP_C57BL6NJ_G0000917	NA	0.809184308831953	0.976419748194619	-0.016453228096285	0.3988332644991	0.567412700215305	0.0617952262579248	1.24215207685049e-08	3.18338263297109e-08	0.90835489545813
MGP_C57BL6NJ_G0000918	NA	0.809184308831953	0.976419748194619	-0.016453228096285	0.3988332644991	0.567412700215305	0.0617952262579248	1.24215207685049e-08	3.18338263297109e-08	0.90835489545813
MGP_C57BL6NJ_G0000919	NA	0.809184308831953	0.976419748194619	-0.016453228096285	0.3988332644991	0.567412700215305	0.0617952262579248	1.24215207685049e-08	3.18338263297109e-08	0.90835489545813
MGP_C57BL6NJ_G0000920	NA	0.681156374765105	0.976419748194619	-0.0284388434499396	0.57603071933621	0.719963944909225	0.0411723522493679	1.95226351993839e-08	4.71150237118493e-08	0.886030912503878
MGP_C57BL6NJ_G0000921	NA	0.809184308831953	0.976419748194619	-0.016453228096285	0.3988332644991	0.567412700215305	0.0617952262579248	1.24215207685049e-08	3.18338263297109e-08	0.90835489545813
MGP_C57BL6NJ_G0000922	NA	0.269842285531082	0.976419748194619	-0.124633051028518	0.648825573071824	0.763797859655651	0.0534352626428087	3.64728613289191e-05	5.89501389088209e-05	0.709448285845537
MGP_C57BL6NJ_G0000923	NA	0.822702249413635	0.981781588482262	0.018123398596015	0.178887899879856	0.567412700215305	0.119572305400834	7.17216876988223e-08	1.49895555296913e-07	0.928375226372896
MGP_C57BL6NJ_G0000924	NA	0.809184308831953	0.976419748194619	-0.016453228096285	0.3988332644991	0.567412700215305	0.0617952262579248	1.24215207685049e-08	3.18338263297109e-08	0.90835489545813
MGP_C57BL6NJ_G0000925	NA	0.809184308831953	0.976419748194619	-0.016453228096285	0.3988332644991	0.567412700215305	0.0617952262579248	1.24215207685049e-08	3.18338263297109e-08	0.90835489545813
MGP_C57BL6NJ_G0000926	NA	0.809184308831953	0.976419748194619	-0.016453228096285	0.3988332644991	0.567412700215305	0.0617952262579248	1.24215207685049e-08	3.18338263297109e-08	0.90835489545813
MGP_C57BL6NJ_G0000927	NA	0.809184308831953	0.976419748194619	-0.016453228096285	0.3988332644991	0.567412700215305	0.0617952262579248	1.24215207685049e-08	3.18338263297109e-08	0.90835489545813
MGP_C57BL6NJ_G0000928	NA	0.809184308831953	0.976419748194619	-0.016453228096285	0.3988332644991	0.567412700215305	0.0617952262579248	1.24215207685049e-08	3.18338263297109e-08	0.90835489545813
MGP_C57BL6NJ_G0000929	NA	0.809184308831953	0.976419748194619	-0.016453228096285	0.3988332644991	0.567412700215305	0.0617952262579248	1.24215207685049e-08	3.18338263297109e-08	0.90835489545813
MGP_C57BL6NJ_G0000930	NA	0.809184308831953	0.976419748194619	-0.016453228096285	0.3988332644991	0.567412700215305	0.0617952262579248	1.24215207685049e-08	3.18338263297109e-08	0.90835489545813
MGP_C57BL6NJ_G0000931	NA	0.809184308831953	0.976419748194619	-0.016453228096285	0.3988332644991	0.567412700215305	0.0617952262579248	1.24215207685049e-08	3.18338263297109e-08	0.90835489545813
MGP_C57BL6NJ_G0000932	NA	0.809184308831953	0.976419748194619	-0.016453228096285	0.3988332644991	0.567412700215305	0.0617952262579248	1.24215207685049e-08	3.18338263297109e-08	0.90835489545813
MGP_C57BL6NJ_G0000933	NA	0.554027100008237	0.976419748194619	-0.05095445141088	0.311581467607608	0.567412700215305	0.0937109285392946	1.53389208791023e-07	3.06517374000033e-07	0.919455243784334
MGP_C57BL6NJ_G0000934	NA	0.809184308831953	0.976419748194619	-0.016453228096285	0.3988332644991	0.567412700215305	0.0617952262579248	1.24215207685049e-08	3.18338263297109e-08	0.90835489545813
MGP_C57BL6NJ_G0000935	NA	0.809184308831953	0.976419748194619	-0.016453228096285	0.3988332644991	0.567412700215305	0.0617952262579248	1.24215207685049e-08	3.18338263297109e-08	0.90835489545813
MGP_C57BL6NJ_G0000936	NA	0.809184308831953	0.976419748194619	-0.016453228096285	0.3988332644991	0.567412700215305	0.0617952262579248	1.24215207685049e-08	3.18338263297109e-08	0.90835489545813
MGP_C57BL6NJ_G0000937	NA	0.809184308831953	0.976419748194619	-0.016453228096285	0.3988332644991	0.567412700215305	0.0617952262579248	1.24215207685049e-08	3.18338263297109e-08	0.90835489545813
MGP_C57BL6NJ_G0000938	NA	0.808162071533788	0.976419748194619	-0.0185059500461263	0.358952224415677	0.567412700215305	0.0753621244980706	4.19554787431029e-08	9.21169093869698e-08	0.916057549963249
MGP_C57BL6NJ_G0000939	NA	0.809184308831953	0.976419748194619	-0.016453228096285	0.3988332644991	0.567412700215305	0.0617952262579248	1.24215207685049e-08	3.18338263297109e-08	0.90835489545813
MGP_C57BL6NJ_G0000940	NA	0.939548189425005	0.98999124921463	-0.00527021154249848	0.620893132786306	0.746547352446404	0.0366334390119049	2.21056405104534e-08	5.24070094062939e-08	0.88319310821211
MGP_C57BL6NJ_G0000941	NA	0.168408927011903	0.976419748194619	0.186377659687206	0.773438846176609	0.855727991959082	0.0397990745636454	0.0183962819984527	0.0232962130246944	0.365920212359021
MGP_C57BL6NJ_G0000942	NA	0.809184308831953	0.976419748194619	-0.016453228096285	0.3988332644991	0.567412700215305	0.0617952262579248	1.24215207685049e-08	3.18338263297109e-08	0.90835489545813
MGP_C57BL6NJ_G0000943	NA	0.714280800115694	0.976419748194619	0.0270026264746103	0.921334206594916	0.952004422307376	0.00770579179373592	3.16072210116858e-08	7.08730882757121e-08	0.906816439175567
MGP_C57BL6NJ_G0000944	NA	0.809184308831953	0.976419748194619	-0.016453228096285	0.3988332644991	0.567412700215305	0.0617952262579248	1.24215207685049e-08	3.18338263297109e-08	0.90835489545813
MGP_C57BL6NJ_G0000945	NA	0.501337592951924	0.976419748194619	-0.0716800476941088	0.362194148116733	0.567412700215305	-0.103834407612719	0.00632696381202049	0.00839638438977674	0.358737443823402
MGP_C57BL6NJ_G0000946	NA	0.809184308831953	0.976419748194619	-0.016453228096285	0.3988332644991	0.567412700215305	0.0617952262579248	1.24215207685049e-08	3.18338263297109e-08	0.90835489545813
MGP_C57BL6NJ_G0000947	NA	0.0889296119265219	0.976419748194619	0.12562759423736	0.271805273914679	0.567412700215305	-0.0830949199155933	0.965181808639767	0.968906831863712	-0.00322000464925313
MGP_C57BL6NJ_G0000948	NA	0.840016846199893	0.988154692245163	0.0148691359148393	0.335515248853588	0.567412700215305	0.076619774558583	4.48439350283089e-08	9.72467892163304e-08	0.880529510095944
MGP_C57BL6NJ_G0000949	NA	0.027261772865795	0.976419748194619	-0.273157409816101	0.44472947982395	0.604959864700281	-0.0916059353249297	0.0925037693183992	0.108608616623668	0.211320952958971
MGP_C57BL6NJ_G0000950	NA	0.809184308831953	0.976419748194619	-0.016453228096285	0.3988332644991	0.567412700215305	0.0617952262579248	1.24215207685049e-08	3.18338263297109e-08	0.90835489545813
MGP_C57BL6NJ_G0000951	NA	0.676948333504235	0.976419748194619	0.0582196033686151	0.235629911517691	0.567412700215305	0.180301586624726	0.000432713771205504	0.000638857517431836	0.68279836557477
MGP_C57BL6NJ_G0000952	NA	0.392945763554524	0.976419748194619	-0.0626344867515768	0.749689839470733	0.838176454086171	-0.0244936014955125	1.23231361550286e-05	2.07236241330392e-05	0.518689836835844
MGP_C57BL6NJ_G0000953	NA	0.642709116972032	0.976419748194619	-0.0406014368550056	0.988399715741136	0.99261087875256	-0.00134374800026405	5.58299995455423e-07	1.05042599062544e-06	0.835705594382318
MGP_C57BL6NJ_G0000954	NA	0.251962340070827	0.976419748194619	-0.130580648419463	0.357616022641313	0.567412700215305	0.110150701287132	1.45435965754762e-05	2.43006256489814e-05	0.783851684086967
MGP_C57BL6NJ_G0000955	NA	0.745492189749268	0.976419748194619	-0.034471582595915	0.362130336981306	0.567412700215305	0.104190931947276	1.39933172930673e-06	2.53877521098881e-06	0.935080546502348
MGP_C57BL6NJ_G0000956	NA	0.378372373658633	0.976419748194619	-0.0931332447982021	0.00735063857343612	0.184425637028391	0.344886082696475	1.36736375454588e-07	2.74870613483526e-07	1.13037923316138
MGP_C57BL6NJ_G0000957	NA	0.74261637578781	0.976419748194619	0.0224810954007473	0.632766262260145	0.755019106097751	0.034781771391632	1.92403202155343e-08	4.64653482465418e-08	0.878543349373907
MGP_C57BL6NJ_G0000958	NA	0.809184308831953	0.976419748194619	-0.016453228096285	0.3988332644991	0.567412700215305	0.0617952262579248	1.24215207685049e-08	3.18338263297109e-08	0.90835489545813
MGP_C57BL6NJ_G0000959	NA	0.876634336880899	0.989178127225888	0.0190864153978677	0.0794124032230965	0.567412700215305	0.243745371851855	6.39952090995037e-05	0.00010130233065104	0.746402782715437
MGP_C57BL6NJ_G0000960	NA	0.902299447093684	0.989178127225888	0.00894487057580815	0.202938393653479	0.567412700215305	0.101713520890097	2.21912602403298e-08	5.25887568963691e-08	0.925582322838168
MGP_C57BL6NJ_G0000961	NA	0.539617429659755	0.976419748194619	-0.0623239115971384	0.693605200122247	0.796231645514636	0.0422658686096331	4.66891194335012e-06	8.12389492086286e-06	0.795122356959741
MGP_C57BL6NJ_G0000962	NA	0.966975092264639	0.993638237070036	0.00336202093243842	0.841737860205313	0.902761054329647	0.0172109159432968	1.7374743282842e-07	3.44839685041612e-07	0.863770585143502
MGP_C57BL6NJ_G0000963	NA	0.809184308831953	0.976419748194619	-0.016453228096285	0.3988332644991	0.567412700215305	0.0617952262579248	1.24215207685049e-08	3.18338263297109e-08	0.90835489545813
MGP_C57BL6NJ_G0000964	NA	0.809184308831953	0.976419748194619	-0.016453228096285	0.3988332644991	0.567412700215305	0.0617952262579248	1.24215207685049e-08	3.18338263297109e-08	0.90835489545813
MGP_C57BL6NJ_G0000965	NA	0.809184308831953	0.976419748194619	-0.016453228096285	0.3988332644991	0.567412700215305	0.0617952262579248	1.24215207685049e-08	3.18338263297109e-08	0.90835489545813
MGP_C57BL6NJ_G0000966	NA	0.809184308831953	0.976419748194619	-0.016453228096285	0.3988332644991	0.567412700215305	0.0617952262579248	1.24215207685049e-08	3.18338263297109e-08	0.90835489545813
MGP_C57BL6NJ_G0000967	NA	0.809184308831953	0.976419748194619	-0.016453228096285	0.3988332644991	0.567412700215305	0.0617952262579248	1.24215207685049e-08	3.18338263297109e-08	0.90835489545813
MGP_C57BL6NJ_G0000968	NA	0.809184308831953	0.976419748194619	-0.016453228096285	0.3988332644991	0.567412700215305	0.0617952262579248	1.24215207685049e-08	3.18338263297109e-08	0.90835489545813
MGP_C57BL6NJ_G0000969	NA	0.809184308831953	0.976419748194619	-0.016453228096285	0.3988332644991	0.567412700215305	0.0617952262579248	1.24215207685049e-08	3.18338263297109e-08	0.90835489545813
MGP_C57BL6NJ_G0000970	NA	0.809184308831953	0.976419748194619	-0.016453228096285	0.3988332644991	0.567412700215305	0.0617952262579248	1.24215207685049e-08	3.18338263297109e-08	0.90835489545813
MGP_C57BL6NJ_G0000971	NA	0.809184308831953	0.976419748194619	-0.016453228096285	0.3988332644991	0.567412700215305	0.0617952262579248	1.24215207685049e-08	3.18338263297109e-08	0.90835489545813
MGP_C57BL6NJ_G0000972	NA	0.809184308831953	0.976419748194619	-0.016453228096285	0.3988332644991	0.567412700215305	0.0617952262579248	1.24215207685049e-08	3.18338263297109e-08	0.90835489545813
MGP_C57BL6NJ_G0000973	NA	0.627497982031657	0.976419748194619	-0.0458227839088768	0.786649125028292	0.865126684987228	0.0270198729216842	0.000245230907627999	0.000370265425283364	0.492483257169632
MGP_C57BL6NJ_G0000974	NA	0.618466729837977	0.976419748194619	-0.037657428191199	0.248531366875582	0.567412700215305	0.0946334131614251	4.46644262099439e-08	9.68793964189616e-08	0.900420535592148
MGP_C57BL6NJ_G0000975	NA	0.809184308831953	0.976419748194619	-0.016453228096285	0.3988332644991	0.567412700215305	0.0617952262579248	1.24215207685049e-08	3.18338263297109e-08	0.90835489545813
MGP_C57BL6NJ_G0000976	NA	0.809184308831953	0.976419748194619	-0.016453228096285	0.3988332644991	0.567412700215305	0.0617952262579248	1.24215207685049e-08	3.18338263297109e-08	0.90835489545813
MGP_C57BL6NJ_G0000977	NA	0.809184308831953	0.976419748194619	-0.016453228096285	0.3988332644991	0.567412700215305	0.0617952262579248	1.24215207685049e-08	3.18338263297109e-08	0.90835489545813
MGP_C57BL6NJ_G0000978	NA	0.809184308831953	0.976419748194619	-0.016453228096285	0.3988332644991	0.567412700215305	0.0617952262579248	1.24215207685049e-08	3.18338263297109e-08	0.90835489545813
MGP_C57BL6NJ_G0000979	NA	0.809184308831953	0.976419748194619	-0.016453228096285	0.3988332644991	0.567412700215305	0.0617952262579248	1.24215207685049e-08	3.18338263297109e-08	0.90835489545813
MGP_C57BL6NJ_G0000980	NA	0.407541220977514	0.976419748194619	-0.0608091283013708	0.0361798334469846	0.419549270646367	0.176372023758231	1.87742553366164e-08	4.5404906230149e-08	0.933073084307258
MGP_C57BL6NJ_G0000981	NA	0.579580618453187	0.976419748194619	-0.0552287783040053	0.0151234047354349	0.268826368690384	0.289258002451796	5.45092269631278e-07	1.02646888769413e-06	0.952195531994494
MGP_C57BL6NJ_G0000982	NA	0.749051419449714	0.976419748194619	-0.0227102760992123	0.191915667607108	0.567412700215305	0.101559880552346	1.5849594112506e-08	3.91801966461148e-08	0.926302566225133
MGP_C57BL6NJ_G0000983	NA	0.871549442098039	0.989178127225888	-0.0141655607257637	0.799333803411398	0.874210855544568	0.0236405415557272	0.0109486982503673	0.0141992064121729	0.271150344727404
MGP_C57BL6NJ_G0000984	NA	0.212012009382524	0.976419748194619	-0.13993976923044	0.0362719295547504	0.420024651707968	0.264383333101582	3.96901037881635e-06	6.94665557421812e-06	0.869585308108297
MGP_C57BL6NJ_G0000985	NA	0.809184308831953	0.976419748194619	-0.016453228096285	0.3988332644991	0.567412700215305	0.0617952262579248	1.24215207685049e-08	3.18338263297109e-08	0.90835489545813
MGP_C57BL6NJ_G0000986	NA	0.549518781517981	0.976419748194619	-0.0417695125073845	0.283015753695283	0.567412700215305	0.0807824395662492	1.53467918287838e-08	3.8116099823988e-08	0.90835489545813
MGP_C57BL6NJ_G0000987	NA	0.904934903498165	0.989178127225888	0.00933600780997702	0.532955001720969	0.682496150890462	0.0520938291329528	9.56399955583188e-08	1.96339322516621e-07	0.87579064692873
MGP_C57BL6NJ_G0000988	NA	0.809184308831953	0.976419748194619	-0.016453228096285	0.3988332644991	0.567412700215305	0.0617952262579248	1.24215207685049e-08	3.18338263297109e-08	0.90835489545813
MGP_C57BL6NJ_G0000989	NA	0.725457190504041	0.976419748194619	0.0264135466050488	0.607661069626923	0.744067273630852	0.0410764562147479	8.46248812935113e-08	1.74844338973377e-07	0.849770388897541
MGP_C57BL6NJ_G0000990	NA	0.81707028256287	0.979497619814663	-0.0159419967661667	0.888500383285237	0.931568748931637	0.0102416539865843	2.43824074964469e-08	5.71538509049266e-08	0.867767403653461
MGP_C57BL6NJ_G0000991	NA	0.891519595131979	0.989178127225888	0.0127110170467014	0.0234832512102567	0.337873703154248	0.249438210489469	5.28513928901286e-06	9.15774388062069e-06	0.726098075811834
MGP_C57BL6NJ_G0000992	NA	0.809184308831953	0.976419748194619	-0.016453228096285	0.3988332644991	0.567412700215305	0.0617952262579248	1.24215207685049e-08	3.18338263297109e-08	0.90835489545813
MGP_C57BL6NJ_G0000993	NA	0.901280099655399	0.989178127225888	-0.00879659370515717	0.417460280152921	0.583014413071145	0.0617952262579249	1.61204953126196e-08	3.95453946076958e-08	0.925582322838168
MGP_C57BL6NJ_G0000994	NA	0.432652025451733	0.976419748194619	0.0541009107697632	0.484921183183223	0.639551379568314	0.0509410605259953	1.28692709004562e-08	3.29074431431089e-08	0.906042718666206
MGP_C57BL6NJ_G0000995	NA	0.809184308831953	0.976419748194619	-0.016453228096285	0.3988332644991	0.567412700215305	0.0617952262579248	1.24215207685049e-08	3.18338263297109e-08	0.90835489545813
MGP_C57BL6NJ_G0000996	NA	0.809184308831953	0.976419748194619	-0.016453228096285	0.3988332644991	0.567412700215305	0.0617952262579248	1.24215207685049e-08	3.18338263297109e-08	0.90835489545813
MGP_C57BL6NJ_G0000997	NA	0.809184308831953	0.976419748194619	-0.016453228096285	0.3988332644991	0.567412700215305	0.0617952262579248	1.24215207685049e-08	3.18338263297109e-08	0.90835489545813
MGP_C57BL6NJ_G0000998	NA	0.809184308831953	0.976419748194619	-0.016453228096285	0.3988332644991	0.567412700215305	0.0617952262579248	1.24215207685049e-08	3.18338263297109e-08	0.90835489545813
MGP_C57BL6NJ_G0000999	NA	0.809184308831953	0.976419748194619	-0.016453228096285	0.3988332644991	0.567412700215305	0.0617952262579248	1.24215207685049e-08	3.18338263297109e-08	0.90835489545813
MGP_C57BL6NJ_G0001000	NA	0.809184308831953	0.976419748194619	-0.016453228096285	0.3988332644991	0.567412700215305	0.0617952262579248	1.24215207685049e-08	3.18338263297109e-08	0.90835489545813
MGP_C57BL6NJ_G0001001	NA	0.809184308831953	0.976419748194619	-0.016453228096285	0.3988332644991	0.567412700215305	0.0617952262579248	1.24215207685049e-08	3.18338263297109e-08	0.90835489545813
MGP_C57BL6NJ_G0001002	NA	0.50704678555249	0.976419748194619	0.0647231585581214	0.0053353116311682	0.152754710974827	0.337384729902806	7.72881294590969e-07	1.43315898406376e-06	0.900492466726761
MGP_C57BL6NJ_G0001003	NA	0.521347596262947	0.976419748194619	0.0479362189894954	0.917628008908908	0.949655215988754	0.00813312189799813	2.72790106642418e-07	5.29538284100112e-07	0.757790301248839
MGP_C57BL6NJ_G0001004	NA	0.77504443712879	0.976419748194619	-0.0190124817123579	0.450590846013834	0.609824540559525	0.0537689846999567	8.65568421581961e-09	3.18338263297109e-08	0.913935123862405
MGP_C57BL6NJ_G0001005	NA	0.626975186223792	0.976419748194619	0.0261645244490042	0.412257092278728	0.580122705290988	0.0472413355666102	5.76157365905257e-10	3.18338263297109e-08	0.923662735050905
MGP_C57BL6NJ_G0001006	NA	0.678905146586505	0.976419748194619	-0.0301698458477286	0.616164525098774	0.746547352446404	0.0388146038976652	2.85095795667795e-08	6.51935339114143e-08	0.903321943864873
MGP_C57BL6NJ_G0001007	NA	0.549518781517981	0.976419748194619	-0.0417695125073845	0.283015753695283	0.567412700215305	0.0807824395662492	1.53467918287838e-08	3.8116099823988e-08	0.90835489545813
MGP_C57BL6NJ_G0001008	NA	0.57651173992701	0.976419748194619	0.0679159478150321	0.913903364605535	0.947388804397138	0.0138599980657082	2.98620293676424e-07	5.77470271467156e-07	1.2254289052403
MGP_C57BL6NJ_G0001009	NA	0.360437448600954	0.976419748194619	-0.0759099122374639	0.380366180192393	0.567412700215305	0.077123600885687	8.9742692962924e-08	1.84879214632176e-07	0.919461598744641
MGP_C57BL6NJ_G0001010	NA	0.536499519702665	0.976419748194619	0.0335672820287618	0.634671786900279	0.755960170442537	0.0272819552000947	9.88388053485337e-10	3.18338263297109e-08	0.888487636903865
MGP_C57BL6NJ_G0001011	NA	0.575389164636749	0.976419748194619	0.0484867624822424	0.0160709656179944	0.277434070625122	0.248261588107675	1.61744312589717e-06	2.91876965596715e-06	0.748898959662443
MGP_C57BL6NJ_G0001012	NA	0.132034398899301	0.976419748194619	-0.0939239147243552	0.225330003029902	0.567412700215305	0.0788720331610604	1.35039883802975e-09	3.18338263297109e-08	0.956134916068571
MGP_C57BL6NJ_G0001013	NA	0.458943489535855	0.976419748194619	0.0959060598701725	0.320822731733614	0.567412700215305	0.137594922951003	0.0373298131781419	0.045798057561111	0.309709714050384
MGP_C57BL6NJ_G0001014	NA	0.809184308831953	0.976419748194619	-0.016453228096285	0.3988332644991	0.567412700215305	0.0617952262579248	1.24215207685049e-08	3.18338263297109e-08	0.90835489545813
MGP_C57BL6NJ_G0001015	NA	0.809184308831953	0.976419748194619	-0.016453228096285	0.3988332644991	0.567412700215305	0.0617952262579248	1.24215207685049e-08	3.18338263297109e-08	0.90835489545813
MGP_C57BL6NJ_G0001016	NA	0.809184308831953	0.976419748194619	-0.016453228096285	0.3988332644991	0.567412700215305	0.0617952262579248	1.24215207685049e-08	3.18338263297109e-08	0.90835489545813
MGP_C57BL6NJ_G0001017	NA	0.247866506108734	0.976419748194619	0.0739121055815473	0.424552733547271	0.58913433550771	-0.0534010081821454	5.59523652150908e-08	1.19121772771966e-07	0.730513350843267
MGP_C57BL6NJ_G0001018	NA	0.767955010092339	0.976419748194619	0.0231636852029513	0.678045506534704	0.785026883810677	0.0346281310538817	9.31876128585704e-08	1.91620700772974e-07	0.880232816766616
MGP_C57BL6NJ_G0001019	NA	0.897903708214181	0.989178127225888	-0.00830617764203767	0.375654779131932	0.567412700215305	0.0617952262579249	5.38716101184865e-09	3.18338263297109e-08	0.926685758980186
MGP_C57BL6NJ_G0001020	NA	0.963090402730653	0.993638237070036	-0.00290636651770851	0.639778035026054	0.75702821775828	0.0313147877061279	7.18207201967342e-09	3.18338263297109e-08	0.877874456906333
MGP_C57BL6NJ_G0001021	NA	0.876432181275328	0.989178127225888	-0.0107950283395856	0.63859391419765	0.75702821775828	0.0347230326067161	1.84339874049728e-08	4.46871692551269e-08	0.895712037969029
MGP_C57BL6NJ_G0001022	NA	0.263232300570575	0.976419748194619	0.115388310006762	0.370991772682796	0.567412700215305	0.0969571238664969	1.89739032571395e-06	3.40570624632539e-06	0.862425633917665
MGP_C57BL6NJ_G0001023	NA	0.217226199985707	0.976419748194619	-0.117446624422889	0.186340615668327	0.567412700215305	0.134031844270258	5.04593385610564e-07	9.5264950240892e-07	0.892751746523535
MGP_C57BL6NJ_G0001024	NA	0.617890520484083	0.976419748194619	-0.0452877324297928	0.776994969443761	0.858265500447357	0.0271799178461992	9.57553973456827e-07	1.76239847942833e-06	0.825101911396802
MGP_C57BL6NJ_G0001025	NA	0.897903708214181	0.989178127225888	-0.00830617764203767	0.375654779131932	0.567412700215305	0.0617952262579249	5.38716101184865e-09	3.18338263297109e-08	0.926685758980186
MGP_C57BL6NJ_G0001026	NA	0.786373651609105	0.976419748194619	0.0210449992918396	0.841217567160052	0.902761054329647	0.0164886154119312	5.61213228611873e-08	1.19447357243313e-07	0.909922246616556
MGP_C57BL6NJ_G0001027	NA	0.942400665623611	0.991141369514115	0.0047502678734195	0.654670142850652	0.767879983467471	0.0313147877061279	9.80965646540242e-09	3.18338263297109e-08	0.895101884286371
MGP_C57BL6NJ_G0001028	NA	0.752762731563931	0.976419748194619	-0.0229215731184143	0.460028386996002	0.617898087748273	0.057545205004934	2.26616940816927e-08	5.35954216306224e-08	0.921090501556506
MGP_C57BL6NJ_G0001029	NA	0.809184308831953	0.976419748194619	-0.016453228096285	0.3988332644991	0.567412700215305	0.0617952262579248	1.24215207685049e-08	3.18338263297109e-08	0.90835489545813
MGP_C57BL6NJ_G0001030	NA	0.953195221320703	0.993164765218129	0.00405215041405105	0.43708653633568	0.598087014176847	0.0576087534141415	2.04724217421775e-08	4.91840214825457e-08	0.883193108212111
MGP_C57BL6NJ_G0001031	NA	0.809184308831953	0.976419748194619	-0.016453228096285	0.3988332644991	0.567412700215305	0.0617952262579248	1.24215207685049e-08	3.18338263297109e-08	0.90835489545813
MGP_C57BL6NJ_G0001032	NA	0.809240777270114	0.976419748194619	-0.0183161800496567	0.510549299504148	0.661998566389713	0.0533587321611508	8.25960503511186e-08	1.71125725009071e-07	0.860153747066935
MGP_C57BL6NJ_G0001033	NA	0.809184308831953	0.976419748194619	-0.016453228096285	0.3988332644991	0.567412700215305	0.0617952262579248	1.24215207685049e-08	3.18338263297109e-08	0.90835489545813
MGP_C57BL6NJ_G0001034	NA	0.699767820121066	0.976419748194619	0.0397187235824622	0.640230148103849	0.757210153005177	0.051130780927547	6.03859536096377e-05	9.57734461058692e-05	0.627509298510623
MGP_C57BL6NJ_G0001035	NA	0.149649606754403	0.976419748194619	-0.305341090073749	0.601891138706487	0.741417742032206	0.112969201599733	0.0224570020272317	0.0281900917044852	0.548606037062736
MGP_C57BL6NJ_G0001036	NA	0.809184308831953	0.976419748194619	-0.016453228096285	0.3988332644991	0.567412700215305	0.0617952262579248	1.24215207685049e-08	3.18338263297109e-08	0.90835489545813
MGP_C57BL6NJ_G0001037	NA	0.628446645208625	0.976419748194619	0.054775304867067	0.506635116226454	0.65847060111345	-0.0800674686734635	0.000274265730787424	0.000412331677574289	0.582792424640234
MGP_C57BL6NJ_G0001038	NA	0.901280099655399	0.989178127225888	-0.00879659370515717	0.417460280152921	0.583014413071145	0.0617952262579249	1.61204953126196e-08	3.95453946076958e-08	0.925582322838168
MGP_C57BL6NJ_G0001039	NA	0.736787822161161	0.976419748194619	-0.0365419793967501	0.485576856852046	0.63999718052816	0.0810330708647093	1.52488836423522e-05	2.54366753683382e-05	0.76274703117507
MGP_C57BL6NJ_G0001040	NA	0.809184308831953	0.976419748194619	-0.016453228096285	0.3988332644991	0.567412700215305	0.0617952262579248	1.24215207685049e-08	3.18338263297109e-08	0.90835489545813
MGP_C57BL6NJ_G0001041	NA	0.969606094671592	0.994827184715476	-0.00647602018227457	0.324690768025031	0.567412700215305	-0.181107903991446	0.61894156907799	0.646732645099239	0.0901106700568934
MGP_C57BL6NJ_G0001042	NA	0.809184308831953	0.976419748194619	-0.016453228096285	0.3988332644991	0.567412700215305	0.0617952262579248	1.24215207685049e-08	3.18338263297109e-08	0.90835489545813
MGP_C57BL6NJ_G0001043	NA	0.809184308831953	0.976419748194619	-0.016453228096285	0.3988332644991	0.567412700215305	0.0617952262579248	1.24215207685049e-08	3.18338263297109e-08	0.90835489545813
MGP_C57BL6NJ_G0001044	NA	0.809184308831953	0.976419748194619	-0.016453228096285	0.3988332644991	0.567412700215305	0.0617952262579248	1.24215207685049e-08	3.18338263297109e-08	0.90835489545813
MGP_C57BL6NJ_G0001045	NA	0.809184308831953	0.976419748194619	-0.016453228096285	0.3988332644991	0.567412700215305	0.0617952262579248	1.24215207685049e-08	3.18338263297109e-08	0.90835489545813
MGP_C57BL6NJ_G0001046	NA	0.809184308831953	0.976419748194619	-0.016453228096285	0.3988332644991	0.567412700215305	0.0617952262579248	1.24215207685049e-08	3.18338263297109e-08	0.90835489545813
MGP_C57BL6NJ_G0001047	NA	0.809184308831953	0.976419748194619	-0.016453228096285	0.3988332644991	0.567412700215305	0.0617952262579248	1.24215207685049e-08	3.18338263297109e-08	0.90835489545813
MGP_C57BL6NJ_G0001048	NA	0.809184308831953	0.976419748194619	-0.016453228096285	0.3988332644991	0.567412700215305	0.0617952262579248	1.24215207685049e-08	3.18338263297109e-08	0.90835489545813
MGP_C57BL6NJ_G0001049	NA	0.436521409615878	0.976419748194619	-0.0545167236429347	0.453787041181171	0.612537164872841	0.0556206523202298	1.66299084189801e-08	4.06857570124316e-08	0.901140778979113
MGP_C57BL6NJ_G0001050	NA	0.239236161555107	0.976419748194619	-0.125201220141394	0.865521915729555	0.917447426445991	0.0185827682078873	0.00263130543859194	0.00362140449448487	0.401009588881182
MGP_C57BL6NJ_G0001051	NA	0.00317376035041164	0.976419748194619	-0.351635236702524	0.00381412879422338	0.129544835583635	0.362967796454185	1.89824399961443e-05	3.1428625272804e-05	0.679795385183451
MGP_C57BL6NJ_G0001052	NA	0.77671255852731	0.976419748194619	0.020824208079123	0.214139182513695	0.567412700215305	0.0997082129320732	4.01840726123008e-08	8.84592014648737e-08	0.88537427309787
MGP_C57BL6NJ_G0001053	NA	0.415790713183771	0.976419748194619	-0.518221489751886	0.803834997043926	0.87734092043336	-0.165726148500367	0.956940285055841	0.961667071645431	-0.0359818685236138
MGP_C57BL6NJ_G0001054	NA	0.325267147525071	0.976419748194619	0.305718729511537	0.965601811346467	0.978886126840358	-0.0139368823388137	0.202128346762097	0.227323864782494	-0.426245154232098
MGP_C57BL6NJ_G0001055	NA	0.690549299096074	0.976419748194619	-0.0267842372651649	0.534308787186222	0.683788130258529	0.0445529254154619	1.92130823827769e-08	4.64033877929584e-08	0.862613045999854
MGP_C57BL6NJ_G0001056	NA	0.809184308831953	0.976419748194619	-0.016453228096285	0.3988332644991	0.567412700215305	0.0617952262579248	1.24215207685049e-08	3.18338263297109e-08	0.90835489545813
MGP_C57BL6NJ_G0001057	NA	0.109461789151734	0.976419748194619	0.241817402940087	0.0336247173222889	0.403504143279748	0.354914019820491	0.00106056066081519	0.0015133454212535	0.628512779914186
MGP_C57BL6NJ_G0001058	NA	0.196028431044575	0.976419748194619	0.110775547024089	0.809805492313803	0.8813478540722	0.021155571891061	8.77716922252345e-08	1.81018378851832e-07	0.9345796855085
MGP_C57BL6NJ_G0001059	NA	0.809184308831953	0.976419748194619	-0.016453228096285	0.3988332644991	0.567412700215305	0.0617952262579248	1.24215207685049e-08	3.18338263297109e-08	0.90835489545813
MGP_C57BL6NJ_G0001060	NA	0.809184308831953	0.976419748194619	-0.016453228096285	0.3988332644991	0.567412700215305	0.0617952262579248	1.24215207685049e-08	3.18338263297109e-08	0.90835489545813
MGP_C57BL6NJ_G0001061	NA	0.481597981000099	0.976419748194619	0.128529086934494	0.452164710905887	0.611200407940587	0.14584822643217	0.0032390717695611	0.00441923287011662	0.680466077295142
MGP_C57BL6NJ_G0001062	NA	0.809184308831953	0.976419748194619	-0.016453228096285	0.3988332644991	0.567412700215305	0.0617952262579248	1.24215207685049e-08	3.18338263297109e-08	0.90835489545813
MGP_C57BL6NJ_G0001063	NA	0.901280099655399	0.989178127225888	-0.00879659370515717	0.417460280152921	0.583014413071145	0.0617952262579249	1.61204953126196e-08	3.95453946076958e-08	0.925582322838168
MGP_C57BL6NJ_G0001064	NA	0.708988335439393	0.976419748194619	-0.024971980576246	0.223813153607411	0.567412700215305	0.0887477057115143	3.40699072873192e-08	7.59435363555328e-08	0.817312084761555
MGP_C57BL6NJ_G0001065	NA	0.61263748321321	0.976419748194619	-0.0388215585599926	0.481356380239181	0.636332448491045	0.0575452050049341	6.37832669645569e-08	1.34563702384106e-07	0.885315534312955
MGP_C57BL6NJ_G0001066	NA	0.46782943577093	0.976419748194619	0.088250012352116	0.104875031718694	0.567412700215305	0.218427413349232	2.17932472193139e-06	3.8935664086082e-06	1.01857075768939
MGP_C57BL6NJ_G0001067	NA	0.549518781517981	0.976419748194619	-0.0417695125073845	0.283015753695283	0.567412700215305	0.0807824395662492	1.53467918287838e-08	3.8116099823988e-08	0.90835489545813
MGP_C57BL6NJ_G0001068	NA	0.93255065260043	0.98999124921463	-0.00623961815839181	0.621314429173038	0.746547352446404	0.0388146038976648	4.28537623011665e-08	9.32966609784943e-08	0.88537427309787
MGP_C57BL6NJ_G0001069	NA	0.0721694660378829	0.976419748194619	-0.131080580922929	0.275496304927897	0.567412700215305	0.0807824395662494	5.43040357995954e-09	3.18338263297109e-08	0.975338196769789
MGP_C57BL6NJ_G0001070	NA	0.805923340118959	0.976419748194619	0.0191584805137013	0.349206210737701	0.567412700215305	0.0787328985298371	6.49191041971789e-08	1.36609340767612e-07	0.902601700477908
MGP_C57BL6NJ_G0001071	NA	0.706752369965193	0.976419748194619	-0.0365370041093816	0.348575122705551	0.567412700215305	0.0980255567462498	1.59064226974077e-06	2.87242399857353e-06	0.844456173959562
MGP_C57BL6NJ_G0001072	NA	0.935386855672773	0.98999124921463	0.00635003409541655	0.281153552076699	0.567412700215305	0.0916872232011094	1.21365063540699e-07	2.45547783520362e-07	0.859672797347409
MGP_C57BL6NJ_G0001073	NA	0.841821643824662	0.988816236156722	0.0143340449465	0.649113069647464	0.763929954561916	0.034781771391632	4.39199982575654e-08	9.54763379207175e-08	0.86021248585185
MGP_C57BL6NJ_G0001074	NA	0.860198791526084	0.989178127225888	-0.0155551446614987	0.594155466989374	0.735327106539654	-0.0501725008015692	1.08169460058551e-05	1.82744401053451e-05	0.641979863764074
MGP_C57BL6NJ_G0001075	NA	0.445178753768015	0.976419748194619	-0.0579290798342197	0.164683783465617	0.567412700215305	0.114990135021449	1.69737270077042e-08	4.14618508320624e-08	0.974618955338351
MGP_C57BL6NJ_G0001076	NA	0.776400769630859	0.976419748194619	-0.0195885320637466	0.183212276382445	0.567412700215305	0.100819514621488	1.93153054189496e-08	4.66365728689603e-08	0.885315534312955
MGP_C57BL6NJ_G0001077	NA	0.780096248869694	0.976419748194619	-0.0191730702494345	0.790177834184279	0.867521664079056	0.0193780836119514	5.49193973583121e-08	1.17074949111358e-07	0.806152997650435
MGP_C57BL6NJ_G0001078	NA	0.737915203836296	0.976419748194619	-0.0280970258010247	0.197013794968348	0.567412700215305	0.118636687455482	1.14452907480297e-07	2.32268586179337e-07	0.924303103803382
MGP_C57BL6NJ_G0001079	NA	0.175570797660621	0.976419748194619	-0.120121116121542	0.799660179474443	0.874451450052184	-0.0230150846901468	1.00117246380368e-05	1.69614909493528e-05	0.625759073214345
MGP_C57BL6NJ_G0001080	NA	0.558684865009958	0.976419748194619	-0.0452485100762752	0.560725149178838	0.706766491513655	-0.0477410626108389	1.22566996664711e-07	2.47780798953693e-07	0.842682720054148
MGP_C57BL6NJ_G0001081	NA	0.896707843569161	0.989178127225888	-0.0124215371337589	0.628860481491911	0.752118014314448	-0.0492688725660698	0.00370726257706963	0.00502813009900104	0.352881832490748
MGP_C57BL6NJ_G0001082	NA	0.733571700248729	0.976419748194619	0.0222350498854483	0.986086879768401	0.991512616385607	0.0012054117393123	1.03888050050331e-08	3.18338263297109e-08	0.883088631741106
MGP_C57BL6NJ_G0001083	NA	0.598394517357515	0.976419748194619	-0.0371731954215497	0.129103533386179	0.567412700215305	0.118479308687415	0.661059148924287	0.687577137156849	0.0327641596232955
MGP_C57BL6NJ_G0001084	NA	0.559752859398031	0.976419748194619	0.0391391709285826	0.456243970758756	0.614587435028721	0.0532673426916431	2.2356308205546e-08	5.29371513207724e-08	0.84628600099785
MGP_C57BL6NJ_G0001085	NA	0.809184308831953	0.976419748194619	-0.016453228096285	0.3988332644991	0.567412700215305	0.0617952262579248	1.24215207685049e-08	3.18338263297109e-08	0.90835489545813
MGP_C57BL6NJ_G0001086	NA	0.759307075608671	0.976419748194619	0.021165410313861	0.435341599052216	0.597346371933827	0.057762393751892	1.22209768841008e-08	3.18338263297109e-08	0.921544302648933
MGP_C57BL6NJ_G0001087	NA	0.565360050148571	0.976419748194619	-0.0470138015842922	0.506556542367698	0.65847060111345	0.0577430784210738	6.39123031432519e-08	1.34794412515561e-07	0.942633967325439
MGP_C57BL6NJ_G0001088	NA	0.993045600351943	0.999178676964532	-0.000553242654706658	0.366692195067636	0.567412700215305	0.0617952262579247	3.41986039675474e-09	3.18338263297109e-08	0.944129862701682
MGP_C57BL6NJ_G0001089	NA	0.629544741256569	0.976419748194619	-0.0323788659562792	0.166792361592393	0.567412700215305	0.101911394306236	9.97732781768038e-09	3.18338263297109e-08	0.90835489545813
MGP_C57BL6NJ_G0001090	NA	0.194208183843927	0.976419748194619	0.0990354191016843	0.899463401452804	0.938836117392413	0.00987664772177425	7.86376109366743e-05	0.000123557497196227	0.437829592428073
MGP_C57BL6NJ_G0001091	NA	0.914474559167703	0.989178127225888	0.00745508568112433	0.536627354614192	0.685666409419832	-0.045841492042254	5.28682150944301e-08	1.13086193501056e-07	0.818665847924954
MGP_C57BL6NJ_G0001092	NA	0.547113256166565	0.976419748194619	-0.0403834557856219	0.388753878543899	0.567412700215305	0.0617952262579252	7.59199344285873e-09	3.18338263297109e-08	0.926302566225133
MGP_C57BL6NJ_G0001093	NA	0.809184308831953	0.976419748194619	-0.016453228096285	0.3988332644991	0.567412700215305	0.0617952262579248	1.24215207685049e-08	3.18338263297109e-08	0.90835489545813
MGP_C57BL6NJ_G0001094	NA	0.0245432220591413	0.976419748194619	-0.182741796743754	0.000417855526301325	0.0373317577487077	0.359767692650109	2.76269761512136e-06	4.89369354289223e-06	0.605355472097696
MGP_C57BL6NJ_G0001095	NA	0.809184308831953	0.976419748194619	-0.016453228096285	0.3988332644991	0.567412700215305	0.0617952262579248	1.24215207685049e-08	3.18338263297109e-08	0.90835489545813
MGP_C57BL6NJ_G0001096	NA	0.744434956281145	0.976419748194619	-0.018689543752798	0.607735613579576	0.744067273630852	0.0313147877061275	1.44456532424539e-09	3.18338263297109e-08	0.914152991195392
MGP_C57BL6NJ_G0001097	NA	0.91546085266574	0.989178127225888	0.00833528619766911	0.847922231456532	0.907239259207735	0.0159797830670864	1.1767402430765e-06	2.14639801916092e-06	0.703767606104223
MGP_C57BL6NJ_G0001098	NA	0.237492538261235	0.976419748194619	-0.0787998624615947	0.174167552058237	0.567412700215305	0.0970573313715831	7.89838071233381e-09	3.18338263297109e-08	0.898857432498582
MGP_C57BL6NJ_G0001099	NA	0.00253537079936595	0.976419748194619	-0.512044901997864	0.0106247688190582	0.222371060463529	0.433630180331452	2.13468108941784e-05	3.52056618370741e-05	0.947202390006566
MGP_C57BL6NJ_G0001100	NA	0.809184308831953	0.976419748194619	-0.016453228096285	0.3988332644991	0.567412700215305	0.0617952262579248	1.24215207685049e-08	3.18338263297109e-08	0.90835489545813
MGP_C57BL6NJ_G0001101	NA	0.132467447027017	0.976419748194619	0.168144678724909	0.00369316001561309	0.12637618414792	-0.393703212484634	0.535922766737486	0.56632171825385	-0.0705721831652509
MGP_C57BL6NJ_G0001102	NA	0.809184308831953	0.976419748194619	-0.016453228096285	0.3988332644991	0.567412700215305	0.0617952262579248	1.24215207685049e-08	3.18338263297109e-08	0.90835489545813
MGP_C57BL6NJ_G0001103	NA	0.963090402730653	0.993638237070036	-0.00290636651770851	0.639778035026054	0.75702821775828	0.0313147877061279	7.18207201967342e-09	3.18338263297109e-08	0.877874456906333
MGP_C57BL6NJ_G0001104	NA	0.901061782775366	0.989178127225888	0.0150669502231867	0.025414941816312	0.351990203333011	0.319066466045082	0.000529747613788355	0.000776095739478826	0.579793477016678
MGP_C57BL6NJ_G0001105	NA	0.906603178188439	0.989178127225888	-0.00936530866086756	0.0616042529971328	0.555436696021291	0.170163863388263	7.06268154253051e-08	1.47750075517117e-07	0.918130210111012
MGP_C57BL6NJ_G0001106	NA	0.561494550232437	0.976419748194619	-0.0475698250519438	0.618143714181616	0.746547352446404	-0.0432390540722865	1.30394176931175e-06	2.37053512871258e-06	0.72262227569158
MGP_C57BL6NJ_G0001107	NA	0.979060970341886	0.996686013764311	-0.00245339226452368	0.807230917570771	0.879617367609863	-0.0242207517461373	4.30433105189174e-07	8.18163328428819e-07	0.917625381879742
MGP_C57BL6NJ_G0001108	NA	0.547113256166565	0.976419748194619	-0.0403834557856219	0.388753878543899	0.567412700215305	0.0617952262579252	7.59199344285873e-09	3.18338263297109e-08	0.926302566225133
MGP_C57BL6NJ_G0001109	NA	0.940160232210852	0.990331028147364	0.00972069485632748	0.897376674169949	0.937483198781043	-0.0177183031655862	2.17096290300128e-05	3.57781859985738e-05	0.878957683311035
MGP_C57BL6NJ_G0001110	NA	0.809184308831953	0.976419748194619	-0.016453228096285	0.3988332644991	0.567412700215305	0.0617952262579248	1.24215207685049e-08	3.18338263297109e-08	0.90835489545813
MGP_C57BL6NJ_G0001111	NA	0.917197427672408	0.989178127225888	0.00873275204490969	0.280551988295659	0.567412700215305	0.0984433506608471	1.11875613299041e-07	2.27375109032722e-07	0.928375226372896
MGP_C57BL6NJ_G0001112	NA	0.986435179159331	0.997709690677893	0.00121995159012453	0.197225434377492	0.567412700215305	0.101559880552346	2.31790983315202e-08	5.46116725408751e-08	0.90835489545813
MGP_C57BL6NJ_G0001113	NA	0.800532307043121	0.976419748194619	0.0143688967053921	0.626868678379793	0.75074082280494	-0.0294277124100823	9.86118402070589e-09	3.18338263297109e-08	0.773015978048387
MGP_C57BL6NJ_G0001114	NA	0.582513871507707	0.976419748194619	-0.0691246632864168	0.457114333661221	0.61530993974895	0.0996887671713815	0.000241532924449431	0.000364923296794172	0.65604594248783
MGP_C57BL6NJ_G0001115	NA	0.10342896100704	0.976419748194619	-0.145636928323487	0.45535271001977	0.613823279551366	0.0677924382157573	2.38351400987424e-07	4.65389943290582e-07	0.875723737777822
MGP_C57BL6NJ_G0001116	NA	0.491676167528402	0.976419748194619	0.0933461980211525	0.562318079702302	0.708274675785383	0.0831893525525385	2.37745711539459e-05	3.90669152624435e-05	0.904360517980336
MGP_C57BL6NJ_G0001117	NA	0.963090402730653	0.993638237070036	-0.00290636651770851	0.639778035026054	0.75702821775828	0.0313147877061279	7.18207201967342e-09	3.18338263297109e-08	0.877874456906333
MGP_C57BL6NJ_G0001118	NA	0.872169739093959	0.989178127225888	-0.0108176953225256	0.269010886938153	0.567412700215305	0.0807824395662494	4.43667878078803e-09	3.18338263297109e-08	0.977996484124063
MGP_C57BL6NJ_G0001119	NA	0.551350722915517	0.976419748194619	0.0428444398501988	0.303630438854123	0.567412700215305	0.0796121457510612	1.21139056911719e-08	3.18338263297109e-08	0.955015861763803
MGP_C57BL6NJ_G0001120	NA	0.663362883058421	0.976419748194619	-0.0328715876563775	0.321107825814065	0.567412700215305	0.0807824395662493	3.12435643497064e-08	7.01725196239962e-08	0.928375226372896
MGP_C57BL6NJ_G0001121	NA	0.405921879486584	0.976419748194619	-0.0641378429710922	0.351554148814179	0.567412700215305	0.0765324183132585	6.20084894803136e-08	1.31142594286355e-07	0.885315534312954
MGP_C57BL6NJ_G0001122	NA	0.525179767389381	0.976419748194619	0.0534894369457708	0.617235463602197	0.746547352446404	0.0444849876547241	1.5706915686461e-07	3.13505154913302e-07	0.896049756398312
MGP_C57BL6NJ_G0001123	NA	0.849166278103165	0.989178127225888	-0.013057269205101	0.598425288287252	0.738653974252627	-0.0385419493720054	1.64696751238625e-08	4.03513913536055e-08	0.894101251031887
MGP_C57BL6NJ_G0001124	NA	0.911586670705962	0.989178127225888	-0.00810241036642508	0.307977366291049	0.567412700215305	0.0805845661501096	2.81460391008796e-08	6.44482822001809e-08	0.90835489545813
MGP_C57BL6NJ_G0001125	NA	0.809184308831953	0.976419748194619	-0.016453228096285	0.3988332644991	0.567412700215305	0.0617952262579248	1.24215207685049e-08	3.18338263297109e-08	0.90835489545813
MGP_C57BL6NJ_G0001126	NA	0.809184308831953	0.976419748194619	-0.016453228096285	0.3988332644991	0.567412700215305	0.0617952262579248	1.24215207685049e-08	3.18338263297109e-08	0.90835489545813
MGP_C57BL6NJ_G0001127	NA	0.809184308831953	0.976419748194619	-0.016453228096285	0.3988332644991	0.567412700215305	0.0617952262579248	1.24215207685049e-08	3.18338263297109e-08	0.90835489545813
MGP_C57BL6NJ_G0001128	NA	0.809184308831953	0.976419748194619	-0.016453228096285	0.3988332644991	0.567412700215305	0.0617952262579248	1.24215207685049e-08	3.18338263297109e-08	0.90835489545813
MGP_C57BL6NJ_G0001129	NA	0.891228439589287	0.989178127225888	-0.00971006845808713	0.474629397819672	0.630705996772886	0.0543916197201256	3.02018108281404e-08	6.80932532150584e-08	0.878484610588991
MGP_C57BL6NJ_G0001130	NA	0.809184308831953	0.976419748194619	-0.016453228096285	0.3988332644991	0.567412700215305	0.0617952262579248	1.24215207685049e-08	3.18338263297109e-08	0.90835489545813
MGP_C57BL6NJ_G0001131	NA	0.127256520117963	0.976419748194619	0.166522004540093	0.656554122285793	0.76927739881908	0.0492797707893985	8.57623561737233e-06	1.46084285309881e-05	0.774168285741
MGP_C57BL6NJ_G0001132	NA	0.238090392131366	0.976419748194619	0.120469662786988	0.149484850085365	0.567412700215305	0.158355814337396	0.000638114928108696	0.000929028241479491	0.464168702308464
MGP_C57BL6NJ_G0001133	NA	0.129892044910884	0.976419748194619	0.143560926211596	0.992988830155222	0.995515720236268	0.000842519875880341	0.633631354960873	0.660989638410676	0.0459104312263997
MGP_C57BL6NJ_G0001134	NA	0.809184308831953	0.976419748194619	-0.016453228096285	0.3988332644991	0.567412700215305	0.0617952262579248	1.24215207685049e-08	3.18338263297109e-08	0.90835489545813
MGP_C57BL6NJ_G0001135	NA	0.809184308831953	0.976419748194619	-0.016453228096285	0.3988332644991	0.567412700215305	0.0617952262579248	1.24215207685049e-08	3.18338263297109e-08	0.90835489545813
MGP_C57BL6NJ_G0001136	NA	0.558529945866769	0.976419748194619	0.0459510748411611	0.309887848827677	0.567412700215305	0.0858047866613473	2.54321193098467e-08	5.92272798366165e-08	0.979627397097913
MGP_C57BL6NJ_G0001137	NA	0.450047475436414	0.976419748194619	-0.0975041074502684	0.383400075432312	0.567412700215305	0.119809254943065	0.0519696407118428	0.0627750734601476	0.284585263546325
MGP_C57BL6NJ_G0001138	NA	0.0257345328361765	0.976419748194619	-0.209746433448775	0.00259937802673492	0.104221110989976	0.329076092709346	2.33195588716062e-05	3.83514310675257e-05	0.570868747331434
MGP_C57BL6NJ_G0001139	NA	0.67077878888559	0.976419748194619	0.0276398592544876	0.297813819372772	0.567412700215305	0.073149376467724	2.38915019277158e-08	5.60971864665107e-08	0.818002937436188
MGP_C57BL6NJ_G0001140	NA	0.809184308831953	0.976419748194619	-0.016453228096285	0.3988332644991	0.567412700215305	0.0617952262579248	1.24215207685049e-08	3.18338263297109e-08	0.90835489545813
MGP_C57BL6NJ_G0001141	NA	0.687263380376034	0.976419748194619	-0.0278423092818187	0.852602893363044	0.910073923265354	0.0135940778667295	2.14317729234451e-08	5.13515375370116e-08	0.878484610588991
MGP_C57BL6NJ_G0001142	NA	0.512005238964393	0.976419748194619	-0.0471723762898526	0.610270228782518	0.744067273630852	0.0387558651127493	2.91306093312266e-08	6.59022708183101e-08	0.885315534312954
MGP_C57BL6NJ_G0001143	NA	0.669744023354151	0.976419748194619	0.0308319131306073	0.487438480620831	0.641552407591229	0.0535711112838173	3.57933950443252e-08	7.95006840045741e-08	0.878543349373907
MGP_C57BL6NJ_G0001144	NA	0.549518781517981	0.976419748194619	-0.0417695125073845	0.283015753695283	0.567412700215305	0.0807824395662492	1.53467918287838e-08	3.8116099823988e-08	0.90835489545813
MGP_C57BL6NJ_G0001145	NA	0.989460125098665	0.9986699435429	0.00116871340176527	0.157010645051104	0.567412700215305	0.138405878371408	1.61137326418062e-07	3.2115716313303e-07	0.947342464948558
MGP_C57BL6NJ_G0001146	NA	0.809184308831953	0.976419748194619	-0.016453228096285	0.3988332644991	0.567412700215305	0.0617952262579248	1.24215207685049e-08	3.18338263297109e-08	0.90835489545813
MGP_C57BL6NJ_G0001147	NA	0.809184308831953	0.976419748194619	-0.016453228096285	0.3988332644991	0.567412700215305	0.0617952262579248	1.24215207685049e-08	3.18338263297109e-08	0.90835489545813
MGP_C57BL6NJ_G0001148	NA	0.809184308831953	0.976419748194619	-0.016453228096285	0.3988332644991	0.567412700215305	0.0617952262579248	1.24215207685049e-08	3.18338263297109e-08	0.90835489545813
MGP_C57BL6NJ_G0001149	NA	0.51892824484015	0.976419748194619	0.0475501037956451	0.51792498019828	0.668524856660345	-0.050557689598796	8.00613033185894e-07	1.48324364715506e-06	0.678651503940529
MGP_C57BL6NJ_G0001150	NA	0.779674783823004	0.976419748194619	-0.039710203613629	0.0302518523140262	0.382541653707549	0.359488314478271	0.0230064562490203	0.0288472154157306	0.381058497029791
MGP_C57BL6NJ_G0001151	NA	0.809230256870686	0.976419748194619	-0.0177282367897087	0.0178233606576289	0.29225613436098	0.207535861843617	2.2560576310096e-08	5.33839247245518e-08	0.93065437344978
MGP_C57BL6NJ_G0001152	NA	0.809184308831953	0.976419748194619	-0.016453228096285	0.3988332644991	0.567412700215305	0.0617952262579248	1.24215207685049e-08	3.18338263297109e-08	0.90835489545813
MGP_C57BL6NJ_G0001153	NA	0.809184308831953	0.976419748194619	-0.016453228096285	0.3988332644991	0.567412700215305	0.0617952262579248	1.24215207685049e-08	3.18338263297109e-08	0.90835489545813
MGP_C57BL6NJ_G0001154	NA	0.809184308831953	0.976419748194619	-0.016453228096285	0.3988332644991	0.567412700215305	0.0617952262579248	1.24215207685049e-08	3.18338263297109e-08	0.90835489545813
MGP_C57BL6NJ_G0001155	NA	0.567142474631375	0.976419748194619	-0.0405805200360785	0.561314597885659	0.70735759932868	0.0436997573030798	2.36277143916891e-08	5.55285742754758e-08	0.890259426503285
MGP_C57BL6NJ_G0001156	NA	0.96528813949893	0.993638237070036	0.00287683891174884	0.603330620910414	0.742278724929808	0.0366334390119052	9.62453253140164e-09	3.18338263297109e-08	0.901523971734167
MGP_C57BL6NJ_G0001157	NA	0.549303524161893	0.976419748194619	-0.0386167382013562	0.418949617546301	0.584518347104167	0.0556206523202296	4.15353896502622e-09	3.18338263297109e-08	0.936915746222664
MGP_C57BL6NJ_G0001158	NA	0.809184308831953	0.976419748194619	-0.016453228096285	0.3988332644991	0.567412700215305	0.0617952262579248	1.24215207685049e-08	3.18338263297109e-08	0.90835489545813
MGP_C57BL6NJ_G0001159	NA	0.809184308831953	0.976419748194619	-0.016453228096285	0.3988332644991	0.567412700215305	0.0617952262579248	1.24215207685049e-08	3.18338263297109e-08	0.90835489545813
MGP_C57BL6NJ_G0001160	NA	0.809184308831953	0.976419748194619	-0.016453228096285	0.3988332644991	0.567412700215305	0.0617952262579248	1.24215207685049e-08	3.18338263297109e-08	0.90835489545813
MGP_C57BL6NJ_G0001161	NA	0.766491643085378	0.976419748194619	-0.01980979268073	0.41965054866226	0.585118866781099	0.057762393751892	1.05465223689916e-08	3.18338263297109e-08	0.901140778979113
MGP_C57BL6NJ_G0001162	NA	0.809184308831953	0.976419748194619	-0.016453228096285	0.3988332644991	0.567412700215305	0.0617952262579248	1.24215207685049e-08	3.18338263297109e-08	0.90835489545813
MGP_C57BL6NJ_G0001163	NA	0.809184308831953	0.976419748194619	-0.016453228096285	0.3988332644991	0.567412700215305	0.0617952262579248	1.24215207685049e-08	3.18338263297109e-08	0.90835489545813
MGP_C57BL6NJ_G0001164	NA	0.809184308831953	0.976419748194619	-0.016453228096285	0.3988332644991	0.567412700215305	0.0617952262579248	1.24215207685049e-08	3.18338263297109e-08	0.90835489545813
MGP_C57BL6NJ_G0001165	NA	0.965008261851535	0.993638237070036	0.00315102839271356	0.437046234308736	0.598087014176847	0.059943558637652	3.16580232493208e-08	7.09018954483563e-08	0.88537427309787
MGP_C57BL6NJ_G0001166	NA	0.429752788022884	0.976419748194619	0.0878260702030186	0.162237159699288	0.567412700215305	0.169486211162626	1.62367553298094e-05	2.70307839985894e-05	0.767424607683697
MGP_C57BL6NJ_G0001167	NA	0.809184308831953	0.976419748194619	-0.016453228096285	0.3988332644991	0.567412700215305	0.0617952262579248	1.24215207685049e-08	3.18338263297109e-08	0.90835489545813
MGP_C57BL6NJ_G0001168	NA	0.549518781517981	0.976419748194619	-0.0417695125073845	0.283015753695283	0.567412700215305	0.0807824395662492	1.53467918287838e-08	3.8116099823988e-08	0.90835489545813
MGP_C57BL6NJ_G0001169	NA	0.809184308831953	0.976419748194619	-0.016453228096285	0.3988332644991	0.567412700215305	0.0617952262579248	1.24215207685049e-08	3.18338263297109e-08	0.90835489545813
MGP_C57BL6NJ_G0001170	NA	0.0610454402466553	0.976419748194619	0.238301340282727	0.557438198206676	0.703909130229139	0.0740937887637265	0.492434064823517	0.523746448293273	0.0869234427705117
MGP_C57BL6NJ_G0001171	NA	0.182918830902387	0.976419748194619	-0.123645916860752	0.641306687856309	0.758081546324764	0.0444238517819622	2.21372294686005e-06	3.95210130091691e-06	0.757045016005972
MGP_C57BL6NJ_G0001172	NA	0.809184308831953	0.976419748194619	-0.016453228096285	0.3988332644991	0.567412700215305	0.0617952262579248	1.24215207685049e-08	3.18338263297109e-08	0.90835489545813
MGP_C57BL6NJ_G0001173	NA	0.914960945180944	0.989178127225888	-0.00706258154517967	0.249897020125336	0.567412700215305	0.0829241809979118	8.83256755391063e-09	3.18338263297109e-08	0.90835489545813
MGP_C57BL6NJ_G0001174	NA	0.691827525765105	0.976419748194619	0.0281487580428411	0.989580044452348	0.993520571819469	-0.000980562770739117	5.93200978162012e-08	1.25812977238604e-07	0.826789766537281
MGP_C57BL6NJ_G0001175	NA	0.809184308831953	0.976419748194619	-0.016453228096285	0.3988332644991	0.567412700215305	0.0617952262579248	1.24215207685049e-08	3.18338263297109e-08	0.90835489545813
MGP_C57BL6NJ_G0001176	NA	0.809184308831953	0.976419748194619	-0.016453228096285	0.3988332644991	0.567412700215305	0.0617952262579248	1.24215207685049e-08	3.18338263297109e-08	0.90835489545813
MGP_C57BL6NJ_G0001177	NA	0.578297043889114	0.976419748194619	-0.0705054845277318	0.234751334929046	0.567412700215305	0.163526689430712	0.000394121695968294	0.000584209895012045	0.624956630094014
MGP_C57BL6NJ_G0001178	NA	0.820371266907528	0.980716652428485	-0.0153817665581347	0.197906288664821	0.567412700215305	-0.0956239044740729	0.814509186912757	0.831607971145622	-0.0168581648106596
MGP_C57BL6NJ_G0001179	NA	0.809184308831953	0.976419748194619	-0.016453228096285	0.3988332644991	0.567412700215305	0.0617952262579248	1.24215207685049e-08	3.18338263297109e-08	0.90835489545813
MGP_C57BL6NJ_G0001180	NA	0.809184308831953	0.976419748194619	-0.016453228096285	0.3988332644991	0.567412700215305	0.0617952262579248	1.24215207685049e-08	3.18338263297109e-08	0.90835489545813
MGP_C57BL6NJ_G0001181	NA	0.809184308831953	0.976419748194619	-0.016453228096285	0.3988332644991	0.567412700215305	0.0617952262579248	1.24215207685049e-08	3.18338263297109e-08	0.90835489545813
MGP_C57BL6NJ_G0001182	NA	0.0299387298212031	0.976419748194619	-0.221413370809865	0.675653712803661	0.783348115075805	0.0411407667684597	0.000181728713013789	0.000277289111113377	0.500817915732314
MGP_C57BL6NJ_G0001183	NA	0.855547683644543	0.989178127225888	-0.0247715657245699	0.99977445260783	0.999798780387969	4.07714475069464e-05	0.0441835084129413	0.0538432465083219	0.315910323631351
MGP_C57BL6NJ_G0001184	NA	0.670169791134891	0.976419748194619	0.0517011200348969	0.955298580724199	0.972622464313698	-0.00719088015368686	0.693653220516138	0.718116391756347	0.0506884371354676
MGP_C57BL6NJ_G0001185	NA	0.650984840874876	0.976419748194619	-0.0588028236591736	0.027477852535918	0.365219050992439	-0.335264281261182	0.0577326241320214	0.0693855140796515	0.280874065509156
MGP_C57BL6NJ_G0001186	NA	0.549518781517981	0.976419748194619	-0.0417695125073845	0.283015753695283	0.567412700215305	0.0807824395662492	1.53467918287838e-08	3.8116099823988e-08	0.90835489545813
MGP_C57BL6NJ_G0001187	NA	0.504677063353849	0.976419748194619	-0.0756318841343168	0.194311443668821	0.567412700215305	0.160116532081827	2.37117258076937e-06	4.22365115949545e-06	0.944127088194295
MGP_C57BL6NJ_G0001188	NA	0.931179160198292	0.98999124921463	0.0111328795725163	0.891854240211042	0.933798723852976	0.0185937786957029	1.00268720918536e-06	1.84241421067204e-06	1.17246491116339
MGP_C57BL6NJ_G0001189	NA	0.568912997717604	0.976419748194619	-0.0711463657001181	0.651390354366361	0.765606285917586	-0.0597070989441985	0.000153330323014399	0.000235241583041131	0.685542662868986
MGP_C57BL6NJ_G0001190	NA	0.0177842847349723	0.976419748194619	-0.354263267472676	0.0314248380967224	0.389582676096832	-0.33387227598831	0.0110512413719685	0.0143249603111115	-0.410373214078205
MGP_C57BL6NJ_G0001191	NA	0.912971203042571	0.989178127225888	0.0137947355121596	0.240619067319796	0.567412700215305	-0.161568928514518	0.000651772555653546	0.000947971996025403	0.588729084277745
MGP_C57BL6NJ_G0001192	NA	0.0723925829611378	0.976419748194619	0.191202141407678	0.648584781767157	0.763640990582577	-0.0483029671992303	0.00352427451471246	0.00479164686310709	0.369883509740143
MGP_C57BL6NJ_G0001193	NA	0.512005238964393	0.976419748194619	-0.0471723762898526	0.610270228782518	0.744067273630852	0.0387558651127493	2.91306093312266e-08	6.59022708183101e-08	0.885315534312954
MGP_C57BL6NJ_G0001194	NA	0.809184308831953	0.976419748194619	-0.016453228096285	0.3988332644991	0.567412700215305	0.0617952262579248	1.24215207685049e-08	3.18338263297109e-08	0.90835489545813
MGP_C57BL6NJ_G0001195	NA	0.91615605315893	0.989178127225888	-0.0071308661397354	0.261487018237416	0.567412700215305	0.0827705406601613	1.17162956692165e-08	3.18338263297109e-08	0.908354895458131
MGP_C57BL6NJ_G0001196	NA	0.966877693033107	0.993638237070036	0.00308060618736146	0.485557038890648	0.639991585224149	0.05542277890409	4.75088931101806e-08	1.02481260767851e-07	0.88319310821211
MGP_C57BL6NJ_G0001197	NA	0.139654439014282	0.976419748194619	-0.120200214392159	0.570594162564618	0.715388153968032	0.0471041153797683	4.69912470324323e-07	8.89871569114307e-07	0.757662174604735
MGP_C57BL6NJ_G0001198	NA	0.783975178983222	0.976419748194619	-0.0240079853320375	0.634380888949498	0.755860819701888	-0.0443107828797326	9.27232109520366e-06	1.57529797457455e-05	0.645602801069094
MGP_C57BL6NJ_G0001199	NA	0.472913432116943	0.976419748194619	0.058585074692272	0.74286946979118	0.833075193058316	0.0281654948641829	1.23728306913112e-07	2.49993226608071e-07	0.885076997488481
MGP_C57BL6NJ_G0001200	NA	0.909708294653673	0.989178127225888	-0.00783358683827757	0.114893958131332	0.567412700215305	0.121579981419646	9.37293881014576e-09	3.18338263297109e-08	0.943913186360225
MGP_C57BL6NJ_G0001201	NA	0.565756126337189	0.976419748194619	-0.0399309263574504	0.0760658963622731	0.567412700215305	0.13873818063738	1.16675562233104e-08	3.18338263297109e-08	0.926685758980187
MGP_C57BL6NJ_G0001202	NA	0.809184308831953	0.976419748194619	-0.016453228096285	0.3988332644991	0.567412700215305	0.0617952262579248	1.24215207685049e-08	3.18338263297109e-08	0.90835489545813
MGP_C57BL6NJ_G0001203	NA	0.549518781517981	0.976419748194619	-0.0417695125073845	0.283015753695283	0.567412700215305	0.0807824395662492	1.53467918287838e-08	3.8116099823988e-08	0.90835489545813
MGP_C57BL6NJ_G0001204	NA	0.948985991686939	0.992731501680604	-0.00493026830259044	0.711637638837318	0.810210600418241	-0.0302953008952551	2.48267677261629e-07	4.84038936022638e-07	0.794293744439781
MGP_C57BL6NJ_G0001205	NA	0.911484897418582	0.989178127225888	-0.00924515470920048	0.520222851627251	0.670690420470092	-0.0571863088405859	1.11229778455012e-06	2.03418040457709e-06	0.749216656498386
MGP_C57BL6NJ_G0001206	NA	0.809184308831953	0.976419748194619	-0.016453228096285	0.3988332644991	0.567412700215305	0.0617952262579248	1.24215207685049e-08	3.18338263297109e-08	0.90835489545813
MGP_C57BL6NJ_G0001207	NA	0.809184308831953	0.976419748194619	-0.016453228096285	0.3988332644991	0.567412700215305	0.0617952262579248	1.24215207685049e-08	3.18338263297109e-08	0.90835489545813
MGP_C57BL6NJ_G0001208	NA	0.809184308831953	0.976419748194619	-0.016453228096285	0.3988332644991	0.567412700215305	0.0617952262579248	1.24215207685049e-08	3.18338263297109e-08	0.90835489545813
MGP_C57BL6NJ_G0001209	NA	0.809184308831953	0.976419748194619	-0.016453228096285	0.3988332644991	0.567412700215305	0.0617952262579248	1.24215207685049e-08	3.18338263297109e-08	0.90835489545813
MGP_C57BL6NJ_G0001210	NA	0.172494697584043	0.976419748194619	0.115563727974953	0.113972731854484	0.567412700215305	0.143922856726817	1.1030094775531e-07	2.24363395857256e-07	0.902290466057016
MGP_C57BL6NJ_G0001211	NA	0.809184308831953	0.976419748194619	-0.016453228096285	0.3988332644991	0.567412700215305	0.0617952262579248	1.24215207685049e-08	3.18338263297109e-08	0.90835489545813
MGP_C57BL6NJ_G0001212	NA	0.809184308831953	0.976419748194619	-0.016453228096285	0.3988332644991	0.567412700215305	0.0617952262579248	1.24215207685049e-08	3.18338263297109e-08	0.90835489545813
MGP_C57BL6NJ_G0001213	NA	0.809184308831953	0.976419748194619	-0.016453228096285	0.3988332644991	0.567412700215305	0.0617952262579248	1.24215207685049e-08	3.18338263297109e-08	0.90835489545813
MGP_C57BL6NJ_G0001214	NA	0.809184308831953	0.976419748194619	-0.016453228096285	0.3988332644991	0.567412700215305	0.0617952262579248	1.24215207685049e-08	3.18338263297109e-08	0.90835489545813
MGP_C57BL6NJ_G0001215	NA	0.838777152711565	0.987973718930964	0.0127986785949223	0.600195724004793	0.740010654071699	-0.035137132492953	1.16494756526112e-08	3.18338263297109e-08	0.843487425072113
MGP_C57BL6NJ_G0001216	NA	0.393533664420048	0.976419748194619	0.0717364873979484	0.55199682424254	0.699141796075915	0.0526338391849083	4.1391639012864e-07	7.88080698870361e-07	0.815996170699006
MGP_C57BL6NJ_G0001217	NA	0.809184308831953	0.976419748194619	-0.016453228096285	0.3988332644991	0.567412700215305	0.0617952262579248	1.24215207685049e-08	3.18338263297109e-08	0.90835489545813
MGP_C57BL6NJ_G0001218	NA	0.687263380376034	0.976419748194619	-0.0278423092818187	0.852602893363044	0.910073923265354	0.0135940778667295	2.14317729234451e-08	5.13515375370116e-08	0.878484610588991
MGP_C57BL6NJ_G0001219	NA	0.592745609844167	0.976419748194619	0.0468648164497939	0.468810868353254	0.62519657158899	-0.0676540251773946	0.046941916987014	0.0570288507276609	0.199368216291882
MGP_C57BL6NJ_G0001220	NA	0.809184308831953	0.976419748194619	-0.016453228096285	0.3988332644991	0.567412700215305	0.0617952262579248	1.24215207685049e-08	3.18338263297109e-08	0.90835489545813
MGP_C57BL6NJ_G0001221	NA	0.809184308831953	0.976419748194619	-0.016453228096285	0.3988332644991	0.567412700215305	0.0617952262579248	1.24215207685049e-08	3.18338263297109e-08	0.90835489545813
MGP_C57BL6NJ_G0001222	NA	0.899717014843813	0.989178127225888	0.0193250664673474	0.242474339225044	0.567412700215305	0.195466634048889	0.000366697799686756	0.000544915370036397	0.766646108315463
MGP_C57BL6NJ_G0001223	NA	0.0971512329533596	0.976419748194619	0.206499831787288	0.999549583029276	0.99969553463664	-7.03996242051676e-05	0.000112528764715878	0.000174618435414909	0.672165676398572
MGP_C57BL6NJ_G0001224	NA	0.367301398420609	0.976419748194619	-0.065819441092663	0.209083779362429	0.567412700215305	0.0988198860052083	2.33621466658232e-08	5.49673178866054e-08	0.90835489545813
MGP_C57BL6NJ_G0001225	NA	0.901280099655399	0.989178127225888	-0.00879659370515717	0.417460280152921	0.583014413071145	0.0617952262579249	1.61204953126196e-08	3.95453946076958e-08	0.925582322838168
MGP_C57BL6NJ_G0001226	NA	0.929111394445752	0.98999124921463	-0.00644144578551554	0.41198931303861	0.579866598100886	0.0638688992545978	4.40971918210106e-08	9.58159190159709e-08	0.867412764302992
MGP_C57BL6NJ_G0001227	NA	0.860060787659031	0.989178127225888	-0.0155379681183311	0.911227651522613	0.945818123822418	-0.0104183172006907	1.5650542838682e-06	2.82758323753161e-06	0.769244420710062
MGP_C57BL6NJ_G0001228	NA	0.37924634566187	0.976419748194619	0.0748635975861825	0.49927368639576	0.651912696310796	0.0606180443561665	2.03588728428424e-07	4.00943356920786e-07	0.87912639067121
MGP_C57BL6NJ_G0001229	NA	0.692900657784548	0.976419748194619	-0.0258695270658061	0.25601245786379	0.567412700215305	0.0807824395662495	4.79989217642957e-09	3.18338263297109e-08	0.944129862701682
MGP_C57BL6NJ_G0001230	NA	0.809184308831953	0.976419748194619	-0.016453228096285	0.3988332644991	0.567412700215305	0.0617952262579248	1.24215207685049e-08	3.18338263297109e-08	0.90835489545813
MGP_C57BL6NJ_G0001231	NA	0.547113256166565	0.976419748194619	-0.0403834557856219	0.388753878543899	0.567412700215305	0.0617952262579252	7.59199344285873e-09	3.18338263297109e-08	0.926302566225133
MGP_C57BL6NJ_G0001232	NA	0.608350161901499	0.976419748194619	0.0485669201178701	0.879856508961202	0.925978564629412	0.015120550028798	2.21039848053327e-06	3.9465090952505e-06	0.797464148240982
MGP_C57BL6NJ_G0001233	NA	0.772304489858012	0.976419748194619	0.0219223947430723	0.667166706018929	0.777414141297759	0.0346281310538818	6.41317280635731e-08	1.35208619926572e-07	0.877439913231888
MGP_C57BL6NJ_G0001234	NA	0.726362772633866	0.976419748194619	0.0203888162760224	0.613282456686084	0.746411263139396	0.0313147877061277	1.41364249056269e-09	3.18338263297109e-08	0.930288618192228
MGP_C57BL6NJ_G0001235	NA	0.829124625604841	0.983441714478289	0.0140726298299691	0.454350069439711	0.613052383031242	0.0522901021083642	8.80506401339787e-09	3.18338263297109e-08	0.895101884286371
MGP_C57BL6NJ_G0001236	NA	0.640495032938882	0.976419748194619	-0.0284142772508123	0.104158519604304	0.567412700215305	0.110280110102526	3.17664277437198e-09	3.18338263297109e-08	0.906556582214092
MGP_C57BL6NJ_G0001237	NA	0.364035953841797	0.976419748194619	-0.0884775903542601	0.944930714597595	0.966231683158353	0.00702247824730271	3.97987937847921e-06	6.96478891233861e-06	0.767323789724238
MGP_C57BL6NJ_G0001238	NA	0.918258363527409	0.989178127225888	-0.00702987612089161	0.449169390762853	0.608574842857217	0.0556206523202294	9.35910650553504e-09	3.18338263297109e-08	0.936195502835699
MGP_C57BL6NJ_G0001239	NA	0.973621929267404	0.995678345308989	0.00238642284862941	0.633818811058598	0.755374014077853	0.0366334390119055	2.74933169493381e-08	6.36559350234901e-08	0.900420535592148
MGP_C57BL6NJ_G0001240	NA	0.744365796690147	0.976419748194619	-0.0210533887775879	0.594037512445288	0.735225407286975	0.0366334390119051	5.60735065666934e-09	3.18338263297109e-08	0.91947164250117
MGP_C57BL6NJ_G0001241	NA	0.441280128540876	0.976419748194619	-0.0517725369711556	0.847109804777538	0.906544895489414	0.0135940778667292	1.0899037266728e-08	3.18338263297109e-08	0.896432281355994
MGP_C57BL6NJ_G0001242	NA	0.778158927247515	0.976419748194619	0.0166039529583185	0.277584142254572	0.567412700215305	0.0694256477964157	2.77376790225851e-09	3.18338263297109e-08	0.890668801789625
MGP_C57BL6NJ_G0001243	NA	0.809184308831953	0.976419748194619	-0.016453228096285	0.3988332644991	0.567412700215305	0.0617952262579248	1.24215207685049e-08	3.18338263297109e-08	0.90835489545813
MGP_C57BL6NJ_G0001244	NA	0.871843115444798	0.989178127225888	-0.00995180126469327	0.495589095551938	0.648709737476752	-0.0449904286938597	1.69562332268385e-08	4.14274012795542e-08	0.801569240506345
MGP_C57BL6NJ_G0001245	NA	0.809184308831953	0.976419748194619	-0.016453228096285	0.3988332644991	0.567412700215305	0.0617952262579248	1.24215207685049e-08	3.18338263297109e-08	0.90835489545813
MGP_C57BL6NJ_G0001246	NA	0.511047213242989	0.976419748194619	0.0583273230898352	0.368792704534632	0.567412700215305	-0.0852573843429842	2.39741461899699e-06	4.26817486557439e-06	0.738567184526698
MGP_C57BL6NJ_G0001247	NA	0.809184308831953	0.976419748194619	-0.016453228096285	0.3988332644991	0.567412700215305	0.0617952262579248	1.24215207685049e-08	3.18338263297109e-08	0.90835489545813
MGP_C57BL6NJ_G0001248	NA	0.809184308831953	0.976419748194619	-0.016453228096285	0.3988332644991	0.567412700215305	0.0617952262579248	1.24215207685049e-08	3.18338263297109e-08	0.90835489545813
MGP_C57BL6NJ_G0001249	NA	0.809184308831953	0.976419748194619	-0.016453228096285	0.3988332644991	0.567412700215305	0.0617952262579248	1.24215207685049e-08	3.18338263297109e-08	0.90835489545813
MGP_C57BL6NJ_G0001250	NA	0.809184308831953	0.976419748194619	-0.016453228096285	0.3988332644991	0.567412700215305	0.0617952262579248	1.24215207685049e-08	3.18338263297109e-08	0.90835489545813
MGP_C57BL6NJ_G0001251	NA	0.78827697886941	0.976419748194619	0.0158066419899464	0.25164613665382	0.567412700215305	0.0734190568483509	3.25298545012283e-09	3.18338263297109e-08	0.877874456906333
MGP_C57BL6NJ_G0001252	NA	0.541057579839489	0.976419748194619	-0.0389593821307609	0.0522103907621377	0.508327116643218	0.140924155147432	4.10373929563269e-09	3.18338263297109e-08	0.926685758980187
MGP_C57BL6NJ_G0001253	NA	0.689961385554205	0.976419748194619	0.0313200435426637	0.23465033444859	0.567412700215305	0.101559880552346	2.76006558798821e-08	6.3879267595625e-08	0.976080102351343
MGP_C57BL6NJ_G0001254	NA	0.752415644912052	0.976419748194619	-0.0277156206618271	0.423807627376837	0.588637580844053	0.0753645304305669	3.19898530385367e-07	6.16124749425787e-07	0.883790916058268
MGP_C57BL6NJ_G0001255	NA	0.885034580738197	0.989178127225888	-0.0254348897925536	0.769312655621083	0.852746849931483	-0.0547921330728285	0.585359368832192	0.614595932269597	0.10237070157819
MGP_C57BL6NJ_G0001256	NA	0.611160205253685	0.976419748194619	-0.0368435439565252	0.226091399112649	0.567412700215305	0.0953853066146509	2.68667665235367e-08	6.23246502493672e-08	0.901140778979113
MGP_C57BL6NJ_G0001257	NA	0.939548189425005	0.98999124921463	-0.00527021154249848	0.620893132786306	0.746547352446404	0.0366334390119049	2.21056405104534e-08	5.24070094062939e-08	0.88319310821211
MGP_C57BL6NJ_G0001258	NA	0.809184308831953	0.976419748194619	-0.016453228096285	0.3988332644991	0.567412700215305	0.0617952262579248	1.24215207685049e-08	3.18338263297109e-08	0.90835489545813
MGP_C57BL6NJ_G0001259	NA	0.99796802458255	0.999883287056086	-0.00020299678183385	0.304345066785874	0.567412700215305	0.0887419535358752	1.04988078391069e-07	2.1426702376907e-07	0.886066737174483
MGP_C57BL6NJ_G0001260	NA	0.897903708214181	0.989178127225888	-0.00830617764203767	0.375654779131932	0.567412700215305	0.0617952262579249	5.38716101184865e-09	3.18338263297109e-08	0.926685758980186
MGP_C57BL6NJ_G0001261	NA	0.809184308831953	0.976419748194619	-0.016453228096285	0.3988332644991	0.567412700215305	0.0617952262579248	1.24215207685049e-08	3.18338263297109e-08	0.90835489545813
MGP_C57BL6NJ_G0001262	NA	0.771673215502075	0.976419748194619	0.0256252832128341	0.972941876074764	0.983689044505131	-0.00317155543085289	1.59339093575085e-07	3.17819779103827e-07	0.944888665594103
MGP_C57BL6NJ_G0001263	NA	0.876184419965681	0.989178127225888	-0.0118348571608307	0.688542609360019	0.792523053266173	0.0323834177589143	5.27774594118674e-08	1.12909695442453e-07	0.895712037969029
MGP_C57BL6NJ_G0001264	NA	0.809184308831953	0.976419748194619	-0.016453228096285	0.3988332644991	0.567412700215305	0.0617952262579248	1.24215207685049e-08	3.18338263297109e-08	0.90835489545813
MGP_C57BL6NJ_G0001265	NA	0.884479686434752	0.989178127225888	0.0108076627838414	0.452434458119516	0.611353288792588	0.0599435586376519	3.78691705837648e-08	8.3771627919097e-08	0.902601700477908
MGP_C57BL6NJ_G0001266	NA	0.603564544838574	0.976419748194619	0.0511906461899801	0.988705147427502	0.992860487326281	-0.00147207430394941	1.76208360368381e-06	3.17017685332897e-06	0.846918907848964
MGP_C57BL6NJ_G0001267	NA	0.526219207667888	0.976419748194619	-0.0527931542343931	0.130461056041282	0.567412700215305	0.138940457468337	2.47613781931537e-07	4.82832776430081e-07	0.851847971041366
MGP_C57BL6NJ_G0001268	NA	0.0215519686554761	0.976419748194619	-0.247561879588752	0.864990918782612	0.917168445759927	0.0173886921625123	9.06965100251866e-06	1.54214086574476e-05	0.71302835432298
MGP_C57BL6NJ_G0001269	NA	0.809184308831953	0.976419748194619	-0.016453228096285	0.3988332644991	0.567412700215305	0.0617952262579248	1.24215207685049e-08	3.18338263297109e-08	0.90835489545813
MGP_C57BL6NJ_G0001270	NA	0.280846902842613	0.976419748194619	0.112901797166253	0.102438364667019	0.567412700215305	0.18713967354572	2.9080433442496e-05	4.74253402058039e-05	0.673736531677144
MGP_C57BL6NJ_G0001271	NA	0.809184308831953	0.976419748194619	-0.016453228096285	0.3988332644991	0.567412700215305	0.0617952262579248	1.24215207685049e-08	3.18338263297109e-08	0.90835489545813
MGP_C57BL6NJ_G0001272	NA	0.837357736317562	0.987473715599059	-0.0123226654872296	0.43486423294556	0.597346371933827	0.0503020010144522	2.5700300200606e-09	3.18338263297109e-08	0.913649424149884
MGP_C57BL6NJ_G0001273	NA	0.809184308831953	0.976419748194619	-0.016453228096285	0.3988332644991	0.567412700215305	0.0617952262579248	1.24215207685049e-08	3.18338263297109e-08	0.90835489545813
MGP_C57BL6NJ_G0001274	NA	0.809184308831953	0.976419748194619	-0.016453228096285	0.3988332644991	0.567412700215305	0.0617952262579248	1.24215207685049e-08	3.18338263297109e-08	0.90835489545813
MGP_C57BL6NJ_G0001275	NA	0.105094898989059	0.976419748194619	-0.191359302997856	0.529772681752588	0.679658505548495	-0.0751268057115995	1.4791459357048e-05	2.46977046762525e-05	0.788660290868643
MGP_C57BL6NJ_G0001276	NA	0.885156985885128	0.989178127225888	-0.0108106625016255	0.507418834410782	0.659077190504379	0.0530756558577646	7.16752435026895e-08	1.49821345924929e-07	0.859672797347409
MGP_C57BL6NJ_G0001277	NA	0.809184308831953	0.976419748194619	-0.016453228096285	0.3988332644991	0.567412700215305	0.0617952262579248	1.24215207685049e-08	3.18338263297109e-08	0.90835489545813
MGP_C57BL6NJ_G0001278	NA	0.44889467803293	0.976419748194619	-0.074258904130334	0.712073349540199	0.810527030772845	0.0380455723886801	1.39741675345731e-06	2.53552478220023e-06	0.855299370501305
MGP_C57BL6NJ_G0001279	NA	0.809184308831953	0.976419748194619	-0.016453228096285	0.3988332644991	0.567412700215305	0.0617952262579248	1.24215207685049e-08	3.18338263297109e-08	0.90835489545813
MGP_C57BL6NJ_G0001280	NA	0.809184308831953	0.976419748194619	-0.016453228096285	0.3988332644991	0.567412700215305	0.0617952262579248	1.24215207685049e-08	3.18338263297109e-08	0.90835489545813
MGP_C57BL6NJ_G0001281	NA	0.809184308831953	0.976419748194619	-0.016453228096285	0.3988332644991	0.567412700215305	0.0617952262579248	1.24215207685049e-08	3.18338263297109e-08	0.90835489545813
MGP_C57BL6NJ_G0001282	NA	0.809184308831953	0.976419748194619	-0.016453228096285	0.3988332644991	0.567412700215305	0.0617952262579248	1.24215207685049e-08	3.18338263297109e-08	0.90835489545813
MGP_C57BL6NJ_G0001283	NA	0.232875747382938	0.976419748194619	-0.117767330155485	0.809568319930293	0.881159734206665	0.0245330003503671	4.73777477199404e-06	8.23813538416074e-06	0.754963616324175
MGP_C57BL6NJ_G0001284	NA	0.809184308831953	0.976419748194619	-0.016453228096285	0.3988332644991	0.567412700215305	0.0617952262579248	1.24215207685049e-08	3.18338263297109e-08	0.90835489545813
MGP_C57BL6NJ_G0001285	NA	0.233785010989399	0.976419748194619	-0.0942868848651301	0.620478263737805	0.746547352446404	0.0405977336215219	2.10845477576358e-07	4.14499717386061e-07	0.804350386846186
MGP_C57BL6NJ_G0001286	NA	0.0624641978421982	0.976419748194619	-0.120326967172636	0.307535109691494	0.567412700215305	0.066429041048222	3.59775402784887e-09	3.18338263297109e-08	0.889879510273222
MGP_C57BL6NJ_G0001287	NA	0.843649034312147	0.989178127225888	-0.0188802344926741	0.128766264611693	0.567412700215305	0.161643801954534	2.94609367821557e-07	5.69982166903423e-07	0.971204928137961
MGP_C57BL6NJ_G0001288	NA	0.243302993825757	0.976419748194619	-0.0794971943593416	0.147107464207704	0.567412700215305	0.106405452330348	4.88352712324032e-09	3.18338263297109e-08	0.956567351003829
MGP_C57BL6NJ_G0001289	NA	0.379396346197871	0.976419748194619	-0.0767582205862521	0.66977537558586	0.779148511391873	0.0390229182545978	2.61794198968408e-07	5.09130995410027e-07	0.88188815704609
MGP_C57BL6NJ_G0001290	NA	0.920403073641659	0.98999124921463	0.00824439546614285	0.981431014954242	0.988813269834453	0.00203638685399937	1.07628810105218e-07	2.19220954993018e-07	0.914974774178367
MGP_C57BL6NJ_G0001291	NA	0.0726783375556581	0.976419748194619	0.163837574192527	0.0574784602657901	0.536130794721556	0.185446722900874	1.87096280661988e-05	3.09881749339689e-05	0.588176554894416
MGP_C57BL6NJ_G0001292	NA	0.587285583353809	0.976419748194619	-0.031813857158318	0.752479636955372	0.840366739312343	0.0195282910847974	3.14792643403081e-09	3.18338263297109e-08	0.872626356900875
MGP_C57BL6NJ_G0001293	NA	0.688481115454956	0.976419748194619	-0.0244834703440434	0.347228678728257	0.567412700215305	0.0617952262579247	1.6480564317338e-09	3.18338263297109e-08	0.962077533468684
MGP_C57BL6NJ_G0001294	NA	0.217020494706535	0.976419748194619	0.169396764409075	0.921054291428388	0.951858782780508	-0.0139815100351848	5.41678707204031e-05	8.62375835979084e-05	0.821991425221663
MGP_C57BL6NJ_G0001295	NA	0.809184308831953	0.976419748194619	-0.016453228096285	0.3988332644991	0.567412700215305	0.0617952262579248	1.24215207685049e-08	3.18338263297109e-08	0.90835489545813
MGP_C57BL6NJ_G0001296	NA	0.809184308831953	0.976419748194619	-0.016453228096285	0.3988332644991	0.567412700215305	0.0617952262579248	1.24215207685049e-08	3.18338263297109e-08	0.90835489545813
MGP_C57BL6NJ_G0001297	NA	0.997929936284544	0.999883287056086	-0.000208488960009266	0.751984688424141	0.840065095687913	-0.0269910077148777	2.3125772060017e-07	4.5229136931924e-07	0.833589251690423
MGP_C57BL6NJ_G0001298	NA	0.49968487698962	0.976419748194619	0.0768337284452821	0.324992809562286	0.567412700215305	-0.120094708175912	0.00025761787568492	0.000388126762850031	0.587651793521051
MGP_C57BL6NJ_G0001299	NA	0.536223336114189	0.976419748194619	0.0655556664005834	0.0526690877952786	0.510745988938784	0.23375091797022	3.34412766748795e-06	5.88908663284707e-06	0.855840285297058
MGP_C57BL6NJ_G0001300	NA	0.465515085397503	0.976419748194619	-0.067555110942466	0.171898367758911	0.567412700215305	-0.137885252333391	0.0791535304677733	0.0936407575593368	-0.181790126116206
MGP_C57BL6NJ_G0001301	NA	0.286225780377342	0.976419748194619	-0.101431479192244	0.602661105530081	0.7419837213244	0.0515892593278459	5.00513443709081e-06	8.69015673684499e-06	0.727915142193031
MGP_C57BL6NJ_G0001302	NA	0.723710668668983	0.976419748194619	-0.0389714722799446	0.0456452235966576	0.476112120343106	0.253426309284139	0.0273680191574987	0.0340532103095983	0.285062124195447
MGP_C57BL6NJ_G0001303	NA	0.557862406371225	0.976419748194619	-0.046374199306366	0.00575579044244401	0.159936254099474	0.270954507290805	1.3177654759035e-05	2.21045745972269e-05	0.560589962414648
MGP_C57BL6NJ_G0001304	NA	0.800825346084408	0.976419748194619	0.0276001253518225	0.974004430928649	0.984376360941767	0.00377648673981418	5.17652126545241e-05	8.25467540145497e-05	0.678583425617227
MGP_C57BL6NJ_G0001305	NA	0.410965822121168	0.976419748194619	-0.0637790460411457	0.0239416384843888	0.341736006811528	0.204011642479664	4.86473769765781e-08	1.04728195474407e-07	0.908966867219692
MGP_C57BL6NJ_G0001306	NA	0.942400665623611	0.991141369514115	0.0047502678734195	0.654670142850652	0.767879983467471	0.0313147877061279	9.80965646540242e-09	3.18338263297109e-08	0.895101884286371
MGP_C57BL6NJ_G0001307	NA	0.809184308831953	0.976419748194619	-0.016453228096285	0.3988332644991	0.567412700215305	0.0617952262579248	1.24215207685049e-08	3.18338263297109e-08	0.90835489545813
MGP_C57BL6NJ_G0001308	NA	0.594962363016128	0.976419748194619	-0.0556584406629256	0.0113393098172351	0.229449342963521	0.320322472415804	4.24105610295437e-06	7.40702403905978e-06	0.828329459476712
MGP_C57BL6NJ_G0001309	NA	0.745130183243667	0.976419748194619	-0.0219500288917247	0.409798415634097	0.577811969921929	0.0597311795149856	9.35930752423878e-09	3.18338263297109e-08	0.921090501556506
MGP_C57BL6NJ_G0001310	NA	0.157073738110483	0.976419748194619	-0.11391659853935	0.662756231744377	0.77391864681476	-0.0358705224560289	0.0888946950562072	0.104550418759836	0.148024655543987
MGP_C57BL6NJ_G0001311	NA	0.963090402730653	0.993638237070036	-0.00290636651770851	0.639778035026054	0.75702821775828	0.0313147877061279	7.18207201967342e-09	3.18338263297109e-08	0.877874456906333
MGP_C57BL6NJ_G0001312	NA	0.809184308831953	0.976419748194619	-0.016453228096285	0.3988332644991	0.567412700215305	0.0617952262579248	1.24215207685049e-08	3.18338263297109e-08	0.90835489545813
MGP_C57BL6NJ_G0001313	NA	0.471111810917332	0.976419748194619	-0.0414067132444853	0.774972741753241	0.856802291182421	0.0172662846067269	1.8190398422503e-09	3.18338263297109e-08	0.891208981190065
MGP_C57BL6NJ_G0001314	NA	0.0293467435918285	0.976419748194619	-0.285572998928962	0.796286223380192	0.871898727047019	0.0325247779878903	0.635873190232308	0.663143109066338	0.0598449030423667
MGP_C57BL6NJ_G0001315	NA	0.418436973928758	0.976419748194619	0.0704617597273275	0.934692337442464	0.960302267240142	-0.00746890942091495	0.00032814387532706	0.000489891341336681	0.43534170201218
MGP_C57BL6NJ_G0001316	NA	0.809184308831953	0.976419748194619	-0.016453228096285	0.3988332644991	0.567412700215305	0.0617952262579248	1.24215207685049e-08	3.18338263297109e-08	0.90835489545813
MGP_C57BL6NJ_G0001317	NA	0.413868563014244	0.976419748194619	0.0670016876981123	0.609571782497846	0.744067273630852	0.0440467249389236	1.20322637307905e-07	2.43639112408502e-07	0.888526253027106
MGP_C57BL6NJ_G0001318	NA	0.281739724260095	0.976419748194619	-0.0846008381597926	0.975632198690463	0.985172507660194	0.00248648874787913	2.20857604666557e-07	4.33063837920773e-07	0.799343540490308
MGP_C57BL6NJ_G0001319	NA	0.765029213369473	0.976419748194619	-0.0235875054208487	0.0521674076675051	0.508205509804478	0.175534967811962	5.48580081547068e-08	1.16958889869993e-07	0.926302566225133
MGP_C57BL6NJ_G0001320	NA	0.00269361662956547	0.976419748194619	-0.308486278594701	0.0718633558854669	0.567412700215305	0.172879631118111	2.28389916744536e-07	4.4708680615653e-07	0.879018413048741
MGP_C57BL6NJ_G0001321	NA	0.608403138370483	0.976419748194619	-0.0336255147112762	0.904890378480945	0.942095553641167	0.00827542656095194	1.55623593465362e-08	3.8551312963508e-08	0.854835095761157
MGP_C57BL6NJ_G0001322	NA	0.809184308831953	0.976419748194619	-0.016453228096285	0.3988332644991	0.567412700215305	0.0617952262579248	1.24215207685049e-08	3.18338263297109e-08	0.90835489545813
MGP_C57BL6NJ_G0001323	NA	0.809184308831953	0.976419748194619	-0.016453228096285	0.3988332644991	0.567412700215305	0.0617952262579248	1.24215207685049e-08	3.18338263297109e-08	0.90835489545813
MGP_C57BL6NJ_G0001324	NA	0.0732671688867312	0.976419748194619	-0.133964009851726	0.761769061227849	0.84708109500733	0.0225378735719057	5.03949565821856e-08	1.08206976523411e-07	0.828685513761575
MGP_C57BL6NJ_G0001325	NA	0.145668356823478	0.976419748194619	-0.116942188909679	0.505126951707727	0.657040744875216	0.0548768296263208	7.39386620105414e-08	1.54168299982101e-07	0.881607616393019
MGP_C57BL6NJ_G0001326	NA	0.459545396162213	0.976419748194619	-0.0861337549055629	0.161578718772071	0.567412700215305	0.178042941597914	8.30533893887898e-05	0.000130271560005767	0.680349912905988
MGP_C57BL6NJ_G0001327	NA	0.942267334082823	0.991141369514115	-0.00569053249944078	0.581674377005836	0.724813434153265	0.0461975284401359	7.26564380222151e-08	1.51725692754013e-07	0.901721833506011
MGP_C57BL6NJ_G0001328	NA	0.965008261851535	0.993638237070036	0.00315102839271356	0.437046234308736	0.598087014176847	0.059943558637652	3.16580232493208e-08	7.09018954483563e-08	0.88537427309787
MGP_C57BL6NJ_G0001329	NA	0.809184308831953	0.976419748194619	-0.016453228096285	0.3988332644991	0.567412700215305	0.0617952262579248	1.24215207685049e-08	3.18338263297109e-08	0.90835489545813
MGP_C57BL6NJ_G0001330	NA	0.809184308831953	0.976419748194619	-0.016453228096285	0.3988332644991	0.567412700215305	0.0617952262579248	1.24215207685049e-08	3.18338263297109e-08	0.90835489545813
MGP_C57BL6NJ_G0001331	NA	0.809184308831953	0.976419748194619	-0.016453228096285	0.3988332644991	0.567412700215305	0.0617952262579248	1.24215207685049e-08	3.18338263297109e-08	0.90835489545813
MGP_C57BL6NJ_G0001332	NA	0.119464124089438	0.976419748194619	-0.279736015086853	0.334756477920817	0.567412700215305	0.178175867538045	0.435227036903808	0.466925771677129	0.143181148644924
MGP_C57BL6NJ_G0001333	NA	0.16494317032872	0.976419748194619	-0.16444197705999	0.0101293446717549	0.216140019717089	0.35723424703734	0.00494047307250773	0.00662096855999642	0.401905417360459
MGP_C57BL6NJ_G0001334	NA	0.809184308831953	0.976419748194619	-0.016453228096285	0.3988332644991	0.567412700215305	0.0617952262579248	1.24215207685049e-08	3.18338263297109e-08	0.90835489545813
MGP_C57BL6NJ_G0001335	NA	0.83526080785758	0.986569909194774	0.0202901749340987	0.101074787855196	0.567412700215305	0.179257221205678	5.36668512081246e-07	1.01116201361649e-06	0.938257853638941
MGP_C57BL6NJ_G0001336	NA	0.0934461202625609	0.976419748194619	-0.228414774216695	0.0652887272543342	0.567412700215305	-0.269530712453523	0.206526469376229	0.231965518227791	-0.177829790334157
MGP_C57BL6NJ_G0001337	NA	0.10367798110963	0.976419748194619	-0.239846269221131	0.463411042617688	0.620848598373668	-0.10970359256137	0.0259997209077149	0.032423320593062	0.365651307293848
MGP_C57BL6NJ_G0001338	NA	0.859628226879911	0.989178127225888	-0.031797825379599	0.0341494122251747	0.407147779001452	0.443588935962392	0.000866056798466932	0.00124540173717049	0.809024719804602
MGP_C57BL6NJ_G0001339	NA	0.747682147109419	0.976419748194619	0.0273779070644626	0.763657147220181	0.848537765081593	0.0271344190613638	3.53610333429333e-07	6.77655578127549e-07	0.848428653669185
MGP_C57BL6NJ_G0001340	NA	0.995966825504802	0.99942006172069	-0.000506136925633875	0.0145528516382767	0.264684864145872	0.294465854977894	0.523628947113912	0.554312958310766	0.0682973158950246
MGP_C57BL6NJ_G0001341	NA	0.348843896139307	0.976419748194619	-0.110788769469551	0.985388394809492	0.991075342986351	0.00225621485309619	0.000424198856795285	0.00062680402753086	0.570903750035698
MGP_C57BL6NJ_G0001342	NA	0.240851778974101	0.976419748194619	-0.0936363301206736	0.585522619848601	0.728217622198219	0.0451636083644766	1.30291898110287e-07	2.62609423081827e-07	0.846627236190112
MGP_C57BL6NJ_G0001343	NA	0.939548189425005	0.98999124921463	-0.00527021154249848	0.620893132786306	0.746547352446404	0.0366334390119049	2.21056405104534e-08	5.24070094062939e-08	0.88319310821211
MGP_C57BL6NJ_G0001344	NA	0.245400984896933	0.976419748194619	-0.0826220226959793	0.210317335939673	0.567412700215305	0.0949396071125038	6.66345113855627e-09	3.18338263297109e-08	0.973154595821457
MGP_C57BL6NJ_G0001345	NA	0.235603563238056	0.976419748194619	-0.0920404169936529	0.479953603347662	0.635315915765738	0.0570628041363724	7.42062187712505e-08	1.54686937501501e-07	0.863659945626017
MGP_C57BL6NJ_G0001346	NA	0.897903708214181	0.989178127225888	-0.00830617764203767	0.375654779131932	0.567412700215305	0.0617952262579249	5.38716101184865e-09	3.18338263297109e-08	0.926685758980186
MGP_C57BL6NJ_G0001347	NA	0.393448263859372	0.976419748194619	-0.107527935207249	0.163350674482736	0.567412700215305	0.191040389706958	4.80107499306197e-05	7.67802081834648e-05	0.777050660797357
MGP_C57BL6NJ_G0001348	NA	0.809184308831953	0.976419748194619	-0.016453228096285	0.3988332644991	0.567412700215305	0.0617952262579248	1.24215207685049e-08	3.18338263297109e-08	0.90835489545813
MGP_C57BL6NJ_G0001349	NA	0.809184308831953	0.976419748194619	-0.016453228096285	0.3988332644991	0.567412700215305	0.0617952262579248	1.24215207685049e-08	3.18338263297109e-08	0.90835489545813
MGP_C57BL6NJ_G0001350	NA	0.809184308831953	0.976419748194619	-0.016453228096285	0.3988332644991	0.567412700215305	0.0617952262579248	1.24215207685049e-08	3.18338263297109e-08	0.90835489545813
MGP_C57BL6NJ_G0001351	NA	0.809184308831953	0.976419748194619	-0.016453228096285	0.3988332644991	0.567412700215305	0.0617952262579248	1.24215207685049e-08	3.18338263297109e-08	0.90835489545813
MGP_C57BL6NJ_G0001352	NA	0.121992762452471	0.976419748194619	-0.120836788828674	0.000278081012876243	0.0300744615425657	-0.384092749478284	0.00132515831784251	0.00187444177697988	0.316875787929385
MGP_C57BL6NJ_G0001353	NA	0.587439394821793	0.976419748194619	-0.0519660405776773	0.0313529393554453	0.389405268566733	0.239590026444611	7.63283427874638e-07	1.41612834794655e-06	0.887750902491273
MGP_C57BL6NJ_G0001354	NA	0.742477683005504	0.976419748194619	-0.0243760036646338	0.314751013274424	0.567412700215305	0.08058456615011	2.13885565917079e-08	5.12599434481816e-08	0.943529993605171
MGP_C57BL6NJ_G0001355	NA	0.549518781517981	0.976419748194619	-0.0417695125073845	0.283015753695283	0.567412700215305	0.0807824395662492	1.53467918287838e-08	3.8116099823988e-08	0.90835489545813
MGP_C57BL6NJ_G0001356	NA	0.959238723325338	0.993638237070036	-0.00497877810273139	0.0989509048671891	0.567412700215305	0.180378125017894	1.16194255162774e-06	2.12044196466453e-06	0.874271064373195
MGP_C57BL6NJ_G0001357	NA	0.809184308831953	0.976419748194619	-0.016453228096285	0.3988332644991	0.567412700215305	0.0617952262579248	1.24215207685049e-08	3.18338263297109e-08	0.90835489545813
MGP_C57BL6NJ_G0001358	NA	0.929900219573065	0.98999124921463	0.0070595818273957	0.724290914833889	0.819412634397768	0.0300950334975049	1.72819035512501e-07	3.43224467329883e-07	0.853919602367187
MGP_C57BL6NJ_G0001359	NA	0.638538361609893	0.976419748194619	-0.0341128781162566	0.302641937489304	0.567412700215305	0.0807824395662496	2.02994228865576e-08	4.8814826352771e-08	0.925582322838168
MGP_C57BL6NJ_G0001360	NA	0.809184308831953	0.976419748194619	-0.016453228096285	0.3988332644991	0.567412700215305	0.0617952262579248	1.24215207685049e-08	3.18338263297109e-08	0.90835489545813
MGP_C57BL6NJ_G0001361	NA	0.875071150772661	0.989178127225888	0.00995530462751881	0.142635667636407	0.567412700215305	0.102883561364427	4.12907822021599e-09	3.18338263297109e-08	0.926685758980187
MGP_C57BL6NJ_G0001362	NA	0.809184308831953	0.976419748194619	-0.016453228096285	0.3988332644991	0.567412700215305	0.0617952262579248	1.24215207685049e-08	3.18338263297109e-08	0.90835489545813
MGP_C57BL6NJ_G0001363	NA	0.911586670705962	0.989178127225888	-0.00810241036642508	0.307977366291049	0.567412700215305	0.0805845661501096	2.81460391008796e-08	6.44482822001809e-08	0.90835489545813
MGP_C57BL6NJ_G0001364	NA	0.549518781517981	0.976419748194619	-0.0417695125073845	0.283015753695283	0.567412700215305	0.0807824395662492	1.53467918287838e-08	3.8116099823988e-08	0.90835489545813
MGP_C57BL6NJ_G0001365	NA	0.917603813469084	0.989178127225888	-0.0063312156967092	0.677014183223028	0.784328011724552	0.0271283148623445	5.80814176289656e-09	3.18338263297109e-08	0.870660340427316
MGP_C57BL6NJ_G0001366	NA	0.978452904232553	0.99639415727743	0.00211119957146812	0.4913910473861	0.644888962938737	0.0576039437898498	8.45917412909011e-08	1.74784655195182e-07	0.88537427309787
MGP_C57BL6NJ_G0001367	NA	0.636721569851237	0.976419748194619	-0.032447150550835	0.176702828748356	0.567412700215305	0.101757753968486	1.31654256276058e-08	3.35624028917384e-08	0.90835489545813
MGP_C57BL6NJ_G0001368	NA	0.663362883058421	0.976419748194619	-0.0328715876563775	0.321107825814065	0.567412700215305	0.0807824395662493	3.12435643497064e-08	7.01725196239962e-08	0.928375226372896
MGP_C57BL6NJ_G0001369	NA	0.313120818026977	0.976419748194619	-0.0711026039791895	0.598669041474169	0.738732970949225	0.0387558651127493	1.57134105747104e-08	3.88575747270519e-08	0.903263205079957
MGP_C57BL6NJ_G0001370	NA	0.92876773427005	0.98999124921463	0.00756385691306703	0.276653051410607	0.567412700215305	-0.100015706995851	2.76277575731998e-07	5.3587783320077e-07	0.863863980783817
MGP_C57BL6NJ_G0001371	NA	0.914960945180944	0.989178127225888	-0.00706258154517967	0.249897020125336	0.567412700215305	0.0829241809979118	8.83256755391063e-09	3.18338263297109e-08	0.90835489545813
MGP_C57BL6NJ_G0001372	NA	0.0880192475551997	0.976419748194619	-0.192248932414407	0.540814079518854	0.689408363348315	0.0693417537429867	2.49652588545675e-05	4.09465316337216e-05	0.710086205266518
MGP_C57BL6NJ_G0001373	NA	0.176329176124182	0.976419748194619	-0.143374966745867	0.566793661880096	0.7123697494798	0.0624518906329436	3.14217376623127e-06	5.54508396044343e-06	0.83589473115835
MGP_C57BL6NJ_G0001374	NA	0.2417577416209	0.976419748194619	-0.088893447293535	0.430390636823084	0.594626638926857	0.0625370126141547	5.15145411478891e-08	1.10380244919437e-07	0.872841505313075
MGP_C57BL6NJ_G0001375	NA	0.708482219168573	0.976419748194619	0.022490652973639	0.304141907498824	0.567412700215305	0.0668070991181989	5.07515029583388e-09	3.18338263297109e-08	0.863220492638001
MGP_C57BL6NJ_G0001376	NA	0.809184308831953	0.976419748194619	-0.016453228096285	0.3988332644991	0.567412700215305	0.0617952262579248	1.24215207685049e-08	3.18338263297109e-08	0.90835489545813
MGP_C57BL6NJ_G0001377	NA	0.512005238964393	0.976419748194619	-0.0471723762898526	0.610270228782518	0.744067273630852	0.0387558651127493	2.91306093312266e-08	6.59022708183101e-08	0.885315534312954
MGP_C57BL6NJ_G0001378	NA	0.946514960755302	0.991739111479068	0.00565651780623981	0.771086384486133	0.85388384197097	0.0260640567121344	5.3598775001139e-07	1.00992565963129e-06	0.811593194010042
MGP_C57BL6NJ_G0001379	NA	0.809184308831953	0.976419748194619	-0.016453228096285	0.3988332644991	0.567412700215305	0.0617952262579248	1.24215207685049e-08	3.18338263297109e-08	0.90835489545813
MGP_C57BL6NJ_G0001380	NA	0.910504021483969	0.989178127225888	0.00768728442010433	0.0223421135623856	0.328295824511646	0.184942367850513	1.54669112939812e-08	3.83981909779356e-08	0.895822127673335
MGP_C57BL6NJ_G0001381	NA	0.799290834260169	0.976419748194619	-0.0233279965263065	0.692299696068908	0.795310577775589	-0.0385822895203424	1.14582950010986e-06	2.09308182798538e-06	0.823408154447248
MGP_C57BL6NJ_G0001382	NA	0.597713644838855	0.976419748194619	-0.0378500143333032	0.435487452192702	0.597346371933827	0.0597311795149857	2.91803365319894e-08	6.59240443326463e-08	0.885315534312955
MGP_C57BL6NJ_G0001383	NA	0.503960046556617	0.976419748194619	0.0642636578052216	0.6780865168123	0.785039201685591	0.0420995813268933	5.79017557633388e-06	1.00037350511033e-05	0.736207887514748
MGP_C57BL6NJ_G0001384	NA	0.880852799728468	0.989178127225888	-0.0129584920324884	0.477101208777612	0.632885587202916	-0.0658425403136413	3.5271795087542e-06	6.20081688288793e-06	0.699766540176874
MGP_C57BL6NJ_G0001385	NA	0.809184308831953	0.976419748194619	-0.016453228096285	0.3988332644991	0.567412700215305	0.0617952262579248	1.24215207685049e-08	3.18338263297109e-08	0.90835489545813
MGP_C57BL6NJ_G0001386	NA	0.809184308831953	0.976419748194619	-0.016453228096285	0.3988332644991	0.567412700215305	0.0617952262579248	1.24215207685049e-08	3.18338263297109e-08	0.90835489545813
MGP_C57BL6NJ_G0001387	NA	0.809184308831953	0.976419748194619	-0.016453228096285	0.3988332644991	0.567412700215305	0.0617952262579248	1.24215207685049e-08	3.18338263297109e-08	0.90835489545813
MGP_C57BL6NJ_G0001388	NA	0.809184308831953	0.976419748194619	-0.016453228096285	0.3988332644991	0.567412700215305	0.0617952262579248	1.24215207685049e-08	3.18338263297109e-08	0.90835489545813
MGP_C57BL6NJ_G0001389	NA	0.93582398618853	0.98999124921463	0.00573254273040063	0.992931374890363	0.995515720236268	0.000668906897021164	3.82431228448445e-08	8.45669959405205e-08	0.86341127325274
MGP_C57BL6NJ_G0001390	NA	0.941169882410461	0.990889451561122	-0.00613420729663184	0.0730792188104727	0.567412700215305	0.168923888269136	3.58093351595866e-06	6.29208707962517e-06	0.672052792055804
MGP_C57BL6NJ_G0001391	NA	0.065327187814842	0.976419748194619	0.287002591691032	0.756838548827114	0.843332624075373	-0.0477410867128091	5.00187327799575e-05	7.98640141830651e-05	0.904295540411681
MGP_C57BL6NJ_G0001392	NA	0.250603260745601	0.976419748194619	-0.0870265059852729	0.240613507242465	0.567412700215305	0.0943912028239958	1.74329494416722e-08	4.24784728568957e-08	0.95613491606857
MGP_C57BL6NJ_G0001393	NA	0.976793849370673	0.99639415727743	-0.00235708006392703	0.390720906302326	0.567412700215305	0.074888692544431	1.73886288366202e-07	3.45077251097872e-07	0.861888115216684
MGP_C57BL6NJ_G0001394	NA	0.809184308831953	0.976419748194619	-0.016453228096285	0.3988332644991	0.567412700215305	0.0617952262579248	1.24215207685049e-08	3.18338263297109e-08	0.90835489545813
MGP_C57BL6NJ_G0001395	NA	0.147497915207722	0.976419748194619	-0.139680323337127	0.680146573020213	0.786449375707942	-0.0405198559003088	0.00131371585474781	0.00185889617416922	0.393950676499718
MGP_C57BL6NJ_G0001396	NA	0.985109605452794	0.997709690677893	-0.00164201271889101	0.484631440815902	0.639359134234236	0.0658709573423215	0.476578782914026	0.508092721838169	0.0671160088918295
MGP_C57BL6NJ_G0001397	NA	0.712551982718267	0.976419748194619	-0.0208660811083788	0.698332459904337	0.799759484594916	0.0232885461481594	1.18844401912297e-09	3.18338263297109e-08	0.917190623098013
MGP_C57BL6NJ_G0001398	NA	0.230756045564777	0.976419748194619	0.125784645388711	0.944502714166143	0.966130573315229	0.00752469274930443	8.43304947844236e-06	1.43746592457713e-05	0.759336646088167
MGP_C57BL6NJ_G0001399	NA	0.39060484432791	0.976419748194619	-0.0754942802443638	0.279724969128465	0.567412700215305	-0.101720010085782	4.36649823591277e-06	7.6180157073063e-06	0.687417096511848
MGP_C57BL6NJ_G0001400	NA	0.660559619186115	0.976419748194619	0.0301657457935227	0.634819574113781	0.756032805069956	0.0346281310538816	1.55668792090055e-08	3.85601853325598e-08	0.895987453095402
MGP_C57BL6NJ_G0001401	NA	0.549518781517981	0.976419748194619	-0.0417695125073845	0.283015753695283	0.567412700215305	0.0807824395662492	1.53467918287838e-08	3.8116099823988e-08	0.90835489545813
MGP_C57BL6NJ_G0001402	NA	0.331448201144785	0.976419748194619	-0.0791147984519355	0.192385551273107	0.567412700215305	0.114409745115711	1.21366818177704e-07	2.45547783520362e-07	0.877037771236587
MGP_C57BL6NJ_G0001403	NA	0.886287030652122	0.989178127225888	0.00930802932927606	0.140595181401858	0.567412700215305	0.106359136430863	2.02102428006283e-08	4.8634520926187e-08	0.833306169915204
MGP_C57BL6NJ_G0001404	NA	0.914960945180944	0.989178127225888	-0.00706258154517967	0.249897020125336	0.567412700215305	0.0829241809979118	8.83256755391063e-09	3.18338263297109e-08	0.90835489545813
MGP_C57BL6NJ_G0001405	NA	0.809184308831953	0.976419748194619	-0.016453228096285	0.3988332644991	0.567412700215305	0.0617952262579248	1.24215207685049e-08	3.18338263297109e-08	0.90835489545813
MGP_C57BL6NJ_G0001406	NA	0.809184308831953	0.976419748194619	-0.016453228096285	0.3988332644991	0.567412700215305	0.0617952262579248	1.24215207685049e-08	3.18338263297109e-08	0.90835489545813
MGP_C57BL6NJ_G0001407	NA	0.809184308831953	0.976419748194619	-0.016453228096285	0.3988332644991	0.567412700215305	0.0617952262579248	1.24215207685049e-08	3.18338263297109e-08	0.90835489545813
MGP_C57BL6NJ_G0001408	NA	0.88777851106982	0.989178127225888	0.00943528663892751	0.167722148711533	0.567412700215305	0.101713520890097	7.91006386438571e-09	3.18338263297109e-08	0.926685758980187
MGP_C57BL6NJ_G0001409	NA	0.809184308831953	0.976419748194619	-0.016453228096285	0.3988332644991	0.567412700215305	0.0617952262579248	1.24215207685049e-08	3.18338263297109e-08	0.90835489545813
MGP_C57BL6NJ_G0001410	NA	0.809184308831953	0.976419748194619	-0.016453228096285	0.3988332644991	0.567412700215305	0.0617952262579248	1.24215207685049e-08	3.18338263297109e-08	0.90835489545813
MGP_C57BL6NJ_G0001411	NA	0.809184308831953	0.976419748194619	-0.016453228096285	0.3988332644991	0.567412700215305	0.0617952262579248	1.24215207685049e-08	3.18338263297109e-08	0.90835489545813
MGP_C57BL6NJ_G0001412	NA	0.885096322162488	0.989178127225888	-0.0117634898648082	0.174682199635646	0.567412700215305	-0.121677398645373	1.36849761362701e-06	2.48480809522087e-06	0.719432537848751
MGP_C57BL6NJ_G0001413	NA	0.609176662531591	0.976419748194619	-0.0397600823607612	0.647800198729853	0.763001397661377	0.0376416419213126	5.87806700088255e-08	1.24752592199582e-07	0.904221642036283
MGP_C57BL6NJ_G0001414	NA	0.539488996408933	0.976419748194619	0.109833227685866	0.252641797833111	0.567412700215305	-0.221404848837083	0.328698312027444	0.359089997290617	0.187659430241408
MGP_C57BL6NJ_G0001415	NA	0.745872998738283	0.976419748194619	0.0275504966305885	0.0126041457551001	0.244167078558859	0.256148730314402	8.20791329684432e-07	1.51953066696883e-06	0.785790909801036
MGP_C57BL6NJ_G0001416	NA	0.0779764280096633	0.976419748194619	0.129932925047283	0.715221430916118	0.812962029714562	-0.0268156428224965	0.000425621557091121	0.000628815800833081	0.339535665133809
MGP_C57BL6NJ_G0001417	NA	0.862284523863949	0.989178127225888	0.0159621814747843	0.223417975563882	0.567412700215305	-0.122433544869946	0.691634852173668	0.716261403078853	0.0388126640632781
MGP_C57BL6NJ_G0001418	NA	0.859541041657921	0.989178127225888	-0.0192810298922161	0.679966979223934	0.786352335457861	0.0478077728389072	0.102155453716451	0.119249067811878	0.199529107122416
MGP_C57BL6NJ_G0001419	NA	0.809184308831953	0.976419748194619	-0.016453228096285	0.3988332644991	0.567412700215305	0.0617952262579248	1.24215207685049e-08	3.18338263297109e-08	0.90835489545813
MGP_C57BL6NJ_G0001420	NA	0.735110468279042	0.976419748194619	0.0248782735734268	0.298164389746024	0.567412700215305	0.0827705406601614	1.22420184835405e-08	3.18338263297109e-08	0.980375459812745
MGP_C57BL6NJ_G0001421	NA	0.809184308831953	0.976419748194619	-0.016453228096285	0.3988332644991	0.567412700215305	0.0617952262579248	1.24215207685049e-08	3.18338263297109e-08	0.90835489545813
MGP_C57BL6NJ_G0001422	NA	0.809184308831953	0.976419748194619	-0.016453228096285	0.3988332644991	0.567412700215305	0.0617952262579248	1.24215207685049e-08	3.18338263297109e-08	0.90835489545813
MGP_C57BL6NJ_G0001423	NA	0.809184308831953	0.976419748194619	-0.016453228096285	0.3988332644991	0.567412700215305	0.0617952262579248	1.24215207685049e-08	3.18338263297109e-08	0.90835489545813
MGP_C57BL6NJ_G0001424	NA	0.809184308831953	0.976419748194619	-0.016453228096285	0.3988332644991	0.567412700215305	0.0617952262579248	1.24215207685049e-08	3.18338263297109e-08	0.90835489545813
MGP_C57BL6NJ_G0001425	NA	0.892659573294858	0.989178127225888	-0.013791201224966	0.144578991477003	0.567412700215305	0.165205336119643	1.22790154326894e-06	2.23604527311785e-06	0.912333539837471
MGP_C57BL6NJ_G0001426	NA	0.897903708214181	0.989178127225888	-0.00830617764203767	0.375654779131932	0.567412700215305	0.0617952262579249	5.38716101184865e-09	3.18338263297109e-08	0.926685758980186
MGP_C57BL6NJ_G0001427	NA	0.809184308831953	0.976419748194619	-0.016453228096285	0.3988332644991	0.567412700215305	0.0617952262579248	1.24215207685049e-08	3.18338263297109e-08	0.90835489545813
MGP_C57BL6NJ_G0001428	NA	0.809184308831953	0.976419748194619	-0.016453228096285	0.3988332644991	0.567412700215305	0.0617952262579248	1.24215207685049e-08	3.18338263297109e-08	0.90835489545813
MGP_C57BL6NJ_G0001429	NA	0.809184308831953	0.976419748194619	-0.016453228096285	0.3988332644991	0.567412700215305	0.0617952262579248	1.24215207685049e-08	3.18338263297109e-08	0.90835489545813
MGP_C57BL6NJ_G0001430	NA	0.966877693033107	0.993638237070036	0.00308060618736146	0.485557038890648	0.639991585224149	0.05542277890409	4.75088931101806e-08	1.02481260767851e-07	0.88319310821211
MGP_C57BL6NJ_G0001431	NA	0.809184308831953	0.976419748194619	-0.016453228096285	0.3988332644991	0.567412700215305	0.0617952262579248	1.24215207685049e-08	3.18338263297109e-08	0.90835489545813
MGP_C57BL6NJ_G0001432	NA	0.809184308831953	0.976419748194619	-0.016453228096285	0.3988332644991	0.567412700215305	0.0617952262579248	1.24215207685049e-08	3.18338263297109e-08	0.90835489545813
MGP_C57BL6NJ_G0001433	NA	0.105697158812419	0.976419748194619	0.143009343369337	0.25231233463484	0.567412700215305	0.104435328400846	5.45960924956207e-06	9.45367663812474e-06	0.650504785931046
MGP_C57BL6NJ_G0001434	NA	0.149759162762445	0.976419748194619	-0.124338104717818	0.865347723847542	0.917380714263589	0.0148830377791539	2.71676547094571e-07	5.27464770770836e-07	0.845751639688985
MGP_C57BL6NJ_G0001435	NA	0.717364296309619	0.976419748194619	-0.0291499514047909	0.891626734666751	0.933631877155511	-0.0116105486700628	2.54653942900104e-07	4.95854879719774e-07	0.82604934635264
MGP_C57BL6NJ_G0001436	NA	0.809184308831953	0.976419748194619	-0.016453228096285	0.3988332644991	0.567412700215305	0.0617952262579248	1.24215207685049e-08	3.18338263297109e-08	0.90835489545813
MGP_C57BL6NJ_G0001437	NA	0.809184308831953	0.976419748194619	-0.016453228096285	0.3988332644991	0.567412700215305	0.0617952262579248	1.24215207685049e-08	3.18338263297109e-08	0.90835489545813
MGP_C57BL6NJ_G0001438	NA	0.809184308831953	0.976419748194619	-0.016453228096285	0.3988332644991	0.567412700215305	0.0617952262579248	1.24215207685049e-08	3.18338263297109e-08	0.90835489545813
MGP_C57BL6NJ_G0001439	NA	0.809184308831953	0.976419748194619	-0.016453228096285	0.3988332644991	0.567412700215305	0.0617952262579248	1.24215207685049e-08	3.18338263297109e-08	0.90835489545813
MGP_C57BL6NJ_G0001440	NA	0.523619403667522	0.976419748194619	-0.0710347045354745	0.627030309810257	0.7508906300563	0.0572029283107312	2.05708201980075e-05	3.3966772376452e-05	0.753906034569708
MGP_C57BL6NJ_G0001441	NA	0.978431573605868	0.99639415727743	0.00180825417327147	0.163529886036758	0.567412700215305	0.102883561364427	1.01147528321994e-08	3.18338263297109e-08	0.908354895458131
MGP_C57BL6NJ_G0001442	NA	0.809184308831953	0.976419748194619	-0.016453228096285	0.3988332644991	0.567412700215305	0.0617952262579248	1.24215207685049e-08	3.18338263297109e-08	0.90835489545813
MGP_C57BL6NJ_G0001443	NA	0.504071992762568	0.976419748194619	0.052582353207754	0.712274180388251	0.810674181724653	0.0305924673413142	2.12415184897843e-07	4.17445813587731e-07	0.815088487032781
MGP_C57BL6NJ_G0001444	NA	0.809184308831953	0.976419748194619	-0.016453228096285	0.3988332644991	0.567412700215305	0.0617952262579248	1.24215207685049e-08	3.18338263297109e-08	0.90835489545813
MGP_C57BL6NJ_G0001445	NA	0.735490267943536	0.976419748194619	0.0238962684605793	0.465567177802554	0.622594660930298	0.055217397289427	3.63549268249257e-08	8.06607152040151e-08	0.859672797347409
MGP_C57BL6NJ_G0001446	NA	0.809184308831953	0.976419748194619	-0.016453228096285	0.3988332644991	0.567412700215305	0.0617952262579248	1.24215207685049e-08	3.18338263297109e-08	0.90835489545813
MGP_C57BL6NJ_G0001447	NA	0.809184308831953	0.976419748194619	-0.016453228096285	0.3988332644991	0.567412700215305	0.0617952262579248	1.24215207685049e-08	3.18338263297109e-08	0.90835489545813
MGP_C57BL6NJ_G0001448	NA	0.809184308831953	0.976419748194619	-0.016453228096285	0.3988332644991	0.567412700215305	0.0617952262579248	1.24215207685049e-08	3.18338263297109e-08	0.90835489545813
MGP_C57BL6NJ_G0001449	NA	0.809184308831953	0.976419748194619	-0.016453228096285	0.3988332644991	0.567412700215305	0.0617952262579248	1.24215207685049e-08	3.18338263297109e-08	0.90835489545813
MGP_C57BL6NJ_G0001450	NA	0.835792163286847	0.986929909295738	-0.0164669004835221	0.487540084573385	0.641597068612905	0.0590247193368041	1.03487169356121e-07	2.11413838993314e-07	0.883439758815334
MGP_C57BL6NJ_G0001451	NA	0.809184308831953	0.976419748194619	-0.016453228096285	0.3988332644991	0.567412700215305	0.0617952262579248	1.24215207685049e-08	3.18338263297109e-08	0.90835489545813
MGP_C57BL6NJ_G0001452	NA	0.809184308831953	0.976419748194619	-0.016453228096285	0.3988332644991	0.567412700215305	0.0617952262579248	1.24215207685049e-08	3.18338263297109e-08	0.90835489545813
MGP_C57BL6NJ_G0001453	NA	0.118920772093458	0.976419748194619	0.169367659326343	0.238310053526839	0.567412700215305	-0.132929244003138	0.907930322222957	0.917102011807425	-0.0126725866272928
MGP_C57BL6NJ_G0001454	NA	0.711699279968583	0.976419748194619	-0.0315414405775125	0.305824223765188	0.567412700215305	0.0944499416089119	1.43645018385843e-07	2.88025923136368e-07	0.920549371244911
MGP_C57BL6NJ_G0001455	NA	0.809184308831953	0.976419748194619	-0.016453228096285	0.3988332644991	0.567412700215305	0.0617952262579248	1.24215207685049e-08	3.18338263297109e-08	0.90835489545813
MGP_C57BL6NJ_G0001456	NA	0.07246683145651	0.976419748194619	-0.200532710191636	0.0300328861421836	0.381368792170964	-0.265215899407126	0.000208631053584542	0.000316972658379443	-0.557230390887226
MGP_C57BL6NJ_G0001457	NA	0.901324043971325	0.989178127225888	-0.0105205727758441	0.334925660469743	0.567412700215305	0.0884224235637997	2.72859411076122e-07	5.29647799782514e-07	0.867134576704532
MGP_C57BL6NJ_G0001458	NA	0.712235835664563	0.976419748194619	0.0426683086446039	0.35264697624738	0.567412700215305	0.115756560028784	2.95914716397306e-05	4.82166644190789e-05	0.758970802724227
MGP_C57BL6NJ_G0001459	NA	0.84368759072213	0.989178127225888	-0.014259600245855	0.333362932627788	0.567412700215305	0.0755793132450285	2.98456514455483e-08	6.73345815468654e-08	0.895256900363916
MGP_C57BL6NJ_G0001460	NA	0.793091618620066	0.976419748194619	0.018886428643533	0.438682449071606	0.599731632663445	0.0597899182999014	2.02067490843438e-08	4.86289610071604e-08	0.920932563999965
MGP_C57BL6NJ_G0001461	NA	0.363254877501797	0.976419748194619	0.075842311999161	0.173473157103385	0.567412700215305	0.123021216542613	6.03660132994462e-07	1.13167687645623e-06	0.781112755458246
MGP_C57BL6NJ_G0001462	NA	0.809184308831953	0.976419748194619	-0.016453228096285	0.3988332644991	0.567412700215305	0.0617952262579248	1.24215207685049e-08	3.18338263297109e-08	0.90835489545813
MGP_C57BL6NJ_G0001463	NA	0.809184308831953	0.976419748194619	-0.016453228096285	0.3988332644991	0.567412700215305	0.0617952262579248	1.24215207685049e-08	3.18338263297109e-08	0.90835489545813
MGP_C57BL6NJ_G0001464	NA	0.91349857889235	0.989178127225888	0.0100693229813205	0.00332533930745191	0.120126320545932	0.347453512523381	2.33275274768959e-06	4.15846012283331e-06	0.780043328214802
MGP_C57BL6NJ_G0001465	NA	0.809184308831953	0.976419748194619	-0.016453228096285	0.3988332644991	0.567412700215305	0.0617952262579248	1.24215207685049e-08	3.18338263297109e-08	0.90835489545813
MGP_C57BL6NJ_G0001466	NA	0.959521462613522	0.993638237070036	0.00494327290374339	0.295714324978551	0.567412700215305	0.110468751305803	2.00070833933846e-07	3.94423660009449e-07	1.02323669979592
MGP_C57BL6NJ_G0001467	NA	0.458158243538737	0.976419748194619	0.0467044583407376	0.228353032047815	0.567412700215305	0.081945430857734	0.6364679588086	0.663712857222965	-0.0313489499839657
MGP_C57BL6NJ_G0001468	NA	0.0822451852151797	0.976419748194619	-0.206195070694504	0.557548245565202	0.703949623594258	0.0698069434930254	2.58835488466967e-05	4.23917509645197e-05	0.743178058219839
MGP_C57BL6NJ_G0001469	NA	0.809184308831953	0.976419748194619	-0.016453228096285	0.3988332644991	0.567412700215305	0.0617952262579248	1.24215207685049e-08	3.18338263297109e-08	0.90835489545813
MGP_C57BL6NJ_G0001470	NA	0.736346352471388	0.976419748194619	0.0243994510468355	0.199774907501481	0.567412700215305	0.101713520890096	1.31544355140584e-08	3.35624028917384e-08	0.960355128897979
MGP_C57BL6NJ_G0001471	NA	0.809184308831953	0.976419748194619	-0.016453228096285	0.3988332644991	0.567412700215305	0.0617952262579248	1.24215207685049e-08	3.18338263297109e-08	0.90835489545813
MGP_C57BL6NJ_G0001472	NA	0.809184308831953	0.976419748194619	-0.016453228096285	0.3988332644991	0.567412700215305	0.0617952262579248	1.24215207685049e-08	3.18338263297109e-08	0.90835489545813
MGP_C57BL6NJ_G0001473	NA	0.809184308831953	0.976419748194619	-0.016453228096285	0.3988332644991	0.567412700215305	0.0617952262579248	1.24215207685049e-08	3.18338263297109e-08	0.90835489545813
MGP_C57BL6NJ_G0001474	NA	0.809184308831953	0.976419748194619	-0.016453228096285	0.3988332644991	0.567412700215305	0.0617952262579248	1.24215207685049e-08	3.18338263297109e-08	0.90835489545813
MGP_C57BL6NJ_G0001475	NA	0.964755933707745	0.993638237070036	0.00404390248214416	0.483006708633261	0.637939539294932	0.0687787686523266	5.37260148272036e-07	1.0122303357418e-06	0.880746128807958
MGP_C57BL6NJ_G0001476	NA	0.93255065260043	0.98999124921463	-0.00623961815839181	0.621314429173038	0.746547352446404	0.0388146038976648	4.28537623011665e-08	9.32966609784943e-08	0.88537427309787
MGP_C57BL6NJ_G0001477	NA	0.809184308831953	0.976419748194619	-0.016453228096285	0.3988332644991	0.567412700215305	0.0617952262579248	1.24215207685049e-08	3.18338263297109e-08	0.90835489545813
MGP_C57BL6NJ_G0001478	NA	0.809184308831953	0.976419748194619	-0.016453228096285	0.3988332644991	0.567412700215305	0.0617952262579248	1.24215207685049e-08	3.18338263297109e-08	0.90835489545813
MGP_C57BL6NJ_G0001479	NA	0.809184308831953	0.976419748194619	-0.016453228096285	0.3988332644991	0.567412700215305	0.0617952262579248	1.24215207685049e-08	3.18338263297109e-08	0.90835489545813
MGP_C57BL6NJ_G0001480	NA	0.809184308831953	0.976419748194619	-0.016453228096285	0.3988332644991	0.567412700215305	0.0617952262579248	1.24215207685049e-08	3.18338263297109e-08	0.90835489545813
MGP_C57BL6NJ_G0001481	NA	0.651279333590078	0.976419748194619	-0.0334186947775246	0.216629606018701	0.567412700215305	0.0995717794584344	3.13651491094317e-08	7.03648415825272e-08	0.90835489545813
MGP_C57BL6NJ_G0001482	NA	0.809184308831953	0.976419748194619	-0.016453228096285	0.3988332644991	0.567412700215305	0.0617952262579248	1.24215207685049e-08	3.18338263297109e-08	0.90835489545813
MGP_C57BL6NJ_G0001483	NA	0.809184308831953	0.976419748194619	-0.016453228096285	0.3988332644991	0.567412700215305	0.0617952262579248	1.24215207685049e-08	3.18338263297109e-08	0.90835489545813
MGP_C57BL6NJ_G0001484	NA	0.809184308831953	0.976419748194619	-0.016453228096285	0.3988332644991	0.567412700215305	0.0617952262579248	1.24215207685049e-08	3.18338263297109e-08	0.90835489545813
MGP_C57BL6NJ_G0001485	NA	0.809184308831953	0.976419748194619	-0.016453228096285	0.3988332644991	0.567412700215305	0.0617952262579248	1.24215207685049e-08	3.18338263297109e-08	0.90835489545813
MGP_C57BL6NJ_G0001486	NA	0.889571806208381	0.989178127225888	-0.00840316731314819	0.649874382135613	0.76454605910249	0.0292507409631882	3.87094221940768e-09	3.18338263297109e-08	0.890610063004709
MGP_C57BL6NJ_G0001487	NA	0.354164955344503	0.976419748194619	0.11381881556353	0.0720210909379947	0.567412700215305	-0.246360060438481	0.00239279274799522	0.00330509876531307	0.474482187861034
MGP_C57BL6NJ_G0001488	NA	0.911586670705962	0.989178127225888	-0.00810241036642508	0.307977366291049	0.567412700215305	0.0805845661501096	2.81460391008796e-08	6.44482822001809e-08	0.90835489545813
MGP_C57BL6NJ_G0001489	NA	0.809184308831953	0.976419748194619	-0.016453228096285	0.3988332644991	0.567412700215305	0.0617952262579248	1.24215207685049e-08	3.18338263297109e-08	0.90835489545813
MGP_C57BL6NJ_G0001490	NA	0.809184308831953	0.976419748194619	-0.016453228096285	0.3988332644991	0.567412700215305	0.0617952262579248	1.24215207685049e-08	3.18338263297109e-08	0.90835489545813
MGP_C57BL6NJ_G0001491	NA	0.973621929267404	0.995678345308989	0.00238642284862941	0.633818811058598	0.755374014077853	0.0366334390119055	2.74933169493381e-08	6.36559350234901e-08	0.900420535592148
MGP_C57BL6NJ_G0001492	NA	0.809184308831953	0.976419748194619	-0.016453228096285	0.3988332644991	0.567412700215305	0.0617952262579248	1.24215207685049e-08	3.18338263297109e-08	0.90835489545813
MGP_C57BL6NJ_G0001493	NA	0.809184308831953	0.976419748194619	-0.016453228096285	0.3988332644991	0.567412700215305	0.0617952262579248	1.24215207685049e-08	3.18338263297109e-08	0.90835489545813
MGP_C57BL6NJ_G0001494	NA	0.939548189425005	0.98999124921463	-0.00527021154249848	0.620893132786306	0.746547352446404	0.0366334390119049	2.21056405104534e-08	5.24070094062939e-08	0.88319310821211
MGP_C57BL6NJ_G0001495	NA	0.809184308831953	0.976419748194619	-0.016453228096285	0.3988332644991	0.567412700215305	0.0617952262579248	1.24215207685049e-08	3.18338263297109e-08	0.90835489545813
MGP_C57BL6NJ_G0001496	NA	0.809184308831953	0.976419748194619	-0.016453228096285	0.3988332644991	0.567412700215305	0.0617952262579248	1.24215207685049e-08	3.18338263297109e-08	0.90835489545813
MGP_C57BL6NJ_G0001497	NA	0.809184308831953	0.976419748194619	-0.016453228096285	0.3988332644991	0.567412700215305	0.0617952262579248	1.24215207685049e-08	3.18338263297109e-08	0.90835489545813
MGP_C57BL6NJ_G0001498	NA	0.394812120983366	0.976419748194619	-0.06934598300066	0.393423954669898	0.567412700215305	0.0737752169020092	1.24269380943026e-07	2.51012422521162e-07	0.879562339332732
MGP_C57BL6NJ_G0001499	NA	0.997972324942092	0.999883287056086	-0.000185344292921532	0.343694688892573	0.567412700215305	0.0746070603110519	1.00563997677998e-07	2.05820648036488e-07	0.813772572330865
MGP_C57BL6NJ_G0001500	NA	0.760773472477029	0.976419748194619	-0.0188320043777027	0.286549925794986	0.567412700215305	0.0714309557544392	5.85664223265366e-09	3.18338263297109e-08	0.877874456906333
MGP_C57BL6NJ_G0001501	NA	0.329341544595099	0.976419748194619	0.124993020534412	0.729217029935987	0.822740091371676	0.0462522844000594	0.273488489701794	0.302114250497933	0.1495974491318
MGP_C57BL6NJ_G0001502	NA	0.809184308831953	0.976419748194619	-0.016453228096285	0.3988332644991	0.567412700215305	0.0617952262579248	1.24215207685049e-08	3.18338263297109e-08	0.90835489545813
MGP_C57BL6NJ_G0001503	NA	0.942350110016556	0.991141369514115	0.00602693095432798	0.190970750156164	0.567412700215305	0.119732038809599	4.54774723336012e-08	9.84299389348013e-08	0.995828484983522
MGP_C57BL6NJ_G0001504	NA	0.809184308831953	0.976419748194619	-0.016453228096285	0.3988332644991	0.567412700215305	0.0617952262579248	1.24215207685049e-08	3.18338263297109e-08	0.90835489545813
MGP_C57BL6NJ_G0001505	NA	0.809184308831953	0.976419748194619	-0.016453228096285	0.3988332644991	0.567412700215305	0.0617952262579248	1.24215207685049e-08	3.18338263297109e-08	0.90835489545813
MGP_C57BL6NJ_G0001506	NA	0.809184308831953	0.976419748194619	-0.016453228096285	0.3988332644991	0.567412700215305	0.0617952262579248	1.24215207685049e-08	3.18338263297109e-08	0.90835489545813
MGP_C57BL6NJ_G0001507	NA	0.809184308831953	0.976419748194619	-0.016453228096285	0.3988332644991	0.567412700215305	0.0617952262579248	1.24215207685049e-08	3.18338263297109e-08	0.90835489545813
MGP_C57BL6NJ_G0001508	NA	0.809184308831953	0.976419748194619	-0.016453228096285	0.3988332644991	0.567412700215305	0.0617952262579248	1.24215207685049e-08	3.18338263297109e-08	0.90835489545813
MGP_C57BL6NJ_G0001509	NA	0.377255121971954	0.976419748194619	0.104734820839342	0.961898981969215	0.976382158227883	0.00591519379041216	7.38085439168133e-05	0.000116258852836199	0.698389174332063
MGP_C57BL6NJ_G0001510	NA	0.036354536599087	0.976419748194619	-0.294683956686748	0.735870196551759	0.827597216016848	0.0460618641371897	0.729237706485472	0.751755431280626	-0.0472710111823374
MGP_C57BL6NJ_G0001511	NA	0.730429353540222	0.976419748194619	0.0393541660365558	0.994663006293997	0.996728381238783	0.000808383937982636	2.95288214338847e-05	4.81222132789421e-05	0.749817393186992
MGP_C57BL6NJ_G0001512	NA	0.825249951377373	0.982159871583586	-0.0198613041934222	0.943756749285129	0.965718749254705	-0.00672500078401623	0.00024462488875528	0.000369377560097577	0.471052259190683
MGP_C57BL6NJ_G0001513	NA	0.688037871626337	0.976419748194619	0.0349924627432487	0.0482676471363242	0.490797478008505	-0.197423932861438	4.19594924661132e-05	6.74598457608199e-05	0.55139129526909
MGP_C57BL6NJ_G0001514	NA	0.91615605315893	0.989178127225888	-0.0071308661397354	0.261487018237416	0.567412700215305	0.0827705406601613	1.17162956692165e-08	3.18338263297109e-08	0.908354895458131
MGP_C57BL6NJ_G0001515	NA	0.809184308831953	0.976419748194619	-0.016453228096285	0.3988332644991	0.567412700215305	0.0617952262579248	1.24215207685049e-08	3.18338263297109e-08	0.90835489545813
MGP_C57BL6NJ_G0001516	NA	0.809184308831953	0.976419748194619	-0.016453228096285	0.3988332644991	0.567412700215305	0.0617952262579248	1.24215207685049e-08	3.18338263297109e-08	0.90835489545813
MGP_C57BL6NJ_G0001517	NA	0.809184308831953	0.976419748194619	-0.016453228096285	0.3988332644991	0.567412700215305	0.0617952262579248	1.24215207685049e-08	3.18338263297109e-08	0.90835489545813
MGP_C57BL6NJ_G0001518	NA	0.98417462805019	0.997709690677893	-0.00148906368837708	0.443196180675198	0.603744292420256	0.0617952262579248	2.56961746715036e-08	5.97710940952447e-08	0.942024265375923
MGP_C57BL6NJ_G0001519	NA	0.314046705565114	0.976419748194619	0.068809717461928	0.25986336218687	0.567412700215305	0.082112666181215	0.000131622202576069	0.000203020479630262	0.376175123113725
MGP_C57BL6NJ_G0001520	NA	0.901280099655399	0.989178127225888	-0.00879659370515717	0.417460280152921	0.583014413071145	0.0617952262579249	1.61204953126196e-08	3.95453946076958e-08	0.925582322838168
MGP_C57BL6NJ_G0001521	NA	0.368671884207067	0.976419748194619	-0.137172964208847	0.764786531629632	0.849425222701016	0.0477163320373935	0.0613460976874827	0.0734812176235056	0.320394673271291
MGP_C57BL6NJ_G0001522	NA	0.454696438583959	0.976419748194619	0.0763438999362838	0.402066019823841	0.570609407303694	-0.0910261619969922	0.307307361140349	0.336990971016488	0.111680669997317
MGP_C57BL6NJ_G0001523	NA	0.0657155033067564	0.976419748194619	-0.126088442612653	0.107060607099732	0.567412700215305	0.115166074274034	1.4101828442573e-08	3.57331270336802e-08	0.843062134340265
MGP_C57BL6NJ_G0001524	NA	0.985547891625328	0.997709690677893	-0.00196316886108595	0.280891922162565	0.567412700215305	-0.126950573004953	7.11677711959996e-05	0.000112245534514411	0.650892793613985
MGP_C57BL6NJ_G0001525	NA	0.675573875821018	0.976419748194619	-0.0315559025694914	0.472917092927874	0.629104327169916	0.0578018172059893	5.34948280165547e-08	1.14289714441482e-07	0.88537427309787
MGP_C57BL6NJ_G0001526	NA	0.441089213073328	0.976419748194619	0.0857398389903484	0.15284642346289	0.567412700215305	-0.173911052025748	0.733531090082766	0.755726427905025	-0.0397971022981989
MGP_C57BL6NJ_G0001527	NA	0.36502799312887	0.976419748194619	0.0678145749093031	0.557041135559279	0.703568736495166	-0.0461773235766858	1.53851098717928e-07	3.07395527444733e-07	0.791488970028961
MGP_C57BL6NJ_G0001528	NA	0.628642387922765	0.976419748194619	-0.0369587663519594	0.845074770050828	0.905017272306942	0.0157752427524894	8.35922653683494e-08	1.72919481041076e-07	0.862334911952695
MGP_C57BL6NJ_G0001529	NA	0.91615605315893	0.989178127225888	-0.0071308661397354	0.261487018237416	0.567412700215305	0.0827705406601613	1.17162956692165e-08	3.18338263297109e-08	0.908354895458131
MGP_C57BL6NJ_G0001530	NA	0.483964418422304	0.976419748194619	0.0744071071726261	0.976281449290924	0.985610659366933	0.0033189345325281	4.09004028900729e-05	6.58215083045513e-05	0.669839379844663
MGP_C57BL6NJ_G0001531	NA	0.438359343517639	0.976419748194619	-0.0614969800284003	0.262116266187944	0.567412700215305	0.0956743714797171	7.83455380315576e-08	1.62820054436557e-07	0.893771111454491
MGP_C57BL6NJ_G0001532	NA	0.544477581609836	0.976419748194619	-0.0402387130698892	0.295728036134814	0.567412700215305	0.0747442991021934	7.9211097810551e-09	3.18338263297109e-08	0.913587763885972
MGP_C57BL6NJ_G0001533	NA	0.460978492150299	0.976419748194619	0.0992873801330354	0.0420179242162395	0.455622857919471	0.313213769335587	0.148495906324302	0.169827083962985	0.213106330909395
MGP_C57BL6NJ_G0001534	NA	0.755129569263142	0.976419748194619	0.0505020286746949	0.982601420394455	0.989540241493194	0.00373804389774425	0.00768270578973289	0.0101106750301221	0.531718801797116
MGP_C57BL6NJ_G0001535	NA	0.222149390237734	0.976419748194619	-0.146721985523544	0.220856639926636	0.567412700215305	0.156085352665449	1.67363036548252e-05	2.78376182330562e-05	0.81204266367335
MGP_C57BL6NJ_G0001536	NA	0.93756341481034	0.98999124921463	-0.00932876854734165	0.433064738496598	0.597337189394016	0.100267087281767	0.00839181531434346	0.0110065243497023	0.386046388950446
MGP_C57BL6NJ_G0001537	NA	0.549869163027556	0.976419748194619	-0.0457147914141291	0.016636487140539	0.281614192774867	0.217624177091461	1.12978004641313e-08	3.18338263297109e-08	1.02116043278695
MGP_C57BL6NJ_G0001538	NA	0.556665828160182	0.976419748194619	0.0670472267349267	0.0358873878259054	0.417217532526515	0.276445093743563	2.0525813661992e-05	3.38938188712185e-05	0.773224344848538
MGP_C57BL6NJ_G0001539	NA	0.420370286321045	0.976419748194619	-0.0667800552416046	0.584513986548093	0.727205258534404	0.0477219269961832	0.751243972240294	0.772348864941196	0.0275539451419673
MGP_C57BL6NJ_G0001540	NA	0.265119623157113	0.976419748194619	0.0945008110900626	0.00227543021005747	0.0960096050746732	0.327270955224546	4.47194381208613e-06	7.79404049386359e-06	0.654566997021313
MGP_C57BL6NJ_G0001541	NA	0.988239832713386	0.998149601399986	0.00101633047864579	0.268841381566774	0.567412700215305	0.0829241809979117	4.72249287854935e-09	3.18338263297109e-08	0.998323130579748
MGP_C57BL6NJ_G0001542	NA	0.977946281071755	0.99639415727743	-0.00402832737384722	0.167168476093797	0.567412700215305	0.22207896050078	0.000413111747567721	0.000611256651297592	0.718514897005535
MGP_C57BL6NJ_G0001543	NA	0.803159518187016	0.976419748194619	-0.0175251873751376	0.367722082368888	0.567412700215305	0.0682118403445551	1.13240179571109e-08	3.18338263297109e-08	0.94461230855789
MGP_C57BL6NJ_G0001544	NA	0.596973545435586	0.976419748194619	0.0504120033595027	0.277187866153003	0.567412700215305	0.111944081207499	0.00162311078645754	0.0022784869514635	0.393157180236174
MGP_C57BL6NJ_G0001545	NA	0.292540165800059	0.976419748194619	0.151516567332444	0.383779384909352	0.567412700215305	0.132023723490853	0.797053221305024	0.815061241533071	-0.0384328034322129
MGP_C57BL6NJ_G0001546	NA	0.340337855578061	0.976419748194619	0.0704135242182215	0.225882240421695	0.567412700215305	0.0959579399850254	3.03481902198611e-08	6.83857645282175e-08	0.896737670744133
MGP_C57BL6NJ_G0001547	NA	0.809184308831953	0.976419748194619	-0.016453228096285	0.3988332644991	0.567412700215305	0.0617952262579248	1.24215207685049e-08	3.18338263297109e-08	0.90835489545813
MGP_C57BL6NJ_G0001548	NA	0.63867392978029	0.976419748194619	0.0599750344988179	0.269849484932978	0.567412700215305	-0.152583499185687	0.000216318624668588	0.000328324648890385	0.675945325480275
MGP_C57BL6NJ_G0001549	NA	0.809184308831953	0.976419748194619	-0.016453228096285	0.3988332644991	0.567412700215305	0.0617952262579248	1.24215207685049e-08	3.18338263297109e-08	0.90835489545813
MGP_C57BL6NJ_G0001550	NA	0.365959356645534	0.976419748194619	-0.0631251836360234	0.00686899802256552	0.176544847863274	0.230120182661852	1.27344954604834e-07	2.56895686471763e-07	0.750544556805214
MGP_C57BL6NJ_G0001551	NA	0.766745360728942	0.976419748194619	0.0227634349519032	0.391108542068861	0.567412700215305	0.0707365669523623	4.66485190527326e-08	1.00815849153878e-07	0.913395435357963
MGP_C57BL6NJ_G0001552	NA	0.22786992210469	0.976419748194619	-0.174894929735291	0.118765753843524	0.567412700215305	0.244942906829958	0.000126179460952146	0.000194910629834631	0.794695873789196
MGP_C57BL6NJ_G0001553	NA	0.809184308831953	0.976419748194619	-0.016453228096285	0.3988332644991	0.567412700215305	0.0617952262579248	1.24215207685049e-08	3.18338263297109e-08	0.90835489545813
MGP_C57BL6NJ_G0001554	NA	0.547113256166565	0.976419748194619	-0.0403834557856219	0.388753878543899	0.567412700215305	0.0617952262579252	7.59199344285873e-09	3.18338263297109e-08	0.926302566225133
MGP_C57BL6NJ_G0001555	NA	0.809184308831953	0.976419748194619	-0.016453228096285	0.3988332644991	0.567412700215305	0.0617952262579248	1.24215207685049e-08	3.18338263297109e-08	0.90835489545813
MGP_C57BL6NJ_G0001556	NA	0.91615605315893	0.989178127225888	-0.0071308661397354	0.261487018237416	0.567412700215305	0.0827705406601613	1.17162956692165e-08	3.18338263297109e-08	0.908354895458131
MGP_C57BL6NJ_G0001557	NA	0.360211275837693	0.976419748194619	-0.0599213332142533	0.452860670718932	0.611808513627086	-0.0518500865405479	4.84228917630794e-09	3.18338263297109e-08	0.93012914460596
MGP_C57BL6NJ_G0001558	NA	0.975607038198548	0.996384752704914	-0.00250449184010574	0.407126854039307	0.575229603168405	0.0730364431051327	1.29923375376813e-07	2.61892336563708e-07	0.893733618621916
MGP_C57BL6NJ_G0001559	NA	0.221378885563672	0.976419748194619	-0.135464152966447	0.900850586153827	0.939729412028527	0.0141991505916441	0.155618096879015	0.177512960126482	-0.168661336963182
MGP_C57BL6NJ_G0001560	NA	0.030823743231216	0.976419748194619	-0.212914042906117	0.365486801869768	0.567412700215305	0.0872639927477166	1.89489170689246e-06	3.40136992697792e-06	0.76713439790137
MGP_C57BL6NJ_G0001561	NA	0.809184308831953	0.976419748194619	-0.016453228096285	0.3988332644991	0.567412700215305	0.0617952262579248	1.24215207685049e-08	3.18338263297109e-08	0.90835489545813
MGP_C57BL6NJ_G0001562	NA	0.91615605315893	0.989178127225888	-0.0071308661397354	0.261487018237416	0.567412700215305	0.0827705406601613	1.17162956692165e-08	3.18338263297109e-08	0.908354895458131
MGP_C57BL6NJ_G0001563	NA	0.809184308831953	0.976419748194619	-0.016453228096285	0.3988332644991	0.567412700215305	0.0617952262579248	1.24215207685049e-08	3.18338263297109e-08	0.90835489545813
MGP_C57BL6NJ_G0001564	NA	0.770075327280294	0.976419748194619	-0.0207791992966234	0.431687310074998	0.595657177751551	0.059943558637652	2.17496481491616e-08	5.2049454957555e-08	0.903321943864873
MGP_C57BL6NJ_G0001565	NA	0.93255065260043	0.98999124921463	-0.00623961815839181	0.621314429173038	0.746547352446404	0.0388146038976648	4.28537623011665e-08	9.32966609784943e-08	0.88537427309787
MGP_C57BL6NJ_G0001566	NA	0.897903708214181	0.989178127225888	-0.00830617764203767	0.375654779131932	0.567412700215305	0.0617952262579249	5.38716101184865e-09	3.18338263297109e-08	0.926685758980186
MGP_C57BL6NJ_G0001567	NA	0.809184308831953	0.976419748194619	-0.016453228096285	0.3988332644991	0.567412700215305	0.0617952262579248	1.24215207685049e-08	3.18338263297109e-08	0.90835489545813
MGP_C57BL6NJ_G0001568	NA	0.418881861536528	0.976419748194619	-0.0564287945415578	0.118512133972776	0.567412700215305	0.119948840745195	1.43209555334554e-08	3.62361968697462e-08	0.90835489545813
MGP_C57BL6NJ_G0001569	NA	0.809184308831953	0.976419748194619	-0.016453228096285	0.3988332644991	0.567412700215305	0.0617952262579248	1.24215207685049e-08	3.18338263297109e-08	0.90835489545813
MGP_C57BL6NJ_G0001570	NA	0.608784389142291	0.976419748194619	-0.0322364053313745	0.360629969054393	0.567412700215305	0.0617952262579248	2.90528219628531e-09	3.18338263297109e-08	0.944633429747189
MGP_C57BL6NJ_G0001571	NA	0.809184308831953	0.976419748194619	-0.016453228096285	0.3988332644991	0.567412700215305	0.0617952262579248	1.24215207685049e-08	3.18338263297109e-08	0.90835489545813
MGP_C57BL6NJ_G0001572	NA	0.986435179159331	0.997709690677893	0.00121995159012453	0.197225434377492	0.567412700215305	0.101559880552346	2.31790983315202e-08	5.46116725408751e-08	0.90835489545813
MGP_C57BL6NJ_G0001573	NA	0.916070419185446	0.989178127225888	-0.00626293110215344	0.666271686814502	0.776740987051546	0.0272819552000951	4.09035878836055e-09	3.18338263297109e-08	0.870660340427316
MGP_C57BL6NJ_G0001574	NA	0.712278316279211	0.976419748194619	-0.0275681198008542	0.642147070238374	0.758778555077241	0.0369041974924762	6.63043710627896e-08	1.39353111259459e-07	0.862334911952695
MGP_C57BL6NJ_G0001575	NA	0.757046559275219	0.976419748194619	-0.0308592247576846	0.532461690197661	0.682057068739524	0.0664455768550497	6.95848622659571e-07	1.29657648011609e-06	0.936097371676747
MGP_C57BL6NJ_G0001576	NA	0.891312702202774	0.989178127225888	-0.0128966083684945	0.930775081726046	0.957714216812181	-0.00869426926788805	3.31559771176722e-06	5.84084697846018e-06	0.76844448582242
MGP_C57BL6NJ_G0001577	NA	0.943533010898241	0.991520750613826	-0.0095702721392899	0.114466893467589	0.567412700215305	0.238166361511492	6.11119106932109e-06	1.0537535427368e-05	1.03842132807778
MGP_C57BL6NJ_G0001578	NA	0.999776943148294	0.999967109347513	-2.70540045326807e-05	0.0759003496894763	0.567412700215305	0.194533825522613	0.000119756601039991	0.000185351449287859	0.54949028027198
MGP_C57BL6NJ_G0001579	NA	0.833512879041846	0.985687936356057	-0.022465413095699	0.000428157958378094	0.0379224302057425	-0.524271365130173	0.000547584344310739	0.000801427129563335	-0.508944958211299
MGP_C57BL6NJ_G0001580	NA	0.0660673820781425	0.976419748194619	-0.148685479165693	0.133783562798883	0.567412700215305	0.125613195775141	6.22703573900361e-08	1.31662544510897e-07	0.876957857554816
MGP_C57BL6NJ_G0001581	NA	0.472233820670645	0.976419748194619	-0.0474382579271647	0.0965853451252768	0.567412700215305	0.121870774672752	6.02671294368302e-09	3.18338263297109e-08	0.926302566225133
MGP_C57BL6NJ_G0001582	NA	0.824128760111489	0.982047275670777	0.0162051682711917	0.914121674794896	0.947577522802952	0.0083341653458678	4.28779551207913e-08	9.33443861425554e-08	0.874914165460839
MGP_C57BL6NJ_G0001583	NA	0.809184308831953	0.976419748194619	-0.016453228096285	0.3988332644991	0.567412700215305	0.0617952262579248	1.24215207685049e-08	3.18338263297109e-08	0.90835489545813
MGP_C57BL6NJ_G0001584	NA	0.809184308831953	0.976419748194619	-0.016453228096285	0.3988332644991	0.567412700215305	0.0617952262579248	1.24215207685049e-08	3.18338263297109e-08	0.90835489545813
MGP_C57BL6NJ_G0001585	NA	0.608784389142291	0.976419748194619	-0.0322364053313745	0.360629969054393	0.567412700215305	0.0617952262579248	2.90528219628531e-09	3.18338263297109e-08	0.944633429747189
MGP_C57BL6NJ_G0001586	NA	0.809184308831953	0.976419748194619	-0.016453228096285	0.3988332644991	0.567412700215305	0.0617952262579248	1.24215207685049e-08	3.18338263297109e-08	0.90835489545813
MGP_C57BL6NJ_G0001587	NA	0.809184308831953	0.976419748194619	-0.016453228096285	0.3988332644991	0.567412700215305	0.0617952262579248	1.24215207685049e-08	3.18338263297109e-08	0.90835489545813
MGP_C57BL6NJ_G0001588	NA	0.985368123785927	0.997709690677893	0.00128823618468018	0.187763648919481	0.567412700215305	0.101713520890097	1.80501460429838e-08	4.38446038139669e-08	0.90835489545813
MGP_C57BL6NJ_G0001589	NA	0.809184308831953	0.976419748194619	-0.016453228096285	0.3988332644991	0.567412700215305	0.0617952262579248	1.24215207685049e-08	3.18338263297109e-08	0.90835489545813
MGP_C57BL6NJ_G0001590	NA	0.809184308831953	0.976419748194619	-0.016453228096285	0.3988332644991	0.567412700215305	0.0617952262579248	1.24215207685049e-08	3.18338263297109e-08	0.90835489545813
MGP_C57BL6NJ_G0001591	NA	0.809184308831953	0.976419748194619	-0.016453228096285	0.3988332644991	0.567412700215305	0.0617952262579248	1.24215207685049e-08	3.18338263297109e-08	0.90835489545813
MGP_C57BL6NJ_G0001592	NA	0.809184308831953	0.976419748194619	-0.016453228096285	0.3988332644991	0.567412700215305	0.0617952262579248	1.24215207685049e-08	3.18338263297109e-08	0.90835489545813
MGP_C57BL6NJ_G0001593	NA	0.809184308831953	0.976419748194619	-0.016453228096285	0.3988332644991	0.567412700215305	0.0617952262579248	1.24215207685049e-08	3.18338263297109e-08	0.90835489545813
MGP_C57BL6NJ_G0001594	NA	0.809184308831953	0.976419748194619	-0.016453228096285	0.3988332644991	0.567412700215305	0.0617952262579248	1.24215207685049e-08	3.18338263297109e-08	0.90835489545813
MGP_C57BL6NJ_G0001595	NA	0.809184308831953	0.976419748194619	-0.016453228096285	0.3988332644991	0.567412700215305	0.0617952262579248	1.24215207685049e-08	3.18338263297109e-08	0.90835489545813
MGP_C57BL6NJ_G0001596	NA	0.809184308831953	0.976419748194619	-0.016453228096285	0.3988332644991	0.567412700215305	0.0617952262579248	1.24215207685049e-08	3.18338263297109e-08	0.90835489545813
MGP_C57BL6NJ_G0001597	NA	0.809184308831953	0.976419748194619	-0.016453228096285	0.3988332644991	0.567412700215305	0.0617952262579248	1.24215207685049e-08	3.18338263297109e-08	0.90835489545813
MGP_C57BL6NJ_G0001598	NA	0.939548189425005	0.98999124921463	-0.00527021154249848	0.620893132786306	0.746547352446404	0.0366334390119049	2.21056405104534e-08	5.24070094062939e-08	0.88319310821211
MGP_C57BL6NJ_G0001599	NA	0.809184308831953	0.976419748194619	-0.016453228096285	0.3988332644991	0.567412700215305	0.0617952262579248	1.24215207685049e-08	3.18338263297109e-08	0.90835489545813
MGP_C57BL6NJ_G0001600	NA	0.809184308831953	0.976419748194619	-0.016453228096285	0.3988332644991	0.567412700215305	0.0617952262579248	1.24215207685049e-08	3.18338263297109e-08	0.90835489545813
MGP_C57BL6NJ_G0001601	NA	0.809184308831953	0.976419748194619	-0.016453228096285	0.3988332644991	0.567412700215305	0.0617952262579248	1.24215207685049e-08	3.18338263297109e-08	0.90835489545813
MGP_C57BL6NJ_G0001602	NA	0.809184308831953	0.976419748194619	-0.016453228096285	0.3988332644991	0.567412700215305	0.0617952262579248	1.24215207685049e-08	3.18338263297109e-08	0.90835489545813
MGP_C57BL6NJ_G0001603	NA	0.809184308831953	0.976419748194619	-0.016453228096285	0.3988332644991	0.567412700215305	0.0617952262579248	1.24215207685049e-08	3.18338263297109e-08	0.90835489545813
MGP_C57BL6NJ_G0001604	NA	0.809184308831953	0.976419748194619	-0.016453228096285	0.3988332644991	0.567412700215305	0.0617952262579248	1.24215207685049e-08	3.18338263297109e-08	0.90835489545813
MGP_C57BL6NJ_G0001605	NA	0.809184308831953	0.976419748194619	-0.016453228096285	0.3988332644991	0.567412700215305	0.0617952262579248	1.24215207685049e-08	3.18338263297109e-08	0.90835489545813
MGP_C57BL6NJ_G0001606	NA	0.809184308831953	0.976419748194619	-0.016453228096285	0.3988332644991	0.567412700215305	0.0617952262579248	1.24215207685049e-08	3.18338263297109e-08	0.90835489545813
MGP_C57BL6NJ_G0001607	NA	0.61263748321321	0.976419748194619	-0.0388215585599926	0.481356380239181	0.636332448491045	0.0575452050049341	6.37832669645569e-08	1.34563702384106e-07	0.885315534312955
MGP_C57BL6NJ_G0001608	NA	0.864962977851476	0.989178127225888	0.012402968143911	0.332382432320853	0.567412700215305	0.0763980933063264	3.86991661668108e-08	8.54926426897502e-08	0.88319310821211
MGP_C57BL6NJ_G0001609	NA	0.91615605315893	0.989178127225888	-0.0071308661397354	0.261487018237416	0.567412700215305	0.0827705406601613	1.17162956692165e-08	3.18338263297109e-08	0.908354895458131
MGP_C57BL6NJ_G0001610	NA	0.809184308831953	0.976419748194619	-0.016453228096285	0.3988332644991	0.567412700215305	0.0617952262579248	1.24215207685049e-08	3.18338263297109e-08	0.90835489545813
MGP_C57BL6NJ_G0001611	NA	0.809184308831953	0.976419748194619	-0.016453228096285	0.3988332644991	0.567412700215305	0.0617952262579248	1.24215207685049e-08	3.18338263297109e-08	0.90835489545813
MGP_C57BL6NJ_G0001612	NA	0.549518781517981	0.976419748194619	-0.0417695125073845	0.283015753695283	0.567412700215305	0.0807824395662492	1.53467918287838e-08	3.8116099823988e-08	0.90835489545813
MGP_C57BL6NJ_G0001613	NA	0.809184308831953	0.976419748194619	-0.016453228096285	0.3988332644991	0.567412700215305	0.0617952262579248	1.24215207685049e-08	3.18338263297109e-08	0.90835489545813
MGP_C57BL6NJ_G0001614	NA	0.420618616045022	0.976419748194619	-0.0660648712206806	0.314355922605873	0.567412700215305	0.0882001382927623	9.10641809435224e-08	1.87477763638858e-07	0.911062360353462
MGP_C57BL6NJ_G0001615	NA	0.500113965153234	0.976419748194619	0.0824354927390076	0.126598256785173	0.567412700215305	0.205965737847227	0.00508689402120289	0.00680831380151681	0.425825603129738
MGP_C57BL6NJ_G0001616	NA	0.809184308831953	0.976419748194619	-0.016453228096285	0.3988332644991	0.567412700215305	0.0617952262579248	1.24215207685049e-08	3.18338263297109e-08	0.90835489545813
MGP_C57BL6NJ_G0001617	NA	0.93255065260043	0.98999124921463	-0.00623961815839181	0.621314429173038	0.746547352446404	0.0388146038976648	4.28537623011665e-08	9.32966609784943e-08	0.88537427309787
MGP_C57BL6NJ_G0001618	NA	0.32729981990497	0.976419748194619	-0.076046494539103	0.832412490247284	0.896861483431847	0.0171002764258113	8.29458113818494e-08	1.71729169287651e-07	0.863659945626017
MGP_C57BL6NJ_G0001619	NA	0.809184308831953	0.976419748194619	-0.016453228096285	0.3988332644991	0.567412700215305	0.0617952262579248	1.24215207685049e-08	3.18338263297109e-08	0.90835489545813
MGP_C57BL6NJ_G0001620	NA	0.91590231677005	0.989178127225888	0.00845214887570979	0.351006010167104	0.567412700215305	0.0805845661501097	5.18251846398797e-08	1.10982211096094e-07	0.945602653752934
MGP_C57BL6NJ_G0001621	NA	0.809184308831953	0.976419748194619	-0.016453228096285	0.3988332644991	0.567412700215305	0.0617952262579248	1.24215207685049e-08	3.18338263297109e-08	0.90835489545813
MGP_C57BL6NJ_G0001622	NA	0.809184308831953	0.976419748194619	-0.016453228096285	0.3988332644991	0.567412700215305	0.0617952262579248	1.24215207685049e-08	3.18338263297109e-08	0.90835489545813
MGP_C57BL6NJ_G0001623	NA	0.918527956764941	0.989178127225888	-0.00755530324527796	0.435862122665393	0.597346371933827	0.0617952262579249	2.51504441397701e-08	5.86244570819654e-08	0.928375226372896
MGP_C57BL6NJ_G0001624	NA	0.618455414194948	0.976419748194619	-0.0359893597360662	0.858606279898036	0.912966165199731	0.0135940778667292	4.48787649774174e-08	9.72467892163304e-08	0.860153747066934
MGP_C57BL6NJ_G0001625	NA	0.809184308831953	0.976419748194619	-0.016453228096285	0.3988332644991	0.567412700215305	0.0617952262579248	1.24215207685049e-08	3.18338263297109e-08	0.90835489545813
MGP_C57BL6NJ_G0001626	NA	0.753695116599619	0.976419748194619	0.026082218686981	0.884792527961371	0.929311105394871	0.0127549924296298	2.50463590319376e-07	4.88158122515194e-07	0.854504860812392
MGP_C57BL6NJ_G0001627	NA	0.682016185747466	0.976419748194619	-0.0254784642570289	0.899847176914409	0.938914348126322	0.00827542656095194	6.53656672066699e-09	3.18338263297109e-08	0.873165959283214
MGP_C57BL6NJ_G0001628	NA	0.504590581423732	0.976419748194619	0.0496274933709532	0.0474664406681399	0.486344630301308	0.168205884663899	2.44279517438135e-07	4.76670401602727e-07	0.760802555756222
MGP_C57BL6NJ_G0001629	NA	0.341034838608711	0.976419748194619	-0.0904764891980497	0.73036326699315	0.823522255915756	0.0341796345508268	3.07973550733983e-06	5.43863398698629e-06	0.765011490317637
MGP_C57BL6NJ_G0001630	NA	0.910478338582734	0.989178127225888	0.0143500667126379	0.494098350313516	0.647341661659376	0.0934329345251364	0.664389097334466	0.690760947509476	-0.0589434087311335
MGP_C57BL6NJ_G0001631	NA	0.38941617328518	0.976419748194619	-0.0830696620546051	0.655163699090161	0.768239629693801	0.0452143496574792	1.01662801514933e-05	1.72119805300288e-05	0.695625363153883
MGP_C57BL6NJ_G0001632	NA	0.809184308831953	0.976419748194619	-0.016453228096285	0.3988332644991	0.567412700215305	0.0617952262579248	1.24215207685049e-08	3.18338263297109e-08	0.90835489545813
MGP_C57BL6NJ_G0001633	NA	0.809184308831953	0.976419748194619	-0.016453228096285	0.3988332644991	0.567412700215305	0.0617952262579248	1.24215207685049e-08	3.18338263297109e-08	0.90835489545813
MGP_C57BL6NJ_G0001634	NA	0.809184308831953	0.976419748194619	-0.016453228096285	0.3988332644991	0.567412700215305	0.0617952262579248	1.24215207685049e-08	3.18338263297109e-08	0.90835489545813
MGP_C57BL6NJ_G0001635	NA	0.809184308831953	0.976419748194619	-0.016453228096285	0.3988332644991	0.567412700215305	0.0617952262579248	1.24215207685049e-08	3.18338263297109e-08	0.90835489545813
MGP_C57BL6NJ_G0001636	NA	0.809184308831953	0.976419748194619	-0.016453228096285	0.3988332644991	0.567412700215305	0.0617952262579248	1.24215207685049e-08	3.18338263297109e-08	0.90835489545813
MGP_C57BL6NJ_G0001637	NA	0.529146152013513	0.976419748194619	0.0756068038026294	0.484220106332125	0.639025681762793	-0.0893121338457615	0.000109958298331422	0.000170771528475794	0.683017483960985
MGP_C57BL6NJ_G0001638	NA	0.571009309936324	0.976419748194619	-0.0390253258356053	0.595488061399163	0.736156084084989	0.0387558651127493	1.40970741951179e-08	3.57246998949719e-08	0.903646397835011
MGP_C57BL6NJ_G0001639	NA	0.809184308831953	0.976419748194619	-0.016453228096285	0.3988332644991	0.567412700215305	0.0617952262579248	1.24215207685049e-08	3.18338263297109e-08	0.90835489545813
MGP_C57BL6NJ_G0001640	NA	0.914960945180944	0.989178127225888	-0.00706258154517967	0.249897020125336	0.567412700215305	0.0829241809979118	8.83256755391063e-09	3.18338263297109e-08	0.90835489545813
MGP_C57BL6NJ_G0001641	NA	0.809184308831953	0.976419748194619	-0.016453228096285	0.3988332644991	0.567412700215305	0.0617952262579248	1.24215207685049e-08	3.18338263297109e-08	0.90835489545813
MGP_C57BL6NJ_G0001642	NA	0.809184308831953	0.976419748194619	-0.016453228096285	0.3988332644991	0.567412700215305	0.0617952262579248	1.24215207685049e-08	3.18338263297109e-08	0.90835489545813
MGP_C57BL6NJ_G0001643	NA	0.91615605315893	0.989178127225888	-0.0071308661397354	0.261487018237416	0.567412700215305	0.0827705406601613	1.17162956692165e-08	3.18338263297109e-08	0.908354895458131
MGP_C57BL6NJ_G0001644	NA	0.877444704001737	0.989178127225888	-0.0104419293955425	0.182955808827469	0.567412700215305	0.099157927227361	4.59407715041453e-09	3.18338263297109e-08	0.982175211061171
MGP_C57BL6NJ_G0001645	NA	0.809184308831953	0.976419748194619	-0.016453228096285	0.3988332644991	0.567412700215305	0.0617952262579248	1.24215207685049e-08	3.18338263297109e-08	0.90835489545813
MGP_C57BL6NJ_G0001646	NA	0.897903708214181	0.989178127225888	-0.00830617764203767	0.375654779131932	0.567412700215305	0.0617952262579249	5.38716101184865e-09	3.18338263297109e-08	0.926685758980186
MGP_C57BL6NJ_G0001647	NA	0.809184308831953	0.976419748194619	-0.016453228096285	0.3988332644991	0.567412700215305	0.0617952262579248	1.24215207685049e-08	3.18338263297109e-08	0.90835489545813
MGP_C57BL6NJ_G0001648	NA	0.809184308831953	0.976419748194619	-0.016453228096285	0.3988332644991	0.567412700215305	0.0617952262579248	1.24215207685049e-08	3.18338263297109e-08	0.90835489545813
MGP_C57BL6NJ_G0001649	NA	0.944259839649429	0.991520750613826	0.00518325995292448	0.867614985059816	0.918457911519325	0.0131131281472035	6.44005738468771e-08	1.35594568542708e-07	0.859672797347409
MGP_C57BL6NJ_G0001650	NA	0.809184308831953	0.976419748194619	-0.016453228096285	0.3988332644991	0.567412700215305	0.0617952262579248	1.24215207685049e-08	3.18338263297109e-08	0.90835489545813
MGP_C57BL6NJ_G0001651	NA	0.809184308831953	0.976419748194619	-0.016453228096285	0.3988332644991	0.567412700215305	0.0617952262579248	1.24215207685049e-08	3.18338263297109e-08	0.90835489545813
MGP_C57BL6NJ_G0001652	NA	0.809184308831953	0.976419748194619	-0.016453228096285	0.3988332644991	0.567412700215305	0.0617952262579248	1.24215207685049e-08	3.18338263297109e-08	0.90835489545813
MGP_C57BL6NJ_G0001653	NA	0.49468591766327	0.976419748194619	-0.0552998077192682	0.0709586779811695	0.567412700215305	0.164421294619256	5.21687070118419e-08	1.11688755577499e-07	0.947295993885481
MGP_C57BL6NJ_G0001654	NA	0.803833919021064	0.976419748194619	0.0178410033196568	0.631790737341659	0.754612413756398	0.0366334390119053	1.64093904351477e-08	4.02300732991269e-08	0.93519334165196
MGP_C57BL6NJ_G0001655	NA	0.809184308831953	0.976419748194619	-0.016453228096285	0.3988332644991	0.567412700215305	0.0617952262579248	1.24215207685049e-08	3.18338263297109e-08	0.90835489545813
MGP_C57BL6NJ_G0001656	NA	0.809184308831953	0.976419748194619	-0.016453228096285	0.3988332644991	0.567412700215305	0.0617952262579248	1.24215207685049e-08	3.18338263297109e-08	0.90835489545813
MGP_C57BL6NJ_G0001657	NA	0.809184308831953	0.976419748194619	-0.016453228096285	0.3988332644991	0.567412700215305	0.0617952262579248	1.24215207685049e-08	3.18338263297109e-08	0.90835489545813
MGP_C57BL6NJ_G0001658	NA	0.182148688635334	0.976419748194619	-0.184085434053655	0.946136663952573	0.966815318475779	0.00953163329159661	0.00913815160315323	0.0119427150173246	0.425009785637924
MGP_C57BL6NJ_G0001659	NA	0.2063447828868	0.976419748194619	-0.0989374608038994	0.280740422558448	0.567412700215305	0.0887722395372526	8.23058366629964e-08	1.70558842746025e-07	0.860153747066934
MGP_C57BL6NJ_G0001660	NA	0.73577058856688	0.976419748194619	0.0288292299791085	0.0790478157665482	0.567412700215305	0.169285704754054	1.8143661263479e-07	3.59314787463953e-07	0.903213439126876
MGP_C57BL6NJ_G0001661	NA	0.178281804646807	0.976419748194619	0.17317470094508	0.814757086952189	0.885015667805467	0.0308326498920209	0.000996744963760015	0.00142535327518861	0.548071538164111
MGP_C57BL6NJ_G0001662	NA	0.751976448684204	0.976419748194619	0.0342027480069813	0.0842413676496915	0.567412700215305	0.210433527479981	1.59144423067391e-06	2.87374592679844e-06	0.941810586412973
MGP_C57BL6NJ_G0001663	NA	0.202806465702254	0.976419748194619	-0.100158649990557	0.976924897635103	0.986042255522505	-0.0023334174507573	2.60045223529999e-07	5.05873262870982e-07	0.780833386310876
MGP_C57BL6NJ_G0001664	NA	0.833607011643561	0.985687936356057	0.0176857195768753	0.577023275791145	0.720941402887808	0.0500746262966411	2.27145796271279e-07	4.44820870549927e-07	0.873881194497036
MGP_C57BL6NJ_G0001665	NA	0.447284838842174	0.976419748194619	-0.0781410837854516	0.815957729243232	0.885700810235593	-0.0251132821370634	0.000148458424684457	0.000228056512512881	0.563495286886142
MGP_C57BL6NJ_G0001666	NA	0.0679780301584194	0.976419748194619	0.201861674361614	0.464465721402261	0.621791397934518	-0.0809415575961205	0.000133237894437567	0.000205396967166836	0.579078923680576
MGP_C57BL6NJ_G0001667	NA	0.519835526814704	0.976419748194619	0.0473264423905647	0.352182950218612	0.567412700215305	0.0732396983972265	3.28441275870574e-08	7.33943293700886e-08	0.895987453095402
MGP_C57BL6NJ_G0001668	NA	0.471116214261984	0.976419748194619	0.0555551399005809	0.0062040620920712	0.166428420233584	-0.259871814262597	0.0289420661450475	0.0359236512341593	-0.195353834808589
MGP_C57BL6NJ_G0001669	NA	0.722346913419761	0.976419748194619	0.0203556959185295	0.636444343870151	0.75702821775828	0.0287781846360585	2.72361262675011e-09	3.18338263297109e-08	0.866217431470673
MGP_C57BL6NJ_G0001670	NA	0.803103722120622	0.976419748194619	0.0166296053767343	0.679317685539083	0.785822583460458	0.0293094797481043	1.97324823178303e-08	4.75963038981026e-08	0.854893834546073
MGP_C57BL6NJ_G0001671	NA	0.36294009056455	0.976419748194619	0.0793707938389795	0.940580879520298	0.963953010550251	0.0067822321972972	4.21703108553313e-07	8.02125921142992e-07	0.843576130302526
MGP_C57BL6NJ_G0001672	NA	0.20295152174165	0.976419748194619	-0.0711923690584366	0.0178916825132682	0.292796625472306	0.152908207183268	3.85341244106873e-10	3.18338263297109e-08	0.963645196204483
MGP_C57BL6NJ_G0001673	NA	0.809184308831953	0.976419748194619	-0.016453228096285	0.3988332644991	0.567412700215305	0.0617952262579248	1.24215207685049e-08	3.18338263297109e-08	0.90835489545813
MGP_C57BL6NJ_G0001674	NA	0.911586670705962	0.989178127225888	-0.00810241036642508	0.307977366291049	0.567412700215305	0.0805845661501096	2.81460391008796e-08	6.44482822001809e-08	0.90835489545813
MGP_C57BL6NJ_G0001675	NA	0.861432116493526	0.989178127225888	0.0124712527384667	0.321858472288561	0.567412700215305	0.0765517336440767	3.04189253560003e-08	6.85263704081315e-08	0.88319310821211
MGP_C57BL6NJ_G0001676	NA	0.98039684242556	0.996767223815249	-0.00192019457397846	0.45794292179803	0.616041906943817	0.062219181579356	1.88313774006078e-07	3.72395879623126e-07	0.825426604974474
MGP_C57BL6NJ_G0001677	NA	0.914960945180944	0.989178127225888	-0.00706258154517967	0.249897020125336	0.567412700215305	0.0829241809979118	8.83256755391063e-09	3.18338263297109e-08	0.90835489545813
MGP_C57BL6NJ_G0001678	NA	0.809184308831953	0.976419748194619	-0.016453228096285	0.3988332644991	0.567412700215305	0.0617952262579248	1.24215207685049e-08	3.18338263297109e-08	0.90835489545813
MGP_C57BL6NJ_G0001679	NA	0.771492373593784	0.976419748194619	0.0152611787388765	0.0605837075455333	0.551330520150306	0.112365650523191	5.08690518574313e-10	3.18338263297109e-08	0.913649424149885
MGP_C57BL6NJ_G0001680	NA	0.809184308831953	0.976419748194619	-0.016453228096285	0.3988332644991	0.567412700215305	0.0617952262579248	1.24215207685049e-08	3.18338263297109e-08	0.90835489545813
MGP_C57BL6NJ_G0001681	NA	0.809184308831953	0.976419748194619	-0.016453228096285	0.3988332644991	0.567412700215305	0.0617952262579248	1.24215207685049e-08	3.18338263297109e-08	0.90835489545813
MGP_C57BL6NJ_G0001682	NA	0.791073170912561	0.976419748194619	-0.0189252503429341	0.604622360906004	0.743284393147915	0.0393908917461595	5.07941320434323e-08	1.09001922262999e-07	0.844406893634744
MGP_C57BL6NJ_G0001683	NA	0.77068285699491	0.976419748194619	-0.0228858499253951	0.47702224194455	0.632821688149881	0.0597311795149856	5.67334693969148e-08	1.20607044889562e-07	0.918984904230747
MGP_C57BL6NJ_G0001684	NA	0.851573378156489	0.989178127225888	-0.0131072091749208	0.293136356786832	0.567412700215305	0.0798442002192513	1.47438054709339e-08	3.71870733668203e-08	0.920873825215049
MGP_C57BL6NJ_G0001685	NA	0.777800549429866	0.976419748194619	0.0184902599739713	0.80860309737488	0.880552521981505	-0.0168276219001518	2.26672943766828e-08	5.36055815973376e-08	0.829732047300054
MGP_C57BL6NJ_G0001686	NA	0.384139550865472	0.976419748194619	0.0889689681527885	0.302399952660702	0.567412700215305	0.112532146099101	7.61525659469813e-07	1.41305851667107e-06	0.938743885659246
MGP_C57BL6NJ_G0001687	NA	0.987383884983746	0.997768718820373	0.00101618431451192	0.237987726261966	0.567412700215305	0.0827705406601614	4.95688933185262e-09	3.18338263297109e-08	0.926685758980187
MGP_C57BL6NJ_G0001688	NA	0.220775997849419	0.976419748194619	0.116099034240768	0.501873834107936	0.654051338523351	0.0660895788900387	4.67456054651954e-07	8.85423859429015e-07	0.89587365601605
MGP_C57BL6NJ_G0001689	NA	0.0970723281459111	0.976419748194619	0.141630032265192	0.285943133099044	0.567412700215305	0.0934032346071698	3.75866479444618e-08	8.31824701439713e-08	0.979297715343548
MGP_C57BL6NJ_G0001690	NA	0.753903853941218	0.976419748194619	0.0246971806479607	0.329188494713812	0.567412700215305	0.0829736728873151	8.38953284934548e-08	1.73511464702104e-07	0.891172368835133
MGP_C57BL6NJ_G0001691	NA	0.809184308831953	0.976419748194619	-0.016453228096285	0.3988332644991	0.567412700215305	0.0617952262579248	1.24215207685049e-08	3.18338263297109e-08	0.90835489545813
MGP_C57BL6NJ_G0001692	NA	0.809184308831953	0.976419748194619	-0.016453228096285	0.3988332644991	0.567412700215305	0.0617952262579248	1.24215207685049e-08	3.18338263297109e-08	0.90835489545813
MGP_C57BL6NJ_G0001693	NA	0.809184308831953	0.976419748194619	-0.016453228096285	0.3988332644991	0.567412700215305	0.0617952262579248	1.24215207685049e-08	3.18338263297109e-08	0.90835489545813
MGP_C57BL6NJ_G0001694	NA	0.946472768948695	0.991739111479068	0.00654297068715445	0.355825667376124	0.567412700215305	0.0971192766515812	3.07077716786132e-07	5.92820975514828e-07	0.985814181808353
MGP_C57BL6NJ_G0001695	NA	0.851903358393857	0.989178127225888	-0.01103290936167	0.618895465058963	0.746547352446404	0.0313147877061275	1.69202015919798e-09	3.18338263297109e-08	0.93138041857543
MGP_C57BL6NJ_G0001696	NA	0.49912580987363	0.976419748194619	-0.0472943293044717	0.29431953480786	0.567412700215305	0.0788720331610605	1.31495188209467e-08	3.35624028917384e-08	0.920873825215049
MGP_C57BL6NJ_G0001697	NA	0.939548189425005	0.98999124921463	-0.00527021154249848	0.620893132786306	0.746547352446404	0.0366334390119049	2.21056405104534e-08	5.24070094062939e-08	0.88319310821211
MGP_C57BL6NJ_G0001698	NA	0.571009309936324	0.976419748194619	-0.0390253258356053	0.595488061399163	0.736156084084989	0.0387558651127493	1.40970741951179e-08	3.57246998949719e-08	0.903646397835011
MGP_C57BL6NJ_G0001699	NA	0.809184308831953	0.976419748194619	-0.016453228096285	0.3988332644991	0.567412700215305	0.0617952262579248	1.24215207685049e-08	3.18338263297109e-08	0.90835489545813
MGP_C57BL6NJ_G0001700	NA	0.809184308831953	0.976419748194619	-0.016453228096285	0.3988332644991	0.567412700215305	0.0617952262579248	1.24215207685049e-08	3.18338263297109e-08	0.90835489545813
MGP_C57BL6NJ_G0001701	NA	0.809184308831953	0.976419748194619	-0.016453228096285	0.3988332644991	0.567412700215305	0.0617952262579248	1.24215207685049e-08	3.18338263297109e-08	0.90835489545813
MGP_C57BL6NJ_G0001702	NA	0.809184308831953	0.976419748194619	-0.016453228096285	0.3988332644991	0.567412700215305	0.0617952262579248	1.24215207685049e-08	3.18338263297109e-08	0.90835489545813
MGP_C57BL6NJ_G0001703	NA	0.809184308831953	0.976419748194619	-0.016453228096285	0.3988332644991	0.567412700215305	0.0617952262579248	1.24215207685049e-08	3.18338263297109e-08	0.90835489545813
MGP_C57BL6NJ_G0001704	NA	0.809184308831953	0.976419748194619	-0.016453228096285	0.3988332644991	0.567412700215305	0.0617952262579248	1.24215207685049e-08	3.18338263297109e-08	0.90835489545813
MGP_C57BL6NJ_G0001705	NA	0.809184308831953	0.976419748194619	-0.016453228096285	0.3988332644991	0.567412700215305	0.0617952262579248	1.24215207685049e-08	3.18338263297109e-08	0.90835489545813
MGP_C57BL6NJ_G0001706	NA	0.809184308831953	0.976419748194619	-0.016453228096285	0.3988332644991	0.567412700215305	0.0617952262579248	1.24215207685049e-08	3.18338263297109e-08	0.90835489545813
MGP_C57BL6NJ_G0001707	NA	0.809184308831953	0.976419748194619	-0.016453228096285	0.3988332644991	0.567412700215305	0.0617952262579248	1.24215207685049e-08	3.18338263297109e-08	0.90835489545813
MGP_C57BL6NJ_G0001708	NA	0.760773472477029	0.976419748194619	-0.0188320043777027	0.286549925794986	0.567412700215305	0.0714309557544392	5.85664223265366e-09	3.18338263297109e-08	0.877874456906333
MGP_C57BL6NJ_G0001709	NA	0.993248827982745	0.999178676964532	0.000591747208969311	0.411278339499591	0.579163442928136	0.0617952262579249	1.05115420375539e-08	3.18338263297109e-08	0.946706089894953
MGP_C57BL6NJ_G0001710	NA	0.397366316170742	0.976419748194619	0.0893672346889023	0.710787874739222	0.809557112439592	-0.0410391125650408	0.00125259805645926	0.00177553279503004	0.446706477353804
MGP_C57BL6NJ_G0001711	NA	0.809184308831953	0.976419748194619	-0.016453228096285	0.3988332644991	0.567412700215305	0.0617952262579248	1.24215207685049e-08	3.18338263297109e-08	0.90835489545813
MGP_C57BL6NJ_G0001712	NA	0.897903708214181	0.989178127225888	-0.00830617764203767	0.375654779131932	0.567412700215305	0.0617952262579249	5.38716101184865e-09	3.18338263297109e-08	0.926685758980186
MGP_C57BL6NJ_G0001713	NA	0.459893661014301	0.976419748194619	-0.0896818015834227	0.0761545791151768	0.567412700215305	0.240994689621447	2.54229765842961e-05	4.16656591435962e-05	0.801796717801575
MGP_C57BL6NJ_G0001714	NA	0.0050136206130688	0.976419748194619	-0.326634407235895	0.0881398220167092	0.567412700215305	0.18890946118192	0.000124014764286852	0.00019170370751135	0.556140974094616
MGP_C57BL6NJ_G0001715	NA	0.347350716862786	0.976419748194619	0.0545160012180283	0.456858335453699	0.615126527934366	-0.0454713784133856	3.13857106415176e-09	3.18338263297109e-08	0.853502452072714
MGP_C57BL6NJ_G0001716	NA	0.549518781517981	0.976419748194619	-0.0417695125073845	0.283015753695283	0.567412700215305	0.0807824395662492	1.53467918287838e-08	3.8116099823988e-08	0.90835489545813
MGP_C57BL6NJ_G0001717	NA	0.579361327504607	0.976419748194619	-0.112534039914202	0.0253680484869798	0.351692564049682	0.531499507171577	0.00115073786171684	0.00163679347603146	0.875741371307677
MGP_C57BL6NJ_G0001718	NA	0.0768359445554813	0.976419748194619	-0.187119051154133	0.736710260829642	0.828292659680896	0.0354171102301892	0.0215463149465407	0.0270957437380044	0.270010584609406
MGP_C57BL6NJ_G0001719	NA	0.89625531793896	0.989178127225888	-0.00962202247426225	0.659874412593124	0.77160583663403	0.0345693922689657	3.64081313643312e-08	8.07700391190241e-08	0.898504941503757
MGP_C57BL6NJ_G0001720	NA	0.366826319499608	0.976419748194619	-0.075933506557983	0.0495843145066582	0.495565800894974	0.186801464044249	6.81834250248532e-08	1.43009810056466e-07	0.954957122978887
MGP_C57BL6NJ_G0001721	NA	0.775782767947655	0.976419748194619	-0.0175142322504957	0.427905543666387	0.592168708221621	0.0522901021083641	4.30172612720955e-09	3.18338263297109e-08	0.895822127673335
MGP_C57BL6NJ_G0001722	NA	0.985368123785927	0.997709690677893	0.00128823618468018	0.187763648919481	0.567412700215305	0.101713520890097	1.80501460429838e-08	4.38446038139669e-08	0.90835489545813
MGP_C57BL6NJ_G0001723	NA	0.883418212127589	0.989178127225888	-0.0153211891284561	0.763271535366785	0.848223960654627	0.0334251934688593	1.03328870273818e-05	1.74810908185538e-05	0.763011818960822
MGP_C57BL6NJ_G0001724	NA	0.809184308831953	0.976419748194619	-0.016453228096285	0.3988332644991	0.567412700215305	0.0617952262579248	1.24215207685049e-08	3.18338263297109e-08	0.90835489545813
MGP_C57BL6NJ_G0001725	NA	0.809184308831953	0.976419748194619	-0.016453228096285	0.3988332644991	0.567412700215305	0.0617952262579248	1.24215207685049e-08	3.18338263297109e-08	0.90835489545813
MGP_C57BL6NJ_G0001726	NA	0.569572505780389	0.976419748194619	0.0594706899694915	0.538292935289104	0.687214802728586	0.0683372123789092	8.6899483381449e-07	1.60551522591594e-06	0.95738729217439
MGP_C57BL6NJ_G0001727	NA	0.816803838963307	0.979425029822001	0.0179469108361023	0.29948291405744	0.567412700215305	0.0870656257477501	6.90534070114814e-08	1.44694226683876e-07	0.892082854055961
MGP_C57BL6NJ_G0001728	NA	0.823540513718611	0.981945311023839	-0.0168091556029483	0.698889083081963	0.800151678388105	-0.0309902324478987	5.45316093157055e-08	1.16311269879985e-07	0.885931268805204
MGP_C57BL6NJ_G0001729	NA	0.412222216060535	0.976419748194619	0.0516850803900139	0.030703317797379	0.385875917895684	0.157178861071045	1.11861467132277e-08	3.18338263297109e-08	0.837186270193356
MGP_C57BL6NJ_G0001730	NA	0.0782580644442302	0.976419748194619	-0.192176167112035	0.214716439440572	0.567412700215305	0.138985015317146	1.26591580781712e-06	2.30333120617435e-06	0.9111745240649
MGP_C57BL6NJ_G0001731	NA	0.809184308831953	0.976419748194619	-0.016453228096285	0.3988332644991	0.567412700215305	0.0617952262579248	1.24215207685049e-08	3.18338263297109e-08	0.90835489545813
MGP_C57BL6NJ_G0001732	NA	0.568466078061203	0.976419748194619	-0.0446146864446185	0.488900418226797	0.642893177866659	0.0576039437898499	5.04373660124585e-08	1.08286721921116e-07	0.920418687609935
MGP_C57BL6NJ_G0001733	NA	0.0844588853944283	0.976419748194619	0.188694858070526	0.50749754676067	0.659122923844871	-0.0729162390217128	0.0255150858286752	0.0318527789277359	0.270507957956966
MGP_C57BL6NJ_G0001734	NA	0.897903708214181	0.989178127225888	-0.00830617764203767	0.375654779131932	0.567412700215305	0.0617952262579249	5.38716101184865e-09	3.18338263297109e-08	0.926685758980186
MGP_C57BL6NJ_G0001735	NA	0.809184308831953	0.976419748194619	-0.016453228096285	0.3988332644991	0.567412700215305	0.0617952262579248	1.24215207685049e-08	3.18338263297109e-08	0.90835489545813
MGP_C57BL6NJ_G0001736	NA	0.643991133685888	0.976419748194619	-0.0328289197078136	0.824613649583298	0.891573526718759	0.0166423065930407	1.08383005221362e-07	2.20680557153305e-07	0.784073046903739
MGP_C57BL6NJ_G0001737	NA	0.809184308831953	0.976419748194619	-0.016453228096285	0.3988332644991	0.567412700215305	0.0617952262579248	1.24215207685049e-08	3.18338263297109e-08	0.90835489545813
MGP_C57BL6NJ_G0001738	NA	0.809184308831953	0.976419748194619	-0.016453228096285	0.3988332644991	0.567412700215305	0.0617952262579248	1.24215207685049e-08	3.18338263297109e-08	0.90835489545813
MGP_C57BL6NJ_G0001739	NA	0.809184308831953	0.976419748194619	-0.016453228096285	0.3988332644991	0.567412700215305	0.0617952262579248	1.24215207685049e-08	3.18338263297109e-08	0.90835489545813
MGP_C57BL6NJ_G0001740	NA	0.809184308831953	0.976419748194619	-0.016453228096285	0.3988332644991	0.567412700215305	0.0617952262579248	1.24215207685049e-08	3.18338263297109e-08	0.90835489545813
MGP_C57BL6NJ_G0001741	NA	0.809184308831953	0.976419748194619	-0.016453228096285	0.3988332644991	0.567412700215305	0.0617952262579248	1.24215207685049e-08	3.18338263297109e-08	0.90835489545813
MGP_C57BL6NJ_G0001742	NA	0.451620051035915	0.976419748194619	-0.0531585936929183	0.661161442406834	0.772671097042417	0.0325812911750541	2.4855461991529e-08	5.82208561679034e-08	0.878484610588991
MGP_C57BL6NJ_G0001743	NA	0.383012719787955	0.976419748194619	0.0952743630987032	0.857087109707747	0.912455066636601	0.0205516998304667	0.0319107349541256	0.0394452273711823	0.269528376154769
MGP_C57BL6NJ_G0001744	NA	0.336892427917903	0.976419748194619	-0.0708369210239485	0.729788226750956	0.823099696876448	0.0265823655845751	5.5396707956196e-08	1.17997227473608e-07	0.850406934454257
MGP_C57BL6NJ_G0001745	NA	0.961629128107266	0.993638237070036	0.00579877769929551	0.520415734630357	0.670833870086687	0.0828592522592357	0.646308518691181	0.673035377996997	0.0589175265388061
MGP_C57BL6NJ_G0001746	NA	0.582752632474335	0.976419748194619	0.0866750304909484	0.575171479901427	0.719340647098858	0.0938110418064286	4.74018129305526e-05	7.58506524162644e-05	0.982830759294357
MGP_C57BL6NJ_G0001747	NA	0.00422354201162874	0.976419748194619	-0.301861625802447	0.115428927868425	0.567412700215305	0.155560059073348	0.0326464265086142	0.0403109752794075	-0.220712945250335
MGP_C57BL6NJ_G0001748	NA	0.516079419619219	0.976419748194619	0.052742666474874	0.512285196583413	0.663397020682252	-0.0564577026106377	0.280136958684517	0.308993493949317	-0.09447464114258
MGP_C57BL6NJ_G0001749	NA	0.478842314537846	0.976419748194619	-0.0556058311547698	0.365627020362373	0.567412700215305	0.0758392636449485	7.91775918312156e-08	1.6441622411639e-07	0.88537427309787
MGP_C57BL6NJ_G0001750	NA	0.64156317474196	0.976419748194619	-0.0359075454750725	0.380927645369215	0.567412700215305	0.0724995858072256	7.65667830967809e-08	1.59316747755982e-07	0.877381174446973
MGP_C57BL6NJ_G0001751	NA	0.887690643733971	0.989178127225888	0.0114734084079281	0.341508650235492	0.567412700215305	0.0834637378118765	9.77555685584045e-08	2.0040208515213e-07	0.908343963518236
MGP_C57BL6NJ_G0001752	NA	0.382707601113747	0.976419748194619	0.0605613211499486	0.120561269995679	0.567412700215305	0.118222828077001	2.29864913393505e-08	5.42574139666467e-08	0.865290338202148
MGP_C57BL6NJ_G0001753	NA	0.944259839649429	0.991520750613826	0.00518325995292448	0.867614985059816	0.918457911519325	0.0131131281472035	6.44005738468771e-08	1.35594568542708e-07	0.859672797347409
MGP_C57BL6NJ_G0001754	NA	0.847827632475062	0.989178127225888	0.012267485462854	0.400761275899992	0.56936724014457	0.0577623937518919	6.41036354529338e-09	3.18338263297109e-08	0.901523971734167
MGP_C57BL6NJ_G0001755	NA	0.608784389142291	0.976419748194619	-0.0322364053313745	0.360629969054393	0.567412700215305	0.0617952262579248	2.90528219628531e-09	3.18338263297109e-08	0.944633429747189
MGP_C57BL6NJ_G0001756	NA	0.854576524572761	0.989178127225888	-0.0226702839672421	0.934806763344862	0.960329710325762	0.0107255875435331	6.76294053237661e-05	0.000106894568308558	0.746377867350151
MGP_C57BL6NJ_G0001757	NA	0.809184308831953	0.976419748194619	-0.016453228096285	0.3988332644991	0.567412700215305	0.0617952262579248	1.24215207685049e-08	3.18338263297109e-08	0.90835489545813
MGP_C57BL6NJ_G0001758	NA	0.569800698429321	0.976419748194619	-0.0726024411074258	0.229943803415676	0.567412700215305	0.166453266358644	0.000315714457379064	0.000472055484788888	0.645880104210596
MGP_C57BL6NJ_G0001759	NA	0.092776516956392	0.976419748194619	0.219196822131723	0.561978209694008	0.707955077209166	-0.0761595134616223	0.00839672447544563	0.0110119087904837	0.398636293017195
MGP_C57BL6NJ_G0001760	NA	0.735046944749096	0.976419748194619	-0.0334022894777901	0.585934465119909	0.728553452530343	0.0572401792944007	0.286472158254248	0.315481705551605	0.113953624355227
MGP_C57BL6NJ_G0001761	NA	0.809184308831953	0.976419748194619	-0.016453228096285	0.3988332644991	0.567412700215305	0.0617952262579248	1.24215207685049e-08	3.18338263297109e-08	0.90835489545813
MGP_C57BL6NJ_G0001762	NA	0.809184308831953	0.976419748194619	-0.016453228096285	0.3988332644991	0.567412700215305	0.0617952262579248	1.24215207685049e-08	3.18338263297109e-08	0.90835489545813
MGP_C57BL6NJ_G0001763	NA	0.318403199701382	0.976419748194619	-0.107656081175479	0.149038917457886	0.567412700215305	-0.16891008650957	0.000563245196657598	0.000823468084206236	0.502149025777329
MGP_C57BL6NJ_G0001764	NA	0.960322834771034	0.993638237070036	0.00373569542710008	0.649112837339149	0.763929954561916	0.0363904792450738	4.22654170069622e-08	9.27280505410595e-08	0.902970479360045
MGP_C57BL6NJ_G0001765	NA	0.434451996184775	0.976419748194619	-0.0537756521932974	0.18174212007783	0.567412700215305	0.0998473475632969	1.65146936355075e-08	4.04496313450416e-08	0.885315534312954
MGP_C57BL6NJ_G0001766	NA	0.2003463640028	0.976419748194619	-0.120454641476681	0.434256008652912	0.597346371933827	0.0763706930716904	3.68495136734875e-07	7.04767527661632e-07	0.905179455600435
MGP_C57BL6NJ_G0001767	NA	0.718762609314992	0.976419748194619	0.0401180089395189	0.0047155043929897	0.143392570125672	0.395246138324479	3.24182820169857e-06	5.71530237249394e-06	0.90690115624278
MGP_C57BL6NJ_G0001768	NA	0.939548189425005	0.98999124921463	-0.00527021154249848	0.620893132786306	0.746547352446404	0.0366334390119049	2.21056405104534e-08	5.24070094062939e-08	0.88319310821211
MGP_C57BL6NJ_G0001769	NA	0.592566033743949	0.976419748194619	0.0691290360805229	0.88112598205779	0.926958517461385	0.0203800919990787	0.000153058681694587	0.000234842361082787	0.709782313158549
MGP_C57BL6NJ_G0001770	NA	0.5298921089364	0.976419748194619	-0.0503974170013551	0.184723124499851	0.567412700215305	0.116095882764283	4.39145121289017e-08	9.54763379207175e-08	0.953904396003048
MGP_C57BL6NJ_G0001771	NA	0.470760280922093	0.976419748194619	-0.107194490321249	0.216379179752351	0.567412700215305	0.198977778347995	0.00023272572932848	0.000352186519063687	0.775238206858164
MGP_C57BL6NJ_G0001772	NA	0.809184308831953	0.976419748194619	-0.016453228096285	0.3988332644991	0.567412700215305	0.0617952262579248	1.24215207685049e-08	3.18338263297109e-08	0.90835489545813
MGP_C57BL6NJ_G0001773	NA	0.75315993711449	0.976419748194619	0.0311145778619042	0.857126501873761	0.912455066636601	-0.018867614175832	1.4036577914987e-05	2.34868793034575e-05	0.700046478055303
MGP_C57BL6NJ_G0001774	NA	0.492439571827524	0.976419748194619	0.0420253043252319	0.787437307944662	0.865715498370878	-0.0173673104045935	4.49191958644785e-09	3.18338263297109e-08	0.881606520081507
MGP_C57BL6NJ_G0001775	NA	0.172286793947369	0.976419748194619	-0.16311147313358	0.487049745956406	0.641259800396309	-0.0856147829838425	1.61388152359783e-05	2.68709998684519e-05	0.804123454968233
MGP_C57BL6NJ_G0001776	NA	0.353941328078324	0.976419748194619	-0.0760210315181227	0.272570477795897	0.567412700215305	0.0961181507472163	8.93015584897533e-07	1.64737685126735e-06	0.74074084864018
MGP_C57BL6NJ_G0001777	NA	0.825533023412309	0.982159871583586	-0.0202295540784748	0.021083274324491	0.318785623588524	0.250925782042879	3.26820243309065e-08	7.30559235206562e-08	1.12707024602281
MGP_C57BL6NJ_G0001778	NA	0.841935909470507	0.988816236156722	-0.0161741107073425	0.719159248103242	0.816012487509014	-0.0309902324478983	3.25660025007397e-07	6.26692734956406e-07	0.815569436752307
MGP_C57BL6NJ_G0001779	NA	0.633106710855622	0.976419748194619	0.0555831978661841	0.639946492700988	0.757075068875728	0.0577604052017019	2.32124679042679e-05	3.81844771829523e-05	0.781508428258978
MGP_C57BL6NJ_G0001780	NA	0.922561586813565	0.98999124921463	0.0070134745200465	0.0116002562679039	0.233236659413918	0.221098658826035	1.85372783416518e-09	3.18338263297109e-08	1.12908802729878
MGP_C57BL6NJ_G0001781	NA	0.301510957997521	0.976419748194619	0.132243712126746	0.0119625048505341	0.236698633530284	0.381699455937336	9.12668095159324e-05	0.000142691625605884	0.732298254503616
MGP_C57BL6NJ_G0001782	NA	0.574000102387817	0.976419748194619	0.0479273652195975	0.308149068139337	0.567412700215305	0.0935336389943781	9.14252724682581e-08	1.88186326401703e-07	0.952994442096872
MGP_C57BL6NJ_G0001783	NA	0.686828244414704	0.976419748194619	-0.0352978246277931	0.0447206301375525	0.471076464099161	-0.202126027293386	8.31652088905624e-07	1.53880536210681e-06	0.807379821732218
MGP_C57BL6NJ_G0001784	NA	0.884861972833914	0.989178127225888	0.00846935296406253	0.559356690586537	0.705557440465628	0.0364529087992188	4.23919803619261e-09	3.18338263297109e-08	0.854122440680768
MGP_C57BL6NJ_G0001785	NA	0.888766167979197	0.989178127225888	0.0153973034792923	0.184505541629415	0.567412700215305	0.160612675969848	0.0452169613093215	0.055048773852214	0.254200777672698
MGP_C57BL6NJ_G0001786	NA	0.0291635159431327	0.976419748194619	-0.234873652235235	0.939621783800604	0.963420592626705	-0.00782835932373713	0.000711142079888474	0.00103089262988277	0.449660615585324
MGP_C57BL6NJ_G0001787	NA	0.963090402730653	0.993638237070036	-0.00290636651770851	0.639778035026054	0.75702821775828	0.0313147877061279	7.18207201967342e-09	3.18338263297109e-08	0.877874456906333
MGP_C57BL6NJ_G0001788	NA	0.944259839649429	0.991520750613826	0.00518325995292448	0.867614985059816	0.918457911519325	0.0131131281472035	6.44005738468771e-08	1.35594568542708e-07	0.859672797347409
MGP_C57BL6NJ_G0001789	NA	0.809184308831953	0.976419748194619	-0.016453228096285	0.3988332644991	0.567412700215305	0.0617952262579248	1.24215207685049e-08	3.18338263297109e-08	0.90835489545813
MGP_C57BL6NJ_G0001790	NA	0.981896057770338	0.997247878449561	-0.00249642618405909	0.0640123501638807	0.564168036604118	0.232131551627126	4.40611749184363e-06	7.68485382006951e-06	0.87233947074463
MGP_C57BL6NJ_G0001791	NA	0.275381333485766	0.976419748194619	-0.0972662592245461	0.683796871898892	0.789037728117858	-0.0377197349466941	8.87916089091718e-07	1.63841089769227e-06	0.800378268914233
MGP_C57BL6NJ_G0001792	NA	0.795890593729207	0.976419748194619	0.0389324100519506	0.636055032352562	0.756933852568287	0.0757879865245891	0.0802068805191324	0.0948264482809696	0.297235925081768
MGP_C57BL6NJ_G0001793	NA	0.902123899735995	0.989178127225888	-0.0108588995807649	0.0112733931246285	0.229246552980715	0.271936527354689	1.46421555781067e-07	2.93307012962298e-07	0.953174624623077
MGP_C57BL6NJ_G0001794	NA	0.809184308831953	0.976419748194619	-0.016453228096285	0.3988332644991	0.567412700215305	0.0617952262579248	1.24215207685049e-08	3.18338263297109e-08	0.90835489545813
MGP_C57BL6NJ_G0001795	NA	0.98417462805019	0.997709690677893	-0.00148906368837708	0.443196180675198	0.603744292420256	0.0617952262579248	2.56961746715036e-08	5.97710940952447e-08	0.942024265375923
MGP_C57BL6NJ_G0001796	NA	0.914960945180944	0.989178127225888	-0.00706258154517967	0.249897020125336	0.567412700215305	0.0829241809979118	8.83256755391063e-09	3.18338263297109e-08	0.90835489545813
MGP_C57BL6NJ_G0001797	NA	0.809184308831953	0.976419748194619	-0.016453228096285	0.3988332644991	0.567412700215305	0.0617952262579248	1.24215207685049e-08	3.18338263297109e-08	0.90835489545813
MGP_C57BL6NJ_G0001798	NA	0.659013697387704	0.976419748194619	-0.0313686914444773	0.607747451851766	0.744067273630852	0.0387558651127491	1.68702891959915e-08	4.12408266808443e-08	0.920873825215049
MGP_C57BL6NJ_G0001799	NA	0.219511390465841	0.976419748194619	-0.0986090318427695	0.0383742824947673	0.43246396158374	0.187092257297355	6.38163410961066e-08	1.34619657634057e-07	0.903646397835011
MGP_C57BL6NJ_G0001800	NA	0.809184308831953	0.976419748194619	-0.016453228096285	0.3988332644991	0.567412700215305	0.0617952262579248	1.24215207685049e-08	3.18338263297109e-08	0.90835489545813
MGP_C57BL6NJ_G0001801	NA	0.502916643960526	0.976419748194619	-0.0493215729085557	0.145700864648138	0.567412700215305	0.117609225897393	2.22671381634245e-08	5.27472809442768e-08	0.926685758980187
MGP_C57BL6NJ_G0001802	NA	0.496512102327435	0.976419748194619	-0.051568769695543	0.685438155009678	0.790189117687249	0.0323834177589141	5.88014418923438e-08	1.24783788983252e-07	0.878101417833937
MGP_C57BL6NJ_G0001803	NA	0.272512069992789	0.976419748194619	-0.170971489156328	0.567694383452546	0.713123122531766	0.0927488766083898	0.509160313429827	0.540194170823668	0.10738454213938
MGP_C57BL6NJ_G0001804	NA	0.333307610283187	0.976419748194619	-0.0736138103666267	0.964160482657317	0.97791414782615	0.00355751014592628	6.71969673511438e-08	1.41077587087099e-07	0.862470726606062
MGP_C57BL6NJ_G0001805	NA	0.939548189425005	0.98999124921463	-0.00527021154249848	0.620893132786306	0.746547352446404	0.0366334390119049	2.21056405104534e-08	5.24070094062939e-08	0.88319310821211
MGP_C57BL6NJ_G0001806	NA	0.123876754067971	0.976419748194619	-0.194692385329835	0.000305373126298539	0.0317579588144572	0.615563017894373	2.65937248381323e-07	5.16748136961099e-07	1.23441767054239
MGP_C57BL6NJ_G0001807	NA	0.0471369209712467	0.976419748194619	-0.269809728083978	0.2081484281958	0.567412700215305	0.172645374377504	0.0162186407859627	0.0206588606614403	0.36066075572515
MGP_C57BL6NJ_G0001808	NA	0.549518781517981	0.976419748194619	-0.0417695125073845	0.283015753695283	0.567412700215305	0.0807824395662492	1.53467918287838e-08	3.8116099823988e-08	0.90835489545813
MGP_C57BL6NJ_G0001809	NA	0.240221033717691	0.976419748194619	-0.0872162273296812	0.220473259870592	0.567412700215305	0.0967558392622688	3.35948869627139e-08	7.49863713614302e-08	0.885315534312954
MGP_C57BL6NJ_G0001810	NA	0.809184308831953	0.976419748194619	-0.016453228096285	0.3988332644991	0.567412700215305	0.0617952262579248	1.24215207685049e-08	3.18338263297109e-08	0.90835489545813
MGP_C57BL6NJ_G0001811	NA	0.584719637117549	0.976419748194619	0.0446785461396348	0.134632873081784	0.567412700215305	0.135049610046168	1.04395975583651e-07	2.13175067502797e-07	0.903705136619927
MGP_C57BL6NJ_G0001812	NA	0.809184308831953	0.976419748194619	-0.016453228096285	0.3988332644991	0.567412700215305	0.0617952262579248	1.24215207685049e-08	3.18338263297109e-08	0.90835489545813
MGP_C57BL6NJ_G0001813	NA	0.809184308831953	0.976419748194619	-0.016453228096285	0.3988332644991	0.567412700215305	0.0617952262579248	1.24215207685049e-08	3.18338263297109e-08	0.90835489545813
MGP_C57BL6NJ_G0001814	NA	0.863169405208024	0.989178127225888	-0.0123183848059146	0.591905200041151	0.733580458567285	0.0408558548909375	5.77463751038392e-08	1.22652477008759e-07	0.836266539303969
MGP_C57BL6NJ_G0001815	NA	0.939548189425005	0.98999124921463	-0.00527021154249848	0.620893132786306	0.746547352446404	0.0366334390119049	2.21056405104534e-08	5.24070094062939e-08	0.88319310821211
MGP_C57BL6NJ_G0001816	NA	0.809184308831953	0.976419748194619	-0.016453228096285	0.3988332644991	0.567412700215305	0.0617952262579248	1.24215207685049e-08	3.18338263297109e-08	0.90835489545813
MGP_C57BL6NJ_G0001817	NA	0.258155995019515	0.976419748194619	-0.0833455505131996	0.639520866034654	0.75702821775828	0.0358267142708499	7.58596074080177e-08	1.57925246220926e-07	0.820925310906644
MGP_C57BL6NJ_G0001818	NA	0.809184308831953	0.976419748194619	-0.016453228096285	0.3988332644991	0.567412700215305	0.0617952262579248	1.24215207685049e-08	3.18338263297109e-08	0.90835489545813
MGP_C57BL6NJ_G0001819	NA	0.807634561121508	0.976419748194619	0.0180111850130465	0.467135180109632	0.624056642621511	0.0576039437898499	2.77287273698153e-08	6.41559673751803e-08	0.921149240341422
MGP_C57BL6NJ_G0001820	NA	0.897903708214181	0.989178127225888	-0.00830617764203767	0.375654779131932	0.567412700215305	0.0617952262579249	5.38716101184865e-09	3.18338263297109e-08	0.926685758980186
MGP_C57BL6NJ_G0001821	NA	0.161149461496188	0.976419748194619	0.0937189650510336	0.829824997683758	0.895405727145992	0.0146551918366374	3.43491410193758e-09	3.18338263297109e-08	0.954992299028289
MGP_C57BL6NJ_G0001822	NA	0.914960945180944	0.989178127225888	-0.00706258154517967	0.249897020125336	0.567412700215305	0.0829241809979118	8.83256755391063e-09	3.18338263297109e-08	0.90835489545813
MGP_C57BL6NJ_G0001823	NA	0.914960945180944	0.989178127225888	-0.00706258154517967	0.249897020125336	0.567412700215305	0.0829241809979118	8.83256755391063e-09	3.18338263297109e-08	0.90835489545813
MGP_C57BL6NJ_G0001824	NA	0.870529192700174	0.989178127225888	0.0147711240765587	0.953600082092939	0.971570877183079	0.00559056306211801	0.000247580301074769	0.000373634240352152	0.474151267391507
MGP_C57BL6NJ_G0001825	NA	0.809184308831953	0.976419748194619	-0.016453228096285	0.3988332644991	0.567412700215305	0.0617952262579248	1.24215207685049e-08	3.18338263297109e-08	0.90835489545813
MGP_C57BL6NJ_G0001826	NA	0.122848426613118	0.976419748194619	-0.2139441793331	0.336829915302565	0.567412700215305	0.137030156668959	0.000145718814834611	0.000223973600615529	0.733456587546911
MGP_C57BL6NJ_G0001827	NA	0.0715606943362692	0.976419748194619	-0.166119856536034	0.0161896603443884	0.278146478337142	-0.248362161003141	0.000124416751274628	0.000192296172513478	-0.487215997725444
MGP_C57BL6NJ_G0001828	NA	0.608403138370483	0.976419748194619	-0.0336255147112762	0.904890378480945	0.942095553641167	0.00827542656095194	1.55623593465362e-08	3.8551312963508e-08	0.854835095761157
MGP_C57BL6NJ_G0001829	NA	0.809184308831953	0.976419748194619	-0.016453228096285	0.3988332644991	0.567412700215305	0.0617952262579248	1.24215207685049e-08	3.18338263297109e-08	0.90835489545813
MGP_C57BL6NJ_G0001830	NA	0.611305222159164	0.976419748194619	0.029291663923251	0.718835382027276	0.815761244136935	-0.0219510675486838	1.45561794114063e-09	3.18338263297109e-08	0.915578997956879
MGP_C57BL6NJ_G0001831	NA	0.866009170827573	0.989178127225888	-0.0132773834392668	0.347253986473959	0.567412700215305	0.0798373121326811	7.38675516942811e-08	1.54035659223659e-07	0.901310680114699
MGP_C57BL6NJ_G0001832	NA	0.666985565130215	0.976419748194619	-0.0458200084772296	0.461547312795938	0.619167942352691	0.0837726410713322	3.79822436866714e-06	6.65936974740245e-06	0.853081263410884
MGP_C57BL6NJ_G0001833	NA	0.202225749227973	0.976419748194619	-0.163225447096404	0.21522600049353	0.567412700215305	0.167935281164744	4.79370048136657e-05	7.66712234608765e-05	0.774935144606618
MGP_C57BL6NJ_G0001834	NA	0.838836162426261	0.987973718930964	-0.0141227147719071	0.518828484559279	0.669396735941127	-0.0478819225176854	3.92847450453439e-08	8.6693076686275e-08	0.839590410096881
MGP_C57BL6NJ_G0001835	NA	0.216083793778123	0.976419748194619	0.122243928218178	0.511652493384619	0.662898113061339	-0.0672438305975696	4.46199979557275e-05	7.1566485422727e-05	0.603986109468245
MGP_C57BL6NJ_G0001836	NA	0.336964341616382	0.976419748194619	-0.0965695321367761	0.448660861772954	0.608215404485085	0.0802456806861589	1.57117135955674e-05	2.6186401721025e-05	0.69192875454379
MGP_C57BL6NJ_G0001837	NA	0.402327124041179	0.976419748194619	-0.0835505383221142	0.69884443797031	0.80012285463897	-0.0404782160570189	0.655088201859478	0.681694473243839	-0.046785065821192
MGP_C57BL6NJ_G0001838	NA	0.709825671847936	0.976419748194619	-0.0243031527547266	0.67310791979814	0.781478260268678	0.0292507409631885	1.51521363085446e-08	3.808840576624e-08	0.854835095761158
MGP_C57BL6NJ_G0001839	NA	0.880168061880298	0.989178127225888	-0.0123022299591676	0.643108601196121	0.759521644443847	0.0402626700490658	5.6738755239989e-07	1.06653762468802e-06	0.781151692206989
MGP_C57BL6NJ_G0001840	NA	0.702001953832162	0.976419748194619	0.033580643661431	0.820696844741022	0.888940441419054	-0.0210576251456997	1.69086268687179e-07	3.36135944673585e-07	0.933039026122341
MGP_C57BL6NJ_G0001841	NA	0.206231725492189	0.976419748194619	-0.0994823233688299	0.518267906404007	0.668862459159826	-0.0526300557655386	4.31759334752934e-08	9.39681903317339e-08	0.914150457012446
MGP_C57BL6NJ_G0001842	NA	0.995291366997834	0.999364621744373	-0.000445775975297187	0.324156012022817	0.567412700215305	0.0805845661501097	3.39530483289694e-08	7.57076896085755e-08	0.925582322838168
MGP_C57BL6NJ_G0001843	NA	0.818300215977622	0.979909856941738	-0.0359606724427814	0.178470227493879	0.567412700215305	0.231637702561565	0.000489731605456843	0.000719677457965382	0.755433367591886
MGP_C57BL6NJ_G0001844	NA	0.966453013168523	0.993638237070036	0.0030827437981577	0.447228577883472	0.606832833639628	0.0597899182999015	4.01184785025561e-08	8.83431983614397e-08	0.885374273097871
MGP_C57BL6NJ_G0001845	NA	0.53851192713651	0.976419748194619	-0.100283672777931	0.153505283519167	0.567412700215305	0.255449874764527	0.0780555643900498	0.0924132729239996	0.322553628246122
MGP_C57BL6NJ_G0001846	NA	0.0496490547240683	0.976419748194619	0.1897063908275	0.00327541922534958	0.11928521443991	-0.335037842958442	0.00450807673972984	0.00606383758624938	0.319381013946157
MGP_C57BL6NJ_G0001847	NA	0.512005238964393	0.976419748194619	-0.0471723762898526	0.610270228782518	0.744067273630852	0.0387558651127493	2.91306093312266e-08	6.59022708183101e-08	0.885315534312954
MGP_C57BL6NJ_G0001848	NA	0.91615605315893	0.989178127225888	-0.0071308661397354	0.261487018237416	0.567412700215305	0.0827705406601613	1.17162956692165e-08	3.18338263297109e-08	0.908354895458131
MGP_C57BL6NJ_G0001849	NA	0.0206251485153441	0.976419748194619	-0.197590471115505	0.335387300380797	0.567412700215305	-0.0793898594271476	1.50679369174899e-06	2.72699931080712e-06	0.668125882504411
MGP_C57BL6NJ_G0001850	NA	0.752531363271429	0.976419748194619	-0.0224289684910517	0.580571310141199	0.723833969386065	0.0418655069176779	4.63869661147909e-08	1.0028222758651e-07	0.846900735895175
MGP_C57BL6NJ_G0001851	NA	0.57065032639396	0.976419748194619	-0.0371733939606327	0.12805192869037	0.567412700215305	0.110275885666877	7.40122014665489e-09	3.18338263297109e-08	0.907992506462291
MGP_C57BL6NJ_G0001852	NA	0.809184308831953	0.976419748194619	-0.016453228096285	0.3988332644991	0.567412700215305	0.0617952262579248	1.24215207685049e-08	3.18338263297109e-08	0.90835489545813
MGP_C57BL6NJ_G0001853	NA	0.300285836272669	0.976419748194619	0.0828040815469758	0.864251491144188	0.916715538303077	-0.0141887481012031	1.24671490010818e-07	2.51812268392126e-07	0.856358634241622
MGP_C57BL6NJ_G0001854	NA	0.149769522765836	0.976419748194619	-0.105104661696248	0.0798045443583314	0.567412700215305	0.138458914906642	1.18743266803505e-08	3.18338263297109e-08	0.936682813887949
MGP_C57BL6NJ_G0001855	NA	0.749718316368194	0.976419748194619	-0.0446256781470604	0.232703468029509	0.567412700215305	0.181959563465516	0.000262262040608747	0.000394863096530542	0.725927048562079
MGP_C57BL6NJ_G0001856	NA	0.275043992058727	0.976419748194619	-0.116149230115241	0.0564521818750759	0.530410452336533	0.226664958117385	1.45652799736523e-06	2.63835204106659e-06	0.91287927344796
MGP_C57BL6NJ_G0001857	NA	0.743835213450673	0.976419748194619	-0.0292169915953233	0.431982302020386	0.595984177055587	0.0753033828024848	3.22764161321147e-07	6.21236359020943e-07	0.89853867712581
MGP_C57BL6NJ_G0001858	NA	0.685821013967983	0.976419748194619	-0.0271441764360307	0.309259789429932	0.567412700215305	0.0736696262815563	1.18912990130675e-08	3.18338263297109e-08	0.895928714310486
MGP_C57BL6NJ_G0001859	NA	0.809184308831953	0.976419748194619	-0.016453228096285	0.3988332644991	0.567412700215305	0.0617952262579248	1.24215207685049e-08	3.18338263297109e-08	0.90835489545813
MGP_C57BL6NJ_G0001860	NA	0.809184308831953	0.976419748194619	-0.016453228096285	0.3988332644991	0.567412700215305	0.0617952262579248	1.24215207685049e-08	3.18338263297109e-08	0.90835489545813
MGP_C57BL6NJ_G0001861	NA	0.809184308831953	0.976419748194619	-0.016453228096285	0.3988332644991	0.567412700215305	0.0617952262579248	1.24215207685049e-08	3.18338263297109e-08	0.90835489545813
MGP_C57BL6NJ_G0001862	NA	0.91066239708549	0.989178127225888	0.00860019837231938	0.23291496401965	0.567412700215305	0.0998345722902278	3.95904029091694e-08	8.7325396541334e-08	0.926685758980187
MGP_C57BL6NJ_G0001863	NA	0.809184308831953	0.976419748194619	-0.016453228096285	0.3988332644991	0.567412700215305	0.0617952262579248	1.24215207685049e-08	3.18338263297109e-08	0.90835489545813
MGP_C57BL6NJ_G0001864	NA	0.809184308831953	0.976419748194619	-0.016453228096285	0.3988332644991	0.567412700215305	0.0617952262579248	1.24215207685049e-08	3.18338263297109e-08	0.90835489545813
MGP_C57BL6NJ_G0001865	NA	0.809184308831953	0.976419748194619	-0.016453228096285	0.3988332644991	0.567412700215305	0.0617952262579248	1.24215207685049e-08	3.18338263297109e-08	0.90835489545813
MGP_C57BL6NJ_G0001866	NA	0.917491846016784	0.989178127225888	-0.00719272383807224	0.655361870609331	0.768406230818854	0.0329958518033748	2.18787568703616e-07	4.29168665505824e-07	0.723604197855527
MGP_C57BL6NJ_G0001867	NA	0.863126747827435	0.989178127225888	0.0135340776827845	0.702298107003215	0.802824547398157	0.0319024680393886	1.23884618117998e-07	2.50272140333056e-07	0.859672797347409
MGP_C57BL6NJ_G0001868	NA	0.341464527017625	0.976419748194619	-0.123046133942928	0.664981047616871	0.775769027511229	-0.0585431695801288	0.000291121332666951	0.000436761705859661	0.652347569742967
MGP_C57BL6NJ_G0001869	NA	0.107544977205715	0.976419748194619	0.323968392932074	0.617384693467058	0.746547352446404	-0.101605635058442	0.0156749402674781	0.0199991624032954	-0.553295510978024
MGP_C57BL6NJ_G0001870	NA	0.901280099655399	0.989178127225888	-0.00879659370515717	0.417460280152921	0.583014413071145	0.0617952262579249	1.61204953126196e-08	3.95453946076958e-08	0.925582322838168
MGP_C57BL6NJ_G0001871	NA	0.342889046558516	0.976419748194619	-0.0554360081419137	0.520130609918086	0.670658807876169	0.0394741507929634	1.58357989351717e-09	3.18338263297109e-08	0.909934438511325
MGP_C57BL6NJ_G0001872	NA	0.866589708000949	0.989178127225888	0.00889430047330817	0.114123797118963	0.567412700215305	0.0933784372148664	5.61445293845264e-10	3.18338263297109e-08	0.914152991195392
MGP_C57BL6NJ_G0001873	NA	0.931649331812804	0.98999124921463	-0.00986099067665682	0.852585186831393	0.910073923265354	-0.0226723807432195	0.0141200257498405	0.0181024051110929	0.339964762857856
MGP_C57BL6NJ_G0001874	NA	0.329170410655586	0.976419748194619	-0.0763148158275947	0.632922447939685	0.755019106097751	-0.0390347689949066	1.49012284115929e-06	2.69789763439462e-06	0.672854707834324
MGP_C57BL6NJ_G0001875	NA	0.809184308831953	0.976419748194619	-0.016453228096285	0.3988332644991	0.567412700215305	0.0617952262579248	1.24215207685049e-08	3.18338263297109e-08	0.90835489545813
MGP_C57BL6NJ_G0001876	NA	0.783416710753301	0.976419748194619	0.0233473891257607	0.913068722235544	0.947014745367757	0.0098225172926917	4.02302446661983e-07	7.66749693941822e-07	0.837592846600712
MGP_C57BL6NJ_G0001877	NA	0.917956364195156	0.989178127225888	0.00641599543884106	0.434313997362533	0.597346371933827	0.0522901021083641	6.49309874065656e-09	3.18338263297109e-08	0.877874456906333
MGP_C57BL6NJ_G0001878	NA	0.841821643824662	0.988816236156722	0.0143340449465	0.649113069647464	0.763929954561916	0.034781771391632	4.39199982575654e-08	9.54763379207175e-08	0.86021248585185
MGP_C57BL6NJ_G0001879	NA	0.93255065260043	0.98999124921463	-0.00623961815839181	0.621314429173038	0.746547352446404	0.0388146038976648	4.28537623011665e-08	9.32966609784943e-08	0.88537427309787
MGP_C57BL6NJ_G0001880	NA	0.749906349995242	0.976419748194619	-0.0220227953934813	0.597659524423488	0.737930403341808	0.0388146038976649	1.21990764615362e-08	3.18338263297109e-08	0.921652807386929
MGP_C57BL6NJ_G0001881	NA	0.809184308831953	0.976419748194619	-0.016453228096285	0.3988332644991	0.567412700215305	0.0617952262579248	1.24215207685049e-08	3.18338263297109e-08	0.90835489545813
MGP_C57BL6NJ_G0001882	NA	0.809184308831953	0.976419748194619	-0.016453228096285	0.3988332644991	0.567412700215305	0.0617952262579248	1.24215207685049e-08	3.18338263297109e-08	0.90835489545813
MGP_C57BL6NJ_G0001883	NA	0.453472827654236	0.976419748194619	-0.0663155156043839	0.831553778932868	0.896423829520344	0.0197484936488598	9.64157101799895e-07	1.77415440192846e-06	0.79835515485895
MGP_C57BL6NJ_G0001884	NA	0.693755858775769	0.976419748194619	0.0320438523381339	0.88763838087057	0.931021247987286	0.0121621321404937	1.9345911689711e-07	3.82019475644845e-07	0.85482027398075
MGP_C57BL6NJ_G0001885	NA	0.710280769215978	0.976419748194619	-0.0243001000965877	0.158104848064095	0.567412700215305	0.101757753968486	5.92345812426651e-09	3.18338263297109e-08	0.926685758980187
MGP_C57BL6NJ_G0001886	NA	0.551014154007138	0.976419748194619	-0.0488745679086212	0.202493133484399	0.567412700215305	0.113749260123347	1.1142573776505e-07	2.26539207723868e-07	0.899938479915076
MGP_C57BL6NJ_G0001887	NA	0.735611558920599	0.976419748194619	0.0291279496342401	0.587900454049565	0.730180572397926	0.0497612525501257	2.83147162362043e-07	5.48813796707678e-07	0.876900224727447
MGP_C57BL6NJ_G0001888	NA	0.701661047017031	0.976419748194619	-0.0286336010405154	0.353267519667211	0.567412700215305	0.0746807506929857	4.12144118735878e-08	9.05914684050296e-08	0.898109879196246
MGP_C57BL6NJ_G0001889	NA	0.961453866170858	0.993638237070036	0.00362771330850851	0.646821639016223	0.762203964485089	0.0366334390119051	4.19444103781748e-08	9.20975280927419e-08	0.903213439126876
MGP_C57BL6NJ_G0001890	NA	0.810805959591466	0.976864098873656	-0.0170821886608915	0.760666217380127	0.846358553597333	0.0230713574012016	2.93647061670301e-08	6.63223416875376e-08	0.884268634686792
MGP_C57BL6NJ_G0001891	NA	0.952021560520772	0.993111612064789	-0.00382432579541037	0.0517603003202727	0.505872309693756	0.14190720498817	9.54140439036876e-09	3.18338263297109e-08	0.867412764302992
MGP_C57BL6NJ_G0001892	NA	0.995770226083009	0.999369190488984	-0.000386307344271856	0.898446424508287	0.938095851321572	-0.00986749421305611	4.41863669744384e-08	9.59944559680973e-08	0.872970709276208
MGP_C57BL6NJ_G0001893	NA	0.326490941313108	0.976419748194619	0.0743961334495647	0.511647361866128	0.662898113061339	0.0522033958225645	8.82002410400616e-08	1.81865701972977e-07	0.838967673448493
MGP_C57BL6NJ_G0001894	NA	0.901280099655399	0.989178127225888	-0.00879659370515717	0.417460280152921	0.583014413071145	0.0617952262579249	1.61204953126196e-08	3.95453946076958e-08	0.925582322838168
MGP_C57BL6NJ_G0001895	NA	0.763577758484945	0.976419748194619	0.0208433838369731	0.852472487875847	0.910073923265354	0.0136528166516451	1.76890337521344e-08	4.30463181022896e-08	0.895987453095402
MGP_C57BL6NJ_G0001896	NA	0.175982077476042	0.976419748194619	-0.096418888390289	0.433287952848259	0.597346371933827	0.0577430784210735	1.46121864062119e-08	3.68709415322706e-08	0.903263205079957
MGP_C57BL6NJ_G0001897	NA	0.592131539538676	0.976419748194619	0.0394952841519508	0.565444411898601	0.71112274300131	0.0449822897487901	3.73808587139871e-08	8.27716137159874e-08	0.890668801789625
MGP_C57BL6NJ_G0001898	NA	0.897903708214181	0.989178127225888	-0.00830617764203767	0.375654779131932	0.567412700215305	0.0617952262579249	5.38716101184865e-09	3.18338263297109e-08	0.926685758980186
MGP_C57BL6NJ_G0001899	NA	0.0320845849040592	0.976419748194619	-0.213493307915275	0.170097487720061	0.567412700215305	0.136822267748245	1.21155593857193e-06	2.2077468366732e-06	0.808683231186303
MGP_C57BL6NJ_G0001900	NA	0.938378782563704	0.98999124921463	0.00465633086044793	0.276154896811848	0.567412700215305	0.0712773154166887	2.15628415226366e-09	3.18338263297109e-08	0.930876851529922
MGP_C57BL6NJ_G0001901	NA	0.849691135602901	0.989178127225888	-0.0145769062218138	0.342804048965299	0.567412700215305	0.0787771316082263	5.57100288716083e-08	1.18640017438931e-07	0.902601700477908
MGP_C57BL6NJ_G0001902	NA	0.809184308831953	0.976419748194619	-0.016453228096285	0.3988332644991	0.567412700215305	0.0617952262579248	1.24215207685049e-08	3.18338263297109e-08	0.90835489545813
MGP_C57BL6NJ_G0001903	NA	0.809184308831953	0.976419748194619	-0.016453228096285	0.3988332644991	0.567412700215305	0.0617952262579248	1.24215207685049e-08	3.18338263297109e-08	0.90835489545813
MGP_C57BL6NJ_G0001904	NA	0.809184308831953	0.976419748194619	-0.016453228096285	0.3988332644991	0.567412700215305	0.0617952262579248	1.24215207685049e-08	3.18338263297109e-08	0.90835489545813
MGP_C57BL6NJ_G0001905	NA	0.39924257876835	0.976419748194619	-0.0943053274510468	0.591973877820229	0.733621327325794	0.0630482082128065	0.0502026273519688	0.0607477954327905	0.24811039303917
MGP_C57BL6NJ_G0001906	NA	0.582743107805518	0.976419748194619	0.0683210009792486	0.419533909268668	0.585095190349344	-0.10724302541441	9.7225632150727e-05	0.000151661800823595	-0.717879023162964
MGP_C57BL6NJ_G0001907	NA	0.918527956764941	0.989178127225888	-0.00755530324527796	0.435862122665393	0.597346371933827	0.0617952262579249	2.51504441397701e-08	5.86244570819654e-08	0.928375226372896
MGP_C57BL6NJ_G0001908	NA	0.368561516584539	0.976419748194619	0.0935055753904342	0.344503978228013	0.567412700215305	-0.104449010728211	4.61047179879587e-05	7.38527282176154e-05	0.64295182230327
MGP_C57BL6NJ_G0001909	NA	0.849784624675305	0.989178127225888	-0.0113444667148273	0.0397422271144413	0.439764757060365	0.142648215658848	1.08772262259392e-09	3.18338263297109e-08	0.979174277213747
MGP_C57BL6NJ_G0001910	NA	0.655192778445246	0.976419748194619	0.0498732296433397	0.122402779161165	0.567412700215305	0.191476374432654	0.000526242048687904	0.000771097424855663	0.5327171606703
MGP_C57BL6NJ_G0001911	NA	0.658259471540386	0.976419748194619	0.0294912765219616	0.168450919845539	0.567412700215305	0.100878253406404	9.87802453801978e-09	3.18338263297109e-08	0.903705136619927
MGP_C57BL6NJ_G0001912	NA	0.809184308831953	0.976419748194619	-0.016453228096285	0.3988332644991	0.567412700215305	0.0617952262579248	1.24215207685049e-08	3.18338263297109e-08	0.90835489545813
MGP_C57BL6NJ_G0001913	NA	0.722583163841293	0.976419748194619	-0.0230565039997296	0.0917966438276699	0.567412700215305	0.122886708708473	6.91893305703911e-09	3.18338263297109e-08	0.90835489545813
MGP_C57BL6NJ_G0001914	NA	0.263008556965341	0.976419748194619	-0.0800865493386623	0.215032908384915	0.567412700215305	0.094649165119441	2.57521818643154e-08	5.98878122497607e-08	0.874866782080294
MGP_C57BL6NJ_G0001915	NA	0.896198562636573	0.989178127225888	0.0148011298307772	0.849330393898629	0.908076801992143	0.0228684966662401	6.56949785319429e-05	0.00010390496200459	0.686917367848322
MGP_C57BL6NJ_G0001916	NA	0.33423282619355	0.976419748194619	-0.0791109868944704	0.137826832831697	0.567412700215305	-0.132400821789555	0.200449962339388	0.225602960489164	0.112893450325226
MGP_C57BL6NJ_G0001917	NA	0.743066354551481	0.976419748194619	-0.0341478326169642	0.704255391560428	0.804468042615556	0.0419727537275249	0.00235297314610741	0.00325140840541933	0.409588989161716
MGP_C57BL6NJ_G0001918	NA	0.512005238964393	0.976419748194619	-0.0471723762898526	0.610270228782518	0.744067273630852	0.0387558651127493	2.91306093312266e-08	6.59022708183101e-08	0.885315534312954
MGP_C57BL6NJ_G0001919	NA	0.916084050673672	0.989178127225888	0.00821273564530404	0.480952933324934	0.636331295501089	0.0588460574085826	1.03938384706785e-07	2.12293414656068e-07	0.866997816277579
MGP_C57BL6NJ_G0001920	NA	0.809184308831953	0.976419748194619	-0.016453228096285	0.3988332644991	0.567412700215305	0.0617952262579248	1.24215207685049e-08	3.18338263297109e-08	0.90835489545813
MGP_C57BL6NJ_G0001921	NA	0.131029966502531	0.976419748194619	-0.145499141218334	0.702510976192046	0.803000878582759	0.0373453024087886	0.00053991366597565	0.000790594738495022	0.438836423552293
MGP_C57BL6NJ_G0001922	NA	0.753683310663523	0.976419748194619	-0.0234816333938552	0.796863464970401	0.872331069512608	-0.0204177547467708	8.59145005663423e-08	1.7735725486111e-07	0.844779205346425
MGP_C57BL6NJ_G0001923	NA	0.897903708214181	0.989178127225888	-0.00830617764203767	0.375654779131932	0.567412700215305	0.0617952262579249	5.38716101184865e-09	3.18338263297109e-08	0.926685758980186
MGP_C57BL6NJ_G0001924	NA	0.772117730155368	0.976419748194619	0.0205334190359262	0.0487010850635839	0.491278471491926	0.160507000169586	9.70183375139413e-09	3.18338263297109e-08	0.964653760661955
MGP_C57BL6NJ_G0001925	NA	0.564306770047673	0.976419748194619	-0.0565137322967923	0.389238160192362	0.567412700215305	0.0902844873243666	1.31777718608828e-06	2.39440662378062e-06	0.863942251814743
MGP_C57BL6NJ_G0001926	NA	0.387429163635269	0.976419748194619	0.121387238483099	0.262279441116451	0.567412700215305	0.16876213600979	0.0209637797812141	0.0263857790539188	0.378996369774258
MGP_C57BL6NJ_G0001927	NA	0.0623554799455412	0.976419748194619	-0.209964016224359	0.0209411477800235	0.317923291583164	-0.287185935425635	0.392896353442642	0.424548719202593	0.0963875612248823
MGP_C57BL6NJ_G0001928	NA	0.830946297708257	0.984274391033758	0.0128973337140865	0.0840366911769089	0.567412700215305	0.117684301828968	2.58465763082039e-09	3.18338263297109e-08	0.918968075455662
MGP_C57BL6NJ_G0001929	NA	0.401747541531896	0.976419748194619	0.0758055076995069	0.0655134409760964	0.567412700215305	0.18682904412698	1.1739775804964e-06	2.14164402635212e-06	0.799056475108938
MGP_C57BL6NJ_G0001930	NA	0.253684437033819	0.976419748194619	0.219428833311414	0.204460298816276	0.567412700215305	0.260393739214988	0.00111286721557582	0.00158506633251957	0.815967416377688
MGP_C57BL6NJ_G0001931	NA	0.848869327495986	0.989178127225888	0.0176235400213615	0.0939555521460887	0.567412700215305	0.174016870418568	0.00948151462975623	0.0123698233941491	0.293441046701071
MGP_C57BL6NJ_G0001932	NA	0.358625708485502	0.976419748194619	0.0836563586538203	0.201537677102496	0.567412700215305	-0.125483177539795	0.212258562781164	0.237922489488804	0.122363190282872
MGP_C57BL6NJ_G0001933	NA	0.122301646835106	0.976419748194619	0.1465686438541	0.683340219649636	0.788677628817712	0.0391928973418716	0.185858530295774	0.210078055490124	0.13133404293893
MGP_C57BL6NJ_G0001934	NA	0.809184308831953	0.976419748194619	-0.016453228096285	0.3988332644991	0.567412700215305	0.0617952262579248	1.24215207685049e-08	3.18338263297109e-08	0.90835489545813
MGP_C57BL6NJ_G0001935	NA	0.809184308831953	0.976419748194619	-0.016453228096285	0.3988332644991	0.567412700215305	0.0617952262579248	1.24215207685049e-08	3.18338263297109e-08	0.90835489545813
MGP_C57BL6NJ_G0001936	NA	0.681901382017347	0.976419748194619	0.0282770751946383	0.278721173373327	0.567412700215305	0.0809188730398882	1.19148182951631e-08	3.18338263297109e-08	0.920932563999965
MGP_C57BL6NJ_G0001937	NA	0.182714894204913	0.976419748194619	0.267697049272324	0.458105119655464	0.616199590956063	-0.154151990592359	0.0947107328414526	0.111047530386727	0.363777712774686
MGP_C57BL6NJ_G0001938	NA	0.903456801858806	0.989178127225888	0.00976783396259601	0.503829408627804	0.655809622347476	0.0576039437898499	9.51450107859041e-08	1.95362203760595e-07	0.902601700477908
MGP_C57BL6NJ_G0001939	NA	0.0804224017994928	0.976419748194619	0.173503425256642	0.610251225828687	0.744067273630852	-0.0506190860371034	1.59283189791533e-05	2.65334248748029e-05	0.65208231430253
MGP_C57BL6NJ_G0001940	NA	0.633812762068774	0.976419748194619	0.0600528669816678	0.979698875508398	0.987847408772968	0.00338679581343239	0.000186434526716156	0.00028416347381426	0.678360171155531
MGP_C57BL6NJ_G0001941	NA	0.223977364824013	0.976419748194619	-0.110819119931188	0.41828241849524	0.583805486598705	-0.0769171430989227	3.86240262341094e-05	6.22947139493425e-05	0.565966857308977
MGP_C57BL6NJ_G0001942	NA	0.809184308831953	0.976419748194619	-0.016453228096285	0.3988332644991	0.567412700215305	0.0617952262579248	1.24215207685049e-08	3.18338263297109e-08	0.90835489545813
MGP_C57BL6NJ_G0001943	NA	0.695725885913915	0.976419748194619	0.0709554058634667	0.355392387318536	0.567412700215305	0.18041903782273	8.91743010813205e-05	0.000139542179169898	1.06033559779507
MGP_C57BL6NJ_G0001944	NA	0.971487401334265	0.995553830446719	-0.00630799868415659	0.171264890109854	0.567412700215305	0.266179959672055	7.33378479322493e-05	0.000115557301452022	1.05650971017093
MGP_C57BL6NJ_G0001945	NA	0.809184308831953	0.976419748194619	-0.016453228096285	0.3988332644991	0.567412700215305	0.0617952262579248	1.24215207685049e-08	3.18338263297109e-08	0.90835489545813
MGP_C57BL6NJ_G0001946	NA	0.650611952312822	0.976419748194619	0.0353548292169658	0.735434778896784	0.827286084682884	0.0279253621457988	0.959974915579231	0.964480848442969	-0.00413799046107541
MGP_C57BL6NJ_G0001947	NA	0.0455718505276455	0.976419748194619	-0.246341030867661	0.466007316631502	0.622954906534978	0.0885835561191844	7.47883779210431e-05	0.000117730032842575	0.677034585562978
MGP_C57BL6NJ_G0001948	NA	0.809184308831953	0.976419748194619	-0.016453228096285	0.3988332644991	0.567412700215305	0.0617952262579248	1.24215207685049e-08	3.18338263297109e-08	0.90835489545813
MGP_C57BL6NJ_G0001949	NA	0.809184308831953	0.976419748194619	-0.016453228096285	0.3988332644991	0.567412700215305	0.0617952262579248	1.24215207685049e-08	3.18338263297109e-08	0.90835489545813
MGP_C57BL6NJ_G0001950	NA	0.809184308831953	0.976419748194619	-0.016453228096285	0.3988332644991	0.567412700215305	0.0617952262579248	1.24215207685049e-08	3.18338263297109e-08	0.90835489545813
MGP_C57BL6NJ_G0001951	NA	0.921174736603401	0.98999124921463	0.00672703450372717	0.313415587833613	0.567412700215305	0.0742046105977515	1.82738798559068e-08	4.43225708473915e-08	0.878003660869465
MGP_C57BL6NJ_G0001952	NA	0.809184308831953	0.976419748194619	-0.016453228096285	0.3988332644991	0.567412700215305	0.0617952262579248	1.24215207685049e-08	3.18338263297109e-08	0.90835489545813
MGP_C57BL6NJ_G0001953	NA	0.918527956764941	0.989178127225888	-0.00755530324527796	0.435862122665393	0.597346371933827	0.0617952262579249	2.51504441397701e-08	5.86244570819654e-08	0.928375226372896
MGP_C57BL6NJ_G0001954	NA	0.61295567347538	0.976419748194619	-0.0539464386459093	0.20773368472044	0.567412700215305	-0.146469180807118	3.83817606995301e-05	6.19185562107394e-05	0.67964166634378
MGP_C57BL6NJ_G0001955	NA	0.76619600486392	0.976419748194619	-0.0189002889722584	0.300163526729704	0.567412700215305	0.0712773154166886	8.10901014862012e-09	3.18338263297109e-08	0.877874456906333
MGP_C57BL6NJ_G0001956	NA	0.414645098859428	0.976419748194619	-0.0537884675612665	0.242540137472236	0.567412700215305	0.0829241809979117	4.62596432978836e-09	3.18338263297109e-08	0.943399309970195
MGP_C57BL6NJ_G0001957	NA	0.897903708214181	0.989178127225888	-0.00830617764203767	0.375654779131932	0.567412700215305	0.0617952262579249	5.38716101184865e-09	3.18338263297109e-08	0.926685758980186
MGP_C57BL6NJ_G0001958	NA	0.269197525929364	0.976419748194619	-0.0872676562441536	0.0834758076661605	0.567412700215305	-0.150492422329725	0.000306313161584293	0.000458682893118225	0.393405108342187
MGP_C57BL6NJ_G0001959	NA	0.898419599910245	0.989178127225888	-0.00868667903436524	0.507077006959755	0.658826586419179	0.0482966930564288	2.52448744532262e-08	5.88178811386268e-08	0.854893834546073
MGP_C57BL6NJ_G0001960	NA	0.815962177161873	0.979189778370114	-0.0237279352244366	0.801461855396109	0.875745868794073	-0.0271959426830204	2.59044654574445e-06	4.59967948543787e-06	0.848845535967968
MGP_C57BL6NJ_G0001961	NA	0.725210707661701	0.976419748194619	-0.0257098060933284	0.243644887473446	0.567412700215305	0.092781745541152	5.31723440320825e-08	1.13707140320871e-07	0.860212485851851
MGP_C57BL6NJ_G0001962	NA	0.589844595075588	0.976419748194619	0.0498082621586843	0.239624826482935	0.567412700215305	0.117867526667194	4.27437585473928e-07	8.12695001166877e-07	0.902251801500059
MGP_C57BL6NJ_G0001963	NA	0.911586670705962	0.989178127225888	-0.00810241036642508	0.307977366291049	0.567412700215305	0.0805845661501096	2.81460391008796e-08	6.44482822001809e-08	0.90835489545813
MGP_C57BL6NJ_G0001964	NA	0.705916171671138	0.976419748194619	-0.0411282957937487	0.797157676926099	0.872573952553786	0.0296673982541049	9.14125790264564e-06	1.55399493702183e-05	0.803509015515777
MGP_C57BL6NJ_G0001965	NA	0.0106945940857618	0.976419748194619	0.238641501800755	0.518045827466882	0.668659842066785	-0.0562849246414184	0.0012142246788411	0.00172345760953004	0.350882539759627
MGP_C57BL6NJ_G0001966	NA	0.434841001753843	0.976419748194619	0.0932028716355403	0.324510838216258	0.567412700215305	0.125648145414442	0.000470023357542631	0.000691704860163629	0.572269768048763
MGP_C57BL6NJ_G0001967	NA	0.644346067427168	0.976419748194619	-0.0445391076416592	0.491560615824178	0.645070301386667	0.0707644695650221	9.17953060523617e-07	1.69201277934782e-06	0.880887373006054
MGP_C57BL6NJ_G0001968	NA	0.641962209645199	0.976419748194619	-0.0310610938290723	0.253348092454143	0.567412700215305	0.0827705406601613	7.50172028423283e-09	3.18338263297109e-08	0.926302566225133
MGP_C57BL6NJ_G0001969	NA	0.727924533867318	0.976419748194619	-0.0238771934961217	0.59567497508936	0.7363207041612	0.038755865112749	9.14965569645505e-09	3.18338263297109e-08	0.937729695598849
MGP_C57BL6NJ_G0001970	NA	0.427828744295676	0.976419748194619	-0.0973764472997228	0.876430243104738	0.924171337324253	0.0200055270683846	3.0278876543464e-05	4.92956855091209e-05	0.795802592516409
MGP_C57BL6NJ_G0001971	NA	0.0475337890234261	0.976419748194619	0.261902660909262	0.303298238836759	0.567412700215305	-0.135858691150503	0.00296228866159773	0.00405763347417531	0.464246802981893
MGP_C57BL6NJ_G0001972	NA	0.127621226172135	0.976419748194619	-0.156820656213636	0.0163048780475706	0.279295798511426	0.282389854570696	1.98407325021543e-07	3.91282971179536e-07	1.03147637188256
MGP_C57BL6NJ_G0001973	NA	0.831289768168016	0.98440930855328	-0.0236357089019595	0.445126465956636	0.605339588729976	0.0908433268833004	2.87752988736494e-06	5.09205329749556e-06	0.914848149004619
MGP_C57BL6NJ_G0001974	NA	0.547113256166565	0.976419748194619	-0.0403834557856219	0.388753878543899	0.567412700215305	0.0617952262579252	7.59199344285873e-09	3.18338263297109e-08	0.926302566225133
MGP_C57BL6NJ_G0001975	NA	0.993126366949191	0.999178676964532	0.000594052845948165	0.268871710623211	0.567412700215305	0.0829241809979119	1.16216539290803e-08	3.18338263297109e-08	0.925582322838168
MGP_C57BL6NJ_G0001976	NA	0.985944030324814	0.997709690677893	0.00140527813022931	0.565969590897727	0.711652560186143	0.0488905898948343	6.61025043943946e-08	1.38964377875924e-07	0.922981775595419
MGP_C57BL6NJ_G0001977	NA	0.858746208345506	0.989178127225888	0.0130183598596138	0.461275686705494	0.618944981602968	0.057762393751892	3.08118151827959e-08	6.93002697768417e-08	0.903213439126876
MGP_C57BL6NJ_G0001978	NA	0.918527956764941	0.989178127225888	-0.00755530324527796	0.435862122665393	0.597346371933827	0.0617952262579249	2.51504441397701e-08	5.86244570819654e-08	0.928375226372896
MGP_C57BL6NJ_G0001979	NA	0.549518781517981	0.976419748194619	-0.0417695125073845	0.283015753695283	0.567412700215305	0.0807824395662492	1.53467918287838e-08	3.8116099823988e-08	0.90835489545813
MGP_C57BL6NJ_G0001980	NA	0.177593553391324	0.976419748194619	-0.139941634271475	0.90509204576125	0.94222738792281	-0.0126474243230014	3.12822089110046e-06	5.52164643566361e-06	0.818787368205971
MGP_C57BL6NJ_G0001981	NA	0.809184308831953	0.976419748194619	-0.016453228096285	0.3988332644991	0.567412700215305	0.0617952262579248	1.24215207685049e-08	3.18338263297109e-08	0.90835489545813
MGP_C57BL6NJ_G0001982	NA	0.799481445614396	0.976419748194619	-0.0172722409234665	0.397837113957975	0.567412700215305	0.0617952262579248	5.01238260468118e-09	3.18338263297109e-08	0.978302799664982
MGP_C57BL6NJ_G0001983	NA	0.946581351514991	0.991739111479068	0.0049433983953947	0.861575689583955	0.914869031207705	0.0136528166516453	6.05002435035608e-08	1.28078015106673e-07	0.86021248585185
MGP_C57BL6NJ_G0001984	NA	0.894345783346438	0.989178127225888	0.00968623536009908	0.442456980811238	0.603016477987414	0.0601153324793033	1.59279757592487e-08	3.93573845465275e-08	0.95286935959653
MGP_C57BL6NJ_G0001985	NA	0.914960945180944	0.989178127225888	-0.00706258154517967	0.249897020125336	0.567412700215305	0.0829241809979118	8.83256755391063e-09	3.18338263297109e-08	0.90835489545813
MGP_C57BL6NJ_G0001986	NA	0.809184308831953	0.976419748194619	-0.016453228096285	0.3988332644991	0.567412700215305	0.0617952262579248	1.24215207685049e-08	3.18338263297109e-08	0.90835489545813
MGP_C57BL6NJ_G0001987	NA	0.809184308831953	0.976419748194619	-0.016453228096285	0.3988332644991	0.567412700215305	0.0617952262579248	1.24215207685049e-08	3.18338263297109e-08	0.90835489545813
MGP_C57BL6NJ_G0001988	NA	0.549518781517981	0.976419748194619	-0.0417695125073845	0.283015753695283	0.567412700215305	0.0807824395662492	1.53467918287838e-08	3.8116099823988e-08	0.90835489545813
MGP_C57BL6NJ_G0001989	NA	0.809184308831953	0.976419748194619	-0.016453228096285	0.3988332644991	0.567412700215305	0.0617952262579248	1.24215207685049e-08	3.18338263297109e-08	0.90835489545813
MGP_C57BL6NJ_G0001990	NA	0.809184308831953	0.976419748194619	-0.016453228096285	0.3988332644991	0.567412700215305	0.0617952262579248	1.24215207685049e-08	3.18338263297109e-08	0.90835489545813
MGP_C57BL6NJ_G0001991	NA	0.809184308831953	0.976419748194619	-0.016453228096285	0.3988332644991	0.567412700215305	0.0617952262579248	1.24215207685049e-08	3.18338263297109e-08	0.90835489545813
MGP_C57BL6NJ_G0001992	NA	0.809184308831953	0.976419748194619	-0.016453228096285	0.3988332644991	0.567412700215305	0.0617952262579248	1.24215207685049e-08	3.18338263297109e-08	0.90835489545813
MGP_C57BL6NJ_G0001993	NA	0.809184308831953	0.976419748194619	-0.016453228096285	0.3988332644991	0.567412700215305	0.0617952262579248	1.24215207685049e-08	3.18338263297109e-08	0.90835489545813
MGP_C57BL6NJ_G0001994	NA	0.809184308831953	0.976419748194619	-0.016453228096285	0.3988332644991	0.567412700215305	0.0617952262579248	1.24215207685049e-08	3.18338263297109e-08	0.90835489545813
MGP_C57BL6NJ_G0001995	NA	0.809184308831953	0.976419748194619	-0.016453228096285	0.3988332644991	0.567412700215305	0.0617952262579248	1.24215207685049e-08	3.18338263297109e-08	0.90835489545813
MGP_C57BL6NJ_G0001996	NA	0.809184308831953	0.976419748194619	-0.016453228096285	0.3988332644991	0.567412700215305	0.0617952262579248	1.24215207685049e-08	3.18338263297109e-08	0.90835489545813
MGP_C57BL6NJ_G0001997	NA	0.809184308831953	0.976419748194619	-0.016453228096285	0.3988332644991	0.567412700215305	0.0617952262579248	1.24215207685049e-08	3.18338263297109e-08	0.90835489545813
MGP_C57BL6NJ_G0001998	NA	0.809184308831953	0.976419748194619	-0.016453228096285	0.3988332644991	0.567412700215305	0.0617952262579248	1.24215207685049e-08	3.18338263297109e-08	0.90835489545813
MGP_C57BL6NJ_G0001999	NA	0.809184308831953	0.976419748194619	-0.016453228096285	0.3988332644991	0.567412700215305	0.0617952262579248	1.24215207685049e-08	3.18338263297109e-08	0.90835489545813
MGP_C57BL6NJ_G0002000	NA	0.809184308831953	0.976419748194619	-0.016453228096285	0.3988332644991	0.567412700215305	0.0617952262579248	1.24215207685049e-08	3.18338263297109e-08	0.90835489545813
MGP_C57BL6NJ_G0002001	NA	0.809184308831953	0.976419748194619	-0.016453228096285	0.3988332644991	0.567412700215305	0.0617952262579248	1.24215207685049e-08	3.18338263297109e-08	0.90835489545813
MGP_C57BL6NJ_G0002002	NA	0.809184308831953	0.976419748194619	-0.016453228096285	0.3988332644991	0.567412700215305	0.0617952262579248	1.24215207685049e-08	3.18338263297109e-08	0.90835489545813
MGP_C57BL6NJ_G0002003	NA	0.809184308831953	0.976419748194619	-0.016453228096285	0.3988332644991	0.567412700215305	0.0617952262579248	1.24215207685049e-08	3.18338263297109e-08	0.90835489545813
MGP_C57BL6NJ_G0002004	NA	0.809184308831953	0.976419748194619	-0.016453228096285	0.3988332644991	0.567412700215305	0.0617952262579248	1.24215207685049e-08	3.18338263297109e-08	0.90835489545813
MGP_C57BL6NJ_G0002005	NA	0.809184308831953	0.976419748194619	-0.016453228096285	0.3988332644991	0.567412700215305	0.0617952262579248	1.24215207685049e-08	3.18338263297109e-08	0.90835489545813
MGP_C57BL6NJ_G0002006	NA	0.809184308831953	0.976419748194619	-0.016453228096285	0.3988332644991	0.567412700215305	0.0617952262579248	1.24215207685049e-08	3.18338263297109e-08	0.90835489545813
MGP_C57BL6NJ_G0002007	NA	0.809184308831953	0.976419748194619	-0.016453228096285	0.3988332644991	0.567412700215305	0.0617952262579248	1.24215207685049e-08	3.18338263297109e-08	0.90835489545813
MGP_C57BL6NJ_G0002008	NA	0.809184308831953	0.976419748194619	-0.016453228096285	0.3988332644991	0.567412700215305	0.0617952262579248	1.24215207685049e-08	3.18338263297109e-08	0.90835489545813
MGP_C57BL6NJ_G0002009	NA	0.809184308831953	0.976419748194619	-0.016453228096285	0.3988332644991	0.567412700215305	0.0617952262579248	1.24215207685049e-08	3.18338263297109e-08	0.90835489545813
MGP_C57BL6NJ_G0002010	NA	0.809184308831953	0.976419748194619	-0.016453228096285	0.3988332644991	0.567412700215305	0.0617952262579248	1.24215207685049e-08	3.18338263297109e-08	0.90835489545813
MGP_C57BL6NJ_G0002011	NA	0.703890797815883	0.976419748194619	-0.0242318155020319	0.147768897089391	0.567412700215305	0.101911394306236	4.35224229392054e-09	3.18338263297109e-08	0.926685758980187
MGP_C57BL6NJ_G0002012	NA	0.889872077319895	0.989178127225888	-0.0151284425933443	0.448427382591619	0.608057943195452	-0.0888494929710018	0.118672530545724	0.137452369873108	-0.190100549063315
MGP_C57BL6NJ_G0002013	NA	0.408072336357606	0.976419748194619	0.131003851124116	0.653601758259044	0.767298667678938	0.0746310855644481	0.00171924753527198	0.00240743861654818	0.6425754773804
MGP_C57BL6NJ_G0002014	NA	0.939548189425005	0.98999124921463	-0.00527021154249848	0.620893132786306	0.746547352446404	0.0366334390119049	2.21056405104534e-08	5.24070094062939e-08	0.88319310821211
MGP_C57BL6NJ_G0002015	NA	0.809184308831953	0.976419748194619	-0.016453228096285	0.3988332644991	0.567412700215305	0.0617952262579248	1.24215207685049e-08	3.18338263297109e-08	0.90835489545813
MGP_C57BL6NJ_G0002016	NA	0.472552331554119	0.976419748194619	-0.0942726338163304	0.3824599529092	0.567412700215305	0.12219092495038	4.03005814551752e-05	6.48866991601698e-05	0.827766447133748
MGP_C57BL6NJ_G0002017	NA	0.0815226673061676	0.976419748194619	-0.142609070427507	0.195316609986658	0.567412700215305	0.109290272361298	1.9094915604701e-08	4.61451103496647e-08	0.989222793544451
MGP_C57BL6NJ_G0002018	NA	0.971721143868309	0.995553830446719	0.00397472915105867	0.880079680371083	0.92607114461825	0.017949782270675	3.61542665382416e-05	5.84512939387142e-05	0.722719983760742
MGP_C57BL6NJ_G0002019	NA	0.618455414194948	0.976419748194619	-0.0359893597360662	0.858606279898036	0.912966165199731	0.0135940778667292	4.48787649774174e-08	9.72467892163304e-08	0.860153747066934
MGP_C57BL6NJ_G0002020	NA	0.584968851724182	0.976419748194619	-0.0434353998181445	0.908860183960247	0.944311103198437	0.00960066881479432	1.44821928094908e-07	2.90329111166655e-07	0.854400552086712
MGP_C57BL6NJ_G0002021	NA	0.477222273602071	0.976419748194619	-0.0472783263686716	0.246989547152278	0.567412700215305	0.083095954839563	1.38472407725722e-08	3.5195748285633e-08	0.870660340427316
MGP_C57BL6NJ_G0002022	NA	0.541525125703158	0.976419748194619	-0.06227171190313	0.825719292891324	0.892240111107725	-0.0236649095194874	0.000968601202843446	0.00138669977124145	0.449300637942507
MGP_C57BL6NJ_G0002023	NA	0.336638255013946	0.976419748194619	-0.0656997401967212	0.268333852810574	0.567412700215305	0.0807824395662493	8.32577884881986e-09	3.18338263297109e-08	0.926302566225133
MGP_C57BL6NJ_G0002024	NA	0.967657868780602	0.993830725282652	0.00300211744831946	0.0566130553025317	0.531165053587043	0.161498276051817	2.59308010453617e-08	6.02861419110273e-08	0.928375226372896
MGP_C57BL6NJ_G0002025	NA	0.751942703319757	0.976419748194619	0.0345895023299151	0.0217912233425354	0.324084192030007	0.29691159956474	0.000246556497821771	0.000372198515684004	0.57195269346613
MGP_C57BL6NJ_G0002026	NA	0.524506434770487	0.976419748194619	-0.0598123726287109	0.546210457090746	0.694134362690819	0.0601040649099932	1.54331387539637e-06	2.79026749096672e-06	0.815088487032781
[truncated: 39,098 more rows]
