# Supplementary material for: Loss of Cx43 in Murine Sertoli Cells Leads to Altered Prepubertal Sertoli Cell Maturation and Impairment of the Mitosis-Meiosis Switch
Source: Cells. 2020 Mar 10;9(3):676. doi: 10.3390/cells9030676 (PMC7140672; doi:10.3390/cells9030676)
Supplement: Supplementary file 1 [file cells-09-00676-s001.zip › Table S12_NGS_DiffAnalysis_timespecific.xlsx]

## Sheet: DiffAnalysis_timespecific
gene_id	gene_name	p.group.t8	q.group.t8	fc.group.t8	p.group.t10	q.group.t10	fc.group.t10	p.group.t12	q.group.t12	fc.group.t12
MGP_C57BL6NJ_G0000001_Gm17114	Gm17114	0.360794	0.476938	-0.842336	0.0146443	0.0259973	-1.2604	0.697048	0.75364	-0.244128
MGP_C57BL6NJ_G0000002_Gm29254	Gm29254	0.865353	0.926831	-0.0520843	0.0525731	0.0820148	0.933583	0.00181509	0.015963	-1.38715
MGP_C57BL6NJ_G0000003_Igha	Igha	0.775037	0.853658	0.195042	0.589697	0.665997	-0.443609	0.142822	0.202016	-0.193629
MGP_C57BL6NJ_G0000004_Ighe	Ighe	0.00508037	0.0118995	-0.38544	0.00383025	0.00760027	0.442471	0.142822	0.202016	-0.193629
MGP_C57BL6NJ_G0000005_Ighg2c	Ighg2c	0.974378	0.99069	0.0108004	0.911825	0.932685	0.0462304	0.142822	0.202016	-0.193629
MGP_C57BL6NJ_G0000006_Ighg2b	Ighg2b	0.00508037	0.0118995	-0.38544	0.00383025	0.00760027	0.442471	0.663562	0.724662	0.202612
MGP_C57BL6NJ_G0000007_Ighg1	Ighg1	0.620771	0.722961	0.316398	0.421438	0.503997	0.442471	0.0199038	0.0935375	1.17933
MGP_C57BL6NJ_G0000008_Ighg3	Ighg3	0.386365	0.50339	0.407041	0.448063	0.52882	0.442471	0.195832	0.263846	-0.774111
MGP_C57BL6NJ_G0000009_Ighd	Ighd	0.575133	0.68169	0.423891	0.0623305	0.0942804	0.522789	0.110558	0.202016	0.901811
MGP_C57BL6NJ_G0000010_Ighm	Ighm	0.185933	0.277321	0.888626	0.686179	0.756754	0.151717	0.193988	0.262024	0.942204
MGP_C57BL6NJ_G0000011_Iglc1	Iglc1	0.875012	0.934642	0.132157	0.00752703	0.0141642	-1.53873	0.078198	0.202016	-1.17035
MGP_C57BL6NJ_G0000012_Iglc3	Iglc3	0.612463	0.715963	-0.55841	0.0485991	0.076369	1.60344	0.663793	0.724662	0.202612
MGP_C57BL6NJ_G0000013_Iglc4	Iglc4	0.00508037	0.0118995	-0.38544	0.00383025	0.00760027	0.442471	0.142822	0.202016	-0.193629
MGP_C57BL6NJ_G0000014_Iglc2	Iglc2	0.789949	0.864072	-0.285306	0.797201	0.855911	-0.138011	0.305891	0.386639	-0.589869
MGP_C57BL6NJ_G0000015_Igkc	Igkc	0.465093	0.580194	0.571199	0.865514	0.907306	0.10857	0.370376	0.456413	-0.597957
MGP_C57BL6NJ_G0000016	NA	0.00508037	0.0118995	-0.38544	0.00383025	0.00760027	0.442471	0.142822	0.202016	-0.193629
MGP_C57BL6NJ_G0000017_Ighd4-1	Ighd4-1	0.00508037	0.0118995	-0.38544	0.00383025	0.00760027	0.442471	0.142822	0.202016	-0.193629
MGP_C57BL6NJ_G0000018_Ighd3-2	Ighd3-2	0.00508037	0.0118995	-0.38544	0.00383025	0.00760027	0.442471	0.142822	0.202016	-0.193629
MGP_C57BL6NJ_G0000019	NA	0.00508037	0.0118995	-0.38544	0.00383025	0.00760027	0.442471	0.142822	0.202016	-0.193629
MGP_C57BL6NJ_G0000020_Ighd5-3	Ighd5-3	0.00508037	0.0118995	-0.38544	0.00383025	0.00760027	0.442471	0.142822	0.202016	-0.193629
MGP_C57BL6NJ_G0000021_Ighd2-4	Ighd2-4	0.00508037	0.0118995	-0.38544	0.00383025	0.00760027	0.442471	0.142822	0.202016	-0.193629
MGP_C57BL6NJ_G0000022_Ighd2-6	Ighd2-6	0.00508037	0.0118995	-0.38544	0.00383025	0.00760027	0.442471	0.142822	0.202016	-0.193629
MGP_C57BL6NJ_G0000023_Ighd5-8	Ighd5-8	0.00508037	0.0118995	-0.38544	0.00383025	0.00760027	0.442471	0.142822	0.202016	-0.193629
MGP_C57BL6NJ_G0000024_Ighd2-5	Ighd2-5	0.00508037	0.0118995	-0.38544	0.00383025	0.00760027	0.442471	0.142822	0.202016	-0.193629
MGP_C57BL6NJ_G0000025_Gm37327	Gm37327	0.00508037	0.0118995	-0.38544	0.00383025	0.00760027	0.442471	0.142822	0.202016	-0.193629
MGP_C57BL6NJ_G0000026_Ighd5-7	Ighd5-7	0.00508037	0.0118995	-0.38544	0.00383025	0.00760027	0.442471	0.142822	0.202016	-0.193629
MGP_C57BL6NJ_G0000027_Ighd5-5	Ighd5-5	0.00508037	0.0118995	-0.38544	0.00383025	0.00760027	0.442471	0.142822	0.202016	-0.193629
MGP_C57BL6NJ_G0000028_Ighd2-3	Ighd2-3	0.00508037	0.0118995	-0.38544	0.00383025	0.00760027	0.442471	0.142822	0.202016	-0.193629
MGP_C57BL6NJ_G0000029_Ighd1-1	Ighd1-1	0.00508037	0.0118995	-0.38544	0.00383025	0.00760027	0.442471	0.142822	0.202016	-0.193629
MGP_C57BL6NJ_G0000030_Ighd3-1	Ighd3-1	0.00508037	0.0118995	-0.38544	0.00383025	0.00760027	0.442471	0.142822	0.202016	-0.193629
MGP_C57BL6NJ_G0000031_Gm16968	Gm16968	0.00508037	0.0118995	-0.38544	0.00383025	0.00760027	0.442471	0.142822	0.202016	-0.193629
MGP_C57BL6NJ_G0000032	NA	0.00508037	0.0118995	-0.38544	0.00383025	0.00760027	0.442471	0.142822	0.202016	-0.193629
MGP_C57BL6NJ_G0000033	NA	0.00508037	0.0118995	-0.38544	0.00383025	0.00760027	0.442471	0.142822	0.202016	-0.193629
MGP_C57BL6NJ_G0000034_Ighj4	Ighj4	0.00508037	0.0118995	-0.38544	0.00383025	0.00760027	0.442471	0.142822	0.202016	-0.193629
MGP_C57BL6NJ_G0000035_Ighj3	Ighj3	0.00508037	0.0118995	-0.38544	0.00383025	0.00760027	0.442471	0.142822	0.202016	-0.193629
MGP_C57BL6NJ_G0000036_Ighj2	Ighj2	0.00508037	0.0118995	-0.38544	0.00383025	0.00760027	0.442471	0.142822	0.202016	-0.193629
MGP_C57BL6NJ_G0000037_Ighj1	Ighj1	0.00508037	0.0118995	-0.38544	0.00383025	0.00760027	0.442471	0.142822	0.202016	-0.193629
MGP_C57BL6NJ_G0000038_Iglj1	Iglj1	0.00508037	0.0118995	-0.38544	0.00383025	0.00760027	0.442471	0.142822	0.202016	-0.193629
MGP_C57BL6NJ_G0000039_Iglj3p	Iglj3p	0.00508037	0.0118995	-0.38544	0.00383025	0.00760027	0.442471	0.142822	0.202016	-0.193629
MGP_C57BL6NJ_G0000040_Iglj3	Iglj3	0.00508037	0.0118995	-0.38544	0.00383025	0.00760027	0.442471	0.142822	0.202016	-0.193629
MGP_C57BL6NJ_G0000041_Iglj4	Iglj4	0.00508037	0.0118995	-0.38544	0.00383025	0.00760027	0.442471	0.142822	0.202016	-0.193629
MGP_C57BL6NJ_G0000042_Iglj2	Iglj2	0.00508037	0.0118995	-0.38544	0.00383025	0.00760027	0.442471	0.142822	0.202016	-0.193629
MGP_C57BL6NJ_G0000043_Igkj1	Igkj1	0.00508037	0.0118995	-0.38544	0.00383025	0.00760027	0.442471	0.142822	0.202016	-0.193629
MGP_C57BL6NJ_G0000044_Igkj2	Igkj2	0.00508037	0.0118995	-0.38544	0.00383025	0.00760027	0.442471	0.142822	0.202016	-0.193629
MGP_C57BL6NJ_G0000045_Igkj3	Igkj3	0.00508037	0.0118995	-0.38544	0.00383025	0.00760027	0.442471	0.142822	0.202016	-0.193629
MGP_C57BL6NJ_G0000046_Igkj4	Igkj4	0.00508037	0.0118995	-0.38544	0.00383025	0.00760027	0.442471	0.142822	0.202016	-0.193629
MGP_C57BL6NJ_G0000047_Igkj5	Igkj5	0.00508037	0.0118995	-0.38544	0.00383025	0.00760027	0.442471	0.142822	0.202016	-0.193629
MGP_C57BL6NJ_G0000048_Ighv5-8	Ighv5-8	0.00508037	0.0118995	-0.38544	0.00383025	0.00760027	0.442471	0.142822	0.202016	-0.193629
MGP_C57BL6NJ_G0000049_Ighv1-13	Ighv1-13	0.00508037	0.0118995	-0.38544	0.00383025	0.00760027	0.442471	0.142822	0.202016	-0.193629
MGP_C57BL6NJ_G0000050_Gm17472	Gm17472	0.00508037	0.0118995	-0.38544	0.00383025	0.00760027	0.442471	0.142822	0.202016	-0.193629
MGP_C57BL6NJ_G0000051_Gm20730	Gm20730	0.00508037	0.0118995	-0.38544	0.00383025	0.00760027	0.442471	0.142822	0.202016	-0.193629
MGP_C57BL6NJ_G0000052_Ighv5-2	Ighv5-2	0.00508037	0.0118995	-0.38544	0.00383025	0.00760027	0.442471	0.142822	0.202016	-0.193629
MGP_C57BL6NJ_G0000053	NA	0.00508037	0.0118995	-0.38544	0.00383025	0.00760027	0.442471	0.142822	0.202016	-0.193629
MGP_C57BL6NJ_G0000054	NA	0.00508037	0.0118995	-0.38544	0.00383025	0.00760027	0.442471	0.142822	0.202016	-0.193629
MGP_C57BL6NJ_G0000055	NA	0.00508037	0.0118995	-0.38544	0.00383025	0.00760027	0.442471	0.142822	0.202016	-0.193629
MGP_C57BL6NJ_G0000056	NA	0.98003	0.99069	0.0108004	0.00383025	0.00760027	0.442471	0.142822	0.202016	-0.193629
MGP_C57BL6NJ_G0000057	NA	0.00508037	0.0118995	-0.38544	0.00383025	0.00760027	0.442471	0.142822	0.202016	-0.193629
MGP_C57BL6NJ_G0000058_Ighv2-3	Ighv2-3	0.00508037	0.0118995	-0.38544	0.00383025	0.00760027	0.442471	0.142822	0.202016	-0.193629
MGP_C57BL6NJ_G0000059_Ighv5-9	Ighv5-9	0.00508037	0.0118995	-0.38544	0.426833	0.508583	0.442471	0.142822	0.202016	-0.193629
MGP_C57BL6NJ_G0000060_Ighv5-9-1	Ighv5-9-1	0.00508037	0.0118995	-0.38544	0.00383025	0.00760027	0.442471	0.142822	0.202016	-0.193629
MGP_C57BL6NJ_G0000061_Ighv5-12-4	Ighv5-12-4	0.00508037	0.0118995	-0.38544	0.00383025	0.00760027	0.442471	0.142822	0.202016	-0.193629
MGP_C57BL6NJ_G0000062_Ighv2-9-1	Ighv2-9-1	0.00508037	0.0118995	-0.38544	0.0169492	0.0296511	1.23495	0.142822	0.202016	-0.193629
MGP_C57BL6NJ_G0000063_Ighv2-6-8	Ighv2-6-8	0.00508037	0.0118995	-0.38544	0.00383025	0.00760027	0.442471	0.142822	0.202016	-0.193629
MGP_C57BL6NJ_G0000064_Ighv2-7	Ighv2-7	0.00508037	0.0118995	-0.38544	0.00383025	0.00760027	0.442471	0.142822	0.202016	-0.193629
MGP_C57BL6NJ_G0000065_Ighv5-15	Ighv5-15	0.00508037	0.0118995	-0.38544	0.00383025	0.00760027	0.442471	0.142822	0.202016	-0.193629
MGP_C57BL6NJ_G0000066_Ighv5-16	Ighv5-16	0.00508037	0.0118995	-0.38544	0.00383025	0.00760027	0.442471	0.142822	0.202016	-0.193629
MGP_C57BL6NJ_G0000067_Ighv5-17	Ighv5-17	0.00508037	0.0118995	-0.38544	0.00383025	0.00760027	0.442471	0.142822	0.202016	-0.193629
MGP_C57BL6NJ_G0000068_Ighv2-9	Ighv2-9	0.00508037	0.0118995	-0.38544	0.375931	0.460112	-0.534252	0.142822	0.202016	-0.193629
MGP_C57BL6NJ_G0000069_Ighv7-1	Ighv7-1	0.00508037	0.0118995	-0.38544	0.00383025	0.00760027	0.442471	0.142822	0.202016	-0.193629
MGP_C57BL6NJ_G0000070_Ighv7-2	Ighv7-2	0.00508037	0.0118995	-0.38544	0.00383025	0.00760027	0.442471	0.142822	0.202016	-0.193629
MGP_C57BL6NJ_G0000071_Ighv14-1	Ighv14-1	0.00508037	0.0118995	-0.38544	0.00383025	0.00760027	0.442471	0.100402	0.202016	-0.774111
MGP_C57BL6NJ_G0000072_Ighv4-1	Ighv4-1	0.980202	0.99069	0.0108004	0.00383025	0.00760027	0.442471	0.142822	0.202016	-0.193629
MGP_C57BL6NJ_G0000073_Ighv11-1	Ighv11-1	0.00508037	0.0118995	-0.38544	0.00383025	0.00760027	0.442471	0.142822	0.202016	-0.193629
MGP_C57BL6NJ_G0000074_Ighv14-2	Ighv14-2	0.00508037	0.0118995	-0.38544	0.00383025	0.00760027	0.442471	0.142822	0.202016	-0.193629
MGP_C57BL6NJ_G0000075_Ighv11-2	Ighv11-2	0.00508037	0.0118995	-0.38544	0.00383025	0.00760027	0.442471	0.142822	0.202016	-0.193629
MGP_C57BL6NJ_G0000076_Ighv3-1	Ighv3-1	0.00508037	0.0118995	-0.38544	0.00383025	0.00760027	0.442471	0.142822	0.202016	-0.193629
MGP_C57BL6NJ_G0000077_Ighv14-3	Ighv14-3	0.00508037	0.0118995	-0.38544	0.00383025	0.00760027	0.442471	0.142822	0.202016	-0.193629
MGP_C57BL6NJ_G0000078_Ighv16-1	Ighv16-1	0.00508037	0.0118995	-0.38544	0.00383025	0.00760027	0.442471	0.142822	0.202016	-0.193629
MGP_C57BL6NJ_G0000079_Ighv9-1	Ighv9-1	0.00508037	0.0118995	-0.38544	0.00383025	0.00760027	0.442471	0.142822	0.202016	-0.193629
MGP_C57BL6NJ_G0000080_Ighv9-2	Ighv9-2	0.00508037	0.0118995	-0.38544	0.00383025	0.00760027	0.442471	0.142822	0.202016	-0.193629
MGP_C57BL6NJ_G0000081_Ighv9-3	Ighv9-3	0.98003	0.99069	0.0108004	0.00383025	0.00760027	0.442471	0.142822	0.202016	-0.193629
MGP_C57BL6NJ_G0000082_Ighv7-3	Ighv7-3	0.11201	0.180209	-0.781681	0.00383025	0.00760027	0.442471	0.142822	0.202016	-0.193629
MGP_C57BL6NJ_G0000083_Ighv14-4	Ighv14-4	0.00508037	0.0118995	-0.38544	0.00383025	0.00760027	0.442471	0.142822	0.202016	-0.193629
MGP_C57BL6NJ_G0000084_Ighv3-3	Ighv3-3	0.00508037	0.0118995	-0.38544	0.00383025	0.00760027	0.442471	0.142822	0.202016	-0.193629
MGP_C57BL6NJ_G0000085_Ighv7-4	Ighv7-4	0.00508037	0.0118995	-0.38544	0.00383025	0.00760027	0.442471	0.142822	0.202016	-0.193629
MGP_C57BL6NJ_G0000086_Ighv3-4	Ighv3-4	0.00508037	0.0118995	-0.38544	0.00383025	0.00760027	0.442471	0.142822	0.202016	-0.193629
MGP_C57BL6NJ_G0000087_Ighv3-5	Ighv3-5	0.00508037	0.0118995	-0.38544	0.00383025	0.00760027	0.442471	0.142822	0.202016	-0.193629
MGP_C57BL6NJ_G0000088_Ighv3-6	Ighv3-6	0.00508037	0.0118995	-0.38544	0.00383025	0.00760027	0.442471	0.142822	0.202016	-0.193629
MGP_C57BL6NJ_G0000089_Ighv9-4	Ighv9-4	0.00508037	0.0118995	-0.38544	0.00383025	0.00760027	0.442471	0.142822	0.202016	-0.193629
MGP_C57BL6NJ_G0000090_Ighv3-8	Ighv3-8	0.980202	0.99069	0.0108004	0.913394	0.932685	0.0462304	0.142822	0.202016	-0.193629
MGP_C57BL6NJ_G0000091_Ighv13-2	Ighv13-2	0.00508037	0.0118995	-0.38544	0.00383025	0.00760027	0.442471	0.142822	0.202016	-0.193629
MGP_C57BL6NJ_G0000092_Ighv12-3	Ighv12-3	0.00508037	0.0118995	-0.38544	0.00383025	0.00760027	0.442471	0.142822	0.202016	-0.193629
MGP_C57BL6NJ_G0000093_Ighv6-3	Ighv6-3	0.00508037	0.0118995	-0.38544	0.00383025	0.00760027	0.442471	0.142822	0.202016	-0.193629
MGP_C57BL6NJ_G0000094_Ighv6-4	Ighv6-4	0.00508037	0.0118995	-0.38544	0.00383025	0.00760027	0.442471	0.142822	0.202016	-0.193629
MGP_C57BL6NJ_G0000095_Ighv6-5	Ighv6-5	0.00508037	0.0118995	-0.38544	0.00383025	0.00760027	0.442471	0.142822	0.202016	-0.193629
MGP_C57BL6NJ_G0000096_Ighv6-6	Ighv6-6	0.98003	0.99069	0.0108004	0.00383025	0.00760027	0.442471	0.142822	0.202016	-0.193629
MGP_C57BL6NJ_G0000097_Ighv6-7	Ighv6-7	0.00508037	0.0118995	-0.38544	0.00383025	0.00760027	0.442471	0.142822	0.202016	-0.193629
MGP_C57BL6NJ_G0000098_Ighv8-2	Ighv8-2	0.00508037	0.0118995	-0.38544	0.00383025	0.00760027	0.442471	0.142822	0.202016	-0.193629
MGP_C57BL6NJ_G0000099_Ighv1-5	Ighv1-5	0.00508037	0.0118995	-0.38544	0.911825	0.932685	0.0462304	0.142822	0.202016	-0.193629
MGP_C57BL6NJ_G0000100_Ighv10-1	Ighv10-1	0.00508037	0.0118995	-0.38544	0.00383025	0.00760027	0.442471	0.142822	0.202016	-0.193629
MGP_C57BL6NJ_G0000101_Ighv10-3	Ighv10-3	0.00508037	0.0118995	-0.38544	0.00383025	0.00760027	0.442471	0.142822	0.202016	-0.193629
MGP_C57BL6NJ_G0000102_Ighv1-4	Ighv1-4	0.00508037	0.0118995	-0.38544	0.00383025	0.00760027	0.442471	0.142822	0.202016	-0.193629
MGP_C57BL6NJ_G0000103_Ighv1-7	Ighv1-7	0.00508037	0.0118995	-0.38544	0.00383025	0.00760027	0.442471	0.142822	0.202016	-0.193629
MGP_C57BL6NJ_G0000104_Ighv15-2	Ighv15-2	0.00508037	0.0118995	-0.38544	0.00383025	0.00760027	0.442471	0.142822	0.202016	-0.193629
MGP_C57BL6NJ_G0000105_Ighv1-9	Ighv1-9	0.00508037	0.0118995	-0.38544	0.00383025	0.00760027	0.442471	0.142822	0.202016	-0.193629
MGP_C57BL6NJ_G0000106_Ighv1-11	Ighv1-11	0.00508037	0.0118995	-0.38544	0.00383025	0.00760027	0.442471	0.142822	0.202016	-0.193629
MGP_C57BL6NJ_G0000107_Ighv1-12	Ighv1-12	0.00508037	0.0118995	-0.38544	0.00383025	0.00760027	0.442471	0.142822	0.202016	-0.193629
MGP_C57BL6NJ_G0000108_Ighv1-24	Ighv1-24	0.00508037	0.0118995	-0.38544	0.00383025	0.00760027	0.442471	0.142822	0.202016	-0.193629
MGP_C57BL6NJ_G0000109_Ighv1-39	Ighv1-39	0.00508037	0.0118995	-0.38544	0.00383025	0.00760027	0.442471	0.142822	0.202016	-0.193629
MGP_C57BL6NJ_G0000110_Ighv1-42	Ighv1-42	0.00508037	0.0118995	-0.38544	0.00383025	0.00760027	0.442471	0.142822	0.202016	-0.193629
MGP_C57BL6NJ_G0000111_Ighv1-43	Ighv1-43	0.00508037	0.0118995	-0.38544	0.00383025	0.00760027	0.442471	0.142822	0.202016	-0.193629
MGP_C57BL6NJ_G0000112_Ighv1-47	Ighv1-47	0.00508037	0.0118995	-0.38544	0.00383025	0.00760027	0.442471	0.142822	0.202016	-0.193629
MGP_C57BL6NJ_G0000113_Ighv8-4	Ighv8-4	0.00508037	0.0118995	-0.38544	0.00383025	0.00760027	0.442471	0.142822	0.202016	-0.193629
MGP_C57BL6NJ_G0000114_Ighv1-49	Ighv1-49	0.00508037	0.0118995	-0.38544	0.00383025	0.00760027	0.442471	0.142822	0.202016	-0.193629
MGP_C57BL6NJ_G0000115_Ighv8-5	Ighv8-5	0.00508037	0.0118995	-0.38544	0.00383025	0.00760027	0.442471	0.142822	0.202016	-0.193629
MGP_C57BL6NJ_G0000116	NA	0.00508037	0.0118995	-0.38544	0.00383025	0.00760027	0.442471	0.142822	0.202016	-0.193629
MGP_C57BL6NJ_G0000117_Ighv1-54	Ighv1-54	0.00508037	0.0118995	-0.38544	0.00383025	0.00760027	0.442471	0.142822	0.202016	-0.193629
MGP_C57BL6NJ_G0000118	NA	0.00508037	0.0118995	-0.38544	0.00383025	0.00760027	0.442471	0.142822	0.202016	-0.193629
MGP_C57BL6NJ_G0000119_Ighv1-56	Ighv1-56	0.00508037	0.0118995	-0.38544	0.00383025	0.00760027	0.442471	0.142822	0.202016	-0.193629
MGP_C57BL6NJ_G0000120_Ighv8-8	Ighv8-8	0.00508037	0.0118995	-0.38544	0.00383025	0.00760027	0.442471	0.142822	0.202016	-0.193629
MGP_C57BL6NJ_G0000121	NA	0.00508037	0.0118995	-0.38544	0.913394	0.932685	0.0462304	0.663562	0.724662	0.202612
MGP_C57BL6NJ_G0000122_Ighv1-59	Ighv1-59	0.00508037	0.0118995	-0.38544	0.00383025	0.00760027	0.442471	0.142822	0.202016	-0.193629
MGP_C57BL6NJ_G0000123	NA	0.00508037	0.0118995	-0.38544	0.00383025	0.00760027	0.442471	0.142822	0.202016	-0.193629
MGP_C57BL6NJ_G0000124	NA	0.00508037	0.0118995	-0.38544	0.00383025	0.00760027	0.442471	0.142822	0.202016	-0.193629
MGP_C57BL6NJ_G0000125_Ighv1-64	Ighv1-64	0.00508037	0.0118995	-0.38544	0.00383025	0.00760027	0.442471	0.142822	0.202016	-0.193629
MGP_C57BL6NJ_G0000126	NA	0.00508037	0.0118995	-0.38544	0.00383025	0.00760027	0.442471	0.142822	0.202016	-0.193629
MGP_C57BL6NJ_G0000127_Ighv1-62-3	Ighv1-62-3	0.00508037	0.0118995	-0.38544	0.00383025	0.00760027	0.442471	0.142822	0.202016	-0.193629
MGP_C57BL6NJ_G0000128_Ighv8-11	Ighv8-11	0.00508037	0.0118995	-0.38544	0.00383025	0.00760027	0.442471	0.142822	0.202016	-0.193629
MGP_C57BL6NJ_G0000129_Ighv1-67	Ighv1-67	0.00508037	0.0118995	-0.38544	0.00383025	0.00760027	0.442471	0.142822	0.202016	-0.193629
MGP_C57BL6NJ_G0000130_Ighv8-12	Ighv8-12	0.00508037	0.0118995	-0.38544	0.911825	0.932685	0.0462304	0.142822	0.202016	-0.193629
MGP_C57BL6NJ_G0000131_Ighv1-71	Ighv1-71	0.00508037	0.0118995	-0.38544	0.00383025	0.00760027	0.442471	0.142822	0.202016	-0.193629
MGP_C57BL6NJ_G0000132	NA	0.00508037	0.0118995	-0.38544	0.00383025	0.00760027	0.442471	0.142822	0.202016	-0.193629
MGP_C57BL6NJ_G0000133_Ighv1-74	Ighv1-74	0.00508037	0.0118995	-0.38544	0.00383025	0.00760027	0.442471	0.142822	0.202016	-0.193629
MGP_C57BL6NJ_G0000134_Ighv1-76	Ighv1-76	0.00508037	0.0118995	-0.38544	0.00383025	0.00760027	0.442471	0.142822	0.202016	-0.193629
MGP_C57BL6NJ_G0000135	NA	0.00508037	0.0118995	-0.38544	0.00383025	0.00760027	0.442471	0.142822	0.202016	-0.193629
MGP_C57BL6NJ_G0000136_Ighv1-77	Ighv1-77	0.00508037	0.0118995	-0.38544	0.00383025	0.00760027	0.442471	0.142822	0.202016	-0.193629
MGP_C57BL6NJ_G0000137	NA	0.00508037	0.0118995	-0.38544	0.00383025	0.00760027	0.442471	0.142822	0.202016	-0.193629
MGP_C57BL6NJ_G0000138_Ighv1-78	Ighv1-78	0.620771	0.722961	0.316398	0.00383025	0.00760027	0.442471	0.142822	0.202016	-0.193629
MGP_C57BL6NJ_G0000139_Ighv1-80	Ighv1-80	0.00508037	0.0118995	-0.38544	0.00383025	0.00760027	0.442471	0.142822	0.202016	-0.193629
MGP_C57BL6NJ_G0000140_Ighv1-81	Ighv1-81	0.00508037	0.0118995	-0.38544	0.00383025	0.00760027	0.442471	0.142822	0.202016	-0.193629
MGP_C57BL6NJ_G0000141_Iglv3	Iglv3	0.00508037	0.0118995	-0.38544	0.00383025	0.00760027	0.442471	0.177932	0.243385	-0.774111
MGP_C57BL6NJ_G0000142_Iglv2	Iglv2	0.00508037	0.0118995	-0.38544	0.00383025	0.00760027	0.442471	0.142822	0.202016	-0.193629
MGP_C57BL6NJ_G0000143	NA	0.00508037	0.0118995	-0.38544	0.00383025	0.00760027	0.442471	0.142822	0.202016	-0.193629
MGP_C57BL6NJ_G0000144_Igkv17-121	Igkv17-121	0.00508037	0.0118995	-0.38544	0.00383025	0.00760027	0.442471	0.142822	0.202016	-0.193629
MGP_C57BL6NJ_G0000145_Igkv6-20	Igkv6-20	0.00508037	0.0118995	-0.38544	0.00383025	0.00760027	0.442471	0.142822	0.202016	-0.193629
MGP_C57BL6NJ_G0000146_Igkv2-137	Igkv2-137	0.00508037	0.0118995	-0.38544	0.00383025	0.00760027	0.442471	0.142822	0.202016	-0.193629
MGP_C57BL6NJ_G0000147_Igkv1-135	Igkv1-135	0.11201	0.180209	-0.781681	0.00383025	0.00760027	0.442471	0.142822	0.202016	-0.193629
MGP_C57BL6NJ_G0000148	NA	0.00508037	0.0118995	-0.38544	0.0449427	0.0711416	0.838712	0.134518	0.202016	-0.589869
MGP_C57BL6NJ_G0000149_Igkv1-132	Igkv1-132	0.00508037	0.0118995	-0.38544	0.00383025	0.00760027	0.442471	0.142822	0.202016	-0.193629
MGP_C57BL6NJ_G0000150_Igkv1-131	Igkv1-131	0.00508037	0.0118995	-0.38544	0.00383025	0.00760027	0.442471	0.142822	0.202016	-0.193629
MGP_C57BL6NJ_G0000151_Igkv14-130	Igkv14-130	0.00508037	0.0118995	-0.38544	0.00383025	0.00760027	0.442471	0.142822	0.202016	-0.193629
MGP_C57BL6NJ_G0000152_Igkv9-129	Igkv9-129	0.00508037	0.0118995	-0.38544	0.00383025	0.00760027	0.442471	0.142822	0.202016	-0.193629
MGP_C57BL6NJ_G0000153_Igkv14-126	Igkv14-126	0.00508037	0.0118995	-0.38544	0.00383025	0.00760027	0.442471	0.142822	0.202016	-0.193629
MGP_C57BL6NJ_G0000154_Igkv11-125	Igkv11-125	0.00508037	0.0118995	-0.38544	0.00383025	0.00760027	0.442471	0.142822	0.202016	-0.193629
MGP_C57BL6NJ_G0000155_Igkv9-124	Igkv9-124	0.00508037	0.0118995	-0.38544	0.00383025	0.00760027	0.442471	0.142822	0.202016	-0.193629
MGP_C57BL6NJ_G0000156_Igkv9-123	Igkv9-123	0.00508037	0.0118995	-0.38544	0.00383025	0.00760027	0.442471	0.142822	0.202016	-0.193629
MGP_C57BL6NJ_G0000157_Igkv1-122	Igkv1-122	0.00508037	0.0118995	-0.38544	0.00383025	0.00760027	0.442471	0.142822	0.202016	-0.193629
MGP_C57BL6NJ_G0000158_Igkv9-120	Igkv9-120	0.00508037	0.0118995	-0.38544	0.913394	0.932685	0.0462304	0.142822	0.202016	-0.193629
MGP_C57BL6NJ_G0000159_Igkv2-112	Igkv2-112	0.00508037	0.0118995	-0.38544	0.00383025	0.00760027	0.442471	0.142822	0.202016	-0.193629
MGP_C57BL6NJ_G0000160_Igkv14-111	Igkv14-111	0.00508037	0.0118995	-0.38544	0.00383025	0.00760027	0.442471	0.142822	0.202016	-0.193629
MGP_C57BL6NJ_G0000161_Igkv1-117	Igkv1-117	0.454091	0.569788	-0.38544	0.666677	0.739119	-0.35001	0.142822	0.202016	-0.193629
MGP_C57BL6NJ_G0000162_Igkv1-110	Igkv1-110	0.153327	0.235368	-0.965922	0.00383025	0.00760027	0.442471	0.0811831	0.202016	-0.589869
MGP_C57BL6NJ_G0000163_Igkv2-109	Igkv2-109	0.00508037	0.0118995	-0.38544	0.00383025	0.00760027	0.442471	0.142822	0.202016	-0.193629
MGP_C57BL6NJ_G0000164_Igkv16-104	Igkv16-104	0.98003	0.99069	0.0108004	0.00383025	0.00760027	0.442471	0.605979	0.674318	0.202612
MGP_C57BL6NJ_G0000165_Igkv15-103	Igkv15-103	0.00508037	0.0118995	-0.38544	0.827658	0.875957	0.0462304	0.142822	0.202016	-0.193629
MGP_C57BL6NJ_G0000166_Igkv20-101-2	Igkv20-101-2	0.00508037	0.0118995	-0.38544	0.00383025	0.00760027	0.442471	0.142822	0.202016	-0.193629
MGP_C57BL6NJ_G0000167_Igkv14-100	Igkv14-100	0.00508037	0.0118995	-0.38544	0.911825	0.932685	0.0462304	0.134518	0.202016	-0.589869
MGP_C57BL6NJ_G0000168_Igkv1-99	Igkv1-99	0.00508037	0.0118995	-0.38544	0.00383025	0.00760027	0.442471	0.142822	0.202016	-0.193629
MGP_C57BL6NJ_G0000169_Igkv12-98	Igkv12-98	0.974378	0.99069	0.0108004	0.00383025	0.00760027	0.442471	0.142822	0.202016	-0.193629
MGP_C57BL6NJ_G0000170_Igkv10-96	Igkv10-96	0.751647	0.834257	0.195042	0.465739	0.544538	-0.35001	0.142822	0.202016	-0.193629
MGP_C57BL6NJ_G0000171_Igkv10-94	Igkv10-94	0.00508037	0.0118995	-0.38544	0.00383025	0.00760027	0.442471	0.142822	0.202016	-0.193629
MGP_C57BL6NJ_G0000172_Igkv19-93	Igkv19-93	0.00508037	0.0118995	-0.38544	0.816246	0.872344	-0.138011	0.142822	0.202016	-0.193629
MGP_C57BL6NJ_G0000173_Igkv4-92	Igkv4-92	0.00508037	0.0118995	-0.38544	0.00383025	0.00760027	0.442471	0.142822	0.202016	-0.193629
MGP_C57BL6NJ_G0000174_Igkv4-91	Igkv4-91	0.00508037	0.0118995	-0.38544	0.00383025	0.00760027	0.442471	0.142822	0.202016	-0.193629
MGP_C57BL6NJ_G0000175_Igkv4-90	Igkv4-90	0.11201	0.180209	-0.781681	0.00383025	0.00760027	0.442471	0.142822	0.202016	-0.193629
MGP_C57BL6NJ_G0000176_Igkv12-89	Igkv12-89	0.00508037	0.0118995	-0.38544	0.00383025	0.00760027	0.442471	0.142822	0.202016	-0.193629
MGP_C57BL6NJ_G0000177_Igkv1-88	Igkv1-88	0.98003	0.99069	0.0108004	0.00383025	0.00760027	0.442471	0.142822	0.202016	-0.193629
MGP_C57BL6NJ_G0000178_Gm42543	Gm42543	0.00508037	0.0118995	-0.38544	0.00383025	0.00760027	0.442471	0.142822	0.202016	-0.193629
MGP_C57BL6NJ_G0000179_Igkv4-86	Igkv4-86	0.00508037	0.0118995	-0.38544	0.00383025	0.00760027	0.442471	0.142822	0.202016	-0.193629
MGP_C57BL6NJ_G0000180_Igkv4-81	Igkv4-81	0.00508037	0.0118995	-0.38544	0.00383025	0.00760027	0.442471	0.142822	0.202016	-0.193629
MGP_C57BL6NJ_G0000181_Igkv4-80	Igkv4-80	0.00508037	0.0118995	-0.38544	0.00383025	0.00760027	0.442471	0.142822	0.202016	-0.193629
MGP_C57BL6NJ_G0000182_Igkv4-78	Igkv4-78	0.00508037	0.0118995	-0.38544	0.00383025	0.00760027	0.442471	0.142822	0.202016	-0.193629
MGP_C57BL6NJ_G0000183_Igkv4-79	Igkv4-79	0.00508037	0.0118995	-0.38544	0.00383025	0.00760027	0.442471	0.142822	0.202016	-0.193629
MGP_C57BL6NJ_G0000184_Igkv4-63	Igkv4-63	0.00508037	0.0118995	-0.38544	0.00383025	0.00760027	0.442471	0.142822	0.202016	-0.193629
MGP_C57BL6NJ_G0000185_Igkv4-57	Igkv4-57	0.00508037	0.0118995	-0.38544	0.00383025	0.00760027	0.442471	0.142822	0.202016	-0.193629
MGP_C57BL6NJ_G0000186_Igkv4-51	Igkv4-51	0.00508037	0.0118995	-0.38544	0.00383025	0.00760027	0.442471	0.142822	0.202016	-0.193629
MGP_C57BL6NJ_G0000187_Igkv4-58	Igkv4-58	0.00508037	0.0118995	-0.38544	0.0449427	0.0711416	0.838712	0.142822	0.202016	-0.193629
MGP_C57BL6NJ_G0000188_Igkv4-53	Igkv4-53	0.00508037	0.0118995	-0.38544	0.00383025	0.00760027	0.442471	0.142822	0.202016	-0.193629
MGP_C57BL6NJ_G0000189_Igkv4-57-1	Igkv4-57-1	0.00508037	0.0118995	-0.38544	0.00383025	0.00760027	0.442471	0.134518	0.202016	-0.589869
MGP_C57BL6NJ_G0000190_Igkv4-50	Igkv4-50	0.00508037	0.0118995	-0.38544	0.00383025	0.00760027	0.442471	0.142822	0.202016	-0.193629
MGP_C57BL6NJ_G0000191_Igkv5-48	Igkv5-48	0.00508037	0.0118995	-0.38544	0.0530486	0.0822135	0.838712	0.142822	0.202016	-0.193629
MGP_C57BL6NJ_G0000192_Igkv12-46	Igkv12-46	0.00508037	0.0118995	-0.38544	0.00383025	0.00760027	0.442471	0.142822	0.202016	-0.193629
MGP_C57BL6NJ_G0000193_Igkv12-44	Igkv12-44	0.11201	0.180209	-0.781681	0.00383025	0.00760027	0.442471	0.142822	0.202016	-0.193629
MGP_C57BL6NJ_G0000194_Igkv5-43	Igkv5-43	0.00508037	0.0118995	-0.38544	0.00383025	0.00760027	0.442471	0.142822	0.202016	-0.193629
MGP_C57BL6NJ_G0000195	NA	0.00508037	0.0118995	-0.38544	0.0572666	0.0873636	0.838712	0.142822	0.202016	-0.193629
MGP_C57BL6NJ_G0000196_Igkv12-41	Igkv12-41	0.11201	0.180209	-0.781681	0.00383025	0.00760027	0.442471	0.142822	0.202016	-0.193629
MGP_C57BL6NJ_G0000197_Igkv5-39	Igkv5-39	0.0369247	0.0699467	-0.781681	0.00383025	0.00760027	0.442471	0.142822	0.202016	-0.193629
MGP_C57BL6NJ_G0000198_Igkv12-38	Igkv12-38	0.00508037	0.0118995	-0.38544	0.00383025	0.00760027	0.442471	0.142822	0.202016	-0.193629
MGP_C57BL6NJ_G0000199_Igkv5-37	Igkv5-37	0.00508037	0.0118995	-0.38544	0.00383025	0.00760027	0.442471	0.142822	0.202016	-0.193629
MGP_C57BL6NJ_G0000200_Igkv18-36	Igkv18-36	0.00508037	0.0118995	-0.38544	0.00383025	0.00760027	0.442471	0.142822	0.202016	-0.193629
MGP_C57BL6NJ_G0000201_Igkv1-35	Igkv1-35	0.00508037	0.0118995	-0.38544	0.00383025	0.00760027	0.442471	0.142822	0.202016	-0.193629
MGP_C57BL6NJ_G0000202_Igkv8-34	Igkv8-34	0.00508037	0.0118995	-0.38544	0.00383025	0.00760027	0.442471	0.142822	0.202016	-0.193629
MGP_C57BL6NJ_G0000203_Igkv7-33	Igkv7-33	0.00508037	0.0118995	-0.38544	0.00383025	0.00760027	0.442471	0.142822	0.202016	-0.193629
MGP_C57BL6NJ_G0000204_Igkv6-32	Igkv6-32	0.00508037	0.0118995	-0.38544	0.00383025	0.00760027	0.442471	0.142822	0.202016	-0.193629
MGP_C57BL6NJ_G0000205_Igkv8-30	Igkv8-30	0.620771	0.722961	0.316398	0.377401	0.461581	-0.534252	0.142822	0.202016	-0.193629
MGP_C57BL6NJ_G0000206_Igkv8-28	Igkv8-28	0.00508037	0.0118995	-0.38544	0.00383025	0.00760027	0.442471	0.142822	0.202016	-0.193629
MGP_C57BL6NJ_G0000207_Igkv8-27	Igkv8-27	0.00508037	0.0118995	-0.38544	0.00383025	0.00760027	0.442471	0.730079	0.777246	-0.193629
MGP_C57BL6NJ_G0000208_Igkv6-25	Igkv6-25	0.00508037	0.0118995	-0.38544	0.00383025	0.00760027	0.442471	0.142822	0.202016	-0.193629
MGP_C57BL6NJ_G0000209_Igkv6-17	Igkv6-17	0.00508037	0.0118995	-0.38544	0.00383025	0.00760027	0.442471	0.567115	0.643352	0.202612
MGP_C57BL6NJ_G0000210_Igkv8-24	Igkv8-24	0.00508037	0.0118995	-0.38544	0.00383025	0.00760027	0.442471	0.142822	0.202016	-0.193629
MGP_C57BL6NJ_G0000211_Igkv8-19	Igkv8-19	0.00508037	0.0118995	-0.38544	0.00383025	0.00760027	0.442471	0.142822	0.202016	-0.193629
MGP_C57BL6NJ_G0000212_Igkv8-16	Igkv8-16	0.00508037	0.0118995	-0.38544	0.00383025	0.00760027	0.442471	0.142822	0.202016	-0.193629
MGP_C57BL6NJ_G0000213	NA	0.00508037	0.0118995	-0.38544	0.00383025	0.00760027	0.442471	0.142822	0.202016	-0.193629
MGP_C57BL6NJ_G0000214_Igkv6-15	Igkv6-15	0.00508037	0.0118995	-0.38544	0.00383025	0.00760027	0.442471	0.177932	0.243385	-0.774111
MGP_C57BL6NJ_G0000215	NA	0.98003	0.99069	0.0108004	0.913394	0.932685	0.0462304	0.142822	0.202016	-0.193629
MGP_C57BL6NJ_G0000216_Igkv6-14	Igkv6-14	0.00508037	0.0118995	-0.38544	0.00383025	0.00760027	0.442471	0.142822	0.202016	-0.193629
MGP_C57BL6NJ_G0000217_Igkv6-13	Igkv6-13	0.00508037	0.0118995	-0.38544	0.00383025	0.00760027	0.442471	0.142822	0.202016	-0.193629
MGP_C57BL6NJ_G0000218_Igkv3-12	Igkv3-12	0.00508037	0.0118995	-0.38544	0.00383025	0.00760027	0.442471	0.142822	0.202016	-0.193629
MGP_C57BL6NJ_G0000219_Igkv3-9	Igkv3-9	0.00508037	0.0118995	-0.38544	0.00383025	0.00760027	0.442471	0.142822	0.202016	-0.193629
MGP_C57BL6NJ_G0000220	NA	0.00508037	0.0118995	-0.38544	0.00383025	0.00760027	0.442471	0.142822	0.202016	-0.193629
MGP_C57BL6NJ_G0000221_Igkv3-7	Igkv3-7	0.00508037	0.0118995	-0.38544	0.00383025	0.00760027	0.442471	0.142822	0.202016	-0.193629
MGP_C57BL6NJ_G0000222	NA	0.00508037	0.0118995	-0.38544	0.00383025	0.00760027	0.442471	0.142822	0.202016	-0.193629
MGP_C57BL6NJ_G0000223_Igkv3-4	Igkv3-4	0.00508037	0.0118995	-0.38544	0.00383025	0.00760027	0.442471	0.142822	0.202016	-0.193629
MGP_C57BL6NJ_G0000224_Igkv3-3	Igkv3-3	0.00508037	0.0118995	-0.38544	0.00383025	0.00760027	0.442471	0.142822	0.202016	-0.193629
MGP_C57BL6NJ_G0000225_Igkv3-2	Igkv3-2	0.00508037	0.0118995	-0.38544	0.00383025	0.00760027	0.442471	0.157932	0.21972	-0.589869
MGP_C57BL6NJ_G0000226_Igkv3-1	Igkv3-1	0.00508037	0.0118995	-0.38544	0.00383025	0.00760027	0.442471	0.142822	0.202016	-0.193629
MGP_C57BL6NJ_G0000245	NA	0.00508037	0.0118995	-0.38544	0.00383025	0.00760027	0.442471	0.142822	0.202016	-0.193629
MGP_C57BL6NJ_G0000246	NA	0.00508037	0.0118995	-0.38544	0.00383025	0.00760027	0.442471	0.142822	0.202016	-0.193629
MGP_C57BL6NJ_G0000247	NA	0.00508037	0.0118995	-0.38544	0.00383025	0.00760027	0.442471	0.142822	0.202016	-0.193629
MGP_C57BL6NJ_G0000248	NA	0.00508037	0.0118995	-0.38544	0.00383025	0.00760027	0.442471	0.142822	0.202016	-0.193629
MGP_C57BL6NJ_G0000249	NA	0.00508037	0.0118995	-0.38544	0.00383025	0.00760027	0.442471	0.142822	0.202016	-0.193629
MGP_C57BL6NJ_G0000250	NA	0.00508037	0.0118995	-0.38544	0.00383025	0.00760027	0.442471	0.142822	0.202016	-0.193629
MGP_C57BL6NJ_G0000251	NA	0.00508037	0.0118995	-0.38544	0.00383025	0.00760027	0.442471	0.142822	0.202016	-0.193629
MGP_C57BL6NJ_G0000252	NA	0.00508037	0.0118995	-0.38544	0.00383025	0.00760027	0.442471	0.142822	0.202016	-0.193629
MGP_C57BL6NJ_G0000253	NA	0.00508037	0.0118995	-0.38544	0.00383025	0.00760027	0.442471	0.142822	0.202016	-0.193629
MGP_C57BL6NJ_G0000254	NA	0.00508037	0.0118995	-0.38544	0.00383025	0.00760027	0.442471	0.142822	0.202016	-0.193629
MGP_C57BL6NJ_G0000255	NA	0.00508037	0.0118995	-0.38544	0.00383025	0.00760027	0.442471	0.142822	0.202016	-0.193629
MGP_C57BL6NJ_G0000256	NA	0.00508037	0.0118995	-0.38544	0.00383025	0.00760027	0.442471	0.142822	0.202016	-0.193629
MGP_C57BL6NJ_G0000257	NA	0.00508037	0.0118995	-0.38544	0.00383025	0.00760027	0.442471	0.142822	0.202016	-0.193629
MGP_C57BL6NJ_G0000258	NA	0.00508037	0.0118995	-0.38544	0.00383025	0.00760027	0.442471	0.142822	0.202016	-0.193629
MGP_C57BL6NJ_G0000259	NA	0.00508037	0.0118995	-0.38544	0.00383025	0.00760027	0.442471	0.142822	0.202016	-0.193629
MGP_C57BL6NJ_G0000260	NA	0.00508037	0.0118995	-0.38544	0.00383025	0.00760027	0.442471	0.142822	0.202016	-0.193629
MGP_C57BL6NJ_G0000261	NA	0.00508037	0.0118995	-0.38544	0.00383025	0.00760027	0.442471	0.142822	0.202016	-0.193629
MGP_C57BL6NJ_G0000262	NA	0.00508037	0.0118995	-0.38544	0.00383025	0.00760027	0.442471	0.142822	0.202016	-0.193629
MGP_C57BL6NJ_G0000263	NA	0.00508037	0.0118995	-0.38544	0.00383025	0.00760027	0.442471	0.142822	0.202016	-0.193629
MGP_C57BL6NJ_G0000264	NA	0.00508037	0.0118995	-0.38544	0.00383025	0.00760027	0.442471	0.142822	0.202016	-0.193629
MGP_C57BL6NJ_G0000265	NA	0.00508037	0.0118995	-0.38544	0.00383025	0.00760027	0.442471	0.142822	0.202016	-0.193629
MGP_C57BL6NJ_G0000266	NA	0.00508037	0.0118995	-0.38544	0.00383025	0.00760027	0.442471	0.142822	0.202016	-0.193629
MGP_C57BL6NJ_G0000267	NA	0.00508037	0.0118995	-0.38544	0.00383025	0.00760027	0.442471	0.142822	0.202016	-0.193629
MGP_C57BL6NJ_G0000268	NA	0.00508037	0.0118995	-0.38544	0.00383025	0.00760027	0.442471	0.142822	0.202016	-0.193629
MGP_C57BL6NJ_G0000269	NA	0.00508037	0.0118995	-0.38544	0.00383025	0.00760027	0.442471	0.142822	0.202016	-0.193629
MGP_C57BL6NJ_G0000270	NA	0.00508037	0.0118995	-0.38544	0.00383025	0.00760027	0.442471	0.142822	0.202016	-0.193629
MGP_C57BL6NJ_G0000271	NA	0.00508037	0.0118995	-0.38544	0.00383025	0.00760027	0.442471	0.142822	0.202016	-0.193629
MGP_C57BL6NJ_G0000272	NA	0.00508037	0.0118995	-0.38544	0.00383025	0.00760027	0.442471	0.142822	0.202016	-0.193629
MGP_C57BL6NJ_G0000273	NA	0.00508037	0.0118995	-0.38544	0.00383025	0.00760027	0.442471	0.142822	0.202016	-0.193629
MGP_C57BL6NJ_G0000274	NA	0.00508037	0.0118995	-0.38544	0.00383025	0.00760027	0.442471	0.142822	0.202016	-0.193629
MGP_C57BL6NJ_G0000275	NA	0.00508037	0.0118995	-0.38544	0.00383025	0.00760027	0.442471	0.142822	0.202016	-0.193629
MGP_C57BL6NJ_G0000276	NA	0.00508037	0.0118995	-0.38544	0.00383025	0.00760027	0.442471	0.142822	0.202016	-0.193629
MGP_C57BL6NJ_G0000277	NA	0.00508037	0.0118995	-0.38544	0.00383025	0.00760027	0.442471	0.142822	0.202016	-0.193629
MGP_C57BL6NJ_G0000278	NA	0.00508037	0.0118995	-0.38544	0.00383025	0.00760027	0.442471	0.142822	0.202016	-0.193629
MGP_C57BL6NJ_G0000279	NA	0.00508037	0.0118995	-0.38544	0.00383025	0.00760027	0.442471	0.142822	0.202016	-0.193629
MGP_C57BL6NJ_G0000280	NA	0.00508037	0.0118995	-0.38544	0.00383025	0.00760027	0.442471	0.142822	0.202016	-0.193629
MGP_C57BL6NJ_G0000281	NA	0.00508037	0.0118995	-0.38544	0.00383025	0.00760027	0.442471	0.142822	0.202016	-0.193629
MGP_C57BL6NJ_G0000282	NA	0.00508037	0.0118995	-0.38544	0.00383025	0.00760027	0.442471	0.142822	0.202016	-0.193629
MGP_C57BL6NJ_G0000283	NA	0.00508037	0.0118995	-0.38544	0.00383025	0.00760027	0.442471	0.142822	0.202016	-0.193629
MGP_C57BL6NJ_G0000284	NA	0.00508037	0.0118995	-0.38544	0.00383025	0.00760027	0.442471	0.142822	0.202016	-0.193629
MGP_C57BL6NJ_G0000285	NA	0.00508037	0.0118995	-0.38544	0.00383025	0.00760027	0.442471	0.142822	0.202016	-0.193629
MGP_C57BL6NJ_G0000286	NA	0.00508037	0.0118995	-0.38544	0.00383025	0.00760027	0.442471	0.142822	0.202016	-0.193629
MGP_C57BL6NJ_G0000287	NA	0.00508037	0.0118995	-0.38544	0.00383025	0.00760027	0.442471	0.142822	0.202016	-0.193629
MGP_C57BL6NJ_G0000288	NA	0.00508037	0.0118995	-0.38544	0.00383025	0.00760027	0.442471	0.142822	0.202016	-0.193629
MGP_C57BL6NJ_G0000289	NA	0.00508037	0.0118995	-0.38544	0.00383025	0.00760027	0.442471	0.142822	0.202016	-0.193629
MGP_C57BL6NJ_G0000290	NA	0.00508037	0.0118995	-0.38544	0.00383025	0.00760027	0.442471	0.142822	0.202016	-0.193629
MGP_C57BL6NJ_G0000291	NA	0.00508037	0.0118995	-0.38544	0.00383025	0.00760027	0.442471	0.142822	0.202016	-0.193629
MGP_C57BL6NJ_G0000292	NA	0.00508037	0.0118995	-0.38544	0.00383025	0.00760027	0.442471	0.142822	0.202016	-0.193629
MGP_C57BL6NJ_G0000293	NA	0.00508037	0.0118995	-0.38544	0.00383025	0.00760027	0.442471	0.142822	0.202016	-0.193629
MGP_C57BL6NJ_G0000294	NA	0.00508037	0.0118995	-0.38544	0.00383025	0.00760027	0.442471	0.142822	0.202016	-0.193629
MGP_C57BL6NJ_G0000295	NA	0.00508037	0.0118995	-0.38544	0.00383025	0.00760027	0.442471	0.142822	0.202016	-0.193629
MGP_C57BL6NJ_G0000296	NA	0.00508037	0.0118995	-0.38544	0.00383025	0.00760027	0.442471	0.142822	0.202016	-0.193629
MGP_C57BL6NJ_G0000297	NA	0.98003	0.99069	0.0108004	0.00383025	0.00760027	0.442471	0.142822	0.202016	-0.193629
MGP_C57BL6NJ_G0000298	NA	0.00508037	0.0118995	-0.38544	0.00383025	0.00760027	0.442471	0.142822	0.202016	-0.193629
MGP_C57BL6NJ_G0000299	NA	0.00508037	0.0118995	-0.38544	0.00383025	0.00760027	0.442471	0.142822	0.202016	-0.193629
MGP_C57BL6NJ_G0000300	NA	0.00508037	0.0118995	-0.38544	0.00383025	0.00760027	0.442471	0.142822	0.202016	-0.193629
MGP_C57BL6NJ_G0000301	NA	0.00508037	0.0118995	-0.38544	0.00383025	0.00760027	0.442471	0.142822	0.202016	-0.193629
MGP_C57BL6NJ_G0000302	NA	0.00508037	0.0118995	-0.38544	0.00383025	0.00760027	0.442471	0.142822	0.202016	-0.193629
MGP_C57BL6NJ_G0000303	NA	0.00508037	0.0118995	-0.38544	0.00383025	0.00760027	0.442471	0.142822	0.202016	-0.193629
MGP_C57BL6NJ_G0000304	NA	0.00508037	0.0118995	-0.38544	0.00383025	0.00760027	0.442471	0.142822	0.202016	-0.193629
MGP_C57BL6NJ_G0000305	NA	0.00508037	0.0118995	-0.38544	0.00383025	0.00760027	0.442471	0.142822	0.202016	-0.193629
MGP_C57BL6NJ_G0000306	NA	0.00508037	0.0118995	-0.38544	0.00383025	0.00760027	0.442471	0.142822	0.202016	-0.193629
MGP_C57BL6NJ_G0000307	NA	0.00508037	0.0118995	-0.38544	0.00383025	0.00760027	0.442471	0.142822	0.202016	-0.193629
MGP_C57BL6NJ_G0000308	NA	0.00508037	0.0118995	-0.38544	0.00383025	0.00760027	0.442471	0.142822	0.202016	-0.193629
MGP_C57BL6NJ_G0000309	NA	0.00508037	0.0118995	-0.38544	0.00383025	0.00760027	0.442471	0.142822	0.202016	-0.193629
MGP_C57BL6NJ_G0000310	NA	0.00508037	0.0118995	-0.38544	0.00383025	0.00760027	0.442471	0.142822	0.202016	-0.193629
MGP_C57BL6NJ_G0000311	NA	0.00508037	0.0118995	-0.38544	0.00383025	0.00760027	0.442471	0.142822	0.202016	-0.193629
MGP_C57BL6NJ_G0000312	NA	0.00508037	0.0118995	-0.38544	0.00383025	0.00760027	0.442471	0.142822	0.202016	-0.193629
MGP_C57BL6NJ_G0000313	NA	0.00508037	0.0118995	-0.38544	0.00383025	0.00760027	0.442471	0.142822	0.202016	-0.193629
MGP_C57BL6NJ_G0000314	NA	0.00508037	0.0118995	-0.38544	0.00383025	0.00760027	0.442471	0.142822	0.202016	-0.193629
MGP_C57BL6NJ_G0000315	NA	0.00508037	0.0118995	-0.38544	0.00383025	0.00760027	0.442471	0.142822	0.202016	-0.193629
MGP_C57BL6NJ_G0000316	NA	0.00508037	0.0118995	-0.38544	0.00383025	0.00760027	0.442471	0.142822	0.202016	-0.193629
MGP_C57BL6NJ_G0000317	NA	0.00508037	0.0118995	-0.38544	0.00383025	0.00760027	0.442471	0.142822	0.202016	-0.193629
MGP_C57BL6NJ_G0000318	NA	0.00508037	0.0118995	-0.38544	0.00383025	0.00760027	0.442471	0.142822	0.202016	-0.193629
MGP_C57BL6NJ_G0000319	NA	0.00508037	0.0118995	-0.38544	0.00383025	0.00760027	0.442471	0.142822	0.202016	-0.193629
MGP_C57BL6NJ_G0000320	NA	0.00508037	0.0118995	-0.38544	0.00383025	0.00760027	0.442471	0.142822	0.202016	-0.193629
MGP_C57BL6NJ_G0000321	NA	0.00508037	0.0118995	-0.38544	0.00383025	0.00760027	0.442471	0.142822	0.202016	-0.193629
MGP_C57BL6NJ_G0000322	NA	0.00508037	0.0118995	-0.38544	0.00383025	0.00760027	0.442471	0.142822	0.202016	-0.193629
MGP_C57BL6NJ_G0000323	NA	0.00508037	0.0118995	-0.38544	0.00383025	0.00760027	0.442471	0.142822	0.202016	-0.193629
MGP_C57BL6NJ_G0000324	NA	0.00508037	0.0118995	-0.38544	0.00383025	0.00760027	0.442471	0.142822	0.202016	-0.193629
MGP_C57BL6NJ_G0000325	NA	0.00508037	0.0118995	-0.38544	0.00383025	0.00760027	0.442471	0.142822	0.202016	-0.193629
MGP_C57BL6NJ_G0000326	NA	0.00508037	0.0118995	-0.38544	0.00383025	0.00760027	0.442471	0.142822	0.202016	-0.193629
MGP_C57BL6NJ_G0000327	NA	0.00508037	0.0118995	-0.38544	0.00383025	0.00760027	0.442471	0.142822	0.202016	-0.193629
MGP_C57BL6NJ_G0000328	NA	0.00508037	0.0118995	-0.38544	0.00383025	0.00760027	0.442471	0.142822	0.202016	-0.193629
MGP_C57BL6NJ_G0000329	NA	0.00508037	0.0118995	-0.38544	0.00383025	0.00760027	0.442471	0.142822	0.202016	-0.193629
MGP_C57BL6NJ_G0000330	NA	0.00508037	0.0118995	-0.38544	0.00383025	0.00760027	0.442471	0.142822	0.202016	-0.193629
MGP_C57BL6NJ_G0000331	NA	0.00508037	0.0118995	-0.38544	0.00383025	0.00760027	0.442471	0.142822	0.202016	-0.193629
MGP_C57BL6NJ_G0000332	NA	0.00508037	0.0118995	-0.38544	0.00383025	0.00760027	0.442471	0.142822	0.202016	-0.193629
MGP_C57BL6NJ_G0000333	NA	0.00508037	0.0118995	-0.38544	0.00383025	0.00760027	0.442471	0.142822	0.202016	-0.193629
MGP_C57BL6NJ_G0000334	NA	0.00508037	0.0118995	-0.38544	0.00383025	0.00760027	0.442471	0.142822	0.202016	-0.193629
MGP_C57BL6NJ_G0000335	NA	0.00508037	0.0118995	-0.38544	0.00383025	0.00760027	0.442471	0.142822	0.202016	-0.193629
MGP_C57BL6NJ_G0000336	NA	0.00508037	0.0118995	-0.38544	0.00383025	0.00760027	0.442471	0.142822	0.202016	-0.193629
MGP_C57BL6NJ_G0000337	NA	0.00508037	0.0118995	-0.38544	0.00383025	0.00760027	0.442471	0.142822	0.202016	-0.193629
MGP_C57BL6NJ_G0000338	NA	0.00508037	0.0118995	-0.38544	0.00383025	0.00760027	0.442471	0.142822	0.202016	-0.193629
MGP_C57BL6NJ_G0000339	NA	0.00508037	0.0118995	-0.38544	0.00383025	0.00760027	0.442471	0.142822	0.202016	-0.193629
MGP_C57BL6NJ_G0000340	NA	0.00508037	0.0118995	-0.38544	0.00383025	0.00760027	0.442471	0.142822	0.202016	-0.193629
MGP_C57BL6NJ_G0000341	NA	0.00508037	0.0118995	-0.38544	0.00383025	0.00760027	0.442471	0.142822	0.202016	-0.193629
MGP_C57BL6NJ_G0000342	NA	0.00508037	0.0118995	-0.38544	0.00383025	0.00760027	0.442471	0.142822	0.202016	-0.193629
MGP_C57BL6NJ_G0000343	NA	0.00508037	0.0118995	-0.38544	0.00383025	0.00760027	0.442471	0.142822	0.202016	-0.193629
MGP_C57BL6NJ_G0000344	NA	0.00508037	0.0118995	-0.38544	0.00383025	0.00760027	0.442471	0.142822	0.202016	-0.193629
MGP_C57BL6NJ_G0000345	NA	0.00508037	0.0118995	-0.38544	0.00383025	0.00760027	0.442471	0.142822	0.202016	-0.193629
MGP_C57BL6NJ_G0000346	NA	0.00508037	0.0118995	-0.38544	0.00383025	0.00760027	0.442471	0.142822	0.202016	-0.193629
MGP_C57BL6NJ_G0000347	NA	0.00508037	0.0118995	-0.38544	0.00383025	0.00760027	0.442471	0.142822	0.202016	-0.193629
MGP_C57BL6NJ_G0000348	NA	0.00508037	0.0118995	-0.38544	0.00383025	0.00760027	0.442471	0.142822	0.202016	-0.193629
MGP_C57BL6NJ_G0000349	NA	0.00508037	0.0118995	-0.38544	0.00383025	0.00760027	0.442471	0.142822	0.202016	-0.193629
MGP_C57BL6NJ_G0000350	NA	0.00508037	0.0118995	-0.38544	0.00383025	0.00760027	0.442471	0.142822	0.202016	-0.193629
MGP_C57BL6NJ_G0000351	NA	0.00508037	0.0118995	-0.38544	0.00383025	0.00760027	0.442471	0.142822	0.202016	-0.193629
MGP_C57BL6NJ_G0000352	NA	0.00508037	0.0118995	-0.38544	0.00383025	0.00760027	0.442471	0.142822	0.202016	-0.193629
MGP_C57BL6NJ_G0000353	NA	0.00508037	0.0118995	-0.38544	0.00383025	0.00760027	0.442471	0.142822	0.202016	-0.193629
MGP_C57BL6NJ_G0000354	NA	0.00508037	0.0118995	-0.38544	0.00383025	0.00760027	0.442471	0.142822	0.202016	-0.193629
MGP_C57BL6NJ_G0000355	NA	0.00508037	0.0118995	-0.38544	0.00383025	0.00760027	0.442471	0.142822	0.202016	-0.193629
MGP_C57BL6NJ_G0000356	NA	0.00508037	0.0118995	-0.38544	0.00383025	0.00760027	0.442471	0.142822	0.202016	-0.193629
MGP_C57BL6NJ_G0000357	NA	0.00508037	0.0118995	-0.38544	0.00383025	0.00760027	0.442471	0.142822	0.202016	-0.193629
MGP_C57BL6NJ_G0000358	NA	0.00508037	0.0118995	-0.38544	0.00383025	0.00760027	0.442471	0.142822	0.202016	-0.193629
MGP_C57BL6NJ_G0000359	NA	0.00508037	0.0118995	-0.38544	0.00383025	0.00760027	0.442471	0.142822	0.202016	-0.193629
MGP_C57BL6NJ_G0000360	NA	0.00508037	0.0118995	-0.38544	0.00383025	0.00760027	0.442471	0.142822	0.202016	-0.193629
MGP_C57BL6NJ_G0000361	NA	0.00508037	0.0118995	-0.38544	0.00383025	0.00760027	0.442471	0.142822	0.202016	-0.193629
MGP_C57BL6NJ_G0000362	NA	0.00508037	0.0118995	-0.38544	0.00383025	0.00760027	0.442471	0.142822	0.202016	-0.193629
MGP_C57BL6NJ_G0000363	NA	0.00508037	0.0118995	-0.38544	0.00383025	0.00760027	0.442471	0.142822	0.202016	-0.193629
MGP_C57BL6NJ_G0000364	NA	0.00508037	0.0118995	-0.38544	0.00383025	0.00760027	0.442471	0.142822	0.202016	-0.193629
MGP_C57BL6NJ_G0000365	NA	0.00508037	0.0118995	-0.38544	0.00383025	0.00760027	0.442471	0.142822	0.202016	-0.193629
MGP_C57BL6NJ_G0000366	NA	0.00508037	0.0118995	-0.38544	0.00383025	0.00760027	0.442471	0.142822	0.202016	-0.193629
MGP_C57BL6NJ_G0000367	NA	0.00508037	0.0118995	-0.38544	0.00383025	0.00760027	0.442471	0.142822	0.202016	-0.193629
MGP_C57BL6NJ_G0000368	NA	0.00508037	0.0118995	-0.38544	0.00383025	0.00760027	0.442471	0.142822	0.202016	-0.193629
MGP_C57BL6NJ_G0000369	NA	0.00508037	0.0118995	-0.38544	0.00383025	0.00760027	0.442471	0.142822	0.202016	-0.193629
MGP_C57BL6NJ_G0000370	NA	0.00508037	0.0118995	-0.38544	0.00383025	0.00760027	0.442471	0.142822	0.202016	-0.193629
MGP_C57BL6NJ_G0000371	NA	0.00508037	0.0118995	-0.38544	0.00383025	0.00760027	0.442471	0.142822	0.202016	-0.193629
MGP_C57BL6NJ_G0000372	NA	0.00508037	0.0118995	-0.38544	0.00383025	0.00760027	0.442471	0.142822	0.202016	-0.193629
MGP_C57BL6NJ_G0000373	NA	0.00508037	0.0118995	-0.38544	0.00383025	0.00760027	0.442471	0.142822	0.202016	-0.193629
MGP_C57BL6NJ_G0000374	NA	0.00508037	0.0118995	-0.38544	0.00383025	0.00760027	0.442471	0.142822	0.202016	-0.193629
MGP_C57BL6NJ_G0000375	NA	0.00508037	0.0118995	-0.38544	0.00383025	0.00760027	0.442471	0.142822	0.202016	-0.193629
MGP_C57BL6NJ_G0000376	NA	0.00508037	0.0118995	-0.38544	0.00383025	0.00760027	0.442471	0.142822	0.202016	-0.193629
MGP_C57BL6NJ_G0000377	NA	0.00508037	0.0118995	-0.38544	0.00383025	0.00760027	0.442471	0.142822	0.202016	-0.193629
MGP_C57BL6NJ_G0000378	NA	0.00508037	0.0118995	-0.38544	0.00383025	0.00760027	0.442471	0.142822	0.202016	-0.193629
MGP_C57BL6NJ_G0000379	NA	0.00508037	0.0118995	-0.38544	0.00383025	0.00760027	0.442471	0.142822	0.202016	-0.193629
MGP_C57BL6NJ_G0000380	NA	0.00508037	0.0118995	-0.38544	0.00383025	0.00760027	0.442471	0.142822	0.202016	-0.193629
MGP_C57BL6NJ_G0000381	NA	0.00508037	0.0118995	-0.38544	0.00383025	0.00760027	0.442471	0.142822	0.202016	-0.193629
MGP_C57BL6NJ_G0000382	NA	0.00508037	0.0118995	-0.38544	0.00383025	0.00760027	0.442471	0.142822	0.202016	-0.193629
MGP_C57BL6NJ_G0000390_mt-Tp	mt-Tp	0.00508037	0.0118995	-0.38544	0.00383025	0.00760027	0.442471	0.142822	0.202016	-0.193629
MGP_C57BL6NJ_G0000391_mt-Ti	mt-Ti	0.00508037	0.0118995	-0.38544	0.00383025	0.00760027	0.442471	0.142822	0.202016	-0.193629
MGP_C57BL6NJ_G0000392_mt-Tl2	mt-Tl2	0.00508037	0.0118995	-0.38544	0.00383025	0.00760027	0.442471	0.142822	0.202016	-0.193629
MGP_C57BL6NJ_G0000393_mt-Td	mt-Td	0.00508037	0.0118995	-0.38544	0.00383025	0.00760027	0.442471	0.142822	0.202016	-0.193629
MGP_C57BL6NJ_G0000394	NA	0.00508037	0.0118995	-0.38544	0.00383025	0.00760027	0.442471	0.142822	0.202016	-0.193629
MGP_C57BL6NJ_G0000395_mt-Tt	mt-Tt	0.00508037	0.0118995	-0.38544	0.00383025	0.00760027	0.442471	0.142822	0.202016	-0.193629
MGP_C57BL6NJ_G0000398	NA	0.00508037	0.0118995	-0.38544	0.00383025	0.00760027	0.442471	0.142822	0.202016	-0.193629
MGP_C57BL6NJ_G0000399	NA	0.390705	0.507147	-0.597439	0.827658	0.875957	0.0462304	0.680621	0.739263	-0.193629
MGP_C57BL6NJ_G0000400	NA	0.00508037	0.0118995	-0.38544	0.0213479	0.0365815	1.23495	0.237833	0.310489	-0.589869
MGP_C57BL6NJ_G0000401	NA	0.0755641	0.12867	-0.781681	0.913394	0.932685	0.0462304	0.237833	0.310489	-0.589869
MGP_C57BL6NJ_G0000402	NA	0.00508037	0.0118995	-0.38544	0.0530486	0.0822135	0.838712	0.142822	0.202016	-0.193629
MGP_C57BL6NJ_G0000403	NA	0.00508037	0.0118995	-0.38544	0.911825	0.932685	0.0462304	0.142822	0.202016	-0.193629
MGP_C57BL6NJ_G0000404	NA	0.980202	0.99069	0.0108004	0.0449427	0.0711416	0.838712	0.142822	0.202016	-0.193629
MGP_C57BL6NJ_G0000405	NA	0.00508037	0.0118995	-0.38544	0.00383025	0.00760027	0.442471	0.142822	0.202016	-0.193629
MGP_C57BL6NJ_G0000406	NA	0.00508037	0.0118995	-0.38544	0.00383025	0.00760027	0.442471	0.142822	0.202016	-0.193629
MGP_C57BL6NJ_G0000407	NA	0.492463	0.60548	-0.136416	0.299828	0.379397	-0.566515	0.381314	0.468353	0.344035
MGP_C57BL6NJ_G0000408	NA	0.0674622	0.117448	-0.663281	0.0950716	0.136233	-0.930492	0.100402	0.202016	-0.774111
MGP_C57BL6NJ_G0000409	NA	0.00508037	0.0118995	-0.38544	0.827658	0.875957	0.0462304	0.142822	0.202016	-0.193629
MGP_C57BL6NJ_G0000410	NA	0.970229	0.99069	0.0108004	0.00383025	0.00760027	0.442471	0.142822	0.202016	-0.193629
MGP_C57BL6NJ_G0000411	NA	0.00508037	0.0118995	-0.38544	0.00383025	0.00760027	0.442471	0.142822	0.202016	-0.193629
MGP_C57BL6NJ_G0000412	NA	0.0755641	0.12867	-0.781681	0.911825	0.932685	0.0462304	0.742498	0.786333	0.202612
MGP_C57BL6NJ_G0000413	NA	0.261866	0.369431	-0.527561	0.127846	0.177509	0.321114	0.929913	0.944576	0.0729395
MGP_C57BL6NJ_G0000414	NA	0.00508037	0.0118995	-0.38544	0.00383025	0.00760027	0.442471	0.142822	0.202016	-0.193629
MGP_C57BL6NJ_G0000415	NA	0.00508037	0.0118995	-0.38544	0.00383025	0.00760027	0.442471	0.142822	0.202016	-0.193629
MGP_C57BL6NJ_G0000416	NA	0.00508037	0.0118995	-0.38544	0.00383025	0.00760027	0.442471	0.142822	0.202016	-0.193629
MGP_C57BL6NJ_G0000417	NA	0.00508037	0.0118995	-0.38544	0.00383025	0.00760027	0.442471	0.142822	0.202016	-0.193629
MGP_C57BL6NJ_G0000418	NA	0.0755641	0.12867	-0.781681	0.00383025	0.00760027	0.442471	0.142822	0.202016	-0.193629
MGP_C57BL6NJ_G0000419	NA	0.56194	0.669122	0.254969	0.0837101	0.121692	1.66336	0.337906	0.421532	0.179843
MGP_C57BL6NJ_G0000420	NA	0.00508037	0.0118995	-0.38544	0.00383025	0.00760027	0.442471	0.142822	0.202016	-0.193629
MGP_C57BL6NJ_G0000421	NA	0.0755641	0.12867	-0.781681	0.0773488	0.113448	0.838712	0.527154	0.611308	0.202612
MGP_C57BL6NJ_G0000422	NA	0.0673565	0.117299	-0.781681	0.00383025	0.00760027	0.442471	0.605979	0.674318	0.202612
MGP_C57BL6NJ_G0000423	NA	0.00508037	0.0118995	-0.38544	0.00383025	0.00760027	0.442471	0.142822	0.202016	-0.193629
MGP_C57BL6NJ_G0000424	NA	0.00508037	0.0118995	-0.38544	0.00383025	0.00760027	0.442471	0.142822	0.202016	-0.193629
MGP_C57BL6NJ_G0000425	NA	0.00508037	0.0118995	-0.38544	0.00383025	0.00760027	0.442471	0.142822	0.202016	-0.193629
MGP_C57BL6NJ_G0000426	NA	0.00508037	0.0118995	-0.38544	0.00383025	0.00760027	0.442471	0.142822	0.202016	-0.193629
MGP_C57BL6NJ_G0000427	NA	0.00508037	0.0118995	-0.38544	0.00383025	0.00760027	0.442471	0.142822	0.202016	-0.193629
MGP_C57BL6NJ_G0000428	NA	0.556907	0.664461	-0.38544	0.370971	0.4555	-0.534252	0.0125114	0.0655401	-1.75083
MGP_C57BL6NJ_G0000429	NA	0.494432	0.606902	-0.38544	0.933149	0.947771	0.0462304	0.256993	0.331898	-0.895468
MGP_C57BL6NJ_G0000430	NA	0.00508037	0.0118995	-0.38544	0.00383025	0.00760027	0.442471	0.142822	0.202016	-0.193629
MGP_C57BL6NJ_G0000431	NA	0.0584573	0.104494	-0.965922	0.698937	0.768809	0.25823	0.177932	0.243385	-0.774111
MGP_C57BL6NJ_G0000432	NA	0.521222	0.631501	-0.273576	0.328766	0.411929	0.279452	0.628386	0.695467	0.463067
MGP_C57BL6NJ_G0000433	NA	0.740676	0.826645	-0.294798	0.228895	0.298579	-0.627851	0.398834	0.486088	-0.874245
MGP_C57BL6NJ_G0000434	NA	0.11342	0.182058	-0.709304	0.135362	0.186853	-0.643025	0.021184	0.0979523	1.54782
MGP_C57BL6NJ_G0000435	NA	0.98003	0.99069	0.0108004	0.099487	0.141705	1.02295	0.0811831	0.202016	-0.589869
MGP_C57BL6NJ_G0000436	NA	0.00508037	0.0118995	-0.38544	0.00383025	0.00760027	0.442471	0.142822	0.202016	-0.193629
MGP_C57BL6NJ_G0000437	NA	0.00508037	0.0118995	-0.38544	0.00383025	0.00760027	0.442471	0.142822	0.202016	-0.193629
MGP_C57BL6NJ_G0000438	NA	0.382181	0.499761	-0.506797	0.341196	0.42508	0.626712	0.730079	0.777246	-0.193629
MGP_C57BL6NJ_G0000439	NA	0.00508037	0.0118995	-0.38544	0.00383025	0.00760027	0.442471	0.142822	0.202016	-0.193629
MGP_C57BL6NJ_G0000440	NA	0.637266	0.738113	-0.178435	0.836138	0.882795	0.154055	0.095726	0.202016	-0.562395
MGP_C57BL6NJ_G0000441	NA	0.0229704	0.0466295	-1.17792	0.933738	0.947799	0.0462304	0.0150155	0.0752162	1.17933
MGP_C57BL6NJ_G0000442	NA	0.654618	0.753095	0.215806	0.159215	0.215835	1.25572	0.0552222	0.202016	1.44249
MGP_C57BL6NJ_G0000443	NA	0.00508037	0.0118995	-0.38544	0.00383025	0.00760027	0.442471	0.567115	0.643352	0.202612
MGP_C57BL6NJ_G0000444	NA	0.00508037	0.0118995	-0.38544	0.00383025	0.00760027	0.442471	0.142822	0.202016	-0.193629
MGP_C57BL6NJ_G0000445	NA	0.00508037	0.0118995	-0.38544	0.911825	0.932685	0.0462304	0.142822	0.202016	-0.193629
MGP_C57BL6NJ_G0000446	NA	0.733811	0.821326	-0.201199	0.358693	0.443011	-0.718493	0.0650032	0.202016	-0.98611
MGP_C57BL6NJ_G0000447	NA	0.0562296	0.10111	-1.15016	0.483208	0.56194	0.442471	0.0465971	0.177509	0.995093
MGP_C57BL6NJ_G0000448	NA	0.0755641	0.12867	-0.781681	0.00383025	0.00760027	0.442471	0.142822	0.202016	-0.193629
MGP_C57BL6NJ_G0000449	NA	0.974378	0.99069	0.0108004	0.827658	0.875957	0.0462304	0.0811831	0.202016	-0.589869
MGP_C57BL6NJ_G0000450	NA	0.289325	0.39996	0.407041	0.0169492	0.0296511	1.23495	0.199192	0.267742	0.783094
MGP_C57BL6NJ_G0000451	NA	0.0432574	0.0804073	0.442808	0.0269217	0.0451629	0.855678	0.00694194	0.0424354	1.21374
MGP_C57BL6NJ_G0000452	NA	0.00508037	0.0118995	-0.38544	0.00383025	0.00760027	0.442471	0.134518	0.202016	-0.589869
MGP_C57BL6NJ_G0000453	NA	0.00508037	0.0118995	-0.38544	0.00383025	0.00760027	0.442471	0.142822	0.202016	-0.193629
MGP_C57BL6NJ_G0000454	NA	0.00508037	0.0118995	-0.38544	0.00383025	0.00760027	0.442471	0.142822	0.202016	-0.193629
MGP_C57BL6NJ_G0000455	NA	0.00508037	0.0118995	-0.38544	0.00383025	0.00760027	0.442471	0.157932	0.21972	-0.589869
MGP_C57BL6NJ_G0000456	NA	0.00508037	0.0118995	-0.38544	0.00383025	0.00760027	0.442471	0.142822	0.202016	-0.193629
MGP_C57BL6NJ_G0000457	NA	0.00508037	0.0118995	-0.38544	0.00383025	0.00760027	0.442471	0.142822	0.202016	-0.193629
MGP_C57BL6NJ_G0000458	NA	0.00508037	0.0118995	-0.38544	0.00383025	0.00760027	0.442471	0.142822	0.202016	-0.193629
MGP_C57BL6NJ_G0000459	NA	0.00508037	0.0118995	-0.38544	0.00383025	0.00760027	0.442471	0.142822	0.202016	-0.193629
MGP_C57BL6NJ_G0000460	NA	0.00508037	0.0118995	-0.38544	0.00383025	0.00760027	0.442471	0.142822	0.202016	-0.193629
MGP_C57BL6NJ_G0000461	NA	0.00508037	0.0118995	-0.38544	0.00383025	0.00760027	0.442471	0.142822	0.202016	-0.193629
MGP_C57BL6NJ_G0000462	NA	0.00508037	0.0118995	-0.38544	0.00383025	0.00760027	0.442471	0.142822	0.202016	-0.193629
MGP_C57BL6NJ_G0000463	NA	0.970229	0.99069	0.0108004	0.00383025	0.00760027	0.442471	0.142822	0.202016	-0.193629
MGP_C57BL6NJ_G0000464	NA	0.485502	0.599468	0.712639	6.71317e-05	0.00177536	2.33303	0.252752	0.327244	0.598852
MGP_C57BL6NJ_G0000465	NA	0.00508037	0.0118995	-0.38544	0.00383025	0.00760027	0.442471	0.567115	0.643352	0.202612
MGP_C57BL6NJ_G0000466	NA	0.00508037	0.0118995	-0.38544	0.911825	0.932685	0.0462304	0.59024	0.664724	0.386853
MGP_C57BL6NJ_G0000467	NA	0.970229	0.99069	0.0108004	0.00383025	0.00760027	0.442471	0.605979	0.674318	0.202612
MGP_C57BL6NJ_G0000468	NA	0.0474639	0.0872176	0.987523	0.0107897	0.0197128	1.60344	0.665123	0.725834	0.477496
MGP_C57BL6NJ_G0000469	NA	0.974378	0.99069	0.0108004	0.421438	0.503997	0.442471	0.310074	0.391157	0.386853
MGP_C57BL6NJ_G0000470	NA	0.00508037	0.0118995	-0.38544	0.00383025	0.00760027	0.442471	0.142822	0.202016	-0.193629
MGP_C57BL6NJ_G0000471	NA	0.0334082	0.0647355	0.803282	0.00383025	0.00760027	0.442471	0.17968	0.245296	0.783094
MGP_C57BL6NJ_G0000472	NA	0.974378	0.99069	0.0108004	0.00383025	0.00760027	0.442471	0.142822	0.202016	-0.193629
MGP_C57BL6NJ_G0000473	NA	0.767939	0.848136	0.195042	0.837491	0.883915	-0.138011	0.930092	0.944642	-0.0722721
MGP_C57BL6NJ_G0000474	NA	0.429264	0.545929	0.379283	0.522328	0.60082	0.442471	0.714314	0.76622	0.202612
MGP_C57BL6NJ_G0000475	NA	0.00462576	0.0118995	1.66814	0.000780359	0.00760027	2.18392	0.00128624	0.0125404	2.39877
MGP_C57BL6NJ_G0000476	NA	0.00508037	0.0118995	-0.38544	0.00383025	0.00760027	0.442471	0.142822	0.202016	-0.193629
MGP_C57BL6NJ_G0000477	NA	0.256968	0.363783	0.89688	0.050156	0.0785961	1.23495	0.179641	0.245296	0.904451
MGP_C57BL6NJ_G0000478	NA	0.00508037	0.0118995	-0.38544	0.00383025	0.00760027	0.442471	0.142822	0.202016	-0.193629
MGP_C57BL6NJ_G0000479	NA	0.00508037	0.0118995	-0.38544	0.91164	0.932685	0.0462304	0.142822	0.202016	-0.193629
MGP_C57BL6NJ_G0000480	NA	0.0410181	0.0767503	-1.36216	0.234457	0.30518	0.775827	0.267388	0.343573	0.904451
MGP_C57BL6NJ_G0000481	NA	0.600374	0.704474	-0.33023	0.72691	0.793061	-0.18012	8.54395e-05	0.00246419	1.23352
MGP_C57BL6NJ_G0000482	NA	0.272468	0.381593	0.591282	0.0620864	0.0939561	1.57958	0.0867378	0.202016	1.59634
MGP_C57BL6NJ_G0000483	NA	0.645133	0.744662	-0.187745	0.189898	0.252719	0.56725	0.19953	0.268126	0.517688
MGP_C57BL6NJ_G0000484	NA	0.00508037	0.0118995	-0.38544	0.426833	0.508583	0.442471	0.142822	0.202016	-0.193629
MGP_C57BL6NJ_G0000485	NA	0.00508037	0.0118995	-0.38544	0.00383025	0.00760027	0.442471	0.142822	0.202016	-0.193629
MGP_C57BL6NJ_G0000486	NA	0.252983	0.358958	-0.512239	0.0170473	0.0298049	0.843721	0.00739087	0.0444588	-1.04615
MGP_C57BL6NJ_G0000487	NA	0.755293	0.837161	0.142966	0.118278	0.16568	0.929054	0.684248	0.742612	0.148015
MGP_C57BL6NJ_G0000488	NA	0.0765461	0.130084	-0.677331	0.722743	0.789332	-0.146313	0.716991	0.767828	0.345544
MGP_C57BL6NJ_G0000489	NA	0.0585607	0.104647	-0.464391	0.0178046	0.0310219	-0.881337	0.457773	0.547338	-0.250502
MGP_C57BL6NJ_G0000490	NA	0.597418	0.70189	-0.587948	0.923221	0.940802	-0.0751263	0.815545	0.848496	-0.193629
MGP_C57BL6NJ_G0000491	NA	0.00137014	0.0118995	2.04849	0.000283977	0.00400227	1.19873	0.0044627	0.0303906	2.08287
MGP_C57BL6NJ_G0000492	NA	0.00508037	0.0118995	-0.38544	0.00383025	0.00760027	0.442471	0.142822	0.202016	-0.193629
MGP_C57BL6NJ_G0000493	NA	0.496627	0.608542	-0.38544	0.34547	0.429624	-0.655608	0.134518	0.202016	-0.589869
MGP_C57BL6NJ_G0000494	NA	0.00508037	0.0118995	-0.38544	0.00383025	0.00760027	0.442471	0.142822	0.202016	-0.193629
MGP_C57BL6NJ_G0000495	NA	0.00508037	0.0118995	-0.38544	0.00383025	0.00760027	0.442471	0.142822	0.202016	-0.193629
MGP_C57BL6NJ_G0000496	NA	0.197415	0.291712	0.775524	0.911825	0.932685	0.0462304	0.227662	0.300582	0.995093
MGP_C57BL6NJ_G0000497	NA	0.00508037	0.0118995	-0.38544	0.00383025	0.00760027	0.442471	0.6987	0.754448	-0.193629
MGP_C57BL6NJ_G0000498	NA	0.165867	0.251676	0.775524	0.827658	0.875957	0.0462304	0.567115	0.643352	0.202612
MGP_C57BL6NJ_G0000499	NA	0.626557	0.728358	0.204534	0.823221	0.875957	-0.238145	0.831291	0.861495	-0.165871
MGP_C57BL6NJ_G0000500	NA	0.05669	0.10184	-0.26677	0.00332951	0.00760027	-0.396504	0.462401	0.551908	-0.115309
MGP_C57BL6NJ_G0000501	NA	0.00508037	0.0118995	-0.38544	0.00383025	0.00760027	0.442471	0.142822	0.202016	-0.193629
MGP_C57BL6NJ_G0000502	NA	0.112966	0.181421	-0.965922	0.465739	0.544538	-0.35001	0.567115	0.643352	0.202612
MGP_C57BL6NJ_G0000503	NA	0.00508037	0.0118995	-0.38544	0.00383025	0.00760027	0.442471	0.142822	0.202016	-0.193629
MGP_C57BL6NJ_G0000504	NA	0.970229	0.99069	0.0108004	0.0449427	0.0711416	0.838712	0.19254	0.260342	0.598852
MGP_C57BL6NJ_G0000505	NA	0.00508037	0.0118995	-0.38544	0.00383025	0.00760027	0.442471	0.142822	0.202016	-0.193629
MGP_C57BL6NJ_G0000506	NA	0.00508037	0.0118995	-0.38544	0.827658	0.875957	0.0462304	0.142822	0.202016	-0.193629
MGP_C57BL6NJ_G0000507	NA	0.00508037	0.0118995	-0.38544	0.00383025	0.00760027	0.442471	0.142822	0.202016	-0.193629
MGP_C57BL6NJ_G0000508	NA	0.86877	0.929764	0.0624131	0.332946	0.416228	-0.309669	0.13139	0.202016	1.13088
MGP_C57BL6NJ_G0000509	NA	0.471103	0.586001	-0.660324	0.237962	0.309146	0.838712	0.0810508	0.202016	-1.27049
MGP_C57BL6NJ_G0000510	NA	0.718215	0.807896	0.164651	0.26451	0.339525	0.472009	0.486506	0.575747	-0.722498
MGP_C57BL6NJ_G0000511	NA	0.776744	0.854851	0.195042	0.0300352	0.0498026	1.23495	0.00381276	0.0270861	-1.38235
MGP_C57BL6NJ_G0000512	NA	0.00508037	0.0118995	-0.38544	0.00383025	0.00760027	0.442471	0.142822	0.202016	-0.193629
MGP_C57BL6NJ_G0000513	NA	0.00508037	0.0118995	-0.38544	0.00383025	0.00760027	0.442471	0.142822	0.202016	-0.193629
MGP_C57BL6NJ_G0000514	NA	0.00508037	0.0118995	-0.38544	0.00383025	0.00760027	0.442471	0.605979	0.674318	0.202612
MGP_C57BL6NJ_G0000515	NA	0.77833	0.855886	0.195042	0.147921	0.202246	1.05367	0.000459053	0.00629906	1.75982
MGP_C57BL6NJ_G0000516	NA	0.00508037	0.0118995	-0.38544	0.91164	0.932685	0.0462304	0.142822	0.202016	-0.193629
MGP_C57BL6NJ_G0000517	NA	0.11201	0.180209	-0.781681	0.911825	0.932685	0.0462304	0.0901713	0.202016	-1.17035
MGP_C57BL6NJ_G0000518	NA	0.335508	0.450921	0.407041	0.372033	0.456225	0.626712	0.567115	0.643352	0.202612
MGP_C57BL6NJ_G0000519	NA	0.467515	0.582332	-0.597439	0.27066	0.346456	-0.83985	0.550648	0.633025	0.386853
MGP_C57BL6NJ_G0000520	NA	0.00508037	0.0118995	-0.38544	0.465739	0.544538	-0.35001	0.142822	0.202016	-0.193629
MGP_C57BL6NJ_G0000521	NA	0.114158	0.183057	-0.392043	0.131062	0.181527	-0.952129	0.652682	0.718683	-0.109781
MGP_C57BL6NJ_G0000522	NA	0.00508037	0.0118995	-0.38544	0.40691	0.489556	0.442471	0.142822	0.202016	-0.193629
MGP_C57BL6NJ_G0000523	NA	0.00508037	0.0118995	-0.38544	0.00383025	0.00760027	0.442471	0.142822	0.202016	-0.193629
MGP_C57BL6NJ_G0000524	NA	0.00508037	0.0118995	-0.38544	0.00383025	0.00760027	0.442471	0.142822	0.202016	-0.193629
MGP_C57BL6NJ_G0000525	NA	0.992052	0.993744	0.00510594	0.836404	0.88303	0.0823279	0.212609	0.282935	-0.483265
MGP_C57BL6NJ_G0000526	NA	0.711163	0.801697	0.257926	0.00167809	0.00760027	2.12103	0.789511	0.825884	0.174854
MGP_C57BL6NJ_G0000527	NA	0.636015	0.737015	0.122763	0.0679126	0.101865	0.340249	0.0491228	0.18472	0.703325
MGP_C57BL6NJ_G0000528	NA	0.11201	0.180209	-0.781681	0.00383025	0.00760027	0.442471	0.576131	0.651584	-0.37787
MGP_C57BL6NJ_G0000529	NA	0.0334082	0.0647355	0.803282	0.234616	0.30531	0.838712	0.142822	0.202016	-0.193629
MGP_C57BL6NJ_G0000530	NA	0.0574662	0.103063	1.17176	0.200226	0.265057	1.02295	0.987548	0.991976	-0.00938743
MGP_C57BL6NJ_G0000531	NA	0.0229704	0.0466295	-1.17792	0.0247941	0.0419396	1.32855	0.288401	0.367346	-0.774111
MGP_C57BL6NJ_G0000532	NA	0.00508037	0.0118995	-0.38544	0.0572666	0.0873636	0.838712	0.142822	0.202016	-0.193629
MGP_C57BL6NJ_G0000533	NA	0.00508037	0.0118995	-0.38544	0.0773488	0.113448	0.838712	0.0811831	0.202016	-0.589869
MGP_C57BL6NJ_G0000534	NA	0.436223	0.552583	-0.38544	0.365204	0.449629	0.748069	0.804252	0.83887	0.202612
MGP_C57BL6NJ_G0000535	NA	0.00508037	0.0118995	-0.38544	0.00383025	0.00760027	0.442471	0.0811831	0.202016	-0.589869
MGP_C57BL6NJ_G0000536	NA	0.00508037	0.0118995	-0.38544	0.00383025	0.00760027	0.442471	0.142822	0.202016	-0.193629
MGP_C57BL6NJ_G0000537	NA	0.00508037	0.0118995	-0.38544	0.0773488	0.113448	0.838712	0.134518	0.202016	-0.589869
MGP_C57BL6NJ_G0000538	NA	0.809885	0.88013	-0.173441	0.0876123	0.12651	-0.746251	0.536006	0.619589	-0.37787
MGP_C57BL6NJ_G0000539	NA	0.0369247	0.0699467	-0.781681	0.913394	0.932685	0.0462304	0.0353973	0.143705	-0.98611
MGP_C57BL6NJ_G0000540	NA	0.744007	0.829214	-0.201199	0.827658	0.875957	0.0462304	0.100402	0.202016	-0.774111
MGP_C57BL6NJ_G0000541	NA	0.00508037	0.0118995	-0.38544	0.0773488	0.113448	0.838712	0.142822	0.202016	-0.193629
MGP_C57BL6NJ_G0000542	NA	0.693176	0.786598	-0.195816	0.442575	0.524349	-0.216147	0.996311	0.996966	-0.00176545
MGP_C57BL6NJ_G0000543	NA	0.98003	0.99069	0.0108004	0.00383025	0.00760027	0.442471	0.310511	0.391601	0.598852
MGP_C57BL6NJ_G0000544	NA	0.881388	0.939743	0.106897	0.615175	0.690591	0.323656	0.103955	0.202016	0.625441
MGP_C57BL6NJ_G0000545	NA	0.389842	0.506203	0.407041	0.734053	0.798966	0.230472	0.113414	0.202016	0.783094
MGP_C57BL6NJ_G0000546	NA	0.872119	0.932304	-0.0567924	0.757973	0.820439	0.0618074	0.00836716	0.048651	0.601307
MGP_C57BL6NJ_G0000547	NA	0.566654	0.673873	0.268965	0.100677	0.143236	0.732464	0.170763	0.234993	1.03676
MGP_C57BL6NJ_G0000548	NA	0.039104	0.0736	0.513521	0.000143489	0.00267028	0.889114	0.00139004	0.0131841	1.17369
MGP_C57BL6NJ_G0000549	NA	0.00508037	0.0118995	-0.38544	0.00383025	0.00760027	0.442471	0.142822	0.202016	-0.193629
MGP_C57BL6NJ_G0000550	NA	0.895928	0.952273	-0.0520843	0.0239099	0.0405826	0.538599	0.0148068	0.0744543	1.24908
MGP_C57BL6NJ_G0000551	NA	0.0124808	0.0269775	1.074	0.000506541	0.00583462	1.62372	0.0144529	0.0731761	1.53938
MGP_C57BL6NJ_G0000552	NA	0.346477	0.461886	0.430438	0.89905	0.932685	-0.0811377	0.103717	0.202016	1.18619
MGP_C57BL6NJ_G0000553	NA	0.00508037	0.0118995	-0.38544	0.00383025	0.00760027	0.442471	0.142822	0.202016	-0.193629
MGP_C57BL6NJ_G0000554	NA	0.61272	0.716155	-0.38544	0.122748	0.17109	1.14431	0.142822	0.202016	-0.193629
MGP_C57BL6NJ_G0000555	NA	0.00508037	0.0118995	-0.38544	0.00383025	0.00760027	0.442471	0.527154	0.611308	0.202612
MGP_C57BL6NJ_G0000556	NA	0.547099	0.655151	-0.476083	0.767087	0.828777	-0.298398	0.683916	0.742292	0.202612
MGP_C57BL6NJ_G0000557	NA	0.00508037	0.0118995	-0.38544	1.7114e-05	0.000951619	-1.14249	0.729224	0.77694	-0.193629
MGP_C57BL6NJ_G0000558	NA	0.980202	0.99069	0.0108004	0.911825	0.932685	0.0462304	0.142822	0.202016	-0.193629
MGP_C57BL6NJ_G0000559	NA	0.00508037	0.0118995	-0.38544	0.0572666	0.0873636	0.838712	0.142822	0.202016	-0.193629
MGP_C57BL6NJ_G0000560	NA	0.00508037	0.0118995	-0.38544	0.00383025	0.00760027	0.442471	0.142822	0.202016	-0.193629
MGP_C57BL6NJ_G0000561	NA	0.00508037	0.0118995	-0.38544	0.00383025	0.00760027	0.442471	0.142822	0.202016	-0.193629
MGP_C57BL6NJ_G0000562	NA	0.00508037	0.0118995	-0.38544	0.00383025	0.00760027	0.442471	0.177932	0.243385	-0.774111
MGP_C57BL6NJ_G0000563	NA	0.00508037	0.0118995	-0.38544	0.00383025	0.00760027	0.442471	0.142822	0.202016	-0.193629
MGP_C57BL6NJ_G0000564	NA	0.79589	0.868964	-0.211149	0.53695	0.614801	-0.165769	0.00198347	0.0170177	-2.17779
MGP_C57BL6NJ_G0000565	NA	0.766119	0.846536	0.146062	0.934942	0.948094	-0.0235136	0.0604825	0.202016	-1.29171
MGP_C57BL6NJ_G0000566	NA	0.845202	0.91023	-0.173441	0.495376	0.574028	0.65447	0.0743718	0.202016	0.967335
MGP_C57BL6NJ_G0000567	NA	0.311514	0.425085	0.545783	0.200831	0.265781	1.16258	0.504586	0.593162	0.375123
MGP_C57BL6NJ_G0000568	NA	0.405078	0.522504	-0.310849	0.937778	0.949327	0.0291336	0.25049	0.324867	0.481059
MGP_C57BL6NJ_G0000569	NA	0.00508037	0.0118995	-0.38544	0.00383025	0.00760027	0.442471	0.142822	0.202016	-0.193629
MGP_C57BL6NJ_G0000570	NA	0.00508037	0.0118995	-0.38544	0.00383025	0.00760027	0.442471	0.142822	0.202016	-0.193629
MGP_C57BL6NJ_G0000571	NA	0.544922	0.653192	-0.171381	0.454177	0.535237	-0.136459	0.024419	0.108807	0.556321
MGP_C57BL6NJ_G0000572	NA	0.00508037	0.0118995	-0.38544	0.913394	0.932685	0.0462304	0.567115	0.643352	0.202612
MGP_C57BL6NJ_G0000573	NA	0.0673565	0.117299	-0.781681	0.0169492	0.0296511	1.23495	0.741263	0.785511	-0.193629
MGP_C57BL6NJ_G0000574	NA	0.00508037	0.0118995	-0.38544	0.00383025	0.00760027	0.442471	0.142822	0.202016	-0.193629
MGP_C57BL6NJ_G0000575	NA	0.970229	0.99069	0.0108004	0.00383025	0.00760027	0.442471	0.527154	0.611308	0.202612
MGP_C57BL6NJ_G0000576	NA	0.70509	0.796927	-0.0983927	0.925906	0.943024	-0.039795	0.0120444	0.0637249	0.741431
MGP_C57BL6NJ_G0000577	NA	0.507921	0.618618	0.50064	0.93306	0.947726	0.0462304	0.100402	0.202016	-0.774111
MGP_C57BL6NJ_G0000578	NA	0.00508037	0.0118995	-0.38544	0.00383025	0.00760027	0.442471	0.142822	0.202016	-0.193629
MGP_C57BL6NJ_G0000579	NA	0.0369247	0.0699467	-0.781681	0.00383025	0.00760027	0.442471	0.142822	0.202016	-0.193629
MGP_C57BL6NJ_G0000580	NA	0.00508037	0.0118995	-0.38544	0.00383025	0.00760027	0.442471	0.134518	0.202016	-0.589869
MGP_C57BL6NJ_G0000581	NA	0.00508037	0.0118995	-0.38544	0.00383025	0.00760027	0.442471	0.142822	0.202016	-0.193629
MGP_C57BL6NJ_G0000582	NA	0.970229	0.99069	0.0108004	0.00383025	0.00760027	0.442471	0.142822	0.202016	-0.193629
MGP_C57BL6NJ_G0000583	NA	0.988951	0.992482	0.0108004	0.256775	0.330751	0.901596	0.306211	0.387019	0.813808
MGP_C57BL6NJ_G0000584	NA	0.00508037	0.0118995	-0.38544	0.911825	0.932685	0.0462304	0.142822	0.202016	-0.193629
MGP_C57BL6NJ_G0000585	NA	0.00508037	0.0118995	-0.38544	0.00383025	0.00760027	0.442471	0.142822	0.202016	-0.193629
MGP_C57BL6NJ_G0000586	NA	0.00508037	0.0118995	-0.38544	0.00383025	0.00760027	0.442471	0.142822	0.202016	-0.193629
MGP_C57BL6NJ_G0000587	NA	0.00508037	0.0118995	-0.38544	0.00383025	0.00760027	0.442471	0.142822	0.202016	-0.193629
MGP_C57BL6NJ_G0000588	NA	0.476139	0.590159	-0.38544	0.913394	0.932685	0.0462304	0.142822	0.202016	-0.193629
MGP_C57BL6NJ_G0000589	NA	0.974378	0.99069	0.0108004	0.371354	0.4555	0.442471	0.237833	0.310489	-0.589869
MGP_C57BL6NJ_G0000590	NA	0.463617	0.57874	-0.38544	0.465739	0.544538	-0.35001	0.142822	0.202016	-0.193629
MGP_C57BL6NJ_G0000591	NA	0.722691	0.811509	-0.294798	0.266847	0.34213	0.838712	0.219585	0.291077	-0.895468
MGP_C57BL6NJ_G0000592	NA	0.537761	0.646411	-0.318719	0.888541	0.927423	0.0334402	0.296443	0.376108	0.834248
MGP_C57BL6NJ_G0000593	NA	0.540218	0.648769	-0.162169	0.618779	0.694258	-0.38904	0.827766	0.858322	-0.0917143
MGP_C57BL6NJ_G0000594	NA	0.00893602	0.0199286	0.960289	0.212255	0.279218	0.651313	0.50569	0.594325	-0.392745
MGP_C57BL6NJ_G0000595	NA	0.788036	0.863049	0.204534	0.691307	0.761666	0.188809	0.0124993	0.0655125	1.78757
MGP_C57BL6NJ_G0000596	NA	0.1504	0.231749	0.833996	0.421331	0.503997	-0.534252	0.10906	0.202016	0.783094
MGP_C57BL6NJ_G0000597	NA	0.00508037	0.0118995	-0.38544	0.827658	0.875957	0.0462304	0.134518	0.202016	-0.589869
MGP_C57BL6NJ_G0000598	NA	0.00508037	0.0118995	-0.38544	0.91164	0.932685	0.0462304	0.142822	0.202016	-0.193629
MGP_C57BL6NJ_G0000599	NA	0.173999	0.262326	-0.688082	0.740212	0.804477	-0.259368	0.288185	0.367105	0.598852
MGP_C57BL6NJ_G0000600	NA	0.181072	0.271399	-0.21864	0.768052	0.829601	0.065415	0.0108793	0.0593296	-0.854507
MGP_C57BL6NJ_G0000601	NA	0.00989223	0.02185	-1.02572	0.00838848	0.0156551	0.832882	0.00704995	0.0429105	-1.1339
MGP_C57BL6NJ_G0000602	NA	0.970229	0.99069	0.0108004	0.214126	0.281382	0.838712	0.142822	0.202016	-0.193629
MGP_C57BL6NJ_G0000603	NA	0.215382	0.31403	-0.217265	0.494951	0.573648	0.0787504	0.0462346	0.176819	0.547447
MGP_C57BL6NJ_G0000604	NA	0.00508037	0.0118995	-0.38544	0.352943	0.436921	-0.534252	0.142822	0.202016	-0.193629
MGP_C57BL6NJ_G0000605	NA	0.767403	0.847672	-0.264084	0.117893	0.165202	1.23791	0.881971	0.904464	0.111969
MGP_C57BL6NJ_G0000606	NA	0.00508037	0.0118995	-0.38544	0.44324	0.52459	0.442471	0.0811831	0.202016	-0.589869
MGP_C57BL6NJ_G0000607	NA	0.986828	0.991466	0.0108004	0.118914	0.166372	1.02295	0.142822	0.202016	-0.193629
MGP_C57BL6NJ_G0000608	NA	0.140904	0.218981	0.775524	0.0169492	0.0296511	1.23495	0.138121	0.202016	0.598852
MGP_C57BL6NJ_G0000609	NA	0.436223	0.552583	-0.38544	0.0334722	0.0550463	2.21167	0.00164935	0.0149151	2.62793
MGP_C57BL6NJ_G0000610	NA	0.369497	0.486238	-0.569682	0.82135	0.875844	-0.138011	0.0204376	0.0953593	0.995093
MGP_C57BL6NJ_G0000611	NA	0.0755641	0.12867	-0.781681	0.00383025	0.00760027	0.442471	0.142822	0.202016	-0.193629
MGP_C57BL6NJ_G0000612	NA	0.00508037	0.0118995	-0.38544	0.00383025	0.00760027	0.442471	0.142822	0.202016	-0.193629
MGP_C57BL6NJ_G0000613	NA	0.142967	0.221759	0.66892	0.520432	0.599075	0.20278	0.563576	0.643352	-0.320369
MGP_C57BL6NJ_G0000614	NA	0.181329	0.271646	-0.781681	0.388103	0.472127	-0.35001	0.783402	0.820518	0.202612
MGP_C57BL6NJ_G0000615	NA	0.974378	0.99069	0.0108004	0.91164	0.932685	0.0462304	0.142822	0.202016	-0.193629
MGP_C57BL6NJ_G0000616	NA	0.00508037	0.0118995	-0.38544	0.00383025	0.00760027	0.442471	0.142822	0.202016	-0.193629
MGP_C57BL6NJ_G0000617	NA	0.0896615	0.149401	0.476039	0.733898	0.798903	0.10168	0.637503	0.704021	0.174498
MGP_C57BL6NJ_G0000618	NA	0.00508037	0.0118995	-0.38544	0.00383025	0.00760027	0.442471	0.142822	0.202016	-0.193629
MGP_C57BL6NJ_G0000619	NA	0.00508037	0.0118995	-0.38544	0.00383025	0.00760027	0.442471	0.142822	0.202016	-0.193629
MGP_C57BL6NJ_G0000620	NA	0.00508037	0.0118995	-0.38544	0.00383025	0.00760027	0.442471	0.142822	0.202016	-0.193629
MGP_C57BL6NJ_G0000621	NA	0.00508037	0.0118995	-0.38544	0.827658	0.875957	0.0462304	0.142822	0.202016	-0.193629
MGP_C57BL6NJ_G0000622	NA	0.974378	0.99069	0.0108004	0.522932	0.601296	-0.35001	0.208046	0.277527	0.598852
MGP_C57BL6NJ_G0000623	NA	0.00508037	0.0118995	-0.38544	0.00383025	0.00760027	0.442471	0.0811831	0.202016	-0.589869
MGP_C57BL6NJ_G0000624	NA	0.00508037	0.0118995	-0.38544	0.00383025	0.00760027	0.442471	0.142822	0.202016	-0.193629
MGP_C57BL6NJ_G0000625	NA	0.00508037	0.0118995	-0.38544	0.00383025	0.00760027	0.442471	0.142822	0.202016	-0.193629
MGP_C57BL6NJ_G0000626	NA	0.00508037	0.0118995	-0.38544	0.913394	0.932685	0.0462304	0.142822	0.202016	-0.193629
MGP_C57BL6NJ_G0000627	NA	0.496865	0.608652	-0.38544	0.426833	0.508583	0.442471	0.988486	0.991976	-0.00938743
MGP_C57BL6NJ_G0000628	NA	0.974378	0.99069	0.0108004	0.0530486	0.0822135	0.838712	0.142822	0.202016	-0.193629
MGP_C57BL6NJ_G0000629	NA	0.7664	0.846778	-0.201199	0.584314	0.660545	-0.443609	0.0235924	0.106023	1.36358
MGP_C57BL6NJ_G0000630	NA	0.339879	0.454762	0.407041	0.210874	0.277641	0.838712	0.987909	0.991976	-0.00938743
MGP_C57BL6NJ_G0000631	NA	0.00508037	0.0118995	-0.38544	0.00383025	0.00760027	0.442471	0.142822	0.202016	-0.193629
MGP_C57BL6NJ_G0000632	NA	0.751647	0.834257	0.195042	0.00383025	0.00760027	0.442471	0.142822	0.202016	-0.193629
MGP_C57BL6NJ_G0000633	NA	0.00508037	0.0118995	-0.38544	0.00383025	0.00760027	0.442471	0.142822	0.202016	-0.193629
MGP_C57BL6NJ_G0000634	NA	0.00508037	0.0118995	-0.38544	0.00383025	0.00760027	0.442471	0.142822	0.202016	-0.193629
MGP_C57BL6NJ_G0000635	NA	0.00508037	0.0118995	-0.38544	0.0773488	0.113448	0.838712	0.663562	0.724662	0.202612
MGP_C57BL6NJ_G0000636	NA	0.00508037	0.0118995	-0.38544	0.00383025	0.00760027	0.442471	0.142822	0.202016	-0.193629
MGP_C57BL6NJ_G0000637	NA	0.853268	0.916826	0.101443	0.250883	0.324067	0.932311	0.201033	0.269898	0.783094
MGP_C57BL6NJ_G0000638	NA	0.00508037	0.0118995	-0.38544	0.0773488	0.113448	0.838712	0.142822	0.202016	-0.193629
MGP_C57BL6NJ_G0000639	NA	0.00508037	0.0118995	-0.38544	0.00383025	0.00760027	0.442471	0.142822	0.202016	-0.193629
MGP_C57BL6NJ_G0000640	NA	0.272123	0.381362	0.202374	0.0213512	0.0365857	0.338586	0.0013761	0.0131016	0.874916
MGP_C57BL6NJ_G0000641	NA	0.00508037	0.0118995	-0.38544	0.00383025	0.00760027	0.442471	0.142822	0.202016	-0.193629
MGP_C57BL6NJ_G0000642	NA	0.00508037	0.0118995	-0.38544	0.00383025	0.00760027	0.442471	0.142822	0.202016	-0.193629
MGP_C57BL6NJ_G0000643	NA	0.00508037	0.0118995	-0.38544	0.00383025	0.00760027	0.442471	0.142822	0.202016	-0.193629
MGP_C57BL6NJ_G0000644	NA	0.00508037	0.0118995	-0.38544	0.00383025	0.00760027	0.442471	0.142822	0.202016	-0.193629
MGP_C57BL6NJ_G0000645	NA	0.00508037	0.0118995	-0.38544	0.00383025	0.00760027	0.442471	0.142822	0.202016	-0.193629
MGP_C57BL6NJ_G0000646	NA	0.00508037	0.0118995	-0.38544	0.00383025	0.00760027	0.442471	0.142822	0.202016	-0.193629
MGP_C57BL6NJ_G0000647	NA	0.00508037	0.0118995	-0.38544	0.00383025	0.00760027	0.442471	0.142822	0.202016	-0.193629
MGP_C57BL6NJ_G0000648	NA	0.300591	0.412604	-0.597439	0.733138	0.798254	-0.259368	0.0686353	0.202016	-1.17035
MGP_C57BL6NJ_G0000649	NA	0.00508037	0.0118995	-0.38544	0.00383025	0.00760027	0.442471	0.142822	0.202016	-0.193629
MGP_C57BL6NJ_G0000650	NA	0.00508037	0.0118995	-0.38544	0.0572666	0.0873636	0.838712	0.142822	0.202016	-0.193629
MGP_C57BL6NJ_G0000651	NA	0.00508037	0.0118995	-0.38544	0.00383025	0.00760027	0.442471	0.142822	0.202016	-0.193629
MGP_C57BL6NJ_G0000652	NA	0.00508037	0.0118995	-0.38544	0.00383025	0.00760027	0.442471	0.142822	0.202016	-0.193629
MGP_C57BL6NJ_G0000653	NA	0.0292079	0.057571	-1.69014	0.215875	0.283444	0.505356	0.416113	0.504321	0.50821
MGP_C57BL6NJ_G0000654	NA	0.00508037	0.0118995	-0.38544	0.00383025	0.00760027	0.442471	0.142822	0.202016	-0.193629
MGP_C57BL6NJ_G0000655	NA	0.00508037	0.0118995	-0.38544	0.00383025	0.00760027	0.442471	0.527154	0.611308	0.202612
MGP_C57BL6NJ_G0000656	NA	0.00508037	0.0118995	-0.38544	0.0449427	0.0711416	0.838712	0.729224	0.77694	-0.193629
MGP_C57BL6NJ_G0000657	NA	0.04889	0.0894902	0.824046	0.591106	0.667422	0.25823	0.307283	0.388221	-0.750256
MGP_C57BL6NJ_G0000658	NA	0.507488	0.618145	-0.38544	0.827658	0.875957	0.0462304	0.499621	0.588134	0.386853
MGP_C57BL6NJ_G0000659	NA	0.0975002	0.160819	-0.581092	0.170226	0.228979	0.932311	0.00495863	0.0328103	1.11919
MGP_C57BL6NJ_G0000660	NA	0.980202	0.99069	0.0108004	0.00383025	0.00760027	0.442471	0.146599	0.206724	0.783094
MGP_C57BL6NJ_G0000661	NA	0.333229	0.449222	-0.597439	0.00383025	0.00760027	0.442471	0.00929265	0.0525454	1.36358
MGP_C57BL6NJ_G0000662	NA	0.354038	0.469625	0.407041	0.0449427	0.0711416	0.838712	0.291653	0.370822	-0.589869
MGP_C57BL6NJ_G0000663	NA	0.00508037	0.0118995	-0.38544	0.0449427	0.0711416	0.838712	0.558276	0.640313	0.386853
MGP_C57BL6NJ_G0000664	NA	0.00508037	0.0118995	-0.38544	0.00383025	0.00760027	0.442471	0.142822	0.202016	-0.193629
MGP_C57BL6NJ_G0000665	NA	0.00508037	0.0118995	-0.38544	0.00383025	0.00760027	0.442471	0.142822	0.202016	-0.193629
MGP_C57BL6NJ_G0000666	NA	0.00508037	0.0118995	-0.38544	0.00383025	0.00760027	0.442471	0.142822	0.202016	-0.193629
MGP_C57BL6NJ_G0000667	NA	0.970229	0.99069	0.0108004	0.00383025	0.00760027	0.442471	0.134518	0.202016	-0.589869
MGP_C57BL6NJ_G0000668	NA	0.412794	0.530127	-0.597439	0.407581	0.490135	0.442471	0.142822	0.202016	-0.193629
MGP_C57BL6NJ_G0000669	NA	0.98003	0.99069	0.0108004	0.00383025	0.00760027	0.442471	0.142822	0.202016	-0.193629
MGP_C57BL6NJ_G0000670	NA	0.453052	0.569321	0.407041	0.465691	0.544538	0.442471	0.0353973	0.143705	-0.98611
MGP_C57BL6NJ_G0000671	NA	0.980202	0.99069	0.0108004	0.911825	0.932685	0.0462304	0.142822	0.202016	-0.193629
MGP_C57BL6NJ_G0000672	NA	0.769486	0.849502	-0.201199	0.690713	0.761127	0.25823	0.465941	0.555471	-0.589869
MGP_C57BL6NJ_G0000673	NA	0.069083	0.119925	-0.663281	0.0316233	0.0522419	-1.11473	0.534979	0.618749	0.50821
MGP_C57BL6NJ_G0000674	NA	0.0673565	0.117299	-0.781681	0.913394	0.932685	0.0462304	0.142822	0.202016	-0.193629
MGP_C57BL6NJ_G0000675	NA	0.271822	0.381045	-0.916942	0.165538	0.223302	1.51933	0.572883	0.648571	0.435833
MGP_C57BL6NJ_G0000676	NA	0.00508037	0.0118995	-0.38544	0.00383025	0.00760027	0.442471	0.142822	0.202016	-0.193629
MGP_C57BL6NJ_G0000677	NA	0.133923	0.209575	-0.230166	0.183307	0.244924	0.228861	0.659681	0.724662	-0.0980139
MGP_C57BL6NJ_G0000678	NA	0.970229	0.99069	0.0108004	0.421438	0.503997	0.442471	0.19254	0.260342	0.598852
MGP_C57BL6NJ_G0000679	NA	0.769106	0.849219	0.0543795	0.996734	0.997341	-0.00093606	0.0782629	0.202016	0.430741
MGP_C57BL6NJ_G0000680	NA	0.375474	0.492731	-0.781681	0.00383025	0.00760027	0.442471	0.0811831	0.202016	-0.589869
MGP_C57BL6NJ_G0000681	NA	0.00508037	0.0118995	-0.38544	0.00383025	0.00760027	0.442471	0.142822	0.202016	-0.193629
MGP_C57BL6NJ_G0000682	NA	0.00133869	0.0118995	0.882322	0.482382	0.561265	0.417412	0.143282	0.202597	0.734264
MGP_C57BL6NJ_G0000683	NA	0.00148028	0.0118995	0.734043	0.373676	0.457939	0.387926	0.143106	0.202368	0.380384
MGP_C57BL6NJ_G0000684	NA	0.175811	0.264624	0.773297	0.0298241	0.0495506	1.79769	0.403882	0.491614	0.365631
MGP_C57BL6NJ_G0000685	NA	0.0508456	0.0925954	0.837371	0.174237	0.233831	0.630956	0.00531481	0.0345667	0.958639
MGP_C57BL6NJ_G0000686	NA	0.15339	0.235455	-1.17792	0.388103	0.472127	-0.35001	0.761375	0.801081	-0.193629
MGP_C57BL6NJ_G0000687	NA	0.061984	0.109847	-0.995784	0.882146	0.922036	0.158095	0.230545	0.303852	-1.12869
MGP_C57BL6NJ_G0000688	NA	0.00508037	0.0118995	-0.38544	0.00383025	0.00760027	0.442471	0.142822	0.202016	-0.193629
MGP_C57BL6NJ_G0000689	NA	0.666042	0.763056	-0.294798	0.103147	0.146467	-1.14249	0.975692	0.983421	0.0183704
MGP_C57BL6NJ_G0000690	NA	0.00508037	0.0118995	-0.38544	0.00383025	0.00760027	0.442471	0.142822	0.202016	-0.193629
MGP_C57BL6NJ_G0000691	NA	0.980202	0.99069	0.0108004	0.00383025	0.00760027	0.442471	0.142822	0.202016	-0.193629
MGP_C57BL6NJ_G0000692	NA	0.00508037	0.0118995	-0.38544	0.00383025	0.00760027	0.442471	0.142822	0.202016	-0.193629
MGP_C57BL6NJ_G0000693	NA	0.00508037	0.0118995	-0.38544	0.00383025	0.00760027	0.442471	0.142822	0.202016	-0.193629
MGP_C57BL6NJ_G0000694	NA	0.9848	0.991466	0.0108004	0.716267	0.783842	-0.259368	0.6987	0.754448	-0.193629
MGP_C57BL6NJ_G0000695	NA	0.988468	0.992307	0.0108004	0.370741	0.4555	0.626712	0.787732	0.824352	0.202612
MGP_C57BL6NJ_G0000696	NA	0.985893	0.991466	0.0108004	0.735868	0.800497	0.321114	0.819088	0.851407	-0.193629
MGP_C57BL6NJ_G0000697	NA	0.548393	0.656242	0.164328	0.0346595	0.0567626	-0.645302	0.0135252	0.0695645	-1.40923
MGP_C57BL6NJ_G0000698	NA	0.106597	0.173775	-1.22254	0.52738	0.605614	-0.440653	0.204069	0.273545	-1.10747
MGP_C57BL6NJ_G0000699	NA	0.876383	0.935767	0.153379	0.906093	0.932685	0.0739882	0.00922026	0.05228	-1.75083
MGP_C57BL6NJ_G0000700	NA	0.114648	0.183642	0.803282	0.346538	0.430795	-0.534252	0.740513	0.785511	0.414087
MGP_C57BL6NJ_G0000701	NA	0.00508037	0.0118995	-0.38544	0.00383025	0.00760027	0.442471	0.142822	0.202016	-0.193629
MGP_C57BL6NJ_G0000702	NA	0.974378	0.99069	0.0108004	0.00383025	0.00760027	0.442471	0.567115	0.643352	0.202612
MGP_C57BL6NJ_G0000703	NA	0.120582	0.191556	-0.965922	0.0768046	0.113448	-0.746251	0.6987	0.754448	-0.193629
MGP_C57BL6NJ_G0000704	NA	0.00397276	0.0118995	1.16823	0.0852165	0.123595	0.363625	0.366096	0.452006	0.49987
MGP_C57BL6NJ_G0000705	NA	0.28044	0.390686	0.591282	0.91164	0.932685	0.0462304	0.160424	0.222351	0.598852
MGP_C57BL6NJ_G0000706	NA	0.970229	0.99069	0.0108004	0.00383025	0.00760027	0.442471	0.142822	0.202016	-0.193629
MGP_C57BL6NJ_G0000707	NA	0.64232	0.742272	0.195042	0.351953	0.435971	0.442471	0.963485	0.973529	0.0183704
MGP_C57BL6NJ_G0000708	NA	0.0579606	0.103836	-0.965922	0.82135	0.875844	-0.138011	0.663562	0.724662	0.202612
MGP_C57BL6NJ_G0000709	NA	0.386365	0.50339	0.407041	0.913394	0.932685	0.0462304	0.142822	0.202016	-0.193629
MGP_C57BL6NJ_G0000710	NA	0.970229	0.99069	0.0108004	0.0449427	0.0711416	0.838712	0.142822	0.202016	-0.193629
MGP_C57BL6NJ_G0000711	NA	0.00508037	0.0118995	-0.38544	0.00383025	0.00760027	0.442471	0.142822	0.202016	-0.193629
MGP_C57BL6NJ_G0000712	NA	0.00508037	0.0118995	-0.38544	0.00383025	0.00760027	0.442471	0.142822	0.202016	-0.193629
MGP_C57BL6NJ_G0000713	NA	0.00508037	0.0118995	-0.38544	0.00383025	0.00760027	0.442471	0.142822	0.202016	-0.193629
MGP_C57BL6NJ_G0000714	NA	0.00508037	0.0118995	-0.38544	0.00383025	0.00760027	0.442471	0.142822	0.202016	-0.193629
MGP_C57BL6NJ_G0000715	NA	0.00508037	0.0118995	-0.38544	0.00383025	0.00760027	0.442471	0.142822	0.202016	-0.193629
MGP_C57BL6NJ_G0000716	NA	0.00508037	0.0118995	-0.38544	0.00383025	0.00760027	0.442471	0.142822	0.202016	-0.193629
MGP_C57BL6NJ_G0000717	NA	0.00508037	0.0118995	-0.38544	0.00383025	0.00760027	0.442471	0.142822	0.202016	-0.193629
MGP_C57BL6NJ_G0000718	NA	0.00508037	0.0118995	-0.38544	0.00383025	0.00760027	0.442471	0.142822	0.202016	-0.193629
MGP_C57BL6NJ_G0000719	NA	0.00508037	0.0118995	-0.38544	0.00383025	0.00760027	0.442471	0.142822	0.202016	-0.193629
MGP_C57BL6NJ_G0000720	NA	0.00508037	0.0118995	-0.38544	0.00383025	0.00760027	0.442471	0.142822	0.202016	-0.193629
MGP_C57BL6NJ_G0000721	NA	0.00508037	0.0118995	-0.38544	0.0530486	0.0822135	0.838712	0.142822	0.202016	-0.193629
MGP_C57BL6NJ_G0000722	NA	0.974378	0.99069	0.0108004	0.00383025	0.00760027	0.442471	0.142822	0.202016	-0.193629
MGP_C57BL6NJ_G0000723	NA	0.00508037	0.0118995	-0.38544	0.469533	0.548177	0.442471	0.0367871	0.148086	1.30069
MGP_C57BL6NJ_G0000724	NA	0.329516	0.445201	0.649754	0.825599	0.875957	-0.0985229	0.0569846	0.202016	-1.43877
MGP_C57BL6NJ_G0000725	NA	0.180101	0.270191	-0.170914	0.0241259	0.0409069	-0.259759	0.671274	0.731663	0.0576876
MGP_C57BL6NJ_G0000726	NA	0.0560114	0.100748	1.5775	0.693166	0.763443	0.25823	0.35198	0.436742	-0.967844
MGP_C57BL6NJ_G0000727	NA	0.00508037	0.0118995	-0.38544	0.00383025	0.00760027	0.442471	0.142822	0.202016	-0.193629
MGP_C57BL6NJ_G0000728	NA	0.00508037	0.0118995	-0.38544	0.00383025	0.00760027	0.442471	0.142822	0.202016	-0.193629
MGP_C57BL6NJ_G0000729	NA	0.00508037	0.0118995	-0.38544	0.327519	0.41053	0.810954	0.708884	0.762065	-0.193629
MGP_C57BL6NJ_G0000730	NA	0.000348298	0.0118995	1.24981	0.00200193	0.00760027	1.12884	0.00023006	0.00419859	1.58945
MGP_C57BL6NJ_G0000731	NA	0.988198	0.992158	0.0108004	0.292024	0.370868	0.838712	0.699325	0.754448	-0.193629
MGP_C57BL6NJ_G0000732	NA	0.136299	0.212709	1.1217	0.164936	0.222563	-1.05185	0.25521	0.329968	-1.04496
MGP_C57BL6NJ_G0000733	NA	0.753381	0.835493	-0.201199	0.853176	0.897118	0.136873	0.226393	0.299157	0.783094
MGP_C57BL6NJ_G0000734	NA	0.00508037	0.0118995	-0.38544	0.0530486	0.0822135	0.838712	0.527154	0.611308	0.202612
MGP_C57BL6NJ_G0000735	NA	0.19191	0.28482	0.997015	0.0421687	0.0677326	0.992239	0.00750456	0.0449847	1.31196
MGP_C57BL6NJ_G0000736	NA	0.606686	0.710281	0.316612	0.214453	0.281757	0.459905	0.0423206	0.165321	0.604113
MGP_C57BL6NJ_G0000737	NA	0.494432	0.606902	-0.38544	0.535521	0.613521	0.442471	0.208046	0.277527	0.598852
MGP_C57BL6NJ_G0000738	NA	0.245857	0.350346	0.591282	0.937826	0.949327	0.0462304	0.142822	0.202016	-0.193629
MGP_C57BL6NJ_G0000739	NA	0.807127	0.877828	-0.0677173	0.380863	0.465109	0.127825	0.191471	0.259407	-0.655799
MGP_C57BL6NJ_G0000740	NA	0.633972	0.734994	-0.104308	0.00170241	0.00760027	-1.44233	0.157403	0.21972	0.281728
MGP_C57BL6NJ_G0000741	NA	0.537803	0.646411	-0.287622	0.813649	0.870818	0.141844	0.0466874	0.177708	-1.75737
MGP_C57BL6NJ_G0000742	NA	0.989678	0.992528	0.0108004	0.148974	0.203519	0.960068	0.198353	0.266761	0.783094
MGP_C57BL6NJ_G0000743	NA	0.980202	0.99069	0.0108004	0.732976	0.798174	-0.259368	0.325966	0.408547	-0.711226
MGP_C57BL6NJ_G0000744	NA	0.0755641	0.12867	-0.781681	0.00383025	0.00760027	0.442471	0.0306306	0.129163	-0.98611
MGP_C57BL6NJ_G0000745	NA	0.463557	0.57874	-0.569682	0.398154	0.481759	-0.35001	0.142822	0.202016	-0.193629
MGP_C57BL6NJ_G0000746	NA	0.00508037	0.0118995	-0.38544	0.00383025	0.00760027	0.442471	0.142822	0.202016	-0.193629
MGP_C57BL6NJ_G0000747	NA	0.755696	0.837493	-0.201199	0.40691	0.489556	0.442471	0.369017	0.454997	-0.589869
MGP_C57BL6NJ_G0000748	NA	0.00508037	0.0118995	-0.38544	0.00383025	0.00760027	0.442471	0.142822	0.202016	-0.193629
MGP_C57BL6NJ_G0000749	NA	0.759743	0.84087	-0.201199	0.0869979	0.125795	1.02295	0.134518	0.202016	-0.589869
MGP_C57BL6NJ_G0000750	NA	0.300336	0.412351	0.591282	0.514499	0.593186	-0.35001	0.499257	0.588134	-0.499227
MGP_C57BL6NJ_G0000751	NA	0.873132	0.933105	0.132157	0.579448	0.655985	0.442471	0.299409	0.379474	0.386853
MGP_C57BL6NJ_G0000752	NA	0.00508037	0.0118995	-0.38544	0.00383025	0.00760027	0.442471	0.142822	0.202016	-0.193629
MGP_C57BL6NJ_G0000753	NA	0.000708178	0.0118995	1.42585	0.000347181	0.00453819	1.19188	0.000104775	0.00271916	1.6812
MGP_C57BL6NJ_G0000754	NA	0.98003	0.99069	0.0108004	0.913394	0.932685	0.0462304	0.142822	0.202016	-0.193629
MGP_C57BL6NJ_G0000755	NA	0.00508037	0.0118995	-0.38544	0.00383025	0.00760027	0.442471	0.0811831	0.202016	-0.589869
MGP_C57BL6NJ_G0000756	NA	0.0673565	0.117299	-0.781681	0.00383025	0.00760027	0.442471	0.567115	0.643352	0.202612
MGP_C57BL6NJ_G0000757	NA	0.0673565	0.117299	-0.781681	0.448063	0.52882	0.442471	0.134518	0.202016	-0.589869
MGP_C57BL6NJ_G0000758	NA	0.339879	0.454762	0.407041	0.0572666	0.0873636	0.838712	0.34237	0.426375	0.810852
MGP_C57BL6NJ_G0000759	NA	0.00508037	0.0118995	-0.38544	0.00383025	0.00760027	0.442471	0.235992	0.309661	0.598852
MGP_C57BL6NJ_G0000760	NA	0.00527936	0.0123297	0.661208	0.417919	0.500531	0.230472	0.00946605	0.0532694	1.8018
MGP_C57BL6NJ_G0000761	NA	0.0853437	0.1431	-0.965922	0.0303331	0.050268	1.84615	0.0973281	0.202016	0.904451
MGP_C57BL6NJ_G0000762	NA	0.494432	0.606902	-0.38544	0.000144995	0.00267333	1.63119	0.527154	0.611308	0.202612
MGP_C57BL6NJ_G0000763	NA	0.00508037	0.0118995	-0.38544	0.00383025	0.00760027	0.442471	0.134518	0.202016	-0.589869
MGP_C57BL6NJ_G0000764	NA	0.789349	0.863953	0.195042	0.121828	0.169969	1.41919	0.714314	0.76622	0.202612
MGP_C57BL6NJ_G0000765	NA	0.153327	0.235368	-0.965922	0.827658	0.875957	0.0462304	0.979311	0.986102	0.0183704
MGP_C57BL6NJ_G0000766	NA	0.221018	0.320938	0.563525	0.0157268	0.0277261	1.23495	0.263703	0.33922	0.783094
MGP_C57BL6NJ_G0000767	NA	0.386365	0.50339	0.407041	0.830192	0.877825	-0.138011	0.663562	0.724662	0.202612
MGP_C57BL6NJ_G0000768	NA	0.974864	0.99069	0.0290662	0.33841	0.422098	-0.749207	0.548424	0.631475	-0.499227
MGP_C57BL6NJ_G0000769	NA	0.00508037	0.0118995	-0.38544	0.990786	0.992332	0.00535572	0.530646	0.614603	0.251973
MGP_C57BL6NJ_G0000770	NA	0.00508037	0.0118995	-0.38544	0.00383025	0.00760027	0.442471	0.142822	0.202016	-0.193629
MGP_C57BL6NJ_G0000771	NA	0.476139	0.590159	-0.38544	0.698046	0.768075	0.25823	0.605979	0.674318	0.202612
MGP_C57BL6NJ_G0000772	NA	0.162032	0.246878	-0.965922	0.0449427	0.0711416	0.838712	0.252752	0.327244	0.598852
MGP_C57BL6NJ_G0000773	NA	0.00508037	0.0118995	-0.38544	0.00383025	0.00760027	0.442471	0.142822	0.202016	-0.193629
MGP_C57BL6NJ_G0000774	NA	0.0519524	0.0943268	-1.36216	0.0134556	0.0240627	-1.35745	0.0707273	0.202016	-0.774111
MGP_C57BL6NJ_G0000775	NA	0.214293	0.312642	0.591282	0.448063	0.52882	0.442471	0.134518	0.202016	-0.589869
MGP_C57BL6NJ_G0000776	NA	0.128808	0.202821	-0.781681	0.167654	0.225852	0.838712	0.154763	0.216964	0.598852
MGP_C57BL6NJ_G0000777	NA	0.0474639	0.0872176	0.987523	0.078228	0.114585	1.32855	0.0308369	0.129687	1.48493
MGP_C57BL6NJ_G0000778	NA	0.00508037	0.0118995	-0.38544	0.00383025	0.00760027	0.442471	0.605979	0.674318	0.202612
MGP_C57BL6NJ_G0000779	NA	0.333044	0.449112	-0.448325	0.0828947	0.120639	-1.23609	0.772722	0.810902	-0.193629
MGP_C57BL6NJ_G0000780	NA	0.00508037	0.0118995	-0.38544	0.00383025	0.00760027	0.442471	0.142822	0.202016	-0.193629
MGP_C57BL6NJ_G0000781	NA	0.750126	0.83357	0.195042	0.40698	0.489556	0.442471	0.119656	0.202016	-1.07971
MGP_C57BL6NJ_G0000782	NA	0.453663	0.569788	-0.569682	0.833132	0.88013	-0.138011	0.537988	0.621355	-0.37787
MGP_C57BL6NJ_G0000783	NA	0.00508037	0.0118995	-0.38544	0.00383025	0.00760027	0.442471	0.142822	0.202016	-0.193629
MGP_C57BL6NJ_G0000784	NA	0.0311385	0.0608742	-0.287361	0.0154499	0.0272953	0.630235	0.0735209	0.202016	0.388496
MGP_C57BL6NJ_G0000785	NA	0.00508037	0.0118995	-0.38544	0.00383025	0.00760027	0.442471	0.142822	0.202016	-0.193629
MGP_C57BL6NJ_G0000786	NA	0.00553424	0.0128658	1.30738	0.473294	0.551973	-0.181608	0.0337179	0.139071	1.02798
MGP_C57BL6NJ_G0000787	NA	0.141737	0.220104	-1.28933	0.214303	0.281596	-0.867608	0.862349	0.887685	0.111969
MGP_C57BL6NJ_G0000788	NA	0.974378	0.99069	0.0108004	0.00383025	0.00760027	0.442471	0.142822	0.202016	-0.193629
MGP_C57BL6NJ_G0000789	NA	0.00508037	0.0118995	-0.38544	0.00383025	0.00760027	0.442471	0.142822	0.202016	-0.193629
MGP_C57BL6NJ_G0000790	NA	0.00508037	0.0118995	-0.38544	0.00383025	0.00760027	0.442471	0.142822	0.202016	-0.193629
MGP_C57BL6NJ_G0000791	NA	0.974378	0.99069	0.0108004	0.00383025	0.00760027	0.442471	0.142822	0.202016	-0.193629
MGP_C57BL6NJ_G0000792	NA	0.00508037	0.0118995	-0.38544	0.0572666	0.0873636	0.838712	0.142822	0.202016	-0.193629
MGP_C57BL6NJ_G0000793	NA	0.00508037	0.0118995	-0.38544	0.00383025	0.00760027	0.442471	0.142822	0.202016	-0.193629
MGP_C57BL6NJ_G0000794	NA	0.754618	0.836594	0.195042	0.0250847	0.0423491	1.23495	0.142822	0.202016	-0.193629
MGP_C57BL6NJ_G0000795	NA	0.177688	0.267013	-0.252812	0.134956	0.186361	-0.710153	0.0386904	0.153822	-1.57947
MGP_C57BL6NJ_G0000796	NA	0.46901	0.583822	-0.569682	0.0108026	0.0197128	1.23495	0.190711	0.258582	0.967335
MGP_C57BL6NJ_G0000797	NA	0.9369	0.98377	-0.0827985	0.187037	0.24934	-0.627851	0.0973281	0.202016	0.904451
MGP_C57BL6NJ_G0000798	NA	0.801274	0.873195	0.195042	0.936737	0.949139	0.0462304	0.0393146	0.155847	1.36358
MGP_C57BL6NJ_G0000799	NA	0.289325	0.39996	0.407041	0.00383025	0.00760027	0.442471	0.0811831	0.202016	-0.589869
MGP_C57BL6NJ_G0000800	NA	0.980202	0.99069	0.0108004	0.00383025	0.00760027	0.442471	0.567115	0.643352	0.202612
MGP_C57BL6NJ_G0000801	NA	0.925183	0.974355	-0.101064	0.584742	0.660959	0.282085	0.269658	0.346089	0.904451
MGP_C57BL6NJ_G0000802	NA	0.00508037	0.0118995	-0.38544	0.00383025	0.00760027	0.442471	0.142822	0.202016	-0.193629
MGP_C57BL6NJ_G0000803	NA	0.21148	0.30924	0.591282	0.901554	0.932685	0.0739882	0.676761	0.736702	0.202612
MGP_C57BL6NJ_G0000804	NA	0.00508037	0.0118995	-0.38544	0.629142	0.704212	0.505356	0.00911301	0.0518404	1.95355
MGP_C57BL6NJ_G0000805	NA	0.579131	0.685164	-0.0967254	0.00584081	0.0112252	-0.633586	0.102452	0.202016	-0.395139
MGP_C57BL6NJ_G0000806	NA	0.417627	0.535113	-0.569682	0.371354	0.4555	0.442471	0.6987	0.754448	-0.193629
MGP_C57BL6NJ_G0000807	NA	0.010782	0.0236174	1.74683	0.10028	0.142716	0.950118	0.552818	0.63505	0.359095
MGP_C57BL6NJ_G0000808	NA	0.000492111	0.0118995	-1.20435	0.616682	0.692208	0.224999	0.158548	0.220453	-0.431142
MGP_C57BL6NJ_G0000809	NA	0.11201	0.180209	-0.781681	0.00383025	0.00760027	0.442471	0.0353973	0.143705	-0.98611
MGP_C57BL6NJ_G0000810	NA	0.98603	0.991466	0.0108004	0.465739	0.544538	-0.35001	0.208046	0.277527	0.598852
MGP_C57BL6NJ_G0000811	NA	0.00508037	0.0118995	-0.38544	0.00383025	0.00760027	0.442471	0.142822	0.202016	-0.193629
MGP_C57BL6NJ_G0000812	NA	0.00508037	0.0118995	-0.38544	0.00383025	0.00760027	0.442471	0.142822	0.202016	-0.193629
MGP_C57BL6NJ_G0000813	NA	0.487525	0.601257	-0.597439	0.772591	0.833648	-0.138011	0.0600163	0.202016	0.995093
MGP_C57BL6NJ_G0000814	NA	0.899604	0.955052	-0.0798422	0.065892	0.0992073	1.23495	0.44554	0.534859	-0.662246
MGP_C57BL6NJ_G0000815	NA	0.751647	0.834257	0.195042	0.803342	0.861402	-0.165769	0.138121	0.202016	0.598852
MGP_C57BL6NJ_G0000816	NA	0.690439	0.784315	0.285684	0.514499	0.593186	-0.35001	0.576131	0.651584	-0.37787
MGP_C57BL6NJ_G0000817	NA	0.494432	0.606902	-0.38544	0.426833	0.508583	0.442471	0.177932	0.243385	-0.774111
MGP_C57BL6NJ_G0000818	NA	0.0929929	0.154245	1.23024	0.021759	0.0372348	1.78294	0.00559545	0.0359869	1.38434
MGP_C57BL6NJ_G0000819	NA	0.142061	0.220521	0.643028	0.00308273	0.00760027	0.933394	0.0483168	0.182256	0.550363
MGP_C57BL6NJ_G0000820	NA	0.615523	0.718518	-0.430583	0.498879	0.577533	-0.35001	0.572197	0.647909	-0.405628
MGP_C57BL6NJ_G0000821	NA	0.436223	0.552583	-0.38544	0.00383025	0.00760027	0.442471	0.217554	0.288777	0.995093
MGP_C57BL6NJ_G0000822	NA	0.58896	0.694382	0.472882	0.725005	0.791382	-0.31098	0.187289	0.254531	1.00669
MGP_C57BL6NJ_G0000823	NA	0.105805	0.172564	0.533451	0.374687	0.459012	0.400538	0.0248729	0.110346	2.5073
MGP_C57BL6NJ_G0000824	NA	0.00508037	0.0118995	-0.38544	0.00383025	0.00760027	0.442471	0.142822	0.202016	-0.193629
MGP_C57BL6NJ_G0000825	NA	0.00508037	0.0118995	-0.38544	0.00383025	0.00760027	0.442471	0.142822	0.202016	-0.193629
MGP_C57BL6NJ_G0000826	NA	0.98003	0.99069	0.0108004	0.00383025	0.00760027	0.442471	0.142822	0.202016	-0.193629
MGP_C57BL6NJ_G0000827	NA	0.0831158	0.13986	1.10888	0.500997	0.579561	0.626712	0.424684	0.513316	-0.562112
MGP_C57BL6NJ_G0000828	NA	0.00508037	0.0118995	-0.38544	0.00383025	0.00760027	0.442471	0.142822	0.202016	-0.193629
MGP_C57BL6NJ_G0000829	NA	0.719098	0.808657	0.344156	0.00261847	0.00760027	0.979656	9.55546e-05	0.00261278	1.71386
MGP_C57BL6NJ_G0000830	NA	0.441524	0.55818	-0.0962865	9.40608e-06	0.000759453	-0.851495	0.225395	0.297943	-0.215115
MGP_C57BL6NJ_G0000831	NA	0.00508037	0.0118995	-0.38544	0.00383025	0.00760027	0.442471	0.142822	0.202016	-0.193629
MGP_C57BL6NJ_G0000832	NA	0.00508037	0.0118995	-0.38544	0.00383025	0.00760027	0.442471	0.142822	0.202016	-0.193629
MGP_C57BL6NJ_G0000833	NA	0.00508037	0.0118995	-0.38544	0.00383025	0.00760027	0.442471	0.142822	0.202016	-0.193629
MGP_C57BL6NJ_G0000834	NA	0.0673565	0.117299	-0.781681	0.934412	0.948094	0.0462304	0.142822	0.202016	-0.193629
MGP_C57BL6NJ_G0000835	NA	0.587778	0.693239	0.208499	0.160455	0.217315	0.404455	0.988388	0.991976	-0.0036995
MGP_C57BL6NJ_G0000836	NA	0.196571	0.290855	0.295049	0.00101301	0.00760027	0.723262	8.62121e-05	0.00247593	0.742122
MGP_C57BL6NJ_G0000837	NA	0.192918	0.286108	-0.883668	0.512948	0.591787	0.378434	0.293223	0.372633	0.670376
MGP_C57BL6NJ_G0000838	NA	0.251403	0.357123	0.691417	0.462605	0.54302	0.717355	0.111766	0.202016	0.571095
MGP_C57BL6NJ_G0000839	NA	0.271613	0.380799	-0.684856	0.0030847	0.00760027	0.428325	0.142822	0.202016	-0.193629
MGP_C57BL6NJ_G0000840	NA	0.00112071	0.0118995	1.25596	0.0395971	0.0639771	0.802432	0.103707	0.202016	0.975176
MGP_C57BL6NJ_G0000841	NA	0.00508037	0.0118995	-0.38544	0.00383025	0.00760027	0.442471	0.142822	0.202016	-0.193629
MGP_C57BL6NJ_G0000842	NA	0.761265	0.842214	-0.103489	0.682061	0.753452	0.0838888	0.726823	0.775481	0.1767
MGP_C57BL6NJ_G0000843	NA	0.00508037	0.0118995	-0.38544	0.00383025	0.00760027	0.442471	0.142822	0.202016	-0.193629
MGP_C57BL6NJ_G0000844	NA	0.00508037	0.0118995	-0.38544	0.00383025	0.00760027	0.442471	0.708995	0.762065	-0.193629
MGP_C57BL6NJ_G0000845	NA	0.177009	0.266159	-0.965922	0.0383403	0.0621469	1.23495	0.208046	0.277527	0.598852
MGP_C57BL6NJ_G0000846	NA	0.98003	0.99069	0.0108004	0.00383025	0.00760027	0.442471	0.235992	0.309661	0.598852
MGP_C57BL6NJ_G0000847	NA	0.980202	0.99069	0.0108004	0.412122	0.494641	0.442471	0.134518	0.202016	-0.589869
MGP_C57BL6NJ_G0000848	NA	0.00508037	0.0118995	-0.38544	0.00383025	0.00760027	0.442471	0.142822	0.202016	-0.193629
MGP_C57BL6NJ_G0000849	NA	0.375877	0.493118	-0.569682	0.936737	0.949139	0.0462304	0.0578709	0.202016	-0.98611
MGP_C57BL6NJ_G0000850	NA	0.54801	0.655936	-0.38544	0.0449427	0.0711416	0.838712	0.554066	0.636277	0.386853
MGP_C57BL6NJ_G0000851	NA	0.787521	0.862729	-0.0926469	0.0656371	0.0988634	-0.801701	0.162005	0.224376	-0.783603
MGP_C57BL6NJ_G0000852	NA	0.00222161	0.0118995	-0.862697	0.451965	0.532813	0.253305	0.560575	0.642513	0.14762
MGP_C57BL6NJ_G0000853	NA	0.00508037	0.0118995	-0.38544	0.816246	0.872344	-0.138011	0.142822	0.202016	-0.193629
MGP_C57BL6NJ_G0000854	NA	0.00508037	0.0118995	-0.38544	0.00383025	0.00760027	0.442471	0.142822	0.202016	-0.193629
MGP_C57BL6NJ_G0000855	NA	0.00508037	0.0118995	-0.38544	0.00383025	0.00760027	0.442471	0.142822	0.202016	-0.193629
MGP_C57BL6NJ_G0000856	NA	0.232434	0.334442	-0.38544	0.417312	0.499965	-0.534252	0.0811831	0.202016	-0.589869
MGP_C57BL6NJ_G0000857	NA	0.00508037	0.0118995	-0.38544	0.00383025	0.00760027	0.442471	0.142822	0.202016	-0.193629
MGP_C57BL6NJ_G0000858	NA	0.498306	0.610162	0.454817	0.0363993	0.0593282	0.941802	0.75653	0.797249	-0.203121
MGP_C57BL6NJ_G0000859	NA	0.974378	0.99069	0.0108004	0.00383025	0.00760027	0.442471	0.17968	0.245296	0.783094
MGP_C57BL6NJ_G0000860	NA	0.744673	0.829665	0.195042	0.4631	0.543462	-0.534252	0.0886155	0.202016	-1.29171
MGP_C57BL6NJ_G0000861	NA	0.00508037	0.0118995	-0.38544	0.00383025	0.00760027	0.442471	0.142822	0.202016	-0.193629
MGP_C57BL6NJ_G0000862	NA	0.980202	0.99069	0.0108004	0.389153	0.472817	-0.35001	0.567115	0.643352	0.202612
MGP_C57BL6NJ_G0000863	NA	0.454091	0.569788	-0.38544	0.91164	0.932685	0.0462304	0.142822	0.202016	-0.193629
MGP_C57BL6NJ_G0000864	NA	0.00508037	0.0118995	-0.38544	0.00383025	0.00760027	0.442471	0.142822	0.202016	-0.193629
MGP_C57BL6NJ_G0000865	NA	0.00508037	0.0118995	-0.38544	0.00383025	0.00760027	0.442471	0.237833	0.310489	-0.589869
MGP_C57BL6NJ_G0000866	NA	0.00508037	0.0118995	-0.38544	0.00383025	0.00760027	0.442471	0.142822	0.202016	-0.193629
MGP_C57BL6NJ_G0000867	NA	0.00508037	0.0118995	-0.38544	0.0449427	0.0711416	0.838712	0.499621	0.588134	0.386853
MGP_C57BL6NJ_G0000868	NA	0.00508037	0.0118995	-0.38544	0.00383025	0.00760027	0.442471	0.134518	0.202016	-0.589869
MGP_C57BL6NJ_G0000869	NA	0.00508037	0.0118995	-0.38544	0.00383025	0.00760027	0.442471	0.142822	0.202016	-0.193629
MGP_C57BL6NJ_G0000870	NA	0.00508037	0.0118995	-0.38544	0.00383025	0.00760027	0.442471	0.142822	0.202016	-0.193629
MGP_C57BL6NJ_G0000871	NA	0.00508037	0.0118995	-0.38544	0.00383025	0.00760027	0.442471	0.142822	0.202016	-0.193629
MGP_C57BL6NJ_G0000872	NA	0.00508037	0.0118995	-0.38544	0.00383025	0.00760027	0.442471	0.142822	0.202016	-0.193629
MGP_C57BL6NJ_G0000873	NA	0.00508037	0.0118995	-0.38544	0.00383025	0.00760027	0.442471	0.142822	0.202016	-0.193629
MGP_C57BL6NJ_G0000874	NA	0.00508037	0.0118995	-0.38544	0.00383025	0.00760027	0.442471	0.142822	0.202016	-0.193629
MGP_C57BL6NJ_G0000875	NA	0.0939514	0.15564	-0.367588	0.0773664	0.113461	-0.190843	0.124138	0.202016	0.506552
MGP_C57BL6NJ_G0000876	NA	0.00508037	0.0118995	-0.38544	0.00383025	0.00760027	0.442471	0.142822	0.202016	-0.193629
MGP_C57BL6NJ_G0000877	NA	0.00508037	0.0118995	-0.38544	0.00383025	0.00760027	0.442471	0.142822	0.202016	-0.193629
MGP_C57BL6NJ_G0000878	NA	0.00508037	0.0118995	-0.38544	0.00383025	0.00760027	0.442471	0.142822	0.202016	-0.193629
MGP_C57BL6NJ_G0000879	NA	0.00508037	0.0118995	-0.38544	0.00383025	0.00760027	0.442471	0.142822	0.202016	-0.193629
MGP_C57BL6NJ_G0000880	NA	0.00508037	0.0118995	-0.38544	0.00383025	0.00760027	0.442471	0.142822	0.202016	-0.193629
MGP_C57BL6NJ_G0000881	NA	0.00508037	0.0118995	-0.38544	0.00383025	0.00760027	0.442471	0.142822	0.202016	-0.193629
MGP_C57BL6NJ_G0000882	NA	0.000786046	0.0118995	-0.763128	0.00152228	0.00760027	-0.654665	0.103424	0.202016	-0.501119
MGP_C57BL6NJ_G0000883	NA	0.545268	0.653453	0.32767	0.387726	0.472024	0.626712	0.124398	0.202016	-1.26395
MGP_C57BL6NJ_G0000884	NA	0.00508037	0.0118995	-0.38544	0.913394	0.932685	0.0462304	0.0353973	0.143705	-0.98611
MGP_C57BL6NJ_G0000885	NA	0.00508037	0.0118995	-0.38544	0.00383025	0.00760027	0.442471	0.142822	0.202016	-0.193629
MGP_C57BL6NJ_G0000886	NA	0.00508037	0.0118995	-0.38544	0.00383025	0.00760027	0.442471	0.142822	0.202016	-0.193629
MGP_C57BL6NJ_G0000887	NA	0.970229	0.99069	0.0108004	0.00383025	0.00760027	0.442471	0.142822	0.202016	-0.193629
MGP_C57BL6NJ_G0000888	NA	0.00508037	0.0118995	-0.38544	0.00383025	0.00760027	0.442471	0.142822	0.202016	-0.193629
MGP_C57BL6NJ_G0000889	NA	0.00508037	0.0118995	-0.38544	0.00383025	0.00760027	0.442471	0.142822	0.202016	-0.193629
MGP_C57BL6NJ_G0000890	NA	0.26369	0.371699	-0.781681	0.421997	0.504122	0.442471	0.469411	0.55849	0.386853
MGP_C57BL6NJ_G0000891	NA	0.00690794	0.015764	0.816378	0.556041	0.633202	0.132817	0.19033	0.258172	0.505934
MGP_C57BL6NJ_G0000892	NA	0.650043	0.749028	-0.119125	0.459224	0.539745	0.224478	0.297018	0.376699	-0.22021
MGP_C57BL6NJ_G0000893	NA	0.571485	0.678481	-0.134517	0.816559	0.872365	0.108982	3.65466e-05	0.00169713	2.55176
MGP_C57BL6NJ_G0000894	NA	0.614888	0.718021	0.379283	0.0158194	0.0278775	-1.87637	0.482108	0.571299	0.386853
MGP_C57BL6NJ_G0000895	NA	0.00508037	0.0118995	-0.38544	0.00383025	0.00760027	0.442471	0.142822	0.202016	-0.193629
MGP_C57BL6NJ_G0000896	NA	0.00508037	0.0118995	-0.38544	0.00383025	0.00760027	0.442471	0.142822	0.202016	-0.193629
MGP_C57BL6NJ_G0000897	NA	0.00508037	0.0118995	-0.38544	0.00383025	0.00760027	0.442471	0.142822	0.202016	-0.193629
MGP_C57BL6NJ_G0000898	NA	0.00508037	0.0118995	-0.38544	0.00383025	0.00760027	0.442471	0.718202	0.768384	-0.193629
MGP_C57BL6NJ_G0000899	NA	0.00508037	0.0118995	-0.38544	0.00383025	0.00760027	0.442471	0.142822	0.202016	-0.193629
MGP_C57BL6NJ_G0000900	NA	0.00508037	0.0118995	-0.38544	0.00383025	0.00760027	0.442471	0.142822	0.202016	-0.193629
MGP_C57BL6NJ_G0000901	NA	0.970229	0.99069	0.0108004	0.00383025	0.00760027	0.442471	0.663562	0.724662	0.202612
MGP_C57BL6NJ_G0000902	NA	0.39773	0.514722	-0.597439	0.91164	0.932685	0.0462304	0.663562	0.724662	0.202612
MGP_C57BL6NJ_G0000903	NA	0.00508037	0.0118995	-0.38544	0.00383025	0.00760027	0.442471	0.142822	0.202016	-0.193629
MGP_C57BL6NJ_G0000904	NA	0.00508037	0.0118995	-0.38544	0.0869979	0.125795	1.02295	0.142822	0.202016	-0.193629
MGP_C57BL6NJ_G0000905	NA	0.325968	0.441394	0.959765	0.249458	0.32244	-0.991597	0.0609003	0.202016	1.46371
MGP_C57BL6NJ_G0000906	NA	0.252589	0.358572	0.769621	0.292368	0.371237	-1.01176	0.275665	0.352829	0.774856
MGP_C57BL6NJ_G0000907	NA	0.00508037	0.0118995	-0.38544	0.00383025	0.00760027	0.442471	0.142822	0.202016	-0.193629
MGP_C57BL6NJ_G0000908	NA	0.804703	0.876038	0.0723152	0.0988034	0.14101	-0.237272	0.296047	0.375688	0.252787
MGP_C57BL6NJ_G0000909	NA	0.358802	0.474825	-0.753923	0.932979	0.947726	0.0462304	0.157932	0.21972	-0.589869
MGP_C57BL6NJ_G0000910	NA	0.704205	0.796168	-0.264084	0.489684	0.568425	-0.534252	0.174029	0.23888	-1.07971
MGP_C57BL6NJ_G0000911	NA	0.00717755	0.0163123	-0.875437	0.00397583	0.00786535	-0.951559	0.00602995	0.0382098	-1.52136
MGP_C57BL6NJ_G0000912	NA	0.346543	0.461934	0.0804338	0.0602354	0.0914174	0.318654	0.160255	0.222351	0.13859
MGP_C57BL6NJ_G0000913	NA	0.00508037	0.0118995	-0.38544	0.00383025	0.00760027	0.442471	0.142822	0.202016	-0.193629
MGP_C57BL6NJ_G0000914	NA	0.235398	0.337949	-0.781681	0.46533	0.544538	0.563828	0.990273	0.992166	-0.00938743
MGP_C57BL6NJ_G0000915	NA	0.00508037	0.0118995	-0.38544	0.00383025	0.00760027	0.442471	0.663562	0.724662	0.202612
MGP_C57BL6NJ_G0000916	NA	0.927322	0.976158	-0.0893341	0.656231	0.729468	-0.334969	0.070628	0.202016	1.31484
MGP_C57BL6NJ_G0000917	NA	0.00508037	0.0118995	-0.38544	0.00383025	0.00760027	0.442471	0.142822	0.202016	-0.193629
MGP_C57BL6NJ_G0000918	NA	0.00508037	0.0118995	-0.38544	0.00383025	0.00760027	0.442471	0.142822	0.202016	-0.193629
MGP_C57BL6NJ_G0000919	NA	0.00508037	0.0118995	-0.38544	0.00383025	0.00760027	0.442471	0.142822	0.202016	-0.193629
MGP_C57BL6NJ_G0000920	NA	0.545622	0.653744	0.195042	0.538217	0.616004	0.442471	0.988791	0.991976	-0.00938743
MGP_C57BL6NJ_G0000921	NA	0.00508037	0.0118995	-0.38544	0.00383025	0.00760027	0.442471	0.142822	0.202016	-0.193629
MGP_C57BL6NJ_G0000922	NA	0.0296048	0.0582361	-0.745583	0.408452	0.491139	-0.286679	0.635421	0.701987	-0.214393
MGP_C57BL6NJ_G0000923	NA	2.77996e-05	0.00705791	1.75225	0.420677	0.503526	0.626712	0.75705	0.797623	0.202612
MGP_C57BL6NJ_G0000924	NA	0.00508037	0.0118995	-0.38544	0.00383025	0.00760027	0.442471	0.142822	0.202016	-0.193629
MGP_C57BL6NJ_G0000925	NA	0.420286	0.53703	0.407041	0.00383025	0.00760027	0.442471	0.160424	0.222351	0.598852
MGP_C57BL6NJ_G0000926	NA	0.00508037	0.0118995	-0.38544	0.00383025	0.00760027	0.442471	0.142822	0.202016	-0.193629
MGP_C57BL6NJ_G0000927	NA	0.00508037	0.0118995	-0.38544	0.00383025	0.00760027	0.442471	0.142822	0.202016	-0.193629
MGP_C57BL6NJ_G0000928	NA	0.00508037	0.0118995	-0.38544	0.00383025	0.00760027	0.442471	0.142822	0.202016	-0.193629
MGP_C57BL6NJ_G0000929	NA	0.98003	0.99069	0.0108004	0.00383025	0.00760027	0.442471	0.142822	0.202016	-0.193629
MGP_C57BL6NJ_G0000930	NA	0.00508037	0.0118995	-0.38544	0.00383025	0.00760027	0.442471	0.142822	0.202016	-0.193629
MGP_C57BL6NJ_G0000931	NA	0.00508037	0.0118995	-0.38544	0.00383025	0.00760027	0.442471	0.142822	0.202016	-0.193629
MGP_C57BL6NJ_G0000932	NA	0.00508037	0.0118995	-0.38544	0.00383025	0.00760027	0.442471	0.142822	0.202016	-0.193629
MGP_C57BL6NJ_G0000933	NA	0.408782	0.525995	-0.569682	0.946997	0.956258	0.0462304	0.0686353	0.202016	-1.17035
MGP_C57BL6NJ_G0000934	NA	0.00508037	0.0118995	-0.38544	0.00383025	0.00760027	0.442471	0.142822	0.202016	-0.193629
MGP_C57BL6NJ_G0000935	NA	0.00508037	0.0118995	-0.38544	0.00383025	0.00760027	0.442471	0.142822	0.202016	-0.193629
MGP_C57BL6NJ_G0000936	NA	0.980202	0.99069	0.0108004	0.0300352	0.0498026	1.23495	0.208046	0.277527	0.598852
MGP_C57BL6NJ_G0000937	NA	0.00508037	0.0118995	-0.38544	0.00383025	0.00760027	0.442471	0.142822	0.202016	-0.193629
MGP_C57BL6NJ_G0000938	NA	0.669356	0.765636	0.316398	0.719574	0.786667	-0.259368	0.603182	0.674318	-0.37787
MGP_C57BL6NJ_G0000939	NA	0.00508037	0.0118995	-0.38544	0.00383025	0.00760027	0.442471	0.605979	0.674318	0.202612
MGP_C57BL6NJ_G0000940	NA	0.0755641	0.12867	-0.781681	0.00383025	0.00760027	0.442471	0.142822	0.202016	-0.193629
MGP_C57BL6NJ_G0000941	NA	0.428438	0.545074	0.310375	0.631317	0.706301	-0.217382	0.330152	0.41315	0.904451
MGP_C57BL6NJ_G0000942	NA	0.98003	0.99069	0.0108004	0.00383025	0.00760027	0.442471	0.567115	0.643352	0.202612
MGP_C57BL6NJ_G0000943	NA	0.171721	0.259343	0.987523	0.00690624	0.0130922	1.93679	0.623424	0.691055	-0.284271
MGP_C57BL6NJ_G0000944	NA	0.00508037	0.0118995	-0.38544	0.00383025	0.00760027	0.442471	0.142822	0.202016	-0.193629
MGP_C57BL6NJ_G0000945	NA	0.716441	0.806497	-0.106844	0.0763522	0.113221	0.240394	0.819339	0.851603	0.0797088
MGP_C57BL6NJ_G0000946	NA	0.00508037	0.0118995	-0.38544	0.00383025	0.00760027	0.442471	0.142822	0.202016	-0.193629
MGP_C57BL6NJ_G0000947	NA	0.0410696	0.0768351	-0.209754	0.00847688	0.0158065	-0.496555	0.00177314	0.0157201	-0.809431
MGP_C57BL6NJ_G0000948	NA	0.0824824	0.138897	-0.807205	0.44019	0.521987	-0.385201	0.142822	0.202016	-0.193629
MGP_C57BL6NJ_G0000949	NA	0.365196	0.48192	-0.168392	0.657842	0.731001	0.0752341	0.35648	0.441685	-0.132937
MGP_C57BL6NJ_G0000950	NA	0.00508037	0.0118995	-0.38544	0.00383025	0.00760027	0.442471	0.142822	0.202016	-0.193629
MGP_C57BL6NJ_G0000951	NA	0.0521917	0.0947069	0.279623	0.0347882	0.0569507	0.693759	0.0653058	0.202016	0.571112
MGP_C57BL6NJ_G0000952	NA	0.389225	0.506203	0.124941	0.0206837	0.0356172	1.32183	0.000666957	0.0080545	3.3917
MGP_C57BL6NJ_G0000953	NA	0.603006	0.706878	0.358061	0.272807	0.349008	0.869426	0.23178	0.305293	-1.04899
MGP_C57BL6NJ_G0000954	NA	0.482172	0.596123	0.264106	0.28539	0.363353	0.481501	0.0177902	0.0857824	1.42237
MGP_C57BL6NJ_G0000955	NA	0.0702218	0.121668	0.435661	0.0247267	0.0418289	0.701783	0.274595	0.35169	0.408392
MGP_C57BL6NJ_G0000956	NA	0.00459207	0.0118995	1.84077	8.57655e-05	0.0020422	1.65654	0.00196628	0.0168985	1.02086
MGP_C57BL6NJ_G0000957	NA	0.439576	0.556008	-0.38544	0.23496	0.305652	0.838712	0.0136774	0.0701483	1.17933
MGP_C57BL6NJ_G0000958	NA	0.974378	0.99069	0.0108004	0.00383025	0.00760027	0.442471	0.142822	0.202016	-0.193629
MGP_C57BL6NJ_G0000959	NA	0.658081	0.756094	0.276058	0.429647	0.511377	-0.385203	0.66515	0.725834	0.28626
MGP_C57BL6NJ_G0000960	NA	0.339695	0.454762	0.712639	0.432166	0.513791	0.626712	0.156685	0.219404	1.17933
MGP_C57BL6NJ_G0000961	NA	0.12948	0.203685	-0.715515	0.356408	0.440733	-0.519839	0.436196	0.52536	-0.254531
MGP_C57BL6NJ_G0000962	NA	0.112966	0.181421	-0.965922	0.00383025	0.00760027	0.442471	0.142822	0.202016	-0.193629
MGP_C57BL6NJ_G0000963	NA	0.00508037	0.0118995	-0.38544	0.00383025	0.00760027	0.442471	0.142822	0.202016	-0.193629
MGP_C57BL6NJ_G0000964	NA	0.00508037	0.0118995	-0.38544	0.00383025	0.00760027	0.442471	0.142822	0.202016	-0.193629
MGP_C57BL6NJ_G0000965	NA	0.00508037	0.0118995	-0.38544	0.00383025	0.00760027	0.442471	0.142822	0.202016	-0.193629
MGP_C57BL6NJ_G0000966	NA	0.00508037	0.0118995	-0.38544	0.00383025	0.00760027	0.442471	0.142822	0.202016	-0.193629
MGP_C57BL6NJ_G0000967	NA	0.00508037	0.0118995	-0.38544	0.0530486	0.0822135	0.838712	0.142822	0.202016	-0.193629
MGP_C57BL6NJ_G0000968	NA	0.00508037	0.0118995	-0.38544	0.00383025	0.00760027	0.442471	0.142822	0.202016	-0.193629
MGP_C57BL6NJ_G0000969	NA	0.00508037	0.0118995	-0.38544	0.00383025	0.00760027	0.442471	0.142822	0.202016	-0.193629
MGP_C57BL6NJ_G0000970	NA	0.00508037	0.0118995	-0.38544	0.00383025	0.00760027	0.442471	0.142822	0.202016	-0.193629
MGP_C57BL6NJ_G0000971	NA	0.00508037	0.0118995	-0.38544	0.00383025	0.00760027	0.442471	0.142822	0.202016	-0.193629
MGP_C57BL6NJ_G0000972	NA	0.00508037	0.0118995	-0.38544	0.00383025	0.00760027	0.442471	0.142822	0.202016	-0.193629
MGP_C57BL6NJ_G0000973	NA	0.214026	0.312408	-0.699678	0.346528	0.430795	-0.241024	0.581118	0.65614	0.347365
MGP_C57BL6NJ_G0000974	NA	0.657421	0.755601	0.316398	0.268785	0.344378	0.65447	0.987862	0.991976	-0.00938743
MGP_C57BL6NJ_G0000975	NA	0.00508037	0.0118995	-0.38544	0.00383025	0.00760027	0.442471	0.142822	0.202016	-0.193629
MGP_C57BL6NJ_G0000976	NA	0.00508037	0.0118995	-0.38544	0.00383025	0.00760027	0.442471	0.142822	0.202016	-0.193629
MGP_C57BL6NJ_G0000977	NA	0.00508037	0.0118995	-0.38544	0.00383025	0.00760027	0.442471	0.142822	0.202016	-0.193629
MGP_C57BL6NJ_G0000978	NA	0.00508037	0.0118995	-0.38544	0.00383025	0.00760027	0.442471	0.142822	0.202016	-0.193629
MGP_C57BL6NJ_G0000979	NA	0.00508037	0.0118995	-0.38544	0.00383025	0.00760027	0.442471	0.142822	0.202016	-0.193629
MGP_C57BL6NJ_G0000980	NA	0.0274191	0.0544921	1.16353	9.30168e-05	0.00212255	1.92333	9.96335e-05	0.002671	2.49648
MGP_C57BL6NJ_G0000981	NA	0.193171	0.286421	0.554859	0.0431548	0.0691867	-0.58771	0.361384	0.44698	0.492248
MGP_C57BL6NJ_G0000982	NA	0.00508037	0.0118995	-0.38544	0.465031	0.544538	-0.35001	0.0811831	0.202016	-0.589869
MGP_C57BL6NJ_G0000983	NA	0.378285	0.495613	-0.217822	0.0132049	0.0236546	-0.336839	0.00089078	0.00964394	-0.576297
MGP_C57BL6NJ_G0000984	NA	0.286216	0.397157	0.367565	0.0973718	0.139151	-1.49347	0.732528	0.77935	-0.212981
MGP_C57BL6NJ_G0000985	NA	0.00508037	0.0118995	-0.38544	0.00383025	0.00760027	0.442471	0.142822	0.202016	-0.193629
MGP_C57BL6NJ_G0000986	NA	0.980202	0.99069	0.0108004	0.351953	0.435971	0.442471	0.142822	0.202016	-0.193629
MGP_C57BL6NJ_G0000987	NA	0.917527	0.968526	-0.0798422	0.194721	0.258485	0.929354	0.920381	0.936259	-0.0722721
MGP_C57BL6NJ_G0000988	NA	0.00508037	0.0118995	-0.38544	0.00383025	0.00760027	0.442471	0.142822	0.202016	-0.193629
MGP_C57BL6NJ_G0000989	NA	0.956401	0.99069	0.0450713	0.712417	0.78058	0.24827	0.504575	0.593162	0.223628
MGP_C57BL6NJ_G0000990	NA	0.765237	0.845697	-0.264084	0.39342	0.477389	0.748069	0.0165096	0.0809953	-1.29171
MGP_C57BL6NJ_G0000991	NA	0.13661	0.213121	0.315256	0.0562907	0.0866987	-0.375392	0.00517582	0.0339144	-0.388801
MGP_C57BL6NJ_G0000992	NA	0.00508037	0.0118995	-0.38544	0.00383025	0.00760027	0.442471	0.142822	0.202016	-0.193629
MGP_C57BL6NJ_G0000993	NA	0.00508037	0.0118995	-0.38544	0.0572666	0.0873636	0.838712	0.157932	0.21972	-0.589869
MGP_C57BL6NJ_G0000994	NA	0.990528	0.992872	0.0108004	0.674771	0.74656	0.321114	0.149264	0.210115	-0.836996
MGP_C57BL6NJ_G0000995	NA	0.00508037	0.0118995	-0.38544	0.00383025	0.00760027	0.442471	0.142822	0.202016	-0.193629
MGP_C57BL6NJ_G0000996	NA	0.974378	0.99069	0.0108004	0.00383025	0.00760027	0.442471	0.142822	0.202016	-0.193629
MGP_C57BL6NJ_G0000997	NA	0.00508037	0.0118995	-0.38544	0.0773488	0.113448	0.838712	0.663562	0.724662	0.202612
MGP_C57BL6NJ_G0000998	NA	0.00508037	0.0118995	-0.38544	0.00383025	0.00760027	0.442471	0.142822	0.202016	-0.193629
MGP_C57BL6NJ_G0000999	NA	0.00508037	0.0118995	-0.38544	0.00383025	0.00760027	0.442471	0.142822	0.202016	-0.193629
MGP_C57BL6NJ_G0001000	NA	0.00508037	0.0118995	-0.38544	0.00383025	0.00760027	0.442471	0.142822	0.202016	-0.193629
MGP_C57BL6NJ_G0001001	NA	0.00508037	0.0118995	-0.38544	0.0449427	0.0711416	0.838712	0.663562	0.724662	0.202612
MGP_C57BL6NJ_G0001002	NA	0.478708	0.59277	-0.325647	0.0656753	0.09891	-1.0757	0.0523973	0.194421	-0.756046
MGP_C57BL6NJ_G0001003	NA	0.0198588	0.0409522	-1.5464	0.379678	0.463869	-0.655608	0.819978	0.852138	0.202612
MGP_C57BL6NJ_G0001004	NA	0.519097	0.629265	-0.38544	0.281419	0.358875	0.626712	0.269084	0.345461	-0.774111
MGP_C57BL6NJ_G0001005	NA	0.801082	0.873033	0.225756	0.704344	0.773364	0.25823	0.438587	0.52776	-0.589869
MGP_C57BL6NJ_G0001006	NA	0.0673565	0.117299	-0.781681	0.00383025	0.00760027	0.442471	0.0811831	0.202016	-0.589869
MGP_C57BL6NJ_G0001007	NA	0.00508037	0.0118995	-0.38544	0.827658	0.875957	0.0462304	0.142822	0.202016	-0.193629
MGP_C57BL6NJ_G0001008	NA	0.127081	0.200501	-0.609603	0.107518	0.152086	0.417451	0.00418122	0.0289969	-1.1922
MGP_C57BL6NJ_G0001009	NA	0.988424	0.992288	-0.0074655	0.847369	0.892177	-0.228654	0.123488	0.202016	-1.17035
MGP_C57BL6NJ_G0001010	NA	0.926913	0.975852	-0.0798422	0.134127	0.185303	0.838712	0.177932	0.243385	-0.774111
MGP_C57BL6NJ_G0001011	NA	0.0215653	0.0440843	0.633364	0.0250739	0.0423491	-1.15449	0.437841	0.527033	-0.405628
MGP_C57BL6NJ_G0001012	NA	0.367934	0.484585	0.591282	0.738854	0.803171	0.230472	0.212974	0.283402	-0.958352
MGP_C57BL6NJ_G0001013	NA	0.238484	0.341557	-0.307286	0.422545	0.504689	-0.194498	0.83132	0.861495	0.0397017
MGP_C57BL6NJ_G0001014	NA	0.00508037	0.0118995	-0.38544	0.00383025	0.00760027	0.442471	0.142822	0.202016	-0.193629
MGP_C57BL6NJ_G0001015	NA	0.00508037	0.0118995	-0.38544	0.00383025	0.00760027	0.442471	0.142822	0.202016	-0.193629
MGP_C57BL6NJ_G0001016	NA	0.00508037	0.0118995	-0.38544	0.00383025	0.00760027	0.442471	0.142822	0.202016	-0.193629
MGP_C57BL6NJ_G0001017	NA	0.501993	0.613651	-0.38544	0.0146104	0.0259417	2.27456	0.00733597	0.0442322	2.0138
MGP_C57BL6NJ_G0001018	NA	0.719355	0.80878	-0.201199	0.412122	0.494641	0.442471	0.740275	0.785511	0.202612
MGP_C57BL6NJ_G0001019	NA	0.706348	0.797257	0.195042	3.0508e-05	0.00121516	2.21167	0.253028	0.327518	0.598852
MGP_C57BL6NJ_G0001020	NA	0.11201	0.180209	-0.781681	0.00383025	0.00760027	0.442471	0.142822	0.202016	-0.193629
MGP_C57BL6NJ_G0001021	NA	0.197484	0.291712	-0.781681	0.911825	0.932685	0.0462304	0.226524	0.299215	-0.589869
MGP_C57BL6NJ_G0001022	NA	0.055766	0.100395	-0.730068	0.468972	0.547834	0.246105	0.895808	0.915797	0.0357556
MGP_C57BL6NJ_G0001023	NA	0.0533259	0.0965008	1.54711	0.0363978	0.0593281	1.68281	0.249646	0.323987	0.386853
MGP_C57BL6NJ_G0001024	NA	0.306527	0.419563	-1.05656	0.0214658	0.0367636	1.72479	0.340734	0.424543	-0.589869
MGP_C57BL6NJ_G0001025	NA	0.00508037	0.0118995	-0.38544	0.00383025	0.00760027	0.442471	0.134518	0.202016	-0.589869
MGP_C57BL6NJ_G0001026	NA	0.831631	0.898239	-0.170088	0.451439	0.532285	0.622876	0.187801	0.255133	-0.497382
MGP_C57BL6NJ_G0001027	NA	0.476139	0.590159	-0.38544	0.00383025	0.00760027	0.442471	0.157932	0.21972	-0.589869
MGP_C57BL6NJ_G0001028	NA	0.0369247	0.0699467	-0.781681	0.130429	0.180766	1.14431	0.975309	0.983132	0.0183704
MGP_C57BL6NJ_G0001029	NA	0.00508037	0.0118995	-0.38544	0.0213479	0.0365815	1.23495	0.142822	0.202016	-0.193629
MGP_C57BL6NJ_G0001030	NA	0.638152	0.738918	0.316398	0.00767761	0.0144254	1.81543	0.19254	0.260342	0.598852
MGP_C57BL6NJ_G0001031	NA	0.348426	0.463842	0.591282	0.0449427	0.0711416	0.838712	0.235992	0.309661	0.598852
MGP_C57BL6NJ_G0001032	NA	0.153781	0.235978	0.591282	0.0609619	0.0924211	0.838712	0.159824	0.222044	1.39133
MGP_C57BL6NJ_G0001033	NA	0.00508037	0.0118995	-0.38544	0.00383025	0.00760027	0.442471	0.142822	0.202016	-0.193629
MGP_C57BL6NJ_G0001034	NA	0.659553	0.757289	0.253067	0.645961	0.71996	-0.427647	0.0517459	0.19254	1.38434
MGP_C57BL6NJ_G0001035	NA	0.406934	0.524207	-1.33118	0.0348661	0.0570714	0.833425	0.0456515	0.175017	2.28908
MGP_C57BL6NJ_G0001036	NA	0.00508037	0.0118995	-0.38544	0.00383025	0.00760027	0.442471	0.142822	0.202016	-0.193629
MGP_C57BL6NJ_G0001037	NA	0.857594	0.920392	0.0468978	0.884282	0.923916	-0.0863983	0.0633876	0.202016	0.687203
MGP_C57BL6NJ_G0001038	NA	0.98003	0.99069	0.0108004	0.0530486	0.0822135	0.838712	0.157932	0.21972	-0.589869
MGP_C57BL6NJ_G0001039	NA	0.000990551	0.0118995	1.02733	0.0187317	0.0325146	1.49793	0.00384537	0.0272424	1.40925
MGP_C57BL6NJ_G0001040	NA	0.00508037	0.0118995	-0.38544	0.00383025	0.00760027	0.442471	0.142822	0.202016	-0.193629
MGP_C57BL6NJ_G0001041	NA	0.256934	0.363747	0.354727	0.00457754	0.00895314	0.957415	0.000756486	0.00867931	1.48539
MGP_C57BL6NJ_G0001042	NA	0.00508037	0.0118995	-0.38544	0.00383025	0.00760027	0.442471	0.142822	0.202016	-0.193629
MGP_C57BL6NJ_G0001043	NA	0.00508037	0.0118995	-0.38544	0.00383025	0.00760027	0.442471	0.142822	0.202016	-0.193629
MGP_C57BL6NJ_G0001044	NA	0.00508037	0.0118995	-0.38544	0.0773488	0.113448	0.838712	0.126341	0.202016	0.904451
MGP_C57BL6NJ_G0001045	NA	0.00508037	0.0118995	-0.38544	0.00383025	0.00760027	0.442471	0.142822	0.202016	-0.193629
MGP_C57BL6NJ_G0001046	NA	0.00508037	0.0118995	-0.38544	0.00383025	0.00760027	0.442471	0.142822	0.202016	-0.193629
MGP_C57BL6NJ_G0001047	NA	0.00508037	0.0118995	-0.38544	0.00383025	0.00760027	0.442471	0.142822	0.202016	-0.193629
MGP_C57BL6NJ_G0001048	NA	0.00508037	0.0118995	-0.38544	0.00383025	0.00760027	0.442471	0.142822	0.202016	-0.193629
MGP_C57BL6NJ_G0001049	NA	0.983423	0.991466	0.0108004	0.827658	0.875957	0.0462304	0.0811831	0.202016	-0.589869
MGP_C57BL6NJ_G0001050	NA	0.16529	0.25092	-0.3122	0.0803256	0.117357	-0.381639	0.00584511	0.0372602	-0.981598
MGP_C57BL6NJ_G0001051	NA	0.00210138	0.0118995	-0.714664	0.00247916	0.00760027	-0.796245	0.00296642	0.0226029	-1.33841
MGP_C57BL6NJ_G0001052	NA	0.983087	0.991466	0.0108004	0.0768046	0.113448	-0.746251	0.000131367	0.00305014	1.57558
MGP_C57BL6NJ_G0001053	NA	0.466749	0.58166	1.19768	0.696692	0.76679	-0.793793	0.679696	0.739176	0.803428
MGP_C57BL6NJ_G0001054	NA	0.0169002	0.0354379	-0.612648	0.0115952	0.0210184	-1.50151	0.0990931	0.202016	-1.04893
MGP_C57BL6NJ_G0001055	NA	0.401636	0.518878	-0.569682	0.830192	0.877825	-0.138011	0.377514	0.464169	0.873736
MGP_C57BL6NJ_G0001056	NA	0.00508037	0.0118995	-0.38544	0.00383025	0.00760027	0.442471	0.142822	0.202016	-0.193629
MGP_C57BL6NJ_G0001057	NA	0.478856	0.592844	0.237552	0.0187006	0.0324635	-0.738744	0.162429	0.224925	0.529108
MGP_C57BL6NJ_G0001058	NA	0.980957	0.991159	-0.0169575	0.0257039	0.043286	1.82493	0.75482	0.795814	0.202612
MGP_C57BL6NJ_G0001059	NA	0.00508037	0.0118995	-0.38544	0.00383025	0.00760027	0.442471	0.142822	0.202016	-0.193629
MGP_C57BL6NJ_G0001060	NA	0.00508037	0.0118995	-0.38544	0.00383025	0.00760027	0.442471	0.142822	0.202016	-0.193629
MGP_C57BL6NJ_G0001061	NA	0.272421	0.381593	0.357027	0.248827	0.321695	0.866487	3.10325e-05	0.00156869	1.97119
MGP_C57BL6NJ_G0001062	NA	0.00508037	0.0118995	-0.38544	0.00383025	0.00760027	0.442471	0.142822	0.202016	-0.193629
MGP_C57BL6NJ_G0001063	NA	0.00508037	0.0118995	-0.38544	0.00383025	0.00760027	0.442471	0.736771	0.782715	-0.193629
MGP_C57BL6NJ_G0001064	NA	0.950723	0.99069	0.0202923	0.884136	0.923788	-0.0963485	0.577471	0.652848	0.50821
MGP_C57BL6NJ_G0001065	NA	0.221583	0.321599	-0.201199	0.121594	0.1697	1.02295	0.663562	0.724662	0.202612
MGP_C57BL6NJ_G0001066	NA	0.435144	0.552135	0.599922	0.306745	0.387147	0.539002	0.395738	0.482887	0.304314
MGP_C57BL6NJ_G0001067	NA	0.98003	0.99069	0.0108004	0.351953	0.435971	0.442471	0.142822	0.202016	-0.193629
MGP_C57BL6NJ_G0001068	NA	0.0673565	0.117299	-0.781681	0.00383025	0.00760027	0.442471	0.235992	0.309661	0.598852
MGP_C57BL6NJ_G0001069	NA	0.98003	0.99069	0.0108004	0.159814	0.216533	0.838712	0.719228	0.769061	0.202612
MGP_C57BL6NJ_G0001070	NA	0.0673565	0.117299	-0.781681	0.458694	0.53923	-0.35001	0.457889	0.547413	0.571095
MGP_C57BL6NJ_G0001071	NA	0.394227	0.510935	-0.291841	0.462813	0.543171	-0.562009	2.6434e-06	0.00093945	-1.77859
MGP_C57BL6NJ_G0001072	NA	0.120582	0.191556	-0.965922	0.393233	0.477209	-0.534252	0.142822	0.202016	-0.193629
MGP_C57BL6NJ_G0001073	NA	0.179229	0.26901	-0.781681	0.911825	0.932685	0.0462304	0.605979	0.674318	0.202612
MGP_C57BL6NJ_G0001074	NA	0.453803	0.569788	-0.365998	0.745298	0.809106	-0.165311	0.249443	0.323754	-0.499227
MGP_C57BL6NJ_G0001075	NA	0.0623932	0.110458	1.13495	0.0108277	0.0197535	1.93024	0.0469634	0.178379	-1.29904
MGP_C57BL6NJ_G0001076	NA	0.98003	0.99069	0.0108004	0.375931	0.460112	-0.534252	0.663562	0.724662	0.202612
MGP_C57BL6NJ_G0001077	NA	0.257546	0.364463	-0.781681	0.701375	0.770871	0.25823	0.567115	0.643352	0.202612
MGP_C57BL6NJ_G0001078	NA	0.98003	0.99069	0.0108004	1.7114e-05	0.000951619	-1.14249	0.607984	0.676231	-0.37787
MGP_C57BL6NJ_G0001079	NA	0.626733	0.728521	-0.1685	0.407131	0.489708	0.144819	0.280172	0.357986	-0.52597
MGP_C57BL6NJ_G0001080	NA	0.152533	0.234447	-0.844566	0.807691	0.86541	-0.165769	0.330801	0.413784	-0.683468
MGP_C57BL6NJ_G0001081	NA	0.0857614	0.14373	-0.425825	0.0547188	0.0845056	-0.640858	0.343753	0.4278	-0.408662
MGP_C57BL6NJ_G0001082	NA	0.985014	0.991466	0.0108004	0.188147	0.250634	1.02295	0.109905	0.202016	-0.98611
MGP_C57BL6NJ_G0001083	NA	0.0749703	0.12867	-0.33502	0.0180663	0.0314499	-0.453295	0.609681	0.677813	-0.0983197
MGP_C57BL6NJ_G0001084	NA	0.606567	0.710162	0.24672	0.159323	0.215946	0.728627	0.328018	0.410768	0.471026
MGP_C57BL6NJ_G0001085	NA	0.970229	0.99069	0.0108004	0.00383025	0.00760027	0.442471	0.142822	0.202016	-0.193629
MGP_C57BL6NJ_G0001086	NA	0.98609	0.991466	0.0108004	0.911825	0.932685	0.0462304	0.0650032	0.202016	-0.98611
MGP_C57BL6NJ_G0001087	NA	0.507488	0.618145	-0.38544	0.334032	0.417294	0.626712	0.0836487	0.202016	-1.17035
MGP_C57BL6NJ_G0001088	NA	0.974378	0.99069	0.0108004	0.0118416	0.0214262	1.93679	0.590387	0.664869	0.386853
MGP_C57BL6NJ_G0001089	NA	0.98003	0.99069	0.0108004	0.93789	0.949327	0.0462304	0.142822	0.202016	-0.193629
MGP_C57BL6NJ_G0001090	NA	0.25076	0.356357	-0.350772	0.546924	0.624259	-0.161984	0.00910141	0.051799	1.14811
MGP_C57BL6NJ_G0001091	NA	0.435825	0.552583	-0.691038	0.00383025	0.00760027	0.442471	0.699325	0.754448	-0.193629
MGP_C57BL6NJ_G0001092	NA	0.970229	0.99069	0.0108004	0.0169492	0.0296511	1.23495	0.0811831	0.202016	-0.589869
MGP_C57BL6NJ_G0001093	NA	0.00508037	0.0118995	-0.38544	0.00383025	0.00760027	0.442471	0.142822	0.202016	-0.193629
MGP_C57BL6NJ_G0001094	NA	0.762738	0.843321	-0.0479096	0.0123546	0.0222623	-0.425729	0.113523	0.202016	-0.22446
MGP_C57BL6NJ_G0001095	NA	0.00508037	0.0118995	-0.38544	0.00383025	0.00760027	0.442471	0.142822	0.202016	-0.193629
MGP_C57BL6NJ_G0001096	NA	0.523911	0.63353	-0.38544	0.0572666	0.0873636	0.838712	0.317812	0.399703	-0.589869
MGP_C57BL6NJ_G0001097	NA	0.324988	0.440401	0.427805	0.107165	0.151695	1.3983	0.00369079	0.0264689	2.39877
MGP_C57BL6NJ_G0001098	NA	0.897527	0.953557	0.104399	0.0166774	0.0292567	-1.29898	0.21519	0.285999	0.883228
MGP_C57BL6NJ_G0001099	NA	0.339801	0.454762	-0.369412	0.543509	0.621272	0.120454	0.550583	0.633025	0.105966
MGP_C57BL6NJ_G0001100	NA	0.00508037	0.0118995	-0.38544	0.00383025	0.00760027	0.442471	0.142822	0.202016	-0.193629
MGP_C57BL6NJ_G0001101	NA	0.360068	0.476239	-0.249497	0.0273482	0.0457999	-0.945096	0.0334475	0.13822	-1.43361
MGP_C57BL6NJ_G0001102	NA	0.00508037	0.0118995	-0.38544	0.00383025	0.00760027	0.442471	0.142822	0.202016	-0.193629
MGP_C57BL6NJ_G0001103	NA	0.505294	0.616368	-0.38544	0.00383025	0.00760027	0.442471	0.138121	0.202016	0.598852
MGP_C57BL6NJ_G0001104	NA	2.5345e-05	0.00682907	-0.722389	0.000140644	0.00265505	-1.17182	4.97742e-05	0.00189756	-1.50335
MGP_C57BL6NJ_G0001105	NA	0.0130433	0.028065	1.50808	0.265233	0.340283	0.321114	0.0339013	0.139704	1.55731
MGP_C57BL6NJ_G0001106	NA	0.0463645	0.0854616	-1.60488	0.265372	0.340408	0.832114	0.142822	0.202016	-0.193629
MGP_C57BL6NJ_G0001107	NA	0.279315	0.389409	-0.660324	0.542498	0.620307	-0.35001	0.0542811	0.199588	-1.05849
MGP_C57BL6NJ_G0001108	NA	0.98003	0.99069	0.0108004	0.0773488	0.113448	0.838712	0.714557	0.76622	-0.193629
MGP_C57BL6NJ_G0001109	NA	0.270949	0.380046	-0.461208	0.372034	0.456225	0.405967	0.214989	0.28576	-0.5834
MGP_C57BL6NJ_G0001110	NA	0.00508037	0.0118995	-0.38544	0.00383025	0.00760027	0.442471	0.142822	0.202016	-0.193629
MGP_C57BL6NJ_G0001111	NA	0.974378	0.99069	0.0108004	0.816246	0.872344	-0.138011	0.730079	0.777246	-0.193629
MGP_C57BL6NJ_G0001112	NA	0.420286	0.53703	0.407041	0.465031	0.544538	-0.35001	0.142822	0.202016	-0.193629
MGP_C57BL6NJ_G0001113	NA	0.217486	0.316424	-0.38544	0.770547	0.831902	0.25823	0.17968	0.245296	0.783094
MGP_C57BL6NJ_G0001114	NA	0.0765079	0.130035	-0.826824	0.159108	0.215734	-0.606049	0.154036	0.216069	-1.47595
MGP_C57BL6NJ_G0001115	NA	0.296439	0.408245	0.712639	0.667607	0.739931	-0.322252	0.138121	0.202016	0.598852
MGP_C57BL6NJ_G0001116	NA	0.0270419	0.0538076	0.805908	0.0596684	0.0906641	0.607798	0.173753	0.238541	-0.44641
MGP_C57BL6NJ_G0001117	NA	0.11201	0.180209	-0.781681	0.00383025	0.00760027	0.442471	0.142822	0.202016	-0.193629
MGP_C57BL6NJ_G0001118	NA	0.296764	0.408539	0.591282	0.334032	0.417294	0.626712	0.0566235	0.202016	-1.29171
MGP_C57BL6NJ_G0001119	NA	0.487065	0.600837	-0.38544	0.818861	0.873779	-0.138011	0.0566235	0.202016	-1.29171
MGP_C57BL6NJ_G0001120	NA	0.00508037	0.0118995	-0.38544	0.827658	0.875957	0.0462304	0.237833	0.310489	-0.589869
MGP_C57BL6NJ_G0001121	NA	0.454091	0.569788	-0.38544	0.388103	0.472127	-0.35001	0.142822	0.202016	-0.193629
MGP_C57BL6NJ_G0001122	NA	0.531717	0.640802	-0.343778	0.856104	0.899576	-0.0751263	0.0419837	0.164451	-1.29171
MGP_C57BL6NJ_G0001123	NA	0.136106	0.21248	-0.965922	0.0572666	0.0873636	0.838712	0.141165	0.202016	-1.07971
MGP_C57BL6NJ_G0001124	NA	0.00508037	0.0118995	-0.38544	0.44324	0.52459	0.442471	0.142822	0.202016	-0.193629
MGP_C57BL6NJ_G0001125	NA	0.00508037	0.0118995	-0.38544	0.00383025	0.00760027	0.442471	0.142822	0.202016	-0.193629
MGP_C57BL6NJ_G0001126	NA	0.00508037	0.0118995	-0.38544	0.00383025	0.00760027	0.442471	0.142822	0.202016	-0.193629
MGP_C57BL6NJ_G0001127	NA	0.00508037	0.0118995	-0.38544	0.00383025	0.00760027	0.442471	0.142822	0.202016	-0.193629
MGP_C57BL6NJ_G0001128	NA	0.00508037	0.0118995	-0.38544	0.00383025	0.00760027	0.442471	0.142822	0.202016	-0.193629
MGP_C57BL6NJ_G0001129	NA	0.0259117	0.0518272	-1.17792	0.290352	0.368927	0.838712	0.680621	0.739263	-0.193629
MGP_C57BL6NJ_G0001130	NA	0.00508037	0.0118995	-0.38544	0.00383025	0.00760027	0.442471	0.142822	0.202016	-0.193629
MGP_C57BL6NJ_G0001131	NA	0.128975	0.203026	0.705662	0.522891	0.601296	0.370094	0.255542	0.330283	0.486988
MGP_C57BL6NJ_G0001132	NA	0.422358	0.538874	0.130427	0.552207	0.629429	-0.0931527	0.628691	0.695729	0.139727
MGP_C57BL6NJ_G0001133	NA	0.208132	0.305202	0.153412	0.142021	0.195036	-0.242589	0.855824	0.882317	0.0270217
MGP_C57BL6NJ_G0001134	NA	0.00508037	0.0118995	-0.38544	0.00383025	0.00760027	0.442471	0.142822	0.202016	-0.193629
MGP_C57BL6NJ_G0001135	NA	0.00508037	0.0118995	-0.38544	0.00383025	0.00760027	0.442471	0.142822	0.202016	-0.193629
MGP_C57BL6NJ_G0001136	NA	0.804326	0.875756	0.0805444	0.226456	0.295646	0.859934	0.0520669	0.193419	-0.998558
MGP_C57BL6NJ_G0001137	NA	0.353885	0.469512	0.275134	0.014505	0.0257678	0.882355	0.000683786	0.00817143	1.30669
MGP_C57BL6NJ_G0001138	NA	0.0323747	0.0630362	-0.448847	0.00970925	0.0179134	-0.458273	0.000131819	0.00305381	-0.701902
MGP_C57BL6NJ_G0001139	NA	0.388412	0.505528	0.560568	0.0212383	0.0364575	-1.32969	0.650111	0.716117	0.202612
MGP_C57BL6NJ_G0001140	NA	0.00508037	0.0118995	-0.38544	0.00383025	0.00760027	0.442471	0.142822	0.202016	-0.193629
MGP_C57BL6NJ_G0001141	NA	0.0259117	0.0518272	-1.17792	0.0169492	0.0296511	1.23495	0.134518	0.202016	-0.589869
MGP_C57BL6NJ_G0001142	NA	0.0369247	0.0699467	-0.781681	0.0383403	0.0621469	1.23495	0.142822	0.202016	-0.193629
MGP_C57BL6NJ_G0001143	NA	0.181329	0.271646	-0.781681	0.337847	0.421483	0.626712	0.6987	0.754448	-0.193629
MGP_C57BL6NJ_G0001144	NA	0.386365	0.50339	0.407041	0.827658	0.875957	0.0462304	0.142822	0.202016	-0.193629
MGP_C57BL6NJ_G0001145	NA	0.974378	0.99069	0.0108004	0.0944925	0.135493	-0.930492	0.257898	0.332847	-0.774111
MGP_C57BL6NJ_G0001146	NA	0.00508037	0.0118995	-0.38544	0.00383025	0.00760027	0.442471	0.142822	0.202016	-0.193629
MGP_C57BL6NJ_G0001147	NA	0.00508037	0.0118995	-0.38544	0.00383025	0.00760027	0.442471	0.142822	0.202016	-0.193629
MGP_C57BL6NJ_G0001148	NA	0.00508037	0.0118995	-0.38544	0.00383025	0.00760027	0.442471	0.142822	0.202016	-0.193629
MGP_C57BL6NJ_G0001149	NA	0.118781	0.18932	-0.753923	0.456802	0.537867	0.321114	0.753671	0.794806	0.202612
MGP_C57BL6NJ_G0001150	NA	0.748137	0.832535	-0.053614	0.441742	0.523487	0.195572	0.369221	0.455221	-0.091372
MGP_C57BL6NJ_G0001151	NA	0.13035	0.204787	0.89688	0.116876	0.163922	-1.05185	0.814078	0.847249	0.202612
MGP_C57BL6NJ_G0001152	NA	0.00508037	0.0118995	-0.38544	0.00383025	0.00760027	0.442471	0.235992	0.309661	0.598852
MGP_C57BL6NJ_G0001153	NA	0.00508037	0.0118995	-0.38544	0.00383025	0.00760027	0.442471	0.142822	0.202016	-0.193629
MGP_C57BL6NJ_G0001154	NA	0.00508037	0.0118995	-0.38544	0.00383025	0.00760027	0.442471	0.142822	0.202016	-0.193629
MGP_C57BL6NJ_G0001155	NA	0.0297954	0.0585581	-0.724476	0.00383025	0.00760027	0.442471	0.142822	0.202016	-0.193629
MGP_C57BL6NJ_G0001156	NA	0.985293	0.991466	0.0108004	0.00383025	0.00760027	0.442471	0.134518	0.202016	-0.589869
MGP_C57BL6NJ_G0001157	NA	0.494432	0.606902	-0.38544	0.827658	0.875957	0.0462304	0.177932	0.243385	-0.774111
MGP_C57BL6NJ_G0001158	NA	0.00508037	0.0118995	-0.38544	0.00383025	0.00760027	0.442471	0.567115	0.643352	0.202612
MGP_C57BL6NJ_G0001159	NA	0.00508037	0.0118995	-0.38544	0.00383025	0.00760027	0.442471	0.142822	0.202016	-0.193629
MGP_C57BL6NJ_G0001160	NA	0.00508037	0.0118995	-0.38544	0.00383025	0.00760027	0.442471	0.142822	0.202016	-0.193629
MGP_C57BL6NJ_G0001161	NA	0.496627	0.608542	-0.38544	0.40691	0.489556	0.442471	0.5032	0.591719	0.598852
MGP_C57BL6NJ_G0001162	NA	0.00508037	0.0118995	-0.38544	0.00383025	0.00760027	0.442471	0.142822	0.202016	-0.193629
MGP_C57BL6NJ_G0001163	NA	0.00508037	0.0118995	-0.38544	0.00383025	0.00760027	0.442471	0.142822	0.202016	-0.193629
MGP_C57BL6NJ_G0001164	NA	0.00508037	0.0118995	-0.38544	0.00383025	0.00760027	0.442471	0.142822	0.202016	-0.193629
MGP_C57BL6NJ_G0001165	NA	0.984182	0.991466	0.0108004	0.911825	0.932685	0.0462304	0.605979	0.674318	0.202612
MGP_C57BL6NJ_G0001166	NA	0.732299	0.819931	-0.264084	0.147397	0.201604	-1.19352	0.853649	0.880428	-0.1592
MGP_C57BL6NJ_G0001167	NA	0.00508037	0.0118995	-0.38544	0.0572666	0.0873636	0.838712	0.142822	0.202016	-0.193629
MGP_C57BL6NJ_G0001168	NA	0.00508037	0.0118995	-0.38544	0.371354	0.4555	0.442471	0.663562	0.724662	0.202612
MGP_C57BL6NJ_G0001169	NA	0.98003	0.99069	0.0108004	0.00383025	0.00760027	0.442471	0.567115	0.643352	0.202612
MGP_C57BL6NJ_G0001170	NA	0.0983722	0.162043	-0.234757	0.0341882	0.0560757	-0.627626	0.505809	0.594448	-0.119676
MGP_C57BL6NJ_G0001171	NA	0.159068	0.242984	1.13228	0.0185703	0.0322604	-1.29898	0.126966	0.202016	0.755336
MGP_C57BL6NJ_G0001172	NA	0.00508037	0.0118995	-0.38544	0.0773488	0.113448	0.838712	0.142822	0.202016	-0.193629
MGP_C57BL6NJ_G0001173	NA	0.980202	0.99069	0.0108004	0.384197	0.468499	0.626712	0.142822	0.202016	-0.193629
MGP_C57BL6NJ_G0001174	NA	0.449463	0.565987	-0.569682	0.91164	0.932685	0.0462304	0.567115	0.643352	0.202612
MGP_C57BL6NJ_G0001175	NA	0.00508037	0.0118995	-0.38544	0.00383025	0.00760027	0.442471	0.142822	0.202016	-0.193629
MGP_C57BL6NJ_G0001176	NA	0.00508037	0.0118995	-0.38544	0.00383025	0.00760027	0.442471	0.142822	0.202016	-0.193629
MGP_C57BL6NJ_G0001177	NA	0.0974593	0.160758	-0.234345	0.736996	0.801555	-0.0969891	0.000354075	0.00538144	-0.729925
MGP_C57BL6NJ_G0001178	NA	0.00334804	0.0118995	-0.342084	0.0234577	0.0398825	-0.470502	0.0578514	0.202016	-0.196661
MGP_C57BL6NJ_G0001179	NA	0.00508037	0.0118995	-0.38544	0.00383025	0.00760027	0.442471	0.142822	0.202016	-0.193629
MGP_C57BL6NJ_G0001180	NA	0.00508037	0.0118995	-0.38544	0.0572666	0.0873636	0.838712	0.142822	0.202016	-0.193629
MGP_C57BL6NJ_G0001181	NA	0.00508037	0.0118995	-0.38544	0.00383025	0.00760027	0.442471	0.142822	0.202016	-0.193629
MGP_C57BL6NJ_G0001182	NA	0.028255	0.0558858	-0.837991	0.756765	0.819368	0.0994215	0.125067	0.202016	0.841678
MGP_C57BL6NJ_G0001183	NA	0.00162794	0.0118995	-0.53614	0.239256	0.31067	-0.535659	0.139638	0.202016	-0.507231
MGP_C57BL6NJ_G0001184	NA	0.324943	0.440354	-0.147417	0.0613792	0.0929921	-0.313007	0.927861	0.942726	0.0184708
MGP_C57BL6NJ_G0001185	NA	0.892534	0.949263	-0.0305783	0.0146709	0.0260401	0.975773	0.989483	0.991976	0.0041557
MGP_C57BL6NJ_G0001186	NA	0.00508037	0.0118995	-0.38544	0.371354	0.4555	0.442471	0.142822	0.202016	-0.193629
MGP_C57BL6NJ_G0001187	NA	0.047387	0.0871115	1.03063	0.000476936	0.00561301	1.25849	0.330967	0.413933	0.513418
MGP_C57BL6NJ_G0001188	NA	0.90752	0.961668	0.038034	0.000913592	0.00760027	1.36205	0.265368	0.341202	-0.487625
MGP_C57BL6NJ_G0001189	NA	0.483468	0.597455	0.22991	0.0495666	0.0777229	1.09025	0.220673	0.29236	1.0437
MGP_C57BL6NJ_G0001190	NA	0.0216119	0.0441685	-0.432978	0.278616	0.355587	-0.283266	0.867948	0.892644	0.0542454
MGP_C57BL6NJ_G0001191	NA	0.846066	0.910826	0.128845	0.222206	0.290773	0.798371	0.666788	0.727333	0.186126
MGP_C57BL6NJ_G0001192	NA	0.167313	0.253644	-0.324742	0.148237	0.202624	-0.544916	0.90459	0.923213	0.0812551
MGP_C57BL6NJ_G0001193	NA	0.0369247	0.0699467	-0.781681	0.00383025	0.00760027	0.442471	0.142822	0.202016	-0.193629
MGP_C57BL6NJ_G0001194	NA	0.00508037	0.0118995	-0.38544	0.00383025	0.00760027	0.442471	0.142822	0.202016	-0.193629
MGP_C57BL6NJ_G0001195	NA	0.970229	0.99069	0.0108004	0.913394	0.932685	0.0462304	0.142822	0.202016	-0.193629
MGP_C57BL6NJ_G0001196	NA	0.496627	0.608542	-0.38544	0.91164	0.932685	0.0462304	0.142822	0.202016	-0.193629
MGP_C57BL6NJ_G0001197	NA	0.613436	0.716713	0.204534	0.0630478	0.0952811	0.956165	9.16989e-05	0.00255684	1.82623
MGP_C57BL6NJ_G0001198	NA	0.273553	0.382844	-0.321093	0.11591	0.162735	0.794521	0.0334816	0.138297	1.6003
MGP_C57BL6NJ_G0001199	NA	0.149721	0.230928	-1.15072	0.514999	0.593653	0.422406	0.940562	0.953438	0.0676739
MGP_C57BL6NJ_G0001200	NA	0.0334082	0.0647355	0.803282	0.209455	0.276082	1.02295	0.00299715	0.0227636	1.48493
MGP_C57BL6NJ_G0001201	NA	0.0824769	0.138893	0.987523	0.35927	0.443584	-0.534252	0.322476	0.404876	0.598852
MGP_C57BL6NJ_G0001202	NA	0.00508037	0.0118995	-0.38544	0.00383025	0.00760027	0.442471	0.142822	0.202016	-0.193629
MGP_C57BL6NJ_G0001203	NA	0.751647	0.834257	0.195042	0.398898	0.482176	0.442471	0.142822	0.202016	-0.193629
MGP_C57BL6NJ_G0001204	NA	0.088321	0.147442	-1.57416	0.524704	0.603013	0.442471	0.0811831	0.202016	-0.589869
MGP_C57BL6NJ_G0001205	NA	0.33385	0.449903	-0.812395	0.803147	0.861315	0.136873	0.310751	0.391795	-0.589869
MGP_C57BL6NJ_G0001206	NA	0.980202	0.99069	0.0108004	0.0449427	0.0711416	0.838712	0.142822	0.202016	-0.193629
MGP_C57BL6NJ_G0001207	NA	0.00508037	0.0118995	-0.38544	0.00383025	0.00760027	0.442471	0.142822	0.202016	-0.193629
MGP_C57BL6NJ_G0001208	NA	0.00508037	0.0118995	-0.38544	0.00383025	0.00760027	0.442471	0.142822	0.202016	-0.193629
MGP_C57BL6NJ_G0001209	NA	0.00508037	0.0118995	-0.38544	0.00383025	0.00760027	0.442471	0.142822	0.202016	-0.193629
MGP_C57BL6NJ_G0001210	NA	0.00790827	0.017831	1.09742	0.00435025	0.00854435	1.51796	0.0636024	0.202016	1.03891
MGP_C57BL6NJ_G0001211	NA	0.00508037	0.0118995	-0.38544	0.00383025	0.00760027	0.442471	0.142822	0.202016	-0.193629
MGP_C57BL6NJ_G0001212	NA	0.00508037	0.0118995	-0.38544	0.00383025	0.00760027	0.442471	0.142822	0.202016	-0.193629
MGP_C57BL6NJ_G0001213	NA	0.00508037	0.0118995	-0.38544	0.00383025	0.00760027	0.442471	0.142822	0.202016	-0.193629
MGP_C57BL6NJ_G0001214	NA	0.00508037	0.0118995	-0.38544	0.00383025	0.00760027	0.442471	0.142822	0.202016	-0.193629
MGP_C57BL6NJ_G0001215	NA	0.441721	0.558395	0.358061	0.94235	0.953032	-0.0444121	0.0909582	0.202016	-0.98611
MGP_C57BL6NJ_G0001216	NA	0.421078	0.537792	0.874331	0.456823	0.537877	-0.66688	0.0202612	0.0948485	2.50814
MGP_C57BL6NJ_G0001217	NA	0.00508037	0.0118995	-0.38544	0.00383025	0.00760027	0.442471	0.142822	0.202016	-0.193629
MGP_C57BL6NJ_G0001218	NA	0.451147	0.567536	-0.597439	0.0108026	0.0197128	1.23495	0.498016	0.587219	0.386853
MGP_C57BL6NJ_G0001219	NA	0.450857	0.567291	-0.0872441	0.818466	0.873779	-0.0303004	0.686119	0.744251	-0.0699319
MGP_C57BL6NJ_G0001220	NA	0.00508037	0.0118995	-0.38544	0.00383025	0.00760027	0.442471	0.142822	0.202016	-0.193629
MGP_C57BL6NJ_G0001221	NA	0.00508037	0.0118995	-0.38544	0.00383025	0.00760027	0.442471	0.142822	0.202016	-0.193629
MGP_C57BL6NJ_G0001222	NA	0.125202	0.1979	0.527836	0.128453	0.178237	0.5747	0.190993	0.258889	0.974159
MGP_C57BL6NJ_G0001223	NA	0.0902523	0.150245	0.435626	0.0704033	0.105278	0.882404	0.13616	0.202016	0.493371
MGP_C57BL6NJ_G0001224	NA	0.974378	0.99069	0.0108004	0.315128	0.396558	0.65447	0.567115	0.643352	0.202612
MGP_C57BL6NJ_G0001225	NA	0.980202	0.99069	0.0108004	0.00383025	0.00760027	0.442471	0.157932	0.21972	-0.589869
MGP_C57BL6NJ_G0001226	NA	0.412794	0.530127	-0.597439	0.774387	0.835345	0.230472	0.00287784	0.0221522	1.39429
MGP_C57BL6NJ_G0001227	NA	0.0201884	0.0415485	-0.791173	0.0848284	0.123083	0.65447	0.146273	0.206399	-0.559155
MGP_C57BL6NJ_G0001228	NA	0.148037	0.228675	0.684881	0.218803	0.286822	0.866469	0.915957	0.932752	0.0812551
MGP_C57BL6NJ_G0001229	NA	0.00508037	0.0118995	-0.38544	0.827658	0.875957	0.0462304	0.576131	0.651584	-0.37787
MGP_C57BL6NJ_G0001230	NA	0.970229	0.99069	0.0108004	0.00383025	0.00760027	0.442471	0.142822	0.202016	-0.193629
MGP_C57BL6NJ_G0001231	NA	0.64232	0.742272	0.195042	0.00383025	0.00760027	0.442471	0.0811831	0.202016	-0.589869
MGP_C57BL6NJ_G0001232	NA	0.78228	0.859123	0.153379	0.943989	0.954275	0.0462304	0.45505	0.544444	0.477496
MGP_C57BL6NJ_G0001233	NA	0.0177613	0.0370527	-1.17792	0.913394	0.932685	0.0462304	0.72343	0.77259	0.202612
MGP_C57BL6NJ_G0001234	NA	0.923417	0.972994	-0.0798422	0.0530486	0.0822135	0.838712	0.70341	0.757786	-0.314986
MGP_C57BL6NJ_G0001235	NA	0.11201	0.180209	-0.781681	0.426833	0.508583	0.442471	0.157932	0.21972	-0.589869
MGP_C57BL6NJ_G0001236	NA	0.437223	0.553645	0.388775	0.257704	0.331763	-0.776965	0.19112	0.259035	-1.17035
MGP_C57BL6NJ_G0001237	NA	0.39339	0.510037	-0.742193	0.0697688	0.104417	-0.749207	0.590402	0.664869	-0.496271
MGP_C57BL6NJ_G0001238	NA	0.0755641	0.12867	-0.781681	0.827658	0.875957	0.0462304	0.0434961	0.168749	-1.17035
MGP_C57BL6NJ_G0001239	NA	0.0695467	0.120633	0.803282	0.0530486	0.0822135	0.838712	0.71092	0.763516	0.202612
MGP_C57BL6NJ_G0001240	NA	0.472012	0.586441	-0.38544	0.00383025	0.00760027	0.442471	0.357779	0.443028	-0.589869
MGP_C57BL6NJ_G0001241	NA	0.983322	0.991466	0.0108004	0.0449427	0.0711416	0.838712	0.0353973	0.143705	-0.98611
MGP_C57BL6NJ_G0001242	NA	0.738875	0.825465	-0.201199	0.0876123	0.12651	-0.746251	0.580738	0.655766	-0.37787
MGP_C57BL6NJ_G0001243	NA	0.00508037	0.0118995	-0.38544	0.00383025	0.00760027	0.442471	0.663562	0.724662	0.202612
MGP_C57BL6NJ_G0001244	NA	0.013607	0.0291513	-1.7584	0.00383025	0.00760027	0.442471	0.142822	0.202016	-0.193629
MGP_C57BL6NJ_G0001245	NA	0.00508037	0.0118995	-0.38544	0.00383025	0.00760027	0.442471	0.142822	0.202016	-0.193629
MGP_C57BL6NJ_G0001246	NA	0.0181648	0.0377985	-1.87976	0.913394	0.932685	0.0462304	0.736771	0.782715	-0.193629
MGP_C57BL6NJ_G0001247	NA	0.98003	0.99069	0.0108004	0.00397276	0.0078604	1.63119	0.160424	0.222351	0.598852
MGP_C57BL6NJ_G0001248	NA	0.00508037	0.0118995	-0.38544	0.00383025	0.00760027	0.442471	0.142822	0.202016	-0.193629
MGP_C57BL6NJ_G0001249	NA	0.00508037	0.0118995	-0.38544	0.00383025	0.00760027	0.442471	0.142822	0.202016	-0.193629
MGP_C57BL6NJ_G0001250	NA	0.00508037	0.0118995	-0.38544	0.00383025	0.00760027	0.442471	0.142822	0.202016	-0.193629
MGP_C57BL6NJ_G0001251	NA	0.11201	0.180209	-0.781681	0.93739	0.94931	0.0462304	0.0150155	0.0752162	1.17933
MGP_C57BL6NJ_G0001252	NA	0.420286	0.53703	0.407041	0.648119	0.721875	0.25823	0.607901	0.676201	0.386853
MGP_C57BL6NJ_G0001253	NA	0.269756	0.378574	0.591282	0.0473086	0.0745463	1.14431	0.649589	0.715658	0.265496
MGP_C57BL6NJ_G0001254	NA	0.458717	0.57456	0.591282	0.832019	0.879191	-0.138011	0.0131574	0.0681792	1.66917
MGP_C57BL6NJ_G0001255	NA	0.0116138	0.025283	-0.465787	0.0622853	0.094219	-0.548917	0.839343	0.868254	0.0877546
MGP_C57BL6NJ_G0001256	NA	0.436223	0.552583	-0.38544	0.803183	0.861315	-0.165769	0.0811831	0.202016	-0.589869
MGP_C57BL6NJ_G0001257	NA	0.0755641	0.12867	-0.781681	0.00383025	0.00760027	0.442471	0.605979	0.674318	0.202612
MGP_C57BL6NJ_G0001258	NA	0.980202	0.99069	0.0108004	0.00383025	0.00760027	0.442471	0.142822	0.202016	-0.193629
MGP_C57BL6NJ_G0001259	NA	0.358814	0.474825	0.50064	0.500113	0.57875	0.470229	0.390147	0.477626	0.661737
MGP_C57BL6NJ_G0001260	NA	0.00508037	0.0118995	-0.38544	0.00383025	0.00760027	0.442471	0.134518	0.202016	-0.589869
MGP_C57BL6NJ_G0001261	NA	0.974378	0.99069	0.0108004	0.00383025	0.00760027	0.442471	0.142822	0.202016	-0.193629
MGP_C57BL6NJ_G0001262	NA	0.466575	0.581607	0.654167	0.0108026	0.0197128	1.23495	0.454087	0.543478	-0.662246
MGP_C57BL6NJ_G0001263	NA	0.254059	0.360236	0.591282	0.91164	0.932685	0.0462304	0.0306306	0.129163	-0.98611
MGP_C57BL6NJ_G0001264	NA	0.00508037	0.0118995	-0.38544	0.00383025	0.00760027	0.442471	0.142822	0.202016	-0.193629
MGP_C57BL6NJ_G0001265	NA	0.0673565	0.117299	-0.781681	0.200168	0.264998	1.02295	0.987862	0.991976	-0.00938743
MGP_C57BL6NJ_G0001266	NA	0.515935	0.626022	0.368011	0.0201117	0.0347019	1.20424	0.895646	0.915677	0.102019
MGP_C57BL6NJ_G0001267	NA	0.433089	0.549885	0.379283	0.0100168	0.0184311	-1.54169	0.724924	0.773904	0.202612
MGP_C57BL6NJ_G0001268	NA	0.974716	0.99069	-0.00669027	0.733867	0.798891	-0.193769	0.0531327	0.196402	-1.17
MGP_C57BL6NJ_G0001269	NA	0.00508037	0.0118995	-0.38544	0.00383025	0.00760027	0.442471	0.142822	0.202016	-0.193629
MGP_C57BL6NJ_G0001270	NA	0.919513	0.970074	-0.0437447	0.0238702	0.0405203	-0.996438	0.0832958	0.202016	-0.813141
MGP_C57BL6NJ_G0001271	NA	0.00508037	0.0118995	-0.38544	0.00383025	0.00760027	0.442471	0.142822	0.202016	-0.193629
MGP_C57BL6NJ_G0001272	NA	0.914621	0.966587	-0.0798422	0.827658	0.875957	0.0462304	0.177932	0.243385	-0.774111
MGP_C57BL6NJ_G0001273	NA	0.00508037	0.0118995	-0.38544	0.00383025	0.00760027	0.442471	0.142822	0.202016	-0.193629
MGP_C57BL6NJ_G0001274	NA	0.00508037	0.0118995	-0.38544	0.00383025	0.00760027	0.442471	0.142822	0.202016	-0.193629
MGP_C57BL6NJ_G0001275	NA	0.287184	0.398327	-0.965922	0.00383025	0.00760027	0.442471	0.736771	0.782715	-0.193629
MGP_C57BL6NJ_G0001276	NA	0.151183	0.232755	0.924638	0.156478	0.21263	0.838712	0.19254	0.260342	0.598852
MGP_C57BL6NJ_G0001277	NA	0.00508037	0.0118995	-0.38544	0.00383025	0.00760027	0.442471	0.142822	0.202016	-0.193629
MGP_C57BL6NJ_G0001278	NA	0.28237	0.392789	-0.87528	0.537938	0.615812	-0.380724	0.0141366	0.071947	-1.77859
MGP_C57BL6NJ_G0001279	NA	0.00508037	0.0118995	-0.38544	0.00383025	0.00760027	0.442471	0.142822	0.202016	-0.193629
MGP_C57BL6NJ_G0001280	NA	0.00508037	0.0118995	-0.38544	0.00383025	0.00760027	0.442471	0.142822	0.202016	-0.193629
MGP_C57BL6NJ_G0001281	NA	0.00508037	0.0118995	-0.38544	0.00383025	0.00760027	0.442471	0.142822	0.202016	-0.193629
MGP_C57BL6NJ_G0001282	NA	0.00508037	0.0118995	-0.38544	0.00383025	0.00760027	0.442471	0.142822	0.202016	-0.193629
MGP_C57BL6NJ_G0001283	NA	0.0187466	0.0389027	-1.89103	0.385961	0.470343	0.554336	0.977086	0.984512	-0.00938743
MGP_C57BL6NJ_G0001284	NA	0.00508037	0.0118995	-0.38544	0.00383025	0.00760027	0.442471	0.142822	0.202016	-0.193629
MGP_C57BL6NJ_G0001285	NA	0.692963	0.786379	-0.173441	0.141791	0.194739	0.826129	0.0175622	0.0848523	1.22448
MGP_C57BL6NJ_G0001286	NA	0.453623	0.569788	0.621997	0.00146257	0.00760027	2.33303	0.00214555	0.0179401	2.35928
MGP_C57BL6NJ_G0001287	NA	0.0854202	0.14321	0.673151	0.165744	0.223544	0.562975	0.105727	0.202016	-0.871613
MGP_C57BL6NJ_G0001288	NA	0.0450286	0.083279	1.78	0.006869	0.0130276	3.54871	3.51423e-05	0.00167289	3.52807
MGP_C57BL6NJ_G0001289	NA	0.0395211	0.0742932	-1.36216	0.218095	0.286031	-0.655608	0.334894	0.418256	-0.864753
MGP_C57BL6NJ_G0001290	NA	0.824175	0.89185	-0.173441	0.00407836	0.00805035	2.89229	0.501098	0.589551	0.414611
MGP_C57BL6NJ_G0001291	NA	0.196495	0.290763	0.153136	0.0135754	0.0242548	0.262739	0.859482	0.885267	-0.0227701
MGP_C57BL6NJ_G0001292	NA	0.870083	0.930975	0.083177	0.139208	0.191627	0.960068	0.895624	0.915677	0.111969
MGP_C57BL6NJ_G0001293	NA	0.98003	0.99069	0.0108004	0.00383025	0.00760027	0.442471	0.0580704	0.202016	-1.17035
MGP_C57BL6NJ_G0001294	NA	0.0640599	0.11301	1.9966	0.0319838	0.052793	2.65852	0.00450782	0.0306262	1.5746
MGP_C57BL6NJ_G0001295	NA	0.00508037	0.0118995	-0.38544	0.00383025	0.00760027	0.442471	0.142822	0.202016	-0.193629
MGP_C57BL6NJ_G0001296	NA	0.00508037	0.0118995	-0.38544	0.00383025	0.00760027	0.442471	0.142822	0.202016	-0.193629
MGP_C57BL6NJ_G0001297	NA	0.0220148	0.044907	-1.7584	0.22591	0.295084	1.05071	0.126185	0.202016	-0.774111
MGP_C57BL6NJ_G0001298	NA	0.237682	0.34055	-0.34418	0.494829	0.573556	-0.645079	0.256985	0.331898	0.516982
MGP_C57BL6NJ_G0001299	NA	0.0796182	0.134587	0.257351	0.0212621	0.0364923	0.444234	0.250302	0.324745	-0.20293
MGP_C57BL6NJ_G0001300	NA	0.0303918	0.0596187	-0.457174	0.000419035	0.00514641	-0.684896	0.284932	0.363412	-0.236797
MGP_C57BL6NJ_G0001301	NA	0.00173528	0.0118995	-1.58365	0.170413	0.2292	-1.11142	0.195709	0.263846	-1.06844
MGP_C57BL6NJ_G0001302	NA	0.13867	0.215917	-0.273838	0.0239873	0.0407022	-0.540839	0.1059	0.202016	-0.296294
MGP_C57BL6NJ_G0001303	NA	0.850142	0.9143	0.0179925	0.0230215	0.0392091	-0.704629	0.863152	0.888446	-0.0190985
MGP_C57BL6NJ_G0001304	NA	0.884792	0.942859	-0.0503043	0.627565	0.702734	-0.359056	0.822227	0.853806	-0.139084
MGP_C57BL6NJ_G0001305	NA	0.052943	0.0958881	1.73469	0.0901018	0.129786	0.726847	0.82579	0.85677	-0.172407
MGP_C57BL6NJ_G0001306	NA	0.476139	0.590159	-0.38544	0.00383025	0.00760027	0.442471	0.708995	0.762065	-0.193629
MGP_C57BL6NJ_G0001307	NA	0.00508037	0.0118995	-0.38544	0.00383025	0.00760027	0.442471	0.142822	0.202016	-0.193629
MGP_C57BL6NJ_G0001308	NA	0.212943	0.311059	0.561726	0.96671	0.972198	0.0168194	0.0123262	0.0647869	0.720111
MGP_C57BL6NJ_G0001309	NA	0.706348	0.797257	0.195042	0.913394	0.932685	0.0462304	0.552874	0.63505	-0.37787
MGP_C57BL6NJ_G0001310	NA	0.0977773	0.161218	-0.607934	0.0597828	0.0908179	-0.687322	0.553364	0.63556	0.0763272
MGP_C57BL6NJ_G0001311	NA	0.11201	0.180209	-0.781681	0.00383025	0.00760027	0.442471	0.142822	0.202016	-0.193629
MGP_C57BL6NJ_G0001312	NA	0.00508037	0.0118995	-0.38544	0.00383025	0.00760027	0.442471	0.142822	0.202016	-0.193629
MGP_C57BL6NJ_G0001313	NA	0.794548	0.868007	-0.201199	0.0294995	0.0490652	1.75255	0.143814	0.203278	1.34235
MGP_C57BL6NJ_G0001314	NA	0.173972	0.262298	-0.155162	0.829701	0.877508	0.0354192	0.0236988	0.106408	0.369593
MGP_C57BL6NJ_G0001315	NA	0.0113192	0.0246847	-0.683053	0.829239	0.8772	-0.0442845	0.338203	0.421768	0.213185
MGP_C57BL6NJ_G0001316	NA	0.269756	0.378574	0.591282	0.0300352	0.0498026	1.23495	0.152495	0.214098	0.783094
MGP_C57BL6NJ_G0001317	NA	0.0251248	0.0504866	-0.965922	0.383417	0.467769	-0.746251	0.194639	0.262704	-0.774111
MGP_C57BL6NJ_G0001318	NA	0.45711	0.572897	-0.660324	0.447426	0.52863	-0.562009	0.10921	0.202016	-1.07971
MGP_C57BL6NJ_G0001319	NA	0.269756	0.378574	0.591282	0.285166	0.363135	0.717355	0.128513	0.202016	1.31196
MGP_C57BL6NJ_G0001320	NA	0.490207	0.603338	0.557248	0.394422	0.47837	-0.625625	0.337493	0.421093	-0.78793
MGP_C57BL6NJ_G0001321	NA	0.796142	0.869147	-0.201199	0.00383025	0.00760027	0.442471	0.142822	0.202016	-0.193629
MGP_C57BL6NJ_G0001322	NA	0.00508037	0.0118995	-0.38544	0.00383025	0.00760027	0.442471	0.142822	0.202016	-0.193629
MGP_C57BL6NJ_G0001323	NA	0.00508037	0.0118995	-0.38544	0.00383025	0.00760027	0.442471	0.142822	0.202016	-0.193629
MGP_C57BL6NJ_G0001324	NA	0.750797	0.834045	-0.264084	0.272737	0.34893	-0.746251	0.014204	0.0721796	-1.56659
MGP_C57BL6NJ_G0001325	NA	0.349343	0.464679	0.591282	0.755784	0.818436	0.230472	0.742498	0.786333	0.202612
MGP_C57BL6NJ_G0001326	NA	0.495826	0.608304	0.199662	0.000325272	0.0043558	0.940468	0.00309599	0.0232929	1.07608
MGP_C57BL6NJ_G0001327	NA	0.180617	0.270866	-1.27152	0.749961	0.813223	0.167587	0.48029	0.569423	-0.620584
MGP_C57BL6NJ_G0001328	NA	0.740943	0.826812	0.195042	0.443739	0.524766	0.442471	0.605979	0.674318	0.202612
MGP_C57BL6NJ_G0001329	NA	0.00508037	0.0118995	-0.38544	0.00383025	0.00760027	0.442471	0.142822	0.202016	-0.193629
MGP_C57BL6NJ_G0001330	NA	0.00508037	0.0118995	-0.38544	0.00383025	0.00760027	0.442471	0.142822	0.202016	-0.193629
MGP_C57BL6NJ_G0001331	NA	0.00508037	0.0118995	-0.38544	0.00383025	0.00760027	0.442471	0.142822	0.202016	-0.193629
MGP_C57BL6NJ_G0001332	NA	0.589525	0.694801	0.215849	0.0537722	0.0832126	-0.39107	0.0187508	0.0893245	1.1194
MGP_C57BL6NJ_G0001333	NA	0.191433	0.284235	0.584085	0.0510576	0.0798993	-1.42206	0.674448	0.734752	-0.335884
MGP_C57BL6NJ_G0001334	NA	0.00508037	0.0118995	-0.38544	0.00383025	0.00760027	0.442471	0.142822	0.202016	-0.193629
MGP_C57BL6NJ_G0001335	NA	0.165084	0.250673	1.31511	0.851556	0.895621	0.230472	0.127784	0.202016	-0.774111
MGP_C57BL6NJ_G0001336	NA	0.0746041	0.128188	-0.407858	0.179679	0.240452	-0.452533	0.681842	0.740315	-0.125327
MGP_C57BL6NJ_G0001337	NA	0.724485	0.813101	-0.0968155	0.112581	0.158602	-0.587189	0.0376618	0.150665	-1.16786
MGP_C57BL6NJ_G0001338	NA	0.0776096	0.131646	-0.363135	0.062018	0.0938595	-0.820001	0.324777	0.407192	-0.454613
MGP_C57BL6NJ_G0001339	NA	0.346366	0.461773	0.712639	0.32996	0.413136	0.838712	0.566622	0.643352	0.386853
MGP_C57BL6NJ_G0001340	NA	0.4365	0.5529	-0.098008	0.000278164	0.0039598	-0.49887	0.0716975	0.202016	0.296185
MGP_C57BL6NJ_G0001341	NA	0.740741	0.826673	-0.192031	0.152227	0.207512	-1.09351	0.0562776	0.202016	1.48493
MGP_C57BL6NJ_G0001342	NA	0.160599	0.245067	1.17176	0.0105635	0.0193531	2.66749	0.00485651	0.0323482	2.40434
MGP_C57BL6NJ_G0001343	NA	0.0755641	0.12867	-0.781681	0.0449427	0.0711416	0.838712	0.0116677	0.0623545	0.995093
MGP_C57BL6NJ_G0001344	NA	0.828345	0.895266	-0.173441	0.787916	0.847851	0.230472	0.864899	0.889976	0.111969
MGP_C57BL6NJ_G0001345	NA	0.40717	0.524395	-0.569682	0.933754	0.947799	0.0462304	0.527154	0.611308	0.202612
MGP_C57BL6NJ_G0001346	NA	0.00508037	0.0118995	-0.38544	0.00383025	0.00760027	0.442471	0.708884	0.762065	-0.193629
MGP_C57BL6NJ_G0001347	NA	0.302151	0.414346	-0.43442	0.524088	0.602373	-0.498154	0.373786	0.460186	-0.436342
MGP_C57BL6NJ_G0001348	NA	0.00508037	0.0118995	-0.38544	0.00383025	0.00760027	0.442471	0.142822	0.202016	-0.193629
MGP_C57BL6NJ_G0001349	NA	0.00508037	0.0118995	-0.38544	0.00383025	0.00760027	0.442471	0.142822	0.202016	-0.193629
MGP_C57BL6NJ_G0001350	NA	0.00508037	0.0118995	-0.38544	0.00383025	0.00760027	0.442471	0.1511	0.212371	0.967335
MGP_C57BL6NJ_G0001351	NA	0.00508037	0.0118995	-0.38544	0.00383025	0.00760027	0.442471	0.142822	0.202016	-0.193629
MGP_C57BL6NJ_G0001352	NA	0.0926825	0.153805	-0.986532	0.130453	0.180793	0.40682	0.828648	0.859041	0.0842115
MGP_C57BL6NJ_G0001353	NA	0.230077	0.331702	0.530178	0.270862	0.346693	-0.476169	0.388434	0.47584	-0.722956
MGP_C57BL6NJ_G0001354	NA	0.974378	0.99069	0.0108004	0.91164	0.932685	0.0462304	0.157932	0.21972	-0.589869
MGP_C57BL6NJ_G0001355	NA	0.00508037	0.0118995	-0.38544	0.827658	0.875957	0.0462304	0.235992	0.309661	0.598852
MGP_C57BL6NJ_G0001356	NA	0.668789	0.765222	0.416533	0.101176	0.143906	-1.24736	0.0165611	0.0811409	-1.38235
MGP_C57BL6NJ_G0001357	NA	0.00508037	0.0118995	-0.38544	0.00383025	0.00760027	0.442471	0.142822	0.202016	-0.193629
MGP_C57BL6NJ_G0001358	NA	0.156576	0.239715	-0.965922	0.747422	0.810833	0.230472	0.718202	0.768384	-0.193629
MGP_C57BL6NJ_G0001359	NA	0.00508037	0.0118995	-0.38544	0.827658	0.875957	0.0462304	0.157932	0.21972	-0.589869
MGP_C57BL6NJ_G0001360	NA	0.00508037	0.0118995	-0.38544	0.00383025	0.00760027	0.442471	0.46386	0.553296	0.50821
MGP_C57BL6NJ_G0001361	NA	0.98003	0.99069	0.0108004	0.816519	0.872344	-0.138011	0.134518	0.202016	-0.589869
MGP_C57BL6NJ_G0001362	NA	0.00508037	0.0118995	-0.38544	0.00383025	0.00760027	0.442471	0.142822	0.202016	-0.193629
MGP_C57BL6NJ_G0001363	NA	0.00508037	0.0118995	-0.38544	0.91164	0.932685	0.0462304	0.142822	0.202016	-0.193629
MGP_C57BL6NJ_G0001364	NA	0.00508037	0.0118995	-0.38544	0.371354	0.4555	0.442471	0.142822	0.202016	-0.193629
MGP_C57BL6NJ_G0001365	NA	0.798933	0.871268	-0.201199	0.913394	0.932685	0.0462304	0.142822	0.202016	-0.193629
MGP_C57BL6NJ_G0001366	NA	0.463617	0.57874	-0.38544	0.91164	0.932685	0.0462304	0.142822	0.202016	-0.193629
MGP_C57BL6NJ_G0001367	NA	0.061203	0.108707	0.987523	0.933754	0.947799	0.0462304	0.142822	0.202016	-0.193629
MGP_C57BL6NJ_G0001368	NA	0.00508037	0.0118995	-0.38544	0.170895	0.229766	0.838712	0.237833	0.310489	-0.589869
MGP_C57BL6NJ_G0001369	NA	0.0369247	0.0699467	-0.781681	0.00383025	0.00760027	0.442471	0.0811831	0.202016	-0.589869
MGP_C57BL6NJ_G0001370	NA	0.375734	0.493003	-0.234546	0.00592922	0.0113765	1.21669	0.00964813	0.0540617	-1.24926
MGP_C57BL6NJ_G0001371	NA	0.98003	0.99069	0.0108004	0.15264	0.207958	0.838712	0.142822	0.202016	-0.193629
MGP_C57BL6NJ_G0001372	NA	0.20335	0.299248	-1.01107	0.109305	0.154411	-1.39911	0.445874	0.535197	-0.620584
MGP_C57BL6NJ_G0001373	NA	0.852022	0.915918	-0.173441	0.879319	0.919527	0.139829	0.0725148	0.202016	1.08869
MGP_C57BL6NJ_G0001374	NA	0.205573	0.301967	0.591282	0.182863	0.244378	1.1136	0.602152	0.674318	0.386853
MGP_C57BL6NJ_G0001375	NA	0.548649	0.65651	-0.201199	0.835404	0.882065	0.0739882	0.905446	0.923926	-0.10003
MGP_C57BL6NJ_G0001376	NA	0.00508037	0.0118995	-0.38544	0.00383025	0.00760027	0.442471	0.142822	0.202016	-0.193629
MGP_C57BL6NJ_G0001377	NA	0.0369247	0.0699467	-0.781681	0.00383025	0.00760027	0.442471	0.142822	0.202016	-0.193629
MGP_C57BL6NJ_G0001378	NA	0.813382	0.883392	-0.201199	0.403122	0.48664	-0.534252	0.237833	0.310489	-0.589869
MGP_C57BL6NJ_G0001379	NA	0.00508037	0.0118995	-0.38544	0.00383025	0.00760027	0.442471	0.142822	0.202016	-0.193629
MGP_C57BL6NJ_G0001380	NA	0.799297	0.871527	0.195042	0.300837	0.380521	-0.380724	0.142822	0.202016	-0.193629
MGP_C57BL6NJ_G0001381	NA	0.776185	0.854487	0.195042	0.465031	0.544538	-0.35001	0.118827	0.202016	-0.98611
MGP_C57BL6NJ_G0001382	NA	0.0369247	0.0699467	-0.781681	0.913394	0.932685	0.0462304	0.142822	0.202016	-0.193629
MGP_C57BL6NJ_G0001383	NA	0.0750427	0.12867	-1.52518	0.00248869	0.00760027	-0.83985	0.305891	0.386639	-0.589869
MGP_C57BL6NJ_G0001384	NA	0.225398	0.326008	-0.552296	0.824991	0.875957	-0.165769	0.440119	0.52931	0.323969
MGP_C57BL6NJ_G0001385	NA	0.00508037	0.0118995	-0.38544	0.00383025	0.00760027	0.442471	0.142822	0.202016	-0.193629
MGP_C57BL6NJ_G0001386	NA	0.00508037	0.0118995	-0.38544	0.00383025	0.00760027	0.442471	0.142822	0.202016	-0.193629
MGP_C57BL6NJ_G0001387	NA	0.970229	0.99069	0.0108004	0.00383025	0.00760027	0.442471	0.0311454	0.130744	1.39133
MGP_C57BL6NJ_G0001388	NA	0.00508037	0.0118995	-0.38544	0.00383025	0.00760027	0.442471	0.142822	0.202016	-0.193629
MGP_C57BL6NJ_G0001389	NA	0.778706	0.856254	0.195042	0.129491	0.179573	1.02295	0.152525	0.214133	0.783094
MGP_C57BL6NJ_G0001390	NA	0.140386	0.218242	0.350685	0.366544	0.45104	-0.431251	0.447192	0.536481	-0.366598
MGP_C57BL6NJ_G0001391	NA	0.267365	0.37595	-0.320754	0.216875	0.284601	0.227826	0.26984	0.346301	-0.509264
MGP_C57BL6NJ_G0001392	NA	0.335508	0.450921	0.407041	0.855643	0.899238	0.167587	0.788457	0.824992	-0.165871
MGP_C57BL6NJ_G0001393	NA	0.399473	0.516604	-0.201199	0.437794	0.51958	-0.471367	0.395191	0.482278	0.386853
MGP_C57BL6NJ_G0001394	NA	0.00508037	0.0118995	-0.38544	0.00383025	0.00760027	0.442471	0.142822	0.202016	-0.193629
MGP_C57BL6NJ_G0001395	NA	0.304882	0.417602	-0.132176	0.906489	0.932685	0.0365942	0.433138	0.522213	0.282517
MGP_C57BL6NJ_G0001396	NA	0.410816	0.528	0.11706	0.0429974	0.0689505	0.310643	0.000721218	0.00844441	0.801538
MGP_C57BL6NJ_G0001397	NA	0.468935	0.583773	0.195042	0.119676	0.167301	1.02295	0.703194	0.757594	-0.287228
MGP_C57BL6NJ_G0001398	NA	0.190007	0.282494	-0.488531	0.500946	0.579518	-0.361282	0.427136	0.515869	-0.662246
MGP_C57BL6NJ_G0001399	NA	0.051617	0.0937966	-1.03567	0.954599	0.962019	0.0462304	0.296187	0.375842	-0.589869
MGP_C57BL6NJ_G0001400	NA	0.181329	0.271646	-0.781681	0.412122	0.494641	0.442471	0.580738	0.655766	-0.37787
MGP_C57BL6NJ_G0001401	NA	0.00508037	0.0118995	-0.38544	0.371354	0.4555	0.442471	0.0460598	0.176315	1.17933
MGP_C57BL6NJ_G0001402	NA	0.174003	0.262326	-0.360839	0.316507	0.397989	-0.309604	7.45984e-05	0.00231204	-1.67846
MGP_C57BL6NJ_G0001403	NA	0.897201	0.953278	-0.0520843	0.0177279	0.0308962	-1.82606	0.0126584	0.0661778	-1.47595
MGP_C57BL6NJ_G0001404	NA	0.00508037	0.0118995	-0.38544	0.911825	0.932685	0.0462304	0.142822	0.202016	-0.193629
MGP_C57BL6NJ_G0001405	NA	0.00508037	0.0118995	-0.38544	0.00383025	0.00760027	0.442471	0.142822	0.202016	-0.193629
MGP_C57BL6NJ_G0001406	NA	0.00508037	0.0118995	-0.38544	0.00383025	0.00760027	0.442471	0.142822	0.202016	-0.193629
MGP_C57BL6NJ_G0001407	NA	0.00508037	0.0118995	-0.38544	0.00383025	0.00760027	0.442471	0.142822	0.202016	-0.193629
MGP_C57BL6NJ_G0001408	NA	0.706348	0.797257	0.195042	0.544442	0.622079	0.442471	0.134518	0.202016	-0.589869
MGP_C57BL6NJ_G0001409	NA	0.00508037	0.0118995	-0.38544	0.00383025	0.00760027	0.442471	0.142822	0.202016	-0.193629
MGP_C57BL6NJ_G0001410	NA	0.00508037	0.0118995	-0.38544	0.00383025	0.00760027	0.442471	0.142822	0.202016	-0.193629
MGP_C57BL6NJ_G0001411	NA	0.00508037	0.0118995	-0.38544	0.00383025	0.00760027	0.442471	0.142822	0.202016	-0.193629
MGP_C57BL6NJ_G0001412	NA	0.567812	0.675028	-0.593963	0.294737	0.373794	1.05413	0.235171	0.309165	-0.98611
MGP_C57BL6NJ_G0001413	NA	0.0383899	0.0723986	-0.793507	0.0869979	0.125795	1.02295	0.237833	0.310489	-0.589869
MGP_C57BL6NJ_G0001414	NA	0.611513	0.715097	0.10654	0.831287	0.878779	0.0648832	0.782192	0.819438	0.111593
MGP_C57BL6NJ_G0001415	NA	0.039372	0.0740569	0.4454	0.125129	0.174066	0.384617	0.0173551	0.0841189	0.573471
MGP_C57BL6NJ_G0001416	NA	0.0262504	0.0524108	0.196958	0.237066	0.308148	0.170876	0.029307	0.125266	0.410754
MGP_C57BL6NJ_G0001417	NA	0.274881	0.384333	-0.124626	0.0188949	0.0327634	0.350376	0.167944	0.231478	0.223957
MGP_C57BL6NJ_G0001418	NA	0.340155	0.455042	0.125725	0.297008	0.37635	0.115266	0.658586	0.724327	0.0596068
MGP_C57BL6NJ_G0001419	NA	0.980202	0.99069	0.0108004	0.0530486	0.0822135	0.838712	0.142822	0.202016	-0.193629
MGP_C57BL6NJ_G0001420	NA	0.970229	0.99069	0.0108004	0.0661266	0.0994913	1.23495	0.961966	0.972161	0.0183704
MGP_C57BL6NJ_G0001421	NA	0.980202	0.99069	0.0108004	0.00383025	0.00760027	0.442471	0.142822	0.202016	-0.193629
MGP_C57BL6NJ_G0001422	NA	0.00508037	0.0118995	-0.38544	0.00383025	0.00760027	0.442471	0.142822	0.202016	-0.193629
MGP_C57BL6NJ_G0001423	NA	0.00508037	0.0118995	-0.38544	0.00383025	0.00760027	0.442471	0.142822	0.202016	-0.193629
MGP_C57BL6NJ_G0001424	NA	0.00508037	0.0118995	-0.38544	0.00383025	0.00760027	0.442471	0.142822	0.202016	-0.193629
MGP_C57BL6NJ_G0001425	NA	0.609071	0.712687	0.379283	0.595437	0.671496	-0.165769	0.839266	0.868208	-0.0722721
MGP_C57BL6NJ_G0001426	NA	0.00508037	0.0118995	-0.38544	0.00383025	0.00760027	0.442471	0.134518	0.202016	-0.589869
MGP_C57BL6NJ_G0001427	NA	0.420286	0.53703	0.407041	0.00383025	0.00760027	0.442471	0.663562	0.724662	0.202612
MGP_C57BL6NJ_G0001428	NA	0.00508037	0.0118995	-0.38544	0.00383025	0.00760027	0.442471	0.142822	0.202016	-0.193629
MGP_C57BL6NJ_G0001429	NA	0.00508037	0.0118995	-0.38544	0.00383025	0.00760027	0.442471	0.142822	0.202016	-0.193629
MGP_C57BL6NJ_G0001430	NA	0.0755641	0.12867	-0.781681	0.91164	0.932685	0.0462304	0.142822	0.202016	-0.193629
MGP_C57BL6NJ_G0001431	NA	0.00508037	0.0118995	-0.38544	0.0449427	0.0711416	0.838712	0.142822	0.202016	-0.193629
MGP_C57BL6NJ_G0001432	NA	0.00508037	0.0118995	-0.38544	0.00383025	0.00760027	0.442471	0.142822	0.202016	-0.193629
MGP_C57BL6NJ_G0001433	NA	0.0220812	0.0450313	-0.704327	0.990875	0.992348	-0.00274965	0.0895996	0.202016	-0.611092
MGP_C57BL6NJ_G0001434	NA	0.547892	0.655929	0.257792	0.173364	0.232811	0.393491	0.841676	0.87011	0.15231
MGP_C57BL6NJ_G0001435	NA	0.142646	0.221311	0.423891	0.0341248	0.0559784	0.759341	0.515587	0.603953	0.668596
MGP_C57BL6NJ_G0001436	NA	0.00508037	0.0118995	-0.38544	0.00383025	0.00760027	0.442471	0.142822	0.202016	-0.193629
MGP_C57BL6NJ_G0001437	NA	0.00508037	0.0118995	-0.38544	0.00383025	0.00760027	0.442471	0.142822	0.202016	-0.193629
MGP_C57BL6NJ_G0001438	NA	0.00508037	0.0118995	-0.38544	0.00383025	0.00760027	0.442471	0.142822	0.202016	-0.193629
MGP_C57BL6NJ_G0001439	NA	0.00508037	0.0118995	-0.38544	0.00383025	0.00760027	0.442471	0.142822	0.202016	-0.193629
MGP_C57BL6NJ_G0001440	NA	0.3394	0.454762	-0.854058	0.0326814	0.0538535	-1.44809	0.761375	0.801081	-0.193629
MGP_C57BL6NJ_G0001441	NA	0.00508037	0.0118995	-0.38544	0.698392	0.768291	0.25823	0.142822	0.202016	-0.193629
MGP_C57BL6NJ_G0001442	NA	0.00508037	0.0118995	-0.38544	0.00383025	0.00760027	0.442471	0.142822	0.202016	-0.193629
MGP_C57BL6NJ_G0001443	NA	0.988979	0.992482	0.0108004	0.829588	0.877435	-0.138011	0.142822	0.202016	-0.193629
MGP_C57BL6NJ_G0001444	NA	0.00508037	0.0118995	-0.38544	0.0572666	0.0873636	0.838712	0.142822	0.202016	-0.193629
MGP_C57BL6NJ_G0001445	NA	0.98983	0.992607	0.0108004	0.444295	0.525263	0.442471	0.250451	0.324826	0.783094
MGP_C57BL6NJ_G0001446	NA	0.00508037	0.0118995	-0.38544	0.0530486	0.0822135	0.838712	0.235992	0.309661	0.598852
MGP_C57BL6NJ_G0001447	NA	0.98003	0.99069	0.0108004	0.00383025	0.00760027	0.442471	0.527154	0.611308	0.202612
MGP_C57BL6NJ_G0001448	NA	0.00508037	0.0118995	-0.38544	0.00383025	0.00760027	0.442471	0.142822	0.202016	-0.193629
MGP_C57BL6NJ_G0001449	NA	0.114648	0.183642	0.803282	0.0383403	0.0621469	1.23495	0.142822	0.202016	-0.193629
MGP_C57BL6NJ_G0001450	NA	0.804279	0.875728	-0.173441	0.82135	0.875844	-0.138011	0.195832	0.263846	-0.774111
MGP_C57BL6NJ_G0001451	NA	0.00508037	0.0118995	-0.38544	0.00383025	0.00760027	0.442471	0.142822	0.202016	-0.193629
MGP_C57BL6NJ_G0001452	NA	0.00508037	0.0118995	-0.38544	0.00383025	0.00760027	0.442471	0.142822	0.202016	-0.193629
MGP_C57BL6NJ_G0001453	NA	0.390459	0.50686	-0.149967	0.215248	0.282712	-0.347448	0.0188315	0.0896258	0.611805
MGP_C57BL6NJ_G0001454	NA	0.426001	0.54241	-0.38544	0.712792	0.780789	0.25823	0.990125	0.992157	-0.00938743
MGP_C57BL6NJ_G0001455	NA	0.00508037	0.0118995	-0.38544	0.00383025	0.00760027	0.442471	0.142822	0.202016	-0.193629
MGP_C57BL6NJ_G0001456	NA	0.0404137	0.0757493	-0.39376	0.296878	0.376208	-0.157178	0.239467	0.312395	0.217435
MGP_C57BL6NJ_G0001457	NA	0.00874444	0.0195324	1.74052	0.0185246	0.0321905	1.92684	0.899178	0.918625	0.111969
MGP_C57BL6NJ_G0001458	NA	0.489919	0.603064	-0.666612	0.217602	0.285466	-1.32196	0.190961	0.258863	-0.363147
MGP_C57BL6NJ_G0001459	NA	0.61275	0.716156	0.379283	0.0189301	0.0328202	1.90903	0.368664	0.454698	0.414611
MGP_C57BL6NJ_G0001460	NA	0.984182	0.991466	0.0108004	0.0728036	0.108516	1.41919	0.522105	0.610457	-0.405628
MGP_C57BL6NJ_G0001461	NA	0.549154	0.65698	-0.43442	0.333699	0.416992	0.494084	0.740275	0.785511	0.202612
MGP_C57BL6NJ_G0001462	NA	0.00508037	0.0118995	-0.38544	0.00383025	0.00760027	0.442471	0.142822	0.202016	-0.193629
MGP_C57BL6NJ_G0001463	NA	0.00508037	0.0118995	-0.38544	0.00383025	0.00760027	0.442471	0.142822	0.202016	-0.193629
MGP_C57BL6NJ_G0001464	NA	0.445162	0.561897	0.1032	0.0132526	0.0237337	0.249263	0.0399521	0.157922	0.252318
MGP_C57BL6NJ_G0001465	NA	0.00508037	0.0118995	-0.38544	0.00383025	0.00760027	0.442471	0.142822	0.202016	-0.193629
MGP_C57BL6NJ_G0001466	NA	0.0616506	0.109322	0.540517	0.0111533	0.0202826	0.58227	0.150446	0.211555	0.208663
MGP_C57BL6NJ_G0001467	NA	0.0042813	0.0118995	-0.427688	1.3847e-05	0.000876577	-0.661672	3.49732e-05	0.00167289	-0.840672
MGP_C57BL6NJ_G0001468	NA	0.697124	0.790097	-0.171125	0.20827	0.274714	-1.12653	0.634112	0.700823	0.229845
MGP_C57BL6NJ_G0001469	NA	0.00508037	0.0118995	-0.38544	0.00383025	0.00760027	0.442471	0.142822	0.202016	-0.193629
MGP_C57BL6NJ_G0001470	NA	0.335508	0.450921	0.407041	0.944684	0.954579	0.0462304	0.0463717	0.177146	-1.17035
MGP_C57BL6NJ_G0001471	NA	0.00508037	0.0118995	-0.38544	0.00383025	0.00760027	0.442471	0.142822	0.202016	-0.193629
MGP_C57BL6NJ_G0001472	NA	0.00508037	0.0118995	-0.38544	0.00383025	0.00760027	0.442471	0.142822	0.202016	-0.193629
MGP_C57BL6NJ_G0001473	NA	0.386365	0.50339	0.407041	0.0111918	0.0203445	1.99968	0.0600163	0.202016	0.995093
MGP_C57BL6NJ_G0001474	NA	0.00508037	0.0118995	-0.38544	0.00383025	0.00760027	0.442471	0.142822	0.202016	-0.193629
MGP_C57BL6NJ_G0001475	NA	0.0418249	0.0780847	-1.48455	0.689723	0.760138	-0.350811	0.333595	0.416824	-0.773154
MGP_C57BL6NJ_G0001476	NA	0.0673565	0.117299	-0.781681	0.00383025	0.00760027	0.442471	0.142822	0.202016	-0.193629
MGP_C57BL6NJ_G0001477	NA	0.00508037	0.0118995	-0.38544	0.00383025	0.00760027	0.442471	0.142822	0.202016	-0.193629
MGP_C57BL6NJ_G0001478	NA	0.980202	0.99069	0.0108004	0.00383025	0.00760027	0.442471	0.142822	0.202016	-0.193629
MGP_C57BL6NJ_G0001479	NA	0.00508037	0.0118995	-0.38544	0.00383025	0.00760027	0.442471	0.142822	0.202016	-0.193629
MGP_C57BL6NJ_G0001480	NA	0.00508037	0.0118995	-0.38544	0.00383025	0.00760027	0.442471	0.663562	0.724662	0.202612
MGP_C57BL6NJ_G0001481	NA	0.00508037	0.0118995	-0.38544	0.91164	0.932685	0.0462304	0.142822	0.202016	-0.193629
MGP_C57BL6NJ_G0001482	NA	0.974378	0.99069	0.0108004	0.00383025	0.00760027	0.442471	0.142822	0.202016	-0.193629
MGP_C57BL6NJ_G0001483	NA	0.00508037	0.0118995	-0.38544	0.00383025	0.00760027	0.442471	0.605979	0.674318	0.202612
MGP_C57BL6NJ_G0001484	NA	0.00508037	0.0118995	-0.38544	0.00383025	0.00760027	0.442471	0.142822	0.202016	-0.193629
MGP_C57BL6NJ_G0001485	NA	0.00508037	0.0118995	-0.38544	0.00383025	0.00760027	0.442471	0.142822	0.202016	-0.193629
MGP_C57BL6NJ_G0001486	NA	0.742405	0.828058	-0.201199	0.167394	0.225606	1.20719	0.177932	0.243385	-0.774111
MGP_C57BL6NJ_G0001487	NA	0.258012	0.365022	-0.400298	0.482851	0.561684	0.426956	0.0633874	0.202016	-0.683468
MGP_C57BL6NJ_G0001488	NA	0.00508037	0.0118995	-0.38544	0.91164	0.932685	0.0462304	0.142822	0.202016	-0.193629
MGP_C57BL6NJ_G0001489	NA	0.00508037	0.0118995	-0.38544	0.00383025	0.00760027	0.442471	0.142822	0.202016	-0.193629
MGP_C57BL6NJ_G0001490	NA	0.00508037	0.0118995	-0.38544	0.00383025	0.00760027	0.442471	0.142822	0.202016	-0.193629
MGP_C57BL6NJ_G0001491	NA	0.910727	0.963873	-0.0798422	3.0508e-05	0.00121516	2.21167	0.733537	0.780079	0.202612
MGP_C57BL6NJ_G0001492	NA	0.00508037	0.0118995	-0.38544	0.00383025	0.00760027	0.442471	0.567115	0.643352	0.202612
MGP_C57BL6NJ_G0001493	NA	0.750126	0.83357	0.195042	0.0773488	0.113448	0.838712	0.663562	0.724662	0.202612
MGP_C57BL6NJ_G0001494	NA	0.983423	0.991466	0.0108004	0.00383025	0.00760027	0.442471	0.138121	0.202016	0.598852
MGP_C57BL6NJ_G0001495	NA	0.00508037	0.0118995	-0.38544	0.00383025	0.00760027	0.442471	0.142822	0.202016	-0.193629
MGP_C57BL6NJ_G0001496	NA	0.00508037	0.0118995	-0.38544	0.00383025	0.00760027	0.442471	0.142822	0.202016	-0.193629
MGP_C57BL6NJ_G0001497	NA	0.00508037	0.0118995	-0.38544	0.00383025	0.00760027	0.442471	0.142822	0.202016	-0.193629
MGP_C57BL6NJ_G0001498	NA	0.190904	0.283582	-0.781681	0.724687	0.791158	-0.138011	0.157932	0.21972	-0.589869
MGP_C57BL6NJ_G0001499	NA	0.814424	0.884243	-0.215753	0.280295	0.357542	-0.343409	0.911997	0.929341	0.102629
MGP_C57BL6NJ_G0001500	NA	0.11201	0.180209	-0.781681	0.389153	0.472817	-0.35001	0.142822	0.202016	-0.193629
MGP_C57BL6NJ_G0001501	NA	0.181642	0.272045	-0.404745	0.000465409	0.00551525	-1.13055	0.000822153	0.0091397	-1.5947
MGP_C57BL6NJ_G0001502	NA	0.00508037	0.0118995	-0.38544	0.00383025	0.00760027	0.442471	0.142822	0.202016	-0.193629
MGP_C57BL6NJ_G0001503	NA	0.587907	0.693371	0.50064	0.732036	0.797486	-0.259368	0.0766716	0.202016	-1.29171
MGP_C57BL6NJ_G0001504	NA	0.00508037	0.0118995	-0.38544	0.00383025	0.00760027	0.442471	0.142822	0.202016	-0.193629
MGP_C57BL6NJ_G0001505	NA	0.00508037	0.0118995	-0.38544	0.00383025	0.00760027	0.442471	0.663562	0.724662	0.202612
MGP_C57BL6NJ_G0001506	NA	0.00508037	0.0118995	-0.38544	0.00383025	0.00760027	0.442471	0.142822	0.202016	-0.193629
MGP_C57BL6NJ_G0001507	NA	0.00508037	0.0118995	-0.38544	0.00383025	0.00760027	0.442471	0.142822	0.202016	-0.193629
MGP_C57BL6NJ_G0001508	NA	0.00508037	0.0118995	-0.38544	0.00383025	0.00760027	0.442471	0.142822	0.202016	-0.193629
MGP_C57BL6NJ_G0001509	NA	0.852486	0.916225	0.156758	0.439308	0.521151	0.425086	0.964686	0.974502	-0.0371453
MGP_C57BL6NJ_G0001510	NA	0.0188593	0.0391069	-0.32942	0.0653532	0.0984718	-0.391525	0.0954852	0.202016	0.688222
MGP_C57BL6NJ_G0001511	NA	0.40955	0.526751	-0.38544	0.0987491	0.140937	0.887692	0.347382	0.431688	0.329533
MGP_C57BL6NJ_G0001512	NA	0.931863	0.979723	0.0170561	0.00626701	0.0119687	1.00967	8.73708e-07	0.00093945	1.95633
MGP_C57BL6NJ_G0001513	NA	0.616737	0.71971	-0.134923	0.17634	0.236382	0.70184	0.70051	0.755489	0.0629892
MGP_C57BL6NJ_G0001514	NA	0.00508037	0.0118995	-0.38544	0.913394	0.932685	0.0462304	0.663562	0.724662	0.202612
MGP_C57BL6NJ_G0001515	NA	0.00508037	0.0118995	-0.38544	0.00383025	0.00760027	0.442471	0.142822	0.202016	-0.193629
MGP_C57BL6NJ_G0001516	NA	0.28044	0.390686	0.591282	0.010818	0.0197374	2.12103	0.205936	0.275545	0.783094
MGP_C57BL6NJ_G0001517	NA	0.00508037	0.0118995	-0.38544	0.00383025	0.00760027	0.442471	0.142822	0.202016	-0.193629
MGP_C57BL6NJ_G0001518	NA	0.98003	0.99069	0.0108004	0.00383025	0.00760027	0.442471	0.195832	0.263846	-0.774111
MGP_C57BL6NJ_G0001519	NA	0.747227	0.831873	-0.0888643	0.967489	0.972743	-0.00760252	0.498262	0.587446	0.208066
MGP_C57BL6NJ_G0001520	NA	0.00508037	0.0118995	-0.38544	0.00383025	0.00760027	0.442471	0.736771	0.782715	-0.193629
MGP_C57BL6NJ_G0001521	NA	0.577115	0.683526	0.0893008	0.0139614	0.0248742	0.636105	0.0132869	0.0686511	0.780544
MGP_C57BL6NJ_G0001522	NA	0.346874	0.462286	-0.120026	0.315302	0.396753	0.119519	0.0180927	0.0868687	-0.284103
MGP_C57BL6NJ_G0001523	NA	0.789192	0.863873	-0.201199	0.191806	0.254986	0.626712	0.00803827	0.0472534	2.29818
MGP_C57BL6NJ_G0001524	NA	0.503709	0.615275	-0.18503	0.00728007	0.0137375	0.833312	0.875387	0.89908	-0.0411155
MGP_C57BL6NJ_G0001525	NA	0.0673565	0.117299	-0.781681	0.827658	0.875957	0.0462304	0.184591	0.251251	0.904451
MGP_C57BL6NJ_G0001526	NA	0.074033	0.127399	-0.546193	0.00719289	0.0135867	-1.65702	0.0190988	0.0907404	0.746297
MGP_C57BL6NJ_G0001527	NA	0.152676	0.234606	-0.903038	0.672991	0.744974	0.230472	0.586321	0.661071	-0.37787
MGP_C57BL6NJ_G0001528	NA	0.0229704	0.0466295	-1.17792	0.00383025	0.00760027	0.442471	0.663562	0.724662	0.202612
MGP_C57BL6NJ_G0001529	NA	0.00508037	0.0118995	-0.38544	0.913394	0.932685	0.0462304	0.142822	0.202016	-0.193629
MGP_C57BL6NJ_G0001530	NA	0.0386262	0.0727962	1.07556	0.0769403	0.113448	0.856453	0.123424	0.202016	0.852092
MGP_C57BL6NJ_G0001531	NA	0.0584573	0.104494	-0.965922	0.736914	0.801486	-0.259368	0.630378	0.697408	0.385187
MGP_C57BL6NJ_G0001532	NA	0.39773	0.514722	-0.597439	0.93739	0.94931	0.0462304	0.771843	0.810208	0.202612
MGP_C57BL6NJ_G0001533	NA	0.377393	0.494585	0.142351	0.443373	0.524716	-0.0983634	0.2941	0.373581	0.178805
MGP_C57BL6NJ_G0001534	NA	0.663925	0.76116	-0.21933	0.00179728	0.00760027	-2.30346	0.337663	0.421251	-0.813141
MGP_C57BL6NJ_G0001535	NA	0.86259	0.924473	0.0608025	0.0148764	0.026366	0.632096	0.0435154	0.168804	0.522071
MGP_C57BL6NJ_G0001536	NA	0.0970184	0.160121	0.405165	0.033449	0.0550147	0.565662	0.00217717	0.0181051	0.646845
MGP_C57BL6NJ_G0001537	NA	0.00256088	0.0118995	2.51646	0.261089	0.335616	1.07215	0.0132394	0.0684517	1.61908
MGP_C57BL6NJ_G0001538	NA	0.000668163	0.0118995	1.4655	0.0019541	0.00760027	1.46142	1.49575e-05	0.00118899	2.091
MGP_C57BL6NJ_G0001539	NA	0.0086314	0.0193027	0.49639	0.552342	0.629548	0.0965889	0.000640816	0.00783099	0.629886
MGP_C57BL6NJ_G0001540	NA	0.130629	0.205107	0.286321	0.00261899	0.00760027	0.72758	1.62895e-06	0.00093945	1.05456
MGP_C57BL6NJ_G0001541	NA	0.98003	0.99069	0.0108004	0.15264	0.207958	0.838712	0.0341715	0.140406	-1.17035
MGP_C57BL6NJ_G0001542	NA	0.00497953	0.0118995	2.14734	4.44306e-05	0.0014571	1.89239	0.00142323	0.0134214	2.30901
MGP_C57BL6NJ_G0001543	NA	0.00421909	0.0118995	2.10015	0.000274923	0.00393676	3.60318	0.0253998	0.11211	1.86584
MGP_C57BL6NJ_G0001544	NA	0.000237949	0.0118995	0.942336	5.4078e-05	0.00158803	0.967208	0.000142673	0.00318319	1.01045
MGP_C57BL6NJ_G0001545	NA	0.213338	0.311569	0.267474	0.0329617	0.0542697	-0.521549	0.137114	0.202016	0.614383
MGP_C57BL6NJ_G0001546	NA	0.805748	0.876759	-0.173441	0.883334	0.923138	-0.0473685	0.409132	0.497238	-0.589869
MGP_C57BL6NJ_G0001547	NA	0.00508037	0.0118995	-0.38544	0.00383025	0.00760027	0.442471	0.142822	0.202016	-0.193629
MGP_C57BL6NJ_G0001548	NA	0.900775	0.955918	0.0352024	0.571954	0.648627	0.225418	0.761634	0.801231	-0.116758
MGP_C57BL6NJ_G0001549	NA	0.00508037	0.0118995	-0.38544	0.00383025	0.00760027	0.442471	0.142822	0.202016	-0.193629
MGP_C57BL6NJ_G0001550	NA	0.0720763	0.124401	0.412302	0.587874	0.664207	-0.234767	0.0105153	0.0577892	1.06008
MGP_C57BL6NJ_G0001551	NA	0.988931	0.992482	0.0108004	0.317115	0.398693	0.838712	0.537988	0.621355	-0.37787
MGP_C57BL6NJ_G0001552	NA	0.163727	0.24898	-0.467767	0.0108921	0.0198586	-0.849965	0.0146	0.0737212	-1.27565
MGP_C57BL6NJ_G0001553	NA	0.00508037	0.0118995	-0.38544	0.00383025	0.00760027	0.442471	0.142822	0.202016	-0.193629
MGP_C57BL6NJ_G0001554	NA	0.00508037	0.0118995	-0.38544	0.00383025	0.00760027	0.442471	0.74091	0.785511	-0.193629
MGP_C57BL6NJ_G0001555	NA	0.00508037	0.0118995	-0.38544	0.00383025	0.00760027	0.442471	0.142822	0.202016	-0.193629
MGP_C57BL6NJ_G0001556	NA	0.00508037	0.0118995	-0.38544	0.913394	0.932685	0.0462304	0.142822	0.202016	-0.193629
MGP_C57BL6NJ_G0001557	NA	0.336891	0.452384	-0.264084	0.738662	0.803004	0.230472	1.53313e-05	0.0011914	-2.69539
MGP_C57BL6NJ_G0001558	NA	0.508368	0.619015	0.407041	0.357135	0.441486	0.748069	0.476087	0.565141	-0.37787
MGP_C57BL6NJ_G0001559	NA	0.129012	0.203064	-0.588164	0.00255172	0.00760027	-1.90574	0.889015	0.910029	0.0658682
MGP_C57BL6NJ_G0001560	NA	0.790963	0.864918	-0.131455	0.0698256	0.104494	1.20456	0.00146088	0.0136667	3.09633
MGP_C57BL6NJ_G0001561	NA	0.974378	0.99069	0.0108004	0.00383025	0.00760027	0.442471	0.663562	0.724662	0.202612
MGP_C57BL6NJ_G0001562	NA	0.00508037	0.0118995	-0.38544	0.913394	0.932685	0.0462304	0.142822	0.202016	-0.193629
MGP_C57BL6NJ_G0001563	NA	0.00508037	0.0118995	-0.38544	0.00383025	0.00760027	0.442471	0.142822	0.202016	-0.193629
MGP_C57BL6NJ_G0001564	NA	0.463617	0.57874	-0.38544	0.131017	0.181471	1.02295	0.742498	0.786333	0.202612
MGP_C57BL6NJ_G0001565	NA	0.0673565	0.117299	-0.781681	0.00383025	0.00760027	0.442471	0.142822	0.202016	-0.193629
MGP_C57BL6NJ_G0001566	NA	0.974378	0.99069	0.0108004	0.00383025	0.00760027	0.442471	0.6987	0.754448	-0.193629
MGP_C57BL6NJ_G0001567	NA	0.00508037	0.0118995	-0.38544	0.00383025	0.00760027	0.442471	0.142822	0.202016	-0.193629
MGP_C57BL6NJ_G0001568	NA	0.0615513	0.10917	0.803282	0.832019	0.879191	-0.138011	0.142822	0.202016	-0.193629
MGP_C57BL6NJ_G0001569	NA	0.00508037	0.0118995	-0.38544	0.0449427	0.0711416	0.838712	0.193515	0.26147	0.783094
MGP_C57BL6NJ_G0001570	NA	0.00508037	0.0118995	-0.38544	0.0449427	0.0711416	0.838712	0.0353973	0.143705	-0.98611
MGP_C57BL6NJ_G0001571	NA	0.00508037	0.0118995	-0.38544	0.00383025	0.00760027	0.442471	0.142822	0.202016	-0.193629
MGP_C57BL6NJ_G0001572	NA	0.289325	0.39996	0.407041	0.945078	0.954655	0.0462304	0.663562	0.724662	0.202612
MGP_C57BL6NJ_G0001573	NA	0.169425	0.256384	-0.781681	0.443739	0.524766	0.442471	0.0811831	0.202016	-0.589869
MGP_C57BL6NJ_G0001574	NA	0.235398	0.337949	-0.781681	0.134127	0.185303	0.838712	0.499621	0.588134	0.386853
MGP_C57BL6NJ_G0001575	NA	0.727431	0.815673	0.288641	0.654483	0.727819	-0.259368	0.0339461	0.139816	-1.41306
MGP_C57BL6NJ_G0001576	NA	0.819509	0.888089	0.153056	0.498133	0.576784	-0.380724	0.295054	0.374635	-0.711226
MGP_C57BL6NJ_G0001577	NA	0.574988	0.681596	-0.553228	0.387053	0.471441	0.532957	0.0991432	0.202016	-0.718697
MGP_C57BL6NJ_G0001578	NA	0.00392186	0.0118995	0.677522	0.0277135	0.0463664	0.449888	0.0156568	0.0777714	1.00348
MGP_C57BL6NJ_G0001579	NA	0.942313	0.988133	-0.012274	0.0403546	0.0650909	0.446934	0.0187245	0.0892197	1.13191
MGP_C57BL6NJ_G0001580	NA	0.0673565	0.117299	-0.781681	0.230671	0.30073	0.414713	0.393923	0.481029	0.571095
MGP_C57BL6NJ_G0001581	NA	0.272468	0.381593	0.591282	0.216383	0.28404	0.960068	0.0120198	0.0636239	1.17933
MGP_C57BL6NJ_G0001582	NA	0.544704	0.653058	-0.38544	0.00161415	0.00760027	2.12103	0.0143521	0.0727464	1.66917
MGP_C57BL6NJ_G0001583	NA	0.00508037	0.0118995	-0.38544	0.00383025	0.00760027	0.442471	0.142822	0.202016	-0.193629
MGP_C57BL6NJ_G0001584	NA	0.00508037	0.0118995	-0.38544	0.00383025	0.00760027	0.442471	0.142822	0.202016	-0.193629
MGP_C57BL6NJ_G0001585	NA	0.970229	0.99069	0.0108004	0.0773488	0.113448	0.838712	0.357779	0.443028	-0.589869
MGP_C57BL6NJ_G0001586	NA	0.974378	0.99069	0.0108004	0.00383025	0.00760027	0.442471	0.567115	0.643352	0.202612
MGP_C57BL6NJ_G0001587	NA	0.00508037	0.0118995	-0.38544	0.00383025	0.00760027	0.442471	0.142822	0.202016	-0.193629
MGP_C57BL6NJ_G0001588	NA	0.980202	0.99069	0.0108004	0.931609	0.947237	0.0462304	0.142822	0.202016	-0.193629
MGP_C57BL6NJ_G0001589	NA	0.00508037	0.0118995	-0.38544	0.00383025	0.00760027	0.442471	0.142822	0.202016	-0.193629
MGP_C57BL6NJ_G0001590	NA	0.970229	0.99069	0.0108004	0.00383025	0.00760027	0.442471	0.142822	0.202016	-0.193629
MGP_C57BL6NJ_G0001591	NA	0.00508037	0.0118995	-0.38544	0.00383025	0.00760027	0.442471	0.142822	0.202016	-0.193629
MGP_C57BL6NJ_G0001592	NA	0.00508037	0.0118995	-0.38544	0.00383025	0.00760027	0.442471	0.142822	0.202016	-0.193629
MGP_C57BL6NJ_G0001593	NA	0.00508037	0.0118995	-0.38544	0.0773488	0.113448	0.838712	0.142822	0.202016	-0.193629
MGP_C57BL6NJ_G0001594	NA	0.00508037	0.0118995	-0.38544	0.00383025	0.00760027	0.442471	0.142822	0.202016	-0.193629
MGP_C57BL6NJ_G0001595	NA	0.00508037	0.0118995	-0.38544	0.00383025	0.00760027	0.442471	0.142822	0.202016	-0.193629
MGP_C57BL6NJ_G0001596	NA	0.00508037	0.0118995	-0.38544	0.00383025	0.00760027	0.442471	0.142822	0.202016	-0.193629
MGP_C57BL6NJ_G0001597	NA	0.00508037	0.0118995	-0.38544	0.00383025	0.00760027	0.442471	0.142822	0.202016	-0.193629
MGP_C57BL6NJ_G0001598	NA	0.496627	0.608542	-0.38544	0.0572666	0.0873636	0.838712	0.142822	0.202016	-0.193629
MGP_C57BL6NJ_G0001599	NA	0.00508037	0.0118995	-0.38544	0.00383025	0.00760027	0.442471	0.142822	0.202016	-0.193629
MGP_C57BL6NJ_G0001600	NA	0.00508037	0.0118995	-0.38544	0.00383025	0.00760027	0.442471	0.142822	0.202016	-0.193629
MGP_C57BL6NJ_G0001601	NA	0.00508037	0.0118995	-0.38544	0.00383025	0.00760027	0.442471	0.142822	0.202016	-0.193629
MGP_C57BL6NJ_G0001602	NA	0.00508037	0.0118995	-0.38544	0.00383025	0.00760027	0.442471	0.142822	0.202016	-0.193629
MGP_C57BL6NJ_G0001603	NA	0.00508037	0.0118995	-0.38544	0.00383025	0.00760027	0.442471	0.142822	0.202016	-0.193629
MGP_C57BL6NJ_G0001604	NA	0.00508037	0.0118995	-0.38544	0.00383025	0.00760027	0.442471	0.142822	0.202016	-0.193629
MGP_C57BL6NJ_G0001605	NA	0.00508037	0.0118995	-0.38544	0.00383025	0.00760027	0.442471	0.142822	0.202016	-0.193629
MGP_C57BL6NJ_G0001606	NA	0.00508037	0.0118995	-0.38544	0.00383025	0.00760027	0.442471	0.142822	0.202016	-0.193629
MGP_C57BL6NJ_G0001607	NA	0.509519	0.619756	-0.38544	0.91164	0.932685	0.0462304	0.142822	0.202016	-0.193629
MGP_C57BL6NJ_G0001608	NA	0.0755641	0.12867	-0.781681	0.465031	0.544538	-0.35001	0.142822	0.202016	-0.193629
MGP_C57BL6NJ_G0001609	NA	0.974378	0.99069	0.0108004	0.913394	0.932685	0.0462304	0.142822	0.202016	-0.193629
MGP_C57BL6NJ_G0001610	NA	0.00508037	0.0118995	-0.38544	0.00383025	0.00760027	0.442471	0.142822	0.202016	-0.193629
MGP_C57BL6NJ_G0001611	NA	0.00508037	0.0118995	-0.38544	0.00383025	0.00760027	0.442471	0.142822	0.202016	-0.193629
MGP_C57BL6NJ_G0001612	NA	0.00508037	0.0118995	-0.38544	0.141613	0.194533	0.838712	0.142822	0.202016	-0.193629
MGP_C57BL6NJ_G0001613	NA	0.00508037	0.0118995	-0.38544	0.00383025	0.00760027	0.442471	0.142822	0.202016	-0.193629
MGP_C57BL6NJ_G0001614	NA	0.750503	0.833821	-0.0798422	0.544643	0.622274	0.53607	0.34334	0.427375	-0.774111
MGP_C57BL6NJ_G0001615	NA	0.378356	0.495674	0.0987649	0.179895	0.240709	-0.318251	0.649887	0.715947	0.0929719
MGP_C57BL6NJ_G0001616	NA	0.00508037	0.0118995	-0.38544	0.00383025	0.00760027	0.442471	0.142822	0.202016	-0.193629
MGP_C57BL6NJ_G0001617	NA	0.0673565	0.117299	-0.781681	0.00383025	0.00760027	0.442471	0.142822	0.202016	-0.193629
MGP_C57BL6NJ_G0001618	NA	0.0584573	0.104494	-0.965922	0.00383025	0.00760027	0.442471	0.142822	0.202016	-0.193629
MGP_C57BL6NJ_G0001619	NA	0.00508037	0.0118995	-0.38544	0.0572666	0.0873636	0.838712	0.142822	0.202016	-0.193629
MGP_C57BL6NJ_G0001620	NA	0.289325	0.39996	0.407041	0.91164	0.932685	0.0462304	0.305891	0.386639	-0.589869
MGP_C57BL6NJ_G0001621	NA	0.00508037	0.0118995	-0.38544	0.00383025	0.00760027	0.442471	0.527154	0.611308	0.202612
MGP_C57BL6NJ_G0001622	NA	0.00508037	0.0118995	-0.38544	0.00383025	0.00760027	0.442471	0.142822	0.202016	-0.193629
MGP_C57BL6NJ_G0001623	NA	0.00508037	0.0118995	-0.38544	0.00383025	0.00760027	0.442471	0.237833	0.310489	-0.589869
MGP_C57BL6NJ_G0001624	NA	0.0259117	0.0518272	-1.17792	0.00383025	0.00760027	0.442471	0.142822	0.202016	-0.193629
MGP_C57BL6NJ_G0001625	NA	0.00508037	0.0118995	-0.38544	0.00383025	0.00760027	0.442471	0.142822	0.202016	-0.193629
MGP_C57BL6NJ_G0001626	NA	0.332293	0.448275	0.712639	0.0398334	0.0643286	1.70357	0.22714	0.299952	0.755336
MGP_C57BL6NJ_G0001627	NA	0.11201	0.180209	-0.781681	0.00383025	0.00760027	0.442471	0.680621	0.739263	-0.193629
MGP_C57BL6NJ_G0001628	NA	0.0366702	0.0699467	0.896751	0.018645	0.0323751	0.561835	0.568696	0.644808	0.314018
MGP_C57BL6NJ_G0001629	NA	0.6952	0.788512	0.236704	0.887141	0.926221	-0.0751263	0.613748	0.681635	0.386853
MGP_C57BL6NJ_G0001630	NA	0.304704	0.417407	-0.148462	0.21785	0.285764	-0.201148	0.338125	0.421727	0.189743
MGP_C57BL6NJ_G0001631	NA	0.588282	0.693733	0.121651	0.769796	0.831249	-0.0924486	0.107158	0.202016	-0.510816
MGP_C57BL6NJ_G0001632	NA	0.00508037	0.0118995	-0.38544	0.00383025	0.00760027	0.442471	0.142822	0.202016	-0.193629
MGP_C57BL6NJ_G0001633	NA	0.970229	0.99069	0.0108004	0.00383025	0.00760027	0.442471	0.142822	0.202016	-0.193629
MGP_C57BL6NJ_G0001634	NA	0.00508037	0.0118995	-0.38544	0.00383025	0.00760027	0.442471	0.142822	0.202016	-0.193629
MGP_C57BL6NJ_G0001635	NA	0.00508037	0.0118995	-0.38544	0.00383025	0.00760027	0.442471	0.142822	0.202016	-0.193629
MGP_C57BL6NJ_G0001636	NA	0.00508037	0.0118995	-0.38544	0.00383025	0.00760027	0.442471	0.142822	0.202016	-0.193629
MGP_C57BL6NJ_G0001637	NA	0.958451	0.99069	-0.039726	0.815027	0.87202	-0.177041	0.392708	0.479788	-0.489735
MGP_C57BL6NJ_G0001638	NA	0.0369247	0.0699467	-0.781681	0.00383025	0.00760027	0.442471	0.134518	0.202016	-0.589869
MGP_C57BL6NJ_G0001639	NA	0.00508037	0.0118995	-0.38544	0.0572666	0.0873636	0.838712	0.142822	0.202016	-0.193629
MGP_C57BL6NJ_G0001640	NA	0.974378	0.99069	0.0108004	0.911825	0.932685	0.0462304	0.663562	0.724662	0.202612
MGP_C57BL6NJ_G0001641	NA	0.00508037	0.0118995	-0.38544	0.00383025	0.00760027	0.442471	0.142822	0.202016	-0.193629
MGP_C57BL6NJ_G0001642	NA	0.00508037	0.0118995	-0.38544	0.00383025	0.00760027	0.442471	0.142822	0.202016	-0.193629
MGP_C57BL6NJ_G0001643	NA	0.98003	0.99069	0.0108004	0.913394	0.932685	0.0462304	0.142822	0.202016	-0.193629
MGP_C57BL6NJ_G0001644	NA	0.363817	0.480425	0.50064	0.146215	0.200153	1.02295	0.0377954	0.151097	-1.63897
MGP_C57BL6NJ_G0001645	NA	0.00508037	0.0118995	-0.38544	0.0108026	0.0197128	1.23495	0.142822	0.202016	-0.193629
MGP_C57BL6NJ_G0001646	NA	0.00508037	0.0118995	-0.38544	0.00383025	0.00760027	0.442471	0.134518	0.202016	-0.589869
MGP_C57BL6NJ_G0001647	NA	0.98003	0.99069	0.0108004	0.00383025	0.00760027	0.442471	0.567115	0.643352	0.202612
MGP_C57BL6NJ_G0001648	NA	0.970229	0.99069	0.0108004	0.00383025	0.00760027	0.442471	0.142822	0.202016	-0.193629
MGP_C57BL6NJ_G0001649	NA	0.120582	0.191556	-0.965922	0.00383025	0.00760027	0.442471	0.142822	0.202016	-0.193629
MGP_C57BL6NJ_G0001650	NA	0.00508037	0.0118995	-0.38544	0.00383025	0.00760027	0.442471	0.142822	0.202016	-0.193629
MGP_C57BL6NJ_G0001651	NA	0.00508037	0.0118995	-0.38544	0.00383025	0.00760027	0.442471	0.142822	0.202016	-0.193629
MGP_C57BL6NJ_G0001652	NA	0.00508037	0.0118995	-0.38544	0.00383025	0.00760027	0.442471	0.142822	0.202016	-0.193629
MGP_C57BL6NJ_G0001653	NA	0.703787	0.795827	0.195042	0.199184	0.263864	0.787099	0.195029	0.263179	0.783094
MGP_C57BL6NJ_G0001654	NA	0.0755641	0.12867	-0.781681	0.0251488	0.0424348	1.41919	0.588745	0.663325	-0.468513
MGP_C57BL6NJ_G0001655	NA	0.00508037	0.0118995	-0.38544	0.00383025	0.00760027	0.442471	0.142822	0.202016	-0.193629
MGP_C57BL6NJ_G0001656	NA	0.980202	0.99069	0.0108004	0.00383025	0.00760027	0.442471	0.142822	0.202016	-0.193629
MGP_C57BL6NJ_G0001657	NA	0.00508037	0.0118995	-0.38544	0.00383025	0.00760027	0.442471	0.142822	0.202016	-0.193629
MGP_C57BL6NJ_G0001658	NA	0.475025	0.589578	0.308436	0.36303	0.447413	0.261293	0.924744	0.94	0.0472228
MGP_C57BL6NJ_G0001659	NA	0.0755641	0.12867	-0.781681	0.854791	0.89861	0.136873	0.605979	0.674318	0.202612
MGP_C57BL6NJ_G0001660	NA	0.359146	0.475235	0.591282	0.233902	0.304516	-0.961206	0.7487	0.790741	0.202612
MGP_C57BL6NJ_G0001661	NA	0.326718	0.442206	0.211643	0.066728	0.100286	0.627529	0.212347	0.282622	0.338972
MGP_C57BL6NJ_G0001662	NA	0.510861	0.621076	0.528398	0.469855	0.548491	-0.253779	0.0311676	0.130784	-1.84148
MGP_C57BL6NJ_G0001663	NA	0.209352	0.306586	-0.413198	0.30649	0.386884	-0.718493	0.323062	0.405381	-0.589869
MGP_C57BL6NJ_G0001664	NA	0.816952	0.886216	-0.201199	0.0378859	0.0615365	1.87832	0.546658	0.629847	-0.405628
MGP_C57BL6NJ_G0001665	NA	0.62988	0.731227	-0.183456	0.0837419	0.12173	0.281076	0.48725	0.576577	0.254175
MGP_C57BL6NJ_G0001666	NA	0.164437	0.249847	0.462899	0.00263754	0.00760027	1.03663	0.00242194	0.0195703	0.725225
MGP_C57BL6NJ_G0001667	NA	0.107363	0.174807	1.18126	0.858591	0.901497	-0.138011	0.080592	0.202016	1.39133
MGP_C57BL6NJ_G0001668	NA	0.02866	0.0566052	-0.254876	0.0916334	0.131733	-0.322151	0.0234593	0.105543	0.41524
MGP_C57BL6NJ_G0001669	NA	0.636646	0.737603	-0.38544	0.0702423	0.105064	-0.930492	0.243589	0.317088	-0.898893
MGP_C57BL6NJ_G0001670	NA	0.577202	0.683552	-0.38544	0.913394	0.932685	0.0462304	0.142822	0.202016	-0.193629
MGP_C57BL6NJ_G0001671	NA	0.105631	0.172321	1.29312	0.0400886	0.0647009	1.44991	0.0931374	0.202016	0.935165
MGP_C57BL6NJ_G0001672	NA	0.0406031	0.0760609	1.71013	0.200611	0.265506	0.421249	0.800435	0.835525	-0.221387
MGP_C57BL6NJ_G0001673	NA	0.00508037	0.0118995	-0.38544	0.00383025	0.00760027	0.442471	0.142822	0.202016	-0.193629
MGP_C57BL6NJ_G0001674	NA	0.980202	0.99069	0.0108004	0.91164	0.932685	0.0462304	0.142822	0.202016	-0.193629
MGP_C57BL6NJ_G0001675	NA	0.0755641	0.12867	-0.781681	0.458694	0.53923	-0.35001	0.142822	0.202016	-0.193629
MGP_C57BL6NJ_G0001676	NA	0.237396	0.340295	-0.903038	0.497066	0.575736	-0.506494	0.105478	0.202016	0.995093
MGP_C57BL6NJ_G0001677	NA	0.00508037	0.0118995	-0.38544	0.911825	0.932685	0.0462304	0.499621	0.588134	0.386853
MGP_C57BL6NJ_G0001678	NA	0.00508037	0.0118995	-0.38544	0.00383025	0.00760027	0.442471	0.142822	0.202016	-0.193629
MGP_C57BL6NJ_G0001679	NA	0.654597	0.753092	0.316398	0.337392	0.420992	0.748069	0.304701	0.385277	0.904451
MGP_C57BL6NJ_G0001680	NA	0.980202	0.99069	0.0108004	0.00383025	0.00760027	0.442471	0.142822	0.202016	-0.193629
MGP_C57BL6NJ_G0001681	NA	0.00508037	0.0118995	-0.38544	0.00383025	0.00760027	0.442471	0.142822	0.202016	-0.193629
MGP_C57BL6NJ_G0001682	NA	0.0828415	0.139433	-0.965922	0.874848	0.915619	-0.138011	0.0353973	0.143705	-0.98611
MGP_C57BL6NJ_G0001683	NA	0.509519	0.619756	-0.38544	0.412122	0.494641	0.442471	0.195832	0.263846	-0.774111
MGP_C57BL6NJ_G0001684	NA	0.454091	0.569788	-0.38544	0.275638	0.352132	0.838712	0.0306306	0.129163	-0.98611
MGP_C57BL6NJ_G0001685	NA	0.0010848	0.0118995	-1.57416	0.00383025	0.00760027	0.442471	0.142822	0.202016	-0.193629
MGP_C57BL6NJ_G0001686	NA	0.139467	0.217068	-1.5464	0.914298	0.933283	0.118607	0.0487818	0.183689	-1.70185
MGP_C57BL6NJ_G0001687	NA	0.296764	0.408539	0.591282	0.913394	0.932685	0.0462304	0.134518	0.202016	-0.589869
MGP_C57BL6NJ_G0001688	NA	0.556511	0.66413	0.316398	0.260615	0.335063	0.950576	0.109891	0.202016	-0.895468
MGP_C57BL6NJ_G0001689	NA	0.0022407	0.0118995	1.84777	0.000387782	0.00488556	2.06174	0.006327	0.039577	1.08567
MGP_C57BL6NJ_G0001690	NA	0.760296	0.841414	0.32767	0.0244612	0.0414276	2.06256	0.0388215	0.154224	0.967335
MGP_C57BL6NJ_G0001691	NA	0.00508037	0.0118995	-0.38544	0.00383025	0.00760027	0.442471	0.142822	0.202016	-0.193629
MGP_C57BL6NJ_G0001692	NA	0.00508037	0.0118995	-0.38544	0.00383025	0.00760027	0.442471	0.142822	0.202016	-0.193629
MGP_C57BL6NJ_G0001693	NA	0.00508037	0.0118995	-0.38544	0.00383025	0.00760027	0.442471	0.142822	0.202016	-0.193629
MGP_C57BL6NJ_G0001694	NA	0.153525	0.23562	0.905636	0.00524303	0.0101595	3.21372	0.195796	0.263846	0.997459
MGP_C57BL6NJ_G0001695	NA	0.986216	0.991466	0.0108004	0.0117804	0.0213249	2.12103	0.0744459	0.202016	0.755336
MGP_C57BL6NJ_G0001696	NA	0.335508	0.450921	0.407041	0.634185	0.708969	0.442471	0.658112	0.723864	-0.193629
MGP_C57BL6NJ_G0001697	NA	0.0755641	0.12867	-0.781681	0.00383025	0.00760027	0.442471	0.142822	0.202016	-0.193629
MGP_C57BL6NJ_G0001698	NA	0.0369247	0.0699467	-0.781681	0.00383025	0.00760027	0.442471	0.134518	0.202016	-0.589869
MGP_C57BL6NJ_G0001699	NA	0.00508037	0.0118995	-0.38544	0.00383025	0.00760027	0.442471	0.605979	0.674318	0.202612
MGP_C57BL6NJ_G0001700	NA	0.00508037	0.0118995	-0.38544	0.00383025	0.00760027	0.442471	0.142822	0.202016	-0.193629
MGP_C57BL6NJ_G0001701	NA	0.00508037	0.0118995	-0.38544	0.00383025	0.00760027	0.442471	0.142822	0.202016	-0.193629
MGP_C57BL6NJ_G0001702	NA	0.00508037	0.0118995	-0.38544	0.00383025	0.00760027	0.442471	0.567115	0.643352	0.202612
MGP_C57BL6NJ_G0001703	NA	0.974378	0.99069	0.0108004	0.00383025	0.00760027	0.442471	0.142822	0.202016	-0.193629
MGP_C57BL6NJ_G0001704	NA	0.00508037	0.0118995	-0.38544	0.00383025	0.00760027	0.442471	0.142822	0.202016	-0.193629
MGP_C57BL6NJ_G0001705	NA	0.974378	0.99069	0.0108004	0.00383025	0.00760027	0.442471	0.142822	0.202016	-0.193629
MGP_C57BL6NJ_G0001706	NA	0.00508037	0.0118995	-0.38544	0.00383025	0.00760027	0.442471	0.142822	0.202016	-0.193629
MGP_C57BL6NJ_G0001707	NA	0.980202	0.99069	0.0108004	0.00383025	0.00760027	0.442471	0.142822	0.202016	-0.193629
MGP_C57BL6NJ_G0001708	NA	0.986216	0.991466	0.0108004	0.389153	0.472817	-0.35001	0.142822	0.202016	-0.193629
MGP_C57BL6NJ_G0001709	NA	0.00508037	0.0118995	-0.38544	0.00383025	0.00760027	0.442471	0.291653	0.370822	-0.589869
MGP_C57BL6NJ_G0001710	NA	0.0217834	0.044488	-0.736732	0.00697408	0.0132111	-1.30146	0.325951	0.408539	-0.350112
MGP_C57BL6NJ_G0001711	NA	0.00508037	0.0118995	-0.38544	0.00383025	0.00760027	0.442471	0.142822	0.202016	-0.193629
MGP_C57BL6NJ_G0001712	NA	0.00508037	0.0118995	-0.38544	0.00383025	0.00760027	0.442471	0.134518	0.202016	-0.589869
MGP_C57BL6NJ_G0001713	NA	0.366524	0.483254	0.24305	0.0175447	0.0306002	0.763489	0.23707	0.310489	0.424716
MGP_C57BL6NJ_G0001714	NA	0.128628	0.202616	-0.697508	0.644813	0.718913	-0.128914	0.293326	0.372718	0.336243
MGP_C57BL6NJ_G0001715	NA	0.328166	0.443727	-0.753923	0.0449427	0.0711416	0.838712	0.777637	0.815456	0.265496
MGP_C57BL6NJ_G0001716	NA	0.750126	0.83357	0.195042	0.0169492	0.0296511	1.23495	0.469411	0.55849	0.386853
MGP_C57BL6NJ_G0001717	NA	0.744331	0.829441	0.345801	0.742193	0.806225	-0.348781	0.780696	0.818111	0.382855
MGP_C57BL6NJ_G0001718	NA	0.453366	0.569594	-0.11808	0.178091	0.238482	-0.21592	0.167138	0.230546	-0.254442
MGP_C57BL6NJ_G0001719	NA	0.985884	0.991466	0.0108004	0.448063	0.52882	0.442471	0.707437	0.761506	-0.193629
MGP_C57BL6NJ_G0001720	NA	0.0314949	0.0614951	1.50512	0.155943	0.212036	-1.11473	0.669211	0.729685	-0.314986
MGP_C57BL6NJ_G0001721	NA	0.11201	0.180209	-0.781681	0.913394	0.932685	0.0462304	0.0811831	0.202016	-0.589869
MGP_C57BL6NJ_G0001722	NA	0.00508037	0.0118995	-0.38544	0.158063	0.214471	1.02295	0.499621	0.588134	0.386853
MGP_C57BL6NJ_G0001723	NA	0.58475	0.690202	0.358385	0.788832	0.848655	0.227515	0.160279	0.222351	0.995093
MGP_C57BL6NJ_G0001724	NA	0.00508037	0.0118995	-0.38544	0.00383025	0.00760027	0.442471	0.142822	0.202016	-0.193629
MGP_C57BL6NJ_G0001725	NA	0.00508037	0.0118995	-0.38544	0.00383025	0.00760027	0.442471	0.605979	0.674318	0.202612
MGP_C57BL6NJ_G0001726	NA	0.051247	0.0932438	-0.903038	0.00218478	0.00760027	1.21551	0.465465	0.55492	0.492248
MGP_C57BL6NJ_G0001727	NA	0.0399044	0.0749624	1.26536	0.674212	0.746125	0.321114	0.477626	0.566722	0.50821
MGP_C57BL6NJ_G0001728	NA	0.152585	0.234514	-0.965922	0.0335402	0.0551317	1.41919	0.499257	0.588134	-0.499227
MGP_C57BL6NJ_G0001729	NA	0.00315041	0.0118995	-1.7584	0.657004	0.730168	-0.0643883	0.988941	0.991976	-0.00938743
MGP_C57BL6NJ_G0001730	NA	0.327941	0.443526	0.500182	0.655644	0.728973	-0.356123	0.556783	0.638951	-0.362995
MGP_C57BL6NJ_G0001731	NA	0.00508037	0.0118995	-0.38544	0.00383025	0.00760027	0.442471	0.142822	0.202016	-0.193629
MGP_C57BL6NJ_G0001732	NA	0.984182	0.991466	0.0108004	0.149368	0.203987	1.14431	0.0578094	0.202016	-0.37787
MGP_C57BL6NJ_G0001733	NA	0.0119125	0.025877	-1.1824	0.024121	0.0409003	-2.08939	0.0897185	0.202016	-1.73583
MGP_C57BL6NJ_G0001734	NA	0.00508037	0.0118995	-0.38544	0.00383025	0.00760027	0.442471	0.134518	0.202016	-0.589869
MGP_C57BL6NJ_G0001735	NA	0.00508037	0.0118995	-0.38544	0.00383025	0.00760027	0.442471	0.142822	0.202016	-0.193629
MGP_C57BL6NJ_G0001736	NA	0.929834	0.978125	0.0736851	0.220052	0.288227	-0.534252	0.663562	0.724662	0.202612
MGP_C57BL6NJ_G0001737	NA	0.00508037	0.0118995	-0.38544	0.00383025	0.00760027	0.442471	0.142822	0.202016	-0.193629
MGP_C57BL6NJ_G0001738	NA	0.00508037	0.0118995	-0.38544	0.00383025	0.00760027	0.442471	0.142822	0.202016	-0.193629
MGP_C57BL6NJ_G0001739	NA	0.00508037	0.0118995	-0.38544	0.00383025	0.00760027	0.442471	0.142822	0.202016	-0.193629
MGP_C57BL6NJ_G0001740	NA	0.00508037	0.0118995	-0.38544	0.00383025	0.00760027	0.442471	0.142822	0.202016	-0.193629
MGP_C57BL6NJ_G0001741	NA	0.00508037	0.0118995	-0.38544	0.00383025	0.00760027	0.442471	0.142822	0.202016	-0.193629
MGP_C57BL6NJ_G0001742	NA	0.494432	0.606902	-0.38544	0.351953	0.435971	0.442471	0.134518	0.202016	-0.589869
MGP_C57BL6NJ_G0001743	NA	0.687623	0.78183	0.0671397	0.00123684	0.00760027	0.662804	0.00589594	0.0375318	0.733378
MGP_C57BL6NJ_G0001744	NA	0.98913	0.992482	0.0108004	0.747422	0.810833	0.230472	0.268994	0.345378	0.598852
MGP_C57BL6NJ_G0001745	NA	0.212707	0.310791	-0.143765	0.00616054	0.0117836	-0.641683	0.0135444	0.0696229	-0.852667
MGP_C57BL6NJ_G0001746	NA	0.756589	0.838237	-0.35696	0.145583	0.199401	1.72493	0.885061	0.906885	-0.17251
MGP_C57BL6NJ_G0001747	NA	0.0435466	0.0808581	-0.270779	0.00368636	0.00760027	-0.517199	0.0255626	0.112635	-0.453376
MGP_C57BL6NJ_G0001748	NA	0.236197	0.338908	-0.132923	0.88659	0.92581	0.015384	0.281561	0.359569	0.130023
MGP_C57BL6NJ_G0001749	NA	0.0673565	0.117299	-0.781681	0.68588	0.756491	-0.138011	0.142822	0.202016	-0.193629
MGP_C57BL6NJ_G0001750	NA	0.0259117	0.0518272	-1.17792	0.0815676	0.118914	-0.746251	0.718202	0.768384	-0.193629
MGP_C57BL6NJ_G0001751	NA	0.190544	0.283191	1.15054	0.694698	0.764903	-0.322252	0.710561	0.763489	0.23037
MGP_C57BL6NJ_G0001752	NA	0.910534	0.963768	-0.0798422	0.780974	0.841413	-0.238145	0.985846	0.991297	-0.00938743
MGP_C57BL6NJ_G0001753	NA	0.417627	0.535113	-0.569682	0.0300211	0.0498026	1.41919	0.19254	0.260342	0.598852
MGP_C57BL6NJ_G0001754	NA	0.494432	0.606902	-0.38544	0.0641568	0.0968362	1.23495	0.134518	0.202016	-0.589869
MGP_C57BL6NJ_G0001755	NA	0.389842	0.506203	0.407041	0.00383025	0.00760027	0.442471	0.134518	0.202016	-0.589869
MGP_C57BL6NJ_G0001756	NA	0.0683329	0.118798	-1.35833	0.944416	0.954473	-0.0656343	0.352241	0.437039	-0.825265
MGP_C57BL6NJ_G0001757	NA	0.970229	0.99069	0.0108004	0.0572666	0.0873636	0.838712	0.605979	0.674318	0.202612
MGP_C57BL6NJ_G0001758	NA	0.00999979	0.0220627	0.473451	0.0463479	0.0731615	0.273036	0.167931	0.231469	0.438997
MGP_C57BL6NJ_G0001759	NA	0.148176	0.228846	0.254168	0.10944	0.154586	0.487602	0.00547744	0.0353774	0.607528
MGP_C57BL6NJ_G0001760	NA	0.544775	0.653065	-0.257151	1.11028e-05	0.00078329	-0.952855	0.0741126	0.202016	0.757823
MGP_C57BL6NJ_G0001761	NA	0.00508037	0.0118995	-0.38544	0.00383025	0.00760027	0.442471	0.142822	0.202016	-0.193629
MGP_C57BL6NJ_G0001762	NA	0.974378	0.99069	0.0108004	0.00383025	0.00760027	0.442471	0.142822	0.202016	-0.193629
MGP_C57BL6NJ_G0001763	NA	0.604785	0.708418	0.156012	0.0071422	0.0134994	1.35764	0.155861	0.218339	1.33856
MGP_C57BL6NJ_G0001764	NA	0.495159	0.607613	-0.387837	0.0578528	0.0881563	0.841108	0.237833	0.310489	-0.589869
MGP_C57BL6NJ_G0001765	NA	0.297623	0.409529	0.775524	0.719907	0.786946	0.230472	1.22292e-05	0.0010976	1.39133
MGP_C57BL6NJ_G0001766	NA	0.210553	0.30806	0.845268	0.323928	0.406426	-0.422387	0.807757	0.841928	-0.193629
MGP_C57BL6NJ_G0001767	NA	0.750926	0.834143	-0.274034	0.00588247	0.0112958	-1.6919	0.217112	0.288237	-0.98611
MGP_C57BL6NJ_G0001768	NA	0.436223	0.552583	-0.38544	0.0383403	0.0621469	1.23495	0.142822	0.202016	-0.193629
MGP_C57BL6NJ_G0001769	NA	0.0350802	0.0675508	0.525995	0.00496053	0.00965031	0.910321	0.000269108	0.00457005	1.11262
MGP_C57BL6NJ_G0001770	NA	0.574118	0.680781	-0.469547	0.0442505	0.0707707	-1.24558	0.0108019	0.0590089	-2.33132
MGP_C57BL6NJ_G0001771	NA	0.466694	0.581627	-0.311879	0.0667594	0.10033	-1.02025	0.0584065	0.202016	-0.895692
MGP_C57BL6NJ_G0001772	NA	0.00508037	0.0118995	-0.38544	0.00383025	0.00760027	0.442471	0.142822	0.202016	-0.193629
MGP_C57BL6NJ_G0001773	NA	0.0690527	0.119877	-1.7679	0.529867	0.607876	-0.471367	0.26028	0.33553	-0.98611
MGP_C57BL6NJ_G0001774	NA	0.0432175	0.0803487	-1.36216	0.000640323	0.00674926	1.81543	0.69425	0.751168	-0.314986
MGP_C57BL6NJ_G0001775	NA	0.538687	0.647298	-0.561342	0.193127	0.256569	0.53607	0.360553	0.446126	-0.314986
MGP_C57BL6NJ_G0001776	NA	0.853392	0.916888	-0.105176	0.538226	0.616004	-0.481277	0.734034	0.780547	-0.294429
MGP_C57BL6NJ_G0001777	NA	0.725005	0.813574	0.195042	0.699376	0.769147	-0.179997	0.00151479	0.0140273	-1.71135
MGP_C57BL6NJ_G0001778	NA	0.545409	0.653565	-0.38544	0.00787855	0.0147726	1.63119	0.527154	0.611308	0.202612
MGP_C57BL6NJ_G0001779	NA	0.691486	0.785114	-0.152219	0.522617	0.601092	-0.35001	0.306919	0.38782	0.571095
MGP_C57BL6NJ_G0001780	NA	0.294451	0.405926	0.457216	0.246926	0.319499	0.738804	0.00224357	0.0185447	1.30027
MGP_C57BL6NJ_G0001781	NA	0.0406252	0.0760938	0.610916	0.489188	0.567882	-0.115688	0.897119	0.916941	0.0585443
MGP_C57BL6NJ_G0001782	NA	0.650164	0.749125	0.316398	0.737322	0.801823	0.230472	0.76613	0.805239	0.293254
MGP_C57BL6NJ_G0001783	NA	0.891429	0.948284	-0.0631893	0.00337041	0.00760027	2.89451	0.118974	0.202016	0.717372
MGP_C57BL6NJ_G0001784	NA	0.00623571	0.0143464	-1.7584	0.055976	0.0862657	-0.930492	0.00741184	0.0445493	-1.56659
MGP_C57BL6NJ_G0001785	NA	0.551599	0.659061	0.069226	0.0012026	0.00760027	-1.29829	0.116129	0.202016	-0.372546
MGP_C57BL6NJ_G0001786	NA	0.733333	0.820938	0.0428761	0.759491	0.821823	-0.124266	0.709788	0.762798	0.137728
MGP_C57BL6NJ_G0001787	NA	0.476139	0.590159	-0.38544	0.00383025	0.00760027	0.442471	0.567115	0.643352	0.202612
MGP_C57BL6NJ_G0001788	NA	0.120582	0.191556	-0.965922	0.00383025	0.00760027	0.442471	0.235992	0.309661	0.598852
MGP_C57BL6NJ_G0001789	NA	0.00508037	0.0118995	-0.38544	0.00383025	0.00760027	0.442471	0.142822	0.202016	-0.193629
MGP_C57BL6NJ_G0001790	NA	0.114413	0.183393	1.37414	0.152574	0.207924	0.690801	0.0554883	0.202016	1.04964
MGP_C57BL6NJ_G0001791	NA	0.088427	0.147601	0.736036	0.111388	0.157051	1.14431	0.910023	0.92782	0.0812551
MGP_C57BL6NJ_G0001792	NA	0.278332	0.388342	0.254918	0.176022	0.236034	-0.484025	0.456986	0.546476	-0.272623
MGP_C57BL6NJ_G0001793	NA	0.0467713	0.0861221	0.987523	0.14151	0.194477	-1.15376	0.743714	0.787337	0.274988
MGP_C57BL6NJ_G0001794	NA	0.00508037	0.0118995	-0.38544	0.00383025	0.00760027	0.442471	0.142822	0.202016	-0.193629
MGP_C57BL6NJ_G0001795	NA	0.00508037	0.0118995	-0.38544	0.00383025	0.00760027	0.442471	0.195832	0.263846	-0.774111
MGP_C57BL6NJ_G0001796	NA	0.389842	0.506203	0.407041	0.40691	0.489556	0.442471	0.142822	0.202016	-0.193629
MGP_C57BL6NJ_G0001797	NA	0.00508037	0.0118995	-0.38544	0.00383025	0.00760027	0.442471	0.142822	0.202016	-0.193629
MGP_C57BL6NJ_G0001798	NA	0.300336	0.412351	0.591282	3.15439e-06	0.000528581	3.09776	0.00439238	0.0300506	1.92316
MGP_C57BL6NJ_G0001799	NA	0.367594	0.484262	0.316398	0.377687	0.461876	-0.718493	0.00920354	0.0521923	2.39383
MGP_C57BL6NJ_G0001800	NA	0.00508037	0.0118995	-0.38544	0.0572666	0.0873636	0.838712	0.0316175	0.132253	1.80496
MGP_C57BL6NJ_G0001801	NA	0.0691185	0.119971	1.19952	0.825654	0.875957	-0.138011	0.0988609	0.202016	0.783094
MGP_C57BL6NJ_G0001802	NA	0.55309	0.660612	-0.38544	0.91164	0.932685	0.0462304	0.0811831	0.202016	-0.589869
MGP_C57BL6NJ_G0001803	NA	0.392139	0.50866	-0.24012	0.797667	0.856322	0.0754392	0.0432891	0.168264	0.357405
MGP_C57BL6NJ_G0001804	NA	0.543077	0.651568	-0.38544	0.725964	0.792155	0.230472	0.291435	0.370659	-0.774111
MGP_C57BL6NJ_G0001805	NA	0.436223	0.552583	-0.38544	0.00383025	0.00760027	0.442471	0.663562	0.724662	0.202612
MGP_C57BL6NJ_G0001806	NA	0.948121	0.99069	-0.00782814	0.723467	0.790038	0.0524449	0.054247	0.19948	-0.317982
MGP_C57BL6NJ_G0001807	NA	0.193144	0.286391	-0.194732	0.285952	0.364013	0.189219	0.540993	0.624175	0.118967
MGP_C57BL6NJ_G0001808	NA	0.00508037	0.0118995	-0.38544	0.827658	0.875957	0.0462304	0.142822	0.202016	-0.193629
MGP_C57BL6NJ_G0001809	NA	0.509519	0.619756	-0.38544	0.26512	0.340176	-0.534252	0.235992	0.309661	0.598852
MGP_C57BL6NJ_G0001810	NA	0.00508037	0.0118995	-0.38544	0.00383025	0.00760027	0.442471	0.142822	0.202016	-0.193629
MGP_C57BL6NJ_G0001811	NA	0.98298	0.991466	0.0108004	0.810107	0.86766	0.25823	0.989365	0.991976	-0.00938743
MGP_C57BL6NJ_G0001812	NA	0.980202	0.99069	0.0108004	0.00383025	0.00760027	0.442471	0.142822	0.202016	-0.193629
MGP_C57BL6NJ_G0001813	NA	0.00508037	0.0118995	-0.38544	0.00383025	0.00760027	0.442471	0.142822	0.202016	-0.193629
MGP_C57BL6NJ_G0001814	NA	0.375036	0.492314	-0.437053	0.0888849	0.128181	0.92236	0.979459	0.986202	0.0213268
MGP_C57BL6NJ_G0001815	NA	0.436223	0.552583	-0.38544	0.00383025	0.00760027	0.442471	0.142822	0.202016	-0.193629
MGP_C57BL6NJ_G0001816	NA	0.00508037	0.0118995	-0.38544	0.00383025	0.00760027	0.442471	0.142822	0.202016	-0.193629
MGP_C57BL6NJ_G0001817	NA	0.876594	0.935943	0.101443	0.000615731	0.00657606	-1.32673	0.134518	0.202016	-0.589869
MGP_C57BL6NJ_G0001818	NA	0.00508037	0.0118995	-0.38544	0.00383025	0.00760027	0.442471	0.142822	0.202016	-0.193629
MGP_C57BL6NJ_G0001819	NA	0.0673565	0.117299	-0.781681	0.465248	0.544538	0.442471	0.580738	0.655766	-0.37787
MGP_C57BL6NJ_G0001820	NA	0.335508	0.450921	0.407041	0.00383025	0.00760027	0.442471	0.134518	0.202016	-0.589869
MGP_C57BL6NJ_G0001821	NA	0.276312	0.385968	-0.660324	0.303456	0.383456	0.838712	0.00207823	0.0175594	-2.30746
MGP_C57BL6NJ_G0001822	NA	0.970229	0.99069	0.0108004	0.911825	0.932685	0.0462304	0.527154	0.611308	0.202612
MGP_C57BL6NJ_G0001823	NA	0.00508037	0.0118995	-0.38544	0.911825	0.932685	0.0462304	0.527154	0.611308	0.202612
MGP_C57BL6NJ_G0001824	NA	0.613908	0.717142	-0.119958	0.156885	0.213133	-0.870434	0.355743	0.440946	0.33524
MGP_C57BL6NJ_G0001825	NA	0.974378	0.99069	0.0108004	0.0383403	0.0621469	1.23495	0.605979	0.674318	0.202612
MGP_C57BL6NJ_G0001826	NA	0.00144728	0.0118995	0.96808	9.17621e-05	0.00211032	1.49782	0.000759521	0.0086981	1.00779
MGP_C57BL6NJ_G0001827	NA	0.0129868	0.0279537	-0.39279	0.0158607	0.0279442	-0.855617	0.128346	0.202016	-0.500053
MGP_C57BL6NJ_G0001828	NA	0.991041	0.993192	0.0108004	0.00383025	0.00760027	0.442471	0.0465971	0.177509	0.995093
MGP_C57BL6NJ_G0001829	NA	0.00508037	0.0118995	-0.38544	0.00383025	0.00760027	0.442471	0.142822	0.202016	-0.193629
MGP_C57BL6NJ_G0001830	NA	0.988805	0.992482	0.0108004	0.021173	0.0363525	1.41919	1.40585e-05	0.00115552	-1.96283
MGP_C57BL6NJ_G0001831	NA	0.0586385	0.104754	1.08112	0.0144532	0.0256824	1.93679	0.0760049	0.202016	1.61756
MGP_C57BL6NJ_G0001832	NA	0.575005	0.681598	0.418313	0.302902	0.382894	0.898964	0.0270908	0.11774	1.63833
MGP_C57BL6NJ_G0001833	NA	0.278399	0.388396	-0.271194	0.355873	0.440163	-0.390945	0.740972	0.785511	-0.102134
MGP_C57BL6NJ_G0001834	NA	0.000474819	0.0118995	-1.62268	0.421997	0.504122	0.442471	0.226189	0.298945	-0.823892
MGP_C57BL6NJ_G0001835	NA	0.343801	0.458904	-0.358207	0.0705422	0.105463	-1.27775	0.916002	0.932752	0.0357556
MGP_C57BL6NJ_G0001836	NA	0.687095	0.78138	0.0317915	0.612278	0.68779	-0.184151	0.262594	0.338069	0.266081
MGP_C57BL6NJ_G0001837	NA	0.841071	0.906707	-0.0462676	0.665208	0.737869	0.0578051	0.0185139	0.0883907	0.686007
MGP_C57BL6NJ_G0001838	NA	0.225359	0.325963	-0.781681	0.387114	0.471441	0.626712	0.567115	0.643352	0.202612
MGP_C57BL6NJ_G0001839	NA	0.0539936	0.0975417	0.769682	0.0256577	0.04321	0.950118	0.0178357	0.085921	2.00811
MGP_C57BL6NJ_G0001840	NA	0.174223	0.26259	0.409997	0.000333778	0.00443095	2.07205	0.636797	0.703299	-0.256514
MGP_C57BL6NJ_G0001841	NA	0.158743	0.242559	0.528398	0.0107168	0.019606	2.09981	0.114042	0.202016	0.974835
MGP_C57BL6NJ_G0001842	NA	0.00508037	0.0118995	-0.38544	0.0732166	0.109069	1.23495	0.144166	0.203741	0.783094
MGP_C57BL6NJ_G0001843	NA	0.626223	0.72806	-0.123623	0.43504	0.516864	-0.116197	0.0910143	0.202016	-0.415613
MGP_C57BL6NJ_G0001844	NA	0.426001	0.54241	-0.38544	0.913394	0.932685	0.0462304	0.527154	0.611308	0.202612
MGP_C57BL6NJ_G0001845	NA	0.680411	0.775455	-0.145817	0.0136116	0.0243151	-0.643096	0.00252817	0.0201669	-1.01495
MGP_C57BL6NJ_G0001846	NA	0.00512624	0.0119973	-0.38449	0.104783	0.148594	0.518792	0.360696	0.446263	-0.236853
MGP_C57BL6NJ_G0001847	NA	0.751647	0.834257	0.195042	0.0250847	0.0423491	1.23495	0.567115	0.643352	0.202612
MGP_C57BL6NJ_G0001848	NA	0.420286	0.53703	0.407041	0.913394	0.932685	0.0462304	0.567115	0.643352	0.202612
MGP_C57BL6NJ_G0001849	NA	0.520782	0.631082	-0.357682	0.400284	0.483652	0.230472	0.0303864	0.128747	1.21005
MGP_C57BL6NJ_G0001850	NA	0.74597	0.830791	-0.201199	0.72789	0.793961	0.230472	0.157932	0.21972	-0.589869
MGP_C57BL6NJ_G0001851	NA	0.00941905	0.0208981	1.55923	0.279682	0.356838	0.379586	0.867921	0.892639	0.139727
MGP_C57BL6NJ_G0001852	NA	0.00508037	0.0118995	-0.38544	0.00383025	0.00760027	0.442471	0.142822	0.202016	-0.193629
MGP_C57BL6NJ_G0001853	NA	0.796237	0.869182	-0.110556	0.175548	0.235475	0.901596	0.418287	0.506626	0.610124
MGP_C57BL6NJ_G0001854	NA	0.0293835	0.05787	1.38376	0.0715961	0.106868	1.41919	0.867156	0.892008	0.0812551
MGP_C57BL6NJ_G0001855	NA	0.0260262	0.0520232	0.879727	0.166349	0.224315	0.470076	0.00107696	0.0110169	1.38617
MGP_C57BL6NJ_G0001856	NA	0.746471	0.831194	-0.0639319	0.727869	0.79396	-0.0645404	1.69948e-05	0.00123872	-0.877413
MGP_C57BL6NJ_G0001857	NA	0.0965781	0.159477	0.845268	0.197072	0.261294	1.21373	0.738595	0.784362	0.296211
MGP_C57BL6NJ_G0001858	NA	0.261704	0.369241	0.89688	0.00686467	0.01302	2.21167	0.551836	0.634177	0.414611
MGP_C57BL6NJ_G0001859	NA	0.00508037	0.0118995	-0.38544	0.00383025	0.00760027	0.442471	0.142822	0.202016	-0.193629
MGP_C57BL6NJ_G0001860	NA	0.00508037	0.0118995	-0.38544	0.00383025	0.00760027	0.442471	0.142822	0.202016	-0.193629
MGP_C57BL6NJ_G0001861	NA	0.974378	0.99069	0.0108004	0.00383025	0.00760027	0.442471	0.142822	0.202016	-0.193629
MGP_C57BL6NJ_G0001862	NA	0.635939	0.73695	0.200767	0.719953	0.78696	0.246869	0.658562	0.72432	0.303474
MGP_C57BL6NJ_G0001863	NA	0.00508037	0.0118995	-0.38544	0.00383025	0.00760027	0.442471	0.142822	0.202016	-0.193629
MGP_C57BL6NJ_G0001864	NA	0.00508037	0.0118995	-0.38544	0.00383025	0.00760027	0.442471	0.142822	0.202016	-0.193629
MGP_C57BL6NJ_G0001865	NA	0.00508037	0.0118995	-0.38544	0.00383025	0.00760027	0.442471	0.142822	0.202016	-0.193629
MGP_C57BL6NJ_G0001866	NA	0.0351494	0.067647	0.983686	0.0010127	0.00760027	1.76645	0.00363071	0.026127	1.87734
MGP_C57BL6NJ_G0001867	NA	0.417627	0.535113	-0.569682	0.362586	0.447014	0.626712	0.663562	0.724662	0.202612
MGP_C57BL6NJ_G0001868	NA	0.216647	0.315521	0.543632	0.00943787	0.0174527	1.58569	0.100042	0.202016	1.54518
MGP_C57BL6NJ_G0001869	NA	0.165001	0.250565	0.392533	0.508437	0.587126	0.111419	0.000322997	0.00509533	0.884826
MGP_C57BL6NJ_G0001870	NA	0.00508037	0.0118995	-0.38544	0.0572666	0.0873636	0.838712	0.157932	0.21972	-0.589869
MGP_C57BL6NJ_G0001871	NA	0.583547	0.689199	0.437755	0.487398	0.566172	-0.35001	0.625421	0.692764	0.50821
MGP_C57BL6NJ_G0001872	NA	0.758194	0.839607	-0.201199	0.829588	0.877435	-0.138011	0.741026	0.785511	-0.193629
MGP_C57BL6NJ_G0001873	NA	0.770095	0.850015	-0.11644	0.00354585	0.00760027	0.927727	0.209515	0.279261	0.346587
MGP_C57BL6NJ_G0001874	NA	0.232197	0.334195	-0.443912	0.928612	0.945218	0.0913735	0.653731	0.719584	0.174854
MGP_C57BL6NJ_G0001875	NA	0.00508037	0.0118995	-0.38544	0.00383025	0.00760027	0.442471	0.142822	0.202016	-0.193629
MGP_C57BL6NJ_G0001876	NA	0.734578	0.822072	0.285684	0.0597	0.090702	1.41919	0.527154	0.611308	0.202612
MGP_C57BL6NJ_G0001877	NA	0.525748	0.634934	-0.38544	0.913394	0.932685	0.0462304	0.142822	0.202016	-0.193629
MGP_C57BL6NJ_G0001878	NA	0.983411	0.991466	-0.0169575	0.911825	0.932685	0.0462304	0.142822	0.202016	-0.193629
MGP_C57BL6NJ_G0001879	NA	0.426001	0.54241	-0.38544	0.00383025	0.00760027	0.442471	0.142822	0.202016	-0.193629
MGP_C57BL6NJ_G0001880	NA	0.0673565	0.117299	-0.781681	0.00383025	0.00760027	0.442471	0.134518	0.202016	-0.589869
MGP_C57BL6NJ_G0001881	NA	0.00508037	0.0118995	-0.38544	0.0773488	0.113448	0.838712	0.567115	0.643352	0.202612
MGP_C57BL6NJ_G0001882	NA	0.706348	0.797257	0.195042	0.00383025	0.00760027	0.442471	0.142822	0.202016	-0.193629
MGP_C57BL6NJ_G0001883	NA	0.0115652	0.0251838	-1.5464	0.853024	0.896982	0.158095	0.729224	0.77694	-0.193629
MGP_C57BL6NJ_G0001884	NA	0.143922	0.223074	-1.08728	0.362956	0.447336	0.626712	0.17642	0.241686	0.598852
MGP_C57BL6NJ_G0001885	NA	0.974378	0.99069	0.0108004	0.398154	0.481759	-0.35001	0.680621	0.739263	-0.193629
MGP_C57BL6NJ_G0001886	NA	0.989198	0.992482	0.0108004	0.571612	0.648275	-0.443609	0.766633	0.805665	-0.242478
MGP_C57BL6NJ_G0001887	NA	0.120582	0.191556	-0.965922	0.712792	0.780789	0.25823	0.157932	0.21972	-0.589869
MGP_C57BL6NJ_G0001888	NA	0.489355	0.602542	-0.38544	0.937327	0.94931	0.0462304	0.580738	0.655766	-0.37787
MGP_C57BL6NJ_G0001889	NA	0.0755641	0.12867	-0.781681	0.00383025	0.00760027	0.442471	0.237833	0.310489	-0.589869
MGP_C57BL6NJ_G0001890	NA	0.737744	0.824582	-0.201199	0.91164	0.932685	0.0462304	0.206793	0.276457	0.873736
MGP_C57BL6NJ_G0001891	NA	0.91071	0.963873	-0.0798422	0.859109	0.901903	0.0739882	0.988941	0.991976	-0.00938743
MGP_C57BL6NJ_G0001892	NA	0.0298184	0.0585861	-1.36216	0.0449427	0.0711416	0.838712	0.0353973	0.143705	-0.98611
MGP_C57BL6NJ_G0001893	NA	0.297838	0.409729	-0.660324	0.672354	0.74441	0.321114	0.978238	0.985408	0.0183704
MGP_C57BL6NJ_G0001894	NA	0.00508037	0.0118995	-0.38544	0.00383025	0.00760027	0.442471	0.157932	0.21972	-0.589869
MGP_C57BL6NJ_G0001895	NA	0.496865	0.608652	-0.38544	0.0383403	0.0621469	1.23495	0.580738	0.655766	-0.37787
MGP_C57BL6NJ_G0001896	NA	0.296764	0.408539	0.591282	0.827658	0.875957	0.0462304	0.74091	0.785511	-0.193629
MGP_C57BL6NJ_G0001897	NA	0.208656	0.305797	-0.781681	0.275203	0.351668	0.838712	0.177932	0.243385	-0.774111
MGP_C57BL6NJ_G0001898	NA	0.00508037	0.0118995	-0.38544	0.00383025	0.00760027	0.442471	0.6987	0.754448	-0.193629
MGP_C57BL6NJ_G0001899	NA	0.536245	0.64499	0.857392	0.312175	0.393289	-0.370774	0.853588	0.880387	0.202612
MGP_C57BL6NJ_G0001900	NA	0.181977	0.272389	0.775524	0.398154	0.481759	-0.35001	0.476087	0.565141	-0.37787
MGP_C57BL6NJ_G0001901	NA	0.487065	0.600837	-0.38544	0.933754	0.947799	0.0462304	0.157932	0.21972	-0.589869
MGP_C57BL6NJ_G0001902	NA	0.00508037	0.0118995	-0.38544	0.00383025	0.00760027	0.442471	0.142822	0.202016	-0.193629
MGP_C57BL6NJ_G0001903	NA	0.00508037	0.0118995	-0.38544	0.00383025	0.00760027	0.442471	0.142822	0.202016	-0.193629
MGP_C57BL6NJ_G0001904	NA	0.00508037	0.0118995	-0.38544	0.00383025	0.00760027	0.442471	0.142822	0.202016	-0.193629
MGP_C57BL6NJ_G0001905	NA	0.00841526	0.0188572	-0.644127	0.234506	0.305216	-0.356927	0.571667	0.647543	0.149961
MGP_C57BL6NJ_G0001906	NA	0.0242201	0.0488408	-0.334545	9.4817e-05	0.00214587	-0.754987	0.647311	0.713427	-0.0754911
MGP_C57BL6NJ_G0001907	NA	0.00508037	0.0118995	-0.38544	0.00383025	0.00760027	0.442471	0.761375	0.801081	-0.193629
MGP_C57BL6NJ_G0001908	NA	0.224505	0.325042	0.605933	0.00282494	0.00760027	1.40661	0.0407397	0.160418	1.62135
MGP_C57BL6NJ_G0001909	NA	3.52185e-05	0.00763988	1.38376	0.0702423	0.105064	-0.930492	0.460845	0.550386	-0.562112
MGP_C57BL6NJ_G0001910	NA	0.0975756	0.160917	0.482544	0.263159	0.337938	0.278202	0.307173	0.388117	0.179915
MGP_C57BL6NJ_G0001911	NA	0.50189	0.613563	0.407041	0.833336	0.88013	-0.138011	0.729224	0.77694	-0.193629
MGP_C57BL6NJ_G0001912	NA	0.28044	0.390686	0.591282	0.0300352	0.0498026	1.23495	0.527154	0.611308	0.202612
MGP_C57BL6NJ_G0001913	NA	0.300336	0.412351	0.591282	0.430894	0.512516	0.442471	0.469411	0.55849	0.386853
MGP_C57BL6NJ_G0001914	NA	0.381834	0.499371	0.50064	0.00140566	0.00760027	1.37971	0.0054671	0.0353194	2.45856
MGP_C57BL6NJ_G0001915	NA	0.447966	0.564527	-0.249655	0.736641	0.80121	0.270813	0.627993	0.695088	0.414611
MGP_C57BL6NJ_G0001916	NA	0.0246831	0.0496769	-0.468281	0.152681	0.208	-0.322248	0.52759	0.611632	0.167944
MGP_C57BL6NJ_G0001917	NA	0.101324	0.166218	-0.256	0.492395	0.571093	-0.188818	0.106485	0.202016	-0.874993
MGP_C57BL6NJ_G0001918	NA	0.00508037	0.0118995	-0.38544	0.00383025	0.00760027	0.442471	0.142822	0.202016	-0.193629
MGP_C57BL6NJ_G0001919	NA	0.169319	0.256272	1.10888	0.206002	0.272039	1.02295	0.722403	0.771774	0.202612
MGP_C57BL6NJ_G0001920	NA	0.0824769	0.138893	0.987523	0.00384331	0.00762337	2.28405	0.499621	0.588134	0.386853
MGP_C57BL6NJ_G0001921	NA	0.1133	0.181908	-0.221654	0.596717	0.672719	-0.0901327	0.445889	0.5352	-0.208443
MGP_C57BL6NJ_G0001922	NA	0.249156	0.354359	0.469926	0.000474936	0.00559749	2.25313	0.000541593	0.00701951	2.25688
MGP_C57BL6NJ_G0001923	NA	0.00508037	0.0118995	-0.38544	0.00383025	0.00760027	0.442471	0.134518	0.202016	-0.589869
MGP_C57BL6NJ_G0001924	NA	0.706348	0.797257	0.195042	0.885988	0.925299	0.146365	0.0750231	0.202016	1.08869
MGP_C57BL6NJ_G0001925	NA	0.104998	0.171466	1.03107	0.0961354	0.137556	1.072	0.114729	0.202016	0.863915
MGP_C57BL6NJ_G0001926	NA	0.106381	0.173449	-0.425373	0.00355831	0.00760027	-0.664347	0.748602	0.790741	0.0926862
MGP_C57BL6NJ_G0001927	NA	0.021469	0.0438962	-0.698062	0.0376417	0.0611786	-0.563523	0.00168701	0.0151809	-0.881262
MGP_C57BL6NJ_G0001928	NA	0.337598	0.453155	0.591282	0.551159	0.628478	0.563828	0.0583392	0.202016	1.39133
MGP_C57BL6NJ_G0001929	NA	0.141182	0.219372	0.762941	0.464115	0.544528	0.382219	0.0712826	0.202016	1.30023
MGP_C57BL6NJ_G0001930	NA	0.691031	0.784771	-0.155174	0.388229	0.472252	-0.19582	0.0318006	0.13287	-0.91814
MGP_C57BL6NJ_G0001931	NA	0.58821	0.693669	-0.0883327	0.0108008	0.0197128	-0.466754	0.00904141	0.0515675	-0.726055
MGP_C57BL6NJ_G0001932	NA	0.477009	0.590987	-0.205585	0.236493	0.307461	-0.25862	0.759447	0.799729	-0.0389668
MGP_C57BL6NJ_G0001933	NA	0.021839	0.0445821	-0.249175	0.370153	0.454895	-0.121641	0.804747	0.839365	-0.0510498
MGP_C57BL6NJ_G0001934	NA	0.00508037	0.0118995	-0.38544	0.0213479	0.0365815	1.23495	0.142822	0.202016	-0.193629
MGP_C57BL6NJ_G0001935	NA	0.00508037	0.0118995	-0.38544	0.00383025	0.00760027	0.442471	0.142822	0.202016	-0.193629
MGP_C57BL6NJ_G0001936	NA	0.985893	0.991466	0.0108004	0.465739	0.544538	-0.35001	0.0306306	0.129163	-0.98611
MGP_C57BL6NJ_G0001937	NA	0.891755	0.948532	0.064981	0.740184	0.804468	0.150817	0.269907	0.346366	0.578266
MGP_C57BL6NJ_G0001938	NA	0.489355	0.602542	-0.38544	0.465248	0.544538	0.442471	0.987862	0.991976	-0.00938743
MGP_C57BL6NJ_G0001939	NA	0.9571	0.99069	0.0192779	0.779898	0.840473	0.136556	0.015795	0.0783211	-0.803514
MGP_C57BL6NJ_G0001940	NA	0.217287	0.316224	-0.333828	0.142068	0.195088	0.813652	0.0210893	0.0976023	1.34638
MGP_C57BL6NJ_G0001941	NA	0.235183	0.337747	-0.660648	0.732818	0.798045	-0.289758	0.238693	0.311484	0.559364
MGP_C57BL6NJ_G0001942	NA	0.00508037	0.0118995	-0.38544	0.00383025	0.00760027	0.442471	0.142822	0.202016	-0.193629
MGP_C57BL6NJ_G0001943	NA	0.566435	0.673654	-0.184035	0.659575	0.732589	-0.12795	0.000232607	0.00421678	-1.239
MGP_C57BL6NJ_G0001944	NA	0.638969	0.73971	-0.200187	0.0543349	0.0839758	-0.618662	0.000390018	0.00569594	-1.42981
MGP_C57BL6NJ_G0001945	NA	0.00508037	0.0118995	-0.38544	0.00383025	0.00760027	0.442471	0.605979	0.674318	0.202612
MGP_C57BL6NJ_G0001946	NA	0.0386193	0.0727878	-0.350102	0.000272449	0.00391498	-0.48705	0.00126523	0.0124064	-0.594394
MGP_C57BL6NJ_G0001947	NA	0.242485	0.346333	-0.574225	0.793465	0.852658	-0.0999504	0.343886	0.427935	-0.413465
MGP_C57BL6NJ_G0001948	NA	0.00508037	0.0118995	-0.38544	0.00383025	0.00760027	0.442471	0.142822	0.202016	-0.193629
MGP_C57BL6NJ_G0001949	NA	0.00508037	0.0118995	-0.38544	0.00383025	0.00760027	0.442471	0.142822	0.202016	-0.193629
MGP_C57BL6NJ_G0001950	NA	0.00508037	0.0118995	-0.38544	0.00383025	0.00760027	0.442471	0.142822	0.202016	-0.193629
MGP_C57BL6NJ_G0001951	NA	0.81783	0.886806	-0.173441	0.93739	0.94931	0.0462304	0.549484	0.632429	0.386853
MGP_C57BL6NJ_G0001952	NA	0.00508037	0.0118995	-0.38544	0.00383025	0.00760027	0.442471	0.142822	0.202016	-0.193629
MGP_C57BL6NJ_G0001953	NA	0.00508037	0.0118995	-0.38544	0.00383025	0.00760027	0.442471	0.730079	0.777246	-0.193629
MGP_C57BL6NJ_G0001954	NA	0.886324	0.944209	0.0721388	0.670426	0.742583	0.351829	0.0343597	0.14094	-1.17035
MGP_C57BL6NJ_G0001955	NA	0.505294	0.616368	-0.38544	0.398154	0.481759	-0.35001	0.160424	0.222351	0.598852
MGP_C57BL6NJ_G0001956	NA	0.0615513	0.10917	0.803282	0.911825	0.932685	0.0462304	0.100402	0.202016	-0.774111
MGP_C57BL6NJ_G0001957	NA	0.750126	0.83357	0.195042	0.00383025	0.00760027	0.442471	0.134518	0.202016	-0.589869
MGP_C57BL6NJ_G0001958	NA	0.138237	0.215341	-0.434213	0.139193	0.191613	-0.71586	0.146724	0.206887	0.463591
MGP_C57BL6NJ_G0001959	NA	0.0168408	0.0353206	1.56801	0.935694	0.948341	0.0462304	4.54699e-05	0.00183454	2.27741
MGP_C57BL6NJ_G0001960	NA	0.504067	0.615584	-0.597439	0.00800362	0.0149893	1.60344	0.190163	0.257988	-0.958352
MGP_C57BL6NJ_G0001961	NA	0.128808	0.202821	-0.781681	0.364265	0.448626	-0.534252	0.208046	0.277527	0.598852
MGP_C57BL6NJ_G0001962	NA	0.304442	0.417125	0.966301	0.499433	0.578125	0.505356	0.805875	0.840329	-0.193629
MGP_C57BL6NJ_G0001963	NA	0.28044	0.390686	0.591282	0.157476	0.213809	1.20719	0.392591	0.479674	0.386853
MGP_C57BL6NJ_G0001964	NA	0.732678	0.820303	-0.294798	0.526618	0.604959	0.563828	0.340917	0.424733	-0.589869
MGP_C57BL6NJ_G0001965	NA	0.642039	0.742272	0.0608217	0.0120334	0.021735	0.297165	0.350018	0.434648	0.114089
MGP_C57BL6NJ_G0001966	NA	0.00151504	0.0118995	1.22666	0.000229744	0.0035165	1.5748	0.000145718	0.0032162	1.70689
MGP_C57BL6NJ_G0001967	NA	0.349343	0.464679	0.591282	0.54931	0.626665	0.533114	0.113176	0.202016	0.783094
MGP_C57BL6NJ_G0001968	NA	0.00508037	0.0118995	-0.38544	0.214126	0.281382	0.838712	0.699325	0.754448	-0.193629
MGP_C57BL6NJ_G0001969	NA	0.974378	0.99069	0.0108004	0.0250847	0.0423491	1.23495	0.69425	0.751168	-0.314986
MGP_C57BL6NJ_G0001970	NA	0.0792587	0.134029	-0.648828	0.314407	0.395848	0.361677	0.749039	0.791059	0.121999
MGP_C57BL6NJ_G0001971	NA	0.340063	0.454964	-0.21847	0.020611	0.0355039	0.659798	0.761919	0.801489	0.103849
MGP_C57BL6NJ_G0001972	NA	0.0113488	0.0247427	0.836829	0.0385839	0.0625077	1.15842	0.0113759	0.0612972	1.94613
MGP_C57BL6NJ_G0001973	NA	0.0176827	0.036943	1.41448	0.107414	0.151979	1.35631	0.0724751	0.202016	2.11056
MGP_C57BL6NJ_G0001974	NA	0.974378	0.99069	0.0108004	0.0773488	0.113448	0.838712	0.0811831	0.202016	-0.589869
MGP_C57BL6NJ_G0001975	NA	0.00508037	0.0118995	-0.38544	0.421997	0.504122	0.442471	0.692804	0.749958	-0.193629
MGP_C57BL6NJ_G0001976	NA	0.425629	0.54241	0.528398	0.459513	0.539946	-0.35001	0.261562	0.336951	-0.562112
MGP_C57BL6NJ_G0001977	NA	0.494432	0.606902	-0.38544	0.443739	0.524766	0.442471	0.237833	0.310489	-0.589869
MGP_C57BL6NJ_G0001978	NA	0.420286	0.53703	0.407041	0.0773488	0.113448	0.838712	0.7478	0.790258	-0.193629
MGP_C57BL6NJ_G0001979	NA	0.98003	0.99069	0.0108004	0.827658	0.875957	0.0462304	0.567115	0.643352	0.202612
MGP_C57BL6NJ_G0001980	NA	0.914823	0.966689	0.101443	0.000498944	0.00576959	2.36931	0.00147528	0.0137701	2.97795
MGP_C57BL6NJ_G0001981	NA	0.00508037	0.0118995	-0.38544	0.00383025	0.00760027	0.442471	0.142822	0.202016	-0.193629
MGP_C57BL6NJ_G0001982	NA	0.974378	0.99069	0.0108004	0.0250847	0.0423491	1.23495	0.0766747	0.202016	-1.17035
MGP_C57BL6NJ_G0001983	NA	0.0177613	0.0370527	-1.17792	0.00383025	0.00760027	0.442471	0.142822	0.202016	-0.193629
MGP_C57BL6NJ_G0001984	NA	0.716878	0.806856	-0.201199	0.687351	0.757864	0.351829	0.83941	0.868273	-0.162915
MGP_C57BL6NJ_G0001985	NA	0.98003	0.99069	0.0108004	0.911825	0.932685	0.0462304	0.567115	0.643352	0.202612
MGP_C57BL6NJ_G0001986	NA	0.00508037	0.0118995	-0.38544	0.00383025	0.00760027	0.442471	0.142822	0.202016	-0.193629
MGP_C57BL6NJ_G0001987	NA	0.00508037	0.0118995	-0.38544	0.0449427	0.0711416	0.838712	0.142822	0.202016	-0.193629
MGP_C57BL6NJ_G0001988	NA	0.289325	0.39996	0.407041	0.827658	0.875957	0.0462304	0.142822	0.202016	-0.193629
MGP_C57BL6NJ_G0001989	NA	0.00508037	0.0118995	-0.38544	0.00383025	0.00760027	0.442471	0.142822	0.202016	-0.193629
MGP_C57BL6NJ_G0001990	NA	0.00508037	0.0118995	-0.38544	0.00383025	0.00760027	0.442471	0.142822	0.202016	-0.193629
MGP_C57BL6NJ_G0001991	NA	0.00508037	0.0118995	-0.38544	0.00383025	0.00760027	0.442471	0.142822	0.202016	-0.193629
MGP_C57BL6NJ_G0001992	NA	0.00508037	0.0118995	-0.38544	0.00383025	0.00760027	0.442471	0.142822	0.202016	-0.193629
MGP_C57BL6NJ_G0001993	NA	0.00508037	0.0118995	-0.38544	0.00383025	0.00760027	0.442471	0.142822	0.202016	-0.193629
MGP_C57BL6NJ_G0001994	NA	0.00508037	0.0118995	-0.38544	0.00383025	0.00760027	0.442471	0.142822	0.202016	-0.193629
MGP_C57BL6NJ_G0001995	NA	0.00508037	0.0118995	-0.38544	0.00383025	0.00760027	0.442471	0.142822	0.202016	-0.193629
MGP_C57BL6NJ_G0001996	NA	0.00508037	0.0118995	-0.38544	0.00383025	0.00760027	0.442471	0.142822	0.202016	-0.193629
MGP_C57BL6NJ_G0001997	NA	0.00508037	0.0118995	-0.38544	0.00383025	0.00760027	0.442471	0.142822	0.202016	-0.193629
MGP_C57BL6NJ_G0001998	NA	0.00508037	0.0118995	-0.38544	0.00383025	0.00760027	0.442471	0.142822	0.202016	-0.193629
MGP_C57BL6NJ_G0001999	NA	0.00508037	0.0118995	-0.38544	0.00383025	0.00760027	0.442471	0.142822	0.202016	-0.193629
MGP_C57BL6NJ_G0002000	NA	0.00508037	0.0118995	-0.38544	0.00383025	0.00760027	0.442471	0.142822	0.202016	-0.193629
MGP_C57BL6NJ_G0002001	NA	0.00508037	0.0118995	-0.38544	0.00383025	0.00760027	0.442471	0.142822	0.202016	-0.193629
MGP_C57BL6NJ_G0002002	NA	0.00508037	0.0118995	-0.38544	0.00383025	0.00760027	0.442471	0.142822	0.202016	-0.193629
MGP_C57BL6NJ_G0002003	NA	0.00508037	0.0118995	-0.38544	0.00383025	0.00760027	0.442471	0.142822	0.202016	-0.193629
MGP_C57BL6NJ_G0002004	NA	0.00508037	0.0118995	-0.38544	0.00383025	0.00760027	0.442471	0.142822	0.202016	-0.193629
MGP_C57BL6NJ_G0002005	NA	0.00508037	0.0118995	-0.38544	0.00383025	0.00760027	0.442471	0.142822	0.202016	-0.193629
MGP_C57BL6NJ_G0002006	NA	0.00508037	0.0118995	-0.38544	0.00383025	0.00760027	0.442471	0.142822	0.202016	-0.193629
MGP_C57BL6NJ_G0002007	NA	0.00508037	0.0118995	-0.38544	0.00383025	0.00760027	0.442471	0.142822	0.202016	-0.193629
MGP_C57BL6NJ_G0002008	NA	0.00508037	0.0118995	-0.38544	0.00383025	0.00760027	0.442471	0.142822	0.202016	-0.193629
MGP_C57BL6NJ_G0002009	NA	0.00508037	0.0118995	-0.38544	0.00383025	0.00760027	0.442471	0.142822	0.202016	-0.193629
MGP_C57BL6NJ_G0002010	NA	0.00508037	0.0118995	-0.38544	0.00383025	0.00760027	0.442471	0.142822	0.202016	-0.193629
MGP_C57BL6NJ_G0002011	NA	0.980202	0.99069	0.0108004	0.93789	0.949327	0.0462304	0.462081	0.551542	0.598852
MGP_C57BL6NJ_G0002012	NA	0.18854	0.280659	0.0916673	0.0183823	0.0319621	0.358269	0.000273789	0.0046228	0.926153
MGP_C57BL6NJ_G0002013	NA	0.000819072	0.0118995	1.66412	0.00368736	0.00760027	1.03098	0.00336405	0.02471	0.981905
MGP_C57BL6NJ_G0002014	NA	0.985293	0.991466	0.0108004	0.00383025	0.00760027	0.442471	0.663562	0.724662	0.202612
MGP_C57BL6NJ_G0002015	NA	0.00508037	0.0118995	-0.38544	0.00383025	0.00760027	0.442471	0.142822	0.202016	-0.193629
MGP_C57BL6NJ_G0002016	NA	0.275801	0.385438	-0.781681	0.215554	0.283077	0.206617	0.873936	0.897948	-0.10003
MGP_C57BL6NJ_G0002017	NA	0.693354	0.786736	0.358061	0.978159	0.981513	-0.0166543	0.574034	0.649749	0.468722
MGP_C57BL6NJ_G0002018	NA	0.136051	0.212411	-0.65127	0.0160017	0.0281782	0.811873	0.166888	0.230232	1.34212
MGP_C57BL6NJ_G0002019	NA	0.197484	0.291712	-0.781681	0.00383025	0.00760027	0.442471	0.527154	0.611308	0.202612
MGP_C57BL6NJ_G0002020	NA	0.979214	0.99069	-0.0169575	0.141613	0.194533	0.838712	0.157932	0.21972	-0.589869
MGP_C57BL6NJ_G0002021	NA	0.79968	0.871783	-0.201199	0.830771	0.878279	-0.138011	0.00158512	0.0144903	1.36358
MGP_C57BL6NJ_G0002022	NA	0.00958692	0.021243	-0.567926	0.745397	0.809192	0.0804772	0.042788	0.166648	0.908022
MGP_C57BL6NJ_G0002023	NA	0.980202	0.99069	0.0108004	0.827658	0.875957	0.0462304	0.719228	0.769061	0.202612
MGP_C57BL6NJ_G0002024	NA	0.0334082	0.0647355	0.803282	0.844084	0.889401	0.136873	0.0143251	0.0726636	1.91189
MGP_C57BL6NJ_G0002025	NA	0.0377274	0.0713194	-0.394803	0.0901666	0.129861	-0.374279	0.00376196	0.0268402	-0.67484
MGP_C57BL6NJ_G0002026	NA	0.427977	0.544555	-0.569682	0.747422	0.810833	0.230472	0.663562	0.724662	0.202612
[truncated: 39,098 more rows]
