# Supplementary material for: Loss of Cx43 in Murine Sertoli Cells Leads to Altered Prepubertal Sertoli Cell Maturation and Impairment of the Mitosis-Meiosis Switch
Source: Cells. 2020 Mar 10;9(3):676. doi: 10.3390/cells9030676 (PMC7140672; doi:10.3390/cells9030676)
Supplement: Supplementary file 1 [file cells-09-00676-s001.zip › Table S13_NGS_DiffAnalysis_timespecific_normalized.xlsx]

## Sheet: DiffAnalysis_timespecific_Norma
gene_id	gene_name	p.group.t8	q.group.t8	fc.group.t8	p.group.t10	q.group.t10	fc.group.t10	p.group.t12	q.group.t12	fc.group.t12
MGP_C57BL6NJ_G0000001_Gm17114	Gm17114	0.0158951	0.109974	-0.242332	5.00566e-05	8.7702e-05	0.704499	0.117935	0.186671	0.104144
MGP_C57BL6NJ_G0000002_Gm29254	Gm29254	0.276588	0.356812	-0.117859	1.06108e-05	5.54351e-05	0.873951	0.0535299	0.170312	-0.131356
MGP_C57BL6NJ_G0000003_Igha	Igha	0.339264	0.421613	-0.0806937	7.30249e-05	0.000122011	0.736951	0.146791	0.186671	0.111313
MGP_C57BL6NJ_G0000004_Ighe	Ighe	0.163572	0.240763	-0.126492	2.72704e-05	5.54351e-05	0.818456	0.146791	0.186671	0.111313
MGP_C57BL6NJ_G0000005_Ighg2c	Ighg2c	0.254351	0.336068	-0.108756	3.60246e-05	6.76399e-05	0.797328	0.146791	0.186671	0.111313
MGP_C57BL6NJ_G0000006_Ighg2b	Ighg2b	0.163572	0.240763	-0.126492	2.72704e-05	5.54351e-05	0.818456	0.108369	0.186671	0.127876
MGP_C57BL6NJ_G0000007_Ighg1	Ighg1	0.484664	0.56054	-0.0757044	4.13717e-05	7.52058e-05	0.814773	0.0329201	0.11652	0.170213
MGP_C57BL6NJ_G0000008_Ighg3	Ighg3	0.313109	0.394816	-0.0810867	4.05049e-05	7.39572e-05	0.812412	0.333555	0.375884	0.077644
MGP_C57BL6NJ_G0000009_Ighd	Ighd	0.912098	0.931408	-0.0170679	0.000295687	0.000446119	0.723649	0.0226949	0.0865606	0.338256
MGP_C57BL6NJ_G0000010_Ighm	Ighm	0.0955133	0.240763	0.78553	0.431888	0.459613	0.211973	0.0886617	0.186671	0.865605
MGP_C57BL6NJ_G0000011_Iglc1	Iglc1	0.422613	0.502006	-0.0834456	0.000357391	0.000533245	0.687451	0.485468	0.524965	0.0576237
MGP_C57BL6NJ_G0000012_Iglc3	Iglc3	0.455751	0.533908	-0.097144	1.06579e-05	5.54351e-05	0.874924	0.101463	0.186671	0.120196
MGP_C57BL6NJ_G0000013_Iglc4	Iglc4	0.163572	0.240763	-0.126492	2.72704e-05	5.54351e-05	0.818456	0.146791	0.186671	0.111313
MGP_C57BL6NJ_G0000014_Iglc2	Iglc2	0.463981	0.54185	-0.0870727	4.93843e-05	8.67068e-05	0.771569	0.275267	0.317059	0.0877085
MGP_C57BL6NJ_G0000015_Igkc	Igkc	0.587879	0.65549	0.128203	0.0173034	0.021551	0.56536	0.547218	0.584738	-0.0739105
MGP_C57BL6NJ_G0000016	NA	0.163572	0.240763	-0.126492	2.72704e-05	5.54351e-05	0.818456	0.146791	0.186671	0.111313
MGP_C57BL6NJ_G0000017_Ighd4-1	Ighd4-1	0.163572	0.240763	-0.126492	2.72704e-05	5.54351e-05	0.818456	0.146791	0.186671	0.111313
MGP_C57BL6NJ_G0000018_Ighd3-2	Ighd3-2	0.163572	0.240763	-0.126492	2.72704e-05	5.54351e-05	0.818456	0.146791	0.186671	0.111313
MGP_C57BL6NJ_G0000019	NA	0.163572	0.240763	-0.126492	2.72704e-05	5.54351e-05	0.818456	0.146791	0.186671	0.111313
MGP_C57BL6NJ_G0000020_Ighd5-3	Ighd5-3	0.163572	0.240763	-0.126492	2.72704e-05	5.54351e-05	0.818456	0.146791	0.186671	0.111313
MGP_C57BL6NJ_G0000021_Ighd2-4	Ighd2-4	0.163572	0.240763	-0.126492	2.72704e-05	5.54351e-05	0.818456	0.146791	0.186671	0.111313
MGP_C57BL6NJ_G0000022_Ighd2-6	Ighd2-6	0.163572	0.240763	-0.126492	2.72704e-05	5.54351e-05	0.818456	0.146791	0.186671	0.111313
MGP_C57BL6NJ_G0000023_Ighd5-8	Ighd5-8	0.163572	0.240763	-0.126492	2.72704e-05	5.54351e-05	0.818456	0.146791	0.186671	0.111313
MGP_C57BL6NJ_G0000024_Ighd2-5	Ighd2-5	0.163572	0.240763	-0.126492	2.72704e-05	5.54351e-05	0.818456	0.146791	0.186671	0.111313
MGP_C57BL6NJ_G0000025_Gm37327	Gm37327	0.163572	0.240763	-0.126492	2.72704e-05	5.54351e-05	0.818456	0.146791	0.186671	0.111313
MGP_C57BL6NJ_G0000026_Ighd5-7	Ighd5-7	0.163572	0.240763	-0.126492	2.72704e-05	5.54351e-05	0.818456	0.146791	0.186671	0.111313
MGP_C57BL6NJ_G0000027_Ighd5-5	Ighd5-5	0.163572	0.240763	-0.126492	2.72704e-05	5.54351e-05	0.818456	0.146791	0.186671	0.111313
MGP_C57BL6NJ_G0000028_Ighd2-3	Ighd2-3	0.163572	0.240763	-0.126492	2.72704e-05	5.54351e-05	0.818456	0.146791	0.186671	0.111313
MGP_C57BL6NJ_G0000029_Ighd1-1	Ighd1-1	0.163572	0.240763	-0.126492	2.72704e-05	5.54351e-05	0.818456	0.146791	0.186671	0.111313
MGP_C57BL6NJ_G0000030_Ighd3-1	Ighd3-1	0.163572	0.240763	-0.126492	2.72704e-05	5.54351e-05	0.818456	0.146791	0.186671	0.111313
MGP_C57BL6NJ_G0000031_Gm16968	Gm16968	0.163572	0.240763	-0.126492	2.72704e-05	5.54351e-05	0.818456	0.146791	0.186671	0.111313
MGP_C57BL6NJ_G0000032	NA	0.163572	0.240763	-0.126492	2.72704e-05	5.54351e-05	0.818456	0.146791	0.186671	0.111313
MGP_C57BL6NJ_G0000033	NA	0.163572	0.240763	-0.126492	2.72704e-05	5.54351e-05	0.818456	0.146791	0.186671	0.111313
MGP_C57BL6NJ_G0000034_Ighj4	Ighj4	0.163572	0.240763	-0.126492	2.72704e-05	5.54351e-05	0.818456	0.146791	0.186671	0.111313
MGP_C57BL6NJ_G0000035_Ighj3	Ighj3	0.163572	0.240763	-0.126492	2.72704e-05	5.54351e-05	0.818456	0.146791	0.186671	0.111313
MGP_C57BL6NJ_G0000036_Ighj2	Ighj2	0.163572	0.240763	-0.126492	2.72704e-05	5.54351e-05	0.818456	0.146791	0.186671	0.111313
MGP_C57BL6NJ_G0000037_Ighj1	Ighj1	0.163572	0.240763	-0.126492	2.72704e-05	5.54351e-05	0.818456	0.146791	0.186671	0.111313
MGP_C57BL6NJ_G0000038_Iglj1	Iglj1	0.163572	0.240763	-0.126492	2.72704e-05	5.54351e-05	0.818456	0.146791	0.186671	0.111313
MGP_C57BL6NJ_G0000039_Iglj3p	Iglj3p	0.163572	0.240763	-0.126492	2.72704e-05	5.54351e-05	0.818456	0.146791	0.186671	0.111313
MGP_C57BL6NJ_G0000040_Iglj3	Iglj3	0.163572	0.240763	-0.126492	2.72704e-05	5.54351e-05	0.818456	0.146791	0.186671	0.111313
MGP_C57BL6NJ_G0000041_Iglj4	Iglj4	0.163572	0.240763	-0.126492	2.72704e-05	5.54351e-05	0.818456	0.146791	0.186671	0.111313
MGP_C57BL6NJ_G0000042_Iglj2	Iglj2	0.163572	0.240763	-0.126492	2.72704e-05	5.54351e-05	0.818456	0.146791	0.186671	0.111313
MGP_C57BL6NJ_G0000043_Igkj1	Igkj1	0.163572	0.240763	-0.126492	2.72704e-05	5.54351e-05	0.818456	0.146791	0.186671	0.111313
MGP_C57BL6NJ_G0000044_Igkj2	Igkj2	0.163572	0.240763	-0.126492	2.72704e-05	5.54351e-05	0.818456	0.146791	0.186671	0.111313
MGP_C57BL6NJ_G0000045_Igkj3	Igkj3	0.163572	0.240763	-0.126492	2.72704e-05	5.54351e-05	0.818456	0.146791	0.186671	0.111313
MGP_C57BL6NJ_G0000046_Igkj4	Igkj4	0.163572	0.240763	-0.126492	2.72704e-05	5.54351e-05	0.818456	0.146791	0.186671	0.111313
MGP_C57BL6NJ_G0000047_Igkj5	Igkj5	0.163572	0.240763	-0.126492	2.72704e-05	5.54351e-05	0.818456	0.146791	0.186671	0.111313
MGP_C57BL6NJ_G0000048_Ighv5-8	Ighv5-8	0.163572	0.240763	-0.126492	2.72704e-05	5.54351e-05	0.818456	0.146791	0.186671	0.111313
MGP_C57BL6NJ_G0000049_Ighv1-13	Ighv1-13	0.163572	0.240763	-0.126492	2.72704e-05	5.54351e-05	0.818456	0.146791	0.186671	0.111313
MGP_C57BL6NJ_G0000050_Gm17472	Gm17472	0.163572	0.240763	-0.126492	2.72704e-05	5.54351e-05	0.818456	0.146791	0.186671	0.111313
MGP_C57BL6NJ_G0000051_Gm20730	Gm20730	0.163572	0.240763	-0.126492	2.72704e-05	5.54351e-05	0.818456	0.146791	0.186671	0.111313
MGP_C57BL6NJ_G0000052_Ighv5-2	Ighv5-2	0.163572	0.240763	-0.126492	2.72704e-05	5.54351e-05	0.818456	0.146791	0.186671	0.111313
MGP_C57BL6NJ_G0000053	NA	0.163572	0.240763	-0.126492	2.72704e-05	5.54351e-05	0.818456	0.146791	0.186671	0.111313
MGP_C57BL6NJ_G0000054	NA	0.163572	0.240763	-0.126492	2.72704e-05	5.54351e-05	0.818456	0.146791	0.186671	0.111313
MGP_C57BL6NJ_G0000055	NA	0.163572	0.240763	-0.126492	2.72704e-05	5.54351e-05	0.818456	0.146791	0.186671	0.111313
MGP_C57BL6NJ_G0000056	NA	0.228418	0.310612	-0.1014	2.72704e-05	5.54351e-05	0.818456	0.146791	0.186671	0.111313
MGP_C57BL6NJ_G0000057	NA	0.163572	0.240763	-0.126492	2.72704e-05	5.54351e-05	0.818456	0.146791	0.186671	0.111313
MGP_C57BL6NJ_G0000058_Ighv2-3	Ighv2-3	0.163572	0.240763	-0.126492	2.72704e-05	5.54351e-05	0.818456	0.146791	0.186671	0.111313
MGP_C57BL6NJ_G0000059_Ighv5-9	Ighv5-9	0.163572	0.240763	-0.126492	3.30234e-05	6.3627e-05	0.812587	0.146791	0.186671	0.111313
MGP_C57BL6NJ_G0000060_Ighv5-9-1	Ighv5-9-1	0.163572	0.240763	-0.126492	2.72704e-05	5.54351e-05	0.818456	0.146791	0.186671	0.111313
MGP_C57BL6NJ_G0000061_Ighv5-12-4	Ighv5-12-4	0.163572	0.240763	-0.126492	2.72704e-05	5.54351e-05	0.818456	0.146791	0.186671	0.111313
MGP_C57BL6NJ_G0000062_Ighv2-9-1	Ighv2-9-1	0.163572	0.240763	-0.126492	1.4348e-05	5.54351e-05	0.850516	0.146791	0.186671	0.111313
MGP_C57BL6NJ_G0000063_Ighv2-6-8	Ighv2-6-8	0.163572	0.240763	-0.126492	2.72704e-05	5.54351e-05	0.818456	0.146791	0.186671	0.111313
MGP_C57BL6NJ_G0000064_Ighv2-7	Ighv2-7	0.163572	0.240763	-0.126492	2.72704e-05	5.54351e-05	0.818456	0.146791	0.186671	0.111313
MGP_C57BL6NJ_G0000065_Ighv5-15	Ighv5-15	0.163572	0.240763	-0.126492	2.72704e-05	5.54351e-05	0.818456	0.146791	0.186671	0.111313
MGP_C57BL6NJ_G0000066_Ighv5-16	Ighv5-16	0.163572	0.240763	-0.126492	2.72704e-05	5.54351e-05	0.818456	0.146791	0.186671	0.111313
MGP_C57BL6NJ_G0000067_Ighv5-17	Ighv5-17	0.163572	0.240763	-0.126492	2.72704e-05	5.54351e-05	0.818456	0.146791	0.186671	0.111313
MGP_C57BL6NJ_G0000068_Ighv2-9	Ighv2-9	0.163572	0.240763	-0.126492	6.82294e-05	0.000114862	0.756393	0.146791	0.186671	0.111313
MGP_C57BL6NJ_G0000069_Ighv7-1	Ighv7-1	0.163572	0.240763	-0.126492	2.72704e-05	5.54351e-05	0.818456	0.146791	0.186671	0.111313
MGP_C57BL6NJ_G0000070_Ighv7-2	Ighv7-2	0.163572	0.240763	-0.126492	2.72704e-05	5.54351e-05	0.818456	0.146791	0.186671	0.111313
MGP_C57BL6NJ_G0000071_Ighv14-1	Ighv14-1	0.163572	0.240763	-0.126492	2.72704e-05	5.54351e-05	0.818456	0.351981	0.393948	0.076269
MGP_C57BL6NJ_G0000072_Ighv4-1	Ighv4-1	0.267468	0.347171	-0.104083	2.72704e-05	5.54351e-05	0.818456	0.146791	0.186671	0.111313
MGP_C57BL6NJ_G0000073_Ighv11-1	Ighv11-1	0.163572	0.240763	-0.126492	2.72704e-05	5.54351e-05	0.818456	0.146791	0.186671	0.111313
MGP_C57BL6NJ_G0000074_Ighv14-2	Ighv14-2	0.163572	0.240763	-0.126492	2.72704e-05	5.54351e-05	0.818456	0.146791	0.186671	0.111313
MGP_C57BL6NJ_G0000075_Ighv11-2	Ighv11-2	0.163572	0.240763	-0.126492	2.72704e-05	5.54351e-05	0.818456	0.146791	0.186671	0.111313
MGP_C57BL6NJ_G0000076_Ighv3-1	Ighv3-1	0.163572	0.240763	-0.126492	2.72704e-05	5.54351e-05	0.818456	0.146791	0.186671	0.111313
MGP_C57BL6NJ_G0000077_Ighv14-3	Ighv14-3	0.163572	0.240763	-0.126492	2.72704e-05	5.54351e-05	0.818456	0.146791	0.186671	0.111313
MGP_C57BL6NJ_G0000078_Ighv16-1	Ighv16-1	0.163572	0.240763	-0.126492	2.72704e-05	5.54351e-05	0.818456	0.146791	0.186671	0.111313
MGP_C57BL6NJ_G0000079_Ighv9-1	Ighv9-1	0.163572	0.240763	-0.126492	2.72704e-05	5.54351e-05	0.818456	0.146791	0.186671	0.111313
MGP_C57BL6NJ_G0000080_Ighv9-2	Ighv9-2	0.163572	0.240763	-0.126492	2.72704e-05	5.54351e-05	0.818456	0.146791	0.186671	0.111313
MGP_C57BL6NJ_G0000081_Ighv9-3	Ighv9-3	0.228418	0.310612	-0.1014	2.72704e-05	5.54351e-05	0.818456	0.146791	0.186671	0.111313
MGP_C57BL6NJ_G0000082_Ighv7-3	Ighv7-3	0.0721728	0.240763	-0.156972	2.72704e-05	5.54351e-05	0.818456	0.146791	0.186671	0.111313
MGP_C57BL6NJ_G0000083_Ighv14-4	Ighv14-4	0.163572	0.240763	-0.126492	2.72704e-05	5.54351e-05	0.818456	0.146791	0.186671	0.111313
MGP_C57BL6NJ_G0000084_Ighv3-3	Ighv3-3	0.163572	0.240763	-0.126492	2.72704e-05	5.54351e-05	0.818456	0.146791	0.186671	0.111313
MGP_C57BL6NJ_G0000085_Ighv7-4	Ighv7-4	0.163572	0.240763	-0.126492	2.72704e-05	5.54351e-05	0.818456	0.146791	0.186671	0.111313
MGP_C57BL6NJ_G0000086_Ighv3-4	Ighv3-4	0.163572	0.240763	-0.126492	2.72704e-05	5.54351e-05	0.818456	0.146791	0.186671	0.111313
MGP_C57BL6NJ_G0000087_Ighv3-5	Ighv3-5	0.163572	0.240763	-0.126492	2.72704e-05	5.54351e-05	0.818456	0.146791	0.186671	0.111313
MGP_C57BL6NJ_G0000088_Ighv3-6	Ighv3-6	0.163572	0.240763	-0.126492	2.72704e-05	5.54351e-05	0.818456	0.146791	0.186671	0.111313
MGP_C57BL6NJ_G0000089_Ighv9-4	Ighv9-4	0.163572	0.240763	-0.126492	2.72704e-05	5.54351e-05	0.818456	0.146791	0.186671	0.111313
MGP_C57BL6NJ_G0000090_Ighv3-8	Ighv3-8	0.267468	0.347171	-0.104083	3.8881e-05	7.13887e-05	0.797481	0.146791	0.186671	0.111313
MGP_C57BL6NJ_G0000091_Ighv13-2	Ighv13-2	0.163572	0.240763	-0.126492	2.72704e-05	5.54351e-05	0.818456	0.146791	0.186671	0.111313
MGP_C57BL6NJ_G0000092_Ighv12-3	Ighv12-3	0.163572	0.240763	-0.126492	2.72704e-05	5.54351e-05	0.818456	0.146791	0.186671	0.111313
MGP_C57BL6NJ_G0000093_Ighv6-3	Ighv6-3	0.163572	0.240763	-0.126492	2.72704e-05	5.54351e-05	0.818456	0.146791	0.186671	0.111313
MGP_C57BL6NJ_G0000094_Ighv6-4	Ighv6-4	0.163572	0.240763	-0.126492	2.72704e-05	5.54351e-05	0.818456	0.146791	0.186671	0.111313
MGP_C57BL6NJ_G0000095_Ighv6-5	Ighv6-5	0.163572	0.240763	-0.126492	2.72704e-05	5.54351e-05	0.818456	0.146791	0.186671	0.111313
MGP_C57BL6NJ_G0000096_Ighv6-6	Ighv6-6	0.228418	0.310612	-0.1014	2.72704e-05	5.54351e-05	0.818456	0.146791	0.186671	0.111313
MGP_C57BL6NJ_G0000097_Ighv6-7	Ighv6-7	0.163572	0.240763	-0.126492	2.72704e-05	5.54351e-05	0.818456	0.146791	0.186671	0.111313
MGP_C57BL6NJ_G0000098_Ighv8-2	Ighv8-2	0.163572	0.240763	-0.126492	2.72704e-05	5.54351e-05	0.818456	0.146791	0.186671	0.111313
MGP_C57BL6NJ_G0000099_Ighv1-5	Ighv1-5	0.163572	0.240763	-0.126492	3.60246e-05	6.76399e-05	0.797328	0.146791	0.186671	0.111313
MGP_C57BL6NJ_G0000100_Ighv10-1	Ighv10-1	0.163572	0.240763	-0.126492	2.72704e-05	5.54351e-05	0.818456	0.146791	0.186671	0.111313
MGP_C57BL6NJ_G0000101_Ighv10-3	Ighv10-3	0.163572	0.240763	-0.126492	2.72704e-05	5.54351e-05	0.818456	0.146791	0.186671	0.111313
MGP_C57BL6NJ_G0000102_Ighv1-4	Ighv1-4	0.163572	0.240763	-0.126492	2.72704e-05	5.54351e-05	0.818456	0.146791	0.186671	0.111313
MGP_C57BL6NJ_G0000103_Ighv1-7	Ighv1-7	0.163572	0.240763	-0.126492	2.72704e-05	5.54351e-05	0.818456	0.146791	0.186671	0.111313
MGP_C57BL6NJ_G0000104_Ighv15-2	Ighv15-2	0.163572	0.240763	-0.126492	2.72704e-05	5.54351e-05	0.818456	0.146791	0.186671	0.111313
MGP_C57BL6NJ_G0000105_Ighv1-9	Ighv1-9	0.163572	0.240763	-0.126492	2.72704e-05	5.54351e-05	0.818456	0.146791	0.186671	0.111313
MGP_C57BL6NJ_G0000106_Ighv1-11	Ighv1-11	0.163572	0.240763	-0.126492	2.72704e-05	5.54351e-05	0.818456	0.146791	0.186671	0.111313
MGP_C57BL6NJ_G0000107_Ighv1-12	Ighv1-12	0.163572	0.240763	-0.126492	2.72704e-05	5.54351e-05	0.818456	0.146791	0.186671	0.111313
MGP_C57BL6NJ_G0000108_Ighv1-24	Ighv1-24	0.163572	0.240763	-0.126492	2.72704e-05	5.54351e-05	0.818456	0.146791	0.186671	0.111313
MGP_C57BL6NJ_G0000109_Ighv1-39	Ighv1-39	0.163572	0.240763	-0.126492	2.72704e-05	5.54351e-05	0.818456	0.146791	0.186671	0.111313
MGP_C57BL6NJ_G0000110_Ighv1-42	Ighv1-42	0.163572	0.240763	-0.126492	2.72704e-05	5.54351e-05	0.818456	0.146791	0.186671	0.111313
MGP_C57BL6NJ_G0000111_Ighv1-43	Ighv1-43	0.163572	0.240763	-0.126492	2.72704e-05	5.54351e-05	0.818456	0.146791	0.186671	0.111313
MGP_C57BL6NJ_G0000112_Ighv1-47	Ighv1-47	0.163572	0.240763	-0.126492	2.72704e-05	5.54351e-05	0.818456	0.146791	0.186671	0.111313
MGP_C57BL6NJ_G0000113_Ighv8-4	Ighv8-4	0.163572	0.240763	-0.126492	2.72704e-05	5.54351e-05	0.818456	0.146791	0.186671	0.111313
MGP_C57BL6NJ_G0000114_Ighv1-49	Ighv1-49	0.163572	0.240763	-0.126492	2.72704e-05	5.54351e-05	0.818456	0.146791	0.186671	0.111313
MGP_C57BL6NJ_G0000115_Ighv8-5	Ighv8-5	0.163572	0.240763	-0.126492	2.72704e-05	5.54351e-05	0.818456	0.146791	0.186671	0.111313
MGP_C57BL6NJ_G0000116	NA	0.163572	0.240763	-0.126492	2.72704e-05	5.54351e-05	0.818456	0.146791	0.186671	0.111313
MGP_C57BL6NJ_G0000117_Ighv1-54	Ighv1-54	0.163572	0.240763	-0.126492	2.72704e-05	5.54351e-05	0.818456	0.146791	0.186671	0.111313
MGP_C57BL6NJ_G0000118	NA	0.163572	0.240763	-0.126492	2.72704e-05	5.54351e-05	0.818456	0.146791	0.186671	0.111313
MGP_C57BL6NJ_G0000119_Ighv1-56	Ighv1-56	0.163572	0.240763	-0.126492	2.72704e-05	5.54351e-05	0.818456	0.146791	0.186671	0.111313
MGP_C57BL6NJ_G0000120_Ighv8-8	Ighv8-8	0.163572	0.240763	-0.126492	2.72704e-05	5.54351e-05	0.818456	0.146791	0.186671	0.111313
MGP_C57BL6NJ_G0000121	NA	0.163572	0.240763	-0.126492	3.8881e-05	7.13887e-05	0.797481	0.108369	0.186671	0.127876
MGP_C57BL6NJ_G0000122_Ighv1-59	Ighv1-59	0.163572	0.240763	-0.126492	2.72704e-05	5.54351e-05	0.818456	0.146791	0.186671	0.111313
MGP_C57BL6NJ_G0000123	NA	0.163572	0.240763	-0.126492	2.72704e-05	5.54351e-05	0.818456	0.146791	0.186671	0.111313
MGP_C57BL6NJ_G0000124	NA	0.163572	0.240763	-0.126492	2.72704e-05	5.54351e-05	0.818456	0.146791	0.186671	0.111313
MGP_C57BL6NJ_G0000125_Ighv1-64	Ighv1-64	0.163572	0.240763	-0.126492	2.72704e-05	5.54351e-05	0.818456	0.146791	0.186671	0.111313
MGP_C57BL6NJ_G0000126	NA	0.163572	0.240763	-0.126492	2.72704e-05	5.54351e-05	0.818456	0.146791	0.186671	0.111313
MGP_C57BL6NJ_G0000127_Ighv1-62-3	Ighv1-62-3	0.163572	0.240763	-0.126492	2.72704e-05	5.54351e-05	0.818456	0.146791	0.186671	0.111313
MGP_C57BL6NJ_G0000128_Ighv8-11	Ighv8-11	0.163572	0.240763	-0.126492	2.72704e-05	5.54351e-05	0.818456	0.146791	0.186671	0.111313
MGP_C57BL6NJ_G0000129_Ighv1-67	Ighv1-67	0.163572	0.240763	-0.126492	2.72704e-05	5.54351e-05	0.818456	0.146791	0.186671	0.111313
MGP_C57BL6NJ_G0000130_Ighv8-12	Ighv8-12	0.163572	0.240763	-0.126492	3.60246e-05	6.76399e-05	0.797328	0.146791	0.186671	0.111313
MGP_C57BL6NJ_G0000131_Ighv1-71	Ighv1-71	0.163572	0.240763	-0.126492	2.72704e-05	5.54351e-05	0.818456	0.146791	0.186671	0.111313
MGP_C57BL6NJ_G0000132	NA	0.163572	0.240763	-0.126492	2.72704e-05	5.54351e-05	0.818456	0.146791	0.186671	0.111313
MGP_C57BL6NJ_G0000133_Ighv1-74	Ighv1-74	0.163572	0.240763	-0.126492	2.72704e-05	5.54351e-05	0.818456	0.146791	0.186671	0.111313
MGP_C57BL6NJ_G0000134_Ighv1-76	Ighv1-76	0.163572	0.240763	-0.126492	2.72704e-05	5.54351e-05	0.818456	0.146791	0.186671	0.111313
MGP_C57BL6NJ_G0000135	NA	0.163572	0.240763	-0.126492	2.72704e-05	5.54351e-05	0.818456	0.146791	0.186671	0.111313
MGP_C57BL6NJ_G0000136_Ighv1-77	Ighv1-77	0.163572	0.240763	-0.126492	2.72704e-05	5.54351e-05	0.818456	0.146791	0.186671	0.111313
MGP_C57BL6NJ_G0000137	NA	0.163572	0.240763	-0.126492	2.72704e-05	5.54351e-05	0.818456	0.146791	0.186671	0.111313
MGP_C57BL6NJ_G0000138_Ighv1-78	Ighv1-78	0.484664	0.56054	-0.0757044	2.72704e-05	5.54351e-05	0.818456	0.146791	0.186671	0.111313
MGP_C57BL6NJ_G0000139_Ighv1-80	Ighv1-80	0.163572	0.240763	-0.126492	2.72704e-05	5.54351e-05	0.818456	0.146791	0.186671	0.111313
MGP_C57BL6NJ_G0000140_Ighv1-81	Ighv1-81	0.163572	0.240763	-0.126492	2.72704e-05	5.54351e-05	0.818456	0.146791	0.186671	0.111313
MGP_C57BL6NJ_G0000141_Iglv3	Iglv3	0.163572	0.240763	-0.126492	2.72704e-05	5.54351e-05	0.818456	0.24435	0.286	0.0755385
MGP_C57BL6NJ_G0000142_Iglv2	Iglv2	0.163572	0.240763	-0.126492	2.72704e-05	5.54351e-05	0.818456	0.146791	0.186671	0.111313
MGP_C57BL6NJ_G0000143	NA	0.163572	0.240763	-0.126492	2.72704e-05	5.54351e-05	0.818456	0.146791	0.186671	0.111313
MGP_C57BL6NJ_G0000144_Igkv17-121	Igkv17-121	0.163572	0.240763	-0.126492	2.72704e-05	5.54351e-05	0.818456	0.146791	0.186671	0.111313
MGP_C57BL6NJ_G0000145_Igkv6-20	Igkv6-20	0.163572	0.240763	-0.126492	2.72704e-05	5.54351e-05	0.818456	0.146791	0.186671	0.111313
MGP_C57BL6NJ_G0000146_Igkv2-137	Igkv2-137	0.163572	0.240763	-0.126492	2.72704e-05	5.54351e-05	0.818456	0.146791	0.186671	0.111313
MGP_C57BL6NJ_G0000147_Igkv1-135	Igkv1-135	0.0721728	0.240763	-0.156972	2.72704e-05	5.54351e-05	0.818456	0.146791	0.186671	0.111313
MGP_C57BL6NJ_G0000148	NA	0.163572	0.240763	-0.126492	1.3637e-05	5.54351e-05	0.835586	0.181029	0.221976	0.0929826
MGP_C57BL6NJ_G0000149_Igkv1-132	Igkv1-132	0.163572	0.240763	-0.126492	2.72704e-05	5.54351e-05	0.818456	0.146791	0.186671	0.111313
MGP_C57BL6NJ_G0000150_Igkv1-131	Igkv1-131	0.163572	0.240763	-0.126492	2.72704e-05	5.54351e-05	0.818456	0.146791	0.186671	0.111313
MGP_C57BL6NJ_G0000151_Igkv14-130	Igkv14-130	0.163572	0.240763	-0.126492	2.72704e-05	5.54351e-05	0.818456	0.146791	0.186671	0.111313
MGP_C57BL6NJ_G0000152_Igkv9-129	Igkv9-129	0.163572	0.240763	-0.126492	2.72704e-05	5.54351e-05	0.818456	0.146791	0.186671	0.111313
MGP_C57BL6NJ_G0000153_Igkv14-126	Igkv14-126	0.163572	0.240763	-0.126492	2.72704e-05	5.54351e-05	0.818456	0.146791	0.186671	0.111313
MGP_C57BL6NJ_G0000154_Igkv11-125	Igkv11-125	0.163572	0.240763	-0.126492	2.72704e-05	5.54351e-05	0.818456	0.146791	0.186671	0.111313
MGP_C57BL6NJ_G0000155_Igkv9-124	Igkv9-124	0.163572	0.240763	-0.126492	2.72704e-05	5.54351e-05	0.818456	0.146791	0.186671	0.111313
MGP_C57BL6NJ_G0000156_Igkv9-123	Igkv9-123	0.163572	0.240763	-0.126492	2.72704e-05	5.54351e-05	0.818456	0.146791	0.186671	0.111313
MGP_C57BL6NJ_G0000157_Igkv1-122	Igkv1-122	0.163572	0.240763	-0.126492	2.72704e-05	5.54351e-05	0.818456	0.146791	0.186671	0.111313
MGP_C57BL6NJ_G0000158_Igkv9-120	Igkv9-120	0.163572	0.240763	-0.126492	3.8881e-05	7.13887e-05	0.797481	0.146791	0.186671	0.111313
MGP_C57BL6NJ_G0000159_Igkv2-112	Igkv2-112	0.163572	0.240763	-0.126492	2.72704e-05	5.54351e-05	0.818456	0.146791	0.186671	0.111313
MGP_C57BL6NJ_G0000160_Igkv14-111	Igkv14-111	0.163572	0.240763	-0.126492	2.72704e-05	5.54351e-05	0.818456	0.146791	0.186671	0.111313
MGP_C57BL6NJ_G0000161_Igkv1-117	Igkv1-117	0.190687	0.272389	-0.131796	0.000173183	0.000269984	0.741011	0.146791	0.186671	0.111313
MGP_C57BL6NJ_G0000162_Igkv1-110	Igkv1-110	0.0391835	0.204399	-0.185077	2.72704e-05	5.54351e-05	0.818456	0.235954	0.27739	0.0933657
MGP_C57BL6NJ_G0000163_Igkv2-109	Igkv2-109	0.163572	0.240763	-0.126492	2.72704e-05	5.54351e-05	0.818456	0.146791	0.186671	0.111313
MGP_C57BL6NJ_G0000164_Igkv16-104	Igkv16-104	0.228418	0.310612	-0.1014	2.72704e-05	5.54351e-05	0.818456	0.122847	0.186671	0.124884
MGP_C57BL6NJ_G0000165_Igkv15-103	Igkv15-103	0.163572	0.240763	-0.126492	2.42867e-05	5.54351e-05	0.799469	0.146791	0.186671	0.111313
MGP_C57BL6NJ_G0000166_Igkv20-101-2	Igkv20-101-2	0.163572	0.240763	-0.126492	2.72704e-05	5.54351e-05	0.818456	0.146791	0.186671	0.111313
MGP_C57BL6NJ_G0000167_Igkv14-100	Igkv14-100	0.163572	0.240763	-0.126492	3.60246e-05	6.76399e-05	0.797328	0.181029	0.221976	0.0929826
MGP_C57BL6NJ_G0000168_Igkv1-99	Igkv1-99	0.163572	0.240763	-0.126492	2.72704e-05	5.54351e-05	0.818456	0.146791	0.186671	0.111313
MGP_C57BL6NJ_G0000169_Igkv12-98	Igkv12-98	0.254351	0.336068	-0.108756	2.72704e-05	5.54351e-05	0.818456	0.146791	0.186671	0.111313
MGP_C57BL6NJ_G0000170_Igkv10-96	Igkv10-96	0.404417	0.483581	-0.0829847	4.86939e-05	8.56117e-05	0.776352	0.146791	0.186671	0.111313
MGP_C57BL6NJ_G0000171_Igkv10-94	Igkv10-94	0.163572	0.240763	-0.126492	2.72704e-05	5.54351e-05	0.818456	0.146791	0.186671	0.111313
MGP_C57BL6NJ_G0000172_Igkv19-93	Igkv19-93	0.163572	0.240763	-0.126492	8.85269e-05	0.000145092	0.781808	0.146791	0.186671	0.111313
MGP_C57BL6NJ_G0000173_Igkv4-92	Igkv4-92	0.163572	0.240763	-0.126492	2.72704e-05	5.54351e-05	0.818456	0.146791	0.186671	0.111313
MGP_C57BL6NJ_G0000174_Igkv4-91	Igkv4-91	0.163572	0.240763	-0.126492	2.72704e-05	5.54351e-05	0.818456	0.146791	0.186671	0.111313
MGP_C57BL6NJ_G0000175_Igkv4-90	Igkv4-90	0.0721728	0.240763	-0.156972	2.72704e-05	5.54351e-05	0.818456	0.146791	0.186671	0.111313
MGP_C57BL6NJ_G0000176_Igkv12-89	Igkv12-89	0.163572	0.240763	-0.126492	2.72704e-05	5.54351e-05	0.818456	0.146791	0.186671	0.111313
MGP_C57BL6NJ_G0000177_Igkv1-88	Igkv1-88	0.228418	0.310612	-0.1014	2.72704e-05	5.54351e-05	0.818456	0.146791	0.186671	0.111313
MGP_C57BL6NJ_G0000178_Gm42543	Gm42543	0.163572	0.240763	-0.126492	2.72704e-05	5.54351e-05	0.818456	0.146791	0.186671	0.111313
MGP_C57BL6NJ_G0000179_Igkv4-86	Igkv4-86	0.163572	0.240763	-0.126492	2.72704e-05	5.54351e-05	0.818456	0.146791	0.186671	0.111313
MGP_C57BL6NJ_G0000180_Igkv4-81	Igkv4-81	0.163572	0.240763	-0.126492	2.72704e-05	5.54351e-05	0.818456	0.146791	0.186671	0.111313
MGP_C57BL6NJ_G0000181_Igkv4-80	Igkv4-80	0.163572	0.240763	-0.126492	2.72704e-05	5.54351e-05	0.818456	0.146791	0.186671	0.111313
MGP_C57BL6NJ_G0000182_Igkv4-78	Igkv4-78	0.163572	0.240763	-0.126492	2.72704e-05	5.54351e-05	0.818456	0.146791	0.186671	0.111313
MGP_C57BL6NJ_G0000183_Igkv4-79	Igkv4-79	0.163572	0.240763	-0.126492	2.72704e-05	5.54351e-05	0.818456	0.146791	0.186671	0.111313
MGP_C57BL6NJ_G0000184_Igkv4-63	Igkv4-63	0.163572	0.240763	-0.126492	2.72704e-05	5.54351e-05	0.818456	0.146791	0.186671	0.111313
MGP_C57BL6NJ_G0000185_Igkv4-57	Igkv4-57	0.163572	0.240763	-0.126492	2.72704e-05	5.54351e-05	0.818456	0.146791	0.186671	0.111313
MGP_C57BL6NJ_G0000186_Igkv4-51	Igkv4-51	0.163572	0.240763	-0.126492	2.72704e-05	5.54351e-05	0.818456	0.146791	0.186671	0.111313
MGP_C57BL6NJ_G0000187_Igkv4-58	Igkv4-58	0.163572	0.240763	-0.126492	1.3637e-05	5.54351e-05	0.835586	0.146791	0.186671	0.111313
MGP_C57BL6NJ_G0000188_Igkv4-53	Igkv4-53	0.163572	0.240763	-0.126492	2.72704e-05	5.54351e-05	0.818456	0.146791	0.186671	0.111313
MGP_C57BL6NJ_G0000189_Igkv4-57-1	Igkv4-57-1	0.163572	0.240763	-0.126492	2.72704e-05	5.54351e-05	0.818456	0.181029	0.221976	0.0929826
MGP_C57BL6NJ_G0000190_Igkv4-50	Igkv4-50	0.163572	0.240763	-0.126492	2.72704e-05	5.54351e-05	0.818456	0.146791	0.186671	0.111313
MGP_C57BL6NJ_G0000191_Igkv5-48	Igkv5-48	0.163572	0.240763	-0.126492	3.06571e-05	5.99989e-05	0.833252	0.146791	0.186671	0.111313
MGP_C57BL6NJ_G0000192_Igkv12-46	Igkv12-46	0.163572	0.240763	-0.126492	2.72704e-05	5.54351e-05	0.818456	0.146791	0.186671	0.111313
MGP_C57BL6NJ_G0000193_Igkv12-44	Igkv12-44	0.0721728	0.240763	-0.156972	2.72704e-05	5.54351e-05	0.818456	0.146791	0.186671	0.111313
MGP_C57BL6NJ_G0000194_Igkv5-43	Igkv5-43	0.163572	0.240763	-0.126492	2.72704e-05	5.54351e-05	0.818456	0.146791	0.186671	0.111313
MGP_C57BL6NJ_G0000195	NA	0.163572	0.240763	-0.126492	2.33524e-05	5.54351e-05	0.833562	0.146791	0.186671	0.111313
MGP_C57BL6NJ_G0000196_Igkv12-41	Igkv12-41	0.0721728	0.240763	-0.156972	2.72704e-05	5.54351e-05	0.818456	0.146791	0.186671	0.111313
MGP_C57BL6NJ_G0000197_Igkv5-39	Igkv5-39	0.119713	0.240763	-0.149531	2.72704e-05	5.54351e-05	0.818456	0.146791	0.186671	0.111313
MGP_C57BL6NJ_G0000198_Igkv12-38	Igkv12-38	0.163572	0.240763	-0.126492	2.72704e-05	5.54351e-05	0.818456	0.146791	0.186671	0.111313
MGP_C57BL6NJ_G0000199_Igkv5-37	Igkv5-37	0.163572	0.240763	-0.126492	2.72704e-05	5.54351e-05	0.818456	0.146791	0.186671	0.111313
MGP_C57BL6NJ_G0000200_Igkv18-36	Igkv18-36	0.163572	0.240763	-0.126492	2.72704e-05	5.54351e-05	0.818456	0.146791	0.186671	0.111313
MGP_C57BL6NJ_G0000201_Igkv1-35	Igkv1-35	0.163572	0.240763	-0.126492	2.72704e-05	5.54351e-05	0.818456	0.146791	0.186671	0.111313
MGP_C57BL6NJ_G0000202_Igkv8-34	Igkv8-34	0.163572	0.240763	-0.126492	2.72704e-05	5.54351e-05	0.818456	0.146791	0.186671	0.111313
MGP_C57BL6NJ_G0000203_Igkv7-33	Igkv7-33	0.163572	0.240763	-0.126492	2.72704e-05	5.54351e-05	0.818456	0.146791	0.186671	0.111313
MGP_C57BL6NJ_G0000204_Igkv6-32	Igkv6-32	0.163572	0.240763	-0.126492	2.72704e-05	5.54351e-05	0.818456	0.146791	0.186671	0.111313
MGP_C57BL6NJ_G0000205_Igkv8-30	Igkv8-30	0.484664	0.56054	-0.0757044	9.6773e-05	0.000157477	0.75887	0.146791	0.186671	0.111313
MGP_C57BL6NJ_G0000206_Igkv8-28	Igkv8-28	0.163572	0.240763	-0.126492	2.72704e-05	5.54351e-05	0.818456	0.146791	0.186671	0.111313
MGP_C57BL6NJ_G0000207_Igkv8-27	Igkv8-27	0.163572	0.240763	-0.126492	2.72704e-05	5.54351e-05	0.818456	0.193548	0.235381	0.104936
MGP_C57BL6NJ_G0000208_Igkv6-25	Igkv6-25	0.163572	0.240763	-0.126492	2.72704e-05	5.54351e-05	0.818456	0.146791	0.186671	0.111313
MGP_C57BL6NJ_G0000209_Igkv6-17	Igkv6-17	0.163572	0.240763	-0.126492	2.72704e-05	5.54351e-05	0.818456	0.10439	0.186671	0.124956
MGP_C57BL6NJ_G0000210_Igkv8-24	Igkv8-24	0.163572	0.240763	-0.126492	2.72704e-05	5.54351e-05	0.818456	0.146791	0.186671	0.111313
MGP_C57BL6NJ_G0000211_Igkv8-19	Igkv8-19	0.163572	0.240763	-0.126492	2.72704e-05	5.54351e-05	0.818456	0.146791	0.186671	0.111313
MGP_C57BL6NJ_G0000212_Igkv8-16	Igkv8-16	0.163572	0.240763	-0.126492	2.72704e-05	5.54351e-05	0.818456	0.146791	0.186671	0.111313
MGP_C57BL6NJ_G0000213	NA	0.163572	0.240763	-0.126492	2.72704e-05	5.54351e-05	0.818456	0.146791	0.186671	0.111313
MGP_C57BL6NJ_G0000214_Igkv6-15	Igkv6-15	0.163572	0.240763	-0.126492	2.72704e-05	5.54351e-05	0.818456	0.24435	0.286	0.0755385
MGP_C57BL6NJ_G0000215	NA	0.228418	0.310612	-0.1014	3.8881e-05	7.13887e-05	0.797481	0.146791	0.186671	0.111313
MGP_C57BL6NJ_G0000216_Igkv6-14	Igkv6-14	0.163572	0.240763	-0.126492	2.72704e-05	5.54351e-05	0.818456	0.146791	0.186671	0.111313
MGP_C57BL6NJ_G0000217_Igkv6-13	Igkv6-13	0.163572	0.240763	-0.126492	2.72704e-05	5.54351e-05	0.818456	0.146791	0.186671	0.111313
MGP_C57BL6NJ_G0000218_Igkv3-12	Igkv3-12	0.163572	0.240763	-0.126492	2.72704e-05	5.54351e-05	0.818456	0.146791	0.186671	0.111313
MGP_C57BL6NJ_G0000219_Igkv3-9	Igkv3-9	0.163572	0.240763	-0.126492	2.72704e-05	5.54351e-05	0.818456	0.146791	0.186671	0.111313
MGP_C57BL6NJ_G0000220	NA	0.163572	0.240763	-0.126492	2.72704e-05	5.54351e-05	0.818456	0.146791	0.186671	0.111313
MGP_C57BL6NJ_G0000221_Igkv3-7	Igkv3-7	0.163572	0.240763	-0.126492	2.72704e-05	5.54351e-05	0.818456	0.146791	0.186671	0.111313
MGP_C57BL6NJ_G0000222	NA	0.163572	0.240763	-0.126492	2.72704e-05	5.54351e-05	0.818456	0.146791	0.186671	0.111313
MGP_C57BL6NJ_G0000223_Igkv3-4	Igkv3-4	0.163572	0.240763	-0.126492	2.72704e-05	5.54351e-05	0.818456	0.146791	0.186671	0.111313
MGP_C57BL6NJ_G0000224_Igkv3-3	Igkv3-3	0.163572	0.240763	-0.126492	2.72704e-05	5.54351e-05	0.818456	0.146791	0.186671	0.111313
MGP_C57BL6NJ_G0000225_Igkv3-2	Igkv3-2	0.163572	0.240763	-0.126492	2.72704e-05	5.54351e-05	0.818456	0.224568	0.266914	0.094086
MGP_C57BL6NJ_G0000226_Igkv3-1	Igkv3-1	0.163572	0.240763	-0.126492	2.72704e-05	5.54351e-05	0.818456	0.146791	0.186671	0.111313
MGP_C57BL6NJ_G0000245	NA	0.163572	0.240763	-0.126492	2.72704e-05	5.54351e-05	0.818456	0.146791	0.186671	0.111313
MGP_C57BL6NJ_G0000246	NA	0.163572	0.240763	-0.126492	2.72704e-05	5.54351e-05	0.818456	0.146791	0.186671	0.111313
MGP_C57BL6NJ_G0000247	NA	0.163572	0.240763	-0.126492	2.72704e-05	5.54351e-05	0.818456	0.146791	0.186671	0.111313
MGP_C57BL6NJ_G0000248	NA	0.163572	0.240763	-0.126492	2.72704e-05	5.54351e-05	0.818456	0.146791	0.186671	0.111313
MGP_C57BL6NJ_G0000249	NA	0.163572	0.240763	-0.126492	2.72704e-05	5.54351e-05	0.818456	0.146791	0.186671	0.111313
MGP_C57BL6NJ_G0000250	NA	0.163572	0.240763	-0.126492	2.72704e-05	5.54351e-05	0.818456	0.146791	0.186671	0.111313
MGP_C57BL6NJ_G0000251	NA	0.163572	0.240763	-0.126492	2.72704e-05	5.54351e-05	0.818456	0.146791	0.186671	0.111313
MGP_C57BL6NJ_G0000252	NA	0.163572	0.240763	-0.126492	2.72704e-05	5.54351e-05	0.818456	0.146791	0.186671	0.111313
MGP_C57BL6NJ_G0000253	NA	0.163572	0.240763	-0.126492	2.72704e-05	5.54351e-05	0.818456	0.146791	0.186671	0.111313
MGP_C57BL6NJ_G0000254	NA	0.163572	0.240763	-0.126492	2.72704e-05	5.54351e-05	0.818456	0.146791	0.186671	0.111313
MGP_C57BL6NJ_G0000255	NA	0.163572	0.240763	-0.126492	2.72704e-05	5.54351e-05	0.818456	0.146791	0.186671	0.111313
MGP_C57BL6NJ_G0000256	NA	0.163572	0.240763	-0.126492	2.72704e-05	5.54351e-05	0.818456	0.146791	0.186671	0.111313
MGP_C57BL6NJ_G0000257	NA	0.163572	0.240763	-0.126492	2.72704e-05	5.54351e-05	0.818456	0.146791	0.186671	0.111313
MGP_C57BL6NJ_G0000258	NA	0.163572	0.240763	-0.126492	2.72704e-05	5.54351e-05	0.818456	0.146791	0.186671	0.111313
MGP_C57BL6NJ_G0000259	NA	0.163572	0.240763	-0.126492	2.72704e-05	5.54351e-05	0.818456	0.146791	0.186671	0.111313
MGP_C57BL6NJ_G0000260	NA	0.163572	0.240763	-0.126492	2.72704e-05	5.54351e-05	0.818456	0.146791	0.186671	0.111313
MGP_C57BL6NJ_G0000261	NA	0.163572	0.240763	-0.126492	2.72704e-05	5.54351e-05	0.818456	0.146791	0.186671	0.111313
MGP_C57BL6NJ_G0000262	NA	0.163572	0.240763	-0.126492	2.72704e-05	5.54351e-05	0.818456	0.146791	0.186671	0.111313
MGP_C57BL6NJ_G0000263	NA	0.163572	0.240763	-0.126492	2.72704e-05	5.54351e-05	0.818456	0.146791	0.186671	0.111313
MGP_C57BL6NJ_G0000264	NA	0.163572	0.240763	-0.126492	2.72704e-05	5.54351e-05	0.818456	0.146791	0.186671	0.111313
MGP_C57BL6NJ_G0000265	NA	0.163572	0.240763	-0.126492	2.72704e-05	5.54351e-05	0.818456	0.146791	0.186671	0.111313
MGP_C57BL6NJ_G0000266	NA	0.163572	0.240763	-0.126492	2.72704e-05	5.54351e-05	0.818456	0.146791	0.186671	0.111313
MGP_C57BL6NJ_G0000267	NA	0.163572	0.240763	-0.126492	2.72704e-05	5.54351e-05	0.818456	0.146791	0.186671	0.111313
MGP_C57BL6NJ_G0000268	NA	0.163572	0.240763	-0.126492	2.72704e-05	5.54351e-05	0.818456	0.146791	0.186671	0.111313
MGP_C57BL6NJ_G0000269	NA	0.163572	0.240763	-0.126492	2.72704e-05	5.54351e-05	0.818456	0.146791	0.186671	0.111313
MGP_C57BL6NJ_G0000270	NA	0.163572	0.240763	-0.126492	2.72704e-05	5.54351e-05	0.818456	0.146791	0.186671	0.111313
MGP_C57BL6NJ_G0000271	NA	0.163572	0.240763	-0.126492	2.72704e-05	5.54351e-05	0.818456	0.146791	0.186671	0.111313
MGP_C57BL6NJ_G0000272	NA	0.163572	0.240763	-0.126492	2.72704e-05	5.54351e-05	0.818456	0.146791	0.186671	0.111313
MGP_C57BL6NJ_G0000273	NA	0.163572	0.240763	-0.126492	2.72704e-05	5.54351e-05	0.818456	0.146791	0.186671	0.111313
MGP_C57BL6NJ_G0000274	NA	0.163572	0.240763	-0.126492	2.72704e-05	5.54351e-05	0.818456	0.146791	0.186671	0.111313
MGP_C57BL6NJ_G0000275	NA	0.163572	0.240763	-0.126492	2.72704e-05	5.54351e-05	0.818456	0.146791	0.186671	0.111313
MGP_C57BL6NJ_G0000276	NA	0.163572	0.240763	-0.126492	2.72704e-05	5.54351e-05	0.818456	0.146791	0.186671	0.111313
MGP_C57BL6NJ_G0000277	NA	0.163572	0.240763	-0.126492	2.72704e-05	5.54351e-05	0.818456	0.146791	0.186671	0.111313
MGP_C57BL6NJ_G0000278	NA	0.163572	0.240763	-0.126492	2.72704e-05	5.54351e-05	0.818456	0.146791	0.186671	0.111313
MGP_C57BL6NJ_G0000279	NA	0.163572	0.240763	-0.126492	2.72704e-05	5.54351e-05	0.818456	0.146791	0.186671	0.111313
MGP_C57BL6NJ_G0000280	NA	0.163572	0.240763	-0.126492	2.72704e-05	5.54351e-05	0.818456	0.146791	0.186671	0.111313
MGP_C57BL6NJ_G0000281	NA	0.163572	0.240763	-0.126492	2.72704e-05	5.54351e-05	0.818456	0.146791	0.186671	0.111313
MGP_C57BL6NJ_G0000282	NA	0.163572	0.240763	-0.126492	2.72704e-05	5.54351e-05	0.818456	0.146791	0.186671	0.111313
MGP_C57BL6NJ_G0000283	NA	0.163572	0.240763	-0.126492	2.72704e-05	5.54351e-05	0.818456	0.146791	0.186671	0.111313
MGP_C57BL6NJ_G0000284	NA	0.163572	0.240763	-0.126492	2.72704e-05	5.54351e-05	0.818456	0.146791	0.186671	0.111313
MGP_C57BL6NJ_G0000285	NA	0.163572	0.240763	-0.126492	2.72704e-05	5.54351e-05	0.818456	0.146791	0.186671	0.111313
MGP_C57BL6NJ_G0000286	NA	0.163572	0.240763	-0.126492	2.72704e-05	5.54351e-05	0.818456	0.146791	0.186671	0.111313
MGP_C57BL6NJ_G0000287	NA	0.163572	0.240763	-0.126492	2.72704e-05	5.54351e-05	0.818456	0.146791	0.186671	0.111313
MGP_C57BL6NJ_G0000288	NA	0.163572	0.240763	-0.126492	2.72704e-05	5.54351e-05	0.818456	0.146791	0.186671	0.111313
MGP_C57BL6NJ_G0000289	NA	0.163572	0.240763	-0.126492	2.72704e-05	5.54351e-05	0.818456	0.146791	0.186671	0.111313
MGP_C57BL6NJ_G0000290	NA	0.163572	0.240763	-0.126492	2.72704e-05	5.54351e-05	0.818456	0.146791	0.186671	0.111313
MGP_C57BL6NJ_G0000291	NA	0.163572	0.240763	-0.126492	2.72704e-05	5.54351e-05	0.818456	0.146791	0.186671	0.111313
MGP_C57BL6NJ_G0000292	NA	0.163572	0.240763	-0.126492	2.72704e-05	5.54351e-05	0.818456	0.146791	0.186671	0.111313
MGP_C57BL6NJ_G0000293	NA	0.163572	0.240763	-0.126492	2.72704e-05	5.54351e-05	0.818456	0.146791	0.186671	0.111313
MGP_C57BL6NJ_G0000294	NA	0.163572	0.240763	-0.126492	2.72704e-05	5.54351e-05	0.818456	0.146791	0.186671	0.111313
MGP_C57BL6NJ_G0000295	NA	0.163572	0.240763	-0.126492	2.72704e-05	5.54351e-05	0.818456	0.146791	0.186671	0.111313
MGP_C57BL6NJ_G0000296	NA	0.163572	0.240763	-0.126492	2.72704e-05	5.54351e-05	0.818456	0.146791	0.186671	0.111313
MGP_C57BL6NJ_G0000297	NA	0.228418	0.310612	-0.1014	2.72704e-05	5.54351e-05	0.818456	0.146791	0.186671	0.111313
MGP_C57BL6NJ_G0000298	NA	0.163572	0.240763	-0.126492	2.72704e-05	5.54351e-05	0.818456	0.146791	0.186671	0.111313
MGP_C57BL6NJ_G0000299	NA	0.163572	0.240763	-0.126492	2.72704e-05	5.54351e-05	0.818456	0.146791	0.186671	0.111313
MGP_C57BL6NJ_G0000300	NA	0.163572	0.240763	-0.126492	2.72704e-05	5.54351e-05	0.818456	0.146791	0.186671	0.111313
MGP_C57BL6NJ_G0000301	NA	0.163572	0.240763	-0.126492	2.72704e-05	5.54351e-05	0.818456	0.146791	0.186671	0.111313
MGP_C57BL6NJ_G0000302	NA	0.163572	0.240763	-0.126492	2.72704e-05	5.54351e-05	0.818456	0.146791	0.186671	0.111313
MGP_C57BL6NJ_G0000303	NA	0.163572	0.240763	-0.126492	2.72704e-05	5.54351e-05	0.818456	0.146791	0.186671	0.111313
MGP_C57BL6NJ_G0000304	NA	0.163572	0.240763	-0.126492	2.72704e-05	5.54351e-05	0.818456	0.146791	0.186671	0.111313
MGP_C57BL6NJ_G0000305	NA	0.163572	0.240763	-0.126492	2.72704e-05	5.54351e-05	0.818456	0.146791	0.186671	0.111313
MGP_C57BL6NJ_G0000306	NA	0.163572	0.240763	-0.126492	2.72704e-05	5.54351e-05	0.818456	0.146791	0.186671	0.111313
MGP_C57BL6NJ_G0000307	NA	0.163572	0.240763	-0.126492	2.72704e-05	5.54351e-05	0.818456	0.146791	0.186671	0.111313
MGP_C57BL6NJ_G0000308	NA	0.163572	0.240763	-0.126492	2.72704e-05	5.54351e-05	0.818456	0.146791	0.186671	0.111313
MGP_C57BL6NJ_G0000309	NA	0.163572	0.240763	-0.126492	2.72704e-05	5.54351e-05	0.818456	0.146791	0.186671	0.111313
MGP_C57BL6NJ_G0000310	NA	0.163572	0.240763	-0.126492	2.72704e-05	5.54351e-05	0.818456	0.146791	0.186671	0.111313
MGP_C57BL6NJ_G0000311	NA	0.163572	0.240763	-0.126492	2.72704e-05	5.54351e-05	0.818456	0.146791	0.186671	0.111313
MGP_C57BL6NJ_G0000312	NA	0.163572	0.240763	-0.126492	2.72704e-05	5.54351e-05	0.818456	0.146791	0.186671	0.111313
MGP_C57BL6NJ_G0000313	NA	0.163572	0.240763	-0.126492	2.72704e-05	5.54351e-05	0.818456	0.146791	0.186671	0.111313
MGP_C57BL6NJ_G0000314	NA	0.163572	0.240763	-0.126492	2.72704e-05	5.54351e-05	0.818456	0.146791	0.186671	0.111313
MGP_C57BL6NJ_G0000315	NA	0.163572	0.240763	-0.126492	2.72704e-05	5.54351e-05	0.818456	0.146791	0.186671	0.111313
MGP_C57BL6NJ_G0000316	NA	0.163572	0.240763	-0.126492	2.72704e-05	5.54351e-05	0.818456	0.146791	0.186671	0.111313
MGP_C57BL6NJ_G0000317	NA	0.163572	0.240763	-0.126492	2.72704e-05	5.54351e-05	0.818456	0.146791	0.186671	0.111313
MGP_C57BL6NJ_G0000318	NA	0.163572	0.240763	-0.126492	2.72704e-05	5.54351e-05	0.818456	0.146791	0.186671	0.111313
MGP_C57BL6NJ_G0000319	NA	0.163572	0.240763	-0.126492	2.72704e-05	5.54351e-05	0.818456	0.146791	0.186671	0.111313
MGP_C57BL6NJ_G0000320	NA	0.163572	0.240763	-0.126492	2.72704e-05	5.54351e-05	0.818456	0.146791	0.186671	0.111313
MGP_C57BL6NJ_G0000321	NA	0.163572	0.240763	-0.126492	2.72704e-05	5.54351e-05	0.818456	0.146791	0.186671	0.111313
MGP_C57BL6NJ_G0000322	NA	0.163572	0.240763	-0.126492	2.72704e-05	5.54351e-05	0.818456	0.146791	0.186671	0.111313
MGP_C57BL6NJ_G0000323	NA	0.163572	0.240763	-0.126492	2.72704e-05	5.54351e-05	0.818456	0.146791	0.186671	0.111313
MGP_C57BL6NJ_G0000324	NA	0.163572	0.240763	-0.126492	2.72704e-05	5.54351e-05	0.818456	0.146791	0.186671	0.111313
MGP_C57BL6NJ_G0000325	NA	0.163572	0.240763	-0.126492	2.72704e-05	5.54351e-05	0.818456	0.146791	0.186671	0.111313
MGP_C57BL6NJ_G0000326	NA	0.163572	0.240763	-0.126492	2.72704e-05	5.54351e-05	0.818456	0.146791	0.186671	0.111313
MGP_C57BL6NJ_G0000327	NA	0.163572	0.240763	-0.126492	2.72704e-05	5.54351e-05	0.818456	0.146791	0.186671	0.111313
MGP_C57BL6NJ_G0000328	NA	0.163572	0.240763	-0.126492	2.72704e-05	5.54351e-05	0.818456	0.146791	0.186671	0.111313
MGP_C57BL6NJ_G0000329	NA	0.163572	0.240763	-0.126492	2.72704e-05	5.54351e-05	0.818456	0.146791	0.186671	0.111313
MGP_C57BL6NJ_G0000330	NA	0.163572	0.240763	-0.126492	2.72704e-05	5.54351e-05	0.818456	0.146791	0.186671	0.111313
MGP_C57BL6NJ_G0000331	NA	0.163572	0.240763	-0.126492	2.72704e-05	5.54351e-05	0.818456	0.146791	0.186671	0.111313
MGP_C57BL6NJ_G0000332	NA	0.163572	0.240763	-0.126492	2.72704e-05	5.54351e-05	0.818456	0.146791	0.186671	0.111313
MGP_C57BL6NJ_G0000333	NA	0.163572	0.240763	-0.126492	2.72704e-05	5.54351e-05	0.818456	0.146791	0.186671	0.111313
MGP_C57BL6NJ_G0000334	NA	0.163572	0.240763	-0.126492	2.72704e-05	5.54351e-05	0.818456	0.146791	0.186671	0.111313
MGP_C57BL6NJ_G0000335	NA	0.163572	0.240763	-0.126492	2.72704e-05	5.54351e-05	0.818456	0.146791	0.186671	0.111313
MGP_C57BL6NJ_G0000336	NA	0.163572	0.240763	-0.126492	2.72704e-05	5.54351e-05	0.818456	0.146791	0.186671	0.111313
MGP_C57BL6NJ_G0000337	NA	0.163572	0.240763	-0.126492	2.72704e-05	5.54351e-05	0.818456	0.146791	0.186671	0.111313
MGP_C57BL6NJ_G0000338	NA	0.163572	0.240763	-0.126492	2.72704e-05	5.54351e-05	0.818456	0.146791	0.186671	0.111313
MGP_C57BL6NJ_G0000339	NA	0.163572	0.240763	-0.126492	2.72704e-05	5.54351e-05	0.818456	0.146791	0.186671	0.111313
MGP_C57BL6NJ_G0000340	NA	0.163572	0.240763	-0.126492	2.72704e-05	5.54351e-05	0.818456	0.146791	0.186671	0.111313
MGP_C57BL6NJ_G0000341	NA	0.163572	0.240763	-0.126492	2.72704e-05	5.54351e-05	0.818456	0.146791	0.186671	0.111313
MGP_C57BL6NJ_G0000342	NA	0.163572	0.240763	-0.126492	2.72704e-05	5.54351e-05	0.818456	0.146791	0.186671	0.111313
MGP_C57BL6NJ_G0000343	NA	0.163572	0.240763	-0.126492	2.72704e-05	5.54351e-05	0.818456	0.146791	0.186671	0.111313
MGP_C57BL6NJ_G0000344	NA	0.163572	0.240763	-0.126492	2.72704e-05	5.54351e-05	0.818456	0.146791	0.186671	0.111313
MGP_C57BL6NJ_G0000345	NA	0.163572	0.240763	-0.126492	2.72704e-05	5.54351e-05	0.818456	0.146791	0.186671	0.111313
MGP_C57BL6NJ_G0000346	NA	0.163572	0.240763	-0.126492	2.72704e-05	5.54351e-05	0.818456	0.146791	0.186671	0.111313
MGP_C57BL6NJ_G0000347	NA	0.163572	0.240763	-0.126492	2.72704e-05	5.54351e-05	0.818456	0.146791	0.186671	0.111313
MGP_C57BL6NJ_G0000348	NA	0.163572	0.240763	-0.126492	2.72704e-05	5.54351e-05	0.818456	0.146791	0.186671	0.111313
MGP_C57BL6NJ_G0000349	NA	0.163572	0.240763	-0.126492	2.72704e-05	5.54351e-05	0.818456	0.146791	0.186671	0.111313
MGP_C57BL6NJ_G0000350	NA	0.163572	0.240763	-0.126492	2.72704e-05	5.54351e-05	0.818456	0.146791	0.186671	0.111313
MGP_C57BL6NJ_G0000351	NA	0.163572	0.240763	-0.126492	2.72704e-05	5.54351e-05	0.818456	0.146791	0.186671	0.111313
MGP_C57BL6NJ_G0000352	NA	0.163572	0.240763	-0.126492	2.72704e-05	5.54351e-05	0.818456	0.146791	0.186671	0.111313
MGP_C57BL6NJ_G0000353	NA	0.163572	0.240763	-0.126492	2.72704e-05	5.54351e-05	0.818456	0.146791	0.186671	0.111313
MGP_C57BL6NJ_G0000354	NA	0.163572	0.240763	-0.126492	2.72704e-05	5.54351e-05	0.818456	0.146791	0.186671	0.111313
MGP_C57BL6NJ_G0000355	NA	0.163572	0.240763	-0.126492	2.72704e-05	5.54351e-05	0.818456	0.146791	0.186671	0.111313
MGP_C57BL6NJ_G0000356	NA	0.163572	0.240763	-0.126492	2.72704e-05	5.54351e-05	0.818456	0.146791	0.186671	0.111313
MGP_C57BL6NJ_G0000357	NA	0.163572	0.240763	-0.126492	2.72704e-05	5.54351e-05	0.818456	0.146791	0.186671	0.111313
MGP_C57BL6NJ_G0000358	NA	0.163572	0.240763	-0.126492	2.72704e-05	5.54351e-05	0.818456	0.146791	0.186671	0.111313
MGP_C57BL6NJ_G0000359	NA	0.163572	0.240763	-0.126492	2.72704e-05	5.54351e-05	0.818456	0.146791	0.186671	0.111313
MGP_C57BL6NJ_G0000360	NA	0.163572	0.240763	-0.126492	2.72704e-05	5.54351e-05	0.818456	0.146791	0.186671	0.111313
MGP_C57BL6NJ_G0000361	NA	0.163572	0.240763	-0.126492	2.72704e-05	5.54351e-05	0.818456	0.146791	0.186671	0.111313
MGP_C57BL6NJ_G0000362	NA	0.163572	0.240763	-0.126492	2.72704e-05	5.54351e-05	0.818456	0.146791	0.186671	0.111313
MGP_C57BL6NJ_G0000363	NA	0.163572	0.240763	-0.126492	2.72704e-05	5.54351e-05	0.818456	0.146791	0.186671	0.111313
MGP_C57BL6NJ_G0000364	NA	0.163572	0.240763	-0.126492	2.72704e-05	5.54351e-05	0.818456	0.146791	0.186671	0.111313
MGP_C57BL6NJ_G0000365	NA	0.163572	0.240763	-0.126492	2.72704e-05	5.54351e-05	0.818456	0.146791	0.186671	0.111313
MGP_C57BL6NJ_G0000366	NA	0.163572	0.240763	-0.126492	2.72704e-05	5.54351e-05	0.818456	0.146791	0.186671	0.111313
MGP_C57BL6NJ_G0000367	NA	0.163572	0.240763	-0.126492	2.72704e-05	5.54351e-05	0.818456	0.146791	0.186671	0.111313
MGP_C57BL6NJ_G0000368	NA	0.163572	0.240763	-0.126492	2.72704e-05	5.54351e-05	0.818456	0.146791	0.186671	0.111313
MGP_C57BL6NJ_G0000369	NA	0.163572	0.240763	-0.126492	2.72704e-05	5.54351e-05	0.818456	0.146791	0.186671	0.111313
MGP_C57BL6NJ_G0000370	NA	0.163572	0.240763	-0.126492	2.72704e-05	5.54351e-05	0.818456	0.146791	0.186671	0.111313
MGP_C57BL6NJ_G0000371	NA	0.163572	0.240763	-0.126492	2.72704e-05	5.54351e-05	0.818456	0.146791	0.186671	0.111313
MGP_C57BL6NJ_G0000372	NA	0.163572	0.240763	-0.126492	2.72704e-05	5.54351e-05	0.818456	0.146791	0.186671	0.111313
MGP_C57BL6NJ_G0000373	NA	0.163572	0.240763	-0.126492	2.72704e-05	5.54351e-05	0.818456	0.146791	0.186671	0.111313
MGP_C57BL6NJ_G0000374	NA	0.163572	0.240763	-0.126492	2.72704e-05	5.54351e-05	0.818456	0.146791	0.186671	0.111313
MGP_C57BL6NJ_G0000375	NA	0.163572	0.240763	-0.126492	2.72704e-05	5.54351e-05	0.818456	0.146791	0.186671	0.111313
MGP_C57BL6NJ_G0000376	NA	0.163572	0.240763	-0.126492	2.72704e-05	5.54351e-05	0.818456	0.146791	0.186671	0.111313
MGP_C57BL6NJ_G0000377	NA	0.163572	0.240763	-0.126492	2.72704e-05	5.54351e-05	0.818456	0.146791	0.186671	0.111313
MGP_C57BL6NJ_G0000378	NA	0.163572	0.240763	-0.126492	2.72704e-05	5.54351e-05	0.818456	0.146791	0.186671	0.111313
MGP_C57BL6NJ_G0000379	NA	0.163572	0.240763	-0.126492	2.72704e-05	5.54351e-05	0.818456	0.146791	0.186671	0.111313
MGP_C57BL6NJ_G0000380	NA	0.163572	0.240763	-0.126492	2.72704e-05	5.54351e-05	0.818456	0.146791	0.186671	0.111313
MGP_C57BL6NJ_G0000381	NA	0.163572	0.240763	-0.126492	2.72704e-05	5.54351e-05	0.818456	0.146791	0.186671	0.111313
MGP_C57BL6NJ_G0000382	NA	0.163572	0.240763	-0.126492	2.72704e-05	5.54351e-05	0.818456	0.146791	0.186671	0.111313
MGP_C57BL6NJ_G0000390_mt-Tp	mt-Tp	0.163572	0.240763	-0.126492	2.72704e-05	5.54351e-05	0.818456	0.146791	0.186671	0.111313
MGP_C57BL6NJ_G0000391_mt-Ti	mt-Ti	0.163572	0.240763	-0.126492	2.72704e-05	5.54351e-05	0.818456	0.146791	0.186671	0.111313
MGP_C57BL6NJ_G0000392_mt-Tl2	mt-Tl2	0.163572	0.240763	-0.126492	2.72704e-05	5.54351e-05	0.818456	0.146791	0.186671	0.111313
MGP_C57BL6NJ_G0000393_mt-Td	mt-Td	0.163572	0.240763	-0.126492	2.72704e-05	5.54351e-05	0.818456	0.146791	0.186671	0.111313
MGP_C57BL6NJ_G0000394	NA	0.163572	0.240763	-0.126492	2.72704e-05	5.54351e-05	0.818456	0.146791	0.186671	0.111313
MGP_C57BL6NJ_G0000395_mt-Tt	mt-Tt	0.163572	0.240763	-0.126492	2.72704e-05	5.54351e-05	0.818456	0.146791	0.186671	0.111313
MGP_C57BL6NJ_G0000398	NA	0.163572	0.240763	-0.126492	2.72704e-05	5.54351e-05	0.818456	0.146791	0.186671	0.111313
MGP_C57BL6NJ_G0000399	NA	0.115718	0.240763	-0.147835	2.42867e-05	5.54351e-05	0.799469	0.124957	0.186671	0.106625
MGP_C57BL6NJ_G0000400	NA	0.163572	0.240763	-0.126492	2.40972e-05	5.54351e-05	0.848493	0.258146	0.299351	0.0912931
MGP_C57BL6NJ_G0000401	NA	0.105775	0.240763	-0.151654	3.8881e-05	7.13887e-05	0.797481	0.258146	0.299351	0.0912931
MGP_C57BL6NJ_G0000402	NA	0.163572	0.240763	-0.126492	3.06571e-05	5.99989e-05	0.833252	0.146791	0.186671	0.111313
MGP_C57BL6NJ_G0000403	NA	0.163572	0.240763	-0.126492	3.60246e-05	6.76399e-05	0.797328	0.146791	0.186671	0.111313
MGP_C57BL6NJ_G0000404	NA	0.267468	0.347171	-0.104083	1.3637e-05	5.54351e-05	0.835586	0.146791	0.186671	0.111313
MGP_C57BL6NJ_G0000405	NA	0.163572	0.240763	-0.126492	2.72704e-05	5.54351e-05	0.818456	0.146791	0.186671	0.111313
MGP_C57BL6NJ_G0000406	NA	0.163572	0.240763	-0.126492	2.72704e-05	5.54351e-05	0.818456	0.146791	0.186671	0.111313
MGP_C57BL6NJ_G0000407	NA	0.1916	0.273551	-0.138963	0.206224	0.229146	0.232951	0.122048	0.186671	0.165189
MGP_C57BL6NJ_G0000408	NA	0.0751167	0.240763	-0.185904	5.00533e-05	8.7702e-05	0.700589	0.351981	0.393948	0.076269
MGP_C57BL6NJ_G0000409	NA	0.163572	0.240763	-0.126492	2.42867e-05	5.54351e-05	0.799469	0.146791	0.186671	0.111313
MGP_C57BL6NJ_G0000410	NA	0.225521	0.309514	-0.106178	2.72704e-05	5.54351e-05	0.818456	0.146791	0.186671	0.111313
MGP_C57BL6NJ_G0000411	NA	0.163572	0.240763	-0.126492	2.72704e-05	5.54351e-05	0.818456	0.146791	0.186671	0.111313
MGP_C57BL6NJ_G0000412	NA	0.105775	0.240763	-0.151654	3.60246e-05	6.76399e-05	0.797328	0.130498	0.186671	0.123571
MGP_C57BL6NJ_G0000413	NA	0.120299	0.240763	-0.192261	5.68963e-05	9.79585e-05	0.75888	0.476127	0.516045	0.0588137
MGP_C57BL6NJ_G0000414	NA	0.163572	0.240763	-0.126492	2.72704e-05	5.54351e-05	0.818456	0.146791	0.186671	0.111313
MGP_C57BL6NJ_G0000415	NA	0.163572	0.240763	-0.126492	2.72704e-05	5.54351e-05	0.818456	0.146791	0.186671	0.111313
MGP_C57BL6NJ_G0000416	NA	0.163572	0.240763	-0.126492	2.72704e-05	5.54351e-05	0.818456	0.146791	0.186671	0.111313
MGP_C57BL6NJ_G0000417	NA	0.163572	0.240763	-0.126492	2.72704e-05	5.54351e-05	0.818456	0.146791	0.186671	0.111313
MGP_C57BL6NJ_G0000418	NA	0.105775	0.240763	-0.151654	2.72704e-05	5.54351e-05	0.818456	0.146791	0.186671	0.111313
MGP_C57BL6NJ_G0000419	NA	0.925821	0.942144	0.00879694	0.000736581	0.00105666	0.852663	0.0736958	0.186671	0.138913
MGP_C57BL6NJ_G0000420	NA	0.163572	0.240763	-0.126492	2.72704e-05	5.54351e-05	0.818456	0.146791	0.186671	0.111313
MGP_C57BL6NJ_G0000421	NA	0.105775	0.240763	-0.151654	2.88625e-05	5.75136e-05	0.833387	0.093588	0.186671	0.127504
MGP_C57BL6NJ_G0000422	NA	0.127256	0.240763	-0.149473	2.72704e-05	5.54351e-05	0.818456	0.122847	0.186671	0.124884
MGP_C57BL6NJ_G0000423	NA	0.163572	0.240763	-0.126492	2.72704e-05	5.54351e-05	0.818456	0.146791	0.186671	0.111313
MGP_C57BL6NJ_G0000424	NA	0.163572	0.240763	-0.126492	2.72704e-05	5.54351e-05	0.818456	0.146791	0.186671	0.111313
MGP_C57BL6NJ_G0000425	NA	0.163572	0.240763	-0.126492	2.72704e-05	5.54351e-05	0.818456	0.146791	0.186671	0.111313
MGP_C57BL6NJ_G0000426	NA	0.163572	0.240763	-0.126492	2.72704e-05	5.54351e-05	0.818456	0.146791	0.186671	0.111313
MGP_C57BL6NJ_G0000427	NA	0.163572	0.240763	-0.126492	2.72704e-05	5.54351e-05	0.818456	0.146791	0.186671	0.111313
MGP_C57BL6NJ_G0000428	NA	0.150371	0.240763	-0.129229	0.000106967	0.000172609	0.760679	0.776284	0.800134	0.0204737
MGP_C57BL6NJ_G0000429	NA	0.144905	0.240763	-0.126562	1.68243e-05	5.54351e-05	0.7896	0.407103	0.44846	0.0554417
MGP_C57BL6NJ_G0000430	NA	0.163572	0.240763	-0.126492	2.72704e-05	5.54351e-05	0.818456	0.146791	0.186671	0.111313
MGP_C57BL6NJ_G0000431	NA	0.0948595	0.240763	-0.171187	1.16236e-05	5.54351e-05	0.792538	0.24435	0.286	0.0755385
MGP_C57BL6NJ_G0000432	NA	0.193489	0.275789	-0.159392	0.00019242	0.000297883	0.724346	0.251848	0.293798	0.118247
MGP_C57BL6NJ_G0000433	NA	0.173813	0.252856	-0.159808	0.000119481	0.000190957	0.710924	0.566869	0.603321	0.0394264
MGP_C57BL6NJ_G0000434	NA	0.0432801	0.219018	-0.220528	0.0011131	0.00156533	0.599407	0.0190515	0.0751041	0.215804
MGP_C57BL6NJ_G0000435	NA	0.228418	0.310612	-0.1014	2.15697e-05	5.54351e-05	0.848061	0.235954	0.27739	0.0933657
MGP_C57BL6NJ_G0000436	NA	0.163572	0.240763	-0.126492	2.72704e-05	5.54351e-05	0.818456	0.146791	0.186671	0.111313
MGP_C57BL6NJ_G0000437	NA	0.163572	0.240763	-0.126492	2.72704e-05	5.54351e-05	0.818456	0.146791	0.186671	0.111313
MGP_C57BL6NJ_G0000438	NA	0.10206	0.240763	-0.152142	3.27754e-05	6.33184e-05	0.815884	0.193548	0.235381	0.104936
MGP_C57BL6NJ_G0000439	NA	0.163572	0.240763	-0.126492	2.72704e-05	5.54351e-05	0.818456	0.146791	0.186671	0.111313
MGP_C57BL6NJ_G0000440	NA	0.296506	0.378033	-0.165696	0.0045547	0.00600836	0.673137	0.673503	0.704389	-0.0412003
MGP_C57BL6NJ_G0000441	NA	0.0928426	0.240763	-0.172512	5.02135e-05	8.7848e-05	0.789453	0.0552231	0.17447	0.166412
MGP_C57BL6NJ_G0000442	NA	0.615613	0.680351	-0.0500404	3.57131e-05	6.76399e-05	0.828202	0.0205214	0.0796006	0.255645
MGP_C57BL6NJ_G0000443	NA	0.163572	0.240763	-0.126492	2.72704e-05	5.54351e-05	0.818456	0.10439	0.186671	0.124956
MGP_C57BL6NJ_G0000444	NA	0.163572	0.240763	-0.126492	2.72704e-05	5.54351e-05	0.818456	0.146791	0.186671	0.111313
MGP_C57BL6NJ_G0000445	NA	0.163572	0.240763	-0.126492	3.60246e-05	6.76399e-05	0.797328	0.146791	0.186671	0.111313
MGP_C57BL6NJ_G0000446	NA	0.285403	0.366263	-0.111339	0.000198728	0.000307012	0.734678	0.32988	0.372416	0.0712055
MGP_C57BL6NJ_G0000447	NA	0.0143627	0.102303	-0.212056	1.80339e-05	5.54351e-05	0.810554	0.0438803	0.146079	0.15771
MGP_C57BL6NJ_G0000448	NA	0.105775	0.240763	-0.151654	2.72704e-05	5.54351e-05	0.818456	0.146791	0.186671	0.111313
MGP_C57BL6NJ_G0000449	NA	0.254351	0.336068	-0.108756	2.42867e-05	5.54351e-05	0.799469	0.235954	0.27739	0.0933657
MGP_C57BL6NJ_G0000450	NA	0.337211	0.419404	-0.0884426	1.4348e-05	5.54351e-05	0.850516	0.0702498	0.186671	0.154154
MGP_C57BL6NJ_G0000451	NA	0.39908	0.478512	0.0821026	3.41207e-05	6.5471e-05	0.835203	0.000291559	0.0023812	0.487643
MGP_C57BL6NJ_G0000452	NA	0.163572	0.240763	-0.126492	2.72704e-05	5.54351e-05	0.818456	0.181029	0.221976	0.0929826
MGP_C57BL6NJ_G0000453	NA	0.163572	0.240763	-0.126492	2.72704e-05	5.54351e-05	0.818456	0.146791	0.186671	0.111313
MGP_C57BL6NJ_G0000454	NA	0.163572	0.240763	-0.126492	2.72704e-05	5.54351e-05	0.818456	0.146791	0.186671	0.111313
MGP_C57BL6NJ_G0000455	NA	0.163572	0.240763	-0.126492	2.72704e-05	5.54351e-05	0.818456	0.224568	0.266914	0.094086
MGP_C57BL6NJ_G0000456	NA	0.163572	0.240763	-0.126492	2.72704e-05	5.54351e-05	0.818456	0.146791	0.186671	0.111313
MGP_C57BL6NJ_G0000457	NA	0.163572	0.240763	-0.126492	2.72704e-05	5.54351e-05	0.818456	0.146791	0.186671	0.111313
MGP_C57BL6NJ_G0000458	NA	0.163572	0.240763	-0.126492	2.72704e-05	5.54351e-05	0.818456	0.146791	0.186671	0.111313
MGP_C57BL6NJ_G0000459	NA	0.163572	0.240763	-0.126492	2.72704e-05	5.54351e-05	0.818456	0.146791	0.186671	0.111313
MGP_C57BL6NJ_G0000460	NA	0.163572	0.240763	-0.126492	2.72704e-05	5.54351e-05	0.818456	0.146791	0.186671	0.111313
MGP_C57BL6NJ_G0000461	NA	0.163572	0.240763	-0.126492	2.72704e-05	5.54351e-05	0.818456	0.146791	0.186671	0.111313
MGP_C57BL6NJ_G0000462	NA	0.163572	0.240763	-0.126492	2.72704e-05	5.54351e-05	0.818456	0.146791	0.186671	0.111313
MGP_C57BL6NJ_G0000463	NA	0.225521	0.309514	-0.106178	2.72704e-05	5.54351e-05	0.818456	0.146791	0.186671	0.111313
MGP_C57BL6NJ_G0000464	NA	0.631306	0.693062	-0.0509227	3.68026e-06	5.54351e-05	0.912414	0.0674605	0.186671	0.144067
MGP_C57BL6NJ_G0000465	NA	0.163572	0.240763	-0.126492	2.72704e-05	5.54351e-05	0.818456	0.10439	0.186671	0.124956
MGP_C57BL6NJ_G0000466	NA	0.163572	0.240763	-0.126492	3.60246e-05	6.76399e-05	0.797328	0.0703584	0.186671	0.134854
MGP_C57BL6NJ_G0000467	NA	0.225521	0.309514	-0.106178	2.72704e-05	5.54351e-05	0.818456	0.122847	0.186671	0.124884
MGP_C57BL6NJ_G0000468	NA	0.611606	0.676695	-0.0468031	8.8371e-06	5.54351e-05	0.875336	0.165255	0.206722	0.137717
MGP_C57BL6NJ_G0000469	NA	0.254351	0.336068	-0.108756	4.13717e-05	7.52058e-05	0.814773	0.0985286	0.186671	0.128241
MGP_C57BL6NJ_G0000470	NA	0.163572	0.240763	-0.126492	2.72704e-05	5.54351e-05	0.818456	0.146791	0.186671	0.111313
MGP_C57BL6NJ_G0000471	NA	0.492776	0.56786	-0.0612552	2.72704e-05	5.54351e-05	0.818456	0.0541771	0.171892	0.154665
MGP_C57BL6NJ_G0000472	NA	0.254351	0.336068	-0.108756	2.72704e-05	5.54351e-05	0.818456	0.146791	0.186671	0.111313
MGP_C57BL6NJ_G0000473	NA	0.253763	0.336068	-0.0906858	0.000106864	0.00017247	0.77561	0.0713578	0.186671	0.122082
MGP_C57BL6NJ_G0000474	NA	0.346119	0.427533	-0.0792949	2.62716e-05	5.54351e-05	0.803263	0.0742159	0.186671	0.122816
MGP_C57BL6NJ_G0000475	NA	0.839584	0.871346	0.0223859	1.04034e-05	5.54351e-05	0.906817	0.00341048	0.0180806	0.288593
MGP_C57BL6NJ_G0000476	NA	0.163572	0.240763	-0.126492	2.72704e-05	5.54351e-05	0.818456	0.146791	0.186671	0.111313
MGP_C57BL6NJ_G0000477	NA	0.817079	0.852726	-0.0235091	4.89761e-06	5.54351e-05	0.844815	0.0452877	0.14996	0.165591
MGP_C57BL6NJ_G0000478	NA	0.163572	0.240763	-0.126492	2.72704e-05	5.54351e-05	0.818456	0.146791	0.186671	0.111313
MGP_C57BL6NJ_G0000479	NA	0.163572	0.240763	-0.126492	4.86055e-05	8.55844e-05	0.799667	0.146791	0.186671	0.111313
MGP_C57BL6NJ_G0000480	NA	0.0497613	0.240763	-0.215599	1.08972e-05	5.54351e-05	0.815732	0.0207391	0.0803162	0.162441
MGP_C57BL6NJ_G0000481	NA	0.253996	0.336068	-0.172703	0.00272303	0.00366878	0.594309	0.000841996	0.00564856	0.316459
MGP_C57BL6NJ_G0000482	NA	0.498968	0.573565	-0.0694425	6.38914e-05	0.000108444	0.907793	0.00411054	0.0211349	0.276085
MGP_C57BL6NJ_G0000483	NA	0.186284	0.267346	-0.123883	9.85227e-05	0.000160109	0.791245	0.0667237	0.186671	0.171449
MGP_C57BL6NJ_G0000484	NA	0.163572	0.240763	-0.126492	3.30234e-05	6.3627e-05	0.812587	0.146791	0.186671	0.111313
MGP_C57BL6NJ_G0000485	NA	0.163572	0.240763	-0.126492	2.72704e-05	5.54351e-05	0.818456	0.146791	0.186671	0.111313
MGP_C57BL6NJ_G0000486	NA	0.0543677	0.240763	-0.218062	5.93742e-05	0.000101718	0.83279	0.0396514	0.135199	-0.17257
MGP_C57BL6NJ_G0000487	NA	0.830975	0.864352	-0.0314208	4.59727e-05	8.22597e-05	0.864938	0.254696	0.296758	0.111984
MGP_C57BL6NJ_G0000488	NA	0.0122747	0.0910897	-0.390255	0.00291002	0.00390827	0.483419	0.3981	0.439544	0.0855024
MGP_C57BL6NJ_G0000489	NA	0.0196385	0.127622	-0.252091	0.0235364	0.0288825	0.367097	0.802174	0.823494	0.0185341
MGP_C57BL6NJ_G0000490	NA	0.305417	0.387471	-0.13516	6.48349e-05	0.000109922	0.730525	0.197116	0.239082	0.0983588
MGP_C57BL6NJ_G0000491	NA	0.000603619	0.0113119	0.460588	4.93273e-06	5.54351e-05	0.923649	0.000583234	0.00418294	0.386201
MGP_C57BL6NJ_G0000492	NA	0.163572	0.240763	-0.126492	2.72704e-05	5.54351e-05	0.818456	0.146791	0.186671	0.111313
MGP_C57BL6NJ_G0000493	NA	0.179544	0.259156	-0.129244	0.000188497	0.000292261	0.743663	0.181029	0.221976	0.0929826
MGP_C57BL6NJ_G0000494	NA	0.163572	0.240763	-0.126492	2.72704e-05	5.54351e-05	0.818456	0.146791	0.186671	0.111313
MGP_C57BL6NJ_G0000495	NA	0.163572	0.240763	-0.126492	2.72704e-05	5.54351e-05	0.818456	0.146791	0.186671	0.111313
MGP_C57BL6NJ_G0000496	NA	0.587234	0.654949	-0.052308	3.60246e-05	6.76399e-05	0.797328	0.0572041	0.179295	0.187009
MGP_C57BL6NJ_G0000497	NA	0.163572	0.240763	-0.126492	2.72704e-05	5.54351e-05	0.818456	0.149275	0.189368	0.106554
MGP_C57BL6NJ_G0000498	NA	0.671813	0.72881	-0.0396786	2.42867e-05	5.54351e-05	0.799469	0.110096	0.186671	0.1232
MGP_C57BL6NJ_G0000499	NA	0.557272	0.627577	-0.0583518	0.000171956	0.000268172	0.710982	0.357197	0.399242	0.0820612
MGP_C57BL6NJ_G0000500	NA	0.0291683	0.166699	-0.249139	0.153296	0.172669	-0.148151	0.617512	0.651701	-0.0518932
MGP_C57BL6NJ_G0000501	NA	0.163572	0.240763	-0.126492	2.72704e-05	5.54351e-05	0.818456	0.146791	0.186671	0.111313
MGP_C57BL6NJ_G0000502	NA	0.106114	0.240763	-0.173802	4.86939e-05	8.56117e-05	0.776352	0.10439	0.186671	0.124956
MGP_C57BL6NJ_G0000503	NA	0.163572	0.240763	-0.126492	2.72704e-05	5.54351e-05	0.818456	0.146791	0.186671	0.111313
MGP_C57BL6NJ_G0000504	NA	0.225521	0.309514	-0.106178	1.3637e-05	5.54351e-05	0.835586	0.0783379	0.186671	0.141075
MGP_C57BL6NJ_G0000505	NA	0.163572	0.240763	-0.126492	2.72704e-05	5.54351e-05	0.818456	0.146791	0.186671	0.111313
MGP_C57BL6NJ_G0000506	NA	0.163572	0.240763	-0.126492	2.42867e-05	5.54351e-05	0.799469	0.146791	0.186671	0.111313
MGP_C57BL6NJ_G0000507	NA	0.163572	0.240763	-0.126492	2.72704e-05	5.54351e-05	0.818456	0.146791	0.186671	0.111313
MGP_C57BL6NJ_G0000508	NA	0.415876	0.495356	-0.084656	0.00194191	0.00265642	0.57442	0.0289632	0.105215	0.230865
MGP_C57BL6NJ_G0000509	NA	0.105159	0.240763	-0.150257	4.47494e-05	8.03567e-05	0.827208	0.796034	0.817947	0.0159163
MGP_C57BL6NJ_G0000510	NA	0.402998	0.482457	-0.0877169	0.000151005	0.000237435	0.778962	0.889375	0.90302	0.0119712
MGP_C57BL6NJ_G0000511	NA	0.287619	0.368646	-0.0870183	2.60212e-05	5.54351e-05	0.848358	0.417279	0.458172	0.0578075
MGP_C57BL6NJ_G0000512	NA	0.163572	0.240763	-0.126492	2.72704e-05	5.54351e-05	0.818456	0.146791	0.186671	0.111313
MGP_C57BL6NJ_G0000513	NA	0.163572	0.240763	-0.126492	2.72704e-05	5.54351e-05	0.818456	0.146791	0.186671	0.111313
MGP_C57BL6NJ_G0000514	NA	0.163572	0.240763	-0.126492	2.72704e-05	5.54351e-05	0.818456	0.122847	0.186671	0.124884
MGP_C57BL6NJ_G0000515	NA	0.36778	0.447696	-0.0897994	1.61158e-05	5.54351e-05	0.861093	0.0161367	0.0656085	0.202612
MGP_C57BL6NJ_G0000516	NA	0.163572	0.240763	-0.126492	4.86055e-05	8.55844e-05	0.799667	0.146791	0.186671	0.111313
MGP_C57BL6NJ_G0000517	NA	0.0721728	0.240763	-0.156972	3.60246e-05	6.76399e-05	0.797328	0.522574	0.560795	0.0550984
MGP_C57BL6NJ_G0000518	NA	0.342755	0.424145	-0.0836645	3.02886e-05	5.98879e-05	0.828737	0.10439	0.186671	0.124956
MGP_C57BL6NJ_G0000519	NA	0.174809	0.254035	-0.136504	0.000203313	0.000313658	0.721807	0.0879388	0.186671	0.143712
MGP_C57BL6NJ_G0000520	NA	0.163572	0.240763	-0.126492	4.86939e-05	8.56117e-05	0.776352	0.146791	0.186671	0.111313
MGP_C57BL6NJ_G0000521	NA	0.0608902	0.240763	-0.246287	0.0851824	0.0987153	0.230785	0.700644	0.729914	0.0303009
MGP_C57BL6NJ_G0000522	NA	0.163572	0.240763	-0.126492	1.79989e-05	5.54351e-05	0.814457	0.146791	0.186671	0.111313
MGP_C57BL6NJ_G0000523	NA	0.163572	0.240763	-0.126492	2.72704e-05	5.54351e-05	0.818456	0.146791	0.186671	0.111313
MGP_C57BL6NJ_G0000524	NA	0.163572	0.240763	-0.126492	2.72704e-05	5.54351e-05	0.818456	0.146791	0.186671	0.111313
MGP_C57BL6NJ_G0000525	NA	0.580839	0.649261	-0.0862236	0.000404669	0.000599304	0.647727	0.983252	0.985554	0.00135255
MGP_C57BL6NJ_G0000526	NA	0.408286	0.487587	-0.0969049	1.02352e-05	5.54351e-05	0.926834	0.136887	0.186671	0.122195
MGP_C57BL6NJ_G0000527	NA	0.722026	0.772315	0.0541368	0.000718633	0.00103207	0.526527	0.0120783	0.0517907	0.413921
MGP_C57BL6NJ_G0000528	NA	0.0721728	0.240763	-0.156972	2.72704e-05	5.54351e-05	0.818456	0.155634	0.196049	0.0917294
MGP_C57BL6NJ_G0000529	NA	0.492776	0.56786	-0.0612552	5.45521e-05	9.43771e-05	0.829394	0.146791	0.186671	0.111313
MGP_C57BL6NJ_G0000530	NA	0.788683	0.829394	-0.0229874	2.47826e-05	5.54351e-05	0.862804	0.097229	0.186671	0.118014
MGP_C57BL6NJ_G0000531	NA	0.0928426	0.240763	-0.172512	2.15245e-05	5.54351e-05	0.864162	0.412107	0.453147	0.0698817
MGP_C57BL6NJ_G0000532	NA	0.163572	0.240763	-0.126492	2.33524e-05	5.54351e-05	0.833562	0.146791	0.186671	0.111313
MGP_C57BL6NJ_G0000533	NA	0.163572	0.240763	-0.126492	2.88625e-05	5.75136e-05	0.833387	0.235954	0.27739	0.0933657
MGP_C57BL6NJ_G0000534	NA	0.171361	0.24998	-0.133918	2.23262e-05	5.54351e-05	0.838526	0.115007	0.186671	0.144448
MGP_C57BL6NJ_G0000535	NA	0.163572	0.240763	-0.126492	2.72704e-05	5.54351e-05	0.818456	0.235954	0.27739	0.0933657
MGP_C57BL6NJ_G0000536	NA	0.163572	0.240763	-0.126492	2.72704e-05	5.54351e-05	0.818456	0.146791	0.186671	0.111313
MGP_C57BL6NJ_G0000537	NA	0.163572	0.240763	-0.126492	2.88625e-05	5.75136e-05	0.833387	0.181029	0.221976	0.0929826
MGP_C57BL6NJ_G0000538	NA	0.205736	0.289767	-0.131112	4.23182e-05	7.6645e-05	0.757365	0.20583	0.248297	0.0884448
MGP_C57BL6NJ_G0000539	NA	0.119713	0.240763	-0.149531	3.8881e-05	7.13887e-05	0.797481	0.294165	0.33602	0.0750349
MGP_C57BL6NJ_G0000540	NA	0.249245	0.334026	-0.119739	2.42867e-05	5.54351e-05	0.799469	0.351981	0.393948	0.076269
MGP_C57BL6NJ_G0000541	NA	0.163572	0.240763	-0.126492	2.88625e-05	5.75136e-05	0.833387	0.146791	0.186671	0.111313
MGP_C57BL6NJ_G0000542	NA	0.51342	0.586829	-0.0923992	0.00514354	0.00675068	0.474019	0.391972	0.433512	0.0733696
MGP_C57BL6NJ_G0000543	NA	0.228418	0.310612	-0.1014	2.72704e-05	5.54351e-05	0.818456	0.106433	0.186671	0.137142
MGP_C57BL6NJ_G0000544	NA	0.242649	0.32657	-0.123212	0.000237978	0.000363643	0.755285	0.0228963	0.0871914	0.195785
MGP_C57BL6NJ_G0000545	NA	0.354594	0.435775	-0.0837691	4.66692e-05	8.32811e-05	0.808142	0.0593523	0.184634	0.155186
MGP_C57BL6NJ_G0000546	NA	0.626609	0.689287	-0.0685933	0.00266467	0.00359461	0.482755	0.00143007	0.00882193	0.338335
MGP_C57BL6NJ_G0000547	NA	0.991047	0.993488	0.0014989	1.99837e-05	5.54351e-05	0.821379	0.0320431	0.114134	0.222594
MGP_C57BL6NJ_G0000548	NA	0.0499472	0.240763	0.28722	2.70057e-06	5.54351e-05	0.867501	8.67947e-05	0.00089086	0.600684
MGP_C57BL6NJ_G0000549	NA	0.163572	0.240763	-0.126492	2.72704e-05	5.54351e-05	0.818456	0.146791	0.186671	0.111313
MGP_C57BL6NJ_G0000550	NA	0.589317	0.656745	-0.0784808	3.95889e-05	7.25426e-05	0.752304	0.00479956	0.0241075	0.319835
MGP_C57BL6NJ_G0000551	NA	0.00142059	0.020328	0.548248	2.6112e-06	5.54351e-05	1.31182	0.000293628	0.00239674	0.839578
MGP_C57BL6NJ_G0000552	NA	0.908911	0.928684	-0.0113168	3.11799e-05	6.09001e-05	0.749897	0.0241127	0.0909303	0.224328
MGP_C57BL6NJ_G0000553	NA	0.163572	0.240763	-0.126492	2.72704e-05	5.54351e-05	0.818456	0.146791	0.186671	0.111313
MGP_C57BL6NJ_G0000554	NA	0.096485	0.240763	-0.134694	2.12526e-05	5.54351e-05	0.861999	0.146791	0.186671	0.111313
MGP_C57BL6NJ_G0000555	NA	0.163572	0.240763	-0.126492	2.72704e-05	5.54351e-05	0.818456	0.093588	0.186671	0.127504
MGP_C57BL6NJ_G0000556	NA	0.248563	0.333246	-0.104058	0.00126206	0.00176316	0.684491	0.101635	0.186671	0.113753
MGP_C57BL6NJ_G0000557	NA	0.163572	0.240763	-0.126492	6.89752e-05	0.000115938	0.738576	0.130331	0.186671	0.109545
MGP_C57BL6NJ_G0000558	NA	0.267468	0.347171	-0.104083	3.60246e-05	6.76399e-05	0.797328	0.146791	0.186671	0.111313
MGP_C57BL6NJ_G0000559	NA	0.163572	0.240763	-0.126492	2.33524e-05	5.54351e-05	0.833562	0.146791	0.186671	0.111313
MGP_C57BL6NJ_G0000560	NA	0.163572	0.240763	-0.126492	2.72704e-05	5.54351e-05	0.818456	0.146791	0.186671	0.111313
MGP_C57BL6NJ_G0000561	NA	0.163572	0.240763	-0.126492	2.72704e-05	5.54351e-05	0.818456	0.146791	0.186671	0.111313
MGP_C57BL6NJ_G0000562	NA	0.163572	0.240763	-0.126492	2.72704e-05	5.54351e-05	0.818456	0.24435	0.286	0.0755385
MGP_C57BL6NJ_G0000563	NA	0.163572	0.240763	-0.126492	2.72704e-05	5.54351e-05	0.818456	0.146791	0.186671	0.111313
MGP_C57BL6NJ_G0000564	NA	0.487166	0.562848	-0.0818947	0.000102706	0.000166367	0.735172	0.654386	0.686222	-0.0325868
MGP_C57BL6NJ_G0000565	NA	0.669686	0.726915	-0.0549881	1.80446e-05	5.54351e-05	0.684796	0.885679	0.899645	-0.0126982
MGP_C57BL6NJ_G0000566	NA	0.129996	0.240763	-0.141076	5.7643e-05	9.90998e-05	0.834086	0.036812	0.127324	0.163983
MGP_C57BL6NJ_G0000567	NA	0.948523	0.960111	0.00810659	0.000325635	0.000488702	0.829859	0.0352125	0.122825	0.169621
MGP_C57BL6NJ_G0000568	NA	0.157444	0.240763	-0.166972	0.00103249	0.0014574	0.603602	0.110593	0.186671	0.21264
MGP_C57BL6NJ_G0000569	NA	0.163572	0.240763	-0.126492	2.72704e-05	5.54351e-05	0.818456	0.146791	0.186671	0.111313
MGP_C57BL6NJ_G0000570	NA	0.163572	0.240763	-0.126492	2.72704e-05	5.54351e-05	0.818456	0.146791	0.186671	0.111313
MGP_C57BL6NJ_G0000571	NA	0.25979	0.341761	-0.172011	0.00708132	0.00916314	0.390103	0.00589534	0.0286689	0.278242
MGP_C57BL6NJ_G0000572	NA	0.163572	0.240763	-0.126492	3.8881e-05	7.13887e-05	0.797481	0.10439	0.186671	0.124956
MGP_C57BL6NJ_G0000573	NA	0.127256	0.240763	-0.149473	1.4348e-05	5.54351e-05	0.850516	0.214692	0.257814	0.104864
MGP_C57BL6NJ_G0000574	NA	0.163572	0.240763	-0.126492	2.72704e-05	5.54351e-05	0.818456	0.146791	0.186671	0.111313
MGP_C57BL6NJ_G0000575	NA	0.225521	0.309514	-0.106178	2.72704e-05	5.54351e-05	0.818456	0.093588	0.186671	0.127504
MGP_C57BL6NJ_G0000576	NA	0.345626	0.427014	-0.104416	0.00038591	0.000573009	0.5931	0.00420946	0.0215733	0.257083
MGP_C57BL6NJ_G0000577	NA	0.51796	0.591016	-0.0672123	1.53601e-05	5.54351e-05	0.79547	0.351981	0.393948	0.076269
MGP_C57BL6NJ_G0000578	NA	0.163572	0.240763	-0.126492	2.72704e-05	5.54351e-05	0.818456	0.146791	0.186671	0.111313
MGP_C57BL6NJ_G0000579	NA	0.119713	0.240763	-0.149531	2.72704e-05	5.54351e-05	0.818456	0.146791	0.186671	0.111313
MGP_C57BL6NJ_G0000580	NA	0.163572	0.240763	-0.126492	2.72704e-05	5.54351e-05	0.818456	0.181029	0.221976	0.0929826
MGP_C57BL6NJ_G0000581	NA	0.163572	0.240763	-0.126492	2.72704e-05	5.54351e-05	0.818456	0.146791	0.186671	0.111313
MGP_C57BL6NJ_G0000582	NA	0.225521	0.309514	-0.106178	2.72704e-05	5.54351e-05	0.818456	0.146791	0.186671	0.111313
MGP_C57BL6NJ_G0000583	NA	0.395447	0.474848	-0.0937175	5.91287e-05	0.000101314	0.807872	0.0628942	0.186671	0.175722
MGP_C57BL6NJ_G0000584	NA	0.163572	0.240763	-0.126492	3.60246e-05	6.76399e-05	0.797328	0.146791	0.186671	0.111313
MGP_C57BL6NJ_G0000585	NA	0.163572	0.240763	-0.126492	2.72704e-05	5.54351e-05	0.818456	0.146791	0.186671	0.111313
MGP_C57BL6NJ_G0000586	NA	0.163572	0.240763	-0.126492	2.72704e-05	5.54351e-05	0.818456	0.146791	0.186671	0.111313
MGP_C57BL6NJ_G0000587	NA	0.163572	0.240763	-0.126492	2.72704e-05	5.54351e-05	0.818456	0.146791	0.186671	0.111313
MGP_C57BL6NJ_G0000588	NA	0.128882	0.240763	-0.139237	3.8881e-05	7.13887e-05	0.797481	0.146791	0.186671	0.111313
MGP_C57BL6NJ_G0000589	NA	0.254351	0.336068	-0.108756	2.10822e-05	5.54351e-05	0.814575	0.258146	0.299351	0.0912931
MGP_C57BL6NJ_G0000590	NA	0.175545	0.254601	-0.129159	4.86939e-05	8.56117e-05	0.776352	0.146791	0.186671	0.111313
MGP_C57BL6NJ_G0000591	NA	0.272528	0.352459	-0.131024	1.93577e-05	5.54351e-05	0.824102	0.411172	0.4523	0.0525218
MGP_C57BL6NJ_G0000592	NA	0.263873	0.346002	-0.155813	5.6246e-05	9.69688e-05	0.61217	0.0707631	0.186671	0.175667
MGP_C57BL6NJ_G0000593	NA	0.17476	0.254	-0.134195	0.000212188	0.00032659	0.678076	0.14582	0.186671	0.119573
MGP_C57BL6NJ_G0000594	NA	0.0701494	0.240763	0.180702	1.00776e-05	5.54351e-05	0.757433	0.469582	0.509744	0.0720556
MGP_C57BL6NJ_G0000595	NA	0.619709	0.683893	-0.0458774	3.49512e-05	6.66476e-05	0.729492	0.0027225	0.0150143	0.324127
MGP_C57BL6NJ_G0000596	NA	0.723781	0.773676	-0.0385226	6.60924e-05	0.000111655	0.752473	0.0624851	0.186671	0.148081
MGP_C57BL6NJ_G0000597	NA	0.163572	0.240763	-0.126492	2.42867e-05	5.54351e-05	0.799469	0.181029	0.221976	0.0929826
MGP_C57BL6NJ_G0000598	NA	0.163572	0.240763	-0.126492	4.86055e-05	8.55844e-05	0.799667	0.146791	0.186671	0.111313
MGP_C57BL6NJ_G0000599	NA	0.0475726	0.23389	-0.220923	2.75783e-05	5.6e-05	0.747382	0.107015	0.186671	0.135159
MGP_C57BL6NJ_G0000600	NA	0.0899419	0.240763	-0.176838	0.00660623	0.00857483	0.397309	0.00436833	0.022257	-0.339644
MGP_C57BL6NJ_G0000601	NA	0.00139786	0.0201208	-0.329935	1.62697e-05	5.54351e-05	0.827372	0.0142041	0.0591075	-0.299883
MGP_C57BL6NJ_G0000602	NA	0.225521	0.309514	-0.106178	2.26867e-05	5.54351e-05	0.829406	0.146791	0.186671	0.111313
MGP_C57BL6NJ_G0000603	NA	0.106533	0.240763	-0.184332	0.00574341	0.00750277	0.322743	0.0069546	0.0328975	0.368906
MGP_C57BL6NJ_G0000604	NA	0.163572	0.240763	-0.126492	8.15319e-05	0.000134749	0.762821	0.146791	0.186671	0.111313
MGP_C57BL6NJ_G0000605	NA	0.366439	0.446408	-0.112941	8.51386e-06	5.54351e-05	0.880963	0.0855911	0.186671	0.153826
MGP_C57BL6NJ_G0000606	NA	0.163572	0.240763	-0.126492	5.01197e-05	8.7702e-05	0.814598	0.235954	0.27739	0.0933657
MGP_C57BL6NJ_G0000607	NA	0.142899	0.240763	-0.111567	3.2123e-05	6.21952e-05	0.847724	0.146791	0.186671	0.111313
MGP_C57BL6NJ_G0000608	NA	0.6427	0.702945	-0.0438723	1.39461e-05	5.54351e-05	0.846325	0.0861284	0.186671	0.138527
MGP_C57BL6NJ_G0000609	NA	0.171361	0.24998	-0.133918	1.46006e-05	5.54351e-05	0.945968	0.000674399	0.00470831	0.390263
MGP_C57BL6NJ_G0000610	NA	0.1596	0.240763	-0.156066	2.08745e-05	5.54351e-05	0.779772	0.0523135	0.167271	0.154718
MGP_C57BL6NJ_G0000611	NA	0.105775	0.240763	-0.151654	2.72704e-05	5.54351e-05	0.818456	0.146791	0.186671	0.111313
MGP_C57BL6NJ_G0000612	NA	0.163572	0.240763	-0.126492	2.72704e-05	5.54351e-05	0.818456	0.146791	0.186671	0.111313
MGP_C57BL6NJ_G0000613	NA	0.459349	0.537387	0.0855803	0.000589816	0.000856011	0.628523	0.371335	0.413324	0.0824046
MGP_C57BL6NJ_G0000614	NA	0.134286	0.240763	-0.152225	4.39219e-05	7.90825e-05	0.78068	0.124662	0.186671	0.116994
MGP_C57BL6NJ_G0000615	NA	0.254351	0.336068	-0.108756	4.86055e-05	8.55844e-05	0.799667	0.146791	0.186671	0.111313
MGP_C57BL6NJ_G0000616	NA	0.163572	0.240763	-0.126492	2.72704e-05	5.54351e-05	0.818456	0.146791	0.186671	0.111313
MGP_C57BL6NJ_G0000617	NA	0.475076	0.551984	0.0621029	0.000267246	0.000405412	0.671358	0.200025	0.242019	0.138528
MGP_C57BL6NJ_G0000618	NA	0.163572	0.240763	-0.126492	2.72704e-05	5.54351e-05	0.818456	0.146791	0.186671	0.111313
MGP_C57BL6NJ_G0000619	NA	0.163572	0.240763	-0.126492	2.72704e-05	5.54351e-05	0.818456	0.146791	0.186671	0.111313
MGP_C57BL6NJ_G0000620	NA	0.163572	0.240763	-0.126492	2.72704e-05	5.54351e-05	0.818456	0.146791	0.186671	0.111313
MGP_C57BL6NJ_G0000621	NA	0.163572	0.240763	-0.126492	2.42867e-05	5.54351e-05	0.799469	0.146791	0.186671	0.111313
MGP_C57BL6NJ_G0000622	NA	0.245314	0.329434	-0.111482	4.63713e-05	8.28646e-05	0.774657	0.0743817	0.186671	0.141519
MGP_C57BL6NJ_G0000623	NA	0.163572	0.240763	-0.126492	2.72704e-05	5.54351e-05	0.818456	0.235954	0.27739	0.0933657
MGP_C57BL6NJ_G0000624	NA	0.163572	0.240763	-0.126492	2.72704e-05	5.54351e-05	0.818456	0.146791	0.186671	0.111313
MGP_C57BL6NJ_G0000625	NA	0.163572	0.240763	-0.126492	2.72704e-05	5.54351e-05	0.818456	0.146791	0.186671	0.111313
MGP_C57BL6NJ_G0000626	NA	0.163572	0.240763	-0.126492	3.8881e-05	7.13887e-05	0.797481	0.146791	0.186671	0.111313
MGP_C57BL6NJ_G0000627	NA	0.174675	0.253912	-0.127133	3.30234e-05	6.3627e-05	0.812587	0.161922	0.203036	0.120736
MGP_C57BL6NJ_G0000628	NA	0.254351	0.336068	-0.108756	3.06571e-05	5.99989e-05	0.833252	0.146791	0.186671	0.111313
MGP_C57BL6NJ_G0000629	NA	0.25764	0.339571	-0.119681	0.00014707	0.000231719	0.732712	0.0296392	0.10715	0.183292
MGP_C57BL6NJ_G0000630	NA	0.376056	0.455557	-0.0863469	2.0919e-05	5.54351e-05	0.829253	0.0738033	0.186671	0.124669
MGP_C57BL6NJ_G0000631	NA	0.163572	0.240763	-0.126492	2.72704e-05	5.54351e-05	0.818456	0.146791	0.186671	0.111313
MGP_C57BL6NJ_G0000632	NA	0.404417	0.483581	-0.0829847	2.72704e-05	5.54351e-05	0.818456	0.146791	0.186671	0.111313
MGP_C57BL6NJ_G0000633	NA	0.163572	0.240763	-0.126492	2.72704e-05	5.54351e-05	0.818456	0.146791	0.186671	0.111313
MGP_C57BL6NJ_G0000634	NA	0.163572	0.240763	-0.126492	2.72704e-05	5.54351e-05	0.818456	0.146791	0.186671	0.111313
MGP_C57BL6NJ_G0000635	NA	0.163572	0.240763	-0.126492	2.88625e-05	5.75136e-05	0.833387	0.108369	0.186671	0.127876
MGP_C57BL6NJ_G0000636	NA	0.163572	0.240763	-0.126492	2.72704e-05	5.54351e-05	0.818456	0.146791	0.186671	0.111313
MGP_C57BL6NJ_G0000637	NA	0.204789	0.288691	-0.128474	1.81655e-05	5.54351e-05	0.850627	0.0629116	0.186671	0.150636
MGP_C57BL6NJ_G0000638	NA	0.163572	0.240763	-0.126492	2.88625e-05	5.75136e-05	0.833387	0.146791	0.186671	0.111313
MGP_C57BL6NJ_G0000639	NA	0.163572	0.240763	-0.126492	2.72704e-05	5.54351e-05	0.818456	0.146791	0.186671	0.111313
MGP_C57BL6NJ_G0000640	NA	0.301302	0.383052	0.134074	0.000604947	0.000876918	0.46865	8.07004e-05	0.000841549	0.604026
MGP_C57BL6NJ_G0000641	NA	0.163572	0.240763	-0.126492	2.72704e-05	5.54351e-05	0.818456	0.146791	0.186671	0.111313
MGP_C57BL6NJ_G0000642	NA	0.163572	0.240763	-0.126492	2.72704e-05	5.54351e-05	0.818456	0.146791	0.186671	0.111313
MGP_C57BL6NJ_G0000643	NA	0.163572	0.240763	-0.126492	2.72704e-05	5.54351e-05	0.818456	0.146791	0.186671	0.111313
MGP_C57BL6NJ_G0000644	NA	0.163572	0.240763	-0.126492	2.72704e-05	5.54351e-05	0.818456	0.146791	0.186671	0.111313
MGP_C57BL6NJ_G0000645	NA	0.163572	0.240763	-0.126492	2.72704e-05	5.54351e-05	0.818456	0.146791	0.186671	0.111313
MGP_C57BL6NJ_G0000646	NA	0.163572	0.240763	-0.126492	2.72704e-05	5.54351e-05	0.818456	0.146791	0.186671	0.111313
MGP_C57BL6NJ_G0000647	NA	0.163572	0.240763	-0.126492	2.72704e-05	5.54351e-05	0.818456	0.146791	0.186671	0.111313
MGP_C57BL6NJ_G0000648	NA	0.125002	0.240763	-0.145713	0.000113325	0.000182005	0.74848	0.411666	0.452722	0.0555181
MGP_C57BL6NJ_G0000649	NA	0.163572	0.240763	-0.126492	2.72704e-05	5.54351e-05	0.818456	0.146791	0.186671	0.111313
MGP_C57BL6NJ_G0000650	NA	0.163572	0.240763	-0.126492	2.33524e-05	5.54351e-05	0.833562	0.146791	0.186671	0.111313
MGP_C57BL6NJ_G0000651	NA	0.163572	0.240763	-0.126492	2.72704e-05	5.54351e-05	0.818456	0.146791	0.186671	0.111313
MGP_C57BL6NJ_G0000652	NA	0.163572	0.240763	-0.126492	2.72704e-05	5.54351e-05	0.818456	0.146791	0.186671	0.111313
MGP_C57BL6NJ_G0000653	NA	0.0106055	0.0822211	-0.350285	2.14862e-05	5.54351e-05	0.773555	0.110948	0.186671	0.128125
MGP_C57BL6NJ_G0000654	NA	0.163572	0.240763	-0.126492	2.72704e-05	5.54351e-05	0.818456	0.146791	0.186671	0.111313
MGP_C57BL6NJ_G0000655	NA	0.163572	0.240763	-0.126492	2.72704e-05	5.54351e-05	0.818456	0.093588	0.186671	0.127504
MGP_C57BL6NJ_G0000656	NA	0.163572	0.240763	-0.126492	1.3637e-05	5.54351e-05	0.835586	0.130331	0.186671	0.109545
MGP_C57BL6NJ_G0000657	NA	0.613398	0.678386	0.0421173	1.26728e-05	5.54351e-05	0.766046	0.668409	0.699452	0.0299279
MGP_C57BL6NJ_G0000658	NA	0.167955	0.245998	-0.12444	2.42867e-05	5.54351e-05	0.799469	0.108884	0.186671	0.137963
MGP_C57BL6NJ_G0000659	NA	0.020433	0.130983	-0.290512	1.80431e-06	5.38111e-05	0.818713	0.00123346	0.00777154	0.323467
MGP_C57BL6NJ_G0000660	NA	0.267468	0.347171	-0.104083	2.72704e-05	5.54351e-05	0.818456	0.0760141	0.186671	0.151606
MGP_C57BL6NJ_G0000661	NA	0.19594	0.278684	-0.139994	2.64855e-05	5.54351e-05	0.814265	0.0365965	0.12671	0.181314
MGP_C57BL6NJ_G0000662	NA	0.34193	0.423887	-0.0864169	1.3637e-05	5.54351e-05	0.835586	0.233476	0.276375	0.0866051
MGP_C57BL6NJ_G0000663	NA	0.163572	0.240763	-0.126492	1.3637e-05	5.54351e-05	0.835586	0.0929837	0.186671	0.140127
MGP_C57BL6NJ_G0000664	NA	0.163572	0.240763	-0.126492	2.72704e-05	5.54351e-05	0.818456	0.146791	0.186671	0.111313
MGP_C57BL6NJ_G0000665	NA	0.163572	0.240763	-0.126492	2.72704e-05	5.54351e-05	0.818456	0.146791	0.186671	0.111313
MGP_C57BL6NJ_G0000666	NA	0.163572	0.240763	-0.126492	2.72704e-05	5.54351e-05	0.818456	0.146791	0.186671	0.111313
MGP_C57BL6NJ_G0000667	NA	0.225521	0.309514	-0.106178	2.72704e-05	5.54351e-05	0.818456	0.181029	0.221976	0.0929826
MGP_C57BL6NJ_G0000668	NA	0.130999	0.240763	-0.136706	1.97762e-05	5.54351e-05	0.808587	0.146791	0.186671	0.111313
MGP_C57BL6NJ_G0000669	NA	0.228418	0.310612	-0.1014	2.72704e-05	5.54351e-05	0.818456	0.146791	0.186671	0.111313
MGP_C57BL6NJ_G0000670	NA	0.376356	0.455759	-0.0890139	4.08278e-05	7.44015e-05	0.812123	0.294165	0.33602	0.0750349
MGP_C57BL6NJ_G0000671	NA	0.267468	0.347171	-0.104083	3.60246e-05	6.76399e-05	0.797328	0.146791	0.186671	0.111313
MGP_C57BL6NJ_G0000672	NA	0.184633	0.265282	-0.108993	7.05035e-05	0.000118255	0.788615	0.247103	0.288845	0.083108
MGP_C57BL6NJ_G0000673	NA	0.0923609	0.240763	-0.188265	8.79217e-05	0.000144325	0.677083	0.133839	0.186671	0.112951
MGP_C57BL6NJ_G0000674	NA	0.127256	0.240763	-0.149473	3.8881e-05	7.13887e-05	0.797481	0.146791	0.186671	0.111313
MGP_C57BL6NJ_G0000675	NA	0.134973	0.240763	-0.188514	2.06298e-05	5.54351e-05	0.948759	0.223647	0.266914	0.123786
MGP_C57BL6NJ_G0000676	NA	0.163572	0.240763	-0.126492	2.72704e-05	5.54351e-05	0.818456	0.146791	0.186671	0.111313
MGP_C57BL6NJ_G0000677	NA	0.0382231	0.20119	-0.177583	0.000118278	0.000189221	0.562211	0.612396	0.64685	0.0466678
MGP_C57BL6NJ_G0000678	NA	0.225521	0.309514	-0.106178	4.13717e-05	7.52058e-05	0.814773	0.0783379	0.186671	0.141075
MGP_C57BL6NJ_G0000679	NA	0.97097	0.977846	0.00434568	0.143568	0.162272	0.22968	0.0161553	0.0656775	0.327879
MGP_C57BL6NJ_G0000680	NA	0.116878	0.240763	-0.179673	2.72704e-05	5.54351e-05	0.818456	0.235954	0.27739	0.0933657
MGP_C57BL6NJ_G0000681	NA	0.163572	0.240763	-0.126492	2.72704e-05	5.54351e-05	0.818456	0.146791	0.186671	0.111313
MGP_C57BL6NJ_G0000682	NA	0.0290046	0.166109	0.236106	0.00143745	0.00199584	0.675702	0.0404711	0.137189	0.259961
MGP_C57BL6NJ_G0000683	NA	0.0753862	0.240763	0.138778	5.6038e-05	9.66628e-05	0.743088	0.0604192	0.186671	0.164649
MGP_C57BL6NJ_G0000684	NA	0.935016	0.949502	0.00695802	3.22574e-05	6.24233e-05	0.926387	0.0935905	0.186671	0.148049
MGP_C57BL6NJ_G0000685	NA	0.185978	0.266954	0.177153	2.33494e-05	5.54351e-05	0.829229	0.0050157	0.0250188	0.283547
MGP_C57BL6NJ_G0000686	NA	0.0473636	0.233254	-0.189091	4.39219e-05	7.90825e-05	0.78068	0.195016	0.236859	0.107856
MGP_C57BL6NJ_G0000687	NA	0.0235789	0.144157	-0.303294	0.000232909	0.000356427	0.709131	0.622516	0.656474	-0.0374635
MGP_C57BL6NJ_G0000688	NA	0.163572	0.240763	-0.126492	2.72704e-05	5.54351e-05	0.818456	0.146791	0.186671	0.111313
MGP_C57BL6NJ_G0000689	NA	0.164167	0.241534	-0.154999	1.84945e-05	5.54351e-05	0.700485	0.218504	0.261804	0.105366
MGP_C57BL6NJ_G0000690	NA	0.163572	0.240763	-0.126492	2.72704e-05	5.54351e-05	0.818456	0.146791	0.186671	0.111313
MGP_C57BL6NJ_G0000691	NA	0.267468	0.347171	-0.104083	2.72704e-05	5.54351e-05	0.818456	0.146791	0.186671	0.111313
MGP_C57BL6NJ_G0000692	NA	0.163572	0.240763	-0.126492	2.72704e-05	5.54351e-05	0.818456	0.146791	0.186671	0.111313
MGP_C57BL6NJ_G0000693	NA	0.163572	0.240763	-0.126492	2.72704e-05	5.54351e-05	0.818456	0.146791	0.186671	0.111313
MGP_C57BL6NJ_G0000694	NA	0.277197	0.357407	-0.116233	0.000160699	0.000251609	0.764792	0.149275	0.189368	0.106554
MGP_C57BL6NJ_G0000695	NA	0.334353	0.417289	-0.107781	9.85805e-06	5.54351e-05	0.829267	0.0991505	0.186671	0.120471
MGP_C57BL6NJ_G0000696	NA	0.274026	0.354129	-0.10675	0.00010625	0.000171563	0.786218	0.263566	0.304974	0.100464
MGP_C57BL6NJ_G0000697	NA	0.63772	0.69848	-0.0422732	0.000552025	0.000803719	0.530811	0.237664	0.279216	-0.103278
MGP_C57BL6NJ_G0000698	NA	0.0600921	0.240763	-0.252828	0.000112342	0.000180568	0.694975	0.764853	0.78954	0.0190031
MGP_C57BL6NJ_G0000699	NA	0.389804	0.469032	-0.116619	2.36528e-05	5.54351e-05	0.766671	0.807079	0.828075	0.0179386
MGP_C57BL6NJ_G0000700	NA	0.475503	0.552261	-0.0586774	0.000104738	0.000169345	0.752534	0.161542	0.202646	0.151612
MGP_C57BL6NJ_G0000701	NA	0.163572	0.240763	-0.126492	2.72704e-05	5.54351e-05	0.818456	0.146791	0.186671	0.111313
MGP_C57BL6NJ_G0000702	NA	0.254351	0.336068	-0.108756	2.72704e-05	5.54351e-05	0.818456	0.10439	0.186671	0.124956
MGP_C57BL6NJ_G0000703	NA	0.0799459	0.240763	-0.175174	7.85326e-05	0.00013025	0.757563	0.149275	0.189368	0.106554
MGP_C57BL6NJ_G0000704	NA	0.0518281	0.240763	0.169685	2.12309e-05	5.54351e-05	0.759374	0.0908532	0.186671	0.196284
MGP_C57BL6NJ_G0000705	NA	0.429673	0.508958	-0.0618565	4.86055e-05	8.55844e-05	0.799667	0.0635848	0.186671	0.141147
MGP_C57BL6NJ_G0000706	NA	0.225521	0.309514	-0.106178	2.72704e-05	5.54351e-05	0.818456	0.146791	0.186671	0.111313
MGP_C57BL6NJ_G0000707	NA	0.312161	0.394347	-0.0869482	1.18413e-05	5.54351e-05	0.816598	0.181111	0.22205	0.106103
MGP_C57BL6NJ_G0000708	NA	0.0275855	0.160585	-0.190391	2.08745e-05	5.54351e-05	0.779772	0.114024	0.186671	0.126119
MGP_C57BL6NJ_G0000709	NA	0.313109	0.394816	-0.0810867	3.8881e-05	7.13887e-05	0.797481	0.146791	0.186671	0.111313
MGP_C57BL6NJ_G0000710	NA	0.225521	0.309514	-0.106178	1.3637e-05	5.54351e-05	0.835586	0.146791	0.186671	0.111313
MGP_C57BL6NJ_G0000711	NA	0.163572	0.240763	-0.126492	2.72704e-05	5.54351e-05	0.818456	0.146791	0.186671	0.111313
MGP_C57BL6NJ_G0000712	NA	0.163572	0.240763	-0.126492	2.72704e-05	5.54351e-05	0.818456	0.146791	0.186671	0.111313
MGP_C57BL6NJ_G0000713	NA	0.163572	0.240763	-0.126492	2.72704e-05	5.54351e-05	0.818456	0.146791	0.186671	0.111313
MGP_C57BL6NJ_G0000714	NA	0.163572	0.240763	-0.126492	2.72704e-05	5.54351e-05	0.818456	0.146791	0.186671	0.111313
MGP_C57BL6NJ_G0000715	NA	0.163572	0.240763	-0.126492	2.72704e-05	5.54351e-05	0.818456	0.146791	0.186671	0.111313
MGP_C57BL6NJ_G0000716	NA	0.163572	0.240763	-0.126492	2.72704e-05	5.54351e-05	0.818456	0.146791	0.186671	0.111313
MGP_C57BL6NJ_G0000717	NA	0.163572	0.240763	-0.126492	2.72704e-05	5.54351e-05	0.818456	0.146791	0.186671	0.111313
MGP_C57BL6NJ_G0000718	NA	0.163572	0.240763	-0.126492	2.72704e-05	5.54351e-05	0.818456	0.146791	0.186671	0.111313
MGP_C57BL6NJ_G0000719	NA	0.163572	0.240763	-0.126492	2.72704e-05	5.54351e-05	0.818456	0.146791	0.186671	0.111313
MGP_C57BL6NJ_G0000720	NA	0.163572	0.240763	-0.126492	2.72704e-05	5.54351e-05	0.818456	0.146791	0.186671	0.111313
MGP_C57BL6NJ_G0000721	NA	0.163572	0.240763	-0.126492	3.06571e-05	5.99989e-05	0.833252	0.146791	0.186671	0.111313
MGP_C57BL6NJ_G0000722	NA	0.254351	0.336068	-0.108756	2.72704e-05	5.54351e-05	0.818456	0.146791	0.186671	0.111313
MGP_C57BL6NJ_G0000723	NA	0.163572	0.240763	-0.126492	4.38333e-05	7.9006e-05	0.812277	0.0397011	0.135323	0.177089
MGP_C57BL6NJ_G0000724	NA	0.77506	0.818056	-0.0319029	0.000133927	0.000212411	0.688044	0.416304	0.457248	-0.0872518
MGP_C57BL6NJ_G0000725	NA	0.111957	0.240763	-0.168222	0.147813	0.166809	-0.159008	0.537414	0.575174	0.0638085
MGP_C57BL6NJ_G0000726	NA	0.60443	0.670235	0.0543844	5.39301e-05	9.34702e-05	0.778413	0.934242	0.942336	0.006527
MGP_C57BL6NJ_G0000727	NA	0.163572	0.240763	-0.126492	2.72704e-05	5.54351e-05	0.818456	0.146791	0.186671	0.111313
MGP_C57BL6NJ_G0000728	NA	0.163572	0.240763	-0.126492	2.72704e-05	5.54351e-05	0.818456	0.146791	0.186671	0.111313
MGP_C57BL6NJ_G0000729	NA	0.163572	0.240763	-0.126492	2.99237e-05	5.92776e-05	0.837366	0.113681	0.186671	0.109174
MGP_C57BL6NJ_G0000730	NA	0.000212364	0.00562299	0.535069	8.91093e-06	5.54351e-05	0.956524	6.06217e-06	0.000114022	0.711647
MGP_C57BL6NJ_G0000731	NA	0.229031	0.311279	-0.111613	3.58336e-05	6.76399e-05	0.820108	0.176608	0.218907	0.107009
MGP_C57BL6NJ_G0000732	NA	0.631443	0.693121	0.0657982	0.000429317	0.00063382	0.675203	0.556919	0.593906	0.0545184
MGP_C57BL6NJ_G0000733	NA	0.233064	0.31577	-0.128257	4.18945e-05	7.60217e-05	0.762219	0.0330105	0.11676	0.152525
MGP_C57BL6NJ_G0000734	NA	0.163572	0.240763	-0.126492	3.06571e-05	5.99989e-05	0.833252	0.093588	0.186671	0.127504
MGP_C57BL6NJ_G0000735	NA	0.716081	0.766973	0.0426552	3.37051e-05	6.47825e-05	0.844275	0.00601195	0.0291291	0.291589
MGP_C57BL6NJ_G0000736	NA	0.856124	0.885157	0.0347818	0.00118547	0.00166192	0.677752	0.0212108	0.0817873	0.244221
MGP_C57BL6NJ_G0000737	NA	0.144905	0.240763	-0.126562	4.64028e-05	8.29101e-05	0.806254	0.0743817	0.186671	0.141519
MGP_C57BL6NJ_G0000738	NA	0.507921	0.581951	-0.0658635	4.64271e-05	8.29248e-05	0.795611	0.146791	0.186671	0.111313
MGP_C57BL6NJ_G0000739	NA	0.44165	0.520517	-0.107227	0.00067728	0.000975884	0.497445	0.272307	0.313984	-0.161303
MGP_C57BL6NJ_G0000740	NA	0.503403	0.577644	-0.107624	0.000632357	0.000914362	-0.824088	0.0514675	0.165441	0.237521
MGP_C57BL6NJ_G0000741	NA	0.0773427	0.240763	-0.200113	0.000787441	0.00112624	0.611787	0.0630997	0.186671	-0.172462
MGP_C57BL6NJ_G0000742	NA	0.516183	0.589314	-0.0773317	1.21268e-05	5.54351e-05	0.820634	0.0511664	0.164885	0.140485
MGP_C57BL6NJ_G0000743	NA	0.267468	0.347171	-0.104083	0.00014992	0.000235864	0.755011	0.24747	0.289208	0.0726378
MGP_C57BL6NJ_G0000744	NA	0.105775	0.240763	-0.151654	2.72704e-05	5.54351e-05	0.818456	0.275684	0.317272	0.0757551
MGP_C57BL6NJ_G0000745	NA	0.124046	0.240763	-0.161522	3.43832e-05	6.57783e-05	0.778494	0.146791	0.186671	0.111313
MGP_C57BL6NJ_G0000746	NA	0.163572	0.240763	-0.126492	2.72704e-05	5.54351e-05	0.818456	0.146791	0.186671	0.111313
MGP_C57BL6NJ_G0000747	NA	0.140081	0.240763	-0.113841	1.79989e-05	5.54351e-05	0.814457	0.220557	0.263924	0.0891532
MGP_C57BL6NJ_G0000748	NA	0.163572	0.240763	-0.126492	2.72704e-05	5.54351e-05	0.818456	0.146791	0.186671	0.111313
MGP_C57BL6NJ_G0000749	NA	0.281207	0.361771	-0.114891	7.33962e-06	5.54351e-05	0.851938	0.181029	0.221976	0.0929826
MGP_C57BL6NJ_G0000750	NA	0.523675	0.596245	-0.0652489	2.05349e-05	5.54351e-05	0.774494	0.280886	0.32259	0.0724702
MGP_C57BL6NJ_G0000751	NA	0.278847	0.359263	-0.10875	2.54433e-05	5.54351e-05	0.811234	0.0745095	0.186671	0.132677
MGP_C57BL6NJ_G0000752	NA	0.163572	0.240763	-0.126492	2.72704e-05	5.54351e-05	0.818456	0.146791	0.186671	0.111313
MGP_C57BL6NJ_G0000753	NA	5.02594e-05	0.00222098	0.714062	6.73894e-06	5.54351e-05	1.03691	2.97141e-06	6.85214e-05	0.884402
MGP_C57BL6NJ_G0000754	NA	0.228418	0.310612	-0.1014	3.8881e-05	7.13887e-05	0.797481	0.146791	0.186671	0.111313
MGP_C57BL6NJ_G0000755	NA	0.163572	0.240763	-0.126492	2.72704e-05	5.54351e-05	0.818456	0.235954	0.27739	0.0933657
MGP_C57BL6NJ_G0000756	NA	0.127256	0.240763	-0.149473	2.72704e-05	5.54351e-05	0.818456	0.10439	0.186671	0.124956
MGP_C57BL6NJ_G0000757	NA	0.127256	0.240763	-0.149473	4.05049e-05	7.39572e-05	0.812412	0.181029	0.221976	0.0929826
MGP_C57BL6NJ_G0000758	NA	0.376056	0.455557	-0.0863469	2.33524e-05	5.54351e-05	0.833562	0.0252505	0.0941921	0.160016
MGP_C57BL6NJ_G0000759	NA	0.163572	0.240763	-0.126492	2.72704e-05	5.54351e-05	0.818456	0.0891395	0.186671	0.141447
MGP_C57BL6NJ_G0000760	NA	0.2667	0.347171	0.089134	2.92178e-05	5.8109e-05	0.748055	0.00876733	0.0398133	0.25454
MGP_C57BL6NJ_G0000761	NA	0.0416762	0.213137	-0.181134	3.62486e-05	6.79829e-05	0.895006	0.0401221	0.136397	0.181498
MGP_C57BL6NJ_G0000762	NA	0.144905	0.240763	-0.126562	1.15088e-05	5.54351e-05	0.865622	0.093588	0.186671	0.127504
MGP_C57BL6NJ_G0000763	NA	0.163572	0.240763	-0.126492	2.72704e-05	5.54351e-05	0.818456	0.181029	0.221976	0.0929826
MGP_C57BL6NJ_G0000764	NA	0.257802	0.339726	-0.0932216	1.379e-06	4.52296e-05	0.893191	0.0742159	0.186671	0.122816
MGP_C57BL6NJ_G0000765	NA	0.0391835	0.204399	-0.185077	2.42867e-05	5.54351e-05	0.799469	0.17749	0.219748	0.107478
MGP_C57BL6NJ_G0000766	NA	0.488712	0.564285	-0.0578483	1.48748e-05	5.54351e-05	0.844493	0.0496809	0.16116	0.155143
MGP_C57BL6NJ_G0000767	NA	0.313109	0.394816	-0.0810867	3.72531e-05	6.96039e-05	0.773659	0.108369	0.186671	0.127876
MGP_C57BL6NJ_G0000768	NA	0.511509	0.585166	-0.0956798	1.38007e-05	5.54351e-05	0.723837	0.564471	0.60108	0.05889
MGP_C57BL6NJ_G0000769	NA	0.163572	0.240763	-0.126492	4.19097e-05	7.60305e-05	0.793832	0.0975416	0.186671	0.12789
MGP_C57BL6NJ_G0000770	NA	0.163572	0.240763	-0.126492	2.72704e-05	5.54351e-05	0.818456	0.146791	0.186671	0.111313
MGP_C57BL6NJ_G0000771	NA	0.128882	0.240763	-0.139237	4.85988e-05	8.55844e-05	0.798938	0.122847	0.186671	0.124884
MGP_C57BL6NJ_G0000772	NA	0.11663	0.240763	-0.176432	1.3637e-05	5.54351e-05	0.835586	0.0674605	0.186671	0.144067
MGP_C57BL6NJ_G0000773	NA	0.163572	0.240763	-0.126492	2.72704e-05	5.54351e-05	0.818456	0.146791	0.186671	0.111313
MGP_C57BL6NJ_G0000774	NA	0.0215601	0.136128	-0.262763	0.000356101	0.000531465	0.602204	0.33695	0.379097	0.0655045
MGP_C57BL6NJ_G0000775	NA	0.444126	0.522957	-0.0692124	4.05049e-05	7.39572e-05	0.812412	0.181029	0.221976	0.0929826
MGP_C57BL6NJ_G0000776	NA	0.128668	0.240763	-0.156899	3.35865e-05	6.45877e-05	0.827518	0.0681919	0.186671	0.136759
MGP_C57BL6NJ_G0000777	NA	0.611606	0.676695	-0.0468031	7.21543e-06	5.54351e-05	0.873919	0.0311431	0.111539	0.193564
MGP_C57BL6NJ_G0000778	NA	0.163572	0.240763	-0.126492	2.72704e-05	5.54351e-05	0.818456	0.122847	0.186671	0.124884
MGP_C57BL6NJ_G0000779	NA	0.0487422	0.237735	-0.154992	8.93674e-05	0.000146295	0.656111	0.260992	0.30226	0.0962263
MGP_C57BL6NJ_G0000780	NA	0.163572	0.240763	-0.126492	2.72704e-05	5.54351e-05	0.818456	0.146791	0.186671	0.111313
MGP_C57BL6NJ_G0000781	NA	0.34136	0.423424	-0.0779412	2.8044e-05	5.68167e-05	0.810927	0.536405	0.574274	0.0400458
MGP_C57BL6NJ_G0000782	NA	0.0582367	0.240763	-0.172189	9.58703e-05	0.000156169	0.775939	0.167332	0.208896	0.0891813
MGP_C57BL6NJ_G0000783	NA	0.163572	0.240763	-0.126492	2.72704e-05	5.54351e-05	0.818456	0.146791	0.186671	0.111313
MGP_C57BL6NJ_G0000784	NA	0.0193335	0.126199	-0.245361	0.000294359	0.000444263	0.680418	0.0155379	0.063612	0.284237
MGP_C57BL6NJ_G0000785	NA	0.163572	0.240763	-0.126492	2.72704e-05	5.54351e-05	0.818456	0.146791	0.186671	0.111313
MGP_C57BL6NJ_G0000786	NA	0.0308094	0.173282	0.306377	0.00192399	0.00263269	0.540895	0.0122452	0.0523608	0.253219
MGP_C57BL6NJ_G0000787	NA	0.0141488	0.101285	-0.319858	0.000210986	0.000324825	0.732969	0.0743945	0.186671	0.13179
MGP_C57BL6NJ_G0000788	NA	0.254351	0.336068	-0.108756	2.72704e-05	5.54351e-05	0.818456	0.146791	0.186671	0.111313
MGP_C57BL6NJ_G0000789	NA	0.163572	0.240763	-0.126492	2.72704e-05	5.54351e-05	0.818456	0.146791	0.186671	0.111313
MGP_C57BL6NJ_G0000790	NA	0.163572	0.240763	-0.126492	2.72704e-05	5.54351e-05	0.818456	0.146791	0.186671	0.111313
MGP_C57BL6NJ_G0000791	NA	0.254351	0.336068	-0.108756	2.72704e-05	5.54351e-05	0.818456	0.146791	0.186671	0.111313
MGP_C57BL6NJ_G0000792	NA	0.163572	0.240763	-0.126492	2.33524e-05	5.54351e-05	0.833562	0.146791	0.186671	0.111313
MGP_C57BL6NJ_G0000793	NA	0.163572	0.240763	-0.126492	2.72704e-05	5.54351e-05	0.818456	0.146791	0.186671	0.111313
MGP_C57BL6NJ_G0000794	NA	0.325192	0.407601	-0.0853672	1.56863e-05	5.54351e-05	0.850382	0.146791	0.186671	0.111313
MGP_C57BL6NJ_G0000795	NA	0.121899	0.240763	-0.159896	0.000653143	0.000943024	0.577269	0.226317	0.268782	-0.0932881
MGP_C57BL6NJ_G0000796	NA	0.162367	0.240763	-0.146667	1.12495e-05	5.54351e-05	0.850691	0.0350936	0.122556	0.175398
MGP_C57BL6NJ_G0000797	NA	0.240672	0.324345	-0.114656	2.51829e-05	5.54351e-05	0.706092	0.0377629	0.129924	0.183255
MGP_C57BL6NJ_G0000798	NA	0.264877	0.347119	-0.107329	6.24044e-05	0.000106135	0.793469	0.036887	0.12754	0.182591
MGP_C57BL6NJ_G0000799	NA	0.337211	0.419404	-0.0884426	2.72704e-05	5.54351e-05	0.818456	0.235954	0.27739	0.0933657
MGP_C57BL6NJ_G0000800	NA	0.267468	0.347171	-0.104083	2.72704e-05	5.54351e-05	0.818456	0.10439	0.186671	0.124956
MGP_C57BL6NJ_G0000801	NA	0.490607	0.566171	-0.0952984	3.165e-05	6.15677e-05	0.738576	0.0302451	0.108986	0.188175
MGP_C57BL6NJ_G0000802	NA	0.163572	0.240763	-0.126492	2.72704e-05	5.54351e-05	0.818456	0.146791	0.186671	0.111313
MGP_C57BL6NJ_G0000803	NA	0.498884	0.573565	-0.0673314	4.49941e-05	8.0716e-05	0.770839	0.134315	0.186671	0.1213
MGP_C57BL6NJ_G0000804	NA	0.163572	0.240763	-0.126492	7.1619e-06	5.54351e-05	0.856045	0.00997355	0.0442447	0.249104
MGP_C57BL6NJ_G0000805	NA	0.449427	0.528095	-0.100321	0.0640946	0.0752814	-0.255026	0.0732801	0.186671	-0.222103
MGP_C57BL6NJ_G0000806	NA	0.113168	0.240763	-0.154861	2.10822e-05	5.54351e-05	0.814575	0.149275	0.189368	0.106554
MGP_C57BL6NJ_G0000807	NA	0.0909045	0.240763	0.217118	3.53056e-06	5.54351e-05	0.859958	0.201303	0.243401	0.106057
MGP_C57BL6NJ_G0000808	NA	0.000719648	0.0128421	-0.446122	0.00145897	0.00202442	0.674867	0.374636	0.416479	-0.0869275
MGP_C57BL6NJ_G0000809	NA	0.0721728	0.240763	-0.156972	2.72704e-05	5.54351e-05	0.818456	0.294165	0.33602	0.0750349
MGP_C57BL6NJ_G0000810	NA	0.203148	0.286693	-0.106248	4.86939e-05	8.56117e-05	0.776352	0.0743817	0.186671	0.141519
MGP_C57BL6NJ_G0000811	NA	0.163572	0.240763	-0.126492	2.72704e-05	5.54351e-05	0.818456	0.146791	0.186671	0.111313
MGP_C57BL6NJ_G0000812	NA	0.163572	0.240763	-0.126492	2.72704e-05	5.54351e-05	0.818456	0.146791	0.186671	0.111313
MGP_C57BL6NJ_G0000813	NA	0.187419	0.268787	-0.148682	5.39611e-05	9.35199e-05	0.769663	0.0552006	0.174439	0.157638
MGP_C57BL6NJ_G0000814	NA	0.373803	0.453737	-0.101437	1.11666e-05	5.54351e-05	0.840886	0.525929	0.563984	0.0414034
MGP_C57BL6NJ_G0000815	NA	0.404417	0.483581	-0.0829847	1.07229e-05	5.54351e-05	0.790847	0.0861284	0.186671	0.138527
MGP_C57BL6NJ_G0000816	NA	0.287478	0.368511	-0.113645	2.05349e-05	5.54351e-05	0.774494	0.155634	0.196049	0.0917294
MGP_C57BL6NJ_G0000817	NA	0.138985	0.240763	-0.129288	3.30234e-05	6.3627e-05	0.812587	0.24435	0.286	0.0755385
MGP_C57BL6NJ_G0000818	NA	0.847534	0.878397	-0.019085	5.41048e-06	5.54351e-05	0.905731	0.00496556	0.0247958	0.290507
MGP_C57BL6NJ_G0000819	NA	0.268488	0.348353	0.172422	1.91949e-05	5.54351e-05	0.859812	0.00764345	0.03547	0.267215
MGP_C57BL6NJ_G0000820	NA	0.113192	0.240763	-0.217895	3.53366e-05	6.72514e-05	0.765487	0.211177	0.254069	0.101685
MGP_C57BL6NJ_G0000821	NA	0.164909	0.242409	-0.136644	2.72704e-05	5.54351e-05	0.818456	0.0490306	0.159478	0.187081
MGP_C57BL6NJ_G0000822	NA	0.741155	0.788711	-0.0472331	7.161e-06	5.54351e-05	0.787163	0.0336706	0.118625	0.190505
MGP_C57BL6NJ_G0000823	NA	0.317541	0.399424	0.12195	0.00140033	0.00194692	0.693348	0.000114833	0.0011162	0.772511
MGP_C57BL6NJ_G0000824	NA	0.163572	0.240763	-0.126492	2.72704e-05	5.54351e-05	0.818456	0.146791	0.186671	0.111313
MGP_C57BL6NJ_G0000825	NA	0.163572	0.240763	-0.126492	2.72704e-05	5.54351e-05	0.818456	0.146791	0.186671	0.111313
MGP_C57BL6NJ_G0000826	NA	0.228418	0.310612	-0.1014	2.72704e-05	5.54351e-05	0.818456	0.146791	0.186671	0.111313
MGP_C57BL6NJ_G0000827	NA	0.990623	0.993138	-0.00116844	8.86116e-05	0.000145185	0.78543	0.472727	0.512779	0.0641136
MGP_C57BL6NJ_G0000828	NA	0.163572	0.240763	-0.126492	2.72704e-05	5.54351e-05	0.818456	0.146791	0.186671	0.111313
MGP_C57BL6NJ_G0000829	NA	0.613486	0.678465	-0.0664409	1.59716e-05	5.54351e-05	0.858852	0.000835055	0.00560939	0.34298
MGP_C57BL6NJ_G0000830	NA	0.314191	0.395865	-0.100359	0.000516687	0.000754917	-0.468608	0.229189	0.271855	-0.117202
MGP_C57BL6NJ_G0000831	NA	0.163572	0.240763	-0.126492	2.72704e-05	5.54351e-05	0.818456	0.146791	0.186671	0.111313
MGP_C57BL6NJ_G0000832	NA	0.163572	0.240763	-0.126492	2.72704e-05	5.54351e-05	0.818456	0.146791	0.186671	0.111313
MGP_C57BL6NJ_G0000833	NA	0.163572	0.240763	-0.126492	2.72704e-05	5.54351e-05	0.818456	0.146791	0.186671	0.111313
MGP_C57BL6NJ_G0000834	NA	0.127256	0.240763	-0.149473	5.53258e-05	9.55386e-05	0.793798	0.146791	0.186671	0.111313
MGP_C57BL6NJ_G0000835	NA	0.986224	0.989667	0.0025394	0.000645074	0.000931995	0.618992	0.408003	0.449253	0.0708204
MGP_C57BL6NJ_G0000836	NA	0.217031	0.302504	0.18051	5.21995e-05	9.08886e-05	0.759816	7.36092e-06	0.000131813	0.512189
MGP_C57BL6NJ_G0000837	NA	0.021855	0.137335	-0.307015	0.000320619	0.000481596	0.728914	0.0206083	0.0798849	0.204317
MGP_C57BL6NJ_G0000838	NA	0.687162	0.741819	-0.0298557	6.35037e-06	5.54351e-05	0.797913	0.0355539	0.12368	0.167166
MGP_C57BL6NJ_G0000839	NA	0.103044	0.240763	-0.158254	2.71943e-05	5.54351e-05	0.818067	0.146791	0.186671	0.111313
MGP_C57BL6NJ_G0000840	NA	0.00564982	0.0531572	0.393914	3.44813e-05	6.59383e-05	0.826121	0.0257826	0.0958904	0.285935
MGP_C57BL6NJ_G0000841	NA	0.163572	0.240763	-0.126492	2.72704e-05	5.54351e-05	0.818456	0.146791	0.186671	0.111313
MGP_C57BL6NJ_G0000842	NA	0.314019	0.395709	-0.0991489	0.000233376	0.000357089	0.581392	0.521215	0.559541	0.0704228
MGP_C57BL6NJ_G0000843	NA	0.163572	0.240763	-0.126492	2.72704e-05	5.54351e-05	0.818456	0.146791	0.186671	0.111313
MGP_C57BL6NJ_G0000844	NA	0.163572	0.240763	-0.126492	2.72704e-05	5.54351e-05	0.818456	0.186182	0.227426	0.107657
MGP_C57BL6NJ_G0000845	NA	0.123991	0.240763	-0.17638	3.1765e-05	6.16561e-05	0.848183	0.0743817	0.186671	0.141519
MGP_C57BL6NJ_G0000846	NA	0.228418	0.310612	-0.1014	2.72704e-05	5.54351e-05	0.818456	0.0891395	0.186671	0.141447
MGP_C57BL6NJ_G0000847	NA	0.267468	0.347171	-0.104083	1.96447e-05	5.54351e-05	0.81461	0.181029	0.221976	0.0929826
MGP_C57BL6NJ_G0000848	NA	0.163572	0.240763	-0.126492	2.72704e-05	5.54351e-05	0.818456	0.146791	0.186671	0.111313
MGP_C57BL6NJ_G0000849	NA	0.0913339	0.240763	-0.165509	6.24044e-05	0.000106135	0.793469	0.364232	0.40621	0.0679927
MGP_C57BL6NJ_G0000850	NA	0.222548	0.308853	-0.132367	1.3637e-05	5.54351e-05	0.835586	0.0714375	0.186671	0.139415
MGP_C57BL6NJ_G0000851	NA	0.247318	0.331724	-0.113705	0.0102523	0.0130667	0.362673	0.962401	0.967234	-0.00439502
MGP_C57BL6NJ_G0000852	NA	0.00189775	0.0247538	-0.29628	0.000122147	0.000194939	0.720761	0.185344	0.226645	0.124806
MGP_C57BL6NJ_G0000853	NA	0.163572	0.240763	-0.126492	8.85269e-05	0.000145092	0.781808	0.146791	0.186671	0.111313
MGP_C57BL6NJ_G0000854	NA	0.163572	0.240763	-0.126492	2.72704e-05	5.54351e-05	0.818456	0.146791	0.186671	0.111313
MGP_C57BL6NJ_G0000855	NA	0.163572	0.240763	-0.126492	2.72704e-05	5.54351e-05	0.818456	0.146791	0.186671	0.111313
MGP_C57BL6NJ_G0000856	NA	0.14639	0.240763	-0.155658	0.000127605	0.000203129	0.742909	0.235954	0.27739	0.0933657
MGP_C57BL6NJ_G0000857	NA	0.163572	0.240763	-0.126492	2.72704e-05	5.54351e-05	0.818456	0.146791	0.186671	0.111313
MGP_C57BL6NJ_G0000858	NA	0.491506	0.56697	-0.0743875	1.81907e-05	5.54351e-05	0.835199	0.690875	0.72065	0.0372802
MGP_C57BL6NJ_G0000859	NA	0.254351	0.336068	-0.108756	2.72704e-05	5.54351e-05	0.818456	0.0541771	0.171892	0.154665
MGP_C57BL6NJ_G0000860	NA	0.364333	0.444857	-0.0946043	0.000146691	0.000231157	0.7545	0.597556	0.632671	0.0345741
MGP_C57BL6NJ_G0000861	NA	0.163572	0.240763	-0.126492	2.72704e-05	5.54351e-05	0.818456	0.146791	0.186671	0.111313
MGP_C57BL6NJ_G0000862	NA	0.267468	0.347171	-0.104083	3.16441e-05	6.15611e-05	0.77834	0.10439	0.186671	0.124956
MGP_C57BL6NJ_G0000863	NA	0.190687	0.272389	-0.131796	4.86055e-05	8.55844e-05	0.799667	0.146791	0.186671	0.111313
MGP_C57BL6NJ_G0000864	NA	0.163572	0.240763	-0.126492	2.72704e-05	5.54351e-05	0.818456	0.146791	0.186671	0.111313
MGP_C57BL6NJ_G0000865	NA	0.163572	0.240763	-0.126492	2.72704e-05	5.54351e-05	0.818456	0.258146	0.299351	0.0912931
MGP_C57BL6NJ_G0000866	NA	0.163572	0.240763	-0.126492	2.72704e-05	5.54351e-05	0.818456	0.146791	0.186671	0.111313
MGP_C57BL6NJ_G0000867	NA	0.163572	0.240763	-0.126492	1.3637e-05	5.54351e-05	0.835586	0.108884	0.186671	0.137963
MGP_C57BL6NJ_G0000868	NA	0.163572	0.240763	-0.126492	2.72704e-05	5.54351e-05	0.818456	0.181029	0.221976	0.0929826
MGP_C57BL6NJ_G0000869	NA	0.163572	0.240763	-0.126492	2.72704e-05	5.54351e-05	0.818456	0.146791	0.186671	0.111313
MGP_C57BL6NJ_G0000870	NA	0.163572	0.240763	-0.126492	2.72704e-05	5.54351e-05	0.818456	0.146791	0.186671	0.111313
MGP_C57BL6NJ_G0000871	NA	0.163572	0.240763	-0.126492	2.72704e-05	5.54351e-05	0.818456	0.146791	0.186671	0.111313
MGP_C57BL6NJ_G0000872	NA	0.163572	0.240763	-0.126492	2.72704e-05	5.54351e-05	0.818456	0.146791	0.186671	0.111313
MGP_C57BL6NJ_G0000873	NA	0.163572	0.240763	-0.126492	2.72704e-05	5.54351e-05	0.818456	0.146791	0.186671	0.111313
MGP_C57BL6NJ_G0000874	NA	0.163572	0.240763	-0.126492	2.72704e-05	5.54351e-05	0.818456	0.146791	0.186671	0.111313
MGP_C57BL6NJ_G0000875	NA	0.0504258	0.240763	-0.230047	0.00118828	0.00166546	0.430816	0.0376534	0.129612	0.259566
MGP_C57BL6NJ_G0000876	NA	0.163572	0.240763	-0.126492	2.72704e-05	5.54351e-05	0.818456	0.146791	0.186671	0.111313
MGP_C57BL6NJ_G0000877	NA	0.163572	0.240763	-0.126492	2.72704e-05	5.54351e-05	0.818456	0.146791	0.186671	0.111313
MGP_C57BL6NJ_G0000878	NA	0.157132	0.240763	-0.129218	2.72704e-05	5.54351e-05	0.818456	0.146791	0.186671	0.111313
MGP_C57BL6NJ_G0000879	NA	0.163572	0.240763	-0.126492	2.72704e-05	5.54351e-05	0.818456	0.146791	0.186671	0.111313
MGP_C57BL6NJ_G0000880	NA	0.163572	0.240763	-0.126492	2.72704e-05	5.54351e-05	0.818456	0.146791	0.186671	0.111313
MGP_C57BL6NJ_G0000881	NA	0.163572	0.240763	-0.126492	2.72704e-05	5.54351e-05	0.818456	0.146791	0.186671	0.111313
MGP_C57BL6NJ_G0000882	NA	5.87591e-05	0.00245909	-0.593568	0.374406	0.401989	-0.0985179	0.109581	0.186671	-0.193617
MGP_C57BL6NJ_G0000883	NA	0.847019	0.877953	-0.0214569	8.30228e-05	0.000136967	0.775994	0.8171	0.837311	0.0160042
MGP_C57BL6NJ_G0000884	NA	0.163572	0.240763	-0.126492	3.8881e-05	7.13887e-05	0.797481	0.294165	0.33602	0.0750349
MGP_C57BL6NJ_G0000885	NA	0.163572	0.240763	-0.126492	2.72704e-05	5.54351e-05	0.818456	0.146791	0.186671	0.111313
MGP_C57BL6NJ_G0000886	NA	0.163572	0.240763	-0.126492	2.72704e-05	5.54351e-05	0.818456	0.146791	0.186671	0.111313
MGP_C57BL6NJ_G0000887	NA	0.225521	0.309514	-0.106178	2.64855e-05	5.54351e-05	0.814265	0.146791	0.186671	0.111313
MGP_C57BL6NJ_G0000888	NA	0.163572	0.240763	-0.126492	2.72704e-05	5.54351e-05	0.818456	0.146791	0.186671	0.111313
MGP_C57BL6NJ_G0000889	NA	0.163572	0.240763	-0.126492	2.72704e-05	5.54351e-05	0.818456	0.146791	0.186671	0.111313
MGP_C57BL6NJ_G0000890	NA	0.0702501	0.240763	-0.15492	3.05834e-05	5.99989e-05	0.812433	0.0786657	0.186671	0.138102
MGP_C57BL6NJ_G0000891	NA	0.00922351	0.074765	0.292924	6.23116e-05	0.000106016	0.599768	0.0673137	0.186671	0.245588
MGP_C57BL6NJ_G0000892	NA	0.411856	0.491294	-0.124369	0.0517145	0.0613401	0.386185	0.296971	0.338951	-0.131724
MGP_C57BL6NJ_G0000893	NA	0.282283	0.362917	-0.118081	0.00128849	0.00179905	0.670264	1.02487e-05	0.000168543	0.666962
MGP_C57BL6NJ_G0000894	NA	0.468658	0.545868	-0.0647468	0.000759993	0.0010888	0.528468	0.0798873	0.186671	0.13803
MGP_C57BL6NJ_G0000895	NA	0.163572	0.240763	-0.126492	2.72704e-05	5.54351e-05	0.818456	0.146791	0.186671	0.111313
MGP_C57BL6NJ_G0000896	NA	0.163572	0.240763	-0.126492	2.72704e-05	5.54351e-05	0.818456	0.146791	0.186671	0.111313
MGP_C57BL6NJ_G0000897	NA	0.163572	0.240763	-0.126492	2.72704e-05	5.54351e-05	0.818456	0.146791	0.186671	0.111313
MGP_C57BL6NJ_G0000898	NA	0.163572	0.240763	-0.126492	2.72704e-05	5.54351e-05	0.818456	0.152228	0.192508	0.110277
MGP_C57BL6NJ_G0000899	NA	0.163572	0.240763	-0.126492	2.72704e-05	5.54351e-05	0.818456	0.146791	0.186671	0.111313
MGP_C57BL6NJ_G0000900	NA	0.163572	0.240763	-0.126492	2.72704e-05	5.54351e-05	0.818456	0.146791	0.186671	0.111313
MGP_C57BL6NJ_G0000901	NA	0.225521	0.309514	-0.106178	2.72704e-05	5.54351e-05	0.818456	0.108369	0.186671	0.127876
MGP_C57BL6NJ_G0000902	NA	0.161462	0.240763	-0.135091	4.86055e-05	8.55844e-05	0.799667	0.108369	0.186671	0.127876
MGP_C57BL6NJ_G0000903	NA	0.163572	0.240763	-0.126492	2.72704e-05	5.54351e-05	0.818456	0.146791	0.186671	0.111313
MGP_C57BL6NJ_G0000904	NA	0.163572	0.240763	-0.126492	7.33962e-06	5.54351e-05	0.851938	0.146791	0.186671	0.111313
MGP_C57BL6NJ_G0000905	NA	0.94121	0.954754	-0.0106071	8.78667e-05	0.000144246	0.669571	0.0283891	0.10356	0.22293
MGP_C57BL6NJ_G0000906	NA	0.942075	0.95538	-0.00860472	0.00165843	0.0022859	0.637686	0.0175356	0.0702174	0.200812
MGP_C57BL6NJ_G0000907	NA	0.163572	0.240763	-0.126492	2.72704e-05	5.54351e-05	0.818456	0.146791	0.186671	0.111313
MGP_C57BL6NJ_G0000908	NA	0.887957	0.911489	0.0268588	0.663832	0.686535	0.051708	0.144371	0.186671	0.204551
MGP_C57BL6NJ_G0000909	NA	0.147829	0.240763	-0.175626	2.24547e-05	5.54351e-05	0.797809	0.224568	0.266914	0.094086
MGP_C57BL6NJ_G0000910	NA	0.284176	0.365015	-0.120359	3.85079e-05	7.13887e-05	0.755214	0.532246	0.570252	0.0400359
MGP_C57BL6NJ_G0000911	NA	0.000344637	0.00768089	-0.632402	0.971816	0.974234	0.00546106	0.0305001	0.109789	-0.298416
MGP_C57BL6NJ_G0000912	NA	0.439077	0.517917	0.0629087	0.0148459	0.0186223	0.365909	0.088495	0.186671	0.135875
MGP_C57BL6NJ_G0000913	NA	0.163572	0.240763	-0.126492	2.72704e-05	5.54351e-05	0.818456	0.146791	0.186671	0.111313
MGP_C57BL6NJ_G0000914	NA	0.153992	0.240763	-0.150103	9.2439e-05	0.000150968	0.812973	0.101492	0.186671	0.124344
MGP_C57BL6NJ_G0000915	NA	0.163572	0.240763	-0.126492	2.72704e-05	5.54351e-05	0.818456	0.108369	0.186671	0.127876
MGP_C57BL6NJ_G0000916	NA	0.0933118	0.240763	-0.160966	4.0456e-05	7.39566e-05	0.710763	0.0301829	0.108794	0.189517
MGP_C57BL6NJ_G0000917	NA	0.163572	0.240763	-0.126492	2.72704e-05	5.54351e-05	0.818456	0.146791	0.186671	0.111313
MGP_C57BL6NJ_G0000918	NA	0.163572	0.240763	-0.126492	2.72704e-05	5.54351e-05	0.818456	0.146791	0.186671	0.111313
MGP_C57BL6NJ_G0000919	NA	0.163572	0.240763	-0.126492	2.72704e-05	5.54351e-05	0.818456	0.146791	0.186671	0.111313
MGP_C57BL6NJ_G0000920	NA	0.495871	0.570803	-0.0702727	4.11694e-05	7.49441e-05	0.80452	0.135163	0.186671	0.117247
MGP_C57BL6NJ_G0000921	NA	0.163572	0.240763	-0.126492	2.72704e-05	5.54351e-05	0.818456	0.146791	0.186671	0.111313
MGP_C57BL6NJ_G0000922	NA	0.0166801	0.114098	-0.280114	0.000152743	0.000239993	0.589672	0.59288	0.627996	0.055596
MGP_C57BL6NJ_G0000923	NA	0.813486	0.849666	0.02052	7.81927e-05	0.000129796	0.819551	0.149524	0.189607	0.121055
MGP_C57BL6NJ_G0000924	NA	0.163572	0.240763	-0.126492	2.72704e-05	5.54351e-05	0.818456	0.146791	0.186671	0.111313
MGP_C57BL6NJ_G0000925	NA	0.35973	0.440362	-0.078991	2.72704e-05	5.54351e-05	0.818456	0.0635848	0.186671	0.141147
MGP_C57BL6NJ_G0000926	NA	0.163572	0.240763	-0.126492	2.72704e-05	5.54351e-05	0.818456	0.146791	0.186671	0.111313
MGP_C57BL6NJ_G0000927	NA	0.163572	0.240763	-0.126492	2.72704e-05	5.54351e-05	0.818456	0.146791	0.186671	0.111313
MGP_C57BL6NJ_G0000928	NA	0.163572	0.240763	-0.126492	2.72704e-05	5.54351e-05	0.818456	0.146791	0.186671	0.111313
MGP_C57BL6NJ_G0000929	NA	0.228418	0.310612	-0.1014	2.72704e-05	5.54351e-05	0.818456	0.146791	0.186671	0.111313
MGP_C57BL6NJ_G0000930	NA	0.163572	0.240763	-0.126492	2.72704e-05	5.54351e-05	0.818456	0.146791	0.186671	0.111313
MGP_C57BL6NJ_G0000931	NA	0.163572	0.240763	-0.126492	2.72704e-05	5.54351e-05	0.818456	0.146791	0.186671	0.111313
MGP_C57BL6NJ_G0000932	NA	0.163572	0.240763	-0.126492	2.72704e-05	5.54351e-05	0.818456	0.146791	0.186671	0.111313
MGP_C57BL6NJ_G0000933	NA	0.15957	0.240763	-0.148778	2.513e-05	5.54351e-05	0.790433	0.411666	0.452722	0.0555181
MGP_C57BL6NJ_G0000934	NA	0.163572	0.240763	-0.126492	2.72704e-05	5.54351e-05	0.818456	0.146791	0.186671	0.111313
MGP_C57BL6NJ_G0000935	NA	0.163572	0.240763	-0.126492	2.72704e-05	5.54351e-05	0.818456	0.146791	0.186671	0.111313
MGP_C57BL6NJ_G0000936	NA	0.267468	0.347171	-0.104083	2.60212e-05	5.54351e-05	0.848358	0.0743817	0.186671	0.141519
MGP_C57BL6NJ_G0000937	NA	0.163572	0.240763	-0.126492	2.72704e-05	5.54351e-05	0.818456	0.146791	0.186671	0.111313
MGP_C57BL6NJ_G0000938	NA	0.522721	0.595572	-0.06179	0.000101321	0.000164311	0.75887	0.203357	0.245552	0.0877964
MGP_C57BL6NJ_G0000939	NA	0.163572	0.240763	-0.126492	2.72704e-05	5.54351e-05	0.818456	0.122847	0.186671	0.124884
MGP_C57BL6NJ_G0000940	NA	0.105775	0.240763	-0.151654	2.72704e-05	5.54351e-05	0.818456	0.146791	0.186671	0.111313
MGP_C57BL6NJ_G0000941	NA	0.961003	0.970129	0.00611245	0.00223118	0.00303334	0.567831	0.0806823	0.186671	0.160387
MGP_C57BL6NJ_G0000942	NA	0.228418	0.310612	-0.1014	2.72704e-05	5.54351e-05	0.818456	0.10439	0.186671	0.124956
MGP_C57BL6NJ_G0000943	NA	0.815224	0.851243	-0.0207791	2.11213e-05	5.54351e-05	0.887569	0.144226	0.186671	0.110012
MGP_C57BL6NJ_G0000944	NA	0.163572	0.240763	-0.126492	2.72704e-05	5.54351e-05	0.818456	0.146791	0.186671	0.111313
MGP_C57BL6NJ_G0000945	NA	0.510991	0.584809	-0.0981556	0.000118934	0.000190174	0.616971	0.310803	0.353071	0.11106
MGP_C57BL6NJ_G0000946	NA	0.163572	0.240763	-0.126492	2.72704e-05	5.54351e-05	0.818456	0.146791	0.186671	0.111313
MGP_C57BL6NJ_G0000947	NA	0.0278886	0.161805	-0.198689	0.0587529	0.0692985	-0.239332	9.8312e-05	0.000984288	-0.54716
MGP_C57BL6NJ_G0000948	NA	0.101782	0.240763	-0.154317	7.00945e-05	0.000117636	0.775807	0.146791	0.186671	0.111313
MGP_C57BL6NJ_G0000949	NA	0.242644	0.32657	-0.152595	0.0447232	0.0533974	0.274526	0.682516	0.713085	-0.0367087
MGP_C57BL6NJ_G0000950	NA	0.163572	0.240763	-0.126492	2.72704e-05	5.54351e-05	0.818456	0.146791	0.186671	0.111313
MGP_C57BL6NJ_G0000951	NA	0.226854	0.310612	0.104541	0.000155375	0.000243776	0.760807	0.0143618	0.0596189	0.356647
MGP_C57BL6NJ_G0000952	NA	0.569633	0.638907	-0.0456875	9.36447e-06	5.54351e-05	0.944858	5.42012e-05	0.000614146	0.645064
MGP_C57BL6NJ_G0000953	NA	0.584592	0.652753	-0.0578792	5.96234e-06	5.54351e-05	0.843489	0.439973	0.480701	0.0631923
MGP_C57BL6NJ_G0000954	NA	0.848163	0.878895	-0.0217858	0.000115352	0.000184899	0.720193	0.00163785	0.00986297	0.430287
MGP_C57BL6NJ_G0000955	NA	0.339639	0.421977	0.112198	6.13855e-05	0.000104614	0.779872	0.0817182	0.186671	0.198503
MGP_C57BL6NJ_G0000956	NA	0.000158254	0.00461914	0.51093	7.78442e-07	3.20843e-05	1.1736	0.00033907	0.0026974	0.476251
MGP_C57BL6NJ_G0000957	NA	0.19788	0.280685	-0.134489	4.1804e-05	7.58674e-05	0.827054	0.024963	0.0934508	0.166096
MGP_C57BL6NJ_G0000958	NA	0.254351	0.336068	-0.108756	2.72704e-05	5.54351e-05	0.818456	0.146791	0.186671	0.111313
MGP_C57BL6NJ_G0000959	NA	0.825471	0.859737	-0.0339454	0.00178528	0.00245203	0.569876	0.135364	0.186671	0.15555
MGP_C57BL6NJ_G0000960	NA	0.679982	0.735758	-0.0427393	4.2047e-05	7.62345e-05	0.824676	0.0207033	0.0801924	0.194059
MGP_C57BL6NJ_G0000961	NA	0.0779093	0.240763	-0.231367	7.87774e-05	0.000130608	0.645928	0.556581	0.593647	0.041635
MGP_C57BL6NJ_G0000962	NA	0.110404	0.240763	-0.171076	2.72704e-05	5.54351e-05	0.818456	0.146791	0.186671	0.111313
MGP_C57BL6NJ_G0000963	NA	0.163572	0.240763	-0.126492	2.72704e-05	5.54351e-05	0.818456	0.146791	0.186671	0.111313
MGP_C57BL6NJ_G0000964	NA	0.163572	0.240763	-0.126492	2.72704e-05	5.54351e-05	0.818456	0.146791	0.186671	0.111313
MGP_C57BL6NJ_G0000965	NA	0.163572	0.240763	-0.126492	2.72704e-05	5.54351e-05	0.818456	0.146791	0.186671	0.111313
MGP_C57BL6NJ_G0000966	NA	0.163572	0.240763	-0.126492	2.72704e-05	5.54351e-05	0.818456	0.146791	0.186671	0.111313
MGP_C57BL6NJ_G0000967	NA	0.163572	0.240763	-0.126492	3.06571e-05	5.99989e-05	0.833252	0.146791	0.186671	0.111313
MGP_C57BL6NJ_G0000968	NA	0.163572	0.240763	-0.126492	2.72704e-05	5.54351e-05	0.818456	0.146791	0.186671	0.111313
MGP_C57BL6NJ_G0000969	NA	0.163572	0.240763	-0.126492	2.72704e-05	5.54351e-05	0.818456	0.146791	0.186671	0.111313
MGP_C57BL6NJ_G0000970	NA	0.163572	0.240763	-0.126492	2.72704e-05	5.54351e-05	0.818456	0.146791	0.186671	0.111313
MGP_C57BL6NJ_G0000971	NA	0.163572	0.240763	-0.126492	2.72704e-05	5.54351e-05	0.818456	0.146791	0.186671	0.111313
MGP_C57BL6NJ_G0000972	NA	0.163572	0.240763	-0.126492	2.72704e-05	5.54351e-05	0.818456	0.146791	0.186671	0.111313
MGP_C57BL6NJ_G0000973	NA	0.135562	0.240763	-0.257939	0.000723092	0.00103815	0.540751	0.170315	0.212205	0.148863
MGP_C57BL6NJ_G0000974	NA	0.466206	0.543721	-0.0633412	1.77545e-05	5.54351e-05	0.807312	0.125286	0.186671	0.120874
MGP_C57BL6NJ_G0000975	NA	0.163572	0.240763	-0.126492	2.72704e-05	5.54351e-05	0.818456	0.146791	0.186671	0.111313
MGP_C57BL6NJ_G0000976	NA	0.163572	0.240763	-0.126492	2.72704e-05	5.54351e-05	0.818456	0.146791	0.186671	0.111313
MGP_C57BL6NJ_G0000977	NA	0.163572	0.240763	-0.126492	2.72704e-05	5.54351e-05	0.818456	0.146791	0.186671	0.111313
MGP_C57BL6NJ_G0000978	NA	0.163572	0.240763	-0.126492	2.72704e-05	5.54351e-05	0.818456	0.146791	0.186671	0.111313
MGP_C57BL6NJ_G0000979	NA	0.163572	0.240763	-0.126492	2.72704e-05	5.54351e-05	0.818456	0.146791	0.186671	0.111313
MGP_C57BL6NJ_G0000980	NA	0.0460969	0.229147	0.396271	1.00592e-06	3.7788e-05	1.28653	3.80467e-08	3.90902e-06	1.20015
MGP_C57BL6NJ_G0000981	NA	0.715406	0.76641	0.0348071	0.000601335	0.000872082	0.544512	0.142898	0.186671	0.16482
MGP_C57BL6NJ_G0000982	NA	0.163572	0.240763	-0.126492	6.54954e-05	0.000110768	0.778692	0.235954	0.27739	0.0933657
MGP_C57BL6NJ_G0000983	NA	0.236699	0.319892	-0.199209	0.292549	0.318588	-0.105253	0.000235325	0.00199983	-0.400951
MGP_C57BL6NJ_G0000984	NA	0.6054	0.671058	0.0536667	0.0159945	0.0199868	0.386643	0.798715	0.820374	0.0347087
MGP_C57BL6NJ_G0000985	NA	0.163572	0.240763	-0.126492	2.72704e-05	5.54351e-05	0.818456	0.146791	0.186671	0.111313
MGP_C57BL6NJ_G0000986	NA	0.267468	0.347171	-0.104083	1.18413e-05	5.54351e-05	0.816598	0.146791	0.186671	0.111313
MGP_C57BL6NJ_G0000987	NA	0.224997	0.309514	-0.118369	3.3103e-05	6.37624e-05	0.797605	0.246748	0.288463	0.106756
MGP_C57BL6NJ_G0000988	NA	0.163572	0.240763	-0.126492	2.72704e-05	5.54351e-05	0.818456	0.146791	0.186671	0.111313
MGP_C57BL6NJ_G0000989	NA	0.169219	0.247531	-0.124361	5.08586e-05	8.88361e-05	0.79772	0.0899683	0.186671	0.128927
MGP_C57BL6NJ_G0000990	NA	0.157077	0.240763	-0.128723	0.000131646	0.000209156	0.826875	0.626031	0.659726	0.0377859
MGP_C57BL6NJ_G0000991	NA	0.164755	0.242278	0.192031	0.583251	0.608637	0.0746174	0.0265725	0.0982944	-0.183414
MGP_C57BL6NJ_G0000992	NA	0.163572	0.240763	-0.126492	2.72704e-05	5.54351e-05	0.818456	0.146791	0.186671	0.111313
MGP_C57BL6NJ_G0000993	NA	0.163572	0.240763	-0.126492	2.33524e-05	5.54351e-05	0.833562	0.224568	0.266914	0.094086
MGP_C57BL6NJ_G0000994	NA	0.140791	0.240763	-0.136187	2.14084e-05	5.54351e-05	0.808021	0.386644	0.428396	0.0610277
MGP_C57BL6NJ_G0000995	NA	0.163572	0.240763	-0.126492	2.72704e-05	5.54351e-05	0.818456	0.146791	0.186671	0.111313
MGP_C57BL6NJ_G0000996	NA	0.254351	0.336068	-0.108756	2.72704e-05	5.54351e-05	0.818456	0.146791	0.186671	0.111313
MGP_C57BL6NJ_G0000997	NA	0.163572	0.240763	-0.126492	2.88625e-05	5.75136e-05	0.833387	0.108369	0.186671	0.127876
MGP_C57BL6NJ_G0000998	NA	0.163572	0.240763	-0.126492	2.72704e-05	5.54351e-05	0.818456	0.146791	0.186671	0.111313
MGP_C57BL6NJ_G0000999	NA	0.163572	0.240763	-0.126492	2.72704e-05	5.54351e-05	0.818456	0.146791	0.186671	0.111313
MGP_C57BL6NJ_G0001000	NA	0.163572	0.240763	-0.126492	2.72704e-05	5.54351e-05	0.818456	0.146791	0.186671	0.111313
MGP_C57BL6NJ_G0001001	NA	0.163572	0.240763	-0.126492	1.3637e-05	5.54351e-05	0.835586	0.108369	0.186671	0.127876
MGP_C57BL6NJ_G0001002	NA	0.260127	0.342116	-0.133761	0.0226293	0.0278143	0.385705	0.588951	0.624171	-0.0375175
MGP_C57BL6NJ_G0001003	NA	0.00348212	0.0377684	-0.288678	0.000102051	0.000165365	0.72333	0.182088	0.223082	0.11179
MGP_C57BL6NJ_G0001004	NA	0.1755	0.254601	-0.136585	1.98855e-05	5.54351e-05	0.824478	0.317906	0.360155	0.0711617
MGP_C57BL6NJ_G0001005	NA	0.464479	0.542278	-0.0735462	4.47586e-05	8.03567e-05	0.792474	0.254248	0.296295	0.0863325
MGP_C57BL6NJ_G0001006	NA	0.127256	0.240763	-0.149473	2.72704e-05	5.54351e-05	0.818456	0.235954	0.27739	0.0933657
MGP_C57BL6NJ_G0001007	NA	0.163572	0.240763	-0.126492	2.42867e-05	5.54351e-05	0.799469	0.146791	0.186671	0.111313
MGP_C57BL6NJ_G0001008	NA	0.0340353	0.185609	-0.263166	7.05319e-05	0.000118298	0.679322	0.0021732	0.0125069	-0.407246
MGP_C57BL6NJ_G0001009	NA	0.330135	0.41284	-0.0947349	0.000143995	0.000227204	0.726361	0.851069	0.868201	-0.0127685
MGP_C57BL6NJ_G0001010	NA	0.324207	0.406614	-0.0983815	1.47137e-05	5.54351e-05	0.829563	0.24435	0.286	0.0755385
MGP_C57BL6NJ_G0001011	NA	0.35884	0.440082	0.0896126	0.0118528	0.0150131	0.411965	0.578161	0.614066	0.0480971
MGP_C57BL6NJ_G0001012	NA	0.501492	0.575934	-0.0673901	8.04816e-06	5.54351e-05	0.811822	0.467769	0.508045	0.054065
MGP_C57BL6NJ_G0001013	NA	0.0714263	0.240763	-0.251823	0.117151	0.13369	0.203834	0.48438	0.523899	0.0730435
MGP_C57BL6NJ_G0001014	NA	0.163572	0.240763	-0.126492	2.72704e-05	5.54351e-05	0.818456	0.146791	0.186671	0.111313
MGP_C57BL6NJ_G0001015	NA	0.163572	0.240763	-0.126492	2.72704e-05	5.54351e-05	0.818456	0.146791	0.186671	0.111313
MGP_C57BL6NJ_G0001016	NA	0.163572	0.240763	-0.126492	2.72704e-05	5.54351e-05	0.818456	0.146791	0.186671	0.111313
MGP_C57BL6NJ_G0001017	NA	0.138326	0.240763	-0.157966	2.41384e-05	5.54351e-05	0.950409	0.00290584	0.0158426	0.260854
MGP_C57BL6NJ_G0001018	NA	0.251441	0.336068	-0.114902	1.96447e-05	5.54351e-05	0.81461	0.141733	0.186671	0.121499
MGP_C57BL6NJ_G0001019	NA	0.36502	0.445061	-0.0918518	1.46168e-05	5.54351e-05	0.894631	0.0600926	0.18632	0.136387
MGP_C57BL6NJ_G0001020	NA	0.0721728	0.240763	-0.156972	2.72704e-05	5.54351e-05	0.818456	0.146791	0.186671	0.111313
MGP_C57BL6NJ_G0001021	NA	0.126643	0.240763	-0.156957	3.60246e-05	6.76399e-05	0.797328	0.19656	0.238445	0.089398
MGP_C57BL6NJ_G0001022	NA	0.026726	0.157246	-0.241657	0.000281364	0.000425571	0.678492	0.201274	0.24338	0.104348
MGP_C57BL6NJ_G0001023	NA	0.339941	0.422276	0.149799	2.47903e-06	5.54351e-05	0.881464	0.102775	0.186671	0.128781
MGP_C57BL6NJ_G0001024	NA	0.124786	0.240763	-0.187709	3.787e-06	5.54351e-05	0.920045	0.174528	0.216838	0.0856924
MGP_C57BL6NJ_G0001025	NA	0.163572	0.240763	-0.126492	2.72704e-05	5.54351e-05	0.818456	0.181029	0.221976	0.0929826
MGP_C57BL6NJ_G0001026	NA	0.255248	0.337058	-0.121471	0.000106561	0.000172028	0.810553	0.469806	0.509947	0.0565386
MGP_C57BL6NJ_G0001027	NA	0.128882	0.240763	-0.139237	2.72704e-05	5.54351e-05	0.818456	0.224568	0.266914	0.094086
MGP_C57BL6NJ_G0001028	NA	0.119713	0.240763	-0.149531	8.56141e-06	5.54351e-05	0.863723	0.133572	0.186671	0.102752
MGP_C57BL6NJ_G0001029	NA	0.163572	0.240763	-0.126492	2.40972e-05	5.54351e-05	0.848493	0.146791	0.186671	0.111313
MGP_C57BL6NJ_G0001030	NA	0.45628	0.5344	-0.0757744	2.0781e-05	5.54351e-05	0.873656	0.0783379	0.186671	0.141075
MGP_C57BL6NJ_G0001031	NA	0.502595	0.576944	-0.0555319	1.3637e-05	5.54351e-05	0.835586	0.0891395	0.186671	0.141447
MGP_C57BL6NJ_G0001032	NA	0.425911	0.505331	-0.0699125	2.76704e-05	5.61621e-05	0.825858	0.0155854	0.063758	0.23425
MGP_C57BL6NJ_G0001033	NA	0.163572	0.240763	-0.126492	2.72704e-05	5.54351e-05	0.818456	0.146791	0.186671	0.111313
MGP_C57BL6NJ_G0001034	NA	0.865119	0.892773	-0.0255931	0.000732545	0.00105106	0.647636	0.00800577	0.0368878	0.245228
MGP_C57BL6NJ_G0001035	NA	0.258308	0.340138	-0.271027	9.19625e-05	0.000150244	0.819162	0.00259235	0.0144145	0.53127
MGP_C57BL6NJ_G0001036	NA	0.163572	0.240763	-0.126492	2.72704e-05	5.54351e-05	0.818456	0.146791	0.186671	0.111313
MGP_C57BL6NJ_G0001037	NA	0.685136	0.740118	-0.053584	7.85083e-05	0.00013025	0.67005	0.0143395	0.0595442	0.285074
MGP_C57BL6NJ_G0001038	NA	0.228418	0.310612	-0.1014	3.06571e-05	5.99989e-05	0.833252	0.224568	0.266914	0.094086
MGP_C57BL6NJ_G0001039	NA	0.00214958	0.0271736	0.276308	8.89151e-06	5.54351e-05	1.0203	0.000731522	0.00503152	0.470143
MGP_C57BL6NJ_G0001040	NA	0.163572	0.240763	-0.126492	2.72704e-05	5.54351e-05	0.818456	0.146791	0.186671	0.111313
MGP_C57BL6NJ_G0001041	NA	0.208219	0.292418	0.220741	3.36846e-05	6.47495e-05	0.90048	2.93866e-05	0.000379065	0.936284
MGP_C57BL6NJ_G0001042	NA	0.163572	0.240763	-0.126492	2.72704e-05	5.54351e-05	0.818456	0.146791	0.186671	0.111313
MGP_C57BL6NJ_G0001043	NA	0.163572	0.240763	-0.126492	2.72704e-05	5.54351e-05	0.818456	0.146791	0.186671	0.111313
MGP_C57BL6NJ_G0001044	NA	0.163572	0.240763	-0.126492	2.88625e-05	5.75136e-05	0.833387	0.0269991	0.0994694	0.171499
MGP_C57BL6NJ_G0001045	NA	0.163572	0.240763	-0.126492	2.72704e-05	5.54351e-05	0.818456	0.146791	0.186671	0.111313
MGP_C57BL6NJ_G0001046	NA	0.163572	0.240763	-0.126492	2.72704e-05	5.54351e-05	0.818456	0.146791	0.186671	0.111313
MGP_C57BL6NJ_G0001047	NA	0.163572	0.240763	-0.126492	2.72704e-05	5.54351e-05	0.818456	0.146791	0.186671	0.111313
MGP_C57BL6NJ_G0001048	NA	0.163572	0.240763	-0.126492	2.72704e-05	5.54351e-05	0.818456	0.146791	0.186671	0.111313
MGP_C57BL6NJ_G0001049	NA	0.262648	0.344671	-0.111509	2.42867e-05	5.54351e-05	0.799469	0.235954	0.27739	0.0933657
MGP_C57BL6NJ_G0001050	NA	0.0718798	0.240763	-0.227896	0.0558528	0.0660105	0.239177	0.00330317	0.0176071	-0.254493
MGP_C57BL6NJ_G0001051	NA	0.000349546	0.00774826	-0.538258	0.029464	0.0358228	-0.272677	0.000233053	0.00198257	-0.727715
MGP_C57BL6NJ_G0001052	NA	0.291348	0.372416	-0.109328	7.85326e-05	0.00013025	0.757563	0.0307022	0.110339	0.18436
MGP_C57BL6NJ_G0001053	NA	0.612803	0.677782	0.243869	0.886334	0.896235	-0.0640496	0.281292	0.323012	0.456028
MGP_C57BL6NJ_G0001054	NA	0.00247112	0.0298006	-0.570537	0.00152706	0.00211484	-1.03748	0.0313902	0.112234	-0.759762
MGP_C57BL6NJ_G0001055	NA	0.115124	0.240763	-0.159411	3.57709e-05	6.76399e-05	0.769468	0.0356613	0.123991	0.162924
MGP_C57BL6NJ_G0001056	NA	0.163572	0.240763	-0.126492	2.72704e-05	5.54351e-05	0.818456	0.146791	0.186671	0.111313
MGP_C57BL6NJ_G0001057	NA	0.899451	0.920895	-0.0174724	0.119868	0.136616	0.255415	0.0205141	0.0795873	0.229391
MGP_C57BL6NJ_G0001058	NA	0.244154	0.328263	-0.103984	3.0417e-05	5.99989e-05	0.903751	0.196434	0.238341	0.104163
MGP_C57BL6NJ_G0001059	NA	0.163572	0.240763	-0.126492	2.72704e-05	5.54351e-05	0.818456	0.146791	0.186671	0.111313
MGP_C57BL6NJ_G0001060	NA	0.163572	0.240763	-0.126492	2.72704e-05	5.54351e-05	0.818456	0.146791	0.186671	0.111313
MGP_C57BL6NJ_G0001061	NA	0.272676	0.352606	0.126841	0.00458082	0.00604108	0.848771	5.48678e-07	2.12478e-05	0.976218
MGP_C57BL6NJ_G0001062	NA	0.163572	0.240763	-0.126492	2.72704e-05	5.54351e-05	0.818456	0.146791	0.186671	0.111313
MGP_C57BL6NJ_G0001063	NA	0.163572	0.240763	-0.126492	2.72704e-05	5.54351e-05	0.818456	0.167205	0.208763	0.110649
MGP_C57BL6NJ_G0001064	NA	0.375755	0.455557	-0.0832861	4.63734e-05	8.28648e-05	0.760963	0.058541	0.182567	0.14803
MGP_C57BL6NJ_G0001065	NA	0.21182	0.296425	-0.109988	1.86203e-05	5.54351e-05	0.846401	0.108369	0.186671	0.127876
MGP_C57BL6NJ_G0001066	NA	0.762579	0.806934	-0.0343964	0.000437091	0.000644557	0.749327	0.118044	0.186671	0.134766
MGP_C57BL6NJ_G0001067	NA	0.228418	0.310612	-0.1014	1.18413e-05	5.54351e-05	0.816598	0.146791	0.186671	0.111313
MGP_C57BL6NJ_G0001068	NA	0.127256	0.240763	-0.149473	2.72704e-05	5.54351e-05	0.818456	0.0891395	0.186671	0.141447
MGP_C57BL6NJ_G0001069	NA	0.228418	0.310612	-0.1014	1.28595e-05	5.54351e-05	0.831529	0.331094	0.373633	0.0877349
MGP_C57BL6NJ_G0001070	NA	0.127256	0.240763	-0.149473	6.10822e-05	0.000104149	0.778538	0.0761279	0.186671	0.152422
MGP_C57BL6NJ_G0001071	NA	0.180199	0.259846	-0.146009	0.00046647	0.000685591	0.683372	0.950611	0.956804	0.00494244
MGP_C57BL6NJ_G0001072	NA	0.0799459	0.240763	-0.175174	4.51396e-05	8.09381e-05	0.757012	0.146791	0.186671	0.111313
MGP_C57BL6NJ_G0001073	NA	0.106573	0.240763	-0.149543	3.60246e-05	6.76399e-05	0.797328	0.122847	0.186671	0.124884
MGP_C57BL6NJ_G0001074	NA	0.175085	0.254337	-0.191511	0.000222674	0.000341655	0.642644	0.505641	0.544333	0.0562594
MGP_C57BL6NJ_G0001075	NA	0.762019	0.806478	-0.0302722	3.88438e-06	5.54351e-05	0.881112	0.469848	0.50998	0.0450494
MGP_C57BL6NJ_G0001076	NA	0.219565	0.305445	-0.104126	6.82294e-05	0.000114862	0.756393	0.108369	0.186671	0.127876
MGP_C57BL6NJ_G0001077	NA	0.0723079	0.240763	-0.171414	3.05072e-05	5.99989e-05	0.790597	0.10439	0.186671	0.124956
MGP_C57BL6NJ_G0001078	NA	0.219565	0.305445	-0.104126	6.89752e-05	0.000115938	0.738576	0.341326	0.383432	0.0858968
MGP_C57BL6NJ_G0001079	NA	0.260565	0.3425	-0.157406	0.000132918	0.000210966	0.58652	0.637528	0.670466	-0.050014
MGP_C57BL6NJ_G0001080	NA	0.130724	0.240763	-0.171763	4.25988e-05	7.71089e-05	0.789155	0.53144	0.569477	0.0523204
MGP_C57BL6NJ_G0001081	NA	0.0309702	0.173893	-0.272289	0.0121709	0.015398	0.319851	0.900379	0.912637	-0.0140012
MGP_C57BL6NJ_G0001082	NA	0.147623	0.240763	-0.119361	1.25444e-05	5.54351e-05	0.845759	0.356911	0.398955	0.0686574
MGP_C57BL6NJ_G0001083	NA	0.0275432	0.160445	-0.27162	0.841491	0.855127	-0.0253258	0.905822	0.917363	0.0114283
MGP_C57BL6NJ_G0001084	NA	0.886104	0.90986	-0.0129549	1.36499e-06	4.50661e-05	0.912653	0.0354362	0.123396	0.198308
MGP_C57BL6NJ_G0001085	NA	0.225521	0.309514	-0.106178	2.72704e-05	5.54351e-05	0.818456	0.146791	0.186671	0.111313
MGP_C57BL6NJ_G0001086	NA	0.243117	0.327082	-0.108931	3.60246e-05	6.76399e-05	0.797328	0.31745	0.359767	0.0729622
MGP_C57BL6NJ_G0001087	NA	0.167955	0.245998	-0.12444	6.24979e-06	5.54351e-05	0.832951	0.494365	0.533644	0.053995
MGP_C57BL6NJ_G0001088	NA	0.254351	0.336068	-0.108756	5.07915e-06	5.54351e-05	0.897308	0.0805364	0.186671	0.128977
MGP_C57BL6NJ_G0001089	NA	0.228418	0.310612	-0.1014	3.40471e-05	6.53389e-05	0.793271	0.146791	0.186671	0.111313
MGP_C57BL6NJ_G0001090	NA	0.148294	0.240763	-0.190681	0.00345716	0.00461043	0.521517	0.0018068	0.0107118	0.373286
MGP_C57BL6NJ_G0001091	NA	0.0348763	0.188693	-0.188723	2.72704e-05	5.54351e-05	0.818456	0.176608	0.218907	0.107009
MGP_C57BL6NJ_G0001092	NA	0.225521	0.309514	-0.106178	1.4348e-05	5.54351e-05	0.850516	0.235954	0.27739	0.0933657
MGP_C57BL6NJ_G0001093	NA	0.163572	0.240763	-0.126492	2.72704e-05	5.54351e-05	0.818456	0.146791	0.186671	0.111313
MGP_C57BL6NJ_G0001094	NA	0.539276	0.610641	-0.0699518	0.954881	0.959058	0.00654301	0.278156	0.319741	-0.0805158
MGP_C57BL6NJ_G0001095	NA	0.163572	0.240763	-0.126492	2.72704e-05	5.54351e-05	0.818456	0.146791	0.186671	0.111313
MGP_C57BL6NJ_G0001096	NA	0.0979565	0.240763	-0.131881	2.33524e-05	5.54351e-05	0.833562	0.243454	0.285253	0.0886059
MGP_C57BL6NJ_G0001097	NA	0.865309	0.892925	-0.0171788	7.36515e-06	5.54351e-05	0.860932	0.00238214	0.0134661	0.309385
MGP_C57BL6NJ_G0001098	NA	0.388818	0.46812	-0.0752954	0.000123434	0.000196841	0.697963	0.0251819	0.0940392	0.197762
MGP_C57BL6NJ_G0001099	NA	0.18113	0.260979	-0.315979	0.0559366	0.0661076	0.283111	0.351094	0.393211	0.102074
MGP_C57BL6NJ_G0001100	NA	0.163572	0.240763	-0.126492	2.72704e-05	5.54351e-05	0.818456	0.146791	0.186671	0.111313
MGP_C57BL6NJ_G0001101	NA	0.18434	0.264898	-0.190784	0.0782097	0.0909786	0.242277	0.272129	0.313814	-0.125665
MGP_C57BL6NJ_G0001102	NA	0.163572	0.240763	-0.126492	2.72704e-05	5.54351e-05	0.818456	0.146791	0.186671	0.111313
MGP_C57BL6NJ_G0001103	NA	0.105564	0.240763	-0.136659	2.72704e-05	5.54351e-05	0.818456	0.0861284	0.186671	0.138527
MGP_C57BL6NJ_G0001104	NA	4.33341e-06	0.0004611	-0.630194	6.51011e-05	0.000110337	-0.766695	1.41928e-06	4.03887e-05	-1.0867
MGP_C57BL6NJ_G0001105	NA	0.591746	0.658967	0.0518355	4.08811e-05	7.44919e-05	0.771218	0.00465222	0.0234506	0.224683
MGP_C57BL6NJ_G0001106	NA	0.0502093	0.240763	-0.250981	6.96478e-05	0.000116934	0.853102	0.146791	0.186671	0.111313
MGP_C57BL6NJ_G0001107	NA	0.152084	0.240763	-0.143787	5.69398e-05	9.80169e-05	0.774482	0.880394	0.894808	0.0139768
MGP_C57BL6NJ_G0001108	NA	0.228418	0.310612	-0.1014	2.88625e-05	5.75136e-05	0.833387	0.19796	0.239838	0.106937
MGP_C57BL6NJ_G0001109	NA	0.109382	0.240763	-0.21515	0.000180862	0.000281166	0.736956	0.84082	0.858812	-0.0181711
MGP_C57BL6NJ_G0001110	NA	0.163572	0.240763	-0.126492	2.72704e-05	5.54351e-05	0.818456	0.146791	0.186671	0.111313
MGP_C57BL6NJ_G0001111	NA	0.254351	0.336068	-0.108756	8.85269e-05	0.000145092	0.781808	0.193548	0.235381	0.104936
MGP_C57BL6NJ_G0001112	NA	0.35973	0.440362	-0.078991	6.54954e-05	0.000110768	0.778692	0.146791	0.186671	0.111313
MGP_C57BL6NJ_G0001113	NA	0.0718358	0.240763	-0.158094	6.99227e-06	5.54351e-05	0.82051	0.0575769	0.180236	0.152908
MGP_C57BL6NJ_G0001114	NA	0.0144246	0.102651	-0.280241	0.000514473	0.000751895	0.518385	0.560004	0.596854	-0.046023
MGP_C57BL6NJ_G0001115	NA	0.67111	0.72822	-0.042034	8.19396e-05	0.00013537	0.759714	0.0953959	0.186671	0.135169
MGP_C57BL6NJ_G0001116	NA	0.0771532	0.240763	0.288505	3.80474e-05	7.07815e-05	0.741797	0.493112	0.532474	-0.0642277
MGP_C57BL6NJ_G0001117	NA	0.0721728	0.240763	-0.156972	2.72704e-05	5.54351e-05	0.818456	0.146791	0.186671	0.111313
MGP_C57BL6NJ_G0001118	NA	0.479236	0.555639	-0.0602054	6.24979e-06	5.54351e-05	0.832951	0.495575	0.534698	0.0416718
MGP_C57BL6NJ_G0001119	NA	0.173727	0.252749	-0.124381	6.09505e-05	0.000104049	0.777659	0.495575	0.534698	0.0416718
MGP_C57BL6NJ_G0001120	NA	0.163572	0.240763	-0.126492	2.42867e-05	5.54351e-05	0.799469	0.258146	0.299351	0.0912931
MGP_C57BL6NJ_G0001121	NA	0.190687	0.272389	-0.131796	4.39219e-05	7.90825e-05	0.78068	0.146791	0.186671	0.111313
MGP_C57BL6NJ_G0001122	NA	0.198577	0.281508	-0.13765	3.87548e-05	7.13887e-05	0.724832	0.892001	0.905284	-0.00907977
MGP_C57BL6NJ_G0001123	NA	0.0550947	0.240763	-0.184106	2.33524e-05	5.54351e-05	0.833562	0.523829	0.561985	0.0388727
MGP_C57BL6NJ_G0001124	NA	0.163572	0.240763	-0.126492	5.01197e-05	8.7702e-05	0.814598	0.146791	0.186671	0.111313
MGP_C57BL6NJ_G0001125	NA	0.163572	0.240763	-0.126492	2.72704e-05	5.54351e-05	0.818456	0.146791	0.186671	0.111313
MGP_C57BL6NJ_G0001126	NA	0.163572	0.240763	-0.126492	2.72704e-05	5.54351e-05	0.818456	0.146791	0.186671	0.111313
MGP_C57BL6NJ_G0001127	NA	0.163572	0.240763	-0.126492	2.72704e-05	5.54351e-05	0.818456	0.146791	0.186671	0.111313
MGP_C57BL6NJ_G0001128	NA	0.163572	0.240763	-0.126492	2.72704e-05	5.54351e-05	0.818456	0.146791	0.186671	0.111313
MGP_C57BL6NJ_G0001129	NA	0.0763012	0.240763	-0.174693	4.54266e-05	8.141e-05	0.822194	0.124957	0.186671	0.106625
MGP_C57BL6NJ_G0001130	NA	0.163572	0.240763	-0.126492	2.72704e-05	5.54351e-05	0.818456	0.146791	0.186671	0.111313
MGP_C57BL6NJ_G0001131	NA	0.254574	0.336319	0.177143	0.00175526	0.00241314	0.713492	0.0330756	0.11694	0.184058
MGP_C57BL6NJ_G0001132	NA	0.880406	0.905321	0.0124062	0.00468569	0.00617264	0.403333	0.245125	0.286793	0.084457
MGP_C57BL6NJ_G0001133	NA	0.215949	0.301262	0.123246	0.727461	0.747598	-0.0393687	0.657145	0.688875	0.0466472
MGP_C57BL6NJ_G0001134	NA	0.163572	0.240763	-0.126492	2.72704e-05	5.54351e-05	0.818456	0.146791	0.186671	0.111313
MGP_C57BL6NJ_G0001135	NA	0.163572	0.240763	-0.126492	2.72704e-05	5.54351e-05	0.818456	0.146791	0.186671	0.111313
MGP_C57BL6NJ_G0001136	NA	0.494007	0.569055	-0.0679424	1.89774e-05	5.54351e-05	0.832534	0.910658	0.921624	-0.00979274
MGP_C57BL6NJ_G0001137	NA	0.330299	0.413007	0.168341	0.000338268	0.000506552	0.861656	3.24813e-06	7.23907e-05	0.776544
MGP_C57BL6NJ_G0001138	NA	0.00958138	0.0768129	-0.394869	0.0743852	0.0867458	-0.223015	3.39619e-05	0.000426999	-0.513746
MGP_C57BL6NJ_G0001139	NA	0.421381	0.500766	-0.0714123	0.00022876	0.00035047	0.65874	0.102458	0.186671	0.111875
MGP_C57BL6NJ_G0001140	NA	0.163572	0.240763	-0.126492	2.72704e-05	5.54351e-05	0.818456	0.146791	0.186671	0.111313
MGP_C57BL6NJ_G0001141	NA	0.0763012	0.240763	-0.174693	1.4348e-05	5.54351e-05	0.850516	0.181029	0.221976	0.0929826
MGP_C57BL6NJ_G0001142	NA	0.119713	0.240763	-0.149531	3.1765e-05	6.16561e-05	0.848183	0.146791	0.186671	0.111313
MGP_C57BL6NJ_G0001143	NA	0.134286	0.240763	-0.152225	3.45559e-05	6.60409e-05	0.824935	0.149275	0.189368	0.106554
MGP_C57BL6NJ_G0001144	NA	0.313109	0.394816	-0.0810867	2.42867e-05	5.54351e-05	0.799469	0.146791	0.186671	0.111313
MGP_C57BL6NJ_G0001145	NA	0.254351	0.336068	-0.108756	0.000103775	0.000167947	0.741846	0.405622	0.446972	0.0723258
MGP_C57BL6NJ_G0001146	NA	0.163572	0.240763	-0.126492	2.72704e-05	5.54351e-05	0.818456	0.146791	0.186671	0.111313
MGP_C57BL6NJ_G0001147	NA	0.163572	0.240763	-0.126492	2.72704e-05	5.54351e-05	0.818456	0.146791	0.186671	0.111313
MGP_C57BL6NJ_G0001148	NA	0.163572	0.240763	-0.126492	2.72704e-05	5.54351e-05	0.818456	0.146791	0.186671	0.111313
MGP_C57BL6NJ_G0001149	NA	0.0521327	0.240763	-0.21105	0.000111203	0.000178862	0.774551	0.110513	0.186671	0.12684
MGP_C57BL6NJ_G0001150	NA	0.557457	0.627717	-0.0723286	0.0465169	0.0554519	0.363325	0.932504	0.94093	-0.00585556
MGP_C57BL6NJ_G0001151	NA	0.79317	0.832907	-0.0245721	4.30681e-05	7.7849e-05	0.675283	0.16259	0.203781	0.0893905
MGP_C57BL6NJ_G0001152	NA	0.163572	0.240763	-0.126492	2.72704e-05	5.54351e-05	0.818456	0.0891395	0.186671	0.141447
MGP_C57BL6NJ_G0001153	NA	0.163572	0.240763	-0.126492	2.72704e-05	5.54351e-05	0.818456	0.146791	0.186671	0.111313
MGP_C57BL6NJ_G0001154	NA	0.163572	0.240763	-0.126492	2.72704e-05	5.54351e-05	0.818456	0.146791	0.186671	0.111313
MGP_C57BL6NJ_G0001155	NA	0.127309	0.240763	-0.144587	2.72704e-05	5.54351e-05	0.818456	0.146791	0.186671	0.111313
MGP_C57BL6NJ_G0001156	NA	0.238332	0.321645	-0.104153	2.72704e-05	5.54351e-05	0.818456	0.181029	0.221976	0.0929826
MGP_C57BL6NJ_G0001157	NA	0.144905	0.240763	-0.126562	2.42867e-05	5.54351e-05	0.799469	0.256321	0.298431	0.0737817
MGP_C57BL6NJ_G0001158	NA	0.163572	0.240763	-0.126492	2.72704e-05	5.54351e-05	0.818456	0.10439	0.186671	0.124956
MGP_C57BL6NJ_G0001159	NA	0.163572	0.240763	-0.126492	2.72704e-05	5.54351e-05	0.818456	0.146791	0.186671	0.111313
MGP_C57BL6NJ_G0001160	NA	0.163572	0.240763	-0.126492	2.72704e-05	5.54351e-05	0.818456	0.146791	0.186671	0.111313
MGP_C57BL6NJ_G0001161	NA	0.179544	0.259156	-0.129244	1.79989e-05	5.54351e-05	0.814457	0.109973	0.186671	0.161394
MGP_C57BL6NJ_G0001162	NA	0.163572	0.240763	-0.126492	2.72704e-05	5.54351e-05	0.818456	0.146791	0.186671	0.111313
MGP_C57BL6NJ_G0001163	NA	0.163572	0.240763	-0.126492	2.72704e-05	5.54351e-05	0.818456	0.146791	0.186671	0.111313
MGP_C57BL6NJ_G0001164	NA	0.163572	0.240763	-0.126492	2.72704e-05	5.54351e-05	0.818456	0.146791	0.186671	0.111313
MGP_C57BL6NJ_G0001165	NA	0.26147	0.343434	-0.111423	3.60246e-05	6.76399e-05	0.797328	0.122847	0.186671	0.124884
MGP_C57BL6NJ_G0001166	NA	0.105712	0.240763	-0.18504	0.00426725	0.00564275	0.571848	0.238246	0.279852	0.0994779
MGP_C57BL6NJ_G0001167	NA	0.163572	0.240763	-0.126492	2.33524e-05	5.54351e-05	0.833562	0.146791	0.186671	0.111313
MGP_C57BL6NJ_G0001168	NA	0.163572	0.240763	-0.126492	2.10822e-05	5.54351e-05	0.814575	0.108369	0.186671	0.127876
MGP_C57BL6NJ_G0001169	NA	0.228418	0.310612	-0.1014	2.72704e-05	5.54351e-05	0.818456	0.10439	0.186671	0.124956
MGP_C57BL6NJ_G0001170	NA	0.0627029	0.240763	-0.202889	0.664148	0.686809	-0.0614278	0.918442	0.928565	-0.0102612
MGP_C57BL6NJ_G0001171	NA	0.57732	0.646067	0.0610408	6.42321e-05	0.000108977	0.661558	0.0705406	0.186671	0.157805
MGP_C57BL6NJ_G0001172	NA	0.163572	0.240763	-0.126492	2.88625e-05	5.75136e-05	0.833387	0.146791	0.186671	0.111313
MGP_C57BL6NJ_G0001173	NA	0.267468	0.347171	-0.104083	4.14275e-05	7.52794e-05	0.826595	0.146791	0.186671	0.111313
MGP_C57BL6NJ_G0001174	NA	0.0753096	0.240763	-0.170008	4.86055e-05	8.55844e-05	0.799667	0.10439	0.186671	0.124956
MGP_C57BL6NJ_G0001175	NA	0.163572	0.240763	-0.126492	2.72704e-05	5.54351e-05	0.818456	0.146791	0.186671	0.111313
MGP_C57BL6NJ_G0001176	NA	0.163572	0.240763	-0.126492	2.72704e-05	5.54351e-05	0.818456	0.146791	0.186671	0.111313
MGP_C57BL6NJ_G0001177	NA	0.0424022	0.215909	-0.195776	0.178693	0.199841	0.23046	0.000695109	0.00482549	-0.346117
MGP_C57BL6NJ_G0001178	NA	0.00202239	0.0259569	-0.304757	0.25738	0.282354	-0.148735	0.192441	0.23434	-0.0986262
MGP_C57BL6NJ_G0001179	NA	0.163572	0.240763	-0.126492	2.72704e-05	5.54351e-05	0.818456	0.146791	0.186671	0.111313
MGP_C57BL6NJ_G0001180	NA	0.163572	0.240763	-0.126492	2.33524e-05	5.54351e-05	0.833562	0.146791	0.186671	0.111313
MGP_C57BL6NJ_G0001181	NA	0.163572	0.240763	-0.126492	2.72704e-05	5.54351e-05	0.818456	0.146791	0.186671	0.111313
MGP_C57BL6NJ_G0001182	NA	0.0113407	0.086197	-0.380257	0.00150377	0.00208391	0.575241	0.0450484	0.149243	0.29818
MGP_C57BL6NJ_G0001183	NA	0.00130941	0.0193086	-0.366187	0.408391	0.436036	0.165922	0.214718	0.257831	-0.117438
MGP_C57BL6NJ_G0001184	NA	0.19994	0.283157	-0.141026	0.66829	0.690658	0.0483826	0.605578	0.640471	0.0596282
MGP_C57BL6NJ_G0001185	NA	0.610224	0.675493	-0.0673222	0.000105959	0.000171165	0.91044	0.592665	0.627848	0.0676574
MGP_C57BL6NJ_G0001186	NA	0.163572	0.240763	-0.126492	2.10822e-05	5.54351e-05	0.814575	0.146791	0.186671	0.111313
MGP_C57BL6NJ_G0001187	NA	0.0530087	0.240763	0.302132	4.67148e-06	5.54351e-05	0.950117	0.0469815	0.154156	0.271861
MGP_C57BL6NJ_G0001188	NA	0.589324	0.656745	-0.0674658	3.9207e-06	5.54351e-05	1.02493	0.329356	0.371917	-0.127966
MGP_C57BL6NJ_G0001189	NA	0.862569	0.890679	-0.019827	2.02312e-05	5.54351e-05	0.935271	0.0263198	0.0974956	0.215434
MGP_C57BL6NJ_G0001190	NA	0.0063905	0.0577972	-0.363508	0.61419	0.638602	0.0837232	0.638589	0.671445	0.0680667
MGP_C57BL6NJ_G0001191	NA	0.904718	0.925342	0.02427	1.22338e-05	5.54351e-05	0.83757	0.142267	0.186671	0.121187
MGP_C57BL6NJ_G0001192	NA	0.0400953	0.207576	-0.200137	0.00907042	0.0116159	0.45928	0.301924	0.344031	0.107321
MGP_C57BL6NJ_G0001193	NA	0.119713	0.240763	-0.149531	2.72704e-05	5.54351e-05	0.818456	0.146791	0.186671	0.111313
MGP_C57BL6NJ_G0001194	NA	0.163572	0.240763	-0.126492	2.72704e-05	5.54351e-05	0.818456	0.146791	0.186671	0.111313
MGP_C57BL6NJ_G0001195	NA	0.225521	0.309514	-0.106178	3.8881e-05	7.13887e-05	0.797481	0.146791	0.186671	0.111313
MGP_C57BL6NJ_G0001196	NA	0.179544	0.259156	-0.129244	4.86055e-05	8.55844e-05	0.799667	0.146791	0.186671	0.111313
MGP_C57BL6NJ_G0001197	NA	0.749287	0.795984	-0.0406555	8.26503e-05	0.000136413	0.88198	5.52799e-05	0.000623275	0.507974
MGP_C57BL6NJ_G0001198	NA	0.115721	0.240763	-0.18089	1.86134e-05	5.54351e-05	0.805896	0.00068643	0.00477492	0.323451
MGP_C57BL6NJ_G0001199	NA	0.0285267	0.164219	-0.173051	1.1445e-05	5.54351e-05	0.806339	0.260577	0.301831	0.111597
MGP_C57BL6NJ_G0001200	NA	0.492776	0.56786	-0.0612552	3.66648e-05	6.86756e-05	0.834077	0.0134463	0.0564862	0.215281
MGP_C57BL6NJ_G0001201	NA	0.621641	0.685307	-0.0394472	2.50055e-05	5.54351e-05	0.758643	0.0640032	0.186671	0.139307
MGP_C57BL6NJ_G0001202	NA	0.163572	0.240763	-0.126492	2.72704e-05	5.54351e-05	0.818456	0.146791	0.186671	0.111313
MGP_C57BL6NJ_G0001203	NA	0.404417	0.483581	-0.0829847	2.64535e-05	5.54351e-05	0.8144	0.146791	0.186671	0.111313
MGP_C57BL6NJ_G0001204	NA	0.0180537	0.120517	-0.258501	3.63587e-05	6.81614e-05	0.810463	0.235954	0.27739	0.0933657
MGP_C57BL6NJ_G0001205	NA	0.0235036	0.143867	-0.214975	2.52995e-05	5.54351e-05	0.773026	0.258593	0.299794	0.0897812
MGP_C57BL6NJ_G0001206	NA	0.267468	0.347171	-0.104083	1.3637e-05	5.54351e-05	0.835586	0.146791	0.186671	0.111313
MGP_C57BL6NJ_G0001207	NA	0.163572	0.240763	-0.126492	2.72704e-05	5.54351e-05	0.818456	0.146791	0.186671	0.111313
MGP_C57BL6NJ_G0001208	NA	0.163572	0.240763	-0.126492	2.72704e-05	5.54351e-05	0.818456	0.146791	0.186671	0.111313
MGP_C57BL6NJ_G0001209	NA	0.163572	0.240763	-0.126492	2.72704e-05	5.54351e-05	0.818456	0.146791	0.186671	0.111313
MGP_C57BL6NJ_G0001210	NA	0.0598157	0.240763	0.277536	3.16781e-06	5.54351e-05	1.03157	0.00899754	0.0406879	0.372952
MGP_C57BL6NJ_G0001211	NA	0.163572	0.240763	-0.126492	2.72704e-05	5.54351e-05	0.818456	0.146791	0.186671	0.111313
MGP_C57BL6NJ_G0001212	NA	0.163572	0.240763	-0.126492	2.72704e-05	5.54351e-05	0.818456	0.146791	0.186671	0.111313
MGP_C57BL6NJ_G0001213	NA	0.163572	0.240763	-0.126492	2.72704e-05	5.54351e-05	0.818456	0.146791	0.186671	0.111313
MGP_C57BL6NJ_G0001214	NA	0.163572	0.240763	-0.126492	2.72704e-05	5.54351e-05	0.818456	0.146791	0.186671	0.111313
MGP_C57BL6NJ_G0001215	NA	0.619601	0.683793	-0.0413031	7.37e-05	0.000123029	0.802234	0.31122	0.353516	0.0656721
MGP_C57BL6NJ_G0001216	NA	0.791204	0.831392	0.0519796	0.000461102	0.00067809	0.677706	0.00132294	0.00825021	0.591796
MGP_C57BL6NJ_G0001217	NA	0.163572	0.240763	-0.126492	2.72704e-05	5.54351e-05	0.818456	0.146791	0.186671	0.111313
MGP_C57BL6NJ_G0001218	NA	0.217798	0.303388	-0.131186	1.12495e-05	5.54351e-05	0.850691	0.0888298	0.186671	0.133275
MGP_C57BL6NJ_G0001219	NA	0.309244	0.391435	-0.0920122	0.0364116	0.043852	0.21785	0.936277	0.944065	-0.00786343
MGP_C57BL6NJ_G0001220	NA	0.163572	0.240763	-0.126492	2.72704e-05	5.54351e-05	0.818456	0.146791	0.186671	0.111313
MGP_C57BL6NJ_G0001221	NA	0.163572	0.240763	-0.126492	2.72704e-05	5.54351e-05	0.818456	0.146791	0.186671	0.111313
MGP_C57BL6NJ_G0001222	NA	0.230657	0.31323	0.137877	0.00133256	0.00185686	0.716862	0.0202976	0.0789243	0.308458
MGP_C57BL6NJ_G0001223	NA	0.222263	0.308582	0.11776	0.000320855	0.000481934	0.823857	0.0173337	0.0695668	0.246493
MGP_C57BL6NJ_G0001224	NA	0.254351	0.336068	-0.108756	9.25089e-06	5.54351e-05	0.813667	0.10439	0.186671	0.124956
MGP_C57BL6NJ_G0001225	NA	0.267468	0.347171	-0.104083	2.72704e-05	5.54351e-05	0.818456	0.224568	0.266914	0.094086
MGP_C57BL6NJ_G0001226	NA	0.130999	0.240763	-0.136706	6.76568e-05	0.000114039	0.798754	0.0140863	0.0586648	0.203087
MGP_C57BL6NJ_G0001227	NA	0.0232173	0.142582	-0.250601	0.000104643	0.000169212	0.790631	0.663178	0.694368	0.0369603
MGP_C57BL6NJ_G0001228	NA	0.64529	0.70523	-0.0337511	7.54169e-05	0.000125645	0.802972	0.243578	0.28539	0.102278
MGP_C57BL6NJ_G0001229	NA	0.163572	0.240763	-0.126492	2.42867e-05	5.54351e-05	0.799469	0.155634	0.196049	0.0917294
MGP_C57BL6NJ_G0001230	NA	0.225521	0.309514	-0.106178	2.72704e-05	5.54351e-05	0.818456	0.146791	0.186671	0.111313
MGP_C57BL6NJ_G0001231	NA	0.312161	0.394347	-0.0869482	2.72704e-05	5.54351e-05	0.818456	0.235954	0.27739	0.0933657
MGP_C57BL6NJ_G0001232	NA	0.458461	0.536486	-0.0932488	3.61259e-05	6.77929e-05	0.777404	0.0806175	0.186671	0.116414
MGP_C57BL6NJ_G0001233	NA	0.0796719	0.240763	-0.174634	3.8881e-05	7.13887e-05	0.797481	0.13657	0.186671	0.12422
MGP_C57BL6NJ_G0001234	NA	0.362205	0.442851	-0.0935333	3.06571e-05	5.99989e-05	0.833252	0.238351	0.27996	0.085549
MGP_C57BL6NJ_G0001235	NA	0.0721728	0.240763	-0.156972	3.30234e-05	6.3627e-05	0.812587	0.224568	0.266914	0.094086
MGP_C57BL6NJ_G0001236	NA	0.780419	0.82274	-0.0273129	2.59999e-05	5.54351e-05	0.707875	0.805712	0.826817	0.0180629
MGP_C57BL6NJ_G0001237	NA	0.0486748	0.237491	-0.264369	5.8865e-05	0.000100942	0.692222	0.29697	0.338951	0.0787759
MGP_C57BL6NJ_G0001238	NA	0.105775	0.240763	-0.151654	2.42867e-05	5.54351e-05	0.799469	0.362163	0.404078	0.058311
MGP_C57BL6NJ_G0001239	NA	0.448542	0.527281	-0.0661034	3.06571e-05	5.99989e-05	0.833252	0.118298	0.186671	0.124292
MGP_C57BL6NJ_G0001240	NA	0.14897	0.240763	-0.13134	2.72704e-05	5.54351e-05	0.818456	0.219363	0.262687	0.0915977
MGP_C57BL6NJ_G0001241	NA	0.21974	0.305629	-0.111552	1.3637e-05	5.54351e-05	0.835586	0.294165	0.33602	0.0750349
MGP_C57BL6NJ_G0001242	NA	0.231744	0.314334	-0.122904	4.23182e-05	7.6645e-05	0.757365	0.173399	0.215612	0.0921012
MGP_C57BL6NJ_G0001243	NA	0.163572	0.240763	-0.126492	2.72704e-05	5.54351e-05	0.818456	0.108369	0.186671	0.127876
MGP_C57BL6NJ_G0001244	NA	0.0125466	0.0924228	-0.233278	2.72704e-05	5.54351e-05	0.818456	0.146791	0.186671	0.111313
MGP_C57BL6NJ_G0001245	NA	0.163572	0.240763	-0.126492	2.72704e-05	5.54351e-05	0.818456	0.146791	0.186671	0.111313
MGP_C57BL6NJ_G0001246	NA	0.0106862	0.0827687	-0.288415	3.77161e-05	7.02893e-05	0.79329	0.167205	0.208763	0.110649
MGP_C57BL6NJ_G0001247	NA	0.228418	0.310612	-0.1014	1.28349e-05	5.54351e-05	0.865487	0.0635848	0.186671	0.141147
MGP_C57BL6NJ_G0001248	NA	0.163572	0.240763	-0.126492	2.72704e-05	5.54351e-05	0.818456	0.146791	0.186671	0.111313
MGP_C57BL6NJ_G0001249	NA	0.163572	0.240763	-0.126492	2.72704e-05	5.54351e-05	0.818456	0.146791	0.186671	0.111313
MGP_C57BL6NJ_G0001250	NA	0.163572	0.240763	-0.126492	2.72704e-05	5.54351e-05	0.818456	0.146791	0.186671	0.111313
MGP_C57BL6NJ_G0001251	NA	0.0721728	0.240763	-0.156972	5.02519e-05	8.78772e-05	0.791283	0.0521629	0.167036	0.168169
MGP_C57BL6NJ_G0001252	NA	0.35973	0.440362	-0.078991	3.67758e-05	6.8846e-05	0.78416	0.0634058	0.186671	0.141572
MGP_C57BL6NJ_G0001253	NA	0.476517	0.553079	-0.0667601	2.19143e-05	5.54351e-05	0.854294	0.169686	0.211513	0.116279
MGP_C57BL6NJ_G0001254	NA	0.527234	0.599434	-0.0702894	3.22743e-05	6.24442e-05	0.775234	0.0253113	0.0943766	0.205601
MGP_C57BL6NJ_G0001255	NA	0.00410248	0.0423617	-0.355408	0.454866	0.482478	0.0853142	0.6825	0.713085	0.072228
MGP_C57BL6NJ_G0001256	NA	0.171361	0.24998	-0.133918	1.64609e-05	5.54351e-05	0.793186	0.235954	0.27739	0.0933657
MGP_C57BL6NJ_G0001257	NA	0.105775	0.240763	-0.151654	2.72704e-05	5.54351e-05	0.818456	0.122847	0.186671	0.124884
MGP_C57BL6NJ_G0001258	NA	0.267468	0.347171	-0.104083	2.72704e-05	5.54351e-05	0.818456	0.146791	0.186671	0.111313
MGP_C57BL6NJ_G0001259	NA	0.400053	0.479525	-0.0721792	5.94596e-05	0.000101843	0.775181	0.175391	0.217791	0.128902
MGP_C57BL6NJ_G0001260	NA	0.163572	0.240763	-0.126492	2.72704e-05	5.54351e-05	0.818456	0.181029	0.221976	0.0929826
MGP_C57BL6NJ_G0001261	NA	0.254351	0.336068	-0.108756	2.72704e-05	5.54351e-05	0.818456	0.146791	0.186671	0.111313
MGP_C57BL6NJ_G0001262	NA	0.528112	0.600266	-0.0687239	1.12495e-05	5.54351e-05	0.850691	0.571753	0.608015	0.0395748
MGP_C57BL6NJ_G0001263	NA	0.449879	0.528474	-0.0656836	4.86055e-05	8.55844e-05	0.799667	0.275684	0.317272	0.0757551
MGP_C57BL6NJ_G0001264	NA	0.163572	0.240763	-0.126492	2.72704e-05	5.54351e-05	0.818456	0.146791	0.186671	0.111313
MGP_C57BL6NJ_G0001265	NA	0.127256	0.240763	-0.149473	4.6983e-05	8.37939e-05	0.841267	0.125286	0.186671	0.120874
MGP_C57BL6NJ_G0001266	NA	0.416155	0.49563	-0.0990259	5.87535e-06	5.54351e-05	0.896146	0.100878	0.186671	0.176653
MGP_C57BL6NJ_G0001267	NA	0.449573	0.528206	-0.0741333	0.000117619	0.000188246	0.665655	0.12513	0.186671	0.118811
MGP_C57BL6NJ_G0001268	NA	0.469044	0.546195	-0.0781739	0.00026668	0.000404673	0.606746	0.33779	0.379969	-0.115849
MGP_C57BL6NJ_G0001269	NA	0.163572	0.240763	-0.126492	2.72704e-05	5.54351e-05	0.818456	0.146791	0.186671	0.111313
MGP_C57BL6NJ_G0001270	NA	0.455775	0.533921	-0.0887532	0.0061858	0.00805404	0.40674	0.833017	0.851906	-0.0134792
MGP_C57BL6NJ_G0001271	NA	0.163572	0.240763	-0.126492	2.72704e-05	5.54351e-05	0.818456	0.146791	0.186671	0.111313
MGP_C57BL6NJ_G0001272	NA	0.30886	0.391078	-0.106185	2.42867e-05	5.54351e-05	0.799469	0.24435	0.286	0.0755385
MGP_C57BL6NJ_G0001273	NA	0.163572	0.240763	-0.126492	2.72704e-05	5.54351e-05	0.818456	0.146791	0.186671	0.111313
MGP_C57BL6NJ_G0001274	NA	0.163572	0.240763	-0.126492	2.72704e-05	5.54351e-05	0.818456	0.146791	0.186671	0.111313
MGP_C57BL6NJ_G0001275	NA	0.0878974	0.240763	-0.245678	2.72704e-05	5.54351e-05	0.818456	0.167205	0.208763	0.110649
MGP_C57BL6NJ_G0001276	NA	0.578153	0.646839	-0.0565718	1.97231e-05	5.54351e-05	0.82535	0.0783379	0.186671	0.141075
MGP_C57BL6NJ_G0001277	NA	0.163572	0.240763	-0.126492	2.72704e-05	5.54351e-05	0.818456	0.146791	0.186671	0.111313
MGP_C57BL6NJ_G0001278	NA	0.0936332	0.240763	-0.195969	0.000141781	0.000224012	0.73055	0.94447	0.951369	0.00597892
MGP_C57BL6NJ_G0001279	NA	0.163572	0.240763	-0.126492	2.72704e-05	5.54351e-05	0.818456	0.146791	0.186671	0.111313
MGP_C57BL6NJ_G0001280	NA	0.163572	0.240763	-0.126492	2.72704e-05	5.54351e-05	0.818456	0.146791	0.186671	0.111313
MGP_C57BL6NJ_G0001281	NA	0.163572	0.240763	-0.126492	2.72704e-05	5.54351e-05	0.818456	0.146791	0.186671	0.111313
MGP_C57BL6NJ_G0001282	NA	0.163572	0.240763	-0.126492	2.72704e-05	5.54351e-05	0.818456	0.146791	0.186671	0.111313
MGP_C57BL6NJ_G0001283	NA	0.0205136	0.131336	-0.306685	2.14304e-05	5.54351e-05	0.804606	0.193112	0.235081	0.109572
MGP_C57BL6NJ_G0001284	NA	0.163572	0.240763	-0.126492	2.72704e-05	5.54351e-05	0.818456	0.146791	0.186671	0.111313
MGP_C57BL6NJ_G0001285	NA	0.281899	0.362536	-0.111567	9.25879e-05	0.000151169	0.852124	0.0194538	0.0763313	0.261254
MGP_C57BL6NJ_G0001286	NA	0.686363	0.741132	-0.0454714	6.30999e-06	5.54351e-05	0.94966	0.00435052	0.02218	0.297214
MGP_C57BL6NJ_G0001287	NA	0.952833	0.963666	0.004976	0.000113729	0.000182554	0.785282	0.825142	0.844625	-0.0224594
MGP_C57BL6NJ_G0001288	NA	0.352118	0.433796	0.147329	4.40414e-05	7.9263e-05	1.44277	3.239e-06	7.22656e-05	1.10617
MGP_C57BL6NJ_G0001289	NA	0.0451669	0.2259	-0.204283	2.82638e-05	5.71999e-05	0.743125	0.413714	0.454743	0.0789469
MGP_C57BL6NJ_G0001290	NA	0.309347	0.391543	-0.115373	4.2104e-06	5.54351e-05	0.991493	0.0593514	0.184634	0.188676
MGP_C57BL6NJ_G0001291	NA	0.176392	0.255585	0.137658	0.00962418	0.0122941	0.303145	0.913782	0.924398	-0.010835
MGP_C57BL6NJ_G0001292	NA	0.552499	0.623125	-0.0694897	3.10382e-05	6.0661e-05	0.827493	0.0741648	0.186671	0.126954
MGP_C57BL6NJ_G0001293	NA	0.228418	0.310612	-0.1014	2.72704e-05	5.54351e-05	0.818456	0.388462	0.430186	0.0575908
MGP_C57BL6NJ_G0001294	NA	0.0569137	0.240763	0.35186	2.65424e-05	5.54351e-05	1.02134	0.000210161	0.00182446	0.418368
MGP_C57BL6NJ_G0001295	NA	0.163572	0.240763	-0.126492	2.72704e-05	5.54351e-05	0.818456	0.146791	0.186671	0.111313
MGP_C57BL6NJ_G0001296	NA	0.163572	0.240763	-0.126492	2.72704e-05	5.54351e-05	0.818456	0.146791	0.186671	0.111313
MGP_C57BL6NJ_G0001297	NA	0.017596	0.118373	-0.224727	1.22557e-05	5.54351e-05	0.849478	0.347782	0.389768	0.0694985
MGP_C57BL6NJ_G0001298	NA	0.100164	0.240763	-0.198342	0.00218975	0.00297898	0.650681	0.0730074	0.186671	0.165957
MGP_C57BL6NJ_G0001299	NA	0.0947051	0.240763	0.17411	0.000802562	0.00114655	0.531689	0.296898	0.338895	-0.115163
MGP_C57BL6NJ_G0001300	NA	0.00968364	0.0773167	-0.394016	0.0319355	0.0386984	-0.230479	0.379095	0.420935	-0.0997037
MGP_C57BL6NJ_G0001301	NA	0.000699178	0.0125916	-0.400844	0.000967138	0.00136977	0.541156	0.825024	0.844526	0.017493
MGP_C57BL6NJ_G0001302	NA	0.0756291	0.240763	-0.255025	0.0311793	0.0378221	-0.307556	0.0720001	0.186671	-0.209247
MGP_C57BL6NJ_G0001303	NA	0.569067	0.638325	-0.0454192	0.133772	0.151642	0.168788	0.256284	0.29843	0.0761475
MGP_C57BL6NJ_G0001304	NA	0.189289	0.270937	-0.121402	0.0015263	0.00211385	0.627145	0.306974	0.349175	0.112737
MGP_C57BL6NJ_G0001305	NA	0.057532	0.240763	0.241435	6.83234e-05	0.000114978	0.78566	0.135301	0.186671	0.114982
MGP_C57BL6NJ_G0001306	NA	0.128882	0.240763	-0.139237	2.72704e-05	5.54351e-05	0.818456	0.186182	0.227426	0.107657
MGP_C57BL6NJ_G0001307	NA	0.163572	0.240763	-0.126492	2.72704e-05	5.54351e-05	0.818456	0.146791	0.186671	0.111313
MGP_C57BL6NJ_G0001308	NA	0.34288	0.424259	0.138245	0.00124841	0.00174528	0.542243	0.00359565	0.0188822	0.345336
MGP_C57BL6NJ_G0001309	NA	0.353503	0.435267	-0.0945776	3.8881e-05	7.13887e-05	0.797481	0.198401	0.240281	0.0891094
MGP_C57BL6NJ_G0001310	NA	0.0329114	0.181235	-0.331794	0.0296569	0.0360478	0.249438	0.149436	0.189547	0.108078
MGP_C57BL6NJ_G0001311	NA	0.0721728	0.240763	-0.156972	2.72704e-05	5.54351e-05	0.818456	0.146791	0.186671	0.111313
MGP_C57BL6NJ_G0001312	NA	0.163572	0.240763	-0.126492	2.72704e-05	5.54351e-05	0.818456	0.146791	0.186671	0.111313
MGP_C57BL6NJ_G0001313	NA	0.124942	0.240763	-0.120593	4.91992e-06	5.54351e-05	0.895218	0.0184299	0.0731728	0.241256
MGP_C57BL6NJ_G0001314	NA	0.129246	0.240763	-0.146286	0.0605112	0.0712457	0.24602	0.00677548	0.0322096	0.268946
MGP_C57BL6NJ_G0001315	NA	0.00172577	0.0232309	-0.368363	0.00277973	0.0037416	0.472009	0.103338	0.186671	0.15561
MGP_C57BL6NJ_G0001316	NA	0.476517	0.553079	-0.0667601	2.60212e-05	5.54351e-05	0.848358	0.0514583	0.165437	0.156571
MGP_C57BL6NJ_G0001317	NA	0.0347724	0.18828	-0.191021	0.000410796	0.000607874	0.721235	0.369865	0.411877	0.0632676
MGP_C57BL6NJ_G0001318	NA	0.046828	0.231476	-0.194076	8.14284e-05	0.000134618	0.726558	0.557084	0.59404	0.0364612
MGP_C57BL6NJ_G0001319	NA	0.476517	0.553079	-0.0667601	5.76722e-05	9.91405e-05	0.797368	0.0316741	0.113045	0.211253
MGP_C57BL6NJ_G0001320	NA	0.454698	0.532871	-0.102973	2.05872e-05	5.54351e-05	0.664432	0.777631	0.801442	0.0241643
MGP_C57BL6NJ_G0001321	NA	0.249676	0.334417	-0.118769	2.72704e-05	5.54351e-05	0.818456	0.146791	0.186671	0.111313
MGP_C57BL6NJ_G0001322	NA	0.163572	0.240763	-0.126492	2.72704e-05	5.54351e-05	0.818456	0.146791	0.186671	0.111313
MGP_C57BL6NJ_G0001323	NA	0.163572	0.240763	-0.126492	2.72704e-05	5.54351e-05	0.818456	0.146791	0.186671	0.111313
MGP_C57BL6NJ_G0001324	NA	0.181039	0.260874	-0.144615	1.68986e-05	5.54351e-05	0.722881	0.64532	0.677863	0.0390212
MGP_C57BL6NJ_G0001325	NA	0.495711	0.570651	-0.0630441	5.14954e-05	8.98186e-05	0.809948	0.130498	0.186671	0.123571
MGP_C57BL6NJ_G0001326	NA	0.785108	0.826581	0.0372317	1.12264e-05	5.54351e-05	0.892585	0.000302714	0.00245813	0.61883
MGP_C57BL6NJ_G0001327	NA	0.0124799	0.0921801	-0.239517	3.03251e-05	5.99515e-05	0.790655	0.629741	0.663177	0.0467684
MGP_C57BL6NJ_G0001328	NA	0.392994	0.472289	-0.0924231	3.76647e-05	7.02094e-05	0.812258	0.122847	0.186671	0.124884
MGP_C57BL6NJ_G0001329	NA	0.163572	0.240763	-0.126492	2.72704e-05	5.54351e-05	0.818456	0.146791	0.186671	0.111313
MGP_C57BL6NJ_G0001330	NA	0.163572	0.240763	-0.126492	2.72704e-05	5.54351e-05	0.818456	0.146791	0.186671	0.111313
MGP_C57BL6NJ_G0001331	NA	0.163572	0.240763	-0.126492	2.72704e-05	5.54351e-05	0.818456	0.146791	0.186671	0.111313
MGP_C57BL6NJ_G0001332	NA	0.620508	0.684548	0.115767	0.351862	0.379277	0.11127	0.00368471	0.0192758	0.570057
MGP_C57BL6NJ_G0001333	NA	0.311242	0.393657	0.195245	0.133324	0.151168	0.164322	0.277198	0.3188	0.102728
MGP_C57BL6NJ_G0001334	NA	0.163572	0.240763	-0.126492	2.72704e-05	5.54351e-05	0.818456	0.146791	0.186671	0.111313
MGP_C57BL6NJ_G0001335	NA	0.574521	0.643512	0.0448842	0.000177778	0.000276779	0.766862	0.380271	0.422104	0.0724396
MGP_C57BL6NJ_G0001336	NA	0.0253911	0.151929	-0.318022	0.301432	0.327793	0.14925	0.972574	0.976304	-0.0043089
MGP_C57BL6NJ_G0001337	NA	0.503489	0.577727	-0.106529	0.204826	0.227661	0.188332	0.0244723	0.0920362	-0.27059
MGP_C57BL6NJ_G0001338	NA	0.0261465	0.155146	-0.24496	0.697911	0.719227	0.0637113	0.293734	0.335807	-0.146873
MGP_C57BL6NJ_G0001339	NA	0.588811	0.656315	-0.0629537	8.17232e-05	0.00013504	0.812187	0.0750293	0.186671	0.12957
MGP_C57BL6NJ_G0001340	NA	0.313716	0.395412	-0.101282	0.056489	0.0667374	-0.193114	0.0122466	0.0523615	0.239932
MGP_C57BL6NJ_G0001341	NA	0.143934	0.240763	-0.198886	0.000160284	0.000251007	0.580207	0.0273764	0.10061	0.238277
MGP_C57BL6NJ_G0001342	NA	0.545714	0.616538	0.0774461	3.09169e-05	6.04468e-05	1.11829	0.000169855	0.00153082	0.400817
MGP_C57BL6NJ_G0001343	NA	0.105775	0.240763	-0.151654	1.3637e-05	5.54351e-05	0.835586	0.059981	0.186097	0.15509
MGP_C57BL6NJ_G0001344	NA	0.110554	0.240763	-0.142354	5.68466e-06	5.54351e-05	0.775315	0.16596	0.207499	0.0913944
MGP_C57BL6NJ_G0001345	NA	0.133422	0.240763	-0.146095	1.69014e-05	5.54351e-05	0.795623	0.093588	0.186671	0.127504
MGP_C57BL6NJ_G0001346	NA	0.163572	0.240763	-0.126492	2.72704e-05	5.54351e-05	0.818456	0.113681	0.186671	0.109174
MGP_C57BL6NJ_G0001347	NA	0.0453121	0.226387	-0.170562	0.0031474	0.00421428	0.544111	0.311597	0.353876	0.0778092
MGP_C57BL6NJ_G0001348	NA	0.163572	0.240763	-0.126492	2.72704e-05	5.54351e-05	0.818456	0.146791	0.186671	0.111313
MGP_C57BL6NJ_G0001349	NA	0.163572	0.240763	-0.126492	2.72704e-05	5.54351e-05	0.818456	0.146791	0.186671	0.111313
MGP_C57BL6NJ_G0001350	NA	0.163572	0.240763	-0.126492	2.72704e-05	5.54351e-05	0.818456	0.0465881	0.153207	0.169649
MGP_C57BL6NJ_G0001351	NA	0.163572	0.240763	-0.126492	2.72704e-05	5.54351e-05	0.818456	0.146791	0.186671	0.111313
MGP_C57BL6NJ_G0001352	NA	0.022292	0.138871	-0.396866	0.000110629	0.000178043	0.727361	0.16196	0.203077	0.132705
MGP_C57BL6NJ_G0001353	NA	0.759828	0.804727	0.0352135	0.00249211	0.00337224	0.563348	0.775099	0.799073	0.0311334
MGP_C57BL6NJ_G0001354	NA	0.254351	0.336068	-0.108756	4.86055e-05	8.55844e-05	0.799667	0.234049	0.276925	0.0923293
MGP_C57BL6NJ_G0001355	NA	0.163572	0.240763	-0.126492	2.42867e-05	5.54351e-05	0.799469	0.0891395	0.186671	0.141447
MGP_C57BL6NJ_G0001356	NA	0.724097	0.773883	-0.0438176	0.00052191	0.000762114	0.642519	0.494499	0.533697	0.056118
MGP_C57BL6NJ_G0001357	NA	0.163572	0.240763	-0.126492	2.72704e-05	5.54351e-05	0.818456	0.146791	0.186671	0.111313
MGP_C57BL6NJ_G0001358	NA	0.0758548	0.240763	-0.173063	2.74869e-05	5.58337e-05	0.808098	0.152228	0.192508	0.110277
MGP_C57BL6NJ_G0001359	NA	0.163572	0.240763	-0.126492	2.42867e-05	5.54351e-05	0.799469	0.224568	0.266914	0.094086
MGP_C57BL6NJ_G0001360	NA	0.163572	0.240763	-0.126492	2.72704e-05	5.54351e-05	0.818456	0.100932	0.186671	0.150584
MGP_C57BL6NJ_G0001361	NA	0.228418	0.310612	-0.1014	5.30988e-05	9.22434e-05	0.777368	0.181029	0.221976	0.0929826
MGP_C57BL6NJ_G0001362	NA	0.163572	0.240763	-0.126492	2.72704e-05	5.54351e-05	0.818456	0.146791	0.186671	0.111313
MGP_C57BL6NJ_G0001363	NA	0.163572	0.240763	-0.126492	4.86055e-05	8.55844e-05	0.799667	0.146791	0.186671	0.111313
MGP_C57BL6NJ_G0001364	NA	0.163572	0.240763	-0.126492	2.10822e-05	5.54351e-05	0.814575	0.146791	0.186671	0.111313
MGP_C57BL6NJ_G0001365	NA	0.122418	0.240763	-0.11327	3.8881e-05	7.13887e-05	0.797481	0.154034	0.194325	0.109557
MGP_C57BL6NJ_G0001366	NA	0.175545	0.254601	-0.129159	4.86055e-05	8.55844e-05	0.799667	0.146791	0.186671	0.111313
MGP_C57BL6NJ_G0001367	NA	0.620615	0.684548	-0.0491289	1.69014e-05	5.54351e-05	0.795623	0.146791	0.186671	0.111313
MGP_C57BL6NJ_G0001368	NA	0.163572	0.240763	-0.126492	2.23287e-05	5.54351e-05	0.829506	0.258146	0.299351	0.0912931
MGP_C57BL6NJ_G0001369	NA	0.119713	0.240763	-0.149531	2.72704e-05	5.54351e-05	0.818456	0.235954	0.27739	0.0933657
MGP_C57BL6NJ_G0001370	NA	0.115295	0.240763	-0.142146	1.94668e-05	5.54351e-05	0.885291	0.391301	0.432874	-0.0744241
MGP_C57BL6NJ_G0001371	NA	0.228418	0.310612	-0.1014	1.86994e-05	5.54351e-05	0.829387	0.146791	0.186671	0.111313
MGP_C57BL6NJ_G0001372	NA	0.0622175	0.240763	-0.250922	0.000331377	0.000496757	0.584041	0.582294	0.617881	0.0500736
MGP_C57BL6NJ_G0001373	NA	0.286217	0.36717	-0.137911	1.08535e-05	5.54351e-05	0.785116	0.060698	0.186671	0.175569
MGP_C57BL6NJ_G0001374	NA	0.386584	0.46588	-0.0774982	1.2115e-05	5.54351e-05	0.825756	0.129297	0.186671	0.136578
MGP_C57BL6NJ_G0001375	NA	0.139396	0.240763	-0.130902	8.42531e-05	0.000138818	0.752421	0.222312	0.265754	0.0873383
MGP_C57BL6NJ_G0001376	NA	0.163572	0.240763	-0.126492	2.72704e-05	5.54351e-05	0.818456	0.146791	0.186671	0.111313
MGP_C57BL6NJ_G0001377	NA	0.119713	0.240763	-0.149531	2.72704e-05	5.54351e-05	0.818456	0.146791	0.186671	0.111313
MGP_C57BL6NJ_G0001378	NA	0.252521	0.336068	-0.110744	4.98567e-05	8.74354e-05	0.752511	0.258146	0.299351	0.0912931
MGP_C57BL6NJ_G0001379	NA	0.163572	0.240763	-0.126492	2.72704e-05	5.54351e-05	0.818456	0.146791	0.186671	0.111313
MGP_C57BL6NJ_G0001380	NA	0.312095	0.394347	-0.0931515	0.000116313	0.000186323	0.726493	0.154034	0.194325	0.109557
MGP_C57BL6NJ_G0001381	NA	0.355259	0.436422	-0.0975962	6.54954e-05	0.000110768	0.778692	0.395276	0.436813	0.0697608
MGP_C57BL6NJ_G0001382	NA	0.119713	0.240763	-0.149531	3.8881e-05	7.13887e-05	0.797481	0.146791	0.186671	0.111313
MGP_C57BL6NJ_G0001383	NA	0.0523671	0.240763	-0.26269	0.000265777	0.000403421	0.675923	0.275267	0.317059	0.0877085
MGP_C57BL6NJ_G0001384	NA	0.0807411	0.240763	-0.156893	0.000126584	0.000201645	0.734124	0.163693	0.205088	0.119139
MGP_C57BL6NJ_G0001385	NA	0.163572	0.240763	-0.126492	2.72704e-05	5.54351e-05	0.818456	0.146791	0.186671	0.111313
MGP_C57BL6NJ_G0001386	NA	0.163572	0.240763	-0.126492	2.72704e-05	5.54351e-05	0.818456	0.146791	0.186671	0.111313
MGP_C57BL6NJ_G0001387	NA	0.225521	0.309514	-0.106178	2.72704e-05	5.54351e-05	0.818456	0.0466281	0.153314	0.192984
MGP_C57BL6NJ_G0001388	NA	0.163572	0.240763	-0.126492	2.72704e-05	5.54351e-05	0.818456	0.146791	0.186671	0.111313
MGP_C57BL6NJ_G0001389	NA	0.298532	0.380262	-0.0980087	1.47121e-05	5.54351e-05	0.839843	0.0292836	0.106145	0.175439
MGP_C57BL6NJ_G0001390	NA	0.721395	0.771797	0.0310717	0.00269871	0.00363815	0.525638	0.369181	0.411172	0.0773305
MGP_C57BL6NJ_G0001391	NA	0.0549935	0.240763	-0.203774	0.000389139	0.000577532	0.596248	0.183464	0.224613	-0.201932
MGP_C57BL6NJ_G0001392	NA	0.330699	0.413394	-0.0863902	0.000100156	0.000162563	0.805878	0.236239	0.277686	0.0838988
MGP_C57BL6NJ_G0001393	NA	0.147494	0.240763	-0.119145	0.000146686	0.000231157	0.748236	0.117606	0.186671	0.131581
MGP_C57BL6NJ_G0001394	NA	0.163572	0.240763	-0.126492	2.72704e-05	5.54351e-05	0.818456	0.146791	0.186671	0.111313
MGP_C57BL6NJ_G0001395	NA	0.18999	0.271782	-0.123904	0.00839808	0.0107919	0.466103	0.147535	0.187543	0.156098
MGP_C57BL6NJ_G0001396	NA	0.436557	0.515448	0.0903459	0.0054512	0.00713714	0.389794	1.63589e-05	0.000240451	0.673536
MGP_C57BL6NJ_G0001397	NA	0.244543	0.328625	-0.10266	6.52027e-06	5.54351e-05	0.841858	0.290869	0.332865	0.0702514
MGP_C57BL6NJ_G0001398	NA	0.0373627	0.198359	-0.196382	0.000594911	0.00086304	0.692293	0.657997	0.689611	0.0466065
MGP_C57BL6NJ_G0001399	NA	0.00665713	0.0592483	-0.288715	4.44885e-05	7.9966e-05	0.747956	0.336705	0.379007	0.0800939
MGP_C57BL6NJ_G0001400	NA	0.134286	0.240763	-0.152225	1.96447e-05	5.54351e-05	0.81461	0.173399	0.215612	0.0921012
MGP_C57BL6NJ_G0001401	NA	0.163572	0.240763	-0.126492	2.10822e-05	5.54351e-05	0.814575	0.0307687	0.110485	0.170856
MGP_C57BL6NJ_G0001402	NA	0.0713252	0.240763	-0.204404	0.00213383	0.00290589	0.480019	0.00179533	0.010653	-0.295395
MGP_C57BL6NJ_G0001403	NA	0.248677	0.33334	-0.11488	0.000425987	0.000629174	0.602535	0.857188	0.873833	0.0151622
MGP_C57BL6NJ_G0001404	NA	0.163572	0.240763	-0.126492	3.60246e-05	6.76399e-05	0.797328	0.146791	0.186671	0.111313
MGP_C57BL6NJ_G0001405	NA	0.163572	0.240763	-0.126492	2.72704e-05	5.54351e-05	0.818456	0.146791	0.186671	0.111313
MGP_C57BL6NJ_G0001406	NA	0.163572	0.240763	-0.126492	2.72704e-05	5.54351e-05	0.818456	0.146791	0.186671	0.111313
MGP_C57BL6NJ_G0001407	NA	0.163572	0.240763	-0.126492	2.72704e-05	5.54351e-05	0.818456	0.146791	0.186671	0.111313
MGP_C57BL6NJ_G0001408	NA	0.36502	0.445061	-0.0918518	6.85912e-05	0.000115372	0.808265	0.181029	0.221976	0.0929826
MGP_C57BL6NJ_G0001409	NA	0.163572	0.240763	-0.126492	2.72704e-05	5.54351e-05	0.818456	0.146791	0.186671	0.111313
MGP_C57BL6NJ_G0001410	NA	0.163572	0.240763	-0.126492	2.72704e-05	5.54351e-05	0.818456	0.146791	0.186671	0.111313
MGP_C57BL6NJ_G0001411	NA	0.163572	0.240763	-0.126492	2.72704e-05	5.54351e-05	0.818456	0.146791	0.186671	0.111313
MGP_C57BL6NJ_G0001412	NA	0.0279884	0.162074	-0.194754	4.66108e-05	8.32167e-05	0.835505	0.477289	0.517059	0.0626971
MGP_C57BL6NJ_G0001413	NA	0.118116	0.240763	-0.150646	7.33962e-06	5.54351e-05	0.851938	0.258146	0.299351	0.0912931
MGP_C57BL6NJ_G0001414	NA	0.882397	0.906877	0.0186523	0.00466	0.00614037	0.482559	0.597755	0.632849	0.07645
MGP_C57BL6NJ_G0001415	NA	0.138562	0.240763	0.170489	0.000973798	0.00137858	0.616173	0.00348965	0.0184266	0.331271
MGP_C57BL6NJ_G0001416	NA	0.138207	0.240763	0.110845	0.000817943	0.00116747	0.421832	0.00304514	0.0164883	0.28559
MGP_C57BL6NJ_G0001417	NA	0.206675	0.290612	-0.123963	0.00267822	0.00361218	0.418484	0.0606567	0.186671	0.20628
MGP_C57BL6NJ_G0001418	NA	0.307823	0.389969	0.112497	0.144795	0.163577	0.167987	0.532985	0.570969	0.0639399
MGP_C57BL6NJ_G0001419	NA	0.267468	0.347171	-0.104083	3.06571e-05	5.99989e-05	0.833252	0.146791	0.186671	0.111313
MGP_C57BL6NJ_G0001420	NA	0.225521	0.309514	-0.106178	1.84403e-05	5.54351e-05	0.844512	0.192137	0.234004	0.0992604
MGP_C57BL6NJ_G0001421	NA	0.267468	0.347171	-0.104083	2.72704e-05	5.54351e-05	0.818456	0.146791	0.186671	0.111313
MGP_C57BL6NJ_G0001422	NA	0.163572	0.240763	-0.126492	2.72704e-05	5.54351e-05	0.818456	0.146791	0.186671	0.111313
MGP_C57BL6NJ_G0001423	NA	0.163572	0.240763	-0.126492	2.72704e-05	5.54351e-05	0.818456	0.146791	0.186671	0.111313
MGP_C57BL6NJ_G0001424	NA	0.163572	0.240763	-0.126492	2.72704e-05	5.54351e-05	0.818456	0.146791	0.186671	0.111313
MGP_C57BL6NJ_G0001425	NA	0.507137	0.581248	-0.0826679	0.000217437	0.000334106	0.695952	0.236239	0.277686	0.0987834
MGP_C57BL6NJ_G0001426	NA	0.163572	0.240763	-0.126492	2.72704e-05	5.54351e-05	0.818456	0.181029	0.221976	0.0929826
MGP_C57BL6NJ_G0001427	NA	0.35973	0.440362	-0.078991	2.72704e-05	5.54351e-05	0.818456	0.108369	0.186671	0.127876
MGP_C57BL6NJ_G0001428	NA	0.163572	0.240763	-0.126492	2.72704e-05	5.54351e-05	0.818456	0.146791	0.186671	0.111313
MGP_C57BL6NJ_G0001429	NA	0.163572	0.240763	-0.126492	2.72704e-05	5.54351e-05	0.818456	0.146791	0.186671	0.111313
MGP_C57BL6NJ_G0001430	NA	0.105775	0.240763	-0.151654	4.86055e-05	8.55844e-05	0.799667	0.146791	0.186671	0.111313
MGP_C57BL6NJ_G0001431	NA	0.163572	0.240763	-0.126492	1.3637e-05	5.54351e-05	0.835586	0.146791	0.186671	0.111313
MGP_C57BL6NJ_G0001432	NA	0.163572	0.240763	-0.126492	2.72704e-05	5.54351e-05	0.818456	0.146791	0.186671	0.111313
MGP_C57BL6NJ_G0001433	NA	0.00167498	0.0228265	-0.326364	0.00144562	0.00200699	0.562117	0.895815	0.908616	-0.0103958
MGP_C57BL6NJ_G0001434	NA	0.765083	0.809105	-0.034305	5.40132e-05	9.35984e-05	0.765163	0.525459	0.563568	0.0530307
MGP_C57BL6NJ_G0001435	NA	0.607192	0.672608	0.0451126	1.12134e-06	4.00063e-05	0.845156	0.33796	0.380129	0.118195
MGP_C57BL6NJ_G0001436	NA	0.163572	0.240763	-0.126492	2.72704e-05	5.54351e-05	0.818456	0.146791	0.186671	0.111313
MGP_C57BL6NJ_G0001437	NA	0.163572	0.240763	-0.126492	2.72704e-05	5.54351e-05	0.818456	0.146791	0.186671	0.111313
MGP_C57BL6NJ_G0001438	NA	0.163572	0.240763	-0.126492	2.72704e-05	5.54351e-05	0.818456	0.146791	0.186671	0.111313
MGP_C57BL6NJ_G0001439	NA	0.163572	0.240763	-0.126492	2.72704e-05	5.54351e-05	0.818456	0.146791	0.186671	0.111313
MGP_C57BL6NJ_G0001440	NA	0.103427	0.240763	-0.21882	0.000520868	0.000760782	0.66351	0.195016	0.236859	0.107856
MGP_C57BL6NJ_G0001441	NA	0.163572	0.240763	-0.126492	2.6991e-05	5.54351e-05	0.794497	0.146791	0.186671	0.111313
MGP_C57BL6NJ_G0001442	NA	0.163572	0.240763	-0.126492	2.72704e-05	5.54351e-05	0.818456	0.146791	0.186671	0.111313
MGP_C57BL6NJ_G0001443	NA	0.303169	0.385058	-0.121297	3.45336e-05	6.60133e-05	0.773522	0.146791	0.186671	0.111313
MGP_C57BL6NJ_G0001444	NA	0.163572	0.240763	-0.126492	2.33524e-05	5.54351e-05	0.833562	0.146791	0.186671	0.111313
MGP_C57BL6NJ_G0001445	NA	0.28376	0.364542	-0.111353	4.1326e-05	7.52026e-05	0.806389	0.0546745	0.173096	0.159903
MGP_C57BL6NJ_G0001446	NA	0.163572	0.240763	-0.126492	3.06571e-05	5.99989e-05	0.833252	0.0891395	0.186671	0.141447
MGP_C57BL6NJ_G0001447	NA	0.228418	0.310612	-0.1014	2.72704e-05	5.54351e-05	0.818456	0.093588	0.186671	0.127504
MGP_C57BL6NJ_G0001448	NA	0.163572	0.240763	-0.126492	2.72704e-05	5.54351e-05	0.818456	0.146791	0.186671	0.111313
MGP_C57BL6NJ_G0001449	NA	0.475503	0.552261	-0.0586774	3.1765e-05	6.16561e-05	0.848183	0.146791	0.186671	0.111313
MGP_C57BL6NJ_G0001450	NA	0.0941389	0.240763	-0.142249	2.08745e-05	5.54351e-05	0.779772	0.333555	0.375884	0.077644
MGP_C57BL6NJ_G0001451	NA	0.163572	0.240763	-0.126492	2.72704e-05	5.54351e-05	0.818456	0.146791	0.186671	0.111313
MGP_C57BL6NJ_G0001452	NA	0.163572	0.240763	-0.126492	2.72704e-05	5.54351e-05	0.818456	0.146791	0.186671	0.111313
MGP_C57BL6NJ_G0001453	NA	0.191628	0.273582	-0.148132	0.25762	0.282588	0.172939	0.00520266	0.0257825	0.370381
MGP_C57BL6NJ_G0001454	NA	0.196531	0.279089	-0.131737	8.76122e-05	0.000143857	0.792548	0.153833	0.194304	0.122179
MGP_C57BL6NJ_G0001455	NA	0.163572	0.240763	-0.126492	2.72704e-05	5.54351e-05	0.818456	0.146791	0.186671	0.111313
MGP_C57BL6NJ_G0001456	NA	0.0122595	0.0909933	-0.366721	0.942797	0.948173	-0.00905096	0.122502	0.186671	0.189985
MGP_C57BL6NJ_G0001457	NA	0.113854	0.240763	0.181568	3.43481e-05	6.57783e-05	0.939868	0.183159	0.2243	0.125756
MGP_C57BL6NJ_G0001458	NA	0.585583	0.653551	-0.0742982	0.00192502	0.00263401	0.608987	0.175461	0.217859	0.10519
MGP_C57BL6NJ_G0001459	NA	0.472716	0.549692	-0.0664915	1.92013e-05	5.54351e-05	0.891566	0.150247	0.190421	0.119674
MGP_C57BL6NJ_G0001460	NA	0.26147	0.343434	-0.111423	4.10888e-05	7.48173e-05	0.856526	0.193524	0.235381	0.102405
MGP_C57BL6NJ_G0001461	NA	0.201586	0.284919	-0.115713	9.90187e-05	0.000160838	0.759831	0.141733	0.186671	0.121499
MGP_C57BL6NJ_G0001462	NA	0.163572	0.240763	-0.126492	2.72704e-05	5.54351e-05	0.818456	0.146791	0.186671	0.111313
MGP_C57BL6NJ_G0001463	NA	0.163572	0.240763	-0.126492	2.72704e-05	5.54351e-05	0.818456	0.146791	0.186671	0.111313
MGP_C57BL6NJ_G0001464	NA	0.397257	0.476632	0.0971249	0.0155637	0.0194746	0.267649	0.0118539	0.0510116	0.247816
MGP_C57BL6NJ_G0001465	NA	0.163572	0.240763	-0.126492	2.72704e-05	5.54351e-05	0.818456	0.146791	0.186671	0.111313
MGP_C57BL6NJ_G0001466	NA	0.221028	0.307064	0.149049	2.4364e-05	5.54351e-05	0.738812	0.0605897	0.186671	0.157703
MGP_C57BL6NJ_G0001467	NA	0.000895456	0.014832	-0.419662	2.10484e-05	5.54351e-05	-0.60352	5.20931e-07	2.05655e-05	-0.78264
MGP_C57BL6NJ_G0001468	NA	0.288282	0.369358	-0.135111	0.00561295	0.00733863	0.521111	0.291839	0.333873	0.104889
MGP_C57BL6NJ_G0001469	NA	0.163572	0.240763	-0.126492	2.72704e-05	5.54351e-05	0.818456	0.146791	0.186671	0.111313
MGP_C57BL6NJ_G0001470	NA	0.342755	0.424145	-0.0836645	6.83722e-05	0.000115037	0.793334	0.4091	0.450298	0.0593132
MGP_C57BL6NJ_G0001471	NA	0.163572	0.240763	-0.126492	2.72704e-05	5.54351e-05	0.818456	0.146791	0.186671	0.111313
MGP_C57BL6NJ_G0001472	NA	0.163572	0.240763	-0.126492	2.72704e-05	5.54351e-05	0.818456	0.146791	0.186671	0.111313
MGP_C57BL6NJ_G0001473	NA	0.313109	0.394816	-0.0810867	2.44756e-05	5.54351e-05	0.892124	0.0552006	0.174439	0.157638
MGP_C57BL6NJ_G0001474	NA	0.163572	0.240763	-0.126492	2.72704e-05	5.54351e-05	0.818456	0.146791	0.186671	0.111313
MGP_C57BL6NJ_G0001475	NA	0.027153	0.158848	-0.222899	0.00019239	0.000297847	0.690909	0.77019	0.79453	0.0281654
MGP_C57BL6NJ_G0001476	NA	0.127256	0.240763	-0.149473	2.72704e-05	5.54351e-05	0.818456	0.146791	0.186671	0.111313
MGP_C57BL6NJ_G0001477	NA	0.163572	0.240763	-0.126492	2.72704e-05	5.54351e-05	0.818456	0.146791	0.186671	0.111313
MGP_C57BL6NJ_G0001478	NA	0.267468	0.347171	-0.104083	2.72704e-05	5.54351e-05	0.818456	0.146791	0.186671	0.111313
MGP_C57BL6NJ_G0001479	NA	0.163572	0.240763	-0.126492	2.72704e-05	5.54351e-05	0.818456	0.146791	0.186671	0.111313
MGP_C57BL6NJ_G0001480	NA	0.163572	0.240763	-0.126492	2.72704e-05	5.54351e-05	0.818456	0.108369	0.186671	0.127876
MGP_C57BL6NJ_G0001481	NA	0.163572	0.240763	-0.126492	4.73764e-05	8.43782e-05	0.795476	0.146791	0.186671	0.111313
MGP_C57BL6NJ_G0001482	NA	0.254351	0.336068	-0.108756	2.72704e-05	5.54351e-05	0.818456	0.146791	0.186671	0.111313
MGP_C57BL6NJ_G0001483	NA	0.163572	0.240763	-0.126492	2.72704e-05	5.54351e-05	0.818456	0.122847	0.186671	0.124884
MGP_C57BL6NJ_G0001484	NA	0.163572	0.240763	-0.126492	2.72704e-05	5.54351e-05	0.818456	0.146791	0.186671	0.111313
MGP_C57BL6NJ_G0001485	NA	0.163572	0.240763	-0.126492	2.72704e-05	5.54351e-05	0.818456	0.146791	0.186671	0.111313
MGP_C57BL6NJ_G0001486	NA	0.176332	0.255509	-0.118059	3.74292e-05	6.98781e-05	0.856094	0.24435	0.286	0.0755385
MGP_C57BL6NJ_G0001487	NA	0.0343363	0.186619	-0.258702	0.000198531	0.000306742	0.698334	0.761388	0.786378	0.0224231
MGP_C57BL6NJ_G0001488	NA	0.163572	0.240763	-0.126492	4.86055e-05	8.55844e-05	0.799667	0.146791	0.186671	0.111313
MGP_C57BL6NJ_G0001489	NA	0.163572	0.240763	-0.126492	2.72704e-05	5.54351e-05	0.818456	0.146791	0.186671	0.111313
MGP_C57BL6NJ_G0001490	NA	0.163572	0.240763	-0.126492	2.72704e-05	5.54351e-05	0.818456	0.146791	0.186671	0.111313
MGP_C57BL6NJ_G0001491	NA	0.358937	0.440164	-0.100866	1.46168e-05	5.54351e-05	0.894631	0.125604	0.186671	0.123848
MGP_C57BL6NJ_G0001492	NA	0.163572	0.240763	-0.126492	2.72704e-05	5.54351e-05	0.818456	0.10439	0.186671	0.124956
MGP_C57BL6NJ_G0001493	NA	0.34136	0.423424	-0.0779412	2.88625e-05	5.75136e-05	0.833387	0.108369	0.186671	0.127876
MGP_C57BL6NJ_G0001494	NA	0.262648	0.344671	-0.111509	2.72704e-05	5.54351e-05	0.818456	0.0861284	0.186671	0.138527
MGP_C57BL6NJ_G0001495	NA	0.163572	0.240763	-0.126492	2.72704e-05	5.54351e-05	0.818456	0.146791	0.186671	0.111313
MGP_C57BL6NJ_G0001496	NA	0.163572	0.240763	-0.126492	2.72704e-05	5.54351e-05	0.818456	0.146791	0.186671	0.111313
MGP_C57BL6NJ_G0001497	NA	0.163572	0.240763	-0.126492	2.72704e-05	5.54351e-05	0.818456	0.146791	0.186671	0.111313
MGP_C57BL6NJ_G0001498	NA	0.146907	0.240763	-0.154776	3.38091e-05	6.49642e-05	0.775252	0.224568	0.266914	0.094086
MGP_C57BL6NJ_G0001499	NA	0.221707	0.307904	-0.130049	7.79574e-05	0.000129442	0.720132	0.0572109	0.179303	0.160758
MGP_C57BL6NJ_G0001500	NA	0.0721728	0.240763	-0.156972	3.16441e-05	6.15611e-05	0.77834	0.146791	0.186671	0.111313
MGP_C57BL6NJ_G0001501	NA	0.061939	0.240763	-0.303259	0.119775	0.136524	-0.21381	0.000312307	0.00252159	-0.461319
MGP_C57BL6NJ_G0001502	NA	0.163572	0.240763	-0.126492	2.72704e-05	5.54351e-05	0.818456	0.146791	0.186671	0.111313
MGP_C57BL6NJ_G0001503	NA	0.704825	0.756831	-0.0354472	0.000103789	0.000167963	0.752411	0.696032	0.725606	0.0335542
MGP_C57BL6NJ_G0001504	NA	0.163572	0.240763	-0.126492	2.72704e-05	5.54351e-05	0.818456	0.146791	0.186671	0.111313
MGP_C57BL6NJ_G0001505	NA	0.163572	0.240763	-0.126492	2.72704e-05	5.54351e-05	0.818456	0.108369	0.186671	0.127876
MGP_C57BL6NJ_G0001506	NA	0.163572	0.240763	-0.126492	2.72704e-05	5.54351e-05	0.818456	0.146791	0.186671	0.111313
MGP_C57BL6NJ_G0001507	NA	0.163572	0.240763	-0.126492	2.72704e-05	5.54351e-05	0.818456	0.146791	0.186671	0.111313
MGP_C57BL6NJ_G0001508	NA	0.163572	0.240763	-0.126492	2.72704e-05	5.54351e-05	0.818456	0.146791	0.186671	0.111313
MGP_C57BL6NJ_G0001509	NA	0.980967	0.985643	0.00513415	0.00019247	0.000297948	0.740787	0.3246	0.36704	0.0940075
MGP_C57BL6NJ_G0001510	NA	0.00588359	0.0546313	-0.269973	0.384988	0.412618	0.0850149	0.0383647	0.131653	0.356881
MGP_C57BL6NJ_G0001511	NA	0.222311	0.308628	-0.176304	5.08991e-05	8.88955e-05	0.823867	0.050673	0.163642	0.169361
MGP_C57BL6NJ_G0001512	NA	0.755176	0.800998	-0.0370008	7.94301e-05	0.0001316	0.923365	5.77024e-09	1.6665e-06	1.10663
MGP_C57BL6NJ_G0001513	NA	0.180482	0.260201	-0.139598	0.000239827	0.000366209	0.808847	0.135587	0.186671	0.111673
MGP_C57BL6NJ_G0001514	NA	0.163572	0.240763	-0.126492	3.8881e-05	7.13887e-05	0.797481	0.108369	0.186671	0.127876
MGP_C57BL6NJ_G0001515	NA	0.163572	0.240763	-0.126492	2.72704e-05	5.54351e-05	0.818456	0.146791	0.186671	0.111313
MGP_C57BL6NJ_G0001516	NA	0.429673	0.508958	-0.0618565	5.44341e-06	5.54351e-05	0.911645	0.0781352	0.186671	0.154526
MGP_C57BL6NJ_G0001517	NA	0.163572	0.240763	-0.126492	2.72704e-05	5.54351e-05	0.818456	0.146791	0.186671	0.111313
MGP_C57BL6NJ_G0001518	NA	0.228418	0.310612	-0.1014	2.72704e-05	5.54351e-05	0.818456	0.333555	0.375884	0.077644
MGP_C57BL6NJ_G0001519	NA	0.515472	0.588617	-0.0853901	0.00239811	0.00324954	0.429215	0.143567	0.186671	0.165019
MGP_C57BL6NJ_G0001520	NA	0.163572	0.240763	-0.126492	2.72704e-05	5.54351e-05	0.818456	0.167205	0.208763	0.110649
MGP_C57BL6NJ_G0001521	NA	0.666422	0.724223	0.045724	0.000275531	0.000417257	0.695431	0.00117909	0.00748141	0.568139
MGP_C57BL6NJ_G0001522	NA	0.245607	0.329784	-0.119274	0.0443677	0.0529913	0.235658	0.0240161	0.0906212	-0.192654
MGP_C57BL6NJ_G0001523	NA	0.20632	0.290223	-0.121229	4.83112e-05	8.55844e-05	0.797485	0.00720762	0.0338373	0.300386
MGP_C57BL6NJ_G0001524	NA	0.289691	0.37084	-0.141017	3.1944e-06	5.54351e-05	0.859282	0.389187	0.430872	0.0907972
MGP_C57BL6NJ_G0001525	NA	0.127256	0.240763	-0.149473	2.42867e-05	5.54351e-05	0.799469	0.0371459	0.128241	0.166976
MGP_C57BL6NJ_G0001526	NA	0.0226761	0.140434	-0.350384	0.58812	0.613419	0.0606734	0.00783071	0.0362286	0.281952
MGP_C57BL6NJ_G0001527	NA	0.0536274	0.240763	-0.191854	6.79381e-05	0.000114466	0.801936	0.210144	0.252989	0.089147
MGP_C57BL6NJ_G0001528	NA	0.0928426	0.240763	-0.172512	2.72704e-05	5.54351e-05	0.818456	0.108369	0.186671	0.127876
MGP_C57BL6NJ_G0001529	NA	0.163572	0.240763	-0.126492	3.8881e-05	7.13887e-05	0.797481	0.146791	0.186671	0.111313
MGP_C57BL6NJ_G0001530	NA	0.0137902	0.0993353	0.371803	8.76326e-05	0.000143885	0.827283	0.0177346	0.0709263	0.264095
MGP_C57BL6NJ_G0001531	NA	0.0948595	0.240763	-0.171187	4.77758e-05	8.50085e-05	0.757012	0.067639	0.186671	0.135144
MGP_C57BL6NJ_G0001532	NA	0.161462	0.240763	-0.135091	4.88692e-05	8.58868e-05	0.787092	0.145692	0.186671	0.120098
MGP_C57BL6NJ_G0001533	NA	0.386961	0.466293	0.103564	0.654616	0.677658	0.0505023	0.155985	0.196443	0.167195
MGP_C57BL6NJ_G0001534	NA	0.332257	0.415046	-0.178707	0.0854528	0.0990119	0.299792	0.912271	0.923087	0.010585
MGP_C57BL6NJ_G0001535	NA	0.710325	0.761801	-0.0444575	7.37538e-05	0.000123114	0.749652	0.00379452	0.0197422	0.243126
MGP_C57BL6NJ_G0001536	NA	0.152863	0.240763	0.194354	7.4902e-05	0.000124893	0.677981	0.00117158	0.00744331	0.344614
MGP_C57BL6NJ_G0001537	NA	0.0649274	0.240763	0.19707	0.000140945	0.000222828	0.845527	0.0052651	0.0260197	0.409681
MGP_C57BL6NJ_G0001538	NA	0.00101484	0.0161404	0.684509	1.1043e-06	3.97404e-05	1.16166	4.93807e-07	1.97797e-05	1.02916
MGP_C57BL6NJ_G0001539	NA	0.00465287	0.0463	0.380736	0.0337042	0.0407347	0.298524	7.86089e-05	0.00082392	0.440366
MGP_C57BL6NJ_G0001540	NA	0.146288	0.240763	0.175071	9.19011e-05	0.000150149	0.751623	6.09755e-08	5.21064e-06	0.777338
MGP_C57BL6NJ_G0001541	NA	0.228418	0.310612	-0.1014	1.86994e-05	5.54351e-05	0.829387	0.495323	0.534454	0.0515508
MGP_C57BL6NJ_G0001542	NA	0.00115994	0.0177296	0.99929	6.18844e-08	6.52119e-06	1.33532	8.68562e-06	0.000149459	0.908196
MGP_C57BL6NJ_G0001543	NA	0.166026	0.243772	0.18954	7.79231e-08	7.49978e-06	1.22628	0.0071773	0.0337335	0.333662
MGP_C57BL6NJ_G0001544	NA	1.55654e-05	0.00104354	0.803806	1.36378e-06	4.50661e-05	0.94623	2.31787e-06	5.73494e-05	0.829767
MGP_C57BL6NJ_G0001545	NA	0.259747	0.341725	0.158257	0.869103	0.880632	0.0217247	0.0374191	0.128972	0.323255
MGP_C57BL6NJ_G0001546	NA	0.0928301	0.240763	-0.144916	0.000117294	0.00018777	0.749894	0.295702	0.337625	0.0842062
MGP_C57BL6NJ_G0001547	NA	0.163572	0.240763	-0.126492	2.72704e-05	5.54351e-05	0.818456	0.146791	0.186671	0.111313
MGP_C57BL6NJ_G0001548	NA	0.59911	0.665664	-0.0584937	0.00188679	0.00258333	0.644313	0.824918	0.844438	0.02831
MGP_C57BL6NJ_G0001549	NA	0.163572	0.240763	-0.126492	2.72704e-05	5.54351e-05	0.818456	0.146791	0.186671	0.111313
MGP_C57BL6NJ_G0001550	NA	0.62833	0.69081	0.0469312	0.00131342	0.00183179	0.556846	0.00183592	0.0108547	0.311452
MGP_C57BL6NJ_G0001551	NA	0.25715	0.339134	-0.12022	0.000102019	0.000165327	0.820003	0.176761	0.21903	0.0874246
MGP_C57BL6NJ_G0001552	NA	0.0832026	0.240763	-0.267249	0.204329	0.227127	0.179279	0.0354974	0.123557	-0.31656
MGP_C57BL6NJ_G0001553	NA	0.163572	0.240763	-0.126492	2.72704e-05	5.54351e-05	0.818456	0.146791	0.186671	0.111313
MGP_C57BL6NJ_G0001554	NA	0.163572	0.240763	-0.126492	2.72704e-05	5.54351e-05	0.818456	0.179247	0.221569	0.109929
MGP_C57BL6NJ_G0001555	NA	0.163572	0.240763	-0.126492	2.72704e-05	5.54351e-05	0.818456	0.146791	0.186671	0.111313
MGP_C57BL6NJ_G0001556	NA	0.163572	0.240763	-0.126492	3.8881e-05	7.13887e-05	0.797481	0.146791	0.186671	0.111313
MGP_C57BL6NJ_G0001557	NA	0.112717	0.240763	-0.137972	1.23576e-05	5.54351e-05	0.814162	0.382547	0.424333	-0.0618827
MGP_C57BL6NJ_G0001558	NA	0.414145	0.493594	-0.0874672	1.46439e-05	5.54351e-05	0.83278	0.202562	0.244728	0.0855248
MGP_C57BL6NJ_G0001559	NA	0.0404102	0.208623	-0.405658	0.0310311	0.0376501	-0.383048	0.618683	0.652819	0.0603776
MGP_C57BL6NJ_G0001560	NA	0.395139	0.474561	-0.111323	2.25671e-05	5.54351e-05	0.902249	0.000421163	0.00320469	0.463828
MGP_C57BL6NJ_G0001561	NA	0.254351	0.336068	-0.108756	2.72704e-05	5.54351e-05	0.818456	0.108369	0.186671	0.127876
MGP_C57BL6NJ_G0001562	NA	0.163572	0.240763	-0.126492	3.8881e-05	7.13887e-05	0.797481	0.146791	0.186671	0.111313
MGP_C57BL6NJ_G0001563	NA	0.163572	0.240763	-0.126492	2.72704e-05	5.54351e-05	0.818456	0.146791	0.186671	0.111313
MGP_C57BL6NJ_G0001564	NA	0.175545	0.254601	-0.129159	9.88972e-06	5.54351e-05	0.84574	0.130498	0.186671	0.123571
MGP_C57BL6NJ_G0001565	NA	0.127256	0.240763	-0.149473	2.72704e-05	5.54351e-05	0.818456	0.146791	0.186671	0.111313
MGP_C57BL6NJ_G0001566	NA	0.254351	0.336068	-0.108756	2.72704e-05	5.54351e-05	0.818456	0.149275	0.189368	0.106554
MGP_C57BL6NJ_G0001567	NA	0.163572	0.240763	-0.126492	2.72704e-05	5.54351e-05	0.818456	0.146791	0.186671	0.111313
MGP_C57BL6NJ_G0001568	NA	0.482838	0.558979	-0.0660333	3.22743e-05	6.24442e-05	0.775234	0.146791	0.186671	0.111313
MGP_C57BL6NJ_G0001569	NA	0.163572	0.240763	-0.126492	1.3637e-05	5.54351e-05	0.835586	0.0433982	0.145038	0.159562
MGP_C57BL6NJ_G0001570	NA	0.163572	0.240763	-0.126492	1.3637e-05	5.54351e-05	0.835586	0.294165	0.33602	0.0750349
MGP_C57BL6NJ_G0001571	NA	0.163572	0.240763	-0.126492	2.72704e-05	5.54351e-05	0.818456	0.146791	0.186671	0.111313
MGP_C57BL6NJ_G0001572	NA	0.337211	0.419404	-0.0884426	7.29648e-05	0.00012193	0.793488	0.108369	0.186671	0.127876
MGP_C57BL6NJ_G0001573	NA	0.0760304	0.240763	-0.164398	3.76647e-05	7.02094e-05	0.812258	0.235954	0.27739	0.0933657
MGP_C57BL6NJ_G0001574	NA	0.153992	0.240763	-0.150103	1.47137e-05	5.54351e-05	0.829563	0.108884	0.186671	0.137963
MGP_C57BL6NJ_G0001575	NA	0.324355	0.406737	-0.0966686	4.46283e-05	8.01963e-05	0.747456	0.917924	0.928131	0.0089929
MGP_C57BL6NJ_G0001576	NA	0.63859	0.699209	-0.0705658	5.7774e-05	9.92846e-05	0.720408	0.327749	0.370255	0.0654183
MGP_C57BL6NJ_G0001577	NA	0.514291	0.587528	-0.0910555	0.00120278	0.00168481	0.718073	0.535142	0.573086	-0.0638939
MGP_C57BL6NJ_G0001578	NA	0.00249024	0.0299506	0.324341	0.00029719	0.000448272	0.639913	0.00278962	0.0153105	0.492451
MGP_C57BL6NJ_G0001579	NA	0.78448	0.826005	-0.0305396	0.000390123	0.000578951	0.590716	0.00276482	0.0152049	0.621536
MGP_C57BL6NJ_G0001580	NA	0.117981	0.240763	-0.154624	1.07984e-05	5.54351e-05	0.779775	0.0767802	0.186671	0.145036
MGP_C57BL6NJ_G0001581	NA	0.498968	0.573565	-0.0694425	5.31402e-05	9.22996e-05	0.8311	0.0454384	0.15028	0.166479
MGP_C57BL6NJ_G0001582	NA	0.133678	0.240763	-0.141904	9.78502e-06	5.54351e-05	0.908396	0.0189419	0.0747752	0.207837
MGP_C57BL6NJ_G0001583	NA	0.163572	0.240763	-0.126492	2.72704e-05	5.54351e-05	0.818456	0.146791	0.186671	0.111313
MGP_C57BL6NJ_G0001584	NA	0.163572	0.240763	-0.126492	2.72704e-05	5.54351e-05	0.818456	0.146791	0.186671	0.111313
MGP_C57BL6NJ_G0001585	NA	0.225521	0.309514	-0.106178	2.88625e-05	5.75136e-05	0.833387	0.219363	0.262687	0.0915977
MGP_C57BL6NJ_G0001586	NA	0.254351	0.336068	-0.108756	2.72704e-05	5.54351e-05	0.818456	0.10439	0.186671	0.124956
MGP_C57BL6NJ_G0001587	NA	0.163572	0.240763	-0.126492	2.72704e-05	5.54351e-05	0.818456	0.146791	0.186671	0.111313
MGP_C57BL6NJ_G0001588	NA	0.267468	0.347171	-0.104083	3.17367e-05	6.16561e-05	0.795667	0.146791	0.186671	0.111313
MGP_C57BL6NJ_G0001589	NA	0.163572	0.240763	-0.126492	2.72704e-05	5.54351e-05	0.818456	0.146791	0.186671	0.111313
MGP_C57BL6NJ_G0001590	NA	0.225521	0.309514	-0.106178	2.72704e-05	5.54351e-05	0.818456	0.146791	0.186671	0.111313
MGP_C57BL6NJ_G0001591	NA	0.163572	0.240763	-0.126492	2.72704e-05	5.54351e-05	0.818456	0.146791	0.186671	0.111313
MGP_C57BL6NJ_G0001592	NA	0.163572	0.240763	-0.126492	2.72704e-05	5.54351e-05	0.818456	0.146791	0.186671	0.111313
MGP_C57BL6NJ_G0001593	NA	0.163572	0.240763	-0.126492	2.88625e-05	5.75136e-05	0.833387	0.146791	0.186671	0.111313
MGP_C57BL6NJ_G0001594	NA	0.163572	0.240763	-0.126492	2.72704e-05	5.54351e-05	0.818456	0.146791	0.186671	0.111313
MGP_C57BL6NJ_G0001595	NA	0.163572	0.240763	-0.126492	2.72704e-05	5.54351e-05	0.818456	0.146791	0.186671	0.111313
MGP_C57BL6NJ_G0001596	NA	0.163572	0.240763	-0.126492	2.72704e-05	5.54351e-05	0.818456	0.146791	0.186671	0.111313
MGP_C57BL6NJ_G0001597	NA	0.163572	0.240763	-0.126492	2.72704e-05	5.54351e-05	0.818456	0.146791	0.186671	0.111313
MGP_C57BL6NJ_G0001598	NA	0.179544	0.259156	-0.129244	2.33524e-05	5.54351e-05	0.833562	0.146791	0.186671	0.111313
MGP_C57BL6NJ_G0001599	NA	0.163572	0.240763	-0.126492	2.72704e-05	5.54351e-05	0.818456	0.146791	0.186671	0.111313
MGP_C57BL6NJ_G0001600	NA	0.163572	0.240763	-0.126492	2.72704e-05	5.54351e-05	0.818456	0.146791	0.186671	0.111313
MGP_C57BL6NJ_G0001601	NA	0.163572	0.240763	-0.126492	2.72704e-05	5.54351e-05	0.818456	0.146791	0.186671	0.111313
MGP_C57BL6NJ_G0001602	NA	0.163572	0.240763	-0.126492	2.72704e-05	5.54351e-05	0.818456	0.146791	0.186671	0.111313
MGP_C57BL6NJ_G0001603	NA	0.163572	0.240763	-0.126492	2.72704e-05	5.54351e-05	0.818456	0.146791	0.186671	0.111313
MGP_C57BL6NJ_G0001604	NA	0.163572	0.240763	-0.126492	2.72704e-05	5.54351e-05	0.818456	0.146791	0.186671	0.111313
MGP_C57BL6NJ_G0001605	NA	0.163572	0.240763	-0.126492	2.72704e-05	5.54351e-05	0.818456	0.146791	0.186671	0.111313
MGP_C57BL6NJ_G0001606	NA	0.163572	0.240763	-0.126492	2.72704e-05	5.54351e-05	0.818456	0.146791	0.186671	0.111313
MGP_C57BL6NJ_G0001607	NA	0.200522	0.28361	-0.127122	4.86055e-05	8.55844e-05	0.799667	0.146791	0.186671	0.111313
MGP_C57BL6NJ_G0001608	NA	0.105775	0.240763	-0.151654	6.54954e-05	0.000110768	0.778692	0.146791	0.186671	0.111313
MGP_C57BL6NJ_G0001609	NA	0.254351	0.336068	-0.108756	3.8881e-05	7.13887e-05	0.797481	0.146791	0.186671	0.111313
MGP_C57BL6NJ_G0001610	NA	0.163572	0.240763	-0.126492	2.72704e-05	5.54351e-05	0.818456	0.146791	0.186671	0.111313
MGP_C57BL6NJ_G0001611	NA	0.163572	0.240763	-0.126492	2.72704e-05	5.54351e-05	0.818456	0.146791	0.186671	0.111313
MGP_C57BL6NJ_G0001612	NA	0.163572	0.240763	-0.126492	9.89895e-06	5.54351e-05	0.831704	0.146791	0.186671	0.111313
MGP_C57BL6NJ_G0001613	NA	0.163572	0.240763	-0.126492	2.72704e-05	5.54351e-05	0.818456	0.146791	0.186671	0.111313
MGP_C57BL6NJ_G0001614	NA	0.259234	0.341181	-0.109552	0.000115967	0.000185791	0.795821	0.458641	0.49904	0.0624055
MGP_C57BL6NJ_G0001615	NA	0.633827	0.695273	0.0392883	0.665267	0.687862	0.0659059	0.411257	0.452381	0.0962124
MGP_C57BL6NJ_G0001616	NA	0.163572	0.240763	-0.126492	2.72704e-05	5.54351e-05	0.818456	0.146791	0.186671	0.111313
MGP_C57BL6NJ_G0001617	NA	0.127256	0.240763	-0.149473	2.72704e-05	5.54351e-05	0.818456	0.146791	0.186671	0.111313
MGP_C57BL6NJ_G0001618	NA	0.0948595	0.240763	-0.171187	2.72704e-05	5.54351e-05	0.818456	0.146791	0.186671	0.111313
MGP_C57BL6NJ_G0001619	NA	0.163572	0.240763	-0.126492	2.33524e-05	5.54351e-05	0.833562	0.146791	0.186671	0.111313
MGP_C57BL6NJ_G0001620	NA	0.337211	0.419404	-0.0884426	4.86055e-05	8.55844e-05	0.799667	0.275267	0.317059	0.0877085
MGP_C57BL6NJ_G0001621	NA	0.163572	0.240763	-0.126492	2.72704e-05	5.54351e-05	0.818456	0.093588	0.186671	0.127504
MGP_C57BL6NJ_G0001622	NA	0.163572	0.240763	-0.126492	2.72704e-05	5.54351e-05	0.818456	0.146791	0.186671	0.111313
MGP_C57BL6NJ_G0001623	NA	0.163572	0.240763	-0.126492	2.72704e-05	5.54351e-05	0.818456	0.258146	0.299351	0.0912931
MGP_C57BL6NJ_G0001624	NA	0.0763012	0.240763	-0.174693	2.72704e-05	5.54351e-05	0.818456	0.146791	0.186671	0.111313
MGP_C57BL6NJ_G0001625	NA	0.163572	0.240763	-0.126492	2.72704e-05	5.54351e-05	0.818456	0.146791	0.186671	0.111313
MGP_C57BL6NJ_G0001626	NA	0.597753	0.664481	-0.0605315	1.73346e-06	5.25967e-05	0.900415	0.039449	0.134632	0.160159
MGP_C57BL6NJ_G0001627	NA	0.0689394	0.240763	-0.159698	2.72704e-05	5.54351e-05	0.818456	0.124957	0.186671	0.106625
MGP_C57BL6NJ_G0001628	NA	0.0840189	0.240763	0.15046	1.14559e-05	5.54351e-05	0.77445	0.129839	0.186671	0.157837
MGP_C57BL6NJ_G0001629	NA	0.365593	0.445601	-0.0897072	2.53052e-05	5.54351e-05	0.763356	0.0880433	0.186671	0.142675
MGP_C57BL6NJ_G0001630	NA	0.204281	0.288044	-0.143128	0.807264	0.82331	0.032372	0.151319	0.191618	0.161606
MGP_C57BL6NJ_G0001631	NA	0.654722	0.713678	-0.0365215	0.00267117	0.00360302	0.54529	0.595666	0.630816	-0.0374775
MGP_C57BL6NJ_G0001632	NA	0.163572	0.240763	-0.126492	2.72704e-05	5.54351e-05	0.818456	0.146791	0.186671	0.111313
MGP_C57BL6NJ_G0001633	NA	0.225521	0.309514	-0.106178	2.72704e-05	5.54351e-05	0.818456	0.146791	0.186671	0.111313
MGP_C57BL6NJ_G0001634	NA	0.163572	0.240763	-0.126492	2.72704e-05	5.54351e-05	0.818456	0.146791	0.186671	0.111313
MGP_C57BL6NJ_G0001635	NA	0.163572	0.240763	-0.126492	2.72704e-05	5.54351e-05	0.818456	0.146791	0.186671	0.111313
MGP_C57BL6NJ_G0001636	NA	0.163572	0.240763	-0.126492	2.72704e-05	5.54351e-05	0.818456	0.146791	0.186671	0.111313
MGP_C57BL6NJ_G0001637	NA	0.316433	0.398261	-0.131738	7.5677e-05	0.000126048	0.720369	0.314162	0.356483	0.0707039
MGP_C57BL6NJ_G0001638	NA	0.119713	0.240763	-0.149531	2.72704e-05	5.54351e-05	0.818456	0.181029	0.221976	0.0929826
MGP_C57BL6NJ_G0001639	NA	0.163572	0.240763	-0.126492	2.33524e-05	5.54351e-05	0.833562	0.146791	0.186671	0.111313
MGP_C57BL6NJ_G0001640	NA	0.254351	0.336068	-0.108756	3.60246e-05	6.76399e-05	0.797328	0.108369	0.186671	0.127876
MGP_C57BL6NJ_G0001641	NA	0.163572	0.240763	-0.126492	2.72704e-05	5.54351e-05	0.818456	0.146791	0.186671	0.111313
MGP_C57BL6NJ_G0001642	NA	0.163572	0.240763	-0.126492	2.72704e-05	5.54351e-05	0.818456	0.146791	0.186671	0.111313
MGP_C57BL6NJ_G0001643	NA	0.228418	0.310612	-0.1014	3.8881e-05	7.13887e-05	0.797481	0.146791	0.186671	0.111313
MGP_C57BL6NJ_G0001644	NA	0.459712	0.537689	-0.059659	2.50515e-05	5.54351e-05	0.815908	0.738105	0.764655	-0.0198647
MGP_C57BL6NJ_G0001645	NA	0.163572	0.240763	-0.126492	1.12495e-05	5.54351e-05	0.850691	0.146791	0.186671	0.111313
MGP_C57BL6NJ_G0001646	NA	0.163572	0.240763	-0.126492	2.72704e-05	5.54351e-05	0.818456	0.181029	0.221976	0.0929826
MGP_C57BL6NJ_G0001647	NA	0.228418	0.310612	-0.1014	2.72704e-05	5.54351e-05	0.818456	0.10439	0.186671	0.124956
MGP_C57BL6NJ_G0001648	NA	0.225521	0.309514	-0.106178	2.72704e-05	5.54351e-05	0.818456	0.146791	0.186671	0.111313
MGP_C57BL6NJ_G0001649	NA	0.0799459	0.240763	-0.175174	2.72704e-05	5.54351e-05	0.818456	0.146791	0.186671	0.111313
MGP_C57BL6NJ_G0001650	NA	0.163572	0.240763	-0.126492	2.72704e-05	5.54351e-05	0.818456	0.146791	0.186671	0.111313
MGP_C57BL6NJ_G0001651	NA	0.163572	0.240763	-0.126492	2.72704e-05	5.54351e-05	0.818456	0.146791	0.186671	0.111313
MGP_C57BL6NJ_G0001652	NA	0.163572	0.240763	-0.126492	2.72704e-05	5.54351e-05	0.818456	0.146791	0.186671	0.111313
MGP_C57BL6NJ_G0001653	NA	0.327043	0.409558	-0.0950042	5.68705e-05	9.79264e-05	0.843166	0.0591154	0.18412	0.140715
MGP_C57BL6NJ_G0001654	NA	0.105775	0.240763	-0.151654	7.61775e-06	5.54351e-05	0.866869	0.158273	0.199037	0.105856
MGP_C57BL6NJ_G0001655	NA	0.163572	0.240763	-0.126492	2.72704e-05	5.54351e-05	0.818456	0.146791	0.186671	0.111313
MGP_C57BL6NJ_G0001656	NA	0.267468	0.347171	-0.104083	2.72704e-05	5.54351e-05	0.818456	0.146791	0.186671	0.111313
MGP_C57BL6NJ_G0001657	NA	0.163572	0.240763	-0.126492	2.72704e-05	5.54351e-05	0.818456	0.146791	0.186671	0.111313
MGP_C57BL6NJ_G0001658	NA	0.648066	0.707907	0.0886693	0.000380435	0.000565452	0.588865	0.217283	0.260523	0.132371
MGP_C57BL6NJ_G0001659	NA	0.101382	0.240763	-0.15438	1.67012e-05	5.54351e-05	0.775338	0.122847	0.186671	0.124884
MGP_C57BL6NJ_G0001660	NA	0.486083	0.561834	-0.0700971	0.000253132	0.000385296	0.70091	0.13076	0.186671	0.121127
MGP_C57BL6NJ_G0001661	NA	0.648503	0.70829	0.0523826	0.000144401	0.000227792	0.736515	0.0649851	0.186671	0.200227
MGP_C57BL6NJ_G0001662	NA	0.665624	0.723548	-0.0594669	0.000595314	0.000863594	0.652993	0.548293	0.585734	-0.0442261
MGP_C57BL6NJ_G0001663	NA	0.110223	0.240763	-0.163693	6.15768e-05	0.00010491	0.734436	0.184174	0.225355	0.0919461
MGP_C57BL6NJ_G0001664	NA	0.25769	0.339617	-0.115022	2.4378e-05	5.54351e-05	0.86532	0.215778	0.258962	0.100854
MGP_C57BL6NJ_G0001665	NA	0.206507	0.290406	-0.163001	0.000165472	0.000258502	0.633942	0.135206	0.186671	0.177794
MGP_C57BL6NJ_G0001666	NA	0.181428	0.261326	0.174588	1.57922e-05	5.54351e-05	0.9222	0.000741282	0.00508759	0.389502
MGP_C57BL6NJ_G0001667	NA	0.815314	0.851273	0.0262681	0.000107468	0.000173337	0.773665	0.0178016	0.0711527	0.196563
MGP_C57BL6NJ_G0001668	NA	0.0175484	0.11813	-0.218991	0.187417	0.209127	0.146777	0.00565623	0.027683	0.267623
MGP_C57BL6NJ_G0001669	NA	0.12536	0.240763	-0.153083	0.000101393	0.000164402	0.733412	0.449351	0.489957	0.0507993
MGP_C57BL6NJ_G0001670	NA	0.104099	0.240763	-0.134548	3.8881e-05	7.13887e-05	0.797481	0.146791	0.186671	0.111313
MGP_C57BL6NJ_G0001671	NA	0.676809	0.733107	0.0585478	2.65055e-05	5.54351e-05	0.872378	0.0237782	0.0899402	0.182864
MGP_C57BL6NJ_G0001672	NA	0.281119	0.361725	0.0994532	5.39694e-05	9.35265e-05	0.792142	0.259506	0.300709	0.0804414
MGP_C57BL6NJ_G0001673	NA	0.163572	0.240763	-0.126492	2.72704e-05	5.54351e-05	0.818456	0.146791	0.186671	0.111313
MGP_C57BL6NJ_G0001674	NA	0.267468	0.347171	-0.104083	4.86055e-05	8.55844e-05	0.799667	0.146791	0.186671	0.111313
MGP_C57BL6NJ_G0001675	NA	0.105775	0.240763	-0.151654	6.10822e-05	0.000104149	0.778538	0.146791	0.186671	0.111313
MGP_C57BL6NJ_G0001676	NA	0.095419	0.240763	-0.187699	6.57498e-05	0.000111139	0.729582	0.0370479	0.128002	0.181284
MGP_C57BL6NJ_G0001677	NA	0.163572	0.240763	-0.126492	3.60246e-05	6.76399e-05	0.797328	0.108884	0.186671	0.137963
MGP_C57BL6NJ_G0001678	NA	0.163572	0.240763	-0.126492	2.72704e-05	5.54351e-05	0.818456	0.146791	0.186671	0.111313
MGP_C57BL6NJ_G0001679	NA	0.395897	0.475278	-0.0810931	2.42487e-05	5.54351e-05	0.828501	0.0492685	0.160062	0.163398
MGP_C57BL6NJ_G0001680	NA	0.267468	0.347171	-0.104083	2.72704e-05	5.54351e-05	0.818456	0.146791	0.186671	0.111313
MGP_C57BL6NJ_G0001681	NA	0.163572	0.240763	-0.126492	2.72704e-05	5.54351e-05	0.818456	0.146791	0.186671	0.111313
MGP_C57BL6NJ_G0001682	NA	0.0534169	0.240763	-0.179218	6.08871e-05	0.000104049	0.769902	0.294165	0.33602	0.0750349
MGP_C57BL6NJ_G0001683	NA	0.200522	0.28361	-0.127122	1.96447e-05	5.54351e-05	0.81461	0.333555	0.375884	0.077644
MGP_C57BL6NJ_G0001684	NA	0.190687	0.272389	-0.131796	1.47667e-05	5.54351e-05	0.825781	0.275684	0.317272	0.0757551
MGP_C57BL6NJ_G0001685	NA	0.027979	0.162074	-0.205115	2.72704e-05	5.54351e-05	0.818456	0.146791	0.186671	0.111313
MGP_C57BL6NJ_G0001686	NA	0.0687354	0.240763	-0.214259	0.000620259	0.000897752	0.736889	0.810308	0.831201	-0.0219576
MGP_C57BL6NJ_G0001687	NA	0.479236	0.555639	-0.0602054	3.8881e-05	7.13887e-05	0.797481	0.181029	0.221976	0.0929826
MGP_C57BL6NJ_G0001688	NA	0.373057	0.453042	-0.0828247	0.000181976	0.000282704	0.790333	0.402654	0.444048	0.0518571
MGP_C57BL6NJ_G0001689	NA	0.00340048	0.0371549	0.419239	1.36159e-06	4.50661e-05	1.11229	0.000322328	0.00258927	0.380805
MGP_C57BL6NJ_G0001690	NA	0.857473	0.886196	-0.0230379	3.52481e-05	6.71048e-05	0.930037	0.0365307	0.126564	0.163576
MGP_C57BL6NJ_G0001691	NA	0.163572	0.240763	-0.126492	2.72704e-05	5.54351e-05	0.818456	0.146791	0.186671	0.111313
MGP_C57BL6NJ_G0001692	NA	0.163572	0.240763	-0.126492	2.72704e-05	5.54351e-05	0.818456	0.146791	0.186671	0.111313
MGP_C57BL6NJ_G0001693	NA	0.163572	0.240763	-0.126492	2.72704e-05	5.54351e-05	0.818456	0.146791	0.186671	0.111313
MGP_C57BL6NJ_G0001694	NA	0.996502	0.997643	-0.000399382	3.8276e-06	5.54351e-05	1.13862	0.0808394	0.186671	0.187671
MGP_C57BL6NJ_G0001695	NA	0.177857	0.257337	-0.109471	1.0793e-05	5.54351e-05	0.909791	0.0328885	0.116449	0.162251
MGP_C57BL6NJ_G0001696	NA	0.330699	0.413394	-0.0863902	5.41527e-05	9.37849e-05	0.834678	0.157771	0.198473	0.102969
MGP_C57BL6NJ_G0001697	NA	0.105775	0.240763	-0.151654	2.72704e-05	5.54351e-05	0.818456	0.146791	0.186671	0.111313
MGP_C57BL6NJ_G0001698	NA	0.119713	0.240763	-0.149531	2.72704e-05	5.54351e-05	0.818456	0.181029	0.221976	0.0929826
MGP_C57BL6NJ_G0001699	NA	0.163572	0.240763	-0.126492	2.72704e-05	5.54351e-05	0.818456	0.122847	0.186671	0.124884
MGP_C57BL6NJ_G0001700	NA	0.163572	0.240763	-0.126492	2.72704e-05	5.54351e-05	0.818456	0.146791	0.186671	0.111313
MGP_C57BL6NJ_G0001701	NA	0.163572	0.240763	-0.126492	2.72704e-05	5.54351e-05	0.818456	0.146791	0.186671	0.111313
MGP_C57BL6NJ_G0001702	NA	0.163572	0.240763	-0.126492	2.72704e-05	5.54351e-05	0.818456	0.10439	0.186671	0.124956
MGP_C57BL6NJ_G0001703	NA	0.254351	0.336068	-0.108756	2.72704e-05	5.54351e-05	0.818456	0.146791	0.186671	0.111313
MGP_C57BL6NJ_G0001704	NA	0.163572	0.240763	-0.126492	2.72704e-05	5.54351e-05	0.818456	0.146791	0.186671	0.111313
MGP_C57BL6NJ_G0001705	NA	0.254351	0.336068	-0.108756	2.72704e-05	5.54351e-05	0.818456	0.146791	0.186671	0.111313
MGP_C57BL6NJ_G0001706	NA	0.163572	0.240763	-0.126492	2.72704e-05	5.54351e-05	0.818456	0.146791	0.186671	0.111313
MGP_C57BL6NJ_G0001707	NA	0.267468	0.347171	-0.104083	2.72704e-05	5.54351e-05	0.818456	0.146791	0.186671	0.111313
MGP_C57BL6NJ_G0001708	NA	0.177857	0.257337	-0.109471	3.16441e-05	6.15611e-05	0.77834	0.146791	0.186671	0.111313
MGP_C57BL6NJ_G0001709	NA	0.163572	0.240763	-0.126492	2.72704e-05	5.54351e-05	0.818456	0.233476	0.276375	0.0866051
MGP_C57BL6NJ_G0001710	NA	0.00463854	0.0462246	-0.328427	0.0117421	0.0148806	0.418791	0.279236	0.320875	0.079915
MGP_C57BL6NJ_G0001711	NA	0.163572	0.240763	-0.126492	2.72704e-05	5.54351e-05	0.818456	0.146791	0.186671	0.111313
MGP_C57BL6NJ_G0001712	NA	0.163572	0.240763	-0.126492	2.72704e-05	5.54351e-05	0.818456	0.181029	0.221976	0.0929826
MGP_C57BL6NJ_G0001713	NA	0.702269	0.754529	0.0425299	4.40471e-05	7.92697e-05	0.794325	0.0589586	0.183687	0.209049
MGP_C57BL6NJ_G0001714	NA	0.0287108	0.164794	-0.358706	0.000720879	0.00103504	0.451719	0.0362119	0.125629	0.21118
MGP_C57BL6NJ_G0001715	NA	0.0272375	0.159252	-0.186258	1.3637e-05	5.54351e-05	0.835586	0.108152	0.186671	0.117235
MGP_C57BL6NJ_G0001716	NA	0.34136	0.423424	-0.0779412	1.39461e-05	5.54351e-05	0.846325	0.0786657	0.186671	0.138102
MGP_C57BL6NJ_G0001717	NA	0.81871	0.854103	0.0352607	0.0367102	0.0441949	0.580172	0.344735	0.386796	0.152087
MGP_C57BL6NJ_G0001718	NA	0.35036	0.431915	-0.118469	0.724834	0.745067	-0.0437249	0.147149	0.187092	-0.177067
MGP_C57BL6NJ_G0001719	NA	0.25806	0.339887	-0.109456	4.05049e-05	7.39572e-05	0.812412	0.188368	0.229891	0.100176
MGP_C57BL6NJ_G0001720	NA	0.710291	0.761785	0.035314	7.05943e-05	0.000118388	0.68754	0.182159	0.223161	0.0877129
MGP_C57BL6NJ_G0001721	NA	0.0721728	0.240763	-0.156972	3.8881e-05	7.13887e-05	0.797481	0.235954	0.27739	0.0933657
MGP_C57BL6NJ_G0001722	NA	0.163572	0.240763	-0.126492	1.6031e-05	5.54351e-05	0.841922	0.108884	0.186671	0.137963
MGP_C57BL6NJ_G0001723	NA	0.494968	0.569987	-0.0746247	5.80897e-05	9.97724e-05	0.789734	0.0427221	0.143327	0.194366
MGP_C57BL6NJ_G0001724	NA	0.163572	0.240763	-0.126492	2.72704e-05	5.54351e-05	0.818456	0.146791	0.186671	0.111313
MGP_C57BL6NJ_G0001725	NA	0.163572	0.240763	-0.126492	2.72704e-05	5.54351e-05	0.818456	0.122847	0.186671	0.124884
MGP_C57BL6NJ_G0001726	NA	0.0225579	0.140003	-0.23935	2.40126e-05	5.54351e-05	0.906043	0.158433	0.199202	0.162154
MGP_C57BL6NJ_G0001727	NA	0.942552	0.955644	0.00616219	3.79324e-05	7.06155e-05	0.788079	0.0926478	0.186671	0.143299
MGP_C57BL6NJ_G0001728	NA	0.101253	0.240763	-0.17645	2.62591e-05	5.54351e-05	0.86283	0.293461	0.335532	0.0707135
MGP_C57BL6NJ_G0001729	NA	0.0118078	0.0888273	-0.233219	6.82745e-05	0.000114924	0.723496	0.0892325	0.186671	0.118734
MGP_C57BL6NJ_G0001730	NA	0.818288	0.853749	-0.0242375	9.30455e-06	5.54351e-05	0.689616	0.628951	0.662446	0.0379427
MGP_C57BL6NJ_G0001731	NA	0.163572	0.240763	-0.126492	2.72704e-05	5.54351e-05	0.818456	0.146791	0.186671	0.111313
MGP_C57BL6NJ_G0001732	NA	0.26147	0.343434	-0.111423	4.88877e-05	8.59157e-05	0.85783	0.241361	0.283196	0.09246
MGP_C57BL6NJ_G0001733	NA	0.000860275	0.0144423	-0.538533	0.213653	0.236946	0.176855	0.49736	0.536413	-0.0633446
MGP_C57BL6NJ_G0001734	NA	0.163572	0.240763	-0.126492	2.72704e-05	5.54351e-05	0.818456	0.181029	0.221976	0.0929826
MGP_C57BL6NJ_G0001735	NA	0.163572	0.240763	-0.126492	2.72704e-05	5.54351e-05	0.818456	0.146791	0.186671	0.111313
MGP_C57BL6NJ_G0001736	NA	0.363264	0.443841	-0.097449	4.1473e-05	7.53465e-05	0.754123	0.108369	0.186671	0.127876
MGP_C57BL6NJ_G0001737	NA	0.163572	0.240763	-0.126492	2.72704e-05	5.54351e-05	0.818456	0.146791	0.186671	0.111313
MGP_C57BL6NJ_G0001738	NA	0.163572	0.240763	-0.126492	2.72704e-05	5.54351e-05	0.818456	0.146791	0.186671	0.111313
MGP_C57BL6NJ_G0001739	NA	0.163572	0.240763	-0.126492	2.72704e-05	5.54351e-05	0.818456	0.146791	0.186671	0.111313
MGP_C57BL6NJ_G0001740	NA	0.163572	0.240763	-0.126492	2.72704e-05	5.54351e-05	0.818456	0.146791	0.186671	0.111313
MGP_C57BL6NJ_G0001741	NA	0.163572	0.240763	-0.126492	2.72704e-05	5.54351e-05	0.818456	0.146791	0.186671	0.111313
MGP_C57BL6NJ_G0001742	NA	0.138985	0.240763	-0.129288	1.18413e-05	5.54351e-05	0.816598	0.181029	0.221976	0.0929826
MGP_C57BL6NJ_G0001743	NA	0.918469	0.936215	0.0114284	1.96944e-05	5.54351e-05	0.708072	0.000316602	0.00255126	0.505219
MGP_C57BL6NJ_G0001744	NA	0.240536	0.324203	-0.119526	2.74869e-05	5.58337e-05	0.808098	0.0866915	0.186671	0.137491
MGP_C57BL6NJ_G0001745	NA	0.137961	0.240763	-0.139751	0.233559	0.257666	-0.146902	0.00447535	0.0226563	-0.347849
MGP_C57BL6NJ_G0001746	NA	0.584003	0.652248	-0.076607	0.000323345	0.000485479	0.845484	0.684596	0.715007	0.0634624
MGP_C57BL6NJ_G0001747	NA	0.0218754	0.137422	-0.251637	0.0150383	0.0188538	-0.290452	0.01813	0.0722146	-0.295256
MGP_C57BL6NJ_G0001748	NA	0.18191	0.261901	-0.131971	0.350985	0.378405	0.104753	0.151697	0.192024	0.128514
MGP_C57BL6NJ_G0001749	NA	0.127256	0.240763	-0.149473	2.27546e-05	5.54351e-05	0.781432	0.146791	0.186671	0.111313
MGP_C57BL6NJ_G0001750	NA	0.0763012	0.240763	-0.174693	5.43497e-05	9.40547e-05	0.759551	0.152228	0.192508	0.110277
MGP_C57BL6NJ_G0001751	NA	0.935338	0.949782	-0.00735142	0.000229512	0.000351569	0.744758	0.133697	0.186671	0.119174
MGP_C57BL6NJ_G0001752	NA	0.297146	0.378672	-0.0962704	5.94661e-05	0.00010185	0.731994	0.134994	0.186671	0.116048
MGP_C57BL6NJ_G0001753	NA	0.113168	0.240763	-0.154861	1.82864e-05	5.54351e-05	0.864594	0.0783379	0.186671	0.141075
MGP_C57BL6NJ_G0001754	NA	0.144905	0.240763	-0.126562	1.69796e-05	5.54351e-05	0.844358	0.181029	0.221976	0.0929826
MGP_C57BL6NJ_G0001755	NA	0.354594	0.435775	-0.0837691	2.72704e-05	5.54351e-05	0.818456	0.190242	0.231937	0.0912258
MGP_C57BL6NJ_G0001756	NA	0.0231006	0.14213	-0.33786	0.000607811	0.000880631	0.708646	0.941894	0.949146	0.00566838
MGP_C57BL6NJ_G0001757	NA	0.225521	0.309514	-0.106178	2.33524e-05	5.54351e-05	0.833562	0.122847	0.186671	0.124884
MGP_C57BL6NJ_G0001758	NA	0.0171809	0.116334	0.271567	0.000459764	0.000676195	0.512381	0.0578694	0.180953	0.264798
MGP_C57BL6NJ_G0001759	NA	0.232104	0.31469	0.124946	0.00251811	0.00340608	0.639513	0.000587988	0.00421118	0.372292
MGP_C57BL6NJ_G0001760	NA	0.416578	0.496034	-0.160884	0.20776	0.230771	0.149349	0.0260679	0.0967762	0.246671
MGP_C57BL6NJ_G0001761	NA	0.163572	0.240763	-0.126492	2.72704e-05	5.54351e-05	0.818456	0.146791	0.186671	0.111313
MGP_C57BL6NJ_G0001762	NA	0.254351	0.336068	-0.108756	2.72704e-05	5.54351e-05	0.818456	0.146791	0.186671	0.111313
MGP_C57BL6NJ_G0001763	NA	0.805354	0.84308	-0.0220952	2.0278e-06	5.54351e-05	0.930815	0.00724872	0.0339759	0.310492
MGP_C57BL6NJ_G0001764	NA	0.178921	0.258648	-0.129487	2.33255e-05	5.54351e-05	0.83371	0.258146	0.299351	0.0912931
MGP_C57BL6NJ_G0001765	NA	0.67669	0.732998	-0.0397374	8.38511e-06	5.54351e-05	0.805952	0.035054	0.12247	0.171281
MGP_C57BL6NJ_G0001766	NA	0.917891	0.935672	0.0134652	2.89141e-05	5.75914e-05	0.72584	0.185459	0.226772	0.098981
MGP_C57BL6NJ_G0001767	NA	0.527011	0.59928	-0.0733345	0.0253763	0.0310513	0.3645	0.835904	0.854428	0.0176713
MGP_C57BL6NJ_G0001768	NA	0.171361	0.24998	-0.133918	3.1765e-05	6.16561e-05	0.848183	0.146791	0.186671	0.111313
MGP_C57BL6NJ_G0001769	NA	0.0198063	0.128266	0.291351	7.27974e-05	0.00012175	0.880417	8.09851e-06	0.00014199	0.748763
MGP_C57BL6NJ_G0001770	NA	0.270851	0.350753	-0.0909682	0.000289629	0.000437429	0.639543	0.43309	0.473974	-0.0806119
MGP_C57BL6NJ_G0001771	NA	0.103469	0.240763	-0.211566	0.122371	0.139325	0.277891	0.168705	0.210482	-0.128484
MGP_C57BL6NJ_G0001772	NA	0.163572	0.240763	-0.126492	2.72704e-05	5.54351e-05	0.818456	0.146791	0.186671	0.111313
MGP_C57BL6NJ_G0001773	NA	0.0483739	0.236655	-0.300626	0.000237804	0.000363417	0.695475	0.585436	0.62075	0.0447112
MGP_C57BL6NJ_G0001774	NA	0.0282265	0.162902	-0.205655	1.00524e-05	5.54351e-05	0.880121	0.177133	0.219398	0.0856876
MGP_C57BL6NJ_G0001775	NA	0.116221	0.240763	-0.236119	1.37631e-05	5.54351e-05	0.824908	0.303901	0.345996	0.0726717
MGP_C57BL6NJ_G0001776	NA	0.53035	0.60251	-0.0858816	0.000263578	0.000400261	0.666469	0.169157	0.210937	0.11548
MGP_C57BL6NJ_G0001777	NA	0.22428	0.309514	-0.0976405	7.66065e-05	0.000127467	0.699093	0.304784	0.346934	-0.100954
MGP_C57BL6NJ_G0001778	NA	0.196136	0.278888	-0.139232	2.63376e-05	5.54351e-05	0.863289	0.093588	0.186671	0.127504
MGP_C57BL6NJ_G0001779	NA	0.202585	0.286153	-0.139745	0.00073192	0.00105027	0.661908	0.0889268	0.186671	0.129117
MGP_C57BL6NJ_G0001780	NA	0.923573	0.940368	-0.00961744	7.76247e-05	0.000128957	0.900881	0.000280607	0.00231336	0.592157
MGP_C57BL6NJ_G0001781	NA	0.0252935	0.151484	0.24702	0.01557	0.0194812	0.353718	0.677491	0.708217	0.0522537
MGP_C57BL6NJ_G0001782	NA	0.445192	0.524077	-0.0766889	3.93459e-06	5.54351e-05	0.832297	0.179398	0.221729	0.115513
MGP_C57BL6NJ_G0001783	NA	0.3484	0.429872	-0.0882469	1.68372e-06	5.15618e-05	1.06641	0.00628591	0.0302284	0.214736
MGP_C57BL6NJ_G0001784	NA	0.0247902	0.149253	-0.229265	7.66285e-05	0.000127493	0.733722	0.538699	0.576369	0.0403634
MGP_C57BL6NJ_G0001785	NA	0.863611	0.891508	-0.0153617	0.978019	0.979927	-0.00416016	0.934518	0.942591	0.00666962
MGP_C57BL6NJ_G0001786	NA	0.638818	0.699366	-0.038272	0.00236295	0.00320369	0.473929	0.397633	0.439076	0.101016
MGP_C57BL6NJ_G0001787	NA	0.128882	0.240763	-0.139237	2.72704e-05	5.54351e-05	0.818456	0.10439	0.186671	0.124956
MGP_C57BL6NJ_G0001788	NA	0.0799459	0.240763	-0.175174	2.72704e-05	5.54351e-05	0.818456	0.0891395	0.186671	0.141447
MGP_C57BL6NJ_G0001789	NA	0.163572	0.240763	-0.126492	2.72704e-05	5.54351e-05	0.818456	0.146791	0.186671	0.111313
MGP_C57BL6NJ_G0001790	NA	0.529747	0.601908	0.0673146	9.88882e-05	0.000160671	0.79202	0.020054	0.0782418	0.249208
MGP_C57BL6NJ_G0001791	NA	0.652352	0.711491	0.0345045	8.97317e-06	5.54351e-05	0.837323	0.356869	0.39893	0.0909831
MGP_C57BL6NJ_G0001792	NA	0.294495	0.375725	0.150078	0.735904	0.755671	0.0615243	0.759583	0.784691	-0.0457882
MGP_C57BL6NJ_G0001793	NA	0.905242	0.92574	-0.0109998	0.00115765	0.00162514	0.634956	0.123406	0.186671	0.142209
MGP_C57BL6NJ_G0001794	NA	0.163572	0.240763	-0.126492	2.72704e-05	5.54351e-05	0.818456	0.146791	0.186671	0.111313
MGP_C57BL6NJ_G0001795	NA	0.163572	0.240763	-0.126492	2.72704e-05	5.54351e-05	0.818456	0.333555	0.375884	0.077644
MGP_C57BL6NJ_G0001796	NA	0.354594	0.435775	-0.0837691	1.79989e-05	5.54351e-05	0.814457	0.146791	0.186671	0.111313
MGP_C57BL6NJ_G0001797	NA	0.163572	0.240763	-0.126492	2.72704e-05	5.54351e-05	0.818456	0.146791	0.186671	0.111313
MGP_C57BL6NJ_G0001798	NA	0.508834	0.582803	-0.0679746	2.31974e-06	5.54351e-05	0.984129	0.00613853	0.0296654	0.271337
MGP_C57BL6NJ_G0001799	NA	0.414811	0.494288	-0.0739951	0.000106251	0.000171563	0.700157	0.0182744	0.0726679	0.353071
MGP_C57BL6NJ_G0001800	NA	0.163572	0.240763	-0.126492	2.33524e-05	5.54351e-05	0.833562	0.036798	0.127297	0.25116
MGP_C57BL6NJ_G0001801	NA	0.954566	0.965039	0.00498789	3.62013e-05	6.79097e-05	0.777748	0.0466718	0.153362	0.149905
MGP_C57BL6NJ_G0001802	NA	0.198391	0.281303	-0.134548	4.86055e-05	8.55844e-05	0.799667	0.235954	0.27739	0.0933657
MGP_C57BL6NJ_G0001803	NA	0.200247	0.283504	-0.211221	0.0756847	0.0881761	0.328054	0.0105883	0.0463958	0.239144
MGP_C57BL6NJ_G0001804	NA	0.145344	0.240763	-0.144603	1.7619e-05	5.54351e-05	0.81202	0.374329	0.416184	0.0756043
MGP_C57BL6NJ_G0001805	NA	0.171361	0.24998	-0.133918	2.72704e-05	5.54351e-05	0.818456	0.108369	0.186671	0.127876
MGP_C57BL6NJ_G0001806	NA	0.820234	0.855389	-0.0230922	0.217269	0.240703	0.156248	0.0254332	0.0947537	-0.260108
MGP_C57BL6NJ_G0001807	NA	0.117092	0.240763	-0.184604	0.0264291	0.032277	0.302317	0.350589	0.392679	0.119332
MGP_C57BL6NJ_G0001808	NA	0.163572	0.240763	-0.126492	2.42867e-05	5.54351e-05	0.799469	0.146791	0.186671	0.111313
MGP_C57BL6NJ_G0001809	NA	0.200522	0.28361	-0.127122	3.18764e-05	6.18344e-05	0.760456	0.0891395	0.186671	0.141447
MGP_C57BL6NJ_G0001810	NA	0.163572	0.240763	-0.126492	2.72704e-05	5.54351e-05	0.818456	0.146791	0.186671	0.111313
MGP_C57BL6NJ_G0001811	NA	0.260577	0.3425	-0.106645	0.000258756	0.000393316	0.78001	0.104027	0.186671	0.125381
MGP_C57BL6NJ_G0001812	NA	0.267468	0.347171	-0.104083	2.72704e-05	5.54351e-05	0.818456	0.146791	0.186671	0.111313
MGP_C57BL6NJ_G0001813	NA	0.163572	0.240763	-0.126492	2.72704e-05	5.54351e-05	0.818456	0.146791	0.186671	0.111313
MGP_C57BL6NJ_G0001814	NA	0.168701	0.24688	-0.149446	3.84911e-05	7.13887e-05	0.840402	0.0844241	0.186671	0.142681
MGP_C57BL6NJ_G0001815	NA	0.171361	0.24998	-0.133918	2.72704e-05	5.54351e-05	0.818456	0.146791	0.186671	0.111313
MGP_C57BL6NJ_G0001816	NA	0.163572	0.240763	-0.126492	2.72704e-05	5.54351e-05	0.818456	0.146791	0.186671	0.111313
MGP_C57BL6NJ_G0001817	NA	0.111783	0.240763	-0.145419	0.000117987	0.000188784	0.720717	0.190242	0.231937	0.0912258
MGP_C57BL6NJ_G0001818	NA	0.163572	0.240763	-0.126492	2.72704e-05	5.54351e-05	0.818456	0.146791	0.186671	0.111313
MGP_C57BL6NJ_G0001819	NA	0.127256	0.240763	-0.149473	5.38781e-05	9.33958e-05	0.814463	0.173399	0.215612	0.0921012
MGP_C57BL6NJ_G0001820	NA	0.342755	0.424145	-0.0836645	2.72704e-05	5.54351e-05	0.818456	0.181029	0.221976	0.0929826
MGP_C57BL6NJ_G0001821	NA	0.102488	0.240763	-0.15734	3.27326e-05	6.32505e-05	0.822078	0.523631	0.561813	-0.0420509
MGP_C57BL6NJ_G0001822	NA	0.225521	0.309514	-0.106178	3.60246e-05	6.76399e-05	0.797328	0.093588	0.186671	0.127504
MGP_C57BL6NJ_G0001823	NA	0.163572	0.240763	-0.126492	3.60246e-05	6.76399e-05	0.797328	0.093588	0.186671	0.127504
MGP_C57BL6NJ_G0001824	NA	0.269028	0.348888	-0.121262	0.00878027	0.0112601	0.461791	0.0566258	0.177822	0.160225
MGP_C57BL6NJ_G0001825	NA	0.254351	0.336068	-0.108756	3.1765e-05	6.16561e-05	0.848183	0.122847	0.186671	0.124884
MGP_C57BL6NJ_G0001826	NA	0.000228523	0.00588447	0.726675	5.89289e-07	2.69989e-05	1.3486	2.0407e-05	0.000283429	0.753929
MGP_C57BL6NJ_G0001827	NA	0.00321276	0.0357333	-0.345366	0.0360151	0.043391	-0.326337	0.120306	0.186671	-0.190333
MGP_C57BL6NJ_G0001828	NA	0.498186	0.572971	-0.0725932	2.72704e-05	5.54351e-05	0.818456	0.0438803	0.146079	0.15771
MGP_C57BL6NJ_G0001829	NA	0.163572	0.240763	-0.126492	2.72704e-05	5.54351e-05	0.818456	0.146791	0.186671	0.111313
MGP_C57BL6NJ_G0001830	NA	0.174597	0.253853	-0.128682	1.01289e-05	5.54351e-05	0.86519	0.76189	0.786817	0.020343
MGP_C57BL6NJ_G0001831	NA	0.863006	0.890996	0.0160356	1.04287e-05	5.54351e-05	0.950666	0.024254	0.0913628	0.314351
MGP_C57BL6NJ_G0001832	NA	0.64878	0.708526	-0.061887	4.82626e-05	8.55844e-05	0.811435	0.000678821	0.00473401	0.281454
MGP_C57BL6NJ_G0001833	NA	0.0856298	0.240763	-0.175244	0.000144355	0.000227738	0.519646	0.46882	0.509025	0.0539429
MGP_C57BL6NJ_G0001834	NA	0.0223143	0.13899	-0.217754	3.05834e-05	5.99989e-05	0.812433	0.337338	0.379501	0.0629146
MGP_C57BL6NJ_G0001835	NA	0.0748648	0.240763	-0.202429	0.00233667	0.00317004	0.501557	0.166176	0.207736	0.115785
MGP_C57BL6NJ_G0001836	NA	0.489713	0.565175	-0.0516073	0.00178024	0.00244544	0.541603	0.0767045	0.186671	0.17169
MGP_C57BL6NJ_G0001837	NA	0.696704	0.749933	-0.0605487	0.00682303	0.00884311	0.323912	0.00378942	0.0197206	0.431409
MGP_C57BL6NJ_G0001838	NA	0.0935486	0.240763	-0.162276	4.43635e-05	7.97624e-05	0.826749	0.10439	0.186671	0.124956
MGP_C57BL6NJ_G0001839	NA	0.510019	0.583916	0.0623151	3.56956e-05	6.76399e-05	0.847085	0.00144709	0.00890284	0.393054
MGP_C57BL6NJ_G0001840	NA	0.613927	0.67888	-0.0437819	6.79241e-07	2.94362e-05	0.97721	0.485238	0.524757	0.0504404
MGP_C57BL6NJ_G0001841	NA	0.991453	0.993774	0.00112475	1.38088e-05	5.54351e-05	0.974502	0.0197255	0.0771764	0.24387
MGP_C57BL6NJ_G0001842	NA	0.163572	0.240763	-0.126492	2.88782e-05	5.75339e-05	0.846523	0.0730015	0.186671	0.153698
MGP_C57BL6NJ_G0001843	NA	0.455988	0.534139	-0.124611	0.445915	0.473583	0.0882252	0.0519892	0.166688	-0.297742
MGP_C57BL6NJ_G0001844	NA	0.196531	0.279089	-0.131737	3.8881e-05	7.13887e-05	0.797481	0.093588	0.186671	0.127504
MGP_C57BL6NJ_G0001845	NA	0.497593	0.572416	-0.145056	0.225937	0.249707	-0.175576	0.000123224	0.00118072	-0.471801
MGP_C57BL6NJ_G0001846	NA	0.00520993	0.0501978	-0.260763	0.000122523	0.000195501	0.71486	0.952845	0.958676	0.00578747
MGP_C57BL6NJ_G0001847	NA	0.391814	0.471146	-0.0857104	1.56863e-05	5.54351e-05	0.850382	0.10439	0.186671	0.124956
MGP_C57BL6NJ_G0001848	NA	0.35973	0.440362	-0.078991	3.8881e-05	7.13887e-05	0.797481	0.10439	0.186671	0.124956
MGP_C57BL6NJ_G0001849	NA	0.262458	0.344531	-0.150477	3.12829e-05	6.1046e-05	0.757814	0.029407	0.10649	0.188269
MGP_C57BL6NJ_G0001850	NA	0.133548	0.240763	-0.118129	1.85349e-05	5.54351e-05	0.807982	0.224568	0.266914	0.094086
MGP_C57BL6NJ_G0001851	NA	0.215837	0.301125	0.122152	1.57327e-05	5.54351e-05	0.792751	0.136696	0.186671	0.117895
MGP_C57BL6NJ_G0001852	NA	0.163572	0.240763	-0.126492	2.72704e-05	5.54351e-05	0.818456	0.146791	0.186671	0.111313
MGP_C57BL6NJ_G0001853	NA	0.193421	0.27572	-0.117467	6.89479e-05	0.000115915	0.815215	0.046648	0.153331	0.16463
MGP_C57BL6NJ_G0001854	NA	0.93764	0.951602	0.00798539	4.65316e-05	8.30973e-05	0.86455	0.187704	0.229137	0.108195
MGP_C57BL6NJ_G0001855	NA	0.0137568	0.0992037	0.361119	0.000208618	0.000321444	0.700826	4.29185e-05	0.000512589	0.680407
MGP_C57BL6NJ_G0001856	NA	0.418583	0.498041	-0.0914873	0.0261698	0.0319794	0.28091	8.30153e-06	0.000144747	-0.463719
MGP_C57BL6NJ_G0001857	NA	0.979966	0.984806	0.00234338	9.74459e-06	5.54351e-05	0.897148	0.138193	0.186671	0.105286
MGP_C57BL6NJ_G0001858	NA	0.9164	0.9345	0.00908227	1.03297e-05	5.54351e-05	0.933949	0.0646467	0.186671	0.121935
MGP_C57BL6NJ_G0001859	NA	0.163572	0.240763	-0.126492	2.72704e-05	5.54351e-05	0.818456	0.146791	0.186671	0.111313
MGP_C57BL6NJ_G0001860	NA	0.163572	0.240763	-0.126492	2.72704e-05	5.54351e-05	0.818456	0.146791	0.186671	0.111313
MGP_C57BL6NJ_G0001861	NA	0.254351	0.336068	-0.108756	2.72704e-05	5.54351e-05	0.818456	0.146791	0.186671	0.111313
MGP_C57BL6NJ_G0001862	NA	0.316165	0.397961	-0.0861999	7.87312e-05	0.000130546	0.795523	0.0688378	0.186671	0.133097
MGP_C57BL6NJ_G0001863	NA	0.163572	0.240763	-0.126492	2.72704e-05	5.54351e-05	0.818456	0.146791	0.186671	0.111313
MGP_C57BL6NJ_G0001864	NA	0.163572	0.240763	-0.126492	2.72704e-05	5.54351e-05	0.818456	0.146791	0.186671	0.111313
MGP_C57BL6NJ_G0001865	NA	0.163572	0.240763	-0.126492	2.72704e-05	5.54351e-05	0.818456	0.146791	0.186671	0.111313
MGP_C57BL6NJ_G0001866	NA	0.124231	0.240763	0.134643	1.4245e-06	4.62422e-05	1.03091	0.00174984	0.0104198	0.31123
MGP_C57BL6NJ_G0001867	NA	0.113168	0.240763	-0.154861	3.77472e-05	7.03376e-05	0.829271	0.108369	0.186671	0.127876
MGP_C57BL6NJ_G0001868	NA	0.39037	0.469602	0.113463	3.21213e-05	6.21952e-05	1.04017	0.0114545	0.0495468	0.321104
MGP_C57BL6NJ_G0001869	NA	0.0857397	0.240763	0.360591	0.230306	0.254303	0.172431	8.75511e-06	0.000150359	0.784726
MGP_C57BL6NJ_G0001870	NA	0.163572	0.240763	-0.126492	2.33524e-05	5.54351e-05	0.833562	0.224568	0.266914	0.094086
MGP_C57BL6NJ_G0001871	NA	0.800538	0.83915	-0.0250025	7.73893e-05	0.000128629	0.768302	0.143201	0.186671	0.133842
MGP_C57BL6NJ_G0001872	NA	0.209684	0.294092	-0.122332	3.45336e-05	6.60133e-05	0.773522	0.176667	0.218939	0.102249
MGP_C57BL6NJ_G0001873	NA	0.652797	0.711884	-0.0808659	5.32356e-05	9.24341e-05	0.882559	0.0684782	0.186671	0.213485
MGP_C57BL6NJ_G0001874	NA	0.140248	0.240763	-0.176131	1.52891e-05	5.54351e-05	0.790133	0.160337	0.201301	0.123914
MGP_C57BL6NJ_G0001875	NA	0.163572	0.240763	-0.126492	2.72704e-05	5.54351e-05	0.818456	0.146791	0.186671	0.111313
MGP_C57BL6NJ_G0001876	NA	0.255911	0.337814	-0.110654	2.67989e-05	5.54351e-05	0.860911	0.093588	0.186671	0.127504
MGP_C57BL6NJ_G0001877	NA	0.13467	0.240763	-0.134563	3.8881e-05	7.13887e-05	0.797481	0.146791	0.186671	0.111313
MGP_C57BL6NJ_G0001878	NA	0.307474	0.389635	-0.0865398	3.60246e-05	6.76399e-05	0.797328	0.146791	0.186671	0.111313
MGP_C57BL6NJ_G0001879	NA	0.196531	0.279089	-0.131737	2.72704e-05	5.54351e-05	0.818456	0.146791	0.186671	0.111313
MGP_C57BL6NJ_G0001880	NA	0.127256	0.240763	-0.149473	2.72704e-05	5.54351e-05	0.818456	0.190242	0.231937	0.0912258
MGP_C57BL6NJ_G0001881	NA	0.163572	0.240763	-0.126492	2.88625e-05	5.75136e-05	0.833387	0.10439	0.186671	0.124956
MGP_C57BL6NJ_G0001882	NA	0.36502	0.445061	-0.0918518	2.72704e-05	5.54351e-05	0.818456	0.146791	0.186671	0.111313
MGP_C57BL6NJ_G0001883	NA	0.0195044	0.127012	-0.237087	6.42577e-06	5.54351e-05	0.765654	0.130331	0.186671	0.109545
MGP_C57BL6NJ_G0001884	NA	0.0690983	0.240763	-0.197254	2.79858e-05	5.6735e-05	0.826932	0.0947059	0.186671	0.137863
MGP_C57BL6NJ_G0001885	NA	0.254351	0.336068	-0.108756	3.43832e-05	6.57783e-05	0.778494	0.124957	0.186671	0.106625
MGP_C57BL6NJ_G0001886	NA	0.318698	0.400695	-0.114137	0.000169193	0.000264063	0.736913	0.1234	0.186671	0.119826
MGP_C57BL6NJ_G0001887	NA	0.0799459	0.240763	-0.175174	8.90787e-05	0.000145863	0.796739	0.224568	0.266914	0.094086
MGP_C57BL6NJ_G0001888	NA	0.198577	0.281508	-0.129789	4.74147e-05	8.44317e-05	0.789587	0.173399	0.215612	0.0921012
MGP_C57BL6NJ_G0001889	NA	0.105775	0.240763	-0.151654	2.72704e-05	5.54351e-05	0.818456	0.258146	0.299351	0.0912931
MGP_C57BL6NJ_G0001890	NA	0.192031	0.274091	-0.122947	4.73764e-05	8.43782e-05	0.795476	0.046573	0.153206	0.132012
MGP_C57BL6NJ_G0001891	NA	0.349916	0.431432	-0.101504	7.46148e-05	0.00012444	0.751932	0.0892325	0.186671	0.118734
MGP_C57BL6NJ_G0001892	NA	0.0580979	0.240763	-0.198155	1.3637e-05	5.54351e-05	0.835586	0.294165	0.33602	0.0750349
MGP_C57BL6NJ_G0001893	NA	0.0938494	0.240763	-0.143048	7.1979e-05	0.000120516	0.780748	0.158572	0.199359	0.0989229
MGP_C57BL6NJ_G0001894	NA	0.163572	0.240763	-0.126492	2.72704e-05	5.54351e-05	0.818456	0.224568	0.266914	0.094086
MGP_C57BL6NJ_G0001895	NA	0.174675	0.253912	-0.127133	3.1765e-05	6.16561e-05	0.848183	0.173399	0.215612	0.0921012
MGP_C57BL6NJ_G0001896	NA	0.463192	0.541101	-0.0629312	2.42867e-05	5.54351e-05	0.799469	0.179247	0.221569	0.109929
MGP_C57BL6NJ_G0001897	NA	0.0708602	0.240763	-0.154861	2.79632e-05	5.67033e-05	0.830221	0.24435	0.286	0.0755385
MGP_C57BL6NJ_G0001898	NA	0.163572	0.240763	-0.126492	2.72704e-05	5.54351e-05	0.818456	0.149275	0.189368	0.106554
MGP_C57BL6NJ_G0001899	NA	0.382327	0.46163	0.226987	7.10874e-05	0.000119147	0.648539	0.308342	0.350528	0.10313
MGP_C57BL6NJ_G0001900	NA	0.556848	0.627177	-0.0537332	3.43832e-05	6.57783e-05	0.778494	0.202562	0.244728	0.0855248
MGP_C57BL6NJ_G0001901	NA	0.173727	0.252749	-0.124381	1.69014e-05	5.54351e-05	0.795623	0.224568	0.266914	0.094086
MGP_C57BL6NJ_G0001902	NA	0.163572	0.240763	-0.126492	2.72704e-05	5.54351e-05	0.818456	0.146791	0.186671	0.111313
MGP_C57BL6NJ_G0001903	NA	0.163572	0.240763	-0.126492	2.72704e-05	5.54351e-05	0.818456	0.146791	0.186671	0.111313
MGP_C57BL6NJ_G0001904	NA	0.163572	0.240763	-0.126492	2.72704e-05	5.54351e-05	0.818456	0.146791	0.186671	0.111313
MGP_C57BL6NJ_G0001905	NA	0.000866582	0.0145114	-0.439332	0.145547	0.164373	0.184802	0.148745	0.188935	0.140074
MGP_C57BL6NJ_G0001906	NA	0.00937267	0.0755716	-0.323049	6.80097e-05	0.000114573	-0.604019	0.689555	0.719437	-0.0460679
MGP_C57BL6NJ_G0001907	NA	0.163572	0.240763	-0.126492	2.72704e-05	5.54351e-05	0.818456	0.195016	0.236859	0.107856
MGP_C57BL6NJ_G0001908	NA	0.859732	0.88824	0.0206094	6.67714e-06	5.54351e-05	0.908964	0.00525121	0.0259698	0.30375
MGP_C57BL6NJ_G0001909	NA	0.789403	0.82987	-0.0240372	0.000104756	0.000169367	0.737603	0.360806	0.402783	0.0677078
MGP_C57BL6NJ_G0001910	NA	0.0816673	0.240763	0.248996	0.00289268	0.00388575	0.52758	0.0797786	0.186671	0.156542
MGP_C57BL6NJ_G0001911	NA	0.361396	0.442099	-0.081658	5.70419e-05	9.81679e-05	0.771499	0.130331	0.186671	0.109545
MGP_C57BL6NJ_G0001912	NA	0.429673	0.508958	-0.0618565	2.60212e-05	5.54351e-05	0.848358	0.093588	0.186671	0.127504
MGP_C57BL6NJ_G0001913	NA	0.523675	0.596245	-0.0652489	2.41531e-05	5.54351e-05	0.804221	0.0786657	0.186671	0.138102
MGP_C57BL6NJ_G0001914	NA	0.463449	0.541336	-0.0697634	2.89769e-06	5.54351e-05	0.90329	0.000569551	0.00410071	0.398763
MGP_C57BL6NJ_G0001915	NA	0.2417	0.325538	-0.141572	0.000132314	0.000210088	0.685881	0.0759289	0.186671	0.16813
MGP_C57BL6NJ_G0001916	NA	0.0110647	0.0847347	-0.338628	0.0827334	0.0959883	0.247477	0.204141	0.246412	0.135627
MGP_C57BL6NJ_G0001917	NA	0.0311768	0.174608	-0.200509	0.0205273	0.0253565	0.368855	0.317514	0.359823	-0.14903
MGP_C57BL6NJ_G0001918	NA	0.157132	0.240763	-0.129218	2.72704e-05	5.54351e-05	0.818456	0.146791	0.186671	0.111313
MGP_C57BL6NJ_G0001919	NA	0.958305	0.968009	0.00433763	1.88482e-05	5.54351e-05	0.840703	0.106899	0.186671	0.12392
MGP_C57BL6NJ_G0001920	NA	0.621641	0.685307	-0.0394472	9.83868e-06	5.54351e-05	0.934753	0.108884	0.186671	0.137963
MGP_C57BL6NJ_G0001921	NA	0.0365902	0.195103	-0.192651	0.0988012	0.113649	0.220527	0.575836	0.611882	-0.0737915
MGP_C57BL6NJ_G0001922	NA	0.778559	0.821116	0.0344378	3.34059e-07	1.85274e-05	1.24924	6.69713e-07	2.43568e-05	0.832566
MGP_C57BL6NJ_G0001923	NA	0.163572	0.240763	-0.126492	2.72704e-05	5.54351e-05	0.818456	0.181029	0.221976	0.0929826
MGP_C57BL6NJ_G0001924	NA	0.36502	0.445061	-0.0918518	0.000229651	0.000351769	0.803688	0.0249206	0.0933518	0.197147
MGP_C57BL6NJ_G0001925	NA	0.129455	0.240763	0.17741	7.21716e-06	5.54351e-05	0.884539	0.0347077	0.121622	0.24233
MGP_C57BL6NJ_G0001926	NA	0.0437035	0.220541	-0.278778	0.158165	0.177924	0.19692	0.354316	0.396378	0.100527
MGP_C57BL6NJ_G0001927	NA	0.00176604	0.0235722	-0.47944	0.241466	0.265811	0.131748	0.00396228	0.0204879	-0.265984
MGP_C57BL6NJ_G0001928	NA	0.462704	0.54062	-0.0742907	1.34983e-05	5.54351e-05	0.842868	0.00921029	0.0414402	0.189082
MGP_C57BL6NJ_G0001929	NA	0.682864	0.73809	0.0386521	0.000584396	0.000848445	0.724288	0.0105765	0.0463641	0.245545
MGP_C57BL6NJ_G0001930	NA	0.228648	0.310873	-0.197874	0.0127891	0.0161424	0.328549	0.037959	0.130489	-0.284091
MGP_C57BL6NJ_G0001931	NA	0.358469	0.439721	-0.0960302	0.842799	0.856322	-0.0220383	0.00905176	0.0408657	-0.325714
MGP_C57BL6NJ_G0001932	NA	0.287462	0.368503	-0.163573	0.0353353	0.0426057	0.251716	0.534179	0.572114	0.0477639
MGP_C57BL6NJ_G0001933	NA	0.0150722	0.105938	-0.221814	0.158349	0.178102	0.179916	0.706766	0.735676	0.0362544
MGP_C57BL6NJ_G0001934	NA	0.163572	0.240763	-0.126492	2.40972e-05	5.54351e-05	0.848493	0.146791	0.186671	0.111313
MGP_C57BL6NJ_G0001935	NA	0.163572	0.240763	-0.126492	2.72704e-05	5.54351e-05	0.818456	0.146791	0.186671	0.111313
MGP_C57BL6NJ_G0001936	NA	0.274026	0.354129	-0.10675	4.86939e-05	8.56117e-05	0.776352	0.275684	0.317272	0.0757551
MGP_C57BL6NJ_G0001937	NA	0.82543	0.859717	-0.0483722	0.0138881	0.0174704	0.51824	0.0554128	0.174894	0.352068
MGP_C57BL6NJ_G0001938	NA	0.20597	0.289779	-0.127063	5.38781e-05	9.33958e-05	0.814463	0.125286	0.186671	0.120874
MGP_C57BL6NJ_G0001939	NA	0.464682	0.542436	-0.0872469	0.00215046	0.00292796	0.627244	0.498273	0.537313	-0.0568617
MGP_C57BL6NJ_G0001940	NA	0.0942378	0.240763	-0.168745	0.000475673	0.000698195	0.800315	0.0085148	0.0388167	0.314486
MGP_C57BL6NJ_G0001941	NA	0.0782958	0.240763	-0.231162	0.000152997	0.000240366	0.71313	0.0580192	0.181297	0.180933
MGP_C57BL6NJ_G0001942	NA	0.163572	0.240763	-0.126492	2.72704e-05	5.54351e-05	0.818456	0.146791	0.186671	0.111313
MGP_C57BL6NJ_G0001943	NA	0.366609	0.446562	-0.168026	0.12973	0.14728	0.244207	1.19219e-05	0.000188517	-0.697895
MGP_C57BL6NJ_G0001944	NA	0.279309	0.359768	-0.190561	0.406445	0.434098	0.125118	7.93234e-06	0.000139613	-0.615856
MGP_C57BL6NJ_G0001945	NA	0.163572	0.240763	-0.126492	2.72704e-05	5.54351e-05	0.818456	0.122847	0.186671	0.124884
MGP_C57BL6NJ_G0001946	NA	0.0125165	0.0923334	-0.340574	0.000917816	0.00130278	-0.412154	0.000111235	0.00108792	-0.53549
MGP_C57BL6NJ_G0001947	NA	0.0986753	0.240763	-0.242358	0.000211691	0.000325874	0.605983	0.628291	0.661802	0.0434898
MGP_C57BL6NJ_G0001948	NA	0.163572	0.240763	-0.126492	2.72704e-05	5.54351e-05	0.818456	0.146791	0.186671	0.111313
MGP_C57BL6NJ_G0001949	NA	0.163572	0.240763	-0.126492	2.72704e-05	5.54351e-05	0.818456	0.146791	0.186671	0.111313
MGP_C57BL6NJ_G0001950	NA	0.163572	0.240763	-0.126492	2.72704e-05	5.54351e-05	0.818456	0.146791	0.186671	0.111313
MGP_C57BL6NJ_G0001951	NA	0.150648	0.240763	-0.129769	4.88692e-05	8.58868e-05	0.787092	0.0673328	0.186671	0.139024
MGP_C57BL6NJ_G0001952	NA	0.163572	0.240763	-0.126492	2.72704e-05	5.54351e-05	0.818456	0.146791	0.186671	0.111313
MGP_C57BL6NJ_G0001953	NA	0.163572	0.240763	-0.126492	2.72704e-05	5.54351e-05	0.818456	0.193548	0.235381	0.104936
MGP_C57BL6NJ_G0001954	NA	0.545081	0.615975	-0.0641407	3.72535e-05	6.96039e-05	0.712704	0.926947	0.936035	0.00616143
MGP_C57BL6NJ_G0001955	NA	0.105564	0.240763	-0.136659	3.43832e-05	6.57783e-05	0.778494	0.0635848	0.186671	0.141147
MGP_C57BL6NJ_G0001956	NA	0.482838	0.558979	-0.0660333	3.60246e-05	6.76399e-05	0.797328	0.351981	0.393948	0.076269
MGP_C57BL6NJ_G0001957	NA	0.34136	0.423424	-0.0779412	2.72704e-05	5.54351e-05	0.818456	0.181029	0.221976	0.0929826
MGP_C57BL6NJ_G0001958	NA	0.0183717	0.121837	-0.252606	0.00025275	0.000384741	0.530441	0.0191009	0.0752554	0.16607
MGP_C57BL6NJ_G0001959	NA	0.551951	0.62261	0.0535254	2.95643e-05	5.86647e-05	0.7936	0.0068888	0.0326249	0.250897
MGP_C57BL6NJ_G0001960	NA	0.178946	0.258675	-0.181262	1.85179e-05	5.54351e-05	0.869005	0.38902	0.430734	0.0584319
MGP_C57BL6NJ_G0001961	NA	0.128668	0.240763	-0.156899	1.81911e-05	5.54351e-05	0.756457	0.0743817	0.186671	0.141519
MGP_C57BL6NJ_G0001962	NA	0.876159	0.901789	-0.0153636	0.000116919	0.000187229	0.753843	0.127196	0.186671	0.121458
MGP_C57BL6NJ_G0001963	NA	0.429673	0.508958	-0.0618565	1.91145e-05	5.54351e-05	0.862158	0.0614992	0.186671	0.143
MGP_C57BL6NJ_G0001964	NA	0.30336	0.385253	-0.137239	2.45078e-05	5.54351e-05	0.813134	0.328739	0.371281	0.0833318
MGP_C57BL6NJ_G0001965	NA	0.624198	0.687406	0.05406	0.00701711	0.00908377	0.327393	0.233893	0.276796	0.113932
MGP_C57BL6NJ_G0001966	NA	3.92367e-05	0.00188157	0.690716	7.96202e-07	3.26237e-05	1.2536	7.4108e-07	2.59523e-05	0.907426
MGP_C57BL6NJ_G0001967	NA	0.495711	0.570651	-0.0630441	0.000144825	0.000228397	0.794694	0.0684146	0.186671	0.151008
MGP_C57BL6NJ_G0001968	NA	0.163572	0.240763	-0.126492	2.26867e-05	5.54351e-05	0.829406	0.176608	0.218907	0.107009
MGP_C57BL6NJ_G0001969	NA	0.245314	0.329434	-0.111482	1.56863e-05	5.54351e-05	0.850382	0.177133	0.219398	0.0856876
MGP_C57BL6NJ_G0001970	NA	0.0518965	0.240763	-0.262893	0.000224597	0.000344413	0.716736	0.330122	0.372638	0.106877
MGP_C57BL6NJ_G0001971	NA	0.160796	0.240763	-0.169941	3.60072e-05	6.76399e-05	0.763807	0.522738	0.560957	0.0917702
MGP_C57BL6NJ_G0001972	NA	0.346238	0.427641	0.070568	8.21619e-05	0.000135683	0.911543	0.000680477	0.00474396	0.65856
MGP_C57BL6NJ_G0001973	NA	0.585817	0.653741	0.0496659	3.54419e-05	6.74332e-05	0.894236	0.0225658	0.0861642	0.296782
MGP_C57BL6NJ_G0001974	NA	0.254351	0.336068	-0.108756	2.88625e-05	5.75136e-05	0.833387	0.235954	0.27739	0.0933657
MGP_C57BL6NJ_G0001975	NA	0.163572	0.240763	-0.126492	3.05834e-05	5.99989e-05	0.812433	0.164399	0.205734	0.107729
MGP_C57BL6NJ_G0001976	NA	0.793184	0.832907	-0.0264541	6.38724e-05	0.000108429	0.768477	0.311247	0.353536	0.0855719
MGP_C57BL6NJ_G0001977	NA	0.144905	0.240763	-0.126562	3.76647e-05	7.02094e-05	0.812258	0.258146	0.299351	0.0912931
MGP_C57BL6NJ_G0001978	NA	0.35973	0.440362	-0.078991	2.88625e-05	5.75136e-05	0.833387	0.180963	0.221976	0.107484
MGP_C57BL6NJ_G0001979	NA	0.228418	0.310612	-0.1014	2.42867e-05	5.54351e-05	0.799469	0.10439	0.186671	0.124956
MGP_C57BL6NJ_G0001980	NA	0.5764	0.645265	-0.0718517	3.98781e-06	5.54351e-05	1.07903	3.20678e-05	0.000407511	0.694541
MGP_C57BL6NJ_G0001981	NA	0.163572	0.240763	-0.126492	2.72704e-05	5.54351e-05	0.818456	0.146791	0.186671	0.111313
MGP_C57BL6NJ_G0001982	NA	0.254351	0.336068	-0.108756	1.56863e-05	5.54351e-05	0.850382	0.476796	0.516634	0.0549365
MGP_C57BL6NJ_G0001983	NA	0.0796719	0.240763	-0.174634	2.72704e-05	5.54351e-05	0.818456	0.146791	0.186671	0.111313
MGP_C57BL6NJ_G0001984	NA	0.163464	0.240763	-0.125069	4.19105e-05	7.60305e-05	0.814324	0.159914	0.200844	0.121558
MGP_C57BL6NJ_G0001985	NA	0.228418	0.310612	-0.1014	3.60246e-05	6.76399e-05	0.797328	0.10439	0.186671	0.124956
MGP_C57BL6NJ_G0001986	NA	0.163572	0.240763	-0.126492	2.72704e-05	5.54351e-05	0.818456	0.146791	0.186671	0.111313
MGP_C57BL6NJ_G0001987	NA	0.163572	0.240763	-0.126492	1.3637e-05	5.54351e-05	0.835586	0.146791	0.186671	0.111313
MGP_C57BL6NJ_G0001988	NA	0.337211	0.419404	-0.0884426	2.42867e-05	5.54351e-05	0.799469	0.146791	0.186671	0.111313
MGP_C57BL6NJ_G0001989	NA	0.163572	0.240763	-0.126492	2.72704e-05	5.54351e-05	0.818456	0.146791	0.186671	0.111313
MGP_C57BL6NJ_G0001990	NA	0.163572	0.240763	-0.126492	2.72704e-05	5.54351e-05	0.818456	0.146791	0.186671	0.111313
MGP_C57BL6NJ_G0001991	NA	0.163572	0.240763	-0.126492	2.72704e-05	5.54351e-05	0.818456	0.146791	0.186671	0.111313
MGP_C57BL6NJ_G0001992	NA	0.163572	0.240763	-0.126492	2.72704e-05	5.54351e-05	0.818456	0.146791	0.186671	0.111313
MGP_C57BL6NJ_G0001993	NA	0.163572	0.240763	-0.126492	2.72704e-05	5.54351e-05	0.818456	0.146791	0.186671	0.111313
MGP_C57BL6NJ_G0001994	NA	0.163572	0.240763	-0.126492	2.72704e-05	5.54351e-05	0.818456	0.146791	0.186671	0.111313
MGP_C57BL6NJ_G0001995	NA	0.163572	0.240763	-0.126492	2.72704e-05	5.54351e-05	0.818456	0.146791	0.186671	0.111313
MGP_C57BL6NJ_G0001996	NA	0.163572	0.240763	-0.126492	2.72704e-05	5.54351e-05	0.818456	0.146791	0.186671	0.111313
MGP_C57BL6NJ_G0001997	NA	0.163572	0.240763	-0.126492	2.72704e-05	5.54351e-05	0.818456	0.146791	0.186671	0.111313
MGP_C57BL6NJ_G0001998	NA	0.163572	0.240763	-0.126492	2.72704e-05	5.54351e-05	0.818456	0.146791	0.186671	0.111313
MGP_C57BL6NJ_G0001999	NA	0.163572	0.240763	-0.126492	2.72704e-05	5.54351e-05	0.818456	0.146791	0.186671	0.111313
MGP_C57BL6NJ_G0002000	NA	0.163572	0.240763	-0.126492	2.72704e-05	5.54351e-05	0.818456	0.146791	0.186671	0.111313
MGP_C57BL6NJ_G0002001	NA	0.163572	0.240763	-0.126492	2.72704e-05	5.54351e-05	0.818456	0.146791	0.186671	0.111313
MGP_C57BL6NJ_G0002002	NA	0.163572	0.240763	-0.126492	2.72704e-05	5.54351e-05	0.818456	0.146791	0.186671	0.111313
MGP_C57BL6NJ_G0002003	NA	0.163572	0.240763	-0.126492	2.72704e-05	5.54351e-05	0.818456	0.146791	0.186671	0.111313
MGP_C57BL6NJ_G0002004	NA	0.163572	0.240763	-0.126492	2.72704e-05	5.54351e-05	0.818456	0.146791	0.186671	0.111313
MGP_C57BL6NJ_G0002005	NA	0.163572	0.240763	-0.126492	2.72704e-05	5.54351e-05	0.818456	0.146791	0.186671	0.111313
MGP_C57BL6NJ_G0002006	NA	0.163572	0.240763	-0.126492	2.72704e-05	5.54351e-05	0.818456	0.146791	0.186671	0.111313
MGP_C57BL6NJ_G0002007	NA	0.163572	0.240763	-0.126492	2.72704e-05	5.54351e-05	0.818456	0.146791	0.186671	0.111313
MGP_C57BL6NJ_G0002008	NA	0.163572	0.240763	-0.126492	2.72704e-05	5.54351e-05	0.818456	0.146791	0.186671	0.111313
MGP_C57BL6NJ_G0002009	NA	0.163572	0.240763	-0.126492	2.72704e-05	5.54351e-05	0.818456	0.146791	0.186671	0.111313
MGP_C57BL6NJ_G0002010	NA	0.163572	0.240763	-0.126492	2.72704e-05	5.54351e-05	0.818456	0.146791	0.186671	0.111313
MGP_C57BL6NJ_G0002011	NA	0.267468	0.347171	-0.104083	3.40471e-05	6.53389e-05	0.793271	0.0555454	0.175165	0.16875
MGP_C57BL6NJ_G0002012	NA	0.333836	0.416745	0.0720711	0.00170428	0.00234659	0.419204	3.48904e-06	7.65149e-05	0.789961
MGP_C57BL6NJ_G0002013	NA	9.67252e-06	0.00075861	1.05027	2.40586e-06	5.54351e-05	0.954716	0.000109252	0.00107209	0.581308
MGP_C57BL6NJ_G0002014	NA	0.238332	0.321645	-0.104153	2.72704e-05	5.54351e-05	0.818456	0.108369	0.186671	0.127876
MGP_C57BL6NJ_G0002015	NA	0.163572	0.240763	-0.126492	2.72704e-05	5.54351e-05	0.818456	0.146791	0.186671	0.111313
MGP_C57BL6NJ_G0002016	NA	0.0619168	0.240763	-0.289876	8.91513e-05	0.000145976	0.681498	0.638716	0.671544	0.058326
MGP_C57BL6NJ_G0002017	NA	0.692612	0.746389	-0.0496861	1.67028e-05	5.54351e-05	0.776382	0.160013	0.200942	0.137381
MGP_C57BL6NJ_G0002018	NA	0.040666	0.209509	-0.217983	7.26385e-05	0.000121504	0.821818	0.0271159	0.0998194	0.303033
MGP_C57BL6NJ_G0002019	NA	0.126643	0.240763	-0.156957	2.72704e-05	5.54351e-05	0.818456	0.093588	0.186671	0.127504
MGP_C57BL6NJ_G0002020	NA	0.31382	0.395506	-0.0871698	9.89895e-06	5.54351e-05	0.831704	0.224568	0.266914	0.094086
MGP_C57BL6NJ_G0002021	NA	0.202984	0.286599	-0.118313	4.56067e-05	8.16794e-05	0.77155	0.0332651	0.117499	0.181907
MGP_C57BL6NJ_G0002022	NA	0.00165606	0.0227087	-0.317654	0.0008665	0.00123382	0.535901	0.00693461	0.032818	0.391406
MGP_C57BL6NJ_G0002023	NA	0.267468	0.347171	-0.104083	2.42867e-05	5.54351e-05	0.799469	0.146458	0.186671	0.12058
MGP_C57BL6NJ_G0002024	NA	0.492776	0.56786	-0.0612552	4.78036e-05	8.50542e-05	0.765784	0.0147126	0.0608233	0.238317
MGP_C57BL6NJ_G0002025	NA	0.00742306	0.0641663	-0.32031	0.99175	0.992668	-0.00146209	0.0034543	0.0182657	-0.356677
MGP_C57BL6NJ_G0002026	NA	0.133342	0.240763	-0.153472	2.6538e-05	5.54351e-05	0.771281	0.108369	0.186671	0.127876
[truncated: 39,098 more rows]
