# Supplementary material for: Loss of Cx43 in Murine Sertoli Cells Leads to Altered Prepubertal Sertoli Cell Maturation and Impairment of the Mitosis-Meiosis Switch
Source: Cells. 2020 Mar 10;9(3):676. doi: 10.3390/cells9030676 (PMC7140672; doi:10.3390/cells9030676)
Supplement: Supplementary file 1 [file cells-09-00676-s001.zip › Table S14_NGS_DiffAnalysis_timespecific_normalized SC .csv]

gene_id	gene_name	p.group.t8	q.group.t8	fc.group.t8	p.group.t10	q.group.t10	fc.group.t10	p.group.t12	q.group.t12	fc.group.t12
MGP_C57BL6NJ_G0000001_Gm17114	Gm17114	0.0158950823782361	0.109973593164895	-0.24233234046803	0.000152638919012532	0.000252353433689679	0.555784788362389	0.316434304041819	0.463402507703975	-0.0964529344141319
MGP_C57BL6NJ_G0000002_Gm29254	Gm29254	0.276588436311353	0.356811845656769	-0.117858908610958	1.82408608765898e-05	0.000130173356065871	0.746871713323017	0.00254739129962282	0.0168033312550193	-0.313580626883948
MGP_C57BL6NJ_G0000003_Igha	Igha	0.339264126624963	0.421612876078201	-0.0806936617254882	0.0002512686905644	0.000394731816545719	0.587405060386187	0.364784157644872	0.463402507703975	-0.0912916903645033
MGP_C57BL6NJ_G0000004_Ighe	Ighe	0.163572427785064	0.240762725714795	-0.126492013741812	6.65864732514964e-05	0.000130173356065871	0.667883601243408	0.364784157644872	0.463402507703975	-0.0912916903645033
MGP_C57BL6NJ_G0000005_Ighg2c	Ighg2c	0.254351229651561	0.336068431230396	-0.108756200768904	9.04458372210674e-05	0.000163458776265357	0.646754646503421	0.364784157644872	0.463402507703975	-0.0912916903645033
MGP_C57BL6NJ_G0000006_Ighg2b	Ighg2b	0.163572427785064	0.240762725714795	-0.126492013741812	6.65864732514964e-05	0.000130173356065871	0.667883601243408	0.485620675267453	0.564027608282458	-0.0743396154113295
MGP_C57BL6NJ_G0000007_Ighg1	Ighg1	0.484663863985841	0.560540069179549	-0.07570435749782	0.000108886686138119	0.000189510699200367	0.665227261986866	0.807839830709092	0.843833710925466	-0.0227146147204849
MGP_C57BL6NJ_G0000008_Ighg3	Ighg3	0.313109000844366	0.394815924389448	-0.0810866989080526	9.82462990751832e-05	0.000173348280658286	0.663471057300882	0.240924210707379	0.463402507703975	-0.124961060282296
MGP_C57BL6NJ_G0000009_Ighd	Ighd	0.912098336823912	0.931407761174117	-0.0170678746130562	0.000521239909490979	0.000776334452953675	0.623460674702062	0.234745796656109	0.463402507703975	0.197861611524184
MGP_C57BL6NJ_G0000010_Ighm	Ighm	0.095513322881582	0.240762725714795	0.785529721660842	0.455177319532967	0.483207767438492	0.194115582047549	0.0840225603334682	0.301974216180546	0.845303709734264
MGP_C57BL6NJ_G0000011_Iglc1	Iglc1	0.422613168351414	0.50200557407594	-0.0834456358078768	0.0011879628288452	0.00168594890451866	0.53687861194204	0.187758332942743	0.463402507703975	-0.144981391197062
MGP_C57BL6NJ_G0000012_Iglc3	Iglc3	0.45575134071652	0.533907609515887	-0.0971439687031649	1.88980624618519e-05	0.000130173356065871	0.732999574027588	0.407503211850702	0.505071460806693	-0.0758866160991539
MGP_C57BL6NJ_G0000013_Iglc4	Iglc4	0.163572427785064	0.240762725714795	-0.126492013741812	6.65864732514964e-05	0.000130173356065871	0.667883601243408	0.364784157644872	0.463402507703975	-0.0912916903645033
MGP_C57BL6NJ_G0000014_Iglc2	Iglc2	0.463981297916652	0.541849887769051	-0.0870726617197501	0.000150352866224851	0.000248974604853038	0.62440547535835	0.275260915202493	0.463402507703975	-0.111442704914244
MGP_C57BL6NJ_G0000015_Igkc	Igkc	0.587878850019729	0.65549018121604	0.128202515068615	0.0396451617970992	0.0477659693455112	0.446315584983726	0.136514933450229	0.442247691944195	-0.232756288524976
MGP_C57BL6NJ_G0000016	NA	0.163572427785064	0.240762725714795	-0.126492013741812	6.65864732514964e-05	0.000130173356065871	0.667883601243408	0.364784157644872	0.463402507703975	-0.0912916903645033
MGP_C57BL6NJ_G0000017_Ighd4-1	Ighd4-1	0.163572427785064	0.240762725714795	-0.126492013741812	6.65864732514964e-05	0.000130173356065871	0.667883601243408	0.364784157644872	0.463402507703975	-0.0912916903645033
MGP_C57BL6NJ_G0000018_Ighd3-2	Ighd3-2	0.163572427785064	0.240762725714795	-0.126492013741812	6.65864732514964e-05	0.000130173356065871	0.667883601243408	0.364784157644872	0.463402507703975	-0.0912916903645033
MGP_C57BL6NJ_G0000019	NA	0.163572427785064	0.240762725714795	-0.126492013741812	6.65864732514964e-05	0.000130173356065871	0.667883601243408	0.364784157644872	0.463402507703975	-0.0912916903645033
MGP_C57BL6NJ_G0000020_Ighd5-3	Ighd5-3	0.163572427785064	0.240762725714795	-0.126492013741812	6.65864732514964e-05	0.000130173356065871	0.667883601243408	0.364784157644872	0.463402507703975	-0.0912916903645033
MGP_C57BL6NJ_G0000021_Ighd2-4	Ighd2-4	0.163572427785064	0.240762725714795	-0.126492013741812	6.65864732514964e-05	0.000130173356065871	0.667883601243408	0.364784157644872	0.463402507703975	-0.0912916903645033
MGP_C57BL6NJ_G0000022_Ighd2-6	Ighd2-6	0.163572427785064	0.240762725714795	-0.126492013741812	6.65864732514964e-05	0.000130173356065871	0.667883601243408	0.364784157644872	0.463402507703975	-0.0912916903645033
MGP_C57BL6NJ_G0000023_Ighd5-8	Ighd5-8	0.163572427785064	0.240762725714795	-0.126492013741812	6.65864732514964e-05	0.000130173356065871	0.667883601243408	0.364784157644872	0.463402507703975	-0.0912916903645033
MGP_C57BL6NJ_G0000024_Ighd2-5	Ighd2-5	0.163572427785064	0.240762725714795	-0.126492013741812	6.65864732514964e-05	0.000130173356065871	0.667883601243408	0.364784157644872	0.463402507703975	-0.0912916903645033
MGP_C57BL6NJ_G0000025_Gm37327	Gm37327	0.163572427785064	0.240762725714795	-0.126492013741812	6.65864732514964e-05	0.000130173356065871	0.667883601243408	0.364784157644872	0.463402507703975	-0.0912916903645033
MGP_C57BL6NJ_G0000026_Ighd5-7	Ighd5-7	0.163572427785064	0.240762725714795	-0.126492013741812	6.65864732514964e-05	0.000130173356065871	0.667883601243408	0.364784157644872	0.463402507703975	-0.0912916903645033
MGP_C57BL6NJ_G0000027_Ighd5-5	Ighd5-5	0.163572427785064	0.240762725714795	-0.126492013741812	6.65864732514964e-05	0.000130173356065871	0.667883601243408	0.364784157644872	0.463402507703975	-0.0912916903645033
MGP_C57BL6NJ_G0000028_Ighd2-3	Ighd2-3	0.163572427785064	0.240762725714795	-0.126492013741812	6.65864732514964e-05	0.000130173356065871	0.667883601243408	0.364784157644872	0.463402507703975	-0.0912916903645033
MGP_C57BL6NJ_G0000029_Ighd1-1	Ighd1-1	0.163572427785064	0.240762725714795	-0.126492013741812	6.65864732514964e-05	0.000130173356065871	0.667883601243408	0.364784157644872	0.463402507703975	-0.0912916903645033
MGP_C57BL6NJ_G0000030_Ighd3-1	Ighd3-1	0.163572427785064	0.240762725714795	-0.126492013741812	6.65864732514964e-05	0.000130173356065871	0.667883601243408	0.364784157644872	0.463402507703975	-0.0912916903645033
MGP_C57BL6NJ_G0000031_Gm16968	Gm16968	0.163572427785064	0.240762725714795	-0.126492013741812	6.65864732514964e-05	0.000130173356065871	0.667883601243408	0.364784157644872	0.463402507703975	-0.0912916903645033
MGP_C57BL6NJ_G0000032	NA	0.163572427785064	0.240762725714795	-0.126492013741812	6.65864732514964e-05	0.000130173356065871	0.667883601243408	0.364784157644872	0.463402507703975	-0.0912916903645033
MGP_C57BL6NJ_G0000033	NA	0.163572427785064	0.240762725714795	-0.126492013741812	6.65864732514964e-05	0.000130173356065871	0.667883601243408	0.364784157644872	0.463402507703975	-0.0912916903645033
MGP_C57BL6NJ_G0000034_Ighj4	Ighj4	0.163572427785064	0.240762725714795	-0.126492013741812	6.65864732514964e-05	0.000130173356065871	0.667883601243408	0.364784157644872	0.463402507703975	-0.0912916903645033
MGP_C57BL6NJ_G0000035_Ighj3	Ighj3	0.163572427785064	0.240762725714795	-0.126492013741812	6.65864732514964e-05	0.000130173356065871	0.667883601243408	0.364784157644872	0.463402507703975	-0.0912916903645033
MGP_C57BL6NJ_G0000036_Ighj2	Ighj2	0.163572427785064	0.240762725714795	-0.126492013741812	6.65864732514964e-05	0.000130173356065871	0.667883601243408	0.364784157644872	0.463402507703975	-0.0912916903645033
MGP_C57BL6NJ_G0000037_Ighj1	Ighj1	0.163572427785064	0.240762725714795	-0.126492013741812	6.65864732514964e-05	0.000130173356065871	0.667883601243408	0.364784157644872	0.463402507703975	-0.0912916903645033
MGP_C57BL6NJ_G0000038_Iglj1	Iglj1	0.163572427785064	0.240762725714795	-0.126492013741812	6.65864732514964e-05	0.000130173356065871	0.667883601243408	0.364784157644872	0.463402507703975	-0.0912916903645033
MGP_C57BL6NJ_G0000039_Iglj3p	Iglj3p	0.163572427785064	0.240762725714795	-0.126492013741812	6.65864732514964e-05	0.000130173356065871	0.667883601243408	0.364784157644872	0.463402507703975	-0.0912916903645033
MGP_C57BL6NJ_G0000040_Iglj3	Iglj3	0.163572427785064	0.240762725714795	-0.126492013741812	6.65864732514964e-05	0.000130173356065871	0.667883601243408	0.364784157644872	0.463402507703975	-0.0912916903645033
MGP_C57BL6NJ_G0000041_Iglj4	Iglj4	0.163572427785064	0.240762725714795	-0.126492013741812	6.65864732514964e-05	0.000130173356065871	0.667883601243408	0.364784157644872	0.463402507703975	-0.0912916903645033
MGP_C57BL6NJ_G0000042_Iglj2	Iglj2	0.163572427785064	0.240762725714795	-0.126492013741812	6.65864732514964e-05	0.000130173356065871	0.667883601243408	0.364784157644872	0.463402507703975	-0.0912916903645033
MGP_C57BL6NJ_G0000043_Igkj1	Igkj1	0.163572427785064	0.240762725714795	-0.126492013741812	6.65864732514964e-05	0.000130173356065871	0.667883601243408	0.364784157644872	0.463402507703975	-0.0912916903645033
MGP_C57BL6NJ_G0000044_Igkj2	Igkj2	0.163572427785064	0.240762725714795	-0.126492013741812	6.65864732514964e-05	0.000130173356065871	0.667883601243408	0.364784157644872	0.463402507703975	-0.0912916903645033
MGP_C57BL6NJ_G0000045_Igkj3	Igkj3	0.163572427785064	0.240762725714795	-0.126492013741812	6.65864732514964e-05	0.000130173356065871	0.667883601243408	0.364784157644872	0.463402507703975	-0.0912916903645033
MGP_C57BL6NJ_G0000046_Igkj4	Igkj4	0.163572427785064	0.240762725714795	-0.126492013741812	6.65864732514964e-05	0.000130173356065871	0.667883601243408	0.364784157644872	0.463402507703975	-0.0912916903645033
MGP_C57BL6NJ_G0000047_Igkj5	Igkj5	0.163572427785064	0.240762725714795	-0.126492013741812	6.65864732514964e-05	0.000130173356065871	0.667883601243408	0.364784157644872	0.463402507703975	-0.0912916903645033
MGP_C57BL6NJ_G0000048_Ighv5-8	Ighv5-8	0.163572427785064	0.240762725714795	-0.126492013741812	6.65864732514964e-05	0.000130173356065871	0.667883601243408	0.364784157644872	0.463402507703975	-0.0912916903645033
MGP_C57BL6NJ_G0000049_Ighv1-13	Ighv1-13	0.163572427785064	0.240762725714795	-0.126492013741812	6.65864732514964e-05	0.000130173356065871	0.667883601243408	0.364784157644872	0.463402507703975	-0.0912916903645033
MGP_C57BL6NJ_G0000050_Gm17472	Gm17472	0.163572427785064	0.240762725714795	-0.126492013741812	6.65864732514964e-05	0.000130173356065871	0.667883601243408	0.364784157644872	0.463402507703975	-0.0912916903645033
MGP_C57BL6NJ_G0000051_Gm20730	Gm20730	0.163572427785064	0.240762725714795	-0.126492013741812	6.65864732514964e-05	0.000130173356065871	0.667883601243408	0.364784157644872	0.463402507703975	-0.0912916903645033
MGP_C57BL6NJ_G0000052_Ighv5-2	Ighv5-2	0.163572427785064	0.240762725714795	-0.126492013741812	6.65864732514964e-05	0.000130173356065871	0.667883601243408	0.364784157644872	0.463402507703975	-0.0912916903645033
MGP_C57BL6NJ_G0000053	NA	0.163572427785064	0.240762725714795	-0.126492013741812	6.65864732514964e-05	0.000130173356065871	0.667883601243408	0.364784157644872	0.463402507703975	-0.0912916903645033
MGP_C57BL6NJ_G0000054	NA	0.163572427785064	0.240762725714795	-0.126492013741812	6.65864732514964e-05	0.000130173356065871	0.667883601243408	0.364784157644872	0.463402507703975	-0.0912916903645033
MGP_C57BL6NJ_G0000055	NA	0.163572427785064	0.240762725714795	-0.126492013741812	6.65864732514964e-05	0.000130173356065871	0.667883601243408	0.364784157644872	0.463402507703975	-0.0912916903645033
MGP_C57BL6NJ_G0000056	NA	0.228418321076588	0.310611731231703	-0.101400274109369	6.65864732514964e-05	0.000130173356065871	0.667883601243408	0.364784157644872	0.463402507703975	-0.0912916903645033
MGP_C57BL6NJ_G0000057	NA	0.163572427785064	0.240762725714795	-0.126492013741812	6.65864732514964e-05	0.000130173356065871	0.667883601243408	0.364784157644872	0.463402507703975	-0.0912916903645033
MGP_C57BL6NJ_G0000058_Ighv2-3	Ighv2-3	0.163572427785064	0.240762725714795	-0.126492013741812	6.65864732514964e-05	0.000130173356065871	0.667883601243408	0.364784157644872	0.463402507703975	-0.0912916903645033
MGP_C57BL6NJ_G0000059_Ighv5-9	Ighv5-9	0.163572427785064	0.240762725714795	-0.126492013741812	8.59161932604468e-05	0.000158116420868953	0.663041287476815	0.364784157644872	0.463402507703975	-0.0912916903645033
MGP_C57BL6NJ_G0000060_Ighv5-9-1	Ighv5-9-1	0.163572427785064	0.240762725714795	-0.126492013741812	6.65864732514964e-05	0.000130173356065871	0.667883601243408	0.364784157644872	0.463402507703975	-0.0912916903645033
MGP_C57BL6NJ_G0000061_Ighv5-12-4	Ighv5-12-4	0.163572427785064	0.240762725714795	-0.126492013741812	6.65864732514964e-05	0.000130173356065871	0.667883601243408	0.364784157644872	0.463402507703975	-0.0912916903645033
MGP_C57BL6NJ_G0000062_Ighv2-9-1	Ighv2-9-1	0.163572427785064	0.240762725714795	-0.126492013741812	2.91214939597456e-05	0.000130173356065871	0.703177151470444	0.364784157644872	0.463402507703975	-0.0912916903645033
MGP_C57BL6NJ_G0000063_Ighv2-6-8	Ighv2-6-8	0.163572427785064	0.240762725714795	-0.126492013741812	6.65864732514964e-05	0.000130173356065871	0.667883601243408	0.364784157644872	0.463402507703975	-0.0912916903645033
MGP_C57BL6NJ_G0000064_Ighv2-7	Ighv2-7	0.163572427785064	0.240762725714795	-0.126492013741812	6.65864732514964e-05	0.000130173356065871	0.667883601243408	0.364784157644872	0.463402507703975	-0.0912916903645033
MGP_C57BL6NJ_G0000065_Ighv5-15	Ighv5-15	0.163572427785064	0.240762725714795	-0.126492013741812	6.65864732514964e-05	0.000130173356065871	0.667883601243408	0.364784157644872	0.463402507703975	-0.0912916903645033
MGP_C57BL6NJ_G0000066_Ighv5-16	Ighv5-16	0.163572427785064	0.240762725714795	-0.126492013741812	6.65864732514964e-05	0.000130173356065871	0.667883601243408	0.364784157644872	0.463402507703975	-0.0912916903645033
MGP_C57BL6NJ_G0000067_Ighv5-17	Ighv5-17	0.163572427785064	0.240762725714795	-0.126492013741812	6.65864732514964e-05	0.000130173356065871	0.667883601243408	0.364784157644872	0.463402507703975	-0.0912916903645033
MGP_C57BL6NJ_G0000068_Ighv2-9	Ighv2-9	0.163572427785064	0.240762725714795	-0.126492013741812	0.00018298321504535	0.000295669622895288	0.605819951734669	0.364784157644872	0.463402507703975	-0.0912916903645033
MGP_C57BL6NJ_G0000069_Ighv7-1	Ighv7-1	0.163572427785064	0.240762725714795	-0.126492013741812	6.65864732514964e-05	0.000130173356065871	0.667883601243408	0.364784157644872	0.463402507703975	-0.0912916903645033
MGP_C57BL6NJ_G0000070_Ighv7-2	Ighv7-2	0.163572427785064	0.240762725714795	-0.126492013741812	6.65864732514964e-05	0.000130173356065871	0.667883601243408	0.364784157644872	0.463402507703975	-0.0912916903645033
MGP_C57BL6NJ_G0000071_Ighv14-1	Ighv14-1	0.163572427785064	0.240762725714795	-0.126492013741812	6.65864732514964e-05	0.000130173356065871	0.667883601243408	0.231068349441722	0.463402507703975	-0.126336104876568
MGP_C57BL6NJ_G0000072_Ighv4-1	Ighv4-1	0.267467968656753	0.347171091778364	-0.104082710620643	6.65864732514964e-05	0.000130173356065871	0.667883601243408	0.364784157644872	0.463402507703975	-0.0912916903645033
MGP_C57BL6NJ_G0000073_Ighv11-1	Ighv11-1	0.163572427785064	0.240762725714795	-0.126492013741812	6.65864732514964e-05	0.000130173356065871	0.667883601243408	0.364784157644872	0.463402507703975	-0.0912916903645033
MGP_C57BL6NJ_G0000074_Ighv14-2	Ighv14-2	0.163572427785064	0.240762725714795	-0.126492013741812	6.65864732514964e-05	0.000130173356065871	0.667883601243408	0.364784157644872	0.463402507703975	-0.0912916903645033
MGP_C57BL6NJ_G0000075_Ighv11-2	Ighv11-2	0.163572427785064	0.240762725714795	-0.126492013741812	6.65864732514964e-05	0.000130173356065871	0.667883601243408	0.364784157644872	0.463402507703975	-0.0912916903645033
MGP_C57BL6NJ_G0000076_Ighv3-1	Ighv3-1	0.163572427785064	0.240762725714795	-0.126492013741812	6.65864732514964e-05	0.000130173356065871	0.667883601243408	0.364784157644872	0.463402507703975	-0.0912916903645033
MGP_C57BL6NJ_G0000077_Ighv14-3	Ighv14-3	0.163572427785064	0.240762725714795	-0.126492013741812	6.65864732514964e-05	0.000130173356065871	0.667883601243408	0.364784157644872	0.463402507703975	-0.0912916903645033
MGP_C57BL6NJ_G0000078_Ighv16-1	Ighv16-1	0.163572427785064	0.240762725714795	-0.126492013741812	6.65864732514964e-05	0.000130173356065871	0.667883601243408	0.364784157644872	0.463402507703975	-0.0912916903645033
MGP_C57BL6NJ_G0000079_Ighv9-1	Ighv9-1	0.163572427785064	0.240762725714795	-0.126492013741812	6.65864732514964e-05	0.000130173356065871	0.667883601243408	0.364784157644872	0.463402507703975	-0.0912916903645033
MGP_C57BL6NJ_G0000080_Ighv9-2	Ighv9-2	0.163572427785064	0.240762725714795	-0.126492013741812	6.65864732514964e-05	0.000130173356065871	0.667883601243408	0.364784157644872	0.463402507703975	-0.0912916903645033
MGP_C57BL6NJ_G0000081_Ighv9-3	Ighv9-3	0.228418321076588	0.310611731231703	-0.101400274109369	6.65864732514964e-05	0.000130173356065871	0.667883601243408	0.364784157644872	0.463402507703975	-0.0912916903645033
MGP_C57BL6NJ_G0000082_Ighv7-3	Ighv7-3	0.0721728168797685	0.240762725714795	-0.156972452293609	6.65864732514964e-05	0.000130173356065871	0.667883601243408	0.364784157644872	0.463402507703975	-0.0912916903645033
MGP_C57BL6NJ_G0000083_Ighv14-4	Ighv14-4	0.163572427785064	0.240762725714795	-0.126492013741812	6.65864732514964e-05	0.000130173356065871	0.667883601243408	0.364784157644872	0.463402507703975	-0.0912916903645033
MGP_C57BL6NJ_G0000084_Ighv3-3	Ighv3-3	0.163572427785064	0.240762725714795	-0.126492013741812	6.65864732514964e-05	0.000130173356065871	0.667883601243408	0.364784157644872	0.463402507703975	-0.0912916903645033
MGP_C57BL6NJ_G0000085_Ighv7-4	Ighv7-4	0.163572427785064	0.240762725714795	-0.126492013741812	6.65864732514964e-05	0.000130173356065871	0.667883601243408	0.364784157644872	0.463402507703975	-0.0912916903645033
MGP_C57BL6NJ_G0000086_Ighv3-4	Ighv3-4	0.163572427785064	0.240762725714795	-0.126492013741812	6.65864732514964e-05	0.000130173356065871	0.667883601243408	0.364784157644872	0.463402507703975	-0.0912916903645033
MGP_C57BL6NJ_G0000087_Ighv3-5	Ighv3-5	0.163572427785064	0.240762725714795	-0.126492013741812	6.65864732514964e-05	0.000130173356065871	0.667883601243408	0.364784157644872	0.463402507703975	-0.0912916903645033
MGP_C57BL6NJ_G0000088_Ighv3-6	Ighv3-6	0.163572427785064	0.240762725714795	-0.126492013741812	6.65864732514964e-05	0.000130173356065871	0.667883601243408	0.364784157644872	0.463402507703975	-0.0912916903645033
MGP_C57BL6NJ_G0000089_Ighv9-4	Ighv9-4	0.163572427785064	0.240762725714795	-0.126492013741812	6.65864732514964e-05	0.000130173356065871	0.667883601243408	0.364784157644872	0.463402507703975	-0.0912916903645033
MGP_C57BL6NJ_G0000090_Ighv3-8	Ighv3-8	0.267467968656753	0.347171091778364	-0.104082710620643	9.82133965458474e-05	0.000173348280658286	0.646908286841171	0.364784157644872	0.463402507703975	-0.0912916903645033
MGP_C57BL6NJ_G0000091_Ighv13-2	Ighv13-2	0.163572427785064	0.240762725714795	-0.126492013741812	6.65864732514964e-05	0.000130173356065871	0.667883601243408	0.364784157644872	0.463402507703975	-0.0912916903645033
MGP_C57BL6NJ_G0000092_Ighv12-3	Ighv12-3	0.163572427785064	0.240762725714795	-0.126492013741812	6.65864732514964e-05	0.000130173356065871	0.667883601243408	0.364784157644872	0.463402507703975	-0.0912916903645033
MGP_C57BL6NJ_G0000093_Ighv6-3	Ighv6-3	0.163572427785064	0.240762725714795	-0.126492013741812	6.65864732514964e-05	0.000130173356065871	0.667883601243408	0.364784157644872	0.463402507703975	-0.0912916903645033
MGP_C57BL6NJ_G0000094_Ighv6-4	Ighv6-4	0.163572427785064	0.240762725714795	-0.126492013741812	6.65864732514964e-05	0.000130173356065871	0.667883601243408	0.364784157644872	0.463402507703975	-0.0912916903645033
MGP_C57BL6NJ_G0000095_Ighv6-5	Ighv6-5	0.163572427785064	0.240762725714795	-0.126492013741812	6.65864732514964e-05	0.000130173356065871	0.667883601243408	0.364784157644872	0.463402507703975	-0.0912916903645033
MGP_C57BL6NJ_G0000096_Ighv6-6	Ighv6-6	0.228418321076588	0.310611731231703	-0.101400274109369	6.65864732514964e-05	0.000130173356065871	0.667883601243408	0.364784157644872	0.463402507703975	-0.0912916903645033
MGP_C57BL6NJ_G0000097_Ighv6-7	Ighv6-7	0.163572427785064	0.240762725714795	-0.126492013741812	6.65864732514964e-05	0.000130173356065871	0.667883601243408	0.364784157644872	0.463402507703975	-0.0912916903645033
MGP_C57BL6NJ_G0000098_Ighv8-2	Ighv8-2	0.163572427785064	0.240762725714795	-0.126492013741812	6.65864732514964e-05	0.000130173356065871	0.667883601243408	0.364784157644872	0.463402507703975	-0.0912916903645033
MGP_C57BL6NJ_G0000099_Ighv1-5	Ighv1-5	0.163572427785064	0.240762725714795	-0.126492013741812	9.04458372210674e-05	0.000163458776265357	0.646754646503421	0.364784157644872	0.463402507703975	-0.0912916903645033
MGP_C57BL6NJ_G0000100_Ighv10-1	Ighv10-1	0.163572427785064	0.240762725714795	-0.126492013741812	6.65864732514964e-05	0.000130173356065871	0.667883601243408	0.364784157644872	0.463402507703975	-0.0912916903645033
MGP_C57BL6NJ_G0000101_Ighv10-3	Ighv10-3	0.163572427785064	0.240762725714795	-0.126492013741812	6.65864732514964e-05	0.000130173356065871	0.667883601243408	0.364784157644872	0.463402507703975	-0.0912916903645033
MGP_C57BL6NJ_G0000102_Ighv1-4	Ighv1-4	0.163572427785064	0.240762725714795	-0.126492013741812	6.65864732514964e-05	0.000130173356065871	0.667883601243408	0.364784157644872	0.463402507703975	-0.0912916903645033
MGP_C57BL6NJ_G0000103_Ighv1-7	Ighv1-7	0.163572427785064	0.240762725714795	-0.126492013741812	6.65864732514964e-05	0.000130173356065871	0.667883601243408	0.364784157644872	0.463402507703975	-0.0912916903645033
MGP_C57BL6NJ_G0000104_Ighv15-2	Ighv15-2	0.163572427785064	0.240762725714795	-0.126492013741812	6.65864732514964e-05	0.000130173356065871	0.667883601243408	0.364784157644872	0.463402507703975	-0.0912916903645033
MGP_C57BL6NJ_G0000105_Ighv1-9	Ighv1-9	0.163572427785064	0.240762725714795	-0.126492013741812	6.65864732514964e-05	0.000130173356065871	0.667883601243408	0.364784157644872	0.463402507703975	-0.0912916903645033
MGP_C57BL6NJ_G0000106_Ighv1-11	Ighv1-11	0.163572427785064	0.240762725714795	-0.126492013741812	6.65864732514964e-05	0.000130173356065871	0.667883601243408	0.364784157644872	0.463402507703975	-0.0912916903645033
MGP_C57BL6NJ_G0000107_Ighv1-12	Ighv1-12	0.163572427785064	0.240762725714795	-0.126492013741812	6.65864732514964e-05	0.000130173356065871	0.667883601243408	0.364784157644872	0.463402507703975	-0.0912916903645033
MGP_C57BL6NJ_G0000108_Ighv1-24	Ighv1-24	0.163572427785064	0.240762725714795	-0.126492013741812	6.65864732514964e-05	0.000130173356065871	0.667883601243408	0.364784157644872	0.463402507703975	-0.0912916903645033
MGP_C57BL6NJ_G0000109_Ighv1-39	Ighv1-39	0.163572427785064	0.240762725714795	-0.126492013741812	6.65864732514964e-05	0.000130173356065871	0.667883601243408	0.364784157644872	0.463402507703975	-0.0912916903645033
MGP_C57BL6NJ_G0000110_Ighv1-42	Ighv1-42	0.163572427785064	0.240762725714795	-0.126492013741812	6.65864732514964e-05	0.000130173356065871	0.667883601243408	0.364784157644872	0.463402507703975	-0.0912916903645033
MGP_C57BL6NJ_G0000111_Ighv1-43	Ighv1-43	0.163572427785064	0.240762725714795	-0.126492013741812	6.65864732514964e-05	0.000130173356065871	0.667883601243408	0.364784157644872	0.463402507703975	-0.0912916903645033
MGP_C57BL6NJ_G0000112_Ighv1-47	Ighv1-47	0.163572427785064	0.240762725714795	-0.126492013741812	6.65864732514964e-05	0.000130173356065871	0.667883601243408	0.364784157644872	0.463402507703975	-0.0912916903645033
MGP_C57BL6NJ_G0000113_Ighv8-4	Ighv8-4	0.163572427785064	0.240762725714795	-0.126492013741812	6.65864732514964e-05	0.000130173356065871	0.667883601243408	0.364784157644872	0.463402507703975	-0.0912916903645033
MGP_C57BL6NJ_G0000114_Ighv1-49	Ighv1-49	0.163572427785064	0.240762725714795	-0.126492013741812	6.65864732514964e-05	0.000130173356065871	0.667883601243408	0.364784157644872	0.463402507703975	-0.0912916903645033
MGP_C57BL6NJ_G0000115_Ighv8-5	Ighv8-5	0.163572427785064	0.240762725714795	-0.126492013741812	6.65864732514964e-05	0.000130173356065871	0.667883601243408	0.364784157644872	0.463402507703975	-0.0912916903645033
MGP_C57BL6NJ_G0000116	NA	0.163572427785064	0.240762725714795	-0.126492013741812	6.65864732514964e-05	0.000130173356065871	0.667883601243408	0.364784157644872	0.463402507703975	-0.0912916903645033
MGP_C57BL6NJ_G0000117_Ighv1-54	Ighv1-54	0.163572427785064	0.240762725714795	-0.126492013741812	6.65864732514964e-05	0.000130173356065871	0.667883601243408	0.364784157644872	0.463402507703975	-0.0912916903645033
MGP_C57BL6NJ_G0000118	NA	0.163572427785064	0.240762725714795	-0.126492013741812	6.65864732514964e-05	0.000130173356065871	0.667883601243408	0.364784157644872	0.463402507703975	-0.0912916903645033
MGP_C57BL6NJ_G0000119_Ighv1-56	Ighv1-56	0.163572427785064	0.240762725714795	-0.126492013741812	6.65864732514964e-05	0.000130173356065871	0.667883601243408	0.364784157644872	0.463402507703975	-0.0912916903645033
MGP_C57BL6NJ_G0000120_Ighv8-8	Ighv8-8	0.163572427785064	0.240762725714795	-0.126492013741812	6.65864732514964e-05	0.000130173356065871	0.667883601243408	0.364784157644872	0.463402507703975	-0.0912916903645033
MGP_C57BL6NJ_G0000121	NA	0.163572427785064	0.240762725714795	-0.126492013741812	9.82133965458474e-05	0.000173348280658286	0.646908286841171	0.485620675267453	0.564027608282458	-0.0743396154113295
MGP_C57BL6NJ_G0000122_Ighv1-59	Ighv1-59	0.163572427785064	0.240762725714795	-0.126492013741812	6.65864732514964e-05	0.000130173356065871	0.667883601243408	0.364784157644872	0.463402507703975	-0.0912916903645033
MGP_C57BL6NJ_G0000123	NA	0.163572427785064	0.240762725714795	-0.126492013741812	6.65864732514964e-05	0.000130173356065871	0.667883601243408	0.364784157644872	0.463402507703975	-0.0912916903645033
MGP_C57BL6NJ_G0000124	NA	0.163572427785064	0.240762725714795	-0.126492013741812	6.65864732514964e-05	0.000130173356065871	0.667883601243408	0.364784157644872	0.463402507703975	-0.0912916903645033
MGP_C57BL6NJ_G0000125_Ighv1-64	Ighv1-64	0.163572427785064	0.240762725714795	-0.126492013741812	6.65864732514964e-05	0.000130173356065871	0.667883601243408	0.364784157644872	0.463402507703975	-0.0912916903645033
MGP_C57BL6NJ_G0000126	NA	0.163572427785064	0.240762725714795	-0.126492013741812	6.65864732514964e-05	0.000130173356065871	0.667883601243408	0.364784157644872	0.463402507703975	-0.0912916903645033
MGP_C57BL6NJ_G0000127_Ighv1-62-3	Ighv1-62-3	0.163572427785064	0.240762725714795	-0.126492013741812	6.65864732514964e-05	0.000130173356065871	0.667883601243408	0.364784157644872	0.463402507703975	-0.0912916903645033
MGP_C57BL6NJ_G0000128_Ighv8-11	Ighv8-11	0.163572427785064	0.240762725714795	-0.126492013741812	6.65864732514964e-05	0.000130173356065871	0.667883601243408	0.364784157644872	0.463402507703975	-0.0912916903645033
MGP_C57BL6NJ_G0000129_Ighv1-67	Ighv1-67	0.163572427785064	0.240762725714795	-0.126492013741812	6.65864732514964e-05	0.000130173356065871	0.667883601243408	0.364784157644872	0.463402507703975	-0.0912916903645033
MGP_C57BL6NJ_G0000130_Ighv8-12	Ighv8-12	0.163572427785064	0.240762725714795	-0.126492013741812	9.04458372210674e-05	0.000163458776265357	0.646754646503421	0.364784157644872	0.463402507703975	-0.0912916903645033
MGP_C57BL6NJ_G0000131_Ighv1-71	Ighv1-71	0.163572427785064	0.240762725714795	-0.126492013741812	6.65864732514964e-05	0.000130173356065871	0.667883601243408	0.364784157644872	0.463402507703975	-0.0912916903645033
MGP_C57BL6NJ_G0000132	NA	0.163572427785064	0.240762725714795	-0.126492013741812	6.65864732514964e-05	0.000130173356065871	0.667883601243408	0.364784157644872	0.463402507703975	-0.0912916903645033
MGP_C57BL6NJ_G0000133_Ighv1-74	Ighv1-74	0.163572427785064	0.240762725714795	-0.126492013741812	6.65864732514964e-05	0.000130173356065871	0.667883601243408	0.364784157644872	0.463402507703975	-0.0912916903645033
MGP_C57BL6NJ_G0000134_Ighv1-76	Ighv1-76	0.163572427785064	0.240762725714795	-0.126492013741812	6.65864732514964e-05	0.000130173356065871	0.667883601243408	0.364784157644872	0.463402507703975	-0.0912916903645033
MGP_C57BL6NJ_G0000135	NA	0.163572427785064	0.240762725714795	-0.126492013741812	6.65864732514964e-05	0.000130173356065871	0.667883601243408	0.364784157644872	0.463402507703975	-0.0912916903645033
MGP_C57BL6NJ_G0000136_Ighv1-77	Ighv1-77	0.163572427785064	0.240762725714795	-0.126492013741812	6.65864732514964e-05	0.000130173356065871	0.667883601243408	0.364784157644872	0.463402507703975	-0.0912916903645033
MGP_C57BL6NJ_G0000137	NA	0.163572427785064	0.240762725714795	-0.126492013741812	6.65864732514964e-05	0.000130173356065871	0.667883601243408	0.364784157644872	0.463402507703975	-0.0912916903645033
MGP_C57BL6NJ_G0000138_Ighv1-78	Ighv1-78	0.484663863985841	0.560540069179549	-0.07570435749782	6.65864732514964e-05	0.000130173356065871	0.667883601243408	0.364784157644872	0.463402507703975	-0.0912916903645033
MGP_C57BL6NJ_G0000139_Ighv1-80	Ighv1-80	0.163572427785064	0.240762725714795	-0.126492013741812	6.65864732514964e-05	0.000130173356065871	0.667883601243408	0.364784157644872	0.463402507703975	-0.0912916903645033
MGP_C57BL6NJ_G0000140_Ighv1-81	Ighv1-81	0.163572427785064	0.240762725714795	-0.126492013741812	6.65864732514964e-05	0.000130173356065871	0.667883601243408	0.364784157644872	0.463402507703975	-0.0912916903645033
MGP_C57BL6NJ_G0000141_Iglv3	Iglv3	0.163572427785064	0.240762725714795	-0.126492013741812	6.65864732514964e-05	0.000130173356065871	0.667883601243408	0.189488305346072	0.463402507703975	-0.127066657608055
MGP_C57BL6NJ_G0000142_Iglv2	Iglv2	0.163572427785064	0.240762725714795	-0.126492013741812	6.65864732514964e-05	0.000130173356065871	0.667883601243408	0.364784157644872	0.463402507703975	-0.0912916903645033
MGP_C57BL6NJ_G0000143	NA	0.163572427785064	0.240762725714795	-0.126492013741812	6.65864732514964e-05	0.000130173356065871	0.667883601243408	0.364784157644872	0.463402507703975	-0.0912916903645033
MGP_C57BL6NJ_G0000144_Igkv17-121	Igkv17-121	0.163572427785064	0.240762725714795	-0.126492013741812	6.65864732514964e-05	0.000130173356065871	0.667883601243408	0.364784157644872	0.463402507703975	-0.0912916903645033
MGP_C57BL6NJ_G0000145_Igkv6-20	Igkv6-20	0.163572427785064	0.240762725714795	-0.126492013741812	6.65864732514964e-05	0.000130173356065871	0.667883601243408	0.364784157644872	0.463402507703975	-0.0912916903645033
MGP_C57BL6NJ_G0000146_Igkv2-137	Igkv2-137	0.163572427785064	0.240762725714795	-0.126492013741812	6.65864732514964e-05	0.000130173356065871	0.667883601243408	0.364784157644872	0.463402507703975	-0.0912916903645033
MGP_C57BL6NJ_G0000147_Igkv1-135	Igkv1-135	0.0721728168797685	0.240762725714795	-0.156972452293609	6.65864732514964e-05	0.000130173356065871	0.667883601243408	0.364784157644872	0.463402507703975	-0.0912916903645033
MGP_C57BL6NJ_G0000148	NA	0.163572427785064	0.240762725714795	-0.126492013741812	2.88319669264554e-05	0.000130173356065871	0.686614381010733	0.262668694075599	0.463402507703975	-0.10962255388656
MGP_C57BL6NJ_G0000149_Igkv1-132	Igkv1-132	0.163572427785064	0.240762725714795	-0.126492013741812	6.65864732514964e-05	0.000130173356065871	0.667883601243408	0.364784157644872	0.463402507703975	-0.0912916903645033
MGP_C57BL6NJ_G0000150_Igkv1-131	Igkv1-131	0.163572427785064	0.240762725714795	-0.126492013741812	6.65864732514964e-05	0.000130173356065871	0.667883601243408	0.364784157644872	0.463402507703975	-0.0912916903645033
MGP_C57BL6NJ_G0000151_Igkv14-130	Igkv14-130	0.163572427785064	0.240762725714795	-0.126492013741812	6.65864732514964e-05	0.000130173356065871	0.667883601243408	0.364784157644872	0.463402507703975	-0.0912916903645033
MGP_C57BL6NJ_G0000152_Igkv9-129	Igkv9-129	0.163572427785064	0.240762725714795	-0.126492013741812	6.65864732514964e-05	0.000130173356065871	0.667883601243408	0.364784157644872	0.463402507703975	-0.0912916903645033
MGP_C57BL6NJ_G0000153_Igkv14-126	Igkv14-126	0.163572427785064	0.240762725714795	-0.126492013741812	6.65864732514964e-05	0.000130173356065871	0.667883601243408	0.364784157644872	0.463402507703975	-0.0912916903645033
MGP_C57BL6NJ_G0000154_Igkv11-125	Igkv11-125	0.163572427785064	0.240762725714795	-0.126492013741812	6.65864732514964e-05	0.000130173356065871	0.667883601243408	0.364784157644872	0.463402507703975	-0.0912916903645033
MGP_C57BL6NJ_G0000155_Igkv9-124	Igkv9-124	0.163572427785064	0.240762725714795	-0.126492013741812	6.65864732514964e-05	0.000130173356065871	0.667883601243408	0.364784157644872	0.463402507703975	-0.0912916903645033
MGP_C57BL6NJ_G0000156_Igkv9-123	Igkv9-123	0.163572427785064	0.240762725714795	-0.126492013741812	6.65864732514964e-05	0.000130173356065871	0.667883601243408	0.364784157644872	0.463402507703975	-0.0912916903645033
MGP_C57BL6NJ_G0000157_Igkv1-122	Igkv1-122	0.163572427785064	0.240762725714795	-0.126492013741812	6.65864732514964e-05	0.000130173356065871	0.667883601243408	0.364784157644872	0.463402507703975	-0.0912916903645033
MGP_C57BL6NJ_G0000158_Igkv9-120	Igkv9-120	0.163572427785064	0.240762725714795	-0.126492013741812	9.82133965458474e-05	0.000173348280658286	0.646908286841171	0.364784157644872	0.463402507703975	-0.0912916903645033
MGP_C57BL6NJ_G0000159_Igkv2-112	Igkv2-112	0.163572427785064	0.240762725714795	-0.126492013741812	6.65864732514964e-05	0.000130173356065871	0.667883601243408	0.364784157644872	0.463402507703975	-0.0912916903645033
MGP_C57BL6NJ_G0000160_Igkv14-111	Igkv14-111	0.163572427785064	0.240762725714795	-0.126492013741812	6.65864732514964e-05	0.000130173356065871	0.667883601243408	0.364784157644872	0.463402507703975	-0.0912916903645033
MGP_C57BL6NJ_G0000161_Igkv1-117	Igkv1-117	0.190686538284772	0.272389456513357	-0.13179556191408	0.000496525860679121	0.000741460095793388	0.590437934987089	0.364784157644872	0.463402507703975	-0.0912916903645033
MGP_C57BL6NJ_G0000162_Igkv1-110	Igkv1-110	0.0391834944034414	0.20439899681946	-0.185076520302401	6.65864732514964e-05	0.000130173356065871	0.667883601243408	0.287636142431791	0.463402507703975	-0.109239361131506
MGP_C57BL6NJ_G0000163_Igkv2-109	Igkv2-109	0.163572427785064	0.240762725714795	-0.126492013741812	6.65864732514964e-05	0.000130173356065871	0.667883601243408	0.364784157644872	0.463402507703975	-0.0912916903645033
MGP_C57BL6NJ_G0000164_Igkv16-104	Igkv16-104	0.228418321076588	0.310611731231703	-0.101400274109369	6.65864732514964e-05	0.000130173356065871	0.667883601243408	0.45760945747636	0.545049637199805	-0.0746524963221599
MGP_C57BL6NJ_G0000165_Igkv15-103	Igkv15-103	0.163572427785064	0.240762725714795	-0.126492013741812	6.59776223763939e-05	0.000130173356065871	0.648896387935083	0.364784157644872	0.463402507703975	-0.0912916903645033
MGP_C57BL6NJ_G0000166_Igkv20-101-2	Igkv20-101-2	0.163572427785064	0.240762725714795	-0.126492013741812	6.65864732514964e-05	0.000130173356065871	0.667883601243408	0.364784157644872	0.463402507703975	-0.0912916903645033
MGP_C57BL6NJ_G0000167_Igkv14-100	Igkv14-100	0.163572427785064	0.240762725714795	-0.126492013741812	9.04458372210674e-05	0.000163458776265357	0.646754646503421	0.262668694075599	0.463402507703975	-0.10962255388656
MGP_C57BL6NJ_G0000168_Igkv1-99	Igkv1-99	0.163572427785064	0.240762725714795	-0.126492013741812	6.65864732514964e-05	0.000130173356065871	0.667883601243408	0.364784157644872	0.463402507703975	-0.0912916903645033
MGP_C57BL6NJ_G0000169_Igkv12-98	Igkv12-98	0.254351229651561	0.336068431230396	-0.108756200768904	6.65864732514964e-05	0.000130173356065871	0.667883601243408	0.364784157644872	0.463402507703975	-0.0912916903645033
MGP_C57BL6NJ_G0000170_Igkv10-96	Igkv10-96	0.40441660303397	0.483581427246248	-0.0829846637980496	0.000126118158590313	0.000213242736920353	0.625779332101184	0.364784157644872	0.463402507703975	-0.0912916903645033
MGP_C57BL6NJ_G0000171_Igkv10-94	Igkv10-94	0.163572427785064	0.240762725714795	-0.126492013741812	6.65864732514964e-05	0.000130173356065871	0.667883601243408	0.364784157644872	0.463402507703975	-0.0912916903645033
MGP_C57BL6NJ_G0000172_Igkv19-93	Igkv19-93	0.163572427785064	0.240762725714795	-0.126492013741812	0.000238061798052335	0.000375729702160483	0.631235476840486	0.364784157644872	0.463402507703975	-0.0912916903645033
MGP_C57BL6NJ_G0000173_Igkv4-92	Igkv4-92	0.163572427785064	0.240762725714795	-0.126492013741812	6.65864732514964e-05	0.000130173356065871	0.667883601243408	0.364784157644872	0.463402507703975	-0.0912916903645033
MGP_C57BL6NJ_G0000174_Igkv4-91	Igkv4-91	0.163572427785064	0.240762725714795	-0.126492013741812	6.65864732514964e-05	0.000130173356065871	0.667883601243408	0.364784157644872	0.463402507703975	-0.0912916903645033
MGP_C57BL6NJ_G0000175_Igkv4-90	Igkv4-90	0.0721728168797685	0.240762725714795	-0.156972452293609	6.65864732514964e-05	0.000130173356065871	0.667883601243408	0.364784157644872	0.463402507703975	-0.0912916903645033
MGP_C57BL6NJ_G0000176_Igkv12-89	Igkv12-89	0.163572427785064	0.240762725714795	-0.126492013741812	6.65864732514964e-05	0.000130173356065871	0.667883601243408	0.364784157644872	0.463402507703975	-0.0912916903645033
MGP_C57BL6NJ_G0000177_Igkv1-88	Igkv1-88	0.228418321076588	0.310611731231703	-0.101400274109369	6.65864732514964e-05	0.000130173356065871	0.667883601243408	0.364784157644872	0.463402507703975	-0.0912916903645033
MGP_C57BL6NJ_G0000178_Gm42543	Gm42543	0.163572427785064	0.240762725714795	-0.126492013741812	6.65864732514964e-05	0.000130173356065871	0.667883601243408	0.364784157644872	0.463402507703975	-0.0912916903645033
MGP_C57BL6NJ_G0000179_Igkv4-86	Igkv4-86	0.163572427785064	0.240762725714795	-0.126492013741812	6.65864732514964e-05	0.000130173356065871	0.667883601243408	0.364784157644872	0.463402507703975	-0.0912916903645033
MGP_C57BL6NJ_G0000180_Igkv4-81	Igkv4-81	0.163572427785064	0.240762725714795	-0.126492013741812	6.65864732514964e-05	0.000130173356065871	0.667883601243408	0.364784157644872	0.463402507703975	-0.0912916903645033
MGP_C57BL6NJ_G0000181_Igkv4-80	Igkv4-80	0.163572427785064	0.240762725714795	-0.126492013741812	6.65864732514964e-05	0.000130173356065871	0.667883601243408	0.364784157644872	0.463402507703975	-0.0912916903645033
MGP_C57BL6NJ_G0000182_Igkv4-78	Igkv4-78	0.163572427785064	0.240762725714795	-0.126492013741812	6.65864732514964e-05	0.000130173356065871	0.667883601243408	0.364784157644872	0.463402507703975	-0.0912916903645033
MGP_C57BL6NJ_G0000183_Igkv4-79	Igkv4-79	0.163572427785064	0.240762725714795	-0.126492013741812	6.65864732514964e-05	0.000130173356065871	0.667883601243408	0.364784157644872	0.463402507703975	-0.0912916903645033
MGP_C57BL6NJ_G0000184_Igkv4-63	Igkv4-63	0.163572427785064	0.240762725714795	-0.126492013741812	6.65864732514964e-05	0.000130173356065871	0.667883601243408	0.364784157644872	0.463402507703975	-0.0912916903645033
MGP_C57BL6NJ_G0000185_Igkv4-57	Igkv4-57	0.163572427785064	0.240762725714795	-0.126492013741812	6.65864732514964e-05	0.000130173356065871	0.667883601243408	0.364784157644872	0.463402507703975	-0.0912916903645033
MGP_C57BL6NJ_G0000186_Igkv4-51	Igkv4-51	0.163572427785064	0.240762725714795	-0.126492013741812	6.65864732514964e-05	0.000130173356065871	0.667883601243408	0.364784157644872	0.463402507703975	-0.0912916903645033
MGP_C57BL6NJ_G0000187_Igkv4-58	Igkv4-58	0.163572427785064	0.240762725714795	-0.126492013741812	2.88319669264554e-05	0.000130173356065871	0.686614381010733	0.364784157644872	0.463402507703975	-0.0912916903645033
MGP_C57BL6NJ_G0000188_Igkv4-53	Igkv4-53	0.163572427785064	0.240762725714795	-0.126492013741812	6.65864732514964e-05	0.000130173356065871	0.667883601243408	0.364784157644872	0.463402507703975	-0.0912916903645033
MGP_C57BL6NJ_G0000189_Igkv4-57-1	Igkv4-57-1	0.163572427785064	0.240762725714795	-0.126492013741812	6.65864732514964e-05	0.000130173356065871	0.667883601243408	0.262668694075599	0.463402507703975	-0.10962255388656
MGP_C57BL6NJ_G0000190_Igkv4-50	Igkv4-50	0.163572427785064	0.240762725714795	-0.126492013741812	6.65864732514964e-05	0.000130173356065871	0.667883601243408	0.364784157644872	0.463402507703975	-0.0912916903645033
MGP_C57BL6NJ_G0000191_Igkv5-48	Igkv5-48	0.163572427785064	0.240762725714795	-0.126492013741812	7.02976174042358e-05	0.000133472912102651	0.685061788764411	0.364784157644872	0.463402507703975	-0.0912916903645033
MGP_C57BL6NJ_G0000192_Igkv12-46	Igkv12-46	0.163572427785064	0.240762725714795	-0.126492013741812	6.65864732514964e-05	0.000130173356065871	0.667883601243408	0.364784157644872	0.463402507703975	-0.0912916903645033
MGP_C57BL6NJ_G0000193_Igkv12-44	Igkv12-44	0.0721728168797685	0.240762725714795	-0.156972452293609	6.65864732514964e-05	0.000130173356065871	0.667883601243408	0.364784157644872	0.463402507703975	-0.0912916903645033
MGP_C57BL6NJ_G0000194_Igkv5-43	Igkv5-43	0.163572427785064	0.240762725714795	-0.126492013741812	6.65864732514964e-05	0.000130173356065871	0.667883601243408	0.364784157644872	0.463402507703975	-0.0912916903645033
MGP_C57BL6NJ_G0000195	NA	0.163572427785064	0.240762725714795	-0.126492013741812	5.9011014897956e-05	0.000130173356065871	0.684016601879051	0.364784157644872	0.463402507703975	-0.0912916903645033
MGP_C57BL6NJ_G0000196_Igkv12-41	Igkv12-41	0.0721728168797685	0.240762725714795	-0.156972452293609	6.65864732514964e-05	0.000130173356065871	0.667883601243408	0.364784157644872	0.463402507703975	-0.0912916903645033
MGP_C57BL6NJ_G0000197_Igkv5-39	Igkv5-39	0.119713298132178	0.240762725714795	-0.149531374886988	6.65864732514964e-05	0.000130173356065871	0.667883601243408	0.364784157644872	0.463402507703975	-0.0912916903645033
MGP_C57BL6NJ_G0000198_Igkv12-38	Igkv12-38	0.163572427785064	0.240762725714795	-0.126492013741812	6.65864732514964e-05	0.000130173356065871	0.667883601243408	0.364784157644872	0.463402507703975	-0.0912916903645033
MGP_C57BL6NJ_G0000199_Igkv5-37	Igkv5-37	0.163572427785064	0.240762725714795	-0.126492013741812	6.65864732514964e-05	0.000130173356065871	0.667883601243408	0.364784157644872	0.463402507703975	-0.0912916903645033
MGP_C57BL6NJ_G0000200_Igkv18-36	Igkv18-36	0.163572427785064	0.240762725714795	-0.126492013741812	6.65864732514964e-05	0.000130173356065871	0.667883601243408	0.364784157644872	0.463402507703975	-0.0912916903645033
MGP_C57BL6NJ_G0000201_Igkv1-35	Igkv1-35	0.163572427785064	0.240762725714795	-0.126492013741812	6.65864732514964e-05	0.000130173356065871	0.667883601243408	0.364784157644872	0.463402507703975	-0.0912916903645033
MGP_C57BL6NJ_G0000202_Igkv8-34	Igkv8-34	0.163572427785064	0.240762725714795	-0.126492013741812	6.65864732514964e-05	0.000130173356065871	0.667883601243408	0.364784157644872	0.463402507703975	-0.0912916903645033
MGP_C57BL6NJ_G0000203_Igkv7-33	Igkv7-33	0.163572427785064	0.240762725714795	-0.126492013741812	6.65864732514964e-05	0.000130173356065871	0.667883601243408	0.364784157644872	0.463402507703975	-0.0912916903645033
MGP_C57BL6NJ_G0000204_Igkv6-32	Igkv6-32	0.163572427785064	0.240762725714795	-0.126492013741812	6.65864732514964e-05	0.000130173356065871	0.667883601243408	0.364784157644872	0.463402507703975	-0.0912916903645033
MGP_C57BL6NJ_G0000205_Igkv8-30	Igkv8-30	0.484663863985841	0.560540069179549	-0.07570435749782	0.000265531022346852	0.00041486193831313	0.608296719497827	0.364784157644872	0.463402507703975	-0.0912916903645033
MGP_C57BL6NJ_G0000206_Igkv8-28	Igkv8-28	0.163572427785064	0.240762725714795	-0.126492013741812	6.65864732514964e-05	0.000130173356065871	0.667883601243408	0.364784157644872	0.463402507703975	-0.0912916903645033
MGP_C57BL6NJ_G0000207_Igkv8-27	Igkv8-27	0.163572427785064	0.240762725714795	-0.126492013741812	6.65864732514964e-05	0.000130173356065871	0.667883601243408	0.349202450916874	0.463402507703975	-0.0942152775342065
MGP_C57BL6NJ_G0000208_Igkv6-25	Igkv6-25	0.163572427785064	0.240762725714795	-0.126492013741812	6.65864732514964e-05	0.000130173356065871	0.667883601243408	0.364784157644872	0.463402507703975	-0.0912916903645033
MGP_C57BL6NJ_G0000209_Igkv6-17	Igkv6-17	0.163572427785064	0.240762725714795	-0.126492013741812	6.65864732514964e-05	0.000130173356065871	0.667883601243408	0.438998073810491	0.532103575750303	-0.0741949466194407
MGP_C57BL6NJ_G0000210_Igkv8-24	Igkv8-24	0.163572427785064	0.240762725714795	-0.126492013741812	6.65864732514964e-05	0.000130173356065871	0.667883601243408	0.364784157644872	0.463402507703975	-0.0912916903645033
MGP_C57BL6NJ_G0000211_Igkv8-19	Igkv8-19	0.163572427785064	0.240762725714795	-0.126492013741812	6.65864732514964e-05	0.000130173356065871	0.667883601243408	0.364784157644872	0.463402507703975	-0.0912916903645033
MGP_C57BL6NJ_G0000212_Igkv8-16	Igkv8-16	0.163572427785064	0.240762725714795	-0.126492013741812	6.65864732514964e-05	0.000130173356065871	0.667883601243408	0.364784157644872	0.463402507703975	-0.0912916903645033
MGP_C57BL6NJ_G0000213	NA	0.163572427785064	0.240762725714795	-0.126492013741812	6.65864732514964e-05	0.000130173356065871	0.667883601243408	0.364784157644872	0.463402507703975	-0.0912916903645033
MGP_C57BL6NJ_G0000214_Igkv6-15	Igkv6-15	0.163572427785064	0.240762725714795	-0.126492013741812	6.65864732514964e-05	0.000130173356065871	0.667883601243408	0.189488305346072	0.463402507703975	-0.127066657608055
MGP_C57BL6NJ_G0000215	NA	0.228418321076588	0.310611731231703	-0.101400274109369	9.82133965458474e-05	0.000173348280658286	0.646908286841171	0.364784157644872	0.463402507703975	-0.0912916903645033
MGP_C57BL6NJ_G0000216_Igkv6-14	Igkv6-14	0.163572427785064	0.240762725714795	-0.126492013741812	6.65864732514964e-05	0.000130173356065871	0.667883601243408	0.364784157644872	0.463402507703975	-0.0912916903645033
MGP_C57BL6NJ_G0000217_Igkv6-13	Igkv6-13	0.163572427785064	0.240762725714795	-0.126492013741812	6.65864732514964e-05	0.000130173356065871	0.667883601243408	0.364784157644872	0.463402507703975	-0.0912916903645033
MGP_C57BL6NJ_G0000218_Igkv3-12	Igkv3-12	0.163572427785064	0.240762725714795	-0.126492013741812	6.65864732514964e-05	0.000130173356065871	0.667883601243408	0.364784157644872	0.463402507703975	-0.0912916903645033
MGP_C57BL6NJ_G0000219_Igkv3-9	Igkv3-9	0.163572427785064	0.240762725714795	-0.126492013741812	6.65864732514964e-05	0.000130173356065871	0.667883601243408	0.364784157644872	0.463402507703975	-0.0912916903645033
MGP_C57BL6NJ_G0000220	NA	0.163572427785064	0.240762725714795	-0.126492013741812	6.65864732514964e-05	0.000130173356065871	0.667883601243408	0.364784157644872	0.463402507703975	-0.0912916903645033
MGP_C57BL6NJ_G0000221_Igkv3-7	Igkv3-7	0.163572427785064	0.240762725714795	-0.126492013741812	6.65864732514964e-05	0.000130173356065871	0.667883601243408	0.364784157644872	0.463402507703975	-0.0912916903645033
MGP_C57BL6NJ_G0000222	NA	0.163572427785064	0.240762725714795	-0.126492013741812	6.65864732514964e-05	0.000130173356065871	0.667883601243408	0.364784157644872	0.463402507703975	-0.0912916903645033
MGP_C57BL6NJ_G0000223_Igkv3-4	Igkv3-4	0.163572427785064	0.240762725714795	-0.126492013741812	6.65864732514964e-05	0.000130173356065871	0.667883601243408	0.364784157644872	0.463402507703975	-0.0912916903645033
MGP_C57BL6NJ_G0000224_Igkv3-3	Igkv3-3	0.163572427785064	0.240762725714795	-0.126492013741812	6.65864732514964e-05	0.000130173356065871	0.667883601243408	0.364784157644872	0.463402507703975	-0.0912916903645033
MGP_C57BL6NJ_G0000225_Igkv3-2	Igkv3-2	0.163572427785064	0.240762725714795	-0.126492013741812	6.65864732514964e-05	0.000130173356065871	0.667883601243408	0.292082856069229	0.463402507703975	-0.108519117744541
MGP_C57BL6NJ_G0000226_Igkv3-1	Igkv3-1	0.163572427785064	0.240762725714795	-0.126492013741812	6.65864732514964e-05	0.000130173356065871	0.667883601243408	0.364784157644872	0.463402507703975	-0.0912916903645033
MGP_C57BL6NJ_G0000245	NA	0.163572427785064	0.240762725714795	-0.126492013741812	6.65864732514964e-05	0.000130173356065871	0.667883601243408	0.364784157644872	0.463402507703975	-0.0912916903645033
MGP_C57BL6NJ_G0000246	NA	0.163572427785064	0.240762725714795	-0.126492013741812	6.65864732514964e-05	0.000130173356065871	0.667883601243408	0.364784157644872	0.463402507703975	-0.0912916903645033
MGP_C57BL6NJ_G0000247	NA	0.163572427785064	0.240762725714795	-0.126492013741812	6.65864732514964e-05	0.000130173356065871	0.667883601243408	0.364784157644872	0.463402507703975	-0.0912916903645033
MGP_C57BL6NJ_G0000248	NA	0.163572427785064	0.240762725714795	-0.126492013741812	6.65864732514964e-05	0.000130173356065871	0.667883601243408	0.364784157644872	0.463402507703975	-0.0912916903645033
MGP_C57BL6NJ_G0000249	NA	0.163572427785064	0.240762725714795	-0.126492013741812	6.65864732514964e-05	0.000130173356065871	0.667883601243408	0.364784157644872	0.463402507703975	-0.0912916903645033
MGP_C57BL6NJ_G0000250	NA	0.163572427785064	0.240762725714795	-0.126492013741812	6.65864732514964e-05	0.000130173356065871	0.667883601243408	0.364784157644872	0.463402507703975	-0.0912916903645033
MGP_C57BL6NJ_G0000251	NA	0.163572427785064	0.240762725714795	-0.126492013741812	6.65864732514964e-05	0.000130173356065871	0.667883601243408	0.364784157644872	0.463402507703975	-0.0912916903645033
MGP_C57BL6NJ_G0000252	NA	0.163572427785064	0.240762725714795	-0.126492013741812	6.65864732514964e-05	0.000130173356065871	0.667883601243408	0.364784157644872	0.463402507703975	-0.0912916903645033
MGP_C57BL6NJ_G0000253	NA	0.163572427785064	0.240762725714795	-0.126492013741812	6.65864732514964e-05	0.000130173356065871	0.667883601243408	0.364784157644872	0.463402507703975	-0.0912916903645033
MGP_C57BL6NJ_G0000254	NA	0.163572427785064	0.240762725714795	-0.126492013741812	6.65864732514964e-05	0.000130173356065871	0.667883601243408	0.364784157644872	0.463402507703975	-0.0912916903645033
MGP_C57BL6NJ_G0000255	NA	0.163572427785064	0.240762725714795	-0.126492013741812	6.65864732514964e-05	0.000130173356065871	0.667883601243408	0.364784157644872	0.463402507703975	-0.0912916903645033
MGP_C57BL6NJ_G0000256	NA	0.163572427785064	0.240762725714795	-0.126492013741812	6.65864732514964e-05	0.000130173356065871	0.667883601243408	0.364784157644872	0.463402507703975	-0.0912916903645033
MGP_C57BL6NJ_G0000257	NA	0.163572427785064	0.240762725714795	-0.126492013741812	6.65864732514964e-05	0.000130173356065871	0.667883601243408	0.364784157644872	0.463402507703975	-0.0912916903645033
MGP_C57BL6NJ_G0000258	NA	0.163572427785064	0.240762725714795	-0.126492013741812	6.65864732514964e-05	0.000130173356065871	0.667883601243408	0.364784157644872	0.463402507703975	-0.0912916903645033
MGP_C57BL6NJ_G0000259	NA	0.163572427785064	0.240762725714795	-0.126492013741812	6.65864732514964e-05	0.000130173356065871	0.667883601243408	0.364784157644872	0.463402507703975	-0.0912916903645033
MGP_C57BL6NJ_G0000260	NA	0.163572427785064	0.240762725714795	-0.126492013741812	6.65864732514964e-05	0.000130173356065871	0.667883601243408	0.364784157644872	0.463402507703975	-0.0912916903645033
MGP_C57BL6NJ_G0000261	NA	0.163572427785064	0.240762725714795	-0.126492013741812	6.65864732514964e-05	0.000130173356065871	0.667883601243408	0.364784157644872	0.463402507703975	-0.0912916903645033
MGP_C57BL6NJ_G0000262	NA	0.163572427785064	0.240762725714795	-0.126492013741812	6.65864732514964e-05	0.000130173356065871	0.667883601243408	0.364784157644872	0.463402507703975	-0.0912916903645033
MGP_C57BL6NJ_G0000263	NA	0.163572427785064	0.240762725714795	-0.126492013741812	6.65864732514964e-05	0.000130173356065871	0.667883601243408	0.364784157644872	0.463402507703975	-0.0912916903645033
MGP_C57BL6NJ_G0000264	NA	0.163572427785064	0.240762725714795	-0.126492013741812	6.65864732514964e-05	0.000130173356065871	0.667883601243408	0.364784157644872	0.463402507703975	-0.0912916903645033
MGP_C57BL6NJ_G0000265	NA	0.163572427785064	0.240762725714795	-0.126492013741812	6.65864732514964e-05	0.000130173356065871	0.667883601243408	0.364784157644872	0.463402507703975	-0.0912916903645033
MGP_C57BL6NJ_G0000266	NA	0.163572427785064	0.240762725714795	-0.126492013741812	6.65864732514964e-05	0.000130173356065871	0.667883601243408	0.364784157644872	0.463402507703975	-0.0912916903645033
MGP_C57BL6NJ_G0000267	NA	0.163572427785064	0.240762725714795	-0.126492013741812	6.65864732514964e-05	0.000130173356065871	0.667883601243408	0.364784157644872	0.463402507703975	-0.0912916903645033
MGP_C57BL6NJ_G0000268	NA	0.163572427785064	0.240762725714795	-0.126492013741812	6.65864732514964e-05	0.000130173356065871	0.667883601243408	0.364784157644872	0.463402507703975	-0.0912916903645033
MGP_C57BL6NJ_G0000269	NA	0.163572427785064	0.240762725714795	-0.126492013741812	6.65864732514964e-05	0.000130173356065871	0.667883601243408	0.364784157644872	0.463402507703975	-0.0912916903645033
MGP_C57BL6NJ_G0000270	NA	0.163572427785064	0.240762725714795	-0.126492013741812	6.65864732514964e-05	0.000130173356065871	0.667883601243408	0.364784157644872	0.463402507703975	-0.0912916903645033
MGP_C57BL6NJ_G0000271	NA	0.163572427785064	0.240762725714795	-0.126492013741812	6.65864732514964e-05	0.000130173356065871	0.667883601243408	0.364784157644872	0.463402507703975	-0.0912916903645033
MGP_C57BL6NJ_G0000272	NA	0.163572427785064	0.240762725714795	-0.126492013741812	6.65864732514964e-05	0.000130173356065871	0.667883601243408	0.364784157644872	0.463402507703975	-0.0912916903645033
MGP_C57BL6NJ_G0000273	NA	0.163572427785064	0.240762725714795	-0.126492013741812	6.65864732514964e-05	0.000130173356065871	0.667883601243408	0.364784157644872	0.463402507703975	-0.0912916903645033
MGP_C57BL6NJ_G0000274	NA	0.163572427785064	0.240762725714795	-0.126492013741812	6.65864732514964e-05	0.000130173356065871	0.667883601243408	0.364784157644872	0.463402507703975	-0.0912916903645033
MGP_C57BL6NJ_G0000275	NA	0.163572427785064	0.240762725714795	-0.126492013741812	6.65864732514964e-05	0.000130173356065871	0.667883601243408	0.364784157644872	0.463402507703975	-0.0912916903645033
MGP_C57BL6NJ_G0000276	NA	0.163572427785064	0.240762725714795	-0.126492013741812	6.65864732514964e-05	0.000130173356065871	0.667883601243408	0.364784157644872	0.463402507703975	-0.0912916903645033
MGP_C57BL6NJ_G0000277	NA	0.163572427785064	0.240762725714795	-0.126492013741812	6.65864732514964e-05	0.000130173356065871	0.667883601243408	0.364784157644872	0.463402507703975	-0.0912916903645033
MGP_C57BL6NJ_G0000278	NA	0.163572427785064	0.240762725714795	-0.126492013741812	6.65864732514964e-05	0.000130173356065871	0.667883601243408	0.364784157644872	0.463402507703975	-0.0912916903645033
MGP_C57BL6NJ_G0000279	NA	0.163572427785064	0.240762725714795	-0.126492013741812	6.65864732514964e-05	0.000130173356065871	0.667883601243408	0.364784157644872	0.463402507703975	-0.0912916903645033
MGP_C57BL6NJ_G0000280	NA	0.163572427785064	0.240762725714795	-0.126492013741812	6.65864732514964e-05	0.000130173356065871	0.667883601243408	0.364784157644872	0.463402507703975	-0.0912916903645033
MGP_C57BL6NJ_G0000281	NA	0.163572427785064	0.240762725714795	-0.126492013741812	6.65864732514964e-05	0.000130173356065871	0.667883601243408	0.364784157644872	0.463402507703975	-0.0912916903645033
MGP_C57BL6NJ_G0000282	NA	0.163572427785064	0.240762725714795	-0.126492013741812	6.65864732514964e-05	0.000130173356065871	0.667883601243408	0.364784157644872	0.463402507703975	-0.0912916903645033
MGP_C57BL6NJ_G0000283	NA	0.163572427785064	0.240762725714795	-0.126492013741812	6.65864732514964e-05	0.000130173356065871	0.667883601243408	0.364784157644872	0.463402507703975	-0.0912916903645033
MGP_C57BL6NJ_G0000284	NA	0.163572427785064	0.240762725714795	-0.126492013741812	6.65864732514964e-05	0.000130173356065871	0.667883601243408	0.364784157644872	0.463402507703975	-0.0912916903645033
MGP_C57BL6NJ_G0000285	NA	0.163572427785064	0.240762725714795	-0.126492013741812	6.65864732514964e-05	0.000130173356065871	0.667883601243408	0.364784157644872	0.463402507703975	-0.0912916903645033
MGP_C57BL6NJ_G0000286	NA	0.163572427785064	0.240762725714795	-0.126492013741812	6.65864732514964e-05	0.000130173356065871	0.667883601243408	0.364784157644872	0.463402507703975	-0.0912916903645033
MGP_C57BL6NJ_G0000287	NA	0.163572427785064	0.240762725714795	-0.126492013741812	6.65864732514964e-05	0.000130173356065871	0.667883601243408	0.364784157644872	0.463402507703975	-0.0912916903645033
MGP_C57BL6NJ_G0000288	NA	0.163572427785064	0.240762725714795	-0.126492013741812	6.65864732514964e-05	0.000130173356065871	0.667883601243408	0.364784157644872	0.463402507703975	-0.0912916903645033
MGP_C57BL6NJ_G0000289	NA	0.163572427785064	0.240762725714795	-0.126492013741812	6.65864732514964e-05	0.000130173356065871	0.667883601243408	0.364784157644872	0.463402507703975	-0.0912916903645033
MGP_C57BL6NJ_G0000290	NA	0.163572427785064	0.240762725714795	-0.126492013741812	6.65864732514964e-05	0.000130173356065871	0.667883601243408	0.364784157644872	0.463402507703975	-0.0912916903645033
MGP_C57BL6NJ_G0000291	NA	0.163572427785064	0.240762725714795	-0.126492013741812	6.65864732514964e-05	0.000130173356065871	0.667883601243408	0.364784157644872	0.463402507703975	-0.0912916903645033
MGP_C57BL6NJ_G0000292	NA	0.163572427785064	0.240762725714795	-0.126492013741812	6.65864732514964e-05	0.000130173356065871	0.667883601243408	0.364784157644872	0.463402507703975	-0.0912916903645033
MGP_C57BL6NJ_G0000293	NA	0.163572427785064	0.240762725714795	-0.126492013741812	6.65864732514964e-05	0.000130173356065871	0.667883601243408	0.364784157644872	0.463402507703975	-0.0912916903645033
MGP_C57BL6NJ_G0000294	NA	0.163572427785064	0.240762725714795	-0.126492013741812	6.65864732514964e-05	0.000130173356065871	0.667883601243408	0.364784157644872	0.463402507703975	-0.0912916903645033
MGP_C57BL6NJ_G0000295	NA	0.163572427785064	0.240762725714795	-0.126492013741812	6.65864732514964e-05	0.000130173356065871	0.667883601243408	0.364784157644872	0.463402507703975	-0.0912916903645033
MGP_C57BL6NJ_G0000296	NA	0.163572427785064	0.240762725714795	-0.126492013741812	6.65864732514964e-05	0.000130173356065871	0.667883601243408	0.364784157644872	0.463402507703975	-0.0912916903645033
MGP_C57BL6NJ_G0000297	NA	0.228418321076588	0.310611731231703	-0.101400274109369	6.65864732514964e-05	0.000130173356065871	0.667883601243408	0.364784157644872	0.463402507703975	-0.0912916903645033
MGP_C57BL6NJ_G0000298	NA	0.163572427785064	0.240762725714795	-0.126492013741812	6.65864732514964e-05	0.000130173356065871	0.667883601243408	0.364784157644872	0.463402507703975	-0.0912916903645033
MGP_C57BL6NJ_G0000299	NA	0.163572427785064	0.240762725714795	-0.126492013741812	6.65864732514964e-05	0.000130173356065871	0.667883601243408	0.364784157644872	0.463402507703975	-0.0912916903645033
MGP_C57BL6NJ_G0000300	NA	0.163572427785064	0.240762725714795	-0.126492013741812	6.65864732514964e-05	0.000130173356065871	0.667883601243408	0.364784157644872	0.463402507703975	-0.0912916903645033
MGP_C57BL6NJ_G0000301	NA	0.163572427785064	0.240762725714795	-0.126492013741812	6.65864732514964e-05	0.000130173356065871	0.667883601243408	0.364784157644872	0.463402507703975	-0.0912916903645033
MGP_C57BL6NJ_G0000302	NA	0.163572427785064	0.240762725714795	-0.126492013741812	6.65864732514964e-05	0.000130173356065871	0.667883601243408	0.364784157644872	0.463402507703975	-0.0912916903645033
MGP_C57BL6NJ_G0000303	NA	0.163572427785064	0.240762725714795	-0.126492013741812	6.65864732514964e-05	0.000130173356065871	0.667883601243408	0.364784157644872	0.463402507703975	-0.0912916903645033
MGP_C57BL6NJ_G0000304	NA	0.163572427785064	0.240762725714795	-0.126492013741812	6.65864732514964e-05	0.000130173356065871	0.667883601243408	0.364784157644872	0.463402507703975	-0.0912916903645033
MGP_C57BL6NJ_G0000305	NA	0.163572427785064	0.240762725714795	-0.126492013741812	6.65864732514964e-05	0.000130173356065871	0.667883601243408	0.364784157644872	0.463402507703975	-0.0912916903645033
MGP_C57BL6NJ_G0000306	NA	0.163572427785064	0.240762725714795	-0.126492013741812	6.65864732514964e-05	0.000130173356065871	0.667883601243408	0.364784157644872	0.463402507703975	-0.0912916903645033
MGP_C57BL6NJ_G0000307	NA	0.163572427785064	0.240762725714795	-0.126492013741812	6.65864732514964e-05	0.000130173356065871	0.667883601243408	0.364784157644872	0.463402507703975	-0.0912916903645033
MGP_C57BL6NJ_G0000308	NA	0.163572427785064	0.240762725714795	-0.126492013741812	6.65864732514964e-05	0.000130173356065871	0.667883601243408	0.364784157644872	0.463402507703975	-0.0912916903645033
MGP_C57BL6NJ_G0000309	NA	0.163572427785064	0.240762725714795	-0.126492013741812	6.65864732514964e-05	0.000130173356065871	0.667883601243408	0.364784157644872	0.463402507703975	-0.0912916903645033
MGP_C57BL6NJ_G0000310	NA	0.163572427785064	0.240762725714795	-0.126492013741812	6.65864732514964e-05	0.000130173356065871	0.667883601243408	0.364784157644872	0.463402507703975	-0.0912916903645033
MGP_C57BL6NJ_G0000311	NA	0.163572427785064	0.240762725714795	-0.126492013741812	6.65864732514964e-05	0.000130173356065871	0.667883601243408	0.364784157644872	0.463402507703975	-0.0912916903645033
MGP_C57BL6NJ_G0000312	NA	0.163572427785064	0.240762725714795	-0.126492013741812	6.65864732514964e-05	0.000130173356065871	0.667883601243408	0.364784157644872	0.463402507703975	-0.0912916903645033
MGP_C57BL6NJ_G0000313	NA	0.163572427785064	0.240762725714795	-0.126492013741812	6.65864732514964e-05	0.000130173356065871	0.667883601243408	0.364784157644872	0.463402507703975	-0.0912916903645033
MGP_C57BL6NJ_G0000314	NA	0.163572427785064	0.240762725714795	-0.126492013741812	6.65864732514964e-05	0.000130173356065871	0.667883601243408	0.364784157644872	0.463402507703975	-0.0912916903645033
MGP_C57BL6NJ_G0000315	NA	0.163572427785064	0.240762725714795	-0.126492013741812	6.65864732514964e-05	0.000130173356065871	0.667883601243408	0.364784157644872	0.463402507703975	-0.0912916903645033
MGP_C57BL6NJ_G0000316	NA	0.163572427785064	0.240762725714795	-0.126492013741812	6.65864732514964e-05	0.000130173356065871	0.667883601243408	0.364784157644872	0.463402507703975	-0.0912916903645033
MGP_C57BL6NJ_G0000317	NA	0.163572427785064	0.240762725714795	-0.126492013741812	6.65864732514964e-05	0.000130173356065871	0.667883601243408	0.364784157644872	0.463402507703975	-0.0912916903645033
MGP_C57BL6NJ_G0000318	NA	0.163572427785064	0.240762725714795	-0.126492013741812	6.65864732514964e-05	0.000130173356065871	0.667883601243408	0.364784157644872	0.463402507703975	-0.0912916903645033
MGP_C57BL6NJ_G0000319	NA	0.163572427785064	0.240762725714795	-0.126492013741812	6.65864732514964e-05	0.000130173356065871	0.667883601243408	0.364784157644872	0.463402507703975	-0.0912916903645033
MGP_C57BL6NJ_G0000320	NA	0.163572427785064	0.240762725714795	-0.126492013741812	6.65864732514964e-05	0.000130173356065871	0.667883601243408	0.364784157644872	0.463402507703975	-0.0912916903645033
MGP_C57BL6NJ_G0000321	NA	0.163572427785064	0.240762725714795	-0.126492013741812	6.65864732514964e-05	0.000130173356065871	0.667883601243408	0.364784157644872	0.463402507703975	-0.0912916903645033
MGP_C57BL6NJ_G0000322	NA	0.163572427785064	0.240762725714795	-0.126492013741812	6.65864732514964e-05	0.000130173356065871	0.667883601243408	0.364784157644872	0.463402507703975	-0.0912916903645033
MGP_C57BL6NJ_G0000323	NA	0.163572427785064	0.240762725714795	-0.126492013741812	6.65864732514964e-05	0.000130173356065871	0.667883601243408	0.364784157644872	0.463402507703975	-0.0912916903645033
MGP_C57BL6NJ_G0000324	NA	0.163572427785064	0.240762725714795	-0.126492013741812	6.65864732514964e-05	0.000130173356065871	0.667883601243408	0.364784157644872	0.463402507703975	-0.0912916903645033
MGP_C57BL6NJ_G0000325	NA	0.163572427785064	0.240762725714795	-0.126492013741812	6.65864732514964e-05	0.000130173356065871	0.667883601243408	0.364784157644872	0.463402507703975	-0.0912916903645033
MGP_C57BL6NJ_G0000326	NA	0.163572427785064	0.240762725714795	-0.126492013741812	6.65864732514964e-05	0.000130173356065871	0.667883601243408	0.364784157644872	0.463402507703975	-0.0912916903645033
MGP_C57BL6NJ_G0000327	NA	0.163572427785064	0.240762725714795	-0.126492013741812	6.65864732514964e-05	0.000130173356065871	0.667883601243408	0.364784157644872	0.463402507703975	-0.0912916903645033
MGP_C57BL6NJ_G0000328	NA	0.163572427785064	0.240762725714795	-0.126492013741812	6.65864732514964e-05	0.000130173356065871	0.667883601243408	0.364784157644872	0.463402507703975	-0.0912916903645033
MGP_C57BL6NJ_G0000329	NA	0.163572427785064	0.240762725714795	-0.126492013741812	6.65864732514964e-05	0.000130173356065871	0.667883601243408	0.364784157644872	0.463402507703975	-0.0912916903645033
MGP_C57BL6NJ_G0000330	NA	0.163572427785064	0.240762725714795	-0.126492013741812	6.65864732514964e-05	0.000130173356065871	0.667883601243408	0.364784157644872	0.463402507703975	-0.0912916903645033
MGP_C57BL6NJ_G0000331	NA	0.163572427785064	0.240762725714795	-0.126492013741812	6.65864732514964e-05	0.000130173356065871	0.667883601243408	0.364784157644872	0.463402507703975	-0.0912916903645033
MGP_C57BL6NJ_G0000332	NA	0.163572427785064	0.240762725714795	-0.126492013741812	6.65864732514964e-05	0.000130173356065871	0.667883601243408	0.364784157644872	0.463402507703975	-0.0912916903645033
MGP_C57BL6NJ_G0000333	NA	0.163572427785064	0.240762725714795	-0.126492013741812	6.65864732514964e-05	0.000130173356065871	0.667883601243408	0.364784157644872	0.463402507703975	-0.0912916903645033
MGP_C57BL6NJ_G0000334	NA	0.163572427785064	0.240762725714795	-0.126492013741812	6.65864732514964e-05	0.000130173356065871	0.667883601243408	0.364784157644872	0.463402507703975	-0.0912916903645033
MGP_C57BL6NJ_G0000335	NA	0.163572427785064	0.240762725714795	-0.126492013741812	6.65864732514964e-05	0.000130173356065871	0.667883601243408	0.364784157644872	0.463402507703975	-0.0912916903645033
MGP_C57BL6NJ_G0000336	NA	0.163572427785064	0.240762725714795	-0.126492013741812	6.65864732514964e-05	0.000130173356065871	0.667883601243408	0.364784157644872	0.463402507703975	-0.0912916903645033
MGP_C57BL6NJ_G0000337	NA	0.163572427785064	0.240762725714795	-0.126492013741812	6.65864732514964e-05	0.000130173356065871	0.667883601243408	0.364784157644872	0.463402507703975	-0.0912916903645033
MGP_C57BL6NJ_G0000338	NA	0.163572427785064	0.240762725714795	-0.126492013741812	6.65864732514964e-05	0.000130173356065871	0.667883601243408	0.364784157644872	0.463402507703975	-0.0912916903645033
MGP_C57BL6NJ_G0000339	NA	0.163572427785064	0.240762725714795	-0.126492013741812	6.65864732514964e-05	0.000130173356065871	0.667883601243408	0.364784157644872	0.463402507703975	-0.0912916903645033
MGP_C57BL6NJ_G0000340	NA	0.163572427785064	0.240762725714795	-0.126492013741812	6.65864732514964e-05	0.000130173356065871	0.667883601243408	0.364784157644872	0.463402507703975	-0.0912916903645033
MGP_C57BL6NJ_G0000341	NA	0.163572427785064	0.240762725714795	-0.126492013741812	6.65864732514964e-05	0.000130173356065871	0.667883601243408	0.364784157644872	0.463402507703975	-0.0912916903645033
MGP_C57BL6NJ_G0000342	NA	0.163572427785064	0.240762725714795	-0.126492013741812	6.65864732514964e-05	0.000130173356065871	0.667883601243408	0.364784157644872	0.463402507703975	-0.0912916903645033
MGP_C57BL6NJ_G0000343	NA	0.163572427785064	0.240762725714795	-0.126492013741812	6.65864732514964e-05	0.000130173356065871	0.667883601243408	0.364784157644872	0.463402507703975	-0.0912916903645033
MGP_C57BL6NJ_G0000344	NA	0.163572427785064	0.240762725714795	-0.126492013741812	6.65864732514964e-05	0.000130173356065871	0.667883601243408	0.364784157644872	0.463402507703975	-0.0912916903645033
MGP_C57BL6NJ_G0000345	NA	0.163572427785064	0.240762725714795	-0.126492013741812	6.65864732514964e-05	0.000130173356065871	0.667883601243408	0.364784157644872	0.463402507703975	-0.0912916903645033
MGP_C57BL6NJ_G0000346	NA	0.163572427785064	0.240762725714795	-0.126492013741812	6.65864732514964e-05	0.000130173356065871	0.667883601243408	0.364784157644872	0.463402507703975	-0.0912916903645033
MGP_C57BL6NJ_G0000347	NA	0.163572427785064	0.240762725714795	-0.126492013741812	6.65864732514964e-05	0.000130173356065871	0.667883601243408	0.364784157644872	0.463402507703975	-0.0912916903645033
MGP_C57BL6NJ_G0000348	NA	0.163572427785064	0.240762725714795	-0.126492013741812	6.65864732514964e-05	0.000130173356065871	0.667883601243408	0.364784157644872	0.463402507703975	-0.0912916903645033
MGP_C57BL6NJ_G0000349	NA	0.163572427785064	0.240762725714795	-0.126492013741812	6.65864732514964e-05	0.000130173356065871	0.667883601243408	0.364784157644872	0.463402507703975	-0.0912916903645033
MGP_C57BL6NJ_G0000350	NA	0.163572427785064	0.240762725714795	-0.126492013741812	6.65864732514964e-05	0.000130173356065871	0.667883601243408	0.364784157644872	0.463402507703975	-0.0912916903645033
MGP_C57BL6NJ_G0000351	NA	0.163572427785064	0.240762725714795	-0.126492013741812	6.65864732514964e-05	0.000130173356065871	0.667883601243408	0.364784157644872	0.463402507703975	-0.0912916903645033
MGP_C57BL6NJ_G0000352	NA	0.163572427785064	0.240762725714795	-0.126492013741812	6.65864732514964e-05	0.000130173356065871	0.667883601243408	0.364784157644872	0.463402507703975	-0.0912916903645033
MGP_C57BL6NJ_G0000353	NA	0.163572427785064	0.240762725714795	-0.126492013741812	6.65864732514964e-05	0.000130173356065871	0.667883601243408	0.364784157644872	0.463402507703975	-0.0912916903645033
MGP_C57BL6NJ_G0000354	NA	0.163572427785064	0.240762725714795	-0.126492013741812	6.65864732514964e-05	0.000130173356065871	0.667883601243408	0.364784157644872	0.463402507703975	-0.0912916903645033
MGP_C57BL6NJ_G0000355	NA	0.163572427785064	0.240762725714795	-0.126492013741812	6.65864732514964e-05	0.000130173356065871	0.667883601243408	0.364784157644872	0.463402507703975	-0.0912916903645033
MGP_C57BL6NJ_G0000356	NA	0.163572427785064	0.240762725714795	-0.126492013741812	6.65864732514964e-05	0.000130173356065871	0.667883601243408	0.364784157644872	0.463402507703975	-0.0912916903645033
MGP_C57BL6NJ_G0000357	NA	0.163572427785064	0.240762725714795	-0.126492013741812	6.65864732514964e-05	0.000130173356065871	0.667883601243408	0.364784157644872	0.463402507703975	-0.0912916903645033
MGP_C57BL6NJ_G0000358	NA	0.163572427785064	0.240762725714795	-0.126492013741812	6.65864732514964e-05	0.000130173356065871	0.667883601243408	0.364784157644872	0.463402507703975	-0.0912916903645033
MGP_C57BL6NJ_G0000359	NA	0.163572427785064	0.240762725714795	-0.126492013741812	6.65864732514964e-05	0.000130173356065871	0.667883601243408	0.364784157644872	0.463402507703975	-0.0912916903645033
MGP_C57BL6NJ_G0000360	NA	0.163572427785064	0.240762725714795	-0.126492013741812	6.65864732514964e-05	0.000130173356065871	0.667883601243408	0.364784157644872	0.463402507703975	-0.0912916903645033
MGP_C57BL6NJ_G0000361	NA	0.163572427785064	0.240762725714795	-0.126492013741812	6.65864732514964e-05	0.000130173356065871	0.667883601243408	0.364784157644872	0.463402507703975	-0.0912916903645033
MGP_C57BL6NJ_G0000362	NA	0.163572427785064	0.240762725714795	-0.126492013741812	6.65864732514964e-05	0.000130173356065871	0.667883601243408	0.364784157644872	0.463402507703975	-0.0912916903645033
MGP_C57BL6NJ_G0000363	NA	0.163572427785064	0.240762725714795	-0.126492013741812	6.65864732514964e-05	0.000130173356065871	0.667883601243408	0.364784157644872	0.463402507703975	-0.0912916903645033
MGP_C57BL6NJ_G0000364	NA	0.163572427785064	0.240762725714795	-0.126492013741812	6.65864732514964e-05	0.000130173356065871	0.667883601243408	0.364784157644872	0.463402507703975	-0.0912916903645033
MGP_C57BL6NJ_G0000365	NA	0.163572427785064	0.240762725714795	-0.126492013741812	6.65864732514964e-05	0.000130173356065871	0.667883601243408	0.364784157644872	0.463402507703975	-0.0912916903645033
MGP_C57BL6NJ_G0000366	NA	0.163572427785064	0.240762725714795	-0.126492013741812	6.65864732514964e-05	0.000130173356065871	0.667883601243408	0.364784157644872	0.463402507703975	-0.0912916903645033
MGP_C57BL6NJ_G0000367	NA	0.163572427785064	0.240762725714795	-0.126492013741812	6.65864732514964e-05	0.000130173356065871	0.667883601243408	0.364784157644872	0.463402507703975	-0.0912916903645033
MGP_C57BL6NJ_G0000368	NA	0.163572427785064	0.240762725714795	-0.126492013741812	6.65864732514964e-05	0.000130173356065871	0.667883601243408	0.364784157644872	0.463402507703975	-0.0912916903645033
MGP_C57BL6NJ_G0000369	NA	0.163572427785064	0.240762725714795	-0.126492013741812	6.65864732514964e-05	0.000130173356065871	0.667883601243408	0.364784157644872	0.463402507703975	-0.0912916903645033
MGP_C57BL6NJ_G0000370	NA	0.163572427785064	0.240762725714795	-0.126492013741812	6.65864732514964e-05	0.000130173356065871	0.667883601243408	0.364784157644872	0.463402507703975	-0.0912916903645033
MGP_C57BL6NJ_G0000371	NA	0.163572427785064	0.240762725714795	-0.126492013741812	6.65864732514964e-05	0.000130173356065871	0.667883601243408	0.364784157644872	0.463402507703975	-0.0912916903645033
MGP_C57BL6NJ_G0000372	NA	0.163572427785064	0.240762725714795	-0.126492013741812	6.65864732514964e-05	0.000130173356065871	0.667883601243408	0.364784157644872	0.463402507703975	-0.0912916903645033
MGP_C57BL6NJ_G0000373	NA	0.163572427785064	0.240762725714795	-0.126492013741812	6.65864732514964e-05	0.000130173356065871	0.667883601243408	0.364784157644872	0.463402507703975	-0.0912916903645033
MGP_C57BL6NJ_G0000374	NA	0.163572427785064	0.240762725714795	-0.126492013741812	6.65864732514964e-05	0.000130173356065871	0.667883601243408	0.364784157644872	0.463402507703975	-0.0912916903645033
MGP_C57BL6NJ_G0000375	NA	0.163572427785064	0.240762725714795	-0.126492013741812	6.65864732514964e-05	0.000130173356065871	0.667883601243408	0.364784157644872	0.463402507703975	-0.0912916903645033
MGP_C57BL6NJ_G0000376	NA	0.163572427785064	0.240762725714795	-0.126492013741812	6.65864732514964e-05	0.000130173356065871	0.667883601243408	0.364784157644872	0.463402507703975	-0.0912916903645033
MGP_C57BL6NJ_G0000377	NA	0.163572427785064	0.240762725714795	-0.126492013741812	6.65864732514964e-05	0.000130173356065871	0.667883601243408	0.364784157644872	0.463402507703975	-0.0912916903645033
MGP_C57BL6NJ_G0000378	NA	0.163572427785064	0.240762725714795	-0.126492013741812	6.65864732514964e-05	0.000130173356065871	0.667883601243408	0.364784157644872	0.463402507703975	-0.0912916903645033
MGP_C57BL6NJ_G0000379	NA	0.163572427785064	0.240762725714795	-0.126492013741812	6.65864732514964e-05	0.000130173356065871	0.667883601243408	0.364784157644872	0.463402507703975	-0.0912916903645033
MGP_C57BL6NJ_G0000380	NA	0.163572427785064	0.240762725714795	-0.126492013741812	6.65864732514964e-05	0.000130173356065871	0.667883601243408	0.364784157644872	0.463402507703975	-0.0912916903645033
MGP_C57BL6NJ_G0000381	NA	0.163572427785064	0.240762725714795	-0.126492013741812	6.65864732514964e-05	0.000130173356065871	0.667883601243408	0.364784157644872	0.463402507703975	-0.0912916903645033
MGP_C57BL6NJ_G0000382	NA	0.163572427785064	0.240762725714795	-0.126492013741812	6.65864732514964e-05	0.000130173356065871	0.667883601243408	0.364784157644872	0.463402507703975	-0.0912916903645033
MGP_C57BL6NJ_G0000390_mt-Tp	mt-Tp	0.163572427785064	0.240762725714795	-0.126492013741812	6.65864732514964e-05	0.000130173356065871	0.667883601243408	0.364784157644872	0.463402507703975	-0.0912916903645033
MGP_C57BL6NJ_G0000391_mt-Ti	mt-Ti	0.163572427785064	0.240762725714795	-0.126492013741812	6.65864732514964e-05	0.000130173356065871	0.667883601243408	0.364784157644872	0.463402507703975	-0.0912916903645033
MGP_C57BL6NJ_G0000392_mt-Tl2	mt-Tl2	0.163572427785064	0.240762725714795	-0.126492013741812	6.65864732514964e-05	0.000130173356065871	0.667883601243408	0.364784157644872	0.463402507703975	-0.0912916903645033
MGP_C57BL6NJ_G0000393_mt-Td	mt-Td	0.163572427785064	0.240762725714795	-0.126492013741812	6.65864732514964e-05	0.000130173356065871	0.667883601243408	0.364784157644872	0.463402507703975	-0.0912916903645033
MGP_C57BL6NJ_G0000394	NA	0.163572427785064	0.240762725714795	-0.126492013741812	6.65864732514964e-05	0.000130173356065871	0.667883601243408	0.364784157644872	0.463402507703975	-0.0912916903645033
MGP_C57BL6NJ_G0000395_mt-Tt	mt-Tt	0.163572427785064	0.240762725714795	-0.126492013741812	6.65864732514964e-05	0.000130173356065871	0.667883601243408	0.364784157644872	0.463402507703975	-0.0912916903645033
MGP_C57BL6NJ_G0000398	NA	0.163572427785064	0.240762725714795	-0.126492013741812	6.65864732514964e-05	0.000130173356065871	0.667883601243408	0.364784157644872	0.463402507703975	-0.0912916903645033
MGP_C57BL6NJ_G0000399	NA	0.115717698162525	0.240762725714795	-0.147835239260854	6.59776223763939e-05	0.000130173356065871	0.648896387935083	0.317799648370013	0.463402507703975	-0.0925258101414973
MGP_C57BL6NJ_G0000400	NA	0.163572427785064	0.240762725714795	-0.126492013741812	5.80848961527306e-05	0.000130173356065871	0.700579372338762	0.291451830020769	0.463402507703975	-0.111312021279269
MGP_C57BL6NJ_G0000401	NA	0.105775391052331	0.240762725714795	-0.151653800987832	9.82133965458474e-05	0.000173348280658286	0.646908286841171	0.291451830020769	0.463402507703975	-0.111312021279269
MGP_C57BL6NJ_G0000402	NA	0.163572427785064	0.240762725714795	-0.126492013741812	7.02976174042358e-05	0.000133472912102651	0.685061788764411	0.364784157644872	0.463402507703975	-0.0912916903645033
MGP_C57BL6NJ_G0000403	NA	0.163572427785064	0.240762725714795	-0.126492013741812	9.04458372210674e-05	0.000163458776265357	0.646754646503421	0.364784157644872	0.463402507703975	-0.0912916903645033
MGP_C57BL6NJ_G0000404	NA	0.267467968656753	0.347171091778364	-0.104082710620643	2.88319669264554e-05	0.000130173356065871	0.686614381010733	0.364784157644872	0.463402507703975	-0.0912916903645033
MGP_C57BL6NJ_G0000405	NA	0.163572427785064	0.240762725714795	-0.126492013741812	6.65864732514964e-05	0.000130173356065871	0.667883601243408	0.364784157644872	0.463402507703975	-0.0912916903645033
MGP_C57BL6NJ_G0000406	NA	0.163572427785064	0.240762725714795	-0.126492013741812	6.65864732514964e-05	0.000130173356065871	0.667883601243408	0.364784157644872	0.463402507703975	-0.0912916903645033
MGP_C57BL6NJ_G0000407	NA	0.191599527658648	0.273551008795813	-0.138962673789528	0.449789779967761	0.47790818240738	0.13127280778927	0.768569846106688	0.811601700124533	0.0339146458274679
MGP_C57BL6NJ_G0000408	NA	0.0751166807029973	0.240762725714795	-0.185903582951532	0.000186311281172662	0.000300527306788324	0.552398206580492	0.231068349441722	0.463402507703975	-0.126336104876568
MGP_C57BL6NJ_G0000409	NA	0.163572427785064	0.240762725714795	-0.126492013741812	6.59776223763939e-05	0.000130173356065871	0.648896387935083	0.364784157644872	0.463402507703975	-0.0912916903645033
MGP_C57BL6NJ_G0000410	NA	0.2255210652057	0.309514290497608	-0.106178438540495	6.65864732514964e-05	0.000130173356065871	0.667883601243408	0.364784157644872	0.463402507703975	-0.0912916903645033
MGP_C57BL6NJ_G0000411	NA	0.163572427785064	0.240762725714795	-0.126492013741812	6.65864732514964e-05	0.000130173356065871	0.667883601243408	0.364784157644872	0.463402507703975	-0.0912916903645033
MGP_C57BL6NJ_G0000412	NA	0.105775391052331	0.240762725714795	-0.151653800987832	9.04458372210674e-05	0.000163458776265357	0.646754646503421	0.468947686691015	0.551856504774353	-0.0751905424332695
MGP_C57BL6NJ_G0000413	NA	0.120299124197221	0.240762725714795	-0.19226067140064	0.000144833280766099	0.000240756111298968	0.623280878110193	0.24388808303448	0.463402507703975	-0.12561180689571
MGP_C57BL6NJ_G0000414	NA	0.163572427785064	0.240762725714795	-0.126492013741812	6.65864732514964e-05	0.000130173356065871	0.667883601243408	0.364784157644872	0.463402507703975	-0.0912916903645033
MGP_C57BL6NJ_G0000415	NA	0.163572427785064	0.240762725714795	-0.126492013741812	6.65864732514964e-05	0.000130173356065871	0.667883601243408	0.364784157644872	0.463402507703975	-0.0912916903645033
MGP_C57BL6NJ_G0000416	NA	0.163572427785064	0.240762725714795	-0.126492013741812	6.65864732514964e-05	0.000130173356065871	0.667883601243408	0.364784157644872	0.463402507703975	-0.0912916903645033
MGP_C57BL6NJ_G0000417	NA	0.163572427785064	0.240762725714795	-0.126492013741812	6.65864732514964e-05	0.000130173356065871	0.667883601243408	0.364784157644872	0.463402507703975	-0.0912916903645033
MGP_C57BL6NJ_G0000418	NA	0.105775391052331	0.240762725714795	-0.151653800987832	6.65864732514964e-05	0.000130173356065871	0.667883601243408	0.364784157644872	0.463402507703975	-0.0912916903645033
MGP_C57BL6NJ_G0000419	NA	0.925821255643871	0.942143769795621	0.00879693987377034	0.00126205604465082	0.00178592098571086	0.729902873845664	0.977330206638652	0.981546286054552	-0.00295408990153974
MGP_C57BL6NJ_G0000420	NA	0.163572427785064	0.240762725714795	-0.126492013741812	6.65864732514964e-05	0.000130173356065871	0.667883601243408	0.364784157644872	0.463402507703975	-0.0912916903645033
MGP_C57BL6NJ_G0000421	NA	0.105775391052331	0.240762725714795	-0.151653800987832	6.78696796527026e-05	0.000130766067730291	0.684446371703118	0.461296846024859	0.545049637199805	-0.0734505775373429
MGP_C57BL6NJ_G0000422	NA	0.12725602199598	0.240762725714795	-0.149472636102072	6.65864732514964e-05	0.000130173356065871	0.667883601243408	0.45760945747636	0.545049637199805	-0.0746524963221599
MGP_C57BL6NJ_G0000423	NA	0.163572427785064	0.240762725714795	-0.126492013741812	6.65864732514964e-05	0.000130173356065871	0.667883601243408	0.364784157644872	0.463402507703975	-0.0912916903645033
MGP_C57BL6NJ_G0000424	NA	0.163572427785064	0.240762725714795	-0.126492013741812	6.65864732514964e-05	0.000130173356065871	0.667883601243408	0.364784157644872	0.463402507703975	-0.0912916903645033
MGP_C57BL6NJ_G0000425	NA	0.163572427785064	0.240762725714795	-0.126492013741812	6.65864732514964e-05	0.000130173356065871	0.667883601243408	0.364784157644872	0.463402507703975	-0.0912916903645033
MGP_C57BL6NJ_G0000426	NA	0.163572427785064	0.240762725714795	-0.126492013741812	6.65864732514964e-05	0.000130173356065871	0.667883601243408	0.364784157644872	0.463402507703975	-0.0912916903645033
MGP_C57BL6NJ_G0000427	NA	0.163572427785064	0.240762725714795	-0.126492013741812	6.65864732514964e-05	0.000130173356065871	0.667883601243408	0.364784157644872	0.463402507703975	-0.0912916903645033
MGP_C57BL6NJ_G0000428	NA	0.150370802324142	0.240762725714795	-0.129229108514332	0.00029486063266383	0.000456331667128052	0.610106522100499	0.0810765381248068	0.293155242593277	-0.182131403034885
MGP_C57BL6NJ_G0000429	NA	0.144904991399504	0.240762725714795	-0.126562061355389	4.33743396095199e-05	0.000130173356065871	0.641655899195829	0.16509339728349	0.463402507703975	-0.14677410761199
MGP_C57BL6NJ_G0000430	NA	0.163572427785064	0.240762725714795	-0.126492013741812	6.65864732514964e-05	0.000130173356065871	0.667883601243408	0.364784157644872	0.463402507703975	-0.0912916903645033
MGP_C57BL6NJ_G0000431	NA	0.0948595040312235	0.240762725714795	-0.171186963573926	3.32928662642818e-05	0.000130173356065871	0.644593767159106	0.189488305346072	0.463402507703975	-0.127066657608055
MGP_C57BL6NJ_G0000432	NA	0.193489214823902	0.275789070218774	-0.159392293185069	0.000473137920491906	0.000708723907218832	0.598056592149274	0.655690389861801	0.715512279338053	-0.0449083942986557
MGP_C57BL6NJ_G0000433	NA	0.173812857623487	0.25285617733637	-0.159807762044487	0.000340010149844145	0.000521259265421153	0.565966718355674	0.128771128052208	0.421917168903898	-0.160023764480405
MGP_C57BL6NJ_G0000434	NA	0.0432801097679614	0.219018287595914	-0.220527696543184	0.00359952209408424	0.00483856865536847	0.460058667644454	0.7186463875719	0.768004606267681	0.035272457803855
MGP_C57BL6NJ_G0000435	NA	0.228418321076588	0.310611731231703	-0.101400274109369	5.7059392377498e-05	0.000130173356065871	0.699458761749239	0.287636142431791	0.463402507703975	-0.109239361131506
MGP_C57BL6NJ_G0000436	NA	0.163572427785064	0.240762725714795	-0.126492013741812	6.65864732514964e-05	0.000130173356065871	0.667883601243408	0.364784157644872	0.463402507703975	-0.0912916903645033
MGP_C57BL6NJ_G0000437	NA	0.163572427785064	0.240762725714795	-0.126492013741812	6.65864732514964e-05	0.000130173356065871	0.667883601243408	0.364784157644872	0.463402507703975	-0.0912916903645033
MGP_C57BL6NJ_G0000438	NA	0.10206038443498	0.240762725714795	-0.152141863969219	8.32978622802973e-05	0.000154200249398636	0.672013673314432	0.349202450916874	0.463402507703975	-0.0942152775342065
MGP_C57BL6NJ_G0000439	NA	0.163572427785064	0.240762725714795	-0.126492013741812	6.65864732514964e-05	0.000130173356065871	0.667883601243408	0.364784157644872	0.463402507703975	-0.0912916903645033
MGP_C57BL6NJ_G0000440	NA	0.296506275802482	0.378033083596655	-0.165695731340535	0.0113971593543314	0.0145327042502313	0.560278454733118	0.0808902106617301	0.292669697291065	-0.201602286292617
MGP_C57BL6NJ_G0000441	NA	0.0928426294429001	0.240762725714795	-0.172511997247248	0.000138619022009707	0.000231648449100148	0.642289281459558	0.805458503108688	0.84203113813232	-0.0248049353525751
MGP_C57BL6NJ_G0000442	NA	0.61561321757418	0.680351496991601	-0.0500404003051034	7.93888873186108e-05	0.000147885282482683	0.704483237911595	0.465294418433593	0.548886641719482	0.08594542162365
MGP_C57BL6NJ_G0000443	NA	0.163572427785064	0.240762725714795	-0.126492013741812	6.65864732514964e-05	0.000130173356065871	0.667883601243408	0.438998073810491	0.532103575750303	-0.0741949466194407
MGP_C57BL6NJ_G0000444	NA	0.163572427785064	0.240762725714795	-0.126492013741812	6.65864732514964e-05	0.000130173356065871	0.667883601243408	0.364784157644872	0.463402507703975	-0.0912916903645033
MGP_C57BL6NJ_G0000445	NA	0.163572427785064	0.240762725714795	-0.126492013741812	9.04458372210674e-05	0.000163458776265357	0.646754646503421	0.364784157644872	0.463402507703975	-0.0912916903645033
MGP_C57BL6NJ_G0000446	NA	0.285402843334447	0.366262823273662	-0.111338881944154	0.000548520085813857	0.00081489823832166	0.586487167768106	0.204175382572038	0.463402507703975	-0.129749442741168
MGP_C57BL6NJ_G0000447	NA	0.0143626853384542	0.102303261544588	-0.212056279613668	4.20904703084528e-05	0.000130173356065871	0.663214623759883	0.694301010023813	0.747796960163237	-0.0394017588391064
MGP_C57BL6NJ_G0000448	NA	0.105775391052331	0.240762725714795	-0.151653800987832	6.65864732514964e-05	0.000130173356065871	0.667883601243408	0.364784157644872	0.463402507703975	-0.0912916903645033
MGP_C57BL6NJ_G0000449	NA	0.254351229651561	0.336068431230396	-0.108756200768904	6.59776223763939e-05	0.000130173356065871	0.648896387935083	0.287636142431791	0.463402507703975	-0.109239361131506
MGP_C57BL6NJ_G0000450	NA	0.33721102435773	0.419403851588222	-0.0884426255675869	2.91214939597456e-05	0.000130173356065871	0.703177151470444	0.683697507777245	0.739138854763657	-0.040906083283809
MGP_C57BL6NJ_G0000451	NA	0.399080444844136	0.478512298811362	0.0821025896592088	4.95575316215759e-05	0.000130173356065871	0.74523889138156	0.00307855349266876	0.0196825315631935	0.379384761370814
MGP_C57BL6NJ_G0000452	NA	0.163572427785064	0.240762725714795	-0.126492013741812	6.65864732514964e-05	0.000130173356065871	0.667883601243408	0.262668694075599	0.463402507703975	-0.10962255388656
MGP_C57BL6NJ_G0000453	NA	0.163572427785064	0.240762725714795	-0.126492013741812	6.65864732514964e-05	0.000130173356065871	0.667883601243408	0.364784157644872	0.463402507703975	-0.0912916903645033
MGP_C57BL6NJ_G0000454	NA	0.163572427785064	0.240762725714795	-0.126492013741812	6.65864732514964e-05	0.000130173356065871	0.667883601243408	0.364784157644872	0.463402507703975	-0.0912916903645033
MGP_C57BL6NJ_G0000455	NA	0.163572427785064	0.240762725714795	-0.126492013741812	6.65864732514964e-05	0.000130173356065871	0.667883601243408	0.292082856069229	0.463402507703975	-0.108519117744541
MGP_C57BL6NJ_G0000456	NA	0.163572427785064	0.240762725714795	-0.126492013741812	6.65864732514964e-05	0.000130173356065871	0.667883601243408	0.364784157644872	0.463402507703975	-0.0912916903645033
MGP_C57BL6NJ_G0000457	NA	0.163572427785064	0.240762725714795	-0.126492013741812	6.65864732514964e-05	0.000130173356065871	0.667883601243408	0.364784157644872	0.463402507703975	-0.0912916903645033
MGP_C57BL6NJ_G0000458	NA	0.163572427785064	0.240762725714795	-0.126492013741812	6.65864732514964e-05	0.000130173356065871	0.667883601243408	0.364784157644872	0.463402507703975	-0.0912916903645033
MGP_C57BL6NJ_G0000459	NA	0.163572427785064	0.240762725714795	-0.126492013741812	6.65864732514964e-05	0.000130173356065871	0.667883601243408	0.364784157644872	0.463402507703975	-0.0912916903645033
MGP_C57BL6NJ_G0000460	NA	0.163572427785064	0.240762725714795	-0.126492013741812	6.65864732514964e-05	0.000130173356065871	0.667883601243408	0.364784157644872	0.463402507703975	-0.0912916903645033
MGP_C57BL6NJ_G0000461	NA	0.163572427785064	0.240762725714795	-0.126492013741812	6.65864732514964e-05	0.000130173356065871	0.667883601243408	0.364784157644872	0.463402507703975	-0.0912916903645033
MGP_C57BL6NJ_G0000462	NA	0.163572427785064	0.240762725714795	-0.126492013741812	6.65864732514964e-05	0.000130173356065871	0.667883601243408	0.364784157644872	0.463402507703975	-0.0912916903645033
MGP_C57BL6NJ_G0000463	NA	0.2255210652057	0.309514290497608	-0.106178438540495	6.65864732514964e-05	0.000130173356065871	0.667883601243408	0.364784157644872	0.463402507703975	-0.0912916903645033
MGP_C57BL6NJ_G0000464	NA	0.631305568063742	0.693061705107937	-0.0509227474997956	5.52799888296951e-06	0.000103339894747711	0.771262242043506	0.592290142566693	0.657963183918459	-0.056498502584169
MGP_C57BL6NJ_G0000465	NA	0.163572427785064	0.240762725714795	-0.126492013741812	6.65864732514964e-05	0.000130173356065871	0.667883601243408	0.438998073810491	0.532103575750303	-0.0741949466194407
MGP_C57BL6NJ_G0000466	NA	0.163572427785064	0.240762725714795	-0.126492013741812	9.04458372210674e-05	0.000163458776265357	0.646754646503421	0.547817545801384	0.621392113930046	-0.0607529282464768
MGP_C57BL6NJ_G0000467	NA	0.2255210652057	0.309514290497608	-0.106178438540495	6.65864732514964e-05	0.000130173356065871	0.667883601243408	0.45760945747636	0.545049637199805	-0.0746524963221599
MGP_C57BL6NJ_G0000468	NA	0.61160596698417	0.676695305436905	-0.0468030879816085	1.59973275776653e-05	0.000130173356065871	0.731976168289214	0.643591626234112	0.704779905229111	-0.0494540469703556
MGP_C57BL6NJ_G0000469	NA	0.254351229651561	0.336068431230396	-0.108756200768904	0.000108886686138119	0.000189510699200367	0.665227261986866	0.542585841718847	0.617366215485463	-0.0622693158406472
MGP_C57BL6NJ_G0000470	NA	0.163572427785064	0.240762725714795	-0.126492013741812	6.65864732514964e-05	0.000130173356065871	0.667883601243408	0.364784157644872	0.463402507703975	-0.0912916903645033
MGP_C57BL6NJ_G0000471	NA	0.49277560302908	0.567860218088386	-0.0612551580152919	6.65864732514964e-05	0.000130173356065871	0.667883601243408	0.676382531496438	0.73283838804432	-0.0409200066033371
MGP_C57BL6NJ_G0000472	NA	0.254351229651561	0.336068431230396	-0.108756200768904	6.65864732514964e-05	0.000130173356065871	0.667883601243408	0.364784157644872	0.463402507703975	-0.0912916903645033
MGP_C57BL6NJ_G0000473	NA	0.25376303260171	0.336068431230396	-0.0906858031795266	0.000281066749932824	0.000436859431261649	0.626669292560209	0.435418475264673	0.532103575750303	-0.0759908368263622
MGP_C57BL6NJ_G0000474	NA	0.346118991157403	0.427533052195479	-0.0792948884695654	6.5511620996996e-05	0.000130173356065871	0.656263044923181	0.41442682275917	0.512015967259909	-0.0746846973143368
MGP_C57BL6NJ_G0000475	NA	0.839583855309684	0.87134642268969	0.0223858911715181	1.84444279448603e-05	0.000130173356065871	0.766782490190457	0.257959595328273	0.463402507703975	0.11479948268346
MGP_C57BL6NJ_G0000476	NA	0.163572427785064	0.240762725714795	-0.126492013741812	6.65864732514964e-05	0.000130173356065871	0.667883601243408	0.364784157644872	0.463402507703975	-0.0912916903645033
MGP_C57BL6NJ_G0000477	NA	0.817078695369251	0.85272564421621	-0.02350905601424	1.09875017775611e-05	0.000130173356065871	0.700706783613397	0.791240058985054	0.830568636921376	-0.0254105428065159
MGP_C57BL6NJ_G0000478	NA	0.163572427785064	0.240762725714795	-0.126492013741812	6.65864732514964e-05	0.000130173356065871	0.667883601243408	0.364784157644872	0.463402507703975	-0.0912916903645033
MGP_C57BL6NJ_G0000479	NA	0.163572427785064	0.240762725714795	-0.126492013741812	0.000124718441301526	0.000211487840388014	0.649094261351223	0.364784157644872	0.463402507703975	-0.0912916903645033
MGP_C57BL6NJ_G0000480	NA	0.0497613469495226	0.240762725714795	-0.215598653085714	1.92366164152286e-05	0.000130173356065871	0.672198177562604	0.75982809285119	0.804028000659665	-0.0259320339760265
MGP_C57BL6NJ_G0000481	NA	0.253996251105638	0.336068431230396	-0.172703053789869	0.00895552920525434	0.011543262568948	0.472773262126512	0.104863858114638	0.359697729271883	0.164203370043248
MGP_C57BL6NJ_G0000482	NA	0.498967975802292	0.573564748868505	-0.0694425029873984	0.000107844254018227	0.000188054790707192	0.778837066930292	0.184831521994793	0.463402507703975	0.108523973739216
MGP_C57BL6NJ_G0000483	NA	0.186283831800036	0.267345531341182	-0.123883173843645	0.000225132965119825	0.000357507321001911	0.661410802408631	0.908512948917294	0.927585130220958	0.0106572973184234
MGP_C57BL6NJ_G0000484	NA	0.163572427785064	0.240762725714795	-0.126492013741812	8.59161932604468e-05	0.000158116420868953	0.663041287476815	0.364784157644872	0.463402507703975	-0.0912916903645033
MGP_C57BL6NJ_G0000485	NA	0.163572427785064	0.240762725714795	-0.126492013741812	6.65864732514964e-05	0.000130173356065871	0.667883601243408	0.364784157644872	0.463402507703975	-0.0912916903645033
MGP_C57BL6NJ_G0000486	NA	0.0543676791096075	0.240762725714795	-0.218062093319642	0.000107927457027386	0.000188175923866382	0.724847731753626	0.0040560675291447	0.0247574940212772	-0.340913901423417
MGP_C57BL6NJ_G0000487	NA	0.830974614335146	0.864352410157719	-0.0314207893883651	0.00010100946485993	0.000177558174709009	0.771345000542397	0.672966585514571	0.730292513133857	-0.0533101814581903
MGP_C57BL6NJ_G0000488	NA	0.0122747346256255	0.0910897018615624	-0.390254976834317	0.00910702997980226	0.0117300783865589	0.382036590723844	0.532367348021161	0.607539178652273	-0.0818897778725344
MGP_C57BL6NJ_G0000489	NA	0.0196385144480871	0.127622395362592	-0.252090984460267	0.0995535441202866	0.114754775270284	0.239000553396775	0.137035843646535	0.443515676983905	-0.145654320692587
MGP_C57BL6NJ_G0000490	NA	0.305417406941719	0.387471111103409	-0.135160315710829	0.000181119543153733	0.000293119235448884	0.589205837670748	0.330999163258526	0.463402507703975	-0.0967013814421261
MGP_C57BL6NJ_G0000491	NA	0.000603618975721124	0.011311869149663	0.460588050804397	5.44858783667727e-06	0.000102480830354199	0.814117263066408	0.058232729367629	0.2243125390216	0.227881199381957
MGP_C57BL6NJ_G0000492	NA	0.163572427785064	0.240762725714795	-0.126492013741812	6.65864732514964e-05	0.000130173356065871	0.667883601243408	0.364784157644872	0.463402507703975	-0.0912916903645033
MGP_C57BL6NJ_G0000493	NA	0.179543508806808	0.259156349446241	-0.129244497866662	0.000541015021186993	0.000804300908903265	0.59309045336421	0.262668694075599	0.463402507703975	-0.10962255388656
MGP_C57BL6NJ_G0000494	NA	0.163572427785064	0.240762725714795	-0.126492013741812	6.65864732514964e-05	0.000130173356065871	0.667883601243408	0.364784157644872	0.463402507703975	-0.0912916903645033
MGP_C57BL6NJ_G0000495	NA	0.163572427785064	0.240762725714795	-0.126492013741812	6.65864732514964e-05	0.000130173356065871	0.667883601243408	0.364784157644872	0.463402507703975	-0.0912916903645033
MGP_C57BL6NJ_G0000496	NA	0.587234464976811	0.654949381435953	-0.0523079964424415	9.04458372210674e-05	0.000163458776265357	0.646754646503421	0.929589680222509	0.944318446907862	-0.0111573630130626
MGP_C57BL6NJ_G0000497	NA	0.163572427785064	0.240762725714795	-0.126492013741812	6.65864732514964e-05	0.000130173356065871	0.667883601243408	0.339811185854654	0.463402507703975	-0.0929833598442166
MGP_C57BL6NJ_G0000498	NA	0.671813259977026	0.728810008322357	-0.0396786370442271	6.59776223763939e-05	0.000130173356065871	0.648896387935083	0.438390895027014	0.532103575750303	-0.0743015045592828
MGP_C57BL6NJ_G0000499	NA	0.557271714566721	0.627576945288673	-0.0583518444962504	0.000632529262981083	0.000932156744028887	0.56449112591184	0.297946508660901	0.463402507703975	-0.112371579158158
MGP_C57BL6NJ_G0000500	NA	0.0291683407158214	0.166698831650412	-0.249139180238604	0.0692345227204362	0.0812974993640323	-0.189880673483736	0.321075728051036	0.463402507703975	-0.111061079989165
MGP_C57BL6NJ_G0000501	NA	0.163572427785064	0.240762725714795	-0.126492013741812	6.65864732514964e-05	0.000130173356065871	0.667883601243408	0.364784157644872	0.463402507703975	-0.0912916903645033
MGP_C57BL6NJ_G0000502	NA	0.106114390842732	0.240762725714795	-0.173802110000299	0.000126118158590313	0.000213242736920353	0.625779332101184	0.438998073810491	0.532103575750303	-0.0741949466194407
MGP_C57BL6NJ_G0000503	NA	0.163572427785064	0.240762725714795	-0.126492013741812	6.65864732514964e-05	0.000130173356065871	0.667883601243408	0.364784157644872	0.463402507703975	-0.0912916903645033
MGP_C57BL6NJ_G0000504	NA	0.2255210652057	0.309514290497608	-0.106178438540495	2.88319669264554e-05	0.000130173356065871	0.686614381010733	0.567351394311292	0.637008995219276	-0.0568113834949994
MGP_C57BL6NJ_G0000505	NA	0.163572427785064	0.240762725714795	-0.126492013741812	6.65864732514964e-05	0.000130173356065871	0.667883601243408	0.364784157644872	0.463402507703975	-0.0912916903645033
MGP_C57BL6NJ_G0000506	NA	0.163572427785064	0.240762725714795	-0.126492013741812	6.59776223763939e-05	0.000130173356065871	0.648896387935083	0.364784157644872	0.463402507703975	-0.0912916903645033
MGP_C57BL6NJ_G0000507	NA	0.163572427785064	0.240762725714795	-0.126492013741812	6.65864732514964e-05	0.000130173356065871	0.667883601243408	0.364784157644872	0.463402507703975	-0.0912916903645033
MGP_C57BL6NJ_G0000508	NA	0.415875936772767	0.495355574110959	-0.0846559896075335	0.00599940793564226	0.00787397144735701	0.446469497698608	0.54384229151149	0.618504722555006	0.0667828564681877
MGP_C57BL6NJ_G0000509	NA	0.105158778226896	0.240762725714795	-0.150256715257115	0.000101900122358026	0.000178911835286359	0.680649244821886	0.0680391134816686	0.25468653308645	-0.179668316722891
MGP_C57BL6NJ_G0000510	NA	0.402998296247187	0.482456930512222	-0.0877168874707748	0.000376975857691529	0.000573565466793113	0.647725674378313	0.120423503947479	0.400375757764706	-0.181737581273824
MGP_C57BL6NJ_G0000511	NA	0.287618758249343	0.368646086195524	-0.087018251689263	6.13340776301633e-05	0.000130173356065871	0.701194789400055	0.153188942138215	0.463402507703975	-0.1447976520336
MGP_C57BL6NJ_G0000512	NA	0.163572427785064	0.240762725714795	-0.126492013741812	6.65864732514964e-05	0.000130173356065871	0.667883601243408	0.364784157644872	0.463402507703975	-0.0912916903645033
MGP_C57BL6NJ_G0000513	NA	0.163572427785064	0.240762725714795	-0.126492013741812	6.65864732514964e-05	0.000130173356065871	0.667883601243408	0.364784157644872	0.463402507703975	-0.0912916903645033
MGP_C57BL6NJ_G0000514	NA	0.163572427785064	0.240762725714795	-0.126492013741812	6.65864732514964e-05	0.000130173356065871	0.667883601243408	0.45760945747636	0.545049637199805	-0.0746524963221599
MGP_C57BL6NJ_G0000515	NA	0.367780061335905	0.447695778582438	-0.0897994276213008	3.98222926637774e-05	0.000130173356065871	0.719473690093953	0.920524357833867	0.937434207555438	0.0104284084804902
MGP_C57BL6NJ_G0000516	NA	0.163572427785064	0.240762725714795	-0.126492013741812	0.000124718441301526	0.000211487840388014	0.649094261351223	0.364784157644872	0.463402507703975	-0.0912916903645033
MGP_C57BL6NJ_G0000517	NA	0.0721728168797685	0.240762725714795	-0.156972452293609	9.04458372210674e-05	0.000163458776265357	0.646754646503421	0.190753001332726	0.463402507703975	-0.147506687234969
MGP_C57BL6NJ_G0000518	NA	0.342755045009071	0.424144656660419	-0.0836644611364611	7.75939307388975e-05	0.000145166739726702	0.681294614786857	0.438998073810491	0.532103575750303	-0.0741949466194407
MGP_C57BL6NJ_G0000519	NA	0.174808938742613	0.254035465187594	-0.136504463495023	0.000597102159537002	0.000882828732569153	0.571234617545872	0.607635397364008	0.671705407253642	-0.0581486671635284
MGP_C57BL6NJ_G0000520	NA	0.163572427785064	0.240762725714795	-0.126492013741812	0.000126118158590313	0.000213242736920353	0.625779332101184	0.364784157644872	0.463402507703975	-0.0912916903645033
MGP_C57BL6NJ_G0000521	NA	0.060890188284834	0.240762725714795	-0.246286701731568	0.339209023999794	0.366786993430672	0.121907862390252	0.306043067022488	0.463402507703975	-0.0943866871206988
MGP_C57BL6NJ_G0000522	NA	0.163572427785064	0.240762725714795	-0.126492013741812	3.90281722246929e-05	0.000130173356065871	0.665485426270746	0.364784157644872	0.463402507703975	-0.0912916903645033
MGP_C57BL6NJ_G0000523	NA	0.163572427785064	0.240762725714795	-0.126492013741812	6.65864732514964e-05	0.000130173356065871	0.667883601243408	0.364784157644872	0.463402507703975	-0.0912916903645033
MGP_C57BL6NJ_G0000524	NA	0.163572427785064	0.240762725714795	-0.126492013741812	6.65864732514964e-05	0.000130173356065871	0.667883601243408	0.364784157644872	0.463402507703975	-0.0912916903645033
MGP_C57BL6NJ_G0000525	NA	0.580838533631848	0.64926076311451	-0.0862235952065046	0.00151094540830406	0.00211705442859336	0.523839896840335	0.078990460309845	0.287229777681269	-0.175040774250085
MGP_C57BL6NJ_G0000526	NA	0.40828609192176	0.487587060695335	-0.0969048811388949	1.9107222919864e-05	0.000130173356065871	0.789854934316076	0.482512470091205	0.564027608282458	-0.0617959981867907
MGP_C57BL6NJ_G0000527	NA	0.722026428590175	0.772315143691482	0.0541367524855726	0.00103438882180973	0.00147959616476678	0.465219388299806	0.0369438768257074	0.15371899421951	0.332510650654081
MGP_C57BL6NJ_G0000528	NA	0.0721728168797685	0.240762725714795	-0.156972452293609	6.65864732514964e-05	0.000130173356065871	0.667883601243408	0.255710464685658	0.463402507703975	-0.109225544780894
MGP_C57BL6NJ_G0000529	NA	0.49277560302908	0.567860218088386	-0.0612551580152919	0.000125917631703899	0.000213242736920353	0.682835219331937	0.364784157644872	0.463402507703975	-0.0912916903645033
MGP_C57BL6NJ_G0000530	NA	0.788683337777486	0.829393521061982	-0.0229873947660766	6.40410037158981e-05	0.000130173356065871	0.722045004870472	0.391363721675259	0.489854262949629	-0.0763095030184097
MGP_C57BL6NJ_G0000531	NA	0.0928426294429001	0.240762725714795	-0.172511997247248	4.92375211677349e-05	0.000130173356065871	0.72423014030299	0.247028220341527	0.463402507703975	-0.128880243265828
MGP_C57BL6NJ_G0000532	NA	0.163572427785064	0.240762725714795	-0.126492013741812	5.9011014897956e-05	0.000130173356065871	0.684016601879051	0.364784157644872	0.463402507703975	-0.0912916903645033
MGP_C57BL6NJ_G0000533	NA	0.163572427785064	0.240762725714795	-0.126492013741812	6.78696796527026e-05	0.000130766067730291	0.684446371703118	0.287636142431791	0.463402507703975	-0.109239361131506
MGP_C57BL6NJ_G0000534	NA	0.171361393714807	0.249980093621235	-0.133917988014923	5.07470206413984e-05	0.000130173356065871	0.694065780651045	0.649697759470727	0.710198659989586	-0.0472286304548899
MGP_C57BL6NJ_G0000535	NA	0.163572427785064	0.240762725714795	-0.126492013741812	6.65864732514964e-05	0.000130173356065871	0.667883601243408	0.287636142431791	0.463402507703975	-0.109239361131506
MGP_C57BL6NJ_G0000536	NA	0.163572427785064	0.240762725714795	-0.126492013741812	6.65864732514964e-05	0.000130173356065871	0.667883601243408	0.364784157644872	0.463402507703975	-0.0912916903645033
MGP_C57BL6NJ_G0000537	NA	0.163572427785064	0.240762725714795	-0.126492013741812	6.78696796527026e-05	0.000130766067730291	0.684446371703118	0.262668694075599	0.463402507703975	-0.10962255388656
MGP_C57BL6NJ_G0000538	NA	0.205735594585131	0.289767152084209	-0.131111895093425	0.000121481602324171	0.000208805077821684	0.60679211879286	0.279101979456429	0.463402507703975	-0.110702815992575
MGP_C57BL6NJ_G0000539	NA	0.119713298132178	0.240762725714795	-0.149531374886988	9.82133965458474e-05	0.000173348280658286	0.646908286841171	0.200990166448573	0.463402507703975	-0.127570224653563
MGP_C57BL6NJ_G0000540	NA	0.249245423578698	0.334025930111973	-0.119739379298446	6.59776223763939e-05	0.000130173356065871	0.648896387935083	0.231068349441722	0.463402507703975	-0.126336104876568
MGP_C57BL6NJ_G0000541	NA	0.163572427785064	0.240762725714795	-0.126492013741812	6.78696796527026e-05	0.000130766067730291	0.684446371703118	0.364784157644872	0.463402507703975	-0.0912916903645033
MGP_C57BL6NJ_G0000542	NA	0.513419756854071	0.586828672472793	-0.0923992478488516	0.0161696367248377	0.0202660433205445	0.363076011630838	0.391879089807129	0.490320128898605	-0.080761369058222
MGP_C57BL6NJ_G0000543	NA	0.228418321076588	0.310611731231703	-0.101400274109369	6.65864732514964e-05	0.000130173356065871	0.667883601243408	0.569067968587541	0.638587398766954	-0.0585513483909261
MGP_C57BL6NJ_G0000544	NA	0.242648945383511	0.326570071667087	-0.123211603523665	0.000449008733889632	0.000674769149693282	0.633273247747219	0.770231034723217	0.813063414004419	0.0292812423133546
MGP_C57BL6NJ_G0000545	NA	0.354593871900928	0.4357747780722	-0.083769135419326	0.000130109414787076	0.000219170661126551	0.659540467117067	0.696848868943932	0.749617787849146	-0.0408069542793763
MGP_C57BL6NJ_G0000546	NA	0.626609454153555	0.689287171770574	-0.0685932511669401	0.00762773440195316	0.00990886966484603	0.38872974058655	0.0464726641036732	0.186294096436662	0.230626352646838
MGP_C57BL6NJ_G0000547	NA	0.99104684543611	0.993488442942917	0.00149890083839656	3.14364488558213e-05	0.000130173356065871	0.703486847894528	0.586726361062652	0.652965047134743	0.0548876662790199
MGP_C57BL6NJ_G0000548	NA	0.0499471529439895	0.240762725714795	0.287219580912149	2.09967010288986e-06	5.4202350639739e-05	0.802078047011329	0.000693286673799963	0.00570638943183599	0.512302173652329
MGP_C57BL6NJ_G0000549	NA	0.163572427785064	0.240762725714795	-0.126492013741812	6.65864732514964e-05	0.000130173356065871	0.667883601243408	0.364784157644872	0.463402507703975	-0.0912916903645033
MGP_C57BL6NJ_G0000550	NA	0.589317032081539	0.65674527939687	-0.0784807745051301	7.50319525438186e-05	0.000141164079550143	0.635237334451643	0.0923657428723	0.324776628861119	0.175717903853328
MGP_C57BL6NJ_G0000551	NA	0.00142059163336046	0.020328013355228	0.548248038026742	1.66105484707867e-06	4.58150141277799e-05	1.26521816097634	0.000485714344537705	0.0043075965510285	0.774337264077099
MGP_C57BL6NJ_G0000552	NA	0.908911085432317	0.928683776988015	-0.0113167676556702	9.53415002867142e-05	0.000171244684991176	0.622842290772364	0.631563654832716	0.693826927281139	0.0524686597186614
MGP_C57BL6NJ_G0000553	NA	0.163572427785064	0.240762725714795	-0.126492013741812	6.65864732514964e-05	0.000130173356065871	0.667883601243408	0.364784157644872	0.463402507703975	-0.0912916903645033
MGP_C57BL6NJ_G0000554	NA	0.0964849666678485	0.240762725714795	-0.134694411141987	5.91275370948185e-05	0.000130173356065871	0.714266825088553	0.364784157644872	0.463402507703975	-0.0912916903645033
MGP_C57BL6NJ_G0000555	NA	0.163572427785064	0.240762725714795	-0.126492013741812	6.65864732514964e-05	0.000130173356065871	0.667883601243408	0.461296846024859	0.545049637199805	-0.0734505775373429
MGP_C57BL6NJ_G0000556	NA	0.24856344843314	0.333246401229188	-0.10405758931586	0.00375244218988969	0.00503391926482444	0.538075745729305	0.419510574343339	0.517355126449315	-0.0787852653056661
MGP_C57BL6NJ_G0000557	NA	0.163572427785064	0.240762725714795	-0.126492013741812	0.000206358566695214	0.000329963349757732	0.588002778900675	0.371519566026709	0.469073413364045	-0.0926704789333861
MGP_C57BL6NJ_G0000558	NA	0.267467968656753	0.347171091778364	-0.104082710620643	9.04458372210674e-05	0.000163458776265357	0.646754646503421	0.364784157644872	0.463402507703975	-0.0912916903645033
MGP_C57BL6NJ_G0000559	NA	0.163572427785064	0.240762725714795	-0.126492013741812	5.9011014897956e-05	0.000130173356065871	0.684016601879051	0.364784157644872	0.463402507703975	-0.0912916903645033
MGP_C57BL6NJ_G0000560	NA	0.163572427785064	0.240762725714795	-0.126492013741812	6.65864732514964e-05	0.000130173356065871	0.667883601243408	0.364784157644872	0.463402507703975	-0.0912916903645033
MGP_C57BL6NJ_G0000561	NA	0.163572427785064	0.240762725714795	-0.126492013741812	6.65864732514964e-05	0.000130173356065871	0.667883601243408	0.364784157644872	0.463402507703975	-0.0912916903645033
MGP_C57BL6NJ_G0000562	NA	0.163572427785064	0.240762725714795	-0.126492013741812	6.65864732514964e-05	0.000130173356065871	0.667883601243408	0.189488305346072	0.463402507703975	-0.127066657608055
MGP_C57BL6NJ_G0000563	NA	0.163572427785064	0.240762725714795	-0.126492013741812	6.65864732514964e-05	0.000130173356065871	0.667883601243408	0.364784157644872	0.463402507703975	-0.0912916903645033
MGP_C57BL6NJ_G0000564	NA	0.487166102257225	0.562847974599117	-0.0818946887809134	0.000276113642340148	0.00043007172102532	0.593625768889725	0.0297704328280133	0.128516331715637	-0.232123638015608
MGP_C57BL6NJ_G0000565	NA	0.669686054702832	0.726915219423805	-0.0549880979737606	5.80945941335605e-05	0.000130173356065871	0.552272133798372	0.0705702855699103	0.262321547220207	-0.200187402988925
MGP_C57BL6NJ_G0000566	NA	0.129996044609545	0.240762725714795	-0.141075517899263	0.000165390052676338	0.000270453405810898	0.690327180408561	0.787559518153742	0.827550651161165	-0.0265272857750912
MGP_C57BL6NJ_G0000567	NA	0.948523140191082	0.960110723687419	0.00810658522697391	0.0006710280511295	0.000985147708972567	0.697077732798429	0.932171422597941	0.946239414970795	-0.00775839016419491
MGP_C57BL6NJ_G0000568	NA	0.157443892741228	0.240762725714795	-0.166971568082052	0.00290412210352413	0.00394169906828268	0.485269478862805	0.518454637428504	0.594849946519982	0.0822596127160804
MGP_C57BL6NJ_G0000569	NA	0.163572427785064	0.240762725714795	-0.126492013741812	6.65864732514964e-05	0.000130173356065871	0.667883601243408	0.364784157644872	0.463402507703975	-0.0912916903645033
MGP_C57BL6NJ_G0000570	NA	0.163572427785064	0.240762725714795	-0.126492013741812	6.65864732514964e-05	0.000130173356065871	0.667883601243408	0.364784157644872	0.463402507703975	-0.0912916903645033
MGP_C57BL6NJ_G0000571	NA	0.259790269763684	0.34176058631492	-0.172010945485816	0.0251095422453245	0.0308618254525257	0.293855289724267	0.104341562540949	0.358419023382262	0.158496296665425
MGP_C57BL6NJ_G0000572	NA	0.163572427785064	0.240762725714795	-0.126492013741812	9.82133965458474e-05	0.000173348280658286	0.646908286841171	0.438998073810491	0.532103575750303	-0.0741949466194407
MGP_C57BL6NJ_G0000573	NA	0.12725602199598	0.240762725714795	-0.149472636102072	2.91214939597456e-05	0.000130173356065871	0.703177151470444	0.367563153524345	0.465651754635943	-0.0946728272369257
MGP_C57BL6NJ_G0000574	NA	0.163572427785064	0.240762725714795	-0.126492013741812	6.65864732514964e-05	0.000130173356065871	0.667883601243408	0.364784157644872	0.463402507703975	-0.0912916903645033
MGP_C57BL6NJ_G0000575	NA	0.2255210652057	0.309514290497608	-0.106178438540495	6.65864732514964e-05	0.000130173356065871	0.667883601243408	0.461296846024859	0.545049637199805	-0.0734505775373429
MGP_C57BL6NJ_G0000576	NA	0.345626309791207	0.427014323397343	-0.104416485172666	0.00113048991133658	0.00160854980044315	0.476689161064319	0.246286631046019	0.463402507703975	0.109802332616141
MGP_C57BL6NJ_G0000577	NA	0.51796013000465	0.591015561062862	-0.0672123056225817	3.71385997916167e-05	0.000130173356065871	0.646498212962422	0.231068349441722	0.463402507703975	-0.126336104876568
MGP_C57BL6NJ_G0000578	NA	0.163572427785064	0.240762725714795	-0.126492013741812	6.65864732514964e-05	0.000130173356065871	0.667883601243408	0.364784157644872	0.463402507703975	-0.0912916903645033
MGP_C57BL6NJ_G0000579	NA	0.119713298132178	0.240762725714795	-0.149531374886988	6.65864732514964e-05	0.000130173356065871	0.667883601243408	0.364784157644872	0.463402507703975	-0.0912916903645033
MGP_C57BL6NJ_G0000580	NA	0.163572427785064	0.240762725714795	-0.126492013741812	6.65864732514964e-05	0.000130173356065871	0.667883601243408	0.262668694075599	0.463402507703975	-0.10962255388656
MGP_C57BL6NJ_G0000581	NA	0.163572427785064	0.240762725714795	-0.126492013741812	6.65864732514964e-05	0.000130173356065871	0.667883601243408	0.364784157644872	0.463402507703975	-0.0912916903645033
MGP_C57BL6NJ_G0000582	NA	0.2255210652057	0.309514290497608	-0.106178438540495	6.65864732514964e-05	0.000130173356065871	0.667883601243408	0.364784157644872	0.463402507703975	-0.0912916903645033
MGP_C57BL6NJ_G0000583	NA	0.39544699023391	0.474848355226968	-0.0937175219360227	0.000168310192961261	0.000274845790127109	0.669512219590055	0.90312592015873	0.923300727400267	-0.0134538824972084
MGP_C57BL6NJ_G0000584	NA	0.163572427785064	0.240762725714795	-0.126492013741812	9.04458372210674e-05	0.000163458776265357	0.646754646503421	0.364784157644872	0.463402507703975	-0.0912916903645033
MGP_C57BL6NJ_G0000585	NA	0.163572427785064	0.240762725714795	-0.126492013741812	6.65864732514964e-05	0.000130173356065871	0.667883601243408	0.364784157644872	0.463402507703975	-0.0912916903645033
MGP_C57BL6NJ_G0000586	NA	0.163572427785064	0.240762725714795	-0.126492013741812	6.65864732514964e-05	0.000130173356065871	0.667883601243408	0.364784157644872	0.463402507703975	-0.0912916903645033
MGP_C57BL6NJ_G0000587	NA	0.163572427785064	0.240762725714795	-0.126492013741812	6.65864732514964e-05	0.000130173356065871	0.667883601243408	0.364784157644872	0.463402507703975	-0.0912916903645033
MGP_C57BL6NJ_G0000588	NA	0.128882144854399	0.240762725714795	-0.139236639320701	9.82133965458474e-05	0.000173348280658286	0.646908286841171	0.364784157644872	0.463402507703975	-0.0912916903645033
MGP_C57BL6NJ_G0000589	NA	0.254351229651561	0.336068431230396	-0.108756200768904	5.95827946705985e-05	0.000130173356065871	0.665029388570727	0.291451830020769	0.463402507703975	-0.111312021279269
MGP_C57BL6NJ_G0000590	NA	0.175545332025618	0.254601443755534	-0.129159060900755	0.000126118158590313	0.000213242736920353	0.625779332101184	0.364784157644872	0.463402507703975	-0.0912916903645033
MGP_C57BL6NJ_G0000591	NA	0.272528280045557	0.352459159928007	-0.131023809557428	4.70652143011443e-05	0.000130173356065871	0.677101206410062	0.122147221404893	0.404796738817585	-0.146629438820101
MGP_C57BL6NJ_G0000592	NA	0.263872833150283	0.34600158968723	-0.155812824183262	0.000151308367564252	0.000250445848877847	0.496073985004946	0.928940849803336	0.943962666082331	0.00957120084586067
MGP_C57BL6NJ_G0000593	NA	0.174760056104941	0.254000354567293	-0.134194532595467	0.000931456363449942	0.00134066690605899	0.539460982626563	0.541737311113566	0.616554369283695	-0.0677177740215872
MGP_C57BL6NJ_G0000594	NA	0.0701494415792475	0.240762725714795	0.180701599020162	3.07460410514961e-05	0.000130173356065871	0.631596107914383	0.367247040932328	0.465567019593926	-0.098890836499366
MGP_C57BL6NJ_G0000595	NA	0.619709098728786	0.683893255382839	-0.04587736033868	0.000118539146345403	0.000204440106481892	0.591707590923793	0.178724851710481	0.463402507703975	0.158981101429491
MGP_C57BL6NJ_G0000596	NA	0.723781462618534	0.773676134358702	-0.0385226150735959	0.000187816598136771	0.000302753431403289	0.603532661801411	0.656354258456638	0.716027579098335	-0.0431357988746317
MGP_C57BL6NJ_G0000597	NA	0.163572427785064	0.240762725714795	-0.126492013741812	6.59776223763939e-05	0.000130173356065871	0.648896387935083	0.262668694075599	0.463402507703975	-0.10962255388656
MGP_C57BL6NJ_G0000598	NA	0.163572427785064	0.240762725714795	-0.126492013741812	0.000124718441301526	0.000211487840388014	0.649094261351223	0.364784157644872	0.463402507703975	-0.0912916903645033
MGP_C57BL6NJ_G0000599	NA	0.0475725532557673	0.233890324339307	-0.220922595094583	6.95954946826295e-05	0.000133372163440057	0.600890825679269	0.581102169367406	0.648356297293052	-0.0573795804521065
MGP_C57BL6NJ_G0000600	NA	0.0899419002228627	0.240762725714795	-0.17683779417391	0.0195056584263194	0.0242380202686919	0.319306396594418	0.000770328660145759	0.00618807602541248	-0.452617301377435
MGP_C57BL6NJ_G0000601	NA	0.00139786215179958	0.0201208303913684	-0.32993489466016	2.23092431728893e-05	0.000130173356065871	0.722209448729217	0.00244263902617127	0.016201603624687	-0.458175022799913
MGP_C57BL6NJ_G0000602	NA	0.2255210652057	0.309514290497608	-0.106178438540495	4.69407139674181e-05	0.000130173356065871	0.6828172541295	0.364784157644872	0.463402507703975	-0.0912916903645033
MGP_C57BL6NJ_G0000603	NA	0.106532503054815	0.240762725714795	-0.184332250401404	0.013183487248366	0.0166898245832517	0.26580480498844	0.0340462045675602	0.143625217523406	0.293870977600321
MGP_C57BL6NJ_G0000604	NA	0.163572427785064	0.240762725714795	-0.126492013741812	0.000241242072500782	0.000380267162226321	0.612248263532161	0.364784157644872	0.463402507703975	-0.0912916903645033
MGP_C57BL6NJ_G0000605	NA	0.366439390293597	0.446407577379456	-0.112940724167262	1.55340414590173e-05	0.000130173356065871	0.743317147757371	0.768067376291763	0.811196159628458	-0.0337278739289263
MGP_C57BL6NJ_G0000606	NA	0.163572427785064	0.240762725714795	-0.126492013741812	0.000123337067640457	0.000211428358589299	0.665657031810933	0.287636142431791	0.463402507703975	-0.109239361131506
MGP_C57BL6NJ_G0000607	NA	0.142899211427393	0.240762725714795	-0.11156713745985	7.42454395406893e-05	0.000139908516154052	0.700281828095181	0.364784157644872	0.463402507703975	-0.0912916903645033
MGP_C57BL6NJ_G0000608	NA	0.642699978129221	0.702945389027744	-0.043872289206484	2.90435600456452e-05	0.000130173356065871	0.701368125683123	0.54518916699689	0.618834206501848	-0.0575557525770973
MGP_C57BL6NJ_G0000609	NA	0.171361393714807	0.249980093621235	-0.133917988014923	2.80129614184419e-05	0.000130173356065871	0.810527593720717	0.0254661626638153	0.113410717414415	0.234721184359624
MGP_C57BL6NJ_G0000610	NA	0.159599575932383	0.240762725714795	-0.156066297027391	5.86484949619759e-05	0.000130173356065871	0.630800381371265	0.671818558452946	0.729181473081046	-0.0397146397499368
MGP_C57BL6NJ_G0000611	NA	0.105775391052331	0.240762725714795	-0.151653800987832	6.65864732514964e-05	0.000130173356065871	0.667883601243408	0.364784157644872	0.463402507703975	-0.0912916903645033
MGP_C57BL6NJ_G0000612	NA	0.163572427785064	0.240762725714795	-0.126492013741812	6.65864732514964e-05	0.000130173356065871	0.667883601243408	0.364784157644872	0.463402507703975	-0.0912916903645033
MGP_C57BL6NJ_G0000613	NA	0.459348627583695	0.537387460765145	0.0855802995439121	0.00127443710212637	0.00180238623442264	0.513390350488729	0.378525798687883	0.475916258716797	-0.0860707645217696
MGP_C57BL6NJ_G0000614	NA	0.134285568338998	0.240762725714795	-0.152225120226922	0.000124691971783512	0.000211487840388014	0.630107048042899	0.445354970004032	0.538237118137207	-0.0776766463411891
MGP_C57BL6NJ_G0000615	NA	0.254351229651561	0.336068431230396	-0.108756200768904	0.000124718441301526	0.000211487840388014	0.649094261351223	0.364784157644872	0.463402507703975	-0.0912916903645033
MGP_C57BL6NJ_G0000616	NA	0.163572427785064	0.240762725714795	-0.126492013741812	6.65864732514964e-05	0.000130173356065871	0.667883601243408	0.364784157644872	0.463402507703975	-0.0912916903645033
MGP_C57BL6NJ_G0000617	NA	0.475076424162108	0.551983709925932	0.0621029282833288	0.000809921385469824	0.00117611883603595	0.546337400482336	0.87644523095721	0.901247802047952	-0.0187665365463832
MGP_C57BL6NJ_G0000618	NA	0.163572427785064	0.240762725714795	-0.126492013741812	6.65864732514964e-05	0.000130173356065871	0.667883601243408	0.364784157644872	0.463402507703975	-0.0912916903645033
MGP_C57BL6NJ_G0000619	NA	0.163572427785064	0.240762725714795	-0.126492013741812	6.65864732514964e-05	0.000130173356065871	0.667883601243408	0.364784157644872	0.463402507703975	-0.0912916903645033
MGP_C57BL6NJ_G0000620	NA	0.163572427785064	0.240762725714795	-0.126492013741812	6.65864732514964e-05	0.000130173356065871	0.667883601243408	0.364784157644872	0.463402507703975	-0.0912916903645033
MGP_C57BL6NJ_G0000621	NA	0.163572427785064	0.240762725714795	-0.126492013741812	6.59776223763939e-05	0.000130173356065871	0.648896387935083	0.364784157644872	0.463402507703975	-0.0912916903645033
MGP_C57BL6NJ_G0000622	NA	0.245314340229947	0.329434481600828	-0.111481986712763	0.000138781268880806	0.000231849128159194	0.625111093938555	0.572997694116636	0.64061824954736	-0.0572428716662669
MGP_C57BL6NJ_G0000623	NA	0.163572427785064	0.240762725714795	-0.126492013741812	6.65864732514964e-05	0.000130173356065871	0.667883601243408	0.287636142431791	0.463402507703975	-0.109239361131506
MGP_C57BL6NJ_G0000624	NA	0.163572427785064	0.240762725714795	-0.126492013741812	6.65864732514964e-05	0.000130173356065871	0.667883601243408	0.364784157644872	0.463402507703975	-0.0912916903645033
MGP_C57BL6NJ_G0000625	NA	0.163572427785064	0.240762725714795	-0.126492013741812	6.65864732514964e-05	0.000130173356065871	0.667883601243408	0.364784157644872	0.463402507703975	-0.0912916903645033
MGP_C57BL6NJ_G0000626	NA	0.163572427785064	0.240762725714795	-0.126492013741812	9.82133965458474e-05	0.000173348280658286	0.646908286841171	0.364784157644872	0.463402507703975	-0.0912916903645033
MGP_C57BL6NJ_G0000627	NA	0.174674783773621	0.253912336896735	-0.12713338059448	8.59161932604468e-05	0.000158116420868953	0.663041287476815	0.463155627722474	0.546837130329537	-0.0759746234910073
MGP_C57BL6NJ_G0000628	NA	0.254351229651561	0.336068431230396	-0.108756200768904	7.02976174042358e-05	0.000133472912102651	0.685061788764411	0.364784157644872	0.463402507703975	-0.0912916903645033
MGP_C57BL6NJ_G0000629	NA	0.257640289382669	0.339570782436251	-0.11968064051353	0.00040520496851262	0.00061326907972907	0.583771154851035	0.942207644629776	0.953859036121441	-0.00680931450929443
MGP_C57BL6NJ_G0000630	NA	0.376056234854113	0.455557349559307	-0.0863468976477346	4.28870130389322e-05	0.000130173356065871	0.68266361379175	0.441022562460988	0.534147832413628	-0.0747814160299475
MGP_C57BL6NJ_G0000631	NA	0.163572427785064	0.240762725714795	-0.126492013741812	6.65864732514964e-05	0.000130173356065871	0.667883601243408	0.364784157644872	0.463402507703975	-0.0912916903645033
MGP_C57BL6NJ_G0000632	NA	0.40441660303397	0.483581427246248	-0.0829846637980496	6.65864732514964e-05	0.000130173356065871	0.667883601243408	0.364784157644872	0.463402507703975	-0.0912916903645033
MGP_C57BL6NJ_G0000633	NA	0.163572427785064	0.240762725714795	-0.126492013741812	6.65864732514964e-05	0.000130173356065871	0.667883601243408	0.364784157644872	0.463402507703975	-0.0912916903645033
MGP_C57BL6NJ_G0000634	NA	0.163572427785064	0.240762725714795	-0.126492013741812	6.65864732514964e-05	0.000130173356065871	0.667883601243408	0.364784157644872	0.463402507703975	-0.0912916903645033
MGP_C57BL6NJ_G0000635	NA	0.163572427785064	0.240762725714795	-0.126492013741812	6.78696796527026e-05	0.000130766067730291	0.684446371703118	0.485620675267453	0.564027608282458	-0.0743396154113295
MGP_C57BL6NJ_G0000636	NA	0.163572427785064	0.240762725714795	-0.126492013741812	6.65864732514964e-05	0.000130173356065871	0.667883601243408	0.364784157644872	0.463402507703975	-0.0912916903645033
MGP_C57BL6NJ_G0000637	NA	0.204789131958402	0.288691351013427	-0.1284744982151	2.95604216683356e-05	0.000130173356065871	0.710632717780348	0.658110275900547	0.717562294616491	-0.0406192020670449
MGP_C57BL6NJ_G0000638	NA	0.163572427785064	0.240762725714795	-0.126492013741812	6.78696796527026e-05	0.000130766067730291	0.684446371703118	0.364784157644872	0.463402507703975	-0.0912916903645033
MGP_C57BL6NJ_G0000639	NA	0.163572427785064	0.240762725714795	-0.126492013741812	6.65864732514964e-05	0.000130173356065871	0.667883601243408	0.364784157644872	0.463402507703975	-0.0912916903645033
MGP_C57BL6NJ_G0000640	NA	0.301301640043828	0.383051935832793	0.134074437078723	0.000909465998243126	0.0013108520369585	0.424940049620004	0.000469306626460707	0.00419102443017289	0.543754758206185
MGP_C57BL6NJ_G0000641	NA	0.163572427785064	0.240762725714795	-0.126492013741812	6.65864732514964e-05	0.000130173356065871	0.667883601243408	0.364784157644872	0.463402507703975	-0.0912916903645033
MGP_C57BL6NJ_G0000642	NA	0.163572427785064	0.240762725714795	-0.126492013741812	6.65864732514964e-05	0.000130173356065871	0.667883601243408	0.364784157644872	0.463402507703975	-0.0912916903645033
MGP_C57BL6NJ_G0000643	NA	0.163572427785064	0.240762725714795	-0.126492013741812	6.65864732514964e-05	0.000130173356065871	0.667883601243408	0.364784157644872	0.463402507703975	-0.0912916903645033
MGP_C57BL6NJ_G0000644	NA	0.163572427785064	0.240762725714795	-0.126492013741812	6.65864732514964e-05	0.000130173356065871	0.667883601243408	0.364784157644872	0.463402507703975	-0.0912916903645033
MGP_C57BL6NJ_G0000645	NA	0.163572427785064	0.240762725714795	-0.126492013741812	6.65864732514964e-05	0.000130173356065871	0.667883601243408	0.364784157644872	0.463402507703975	-0.0912916903645033
MGP_C57BL6NJ_G0000646	NA	0.163572427785064	0.240762725714795	-0.126492013741812	6.65864732514964e-05	0.000130173356065871	0.667883601243408	0.364784157644872	0.463402507703975	-0.0912916903645033
MGP_C57BL6NJ_G0000647	NA	0.163572427785064	0.240762725714795	-0.126492013741812	6.65864732514964e-05	0.000130173356065871	0.667883601243408	0.364784157644872	0.463402507703975	-0.0912916903645033
MGP_C57BL6NJ_G0000648	NA	0.125001673660676	0.240762725714795	-0.14571281316001	0.00031084577144983	0.000479391649252239	0.601921509430229	0.143735701127261	0.459625436447794	-0.147086988522821
MGP_C57BL6NJ_G0000649	NA	0.163572427785064	0.240762725714795	-0.126492013741812	6.65864732514964e-05	0.000130173356065871	0.667883601243408	0.364784157644872	0.463402507703975	-0.0912916903645033
MGP_C57BL6NJ_G0000650	NA	0.163572427785064	0.240762725714795	-0.126492013741812	5.9011014897956e-05	0.000130173356065871	0.684016601879051	0.364784157644872	0.463402507703975	-0.0912916903645033
MGP_C57BL6NJ_G0000651	NA	0.163572427785064	0.240762725714795	-0.126492013741812	6.65864732514964e-05	0.000130173356065871	0.667883601243408	0.364784157644872	0.463402507703975	-0.0912916903645033
MGP_C57BL6NJ_G0000652	NA	0.163572427785064	0.240762725714795	-0.126492013741812	6.65864732514964e-05	0.000130173356065871	0.667883601243408	0.364784157644872	0.463402507703975	-0.0912916903645033
MGP_C57BL6NJ_G0000653	NA	0.0106054918431455	0.0822210711710526	-0.350285009199832	4.9411238870271e-05	0.000130173356065871	0.639686281422295	0.60186668824013	0.666943006622392	-0.0487101249208559
MGP_C57BL6NJ_G0000654	NA	0.163572427785064	0.240762725714795	-0.126492013741812	6.65864732514964e-05	0.000130173356065871	0.667883601243408	0.364784157644872	0.463402507703975	-0.0912916903645033
MGP_C57BL6NJ_G0000655	NA	0.163572427785064	0.240762725714795	-0.126492013741812	6.65864732514964e-05	0.000130173356065871	0.667883601243408	0.461296846024859	0.545049637199805	-0.0734505775373429
MGP_C57BL6NJ_G0000656	NA	0.163572427785064	0.240762725714795	-0.126492013741812	2.88319669264554e-05	0.000130173356065871	0.686614381010733	0.371519566026709	0.469073413364045	-0.0926704789333861
MGP_C57BL6NJ_G0000657	NA	0.613398020615946	0.678385857191968	0.0421173332939822	3.26183965920349e-05	0.000130173356065871	0.627920789366363	0.100979135529354	0.349057072323145	-0.160173634246322
MGP_C57BL6NJ_G0000658	NA	0.167955245375835	0.245997958559132	-0.124439635254545	6.59776223763939e-05	0.000130173356065871	0.648896387935083	0.563477388500293	0.634184040399741	-0.0587471961109694
MGP_C57BL6NJ_G0000659	NA	0.0204329954544542	0.130983436935221	-0.290512003066419	7.48630509998092e-06	0.000125680016623332	0.701068975438241	0.0845598718380032	0.303350891368291	0.172683034808028
MGP_C57BL6NJ_G0000660	NA	0.267467968656753	0.347171091778364	-0.104082710620643	6.65864732514964e-05	0.000130173356065871	0.667883601243408	0.664142141798046	0.722433223087645	-0.0416504523659068
MGP_C57BL6NJ_G0000661	NA	0.195940479374355	0.278683712782414	-0.139994215714847	6.63652526544625e-05	0.000130173356065871	0.666074575456087	0.930649466583847	0.944951232321096	-0.00837551234980328
MGP_C57BL6NJ_G0000662	NA	0.34192964522098	0.423887141553697	-0.0864169452613116	2.88319669264554e-05	0.000130173356065871	0.686614381010733	0.245512570944824	0.463402507703975	-0.112546141056263
MGP_C57BL6NJ_G0000663	NA	0.163572427785064	0.240762725714795	-0.126492013741812	2.88319669264554e-05	0.000130173356065871	0.686614381010733	0.595013240852192	0.660427825806476	-0.0582793507985035
MGP_C57BL6NJ_G0000664	NA	0.163572427785064	0.240762725714795	-0.126492013741812	6.65864732514964e-05	0.000130173356065871	0.667883601243408	0.364784157644872	0.463402507703975	-0.0912916903645033
MGP_C57BL6NJ_G0000665	NA	0.163572427785064	0.240762725714795	-0.126492013741812	6.65864732514964e-05	0.000130173356065871	0.667883601243408	0.364784157644872	0.463402507703975	-0.0912916903645033
MGP_C57BL6NJ_G0000666	NA	0.163572427785064	0.240762725714795	-0.126492013741812	6.65864732514964e-05	0.000130173356065871	0.667883601243408	0.364784157644872	0.463402507703975	-0.0912916903645033
MGP_C57BL6NJ_G0000667	NA	0.2255210652057	0.309514290497608	-0.106178438540495	6.65864732514964e-05	0.000130173356065871	0.667883601243408	0.262668694075599	0.463402507703975	-0.10962255388656
MGP_C57BL6NJ_G0000668	NA	0.130998770906253	0.240762725714795	-0.136705786684962	4.55079564071255e-05	0.000130173356065871	0.660643112504153	0.364784157644872	0.463402507703975	-0.0912916903645033
MGP_C57BL6NJ_G0000669	NA	0.228418321076588	0.310611731231703	-0.101400274109369	6.65864732514964e-05	0.000130173356065871	0.667883601243408	0.364784157644872	0.463402507703975	-0.0912916903645033
MGP_C57BL6NJ_G0000670	NA	0.376355606729806	0.455758799239027	-0.0890139448066775	9.65442301794625e-05	0.000172657886322253	0.663932834024424	0.200990166448573	0.463402507703975	-0.127570224653563
MGP_C57BL6NJ_G0000671	NA	0.267467968656753	0.347171091778364	-0.104082710620643	9.04458372210674e-05	0.000163458776265357	0.646754646503421	0.364784157644872	0.463402507703975	-0.0912916903645033
MGP_C57BL6NJ_G0000672	NA	0.184633068629023	0.265282145979336	-0.108992935391526	0.000185449757916582	0.000299278595032505	0.640701697340075	0.277676611364915	0.463402507703975	-0.112121066283883
MGP_C57BL6NJ_G0000673	NA	0.0923609114790194	0.240762725714795	-0.18826463263767	0.000357574547421936	0.000546169671277756	0.52991963987279	0.475541691389061	0.557727715847613	-0.0775284076571238
MGP_C57BL6NJ_G0000674	NA	0.12725602199598	0.240762725714795	-0.149472636102072	9.82133965458474e-05	0.000173348280658286	0.646908286841171	0.364784157644872	0.463402507703975	-0.0912916903645033
MGP_C57BL6NJ_G0000675	NA	0.134973134298016	0.240762725714795	-0.188513580534739	3.80727826991685e-05	0.000130173356065871	0.821404307292095	0.576553321858449	0.643896070900913	-0.0599037950921238
MGP_C57BL6NJ_G0000676	NA	0.163572427785064	0.240762725714795	-0.126492013741812	6.65864732514964e-05	0.000130173356065871	0.667883601243408	0.364784157644872	0.463402507703975	-0.0912916903645033
MGP_C57BL6NJ_G0000677	NA	0.0382231409327267	0.201190224294215	-0.177583382652601	0.000400205475798797	0.000606282971059538	0.471133076228498	0.462804468176249	0.546516729746547	-0.0853822408796611
MGP_C57BL6NJ_G0000678	NA	0.2255210652057	0.309514290497608	-0.106178438540495	0.000108886686138119	0.000189510699200367	0.665227261986866	0.567351394311292	0.637008995219276	-0.0568113834949994
MGP_C57BL6NJ_G0000679	NA	0.970969858359721	0.977846213218229	0.00434568076386999	0.231910335693574	0.256122193539687	0.178367197954018	0.0591396513659381	0.227124778262401	0.268700713394482
MGP_C57BL6NJ_G0000680	NA	0.116877610733504	0.240762725714795	-0.179672630850894	6.65864732514964e-05	0.000130173356065871	0.667883601243408	0.287636142431791	0.463402507703975	-0.109239361131506
MGP_C57BL6NJ_G0000681	NA	0.163572427785064	0.240762725714795	-0.126492013741812	6.65864732514964e-05	0.000130173356065871	0.667883601243408	0.364784157644872	0.463402507703975	-0.0912916903645033
MGP_C57BL6NJ_G0000682	NA	0.0290045766130055	0.166109404273229	0.236105745665771	0.00388447255002812	0.00520169984973952	0.559974725837117	0.316060756286218	0.463402507703975	0.118997100044894
MGP_C57BL6NJ_G0000683	NA	0.0753861875686779	0.240762725714795	0.138777894108247	0.000126806272053105	0.000214177106796254	0.619837757836226	0.934000392392677	0.947604466540644	0.00768417406399608
MGP_C57BL6NJ_G0000684	NA	0.935015911576459	0.949502073586799	0.00695802477941985	4.07484672253139e-05	0.000130173356065871	0.804873561734883	0.795246766932131	0.833731030117596	-0.0278750669953686
MGP_C57BL6NJ_G0000685	NA	0.185978227310392	0.266953554111808	0.177153013703908	5.03600034937678e-05	0.000130173356065871	0.712027927335547	0.185147998677266	0.463402507703975	0.134162113556533
MGP_C57BL6NJ_G0000686	NA	0.0473635733033034	0.233253537692733	-0.189091363098464	0.000124691971783512	0.000211487840388014	0.630107048042899	0.394954745165497	0.493042591721589	-0.0943599463260952
MGP_C57BL6NJ_G0000687	NA	0.0235789096677631	0.144156865607864	-0.303293829949843	0.000563932070158959	0.000836468551577506	0.565627624661838	0.0614732168514357	0.234552482865421	-0.220741963005238
MGP_C57BL6NJ_G0000688	NA	0.163572427785064	0.240762725714795	-0.126492013741812	6.65864732514964e-05	0.000130173356065871	0.667883601243408	0.364784157644872	0.463402507703975	-0.0912916903645033
MGP_C57BL6NJ_G0000689	NA	0.16416711054488	0.241534233417926	-0.154998746028832	6.47207332347663e-05	0.000130173356065871	0.552967333127929	0.400705542608776	0.498299312654105	-0.0921311504339284
MGP_C57BL6NJ_G0000690	NA	0.163572427785064	0.240762725714795	-0.126492013741812	6.65864732514964e-05	0.000130173356065871	0.667883601243408	0.364784157644872	0.463402507703975	-0.0912916903645033
MGP_C57BL6NJ_G0000691	NA	0.267467968656753	0.347171091778364	-0.104082710620643	6.65864732514964e-05	0.000130173356065871	0.667883601243408	0.364784157644872	0.463402507703975	-0.0912916903645033
MGP_C57BL6NJ_G0000692	NA	0.163572427785064	0.240762725714795	-0.126492013741812	6.65864732514964e-05	0.000130173356065871	0.667883601243408	0.364784157644872	0.463402507703975	-0.0912916903645033
MGP_C57BL6NJ_G0000693	NA	0.163572427785064	0.240762725714795	-0.126492013741812	6.65864732514964e-05	0.000130173356065871	0.667883601243408	0.364784157644872	0.463402507703975	-0.0912916903645033
MGP_C57BL6NJ_G0000694	NA	0.277197439955674	0.357406763815597	-0.116233180739364	0.000449922310638099	0.000676067904946762	0.614219408104197	0.339811185854654	0.463402507703975	-0.0929833598442166
MGP_C57BL6NJ_G0000695	NA	0.334353315330032	0.417289264785397	-0.107780782652503	2.28802880519539e-05	0.000130173356065871	0.682776702639168	0.474766593801956	0.556929916808785	-0.0766707549176136
MGP_C57BL6NJ_G0000696	NA	0.274026290963644	0.354129067630983	-0.106749757779586	0.000245275466919301	0.000386017916898958	0.641813432300865	0.385656136835146	0.483712087392846	-0.0945957841163675
MGP_C57BL6NJ_G0000697	NA	0.637720020343947	0.698480349556931	-0.0422732186408769	0.00222288462900571	0.0030552118523878	0.399364294215667	0.0133957486698416	0.066408333303315	-0.288140661200255
MGP_C57BL6NJ_G0000698	NA	0.0600921044775055	0.240762725714795	-0.252828395266171	0.000395181720678612	0.000599224557234584	0.555421018502469	0.0753265229231483	0.276327243825103	-0.176581482238582
MGP_C57BL6NJ_G0000699	NA	0.389804205602308	0.469031867592974	-0.116619036110266	6.69242464642179e-05	0.000130740398200312	0.62035899576542	0.0997422716622669	0.34554457347455	-0.18427725029235
MGP_C57BL6NJ_G0000700	NA	0.475503446218924	0.552261272552186	-0.0586773957868834	0.000278926322720995	0.000433795083627804	0.603593382302195	0.811529493966339	0.846525905211804	-0.034401371954693
MGP_C57BL6NJ_G0000701	NA	0.163572427785064	0.240762725714795	-0.126492013741812	6.65864732514964e-05	0.000130173356065871	0.667883601243408	0.364784157644872	0.463402507703975	-0.0912916903645033
MGP_C57BL6NJ_G0000702	NA	0.254351229651561	0.336068431230396	-0.108756200768904	6.65864732514964e-05	0.000130173356065871	0.667883601243408	0.438998073810491	0.532103575750303	-0.0741949466194407
MGP_C57BL6NJ_G0000703	NA	0.0799458875154534	0.240762725714795	-0.175174111852533	0.000212703632492841	0.000339053649234283	0.606989992209	0.339811185854654	0.463402507703975	-0.0929833598442166
MGP_C57BL6NJ_G0000704	NA	0.051828071468906	0.240762725714795	0.169685366437995	3.39461804385778e-05	0.000130173356065871	0.63320969174298	0.854336506844219	0.882709860764704	0.0250919748070479
MGP_C57BL6NJ_G0000705	NA	0.429673439613273	0.508957756097037	-0.0618564644432432	0.000124718441301526	0.000211487840388014	0.649094261351223	0.551529287842855	0.623691572904018	-0.0563538337922802
MGP_C57BL6NJ_G0000706	NA	0.2255210652057	0.309514290497608	-0.106178438540495	6.65864732514964e-05	0.000130173356065871	0.667883601243408	0.364784157644872	0.463402507703975	-0.0912916903645033
MGP_C57BL6NJ_G0000707	NA	0.312161345860679	0.394346945494784	-0.0869482040756858	2.80077309943438e-05	0.000130173356065871	0.667627167702408	0.351067715090509	0.463402507703975	-0.0913982483043452
MGP_C57BL6NJ_G0000708	NA	0.0275855352837217	0.16058523026621	-0.19039137730333	5.86484949619759e-05	0.000130173356065871	0.630800381371265	0.485033980089591	0.564027608282458	-0.0744461733511716
MGP_C57BL6NJ_G0000709	NA	0.313109000844366	0.394815924389448	-0.0810866989080526	9.82133965458474e-05	0.000173348280658286	0.646908286841171	0.364784157644872	0.463402507703975	-0.0912916903645033
MGP_C57BL6NJ_G0000710	NA	0.2255210652057	0.309514290497608	-0.106178438540495	2.88319669264554e-05	0.000130173356065871	0.686614381010733	0.364784157644872	0.463402507703975	-0.0912916903645033
MGP_C57BL6NJ_G0000711	NA	0.163572427785064	0.240762725714795	-0.126492013741812	6.65864732514964e-05	0.000130173356065871	0.667883601243408	0.364784157644872	0.463402507703975	-0.0912916903645033
MGP_C57BL6NJ_G0000712	NA	0.163572427785064	0.240762725714795	-0.126492013741812	6.65864732514964e-05	0.000130173356065871	0.667883601243408	0.364784157644872	0.463402507703975	-0.0912916903645033
MGP_C57BL6NJ_G0000713	NA	0.163572427785064	0.240762725714795	-0.126492013741812	6.65864732514964e-05	0.000130173356065871	0.667883601243408	0.364784157644872	0.463402507703975	-0.0912916903645033
MGP_C57BL6NJ_G0000714	NA	0.163572427785064	0.240762725714795	-0.126492013741812	6.65864732514964e-05	0.000130173356065871	0.667883601243408	0.364784157644872	0.463402507703975	-0.0912916903645033
MGP_C57BL6NJ_G0000715	NA	0.163572427785064	0.240762725714795	-0.126492013741812	6.65864732514964e-05	0.000130173356065871	0.667883601243408	0.364784157644872	0.463402507703975	-0.0912916903645033
MGP_C57BL6NJ_G0000716	NA	0.163572427785064	0.240762725714795	-0.126492013741812	6.65864732514964e-05	0.000130173356065871	0.667883601243408	0.364784157644872	0.463402507703975	-0.0912916903645033
MGP_C57BL6NJ_G0000717	NA	0.163572427785064	0.240762725714795	-0.126492013741812	6.65864732514964e-05	0.000130173356065871	0.667883601243408	0.364784157644872	0.463402507703975	-0.0912916903645033
MGP_C57BL6NJ_G0000718	NA	0.163572427785064	0.240762725714795	-0.126492013741812	6.65864732514964e-05	0.000130173356065871	0.667883601243408	0.364784157644872	0.463402507703975	-0.0912916903645033
MGP_C57BL6NJ_G0000719	NA	0.163572427785064	0.240762725714795	-0.126492013741812	6.65864732514964e-05	0.000130173356065871	0.667883601243408	0.364784157644872	0.463402507703975	-0.0912916903645033
MGP_C57BL6NJ_G0000720	NA	0.163572427785064	0.240762725714795	-0.126492013741812	6.65864732514964e-05	0.000130173356065871	0.667883601243408	0.364784157644872	0.463402507703975	-0.0912916903645033
MGP_C57BL6NJ_G0000721	NA	0.163572427785064	0.240762725714795	-0.126492013741812	7.02976174042358e-05	0.000133472912102651	0.685061788764411	0.364784157644872	0.463402507703975	-0.0912916903645033
MGP_C57BL6NJ_G0000722	NA	0.254351229651561	0.336068431230396	-0.108756200768904	6.65864732514964e-05	0.000130173356065871	0.667883601243408	0.364784157644872	0.463402507703975	-0.0912916903645033
MGP_C57BL6NJ_G0000723	NA	0.163572427785064	0.240762725714795	-0.126492013741812	0.00010423247736471	0.000182484541290683	0.664086474362175	0.910169081012738	0.92881452926054	-0.0108440089119356
MGP_C57BL6NJ_G0000724	NA	0.77506007337953	0.818055932292641	-0.0319028742589127	0.00035722451243846	0.000545716147040495	0.556818516110288	0.0418666783398644	0.170880413122793	-0.270715137224301
MGP_C57BL6NJ_G0000725	NA	0.111957114312861	0.240762725714795	-0.168221633861611	0.0982288366055531	0.113284986613678	-0.177782298609167	0.700964904305954	0.752981197978509	0.0421622335015918
MGP_C57BL6NJ_G0000726	NA	0.60442995372085	0.67023522227796	0.0543844170110405	0.000146897263399572	0.000243861562204403	0.635066336010638	0.0869756116585558	0.309958091600041	-0.192620582001729
MGP_C57BL6NJ_G0000727	NA	0.163572427785064	0.240762725714795	-0.126492013741812	6.65864732514964e-05	0.000130173356065871	0.667883601243408	0.364784157644872	0.463402507703975	-0.0912916903645033
MGP_C57BL6NJ_G0000728	NA	0.163572427785064	0.240762725714795	-0.126492013741812	6.65864732514964e-05	0.000130173356065871	0.667883601243408	0.364784157644872	0.463402507703975	-0.0912916903645033
MGP_C57BL6NJ_G0000729	NA	0.163572427785064	0.240762725714795	-0.126492013741812	8.22592870807103e-05	0.000152582141232892	0.691894460890451	0.343903248285327	0.463402507703975	-0.0917814410593994
MGP_C57BL6NJ_G0000730	NA	0.000212363637307372	0.0056229871288333	0.535068551517725	8.93335619654987e-06	0.000130173356065871	0.876642463876108	8.97007499438279e-05	0.00111473592997929	0.61588247521108
MGP_C57BL6NJ_G0000731	NA	0.229030549105612	0.311279465460458	-0.11161324868231	8.45836796025692e-05	0.000156336203311301	0.675490054038881	0.347712491609815	0.463402507703975	-0.0921426173864433
MGP_C57BL6NJ_G0000732	NA	0.631443480544747	0.693120532049879	0.0657981530328459	0.00153875309755081	0.00215403420021955	0.528982946186571	0.257587277352757	0.463402507703975	-0.134736418604328
MGP_C57BL6NJ_G0000733	NA	0.233064274958102	0.315769706522702	-0.128257417075933	0.000117960052675137	0.000203578057564779	0.617405112265298	0.656131801716922	0.715841903293433	-0.0414097572982333
MGP_C57BL6NJ_G0000734	NA	0.163572427785064	0.240762725714795	-0.126492013741812	7.02976174042358e-05	0.000133472912102651	0.685061788764411	0.461296846024859	0.545049637199805	-0.0734505775373429
MGP_C57BL6NJ_G0000735	NA	0.716080524874024	0.766973190793531	0.0426551681481207	8.05562183912466e-05	0.000149761134899654	0.710756015285776	0.1803040962174	0.463402507703975	0.134980291955985
MGP_C57BL6NJ_G0000736	NA	0.856123858745771	0.885157418372159	0.0347818132433695	0.00238767695159605	0.00327033360039137	0.567040252543962	0.40388853493559	0.501377608900137	0.0969182104240445
MGP_C57BL6NJ_G0000737	NA	0.144904991399504	0.240762725714795	-0.126562061355389	0.000115824243747372	0.000200295768789637	0.659090520257832	0.572997694116636	0.64061824954736	-0.0572428716662669
MGP_C57BL6NJ_G0000738	NA	0.507920714446369	0.581951479037677	-0.0658635194968176	0.000126183186115793	0.000213282487447592	0.646669818502609	0.364784157644872	0.463402507703975	-0.0912916903645033
MGP_C57BL6NJ_G0000739	NA	0.441650191365728	0.520517486279683	-0.10722678245904	0.00226605338626284	0.00311194265906716	0.407394076848925	0.0676701982800213	0.253740557661083	-0.292134187131627
MGP_C57BL6NJ_G0000740	NA	0.503402617464243	0.577644488899288	-0.107624431767018	0.000231316765194176	0.00036639270404629	-0.891748126548827	0.168631644111407	0.463402507703975	0.183442723826899
MGP_C57BL6NJ_G0000741	NA	0.0773427279288512	0.240762725714795	-0.200113006402354	0.00247790244598223	0.00338759046014876	0.48695748492019	0.00196458019096725	0.0135436081289056	-0.34772225415253
MGP_C57BL6NJ_G0000742	NA	0.516182510206979	0.589314460148796	-0.077331733957248	2.85576549492267e-05	0.000130173356065871	0.681469356714774	0.610255930948774	0.674148916569049	-0.0449425686279125
MGP_C57BL6NJ_G0000743	NA	0.267467968656753	0.347171091778364	-0.104082710620643	0.000407084595959478	0.000615796364846388	0.606070150065352	0.190562823559201	0.463402507703975	-0.126812384560788
MGP_C57BL6NJ_G0000744	NA	0.105775391052331	0.240762725714795	-0.151653800987832	6.65864732514964e-05	0.000130173356065871	0.667883601243408	0.203111045662361	0.463402507703975	-0.126849981266598
MGP_C57BL6NJ_G0000745	NA	0.124046424677484	0.240762725714795	-0.161522286031645	9.63661099510616e-05	0.000172557100808626	0.627921073532847	0.364784157644872	0.463402507703975	-0.0912916903645033
MGP_C57BL6NJ_G0000746	NA	0.163572427785064	0.240762725714795	-0.126492013741812	6.65864732514964e-05	0.000130173356065871	0.667883601243408	0.364784157644872	0.463402507703975	-0.0912916903645033
MGP_C57BL6NJ_G0000747	NA	0.140081092069863	0.240762725714795	-0.113841147436228	3.90281722246929e-05	0.000130173356065871	0.665485426270746	0.270649137724048	0.463402507703975	-0.111801771974165
MGP_C57BL6NJ_G0000748	NA	0.163572427785064	0.240762725714795	-0.126492013741812	6.65864732514964e-05	0.000130173356065871	0.667883601243408	0.364784157644872	0.463402507703975	-0.0912916903645033
MGP_C57BL6NJ_G0000749	NA	0.281207345604176	0.361771115426352	-0.114891167253743	1.3687729281188e-05	0.000130173356065871	0.704420255204033	0.262668694075599	0.463402507703975	-0.10962255388656
MGP_C57BL6NJ_G0000750	NA	0.523674960364959	0.596245182050664	-0.0652488508251414	5.09982883783132e-05	0.000130173356065871	0.625522898560185	0.188368987690259	0.463402507703975	-0.127066657608055
MGP_C57BL6NJ_G0000751	NA	0.278846956781993	0.359263069247902	-0.10874977131275	5.7721231060515e-05	0.000130173356065871	0.665347687952497	0.521897607440032	0.59812251402744	-0.0598391034630883
MGP_C57BL6NJ_G0000752	NA	0.163572427785064	0.240762725714795	-0.126492013741812	6.65864732514964e-05	0.000130173356065871	0.667883601243408	0.364784157644872	0.463402507703975	-0.0912916903645033
MGP_C57BL6NJ_G0000753	NA	5.02593958407526e-05	0.00222097891491119	0.714062018613223	5.24488651074575e-06	0.000100022784655275	0.976977661438522	8.42728784558008e-06	0.000182570505318822	0.811477073578135
MGP_C57BL6NJ_G0000754	NA	0.228418321076588	0.310611731231703	-0.101400274109369	9.82133965458474e-05	0.000173348280658286	0.646908286841171	0.364784157644872	0.463402507703975	-0.0912916903645033
MGP_C57BL6NJ_G0000755	NA	0.163572427785064	0.240762725714795	-0.126492013741812	6.65864732514964e-05	0.000130173356065871	0.667883601243408	0.287636142431791	0.463402507703975	-0.109239361131506
MGP_C57BL6NJ_G0000756	NA	0.12725602199598	0.240762725714795	-0.149472636102072	6.65864732514964e-05	0.000130173356065871	0.667883601243408	0.438998073810491	0.532103575750303	-0.0741949466194407
MGP_C57BL6NJ_G0000757	NA	0.12725602199598	0.240762725714795	-0.149472636102072	9.82462990751832e-05	0.000173348280658286	0.663471057300882	0.262668694075599	0.463402507703975	-0.10962255388656
MGP_C57BL6NJ_G0000758	NA	0.376056234854113	0.455557349559307	-0.0863468976477346	5.9011014897956e-05	0.000130173356065871	0.684016601879051	0.746004725640954	0.791678877489704	-0.0282699752887151
MGP_C57BL6NJ_G0000759	NA	0.163572427785064	0.240762725714795	-0.126492013741812	6.65864732514964e-05	0.000130173356065871	0.667883601243408	0.586035410027757	0.652337411861071	-0.0577004213689862
MGP_C57BL6NJ_G0000760	NA	0.266699890926705	0.347171091778364	0.0891340387386631	7.11963791536207e-05	0.000134898920888721	0.612743127490812	0.384211980170675	0.482268707402774	0.0814907634397334
MGP_C57BL6NJ_G0000761	NA	0.0416761612527142	0.213136535465754	-0.181134130010978	6.11755504079981e-05	0.000130173356065871	0.75960295615028	0.987576004915998	0.990033200976528	0.00142508972305967
MGP_C57BL6NJ_G0000762	NA	0.144904991399504	0.240762725714795	-0.126562061355389	2.39629696421747e-05	0.000130173356065871	0.719310152106087	0.461296846024859	0.545049637199805	-0.0734505775373429
MGP_C57BL6NJ_G0000763	NA	0.163572427785064	0.240762725714795	-0.126492013741812	6.65864732514964e-05	0.000130173356065871	0.667883601243408	0.262668694075599	0.463402507703975	-0.10962255388656
MGP_C57BL6NJ_G0000764	NA	0.257801931486255	0.339725678760566	-0.0932215747621072	2.80397418531828e-06	6.54686137166801e-05	0.750181730888715	0.41442682275917	0.512015967259909	-0.0746846973143368
MGP_C57BL6NJ_G0000765	NA	0.0391834944034414	0.20439899681946	-0.185076520302401	6.59776223763939e-05	0.000130173356065871	0.648896387935083	0.371308407222775	0.469073413364045	-0.0900232037100731
MGP_C57BL6NJ_G0000766	NA	0.488711887498468	0.564284899854594	-0.0578482792373308	3.15737904564751e-05	0.000130173356065871	0.6981811973661	0.697030223343283	0.749714755391109	-0.041999223816081
MGP_C57BL6NJ_G0000767	NA	0.313109000844366	0.394815924389448	-0.0810866989080526	8.71585758476119e-05	0.000160180484375696	0.62468788441735	0.485620675267453	0.564027608282458	-0.0743396154113295
MGP_C57BL6NJ_G0000768	NA	0.5115093119258	0.585165855478639	-0.0956798120887166	3.52407875017006e-05	0.000130173356065871	0.580489150138364	0.265692393890649	0.463402507703975	-0.133977208306306
MGP_C57BL6NJ_G0000769	NA	0.163572427785064	0.240762725714795	-0.126492013741812	0.000106615415394356	0.0001861647572426	0.643258942787932	0.457874103312351	0.545049637199805	-0.0705399993012467
MGP_C57BL6NJ_G0000770	NA	0.163572427785064	0.240762725714795	-0.126492013741812	6.65864732514964e-05	0.000130173356065871	0.667883601243408	0.364784157644872	0.463402507703975	-0.0912916903645033
MGP_C57BL6NJ_G0000771	NA	0.128882144854399	0.240762725714795	-0.139236639320701	0.000116456289236334	0.000201287131208547	0.649966256607811	0.45760945747636	0.545049637199805	-0.0746524963221599
MGP_C57BL6NJ_G0000772	NA	0.116630370974105	0.240762725714795	-0.176431772961277	2.88319669264554e-05	0.000130173356065871	0.686614381010733	0.592290142566693	0.657963183918459	-0.056498502584169
MGP_C57BL6NJ_G0000773	NA	0.163572427785064	0.240762725714795	-0.126492013741812	6.65864732514964e-05	0.000130173356065871	0.667883601243408	0.364784157644872	0.463402507703975	-0.0912916903645033
MGP_C57BL6NJ_G0000774	NA	0.0215601186843797	0.136127853367945	-0.262763272447682	0.00140058044804948	0.00197027639739473	0.456641972426304	0.164270779195673	0.463402507703975	-0.130578478115452
MGP_C57BL6NJ_G0000775	NA	0.444125762369167	0.522956749071275	-0.0692123911027776	9.82462990751832e-05	0.000173348280658286	0.663471057300882	0.262668694075599	0.463402507703975	-0.10962255388656
MGP_C57BL6NJ_G0000776	NA	0.128667862782837	0.240762725714795	-0.156898610375183	8.31703938946336e-05	0.000154042709355435	0.679604057936525	0.542794915645353	0.617501526595905	-0.0589345411459802
MGP_C57BL6NJ_G0000777	NA	0.61160596698417	0.676695305436905	-0.0468030879816085	1.30987822583069e-05	0.000130173356065871	0.73332000379018	0.932628603612388	0.946609970922655	0.00774694508484638
MGP_C57BL6NJ_G0000778	NA	0.163572427785064	0.240762725714795	-0.126492013741812	6.65864732514964e-05	0.000130173356065871	0.667883601243408	0.45760945747636	0.545049637199805	-0.0746524963221599
MGP_C57BL6NJ_G0000779	NA	0.0487421958903944	0.237735345894557	-0.154991763820338	0.000279982238859151	0.000435289024377488	0.511550012116541	0.3403431190389	0.463402507703975	-0.0950291462865682
MGP_C57BL6NJ_G0000780	NA	0.163572427785064	0.240762725714795	-0.126492013741812	6.65864732514964e-05	0.000130173356065871	0.667883601243408	0.364784157644872	0.463402507703975	-0.0912916903645033
MGP_C57BL6NJ_G0000781	NA	0.341360336828131	0.423424054165933	-0.0779411776006376	6.66323217747292e-05	0.000130225819287428	0.662982727351955	0.103924526623447	0.357165602161213	-0.160909153335303
MGP_C57BL6NJ_G0000782	NA	0.0582367017877193	0.240762725714795	-0.172188919374196	0.000269088853962691	0.00042005335326109	0.626393163073892	0.228431690131692	0.463402507703975	-0.109969913862992
MGP_C57BL6NJ_G0000783	NA	0.163572427785064	0.240762725714795	-0.126492013741812	6.65864732514964e-05	0.000130173356065871	0.667883601243408	0.364784157644872	0.463402507703975	-0.0912916903645033
MGP_C57BL6NJ_G0000784	NA	0.0193335056066265	0.12619902794084	-0.24536090315605	0.000343253459000117	0.00052589797959021	0.635531138127931	0.0838289958376924	0.301515862238898	0.211495801911767
MGP_C57BL6NJ_G0000785	NA	0.163572427785064	0.240762725714795	-0.126492013741812	6.65864732514964e-05	0.000130173356065871	0.667883601243408	0.364784157644872	0.463402507703975	-0.0912916903645033
MGP_C57BL6NJ_G0000786	NA	0.0308094004185498	0.173282322293847	0.306377475106743	0.00632209709895373	0.00827502466640236	0.421498143007113	0.425774889916047	0.52381591530848	0.0892922375491037
MGP_C57BL6NJ_G0000787	NA	0.0141488338822472	0.101284554269067	-0.319858457440034	0.000623244593995978	0.000919331074959718	0.585526152505423	0.513160341123293	0.589862404249824	-0.0608622757687683
MGP_C57BL6NJ_G0000788	NA	0.254351229651561	0.336068431230396	-0.108756200768904	6.65864732514964e-05	0.000130173356065871	0.667883601243408	0.364784157644872	0.463402507703975	-0.0912916903645033
MGP_C57BL6NJ_G0000789	NA	0.163572427785064	0.240762725714795	-0.126492013741812	6.65864732514964e-05	0.000130173356065871	0.667883601243408	0.364784157644872	0.463402507703975	-0.0912916903645033
MGP_C57BL6NJ_G0000790	NA	0.163572427785064	0.240762725714795	-0.126492013741812	6.65864732514964e-05	0.000130173356065871	0.667883601243408	0.364784157644872	0.463402507703975	-0.0912916903645033
MGP_C57BL6NJ_G0000791	NA	0.254351229651561	0.336068431230396	-0.108756200768904	6.65864732514964e-05	0.000130173356065871	0.667883601243408	0.364784157644872	0.463402507703975	-0.0912916903645033
MGP_C57BL6NJ_G0000792	NA	0.163572427785064	0.240762725714795	-0.126492013741812	5.9011014897956e-05	0.000130173356065871	0.684016601879051	0.364784157644872	0.463402507703975	-0.0912916903645033
MGP_C57BL6NJ_G0000793	NA	0.163572427785064	0.240762725714795	-0.126492013741812	6.65864732514964e-05	0.000130173356065871	0.667883601243408	0.364784157644872	0.463402507703975	-0.0912916903645033
MGP_C57BL6NJ_G0000794	NA	0.325192021423068	0.407600844956198	-0.0853671518737493	3.12159079916806e-05	0.000130173356065871	0.703792568531737	0.364784157644872	0.463402507703975	-0.0912916903645033
MGP_C57BL6NJ_G0000795	NA	0.121898659213161	0.240762725714795	-0.159896261345164	0.00271380414853971	0.00369326475569694	0.439481578754407	0.0148287668439777	0.072394610475998	-0.276953056152157
MGP_C57BL6NJ_G0000796	NA	0.16236659347668	0.240762725714795	-0.146666543180574	2.46897816519637e-05	0.000130173356065871	0.702747381646376	0.834855518518513	0.86591265791473	-0.0233075293069158
MGP_C57BL6NJ_G0000797	NA	0.240671827763131	0.32434465012564	-0.114655849826616	7.2612185937286e-05	0.000137321936655683	0.56255786599921	0.986644925012931	0.989302089949078	0.00153164766290174
MGP_C57BL6NJ_G0000798	NA	0.264877087063106	0.347119057622209	-0.10732890886478	0.000157234217134917	0.000259303957527836	0.644528077070947	0.929577058058523	0.944318446907862	-0.00959192243427561
MGP_C57BL6NJ_G0000799	NA	0.33721102435773	0.419403851588222	-0.0884426255675869	6.65864732514964e-05	0.000130173356065871	0.667883601243408	0.287636142431791	0.463402507703975	-0.109239361131506
MGP_C57BL6NJ_G0000800	NA	0.267467968656753	0.347171091778364	-0.104082710620643	6.65864732514964e-05	0.000130173356065871	0.667883601243408	0.438998073810491	0.532103575750303	-0.0741949466194407
MGP_C57BL6NJ_G0000801	NA	0.490607308104301	0.566171193450592	-0.095298424782483	0.000112085002473614	0.000194418492662732	0.599921874920174	0.97722038529604	0.981495336392575	0.00277169822760009
MGP_C57BL6NJ_G0000802	NA	0.163572427785064	0.240762725714795	-0.126492013741812	6.65864732514964e-05	0.000130173356065871	0.667883601243408	0.364784157644872	0.463402507703975	-0.0912916903645033
MGP_C57BL6NJ_G0000803	NA	0.49888417897051	0.573564748868505	-0.0673313857152156	0.000126631962850351	0.000213917863254721	0.625277470614938	0.441232298294396	0.534228670506578	-0.0747831799571352
MGP_C57BL6NJ_G0000804	NA	0.163572427785064	0.240762725714795	-0.126492013741812	1.29045400963916e-05	0.000130173356065871	0.7172865845489	0.501787995392442	0.579236594759934	0.068265937303587
MGP_C57BL6NJ_G0000805	NA	0.449427330286546	0.528094781780878	-0.10032128056361	0.0227951844648288	0.0281215650332023	-0.308863215800703	0.0346367564758989	0.145697725781987	-0.303948123563385
MGP_C57BL6NJ_G0000806	NA	0.113168221193282	0.240762725714795	-0.154860536651216	5.95827946705985e-05	0.000130173356065871	0.665029388570727	0.339811185854654	0.463402507703975	-0.0929833598442166
MGP_C57BL6NJ_G0000807	NA	0.090904510237781	0.240762725714795	0.217117812727919	8.30656102230056e-06	0.000130173356065871	0.731242374165708	0.435374729938187	0.532103575750303	-0.0801220257153651
MGP_C57BL6NJ_G0000808	NA	0.000719647801888353	0.012842104087801	-0.44612159446502	0.00332006074200436	0.00447902492578385	0.562989897403041	0.0842177384915154	0.302385678793631	-0.223998410531342
MGP_C57BL6NJ_G0000809	NA	0.0721728168797685	0.240762725714795	-0.156972452293609	6.65864732514964e-05	0.000130173356065871	0.667883601243408	0.200990166448573	0.463402507703975	-0.127570224653563
MGP_C57BL6NJ_G0000810	NA	0.203147998099934	0.286692533838569	-0.106248486154072	0.000126118158590313	0.000213242736920353	0.625779332101184	0.572997694116636	0.64061824954736	-0.0572428716662669
MGP_C57BL6NJ_G0000811	NA	0.163572427785064	0.240762725714795	-0.126492013741812	6.65864732514964e-05	0.000130173356065871	0.667883601243408	0.364784157644872	0.463402507703975	-0.0912916903645033
MGP_C57BL6NJ_G0000812	NA	0.163572427785064	0.240762725714795	-0.126492013741812	6.65864732514964e-05	0.000130173356065871	0.667883601243408	0.364784157644872	0.463402507703975	-0.0912916903645033
MGP_C57BL6NJ_G0000813	NA	0.187419077833166	0.268787054777694	-0.148681631794736	0.000124866784266462	0.000211693009075483	0.622324162069521	0.70343617915914	0.754826931640596	-0.0398593085418256
MGP_C57BL6NJ_G0000814	NA	0.373802559443719	0.453736709851981	-0.10143746398293	2.13318920732775e-05	0.000130173356065871	0.696027691192886	0.103379357870736	0.355619106923381	-0.157747827677189
MGP_C57BL6NJ_G0000815	NA	0.40441660303397	0.483581427246248	-0.0829846637980496	2.34070514100581e-05	0.000130173356065871	0.643328772753486	0.54518916699689	0.618834206501848	-0.0575557525770973
MGP_C57BL6NJ_G0000816	NA	0.287477885160635	0.368511498641504	-0.113644945993976	5.09982883783132e-05	0.000130173356065871	0.625522898560185	0.255710464685658	0.463402507703975	-0.109225544780894
MGP_C57BL6NJ_G0000817	NA	0.13898477021382	0.240762725714795	-0.129287847299248	8.59161932604468e-05	0.000158116420868953	0.663041287476815	0.189488305346072	0.463402507703975	-0.127066657608055
MGP_C57BL6NJ_G0000818	NA	0.847533713485	0.878397423223793	-0.0190849854493837	1.18179063724661e-05	0.000130173356065871	0.77936173924663	0.243007854566126	0.463402507703975	0.127041166824026
MGP_C57BL6NJ_G0000819	NA	0.268488394846216	0.348352567103234	0.17242208548165	2.16582522037827e-05	0.000130173356065871	0.761848134084112	0.17230545427804	0.463402507703975	0.147597707979273
MGP_C57BL6NJ_G0000820	NA	0.113192433548707	0.240762725714795	-0.217894951626969	0.000102102815913699	0.00017924474265721	0.618486491722672	0.344862332751913	0.463402507703975	-0.0950257304000287
MGP_C57BL6NJ_G0000821	NA	0.164909082412456	0.242408919089517	-0.136643773958782	6.65864732514964e-05	0.000130173356065871	0.667883601243408	0.930441527018705	0.944903514774333	-0.0106998133103434
MGP_C57BL6NJ_G0000822	NA	0.741154610678504	0.788711023979245	-0.0472331137844375	1.65394053286724e-05	0.000130173356065871	0.647455078589955	0.825872995043903	0.858242509102007	0.0218597371039271
MGP_C57BL6NJ_G0000823	NA	0.317541216365857	0.399424319569896	0.121950352281759	0.00343659473789012	0.00462985523498018	0.593285692847429	0.000348521162148852	0.00329096111282068	0.674006837361676
MGP_C57BL6NJ_G0000824	NA	0.163572427785064	0.240762725714795	-0.126492013741812	6.65864732514964e-05	0.000130173356065871	0.667883601243408	0.364784157644872	0.463402507703975	-0.0912916903645033
MGP_C57BL6NJ_G0000825	NA	0.163572427785064	0.240762725714795	-0.126492013741812	6.65864732514964e-05	0.000130173356065871	0.667883601243408	0.364784157644872	0.463402507703975	-0.0912916903645033
MGP_C57BL6NJ_G0000826	NA	0.228418321076588	0.310611731231703	-0.101400274109369	6.65864732514964e-05	0.000130173356065871	0.667883601243408	0.364784157644872	0.463402507703975	-0.0912916903645033
MGP_C57BL6NJ_G0000827	NA	0.990622758767988	0.993137930563768	-0.00116844126245042	0.000191002938898075	0.000307479641971648	0.641926207036244	0.230193876114101	0.463402507703975	-0.13031924992516
MGP_C57BL6NJ_G0000828	NA	0.163572427785064	0.240762725714795	-0.126492013741812	6.65864732514964e-05	0.000130173356065871	0.667883601243408	0.364784157644872	0.463402507703975	-0.0912916903645033
MGP_C57BL6NJ_G0000829	NA	0.613486463599065	0.678465412516638	-0.0664409239260981	2.58636363252397e-05	0.000130173356065871	0.737037064096662	0.0619430641162567	0.236060284308772	0.185657642645104
MGP_C57BL6NJ_G0000830	NA	0.314191494450458	0.395865100479198	-0.100359166694929	0.000121449174599857	0.000208805077821684	-0.519895700864818	0.108264798335613	0.368812866147107	-0.180611181265557
MGP_C57BL6NJ_G0000831	NA	0.163572427785064	0.240762725714795	-0.126492013741812	6.65864732514964e-05	0.000130173356065871	0.667883601243408	0.364784157644872	0.463402507703975	-0.0912916903645033
MGP_C57BL6NJ_G0000832	NA	0.163572427785064	0.240762725714795	-0.126492013741812	6.65864732514964e-05	0.000130173356065871	0.667883601243408	0.364784157644872	0.463402507703975	-0.0912916903645033
MGP_C57BL6NJ_G0000833	NA	0.163572427785064	0.240762725714795	-0.126492013741812	6.65864732514964e-05	0.000130173356065871	0.667883601243408	0.364784157644872	0.463402507703975	-0.0912916903645033
MGP_C57BL6NJ_G0000834	NA	0.12725602199598	0.240762725714795	-0.149472636102072	0.000149591340241218	0.000247933348519653	0.64425194758463	0.364784157644872	0.463402507703975	-0.0912916903645033
MGP_C57BL6NJ_G0000835	NA	0.986223775823283	0.989667395492735	0.00253940316994539	0.00126752156309197	0.00179322295701713	0.538880356481985	0.690609457668834	0.74477739272111	-0.0412300375802541
MGP_C57BL6NJ_G0000836	NA	0.21703117433692	0.302503990901286	0.180510222319105	5.13433133315451e-05	0.000130173356065871	0.708446298942087	0.000120579263593699	0.00140819721395574	0.449933148911684
MGP_C57BL6NJ_G0000837	NA	0.02185496214614	0.137335379100905	-0.307015364721673	0.000754992477436545	0.00110114010381183	0.614198733004766	0.569780159588175	0.639264406732056	0.0447669374911343
MGP_C57BL6NJ_G0000838	NA	0.68716229484959	0.741819034685271	-0.0298557093403225	1.7734685487315e-05	0.000130173356065871	0.655322507829789	0.86406503108038	0.891282580751729	-0.0161911333094298
MGP_C57BL6NJ_G0000839	NA	0.103044079418634	0.240762725714795	-0.15825392628208	6.65360292053897e-05	0.000130173356065871	0.667493894279267	0.364784157644872	0.463402507703975	-0.0912916903645033
MGP_C57BL6NJ_G0000840	NA	0.00564982371624225	0.0531572356379138	0.393913903912071	7.24003823805314e-05	0.000136990723512555	0.718074123897093	0.26485656258962	0.463402507703975	0.143332377047633
MGP_C57BL6NJ_G0000841	NA	0.163572427785064	0.240762725714795	-0.126492013741812	6.65864732514964e-05	0.000130173356065871	0.667883601243408	0.364784157644872	0.463402507703975	-0.0912916903645033
MGP_C57BL6NJ_G0000842	NA	0.314019439858365	0.395708978623837	-0.0991488536599195	0.000900749748759119	0.00129942826540134	0.469635308845238	0.488800638931915	0.566887906597384	-0.0870888178780605
MGP_C57BL6NJ_G0000843	NA	0.163572427785064	0.240762725714795	-0.126492013741812	6.65864732514964e-05	0.000130173356065871	0.667883601243408	0.364784157644872	0.463402507703975	-0.0912916903645033
MGP_C57BL6NJ_G0000844	NA	0.163572427785064	0.240762725714795	-0.126492013741812	6.65864732514964e-05	0.000130173356065871	0.667883601243408	0.370413550163977	0.468353249579699	-0.0918799237021977
MGP_C57BL6NJ_G0000845	NA	0.12399112113676	0.240762725714795	-0.176379872228707	6.99399440227919e-05	0.000133472912102651	0.701624559224122	0.572997694116636	0.64061824954736	-0.0572428716662669
MGP_C57BL6NJ_G0000846	NA	0.228418321076588	0.310611731231703	-0.101400274109369	6.65864732514964e-05	0.000130173356065871	0.667883601243408	0.586035410027757	0.652337411861071	-0.0577004213689862
MGP_C57BL6NJ_G0000847	NA	0.267467968656753	0.347171091778364	-0.104082710620643	4.30283408036244e-05	0.000130173356065871	0.665639066608497	0.262668694075599	0.463402507703975	-0.10962255388656
MGP_C57BL6NJ_G0000848	NA	0.163572427785064	0.240762725714795	-0.126492013741812	6.65864732514964e-05	0.000130173356065871	0.667883601243408	0.364784157644872	0.463402507703975	-0.0912916903645033
MGP_C57BL6NJ_G0000849	NA	0.0913339143730003	0.240762725714795	-0.165509434310253	0.000157234217134917	0.000259303957527836	0.644528077070947	0.211390795856253	0.463402507703975	-0.13076916425013
MGP_C57BL6NJ_G0000850	NA	0.222547888296888	0.30885255007386	-0.13236688115317	2.88319669264554e-05	0.000130173356065871	0.686614381010733	0.559356996359684	0.630859641576166	-0.0565812361428661
MGP_C57BL6NJ_G0000851	NA	0.247318222775703	0.331724445215832	-0.113704545970236	0.0561093132052106	0.0665279260492928	0.240023263496561	0.15578373427284	0.463402507703975	-0.188233837802348
MGP_C57BL6NJ_G0000852	NA	0.00189774573686003	0.0247538479848614	-0.296280203282821	0.000264606326175646	0.000413684566015161	0.598287593378192	0.784477522854797	0.825050485125489	-0.0312875644172534
MGP_C57BL6NJ_G0000853	NA	0.163572427785064	0.240762725714795	-0.126492013741812	0.000238061798052335	0.000375729702160483	0.631235476840486	0.364784157644872	0.463402507703975	-0.0912916903645033
MGP_C57BL6NJ_G0000854	NA	0.163572427785064	0.240762725714795	-0.126492013741812	6.65864732514964e-05	0.000130173356065871	0.667883601243408	0.364784157644872	0.463402507703975	-0.0912916903645033
MGP_C57BL6NJ_G0000855	NA	0.163572427785064	0.240762725714795	-0.126492013741812	6.65864732514964e-05	0.000130173356065871	0.667883601243408	0.364784157644872	0.463402507703975	-0.0912916903645033
MGP_C57BL6NJ_G0000856	NA	0.146390052448721	0.240762725714795	-0.155657851589317	0.000362563025298806	0.000553213508973975	0.597929444646541	0.287636142431791	0.463402507703975	-0.109239361131506
MGP_C57BL6NJ_G0000857	NA	0.163572427785064	0.240762725714795	-0.126492013741812	6.65864732514964e-05	0.000130173356065871	0.667883601243408	0.364784157644872	0.463402507703975	-0.0912916903645033
MGP_C57BL6NJ_G0000858	NA	0.491506218067047	0.56696996082876	-0.0743875299261512	3.90664459849446e-05	0.000130173356065871	0.702474598980265	0.19877547723425	0.463402507703975	-0.149254698227663
MGP_C57BL6NJ_G0000859	NA	0.254351229651561	0.336068431230396	-0.108756200768904	6.65864732514964e-05	0.000130173356065871	0.667883601243408	0.676382531496438	0.73283838804432	-0.0409200066033371
MGP_C57BL6NJ_G0000860	NA	0.364333133918615	0.444857056410164	-0.0946042902334182	0.00039190860367882	0.000594590515556279	0.606309395219266	0.0879222399862451	0.312762078829284	-0.164577109587104
MGP_C57BL6NJ_G0000861	NA	0.163572427785064	0.240762725714795	-0.126492013741812	6.65864732514964e-05	0.000130173356065871	0.667883601243408	0.364784157644872	0.463402507703975	-0.0912916903645033
MGP_C57BL6NJ_G0000862	NA	0.267467968656753	0.347171091778364	-0.104082710620643	8.82272362386589e-05	0.000161732223903839	0.627767433195097	0.438998073810491	0.532103575750303	-0.0741949466194407
MGP_C57BL6NJ_G0000863	NA	0.190686538284772	0.272389456513357	-0.13179556191408	0.000124718441301526	0.000211487840388014	0.649094261351223	0.364784157644872	0.463402507703975	-0.0912916903645033
MGP_C57BL6NJ_G0000864	NA	0.163572427785064	0.240762725714795	-0.126492013741812	6.65864732514964e-05	0.000130173356065871	0.667883601243408	0.364784157644872	0.463402507703975	-0.0912916903645033
MGP_C57BL6NJ_G0000865	NA	0.163572427785064	0.240762725714795	-0.126492013741812	6.65864732514964e-05	0.000130173356065871	0.667883601243408	0.291451830020769	0.463402507703975	-0.111312021279269
MGP_C57BL6NJ_G0000866	NA	0.163572427785064	0.240762725714795	-0.126492013741812	6.65864732514964e-05	0.000130173356065871	0.667883601243408	0.364784157644872	0.463402507703975	-0.0912916903645033
MGP_C57BL6NJ_G0000867	NA	0.163572427785064	0.240762725714795	-0.126492013741812	2.88319669264554e-05	0.000130173356065871	0.686614381010733	0.563477388500293	0.634184040399741	-0.0587471961109694
MGP_C57BL6NJ_G0000868	NA	0.163572427785064	0.240762725714795	-0.126492013741812	6.65864732514964e-05	0.000130173356065871	0.667883601243408	0.262668694075599	0.463402507703975	-0.10962255388656
MGP_C57BL6NJ_G0000869	NA	0.163572427785064	0.240762725714795	-0.126492013741812	6.65864732514964e-05	0.000130173356065871	0.667883601243408	0.364784157644872	0.463402507703975	-0.0912916903645033
MGP_C57BL6NJ_G0000870	NA	0.163572427785064	0.240762725714795	-0.126492013741812	6.65864732514964e-05	0.000130173356065871	0.667883601243408	0.364784157644872	0.463402507703975	-0.0912916903645033
MGP_C57BL6NJ_G0000871	NA	0.163572427785064	0.240762725714795	-0.126492013741812	6.65864732514964e-05	0.000130173356065871	0.667883601243408	0.364784157644872	0.463402507703975	-0.0912916903645033
MGP_C57BL6NJ_G0000872	NA	0.163572427785064	0.240762725714795	-0.126492013741812	6.65864732514964e-05	0.000130173356065871	0.667883601243408	0.364784157644872	0.463402507703975	-0.0912916903645033
MGP_C57BL6NJ_G0000873	NA	0.163572427785064	0.240762725714795	-0.126492013741812	6.65864732514964e-05	0.000130173356065871	0.667883601243408	0.364784157644872	0.463402507703975	-0.0912916903645033
MGP_C57BL6NJ_G0000874	NA	0.163572427785064	0.240762725714795	-0.126492013741812	6.65864732514964e-05	0.000130173356065871	0.667883601243408	0.364784157644872	0.463402507703975	-0.0912916903645033
MGP_C57BL6NJ_G0000875	NA	0.0504257896232451	0.240762725714795	-0.230047301354716	0.00477830499541946	0.0063385300796215	0.325556681441112	0.206055838306481	0.463402507703975	0.142005519852228
MGP_C57BL6NJ_G0000876	NA	0.163572427785064	0.240762725714795	-0.126492013741812	6.65864732514964e-05	0.000130173356065871	0.667883601243408	0.364784157644872	0.463402507703975	-0.0912916903645033
MGP_C57BL6NJ_G0000877	NA	0.163572427785064	0.240762725714795	-0.126492013741812	6.65864732514964e-05	0.000130173356065871	0.667883601243408	0.364784157644872	0.463402507703975	-0.0912916903645033
MGP_C57BL6NJ_G0000878	NA	0.157131624896369	0.240762725714795	-0.129217799685671	6.65864732514964e-05	0.000130173356065871	0.667883601243408	0.364784157644872	0.463402507703975	-0.0912916903645033
MGP_C57BL6NJ_G0000879	NA	0.163572427785064	0.240762725714795	-0.126492013741812	6.65864732514964e-05	0.000130173356065871	0.667883601243408	0.364784157644872	0.463402507703975	-0.0912916903645033
MGP_C57BL6NJ_G0000880	NA	0.163572427785064	0.240762725714795	-0.126492013741812	6.65864732514964e-05	0.000130173356065871	0.667883601243408	0.364784157644872	0.463402507703975	-0.0912916903645033
MGP_C57BL6NJ_G0000881	NA	0.163572427785064	0.240762725714795	-0.126492013741812	6.65864732514964e-05	0.000130173356065871	0.667883601243408	0.364784157644872	0.463402507703975	-0.0912916903645033
MGP_C57BL6NJ_G0000882	NA	5.87590944484055e-05	0.00245908605350929	-0.593568137860778	0.108891512445978	0.124989232683285	-0.174407873588354	0.0401561825188195	0.164914423201352	-0.307405859768727
MGP_C57BL6NJ_G0000883	NA	0.847019284249735	0.87795282415222	-0.0214568919605011	0.000225625542109839	0.000358220316943714	0.634506289993554	0.0820281339039571	0.29612703962148	-0.181882484189115
MGP_C57BL6NJ_G0000884	NA	0.163572427785064	0.240762725714795	-0.126492013741812	9.82133965458474e-05	0.000173348280658286	0.646908286841171	0.200990166448573	0.463402507703975	-0.127570224653563
MGP_C57BL6NJ_G0000885	NA	0.163572427785064	0.240762725714795	-0.126492013741812	6.65864732514964e-05	0.000130173356065871	0.667883601243408	0.364784157644872	0.463402507703975	-0.0912916903645033
MGP_C57BL6NJ_G0000886	NA	0.163572427785064	0.240762725714795	-0.126492013741812	6.65864732514964e-05	0.000130173356065871	0.667883601243408	0.364784157644872	0.463402507703975	-0.0912916903645033
MGP_C57BL6NJ_G0000887	NA	0.2255210652057	0.309514290497608	-0.106178438540495	6.63652526544625e-05	0.000130173356065871	0.666074575456087	0.364784157644872	0.463402507703975	-0.0912916903645033
MGP_C57BL6NJ_G0000888	NA	0.163572427785064	0.240762725714795	-0.126492013741812	6.65864732514964e-05	0.000130173356065871	0.667883601243408	0.364784157644872	0.463402507703975	-0.0912916903645033
MGP_C57BL6NJ_G0000889	NA	0.163572427785064	0.240762725714795	-0.126492013741812	6.65864732514964e-05	0.000130173356065871	0.667883601243408	0.364784157644872	0.463402507703975	-0.0912916903645033
MGP_C57BL6NJ_G0000890	NA	0.0702500593434173	0.240762725714795	-0.154920073806342	7.9199252391073e-05	0.000147592240308163	0.662887647139064	0.532121261926953	0.607325802638636	-0.0578720815565109
MGP_C57BL6NJ_G0000891	NA	0.00922350512852538	0.0747649684944788	0.292924277121185	0.000195986016384803	0.000314909895666249	0.493537926708499	0.328255014433153	0.463402507703975	0.120045326957887
MGP_C57BL6NJ_G0000892	NA	0.411856370304842	0.491294010519508	-0.124368515154318	0.0706024561199381	0.0828044045307239	0.345079154899766	0.193759465572141	0.463402507703975	-0.188495660458105
MGP_C57BL6NJ_G0000893	NA	0.282283296677549	0.362916744151825	-0.11808112926146	0.00356591195695185	0.00479621285206513	0.55205394831761	8.94445097827027e-05	0.00111188778540222	0.547688788789209
MGP_C57BL6NJ_G0000894	NA	0.468657609131147	0.545868432220348	-0.0647467550688826	0.00430414571018379	0.00573695314278284	0.381977555154739	0.573546182630243	0.64116169702024	-0.0575768319566949
MGP_C57BL6NJ_G0000895	NA	0.163572427785064	0.240762725714795	-0.126492013741812	6.65864732514964e-05	0.000130173356065871	0.667883601243408	0.364784157644872	0.463402507703975	-0.0912916903645033
MGP_C57BL6NJ_G0000896	NA	0.163572427785064	0.240762725714795	-0.126492013741812	6.65864732514964e-05	0.000130173356065871	0.667883601243408	0.364784157644872	0.463402507703975	-0.0912916903645033
MGP_C57BL6NJ_G0000897	NA	0.163572427785064	0.240762725714795	-0.126492013741812	6.65864732514964e-05	0.000130173356065871	0.667883601243408	0.364784157644872	0.463402507703975	-0.0912916903645033
MGP_C57BL6NJ_G0000898	NA	0.163572427785064	0.240762725714795	-0.126492013741812	6.65864732514964e-05	0.000130173356065871	0.667883601243408	0.374651181248656	0.471708574975522	-0.0906780049173806
MGP_C57BL6NJ_G0000899	NA	0.163572427785064	0.240762725714795	-0.126492013741812	6.65864732514964e-05	0.000130173356065871	0.667883601243408	0.364784157644872	0.463402507703975	-0.0912916903645033
MGP_C57BL6NJ_G0000900	NA	0.163572427785064	0.240762725714795	-0.126492013741812	6.65864732514964e-05	0.000130173356065871	0.667883601243408	0.364784157644872	0.463402507703975	-0.0912916903645033
MGP_C57BL6NJ_G0000901	NA	0.2255210652057	0.309514290497608	-0.106178438540495	6.65864732514964e-05	0.000130173356065871	0.667883601243408	0.485620675267453	0.564027608282458	-0.0743396154113295
MGP_C57BL6NJ_G0000902	NA	0.161461735591167	0.240762725714795	-0.135090613681965	0.000124718441301526	0.000211487840388014	0.649094261351223	0.485620675267453	0.564027608282458	-0.0743396154113295
MGP_C57BL6NJ_G0000903	NA	0.163572427785064	0.240762725714795	-0.126492013741812	6.65864732514964e-05	0.000130173356065871	0.667883601243408	0.364784157644872	0.463402507703975	-0.0912916903645033
MGP_C57BL6NJ_G0000904	NA	0.163572427785064	0.240762725714795	-0.126492013741812	1.3687729281188e-05	0.000130173356065871	0.704420255204033	0.364784157644872	0.463402507703975	-0.0912916903645033
MGP_C57BL6NJ_G0000905	NA	0.941210266625102	0.954754364602158	-0.0106070561531358	0.00038973120119235	0.000591549090537819	0.528463118729078	0.610641573693942	0.67444803015668	0.0493286032877189
MGP_C57BL6NJ_G0000906	NA	0.942075362104627	0.95538021047063	-0.00860471644799127	0.00586793940442409	0.00770881007907225	0.497067979323959	0.816602056993775	0.850737546549208	0.0207569785141164
MGP_C57BL6NJ_G0000907	NA	0.163572427785064	0.240762725714795	-0.126492013741812	6.65864732514964e-05	0.000130173356065871	0.667883601243408	0.364784157644872	0.463402507703975	-0.0912916903645033
MGP_C57BL6NJ_G0000908	NA	0.88795703714794	0.911488918864744	0.0268588056634377	0.995139394328977	0.995454281197983	0.00068714195313314	0.353991317369189	0.463402507703975	0.13534545362299
MGP_C57BL6NJ_G0000909	NA	0.147829026242673	0.240762725714795	-0.175626157794476	5.62059590167973e-05	0.000130173356065871	0.648837827810223	0.292082856069229	0.463402507703975	-0.108519117744541
MGP_C57BL6NJ_G0000910	NA	0.284175556899952	0.36501468674795	-0.120358715426025	9.63122316259232e-05	0.000172557100808626	0.607696582386285	0.128026466878898	0.419878996833619	-0.160529704554859
MGP_C57BL6NJ_G0000911	NA	0.000344637245854612	0.00768088768594739	-0.6324024778413	0.503334086767524	0.530806285960609	-0.0980596383707041	0.00232343769459697	0.0155667295296465	-0.465414104025447
MGP_C57BL6NJ_G0000912	NA	0.439076631572479	0.517916525047552	0.0629086971131749	0.0153429824308423	0.0192799434019363	0.349800071067449	0.198975288349415	0.463402507703975	0.117621294630832
MGP_C57BL6NJ_G0000913	NA	0.163572427785064	0.240762725714795	-0.126492013741812	6.65864732514964e-05	0.000130173356065871	0.667883601243408	0.364784157644872	0.463402507703975	-0.0912916903645033
MGP_C57BL6NJ_G0000914	NA	0.15399160908687	0.240762725714795	-0.150102694126078	0.000244674563478394	0.000385219727053273	0.669255389524122	0.492938577068931	0.570817038653195	-0.0758658452384622
MGP_C57BL6NJ_G0000915	NA	0.163572427785064	0.240762725714795	-0.126492013741812	6.65864732514964e-05	0.000130173356065871	0.667883601243408	0.485620675267453	0.564027608282458	-0.0743396154113295
MGP_C57BL6NJ_G0000916	NA	0.0933118241537669	0.240762725714795	-0.160966140238918	0.000136703580273844	0.000228918060407227	0.564636412841769	0.952822828684186	0.961644395639341	-0.00671508594254513
MGP_C57BL6NJ_G0000917	NA	0.163572427785064	0.240762725714795	-0.126492013741812	6.65864732514964e-05	0.000130173356065871	0.667883601243408	0.364784157644872	0.463402507703975	-0.0912916903645033
MGP_C57BL6NJ_G0000918	NA	0.163572427785064	0.240762725714795	-0.126492013741812	6.65864732514964e-05	0.000130173356065871	0.667883601243408	0.364784157644872	0.463402507703975	-0.0912916903645033
MGP_C57BL6NJ_G0000919	NA	0.163572427785064	0.240762725714795	-0.126492013741812	6.65864732514964e-05	0.000130173356065871	0.667883601243408	0.364784157644872	0.463402507703975	-0.0912916903645033
MGP_C57BL6NJ_G0000920	NA	0.495870808187372	0.570802829087346	-0.0702727198048622	0.000109280128642981	0.000190090808720926	0.659460041466665	0.46234177344691	0.546064486244042	-0.0795096757951301
MGP_C57BL6NJ_G0000921	NA	0.163572427785064	0.240762725714795	-0.126492013741812	6.65864732514964e-05	0.000130173356065871	0.667883601243408	0.364784157644872	0.463402507703975	-0.0912916903645033
MGP_C57BL6NJ_G0000922	NA	0.0166800990197171	0.114098207292495	-0.280113751504896	0.000594300611552799	0.000878844670324399	0.461210668184953	0.314951886815684	0.463402507703975	-0.111462377265456
MGP_C57BL6NJ_G0000923	NA	0.813485742732151	0.849666393093837	0.0205199551776857	0.000203497787560923	0.000325858117100769	0.674079909458103	0.460515170020069	0.545049637199805	-0.0768317144097652
MGP_C57BL6NJ_G0000924	NA	0.163572427785064	0.240762725714795	-0.126492013741812	6.65864732514964e-05	0.000130173356065871	0.667883601243408	0.364784157644872	0.463402507703975	-0.0912916903645033
MGP_C57BL6NJ_G0000925	NA	0.359729988561088	0.440361710350739	-0.0789909709882002	6.65864732514964e-05	0.000130173356065871	0.667883601243408	0.551529287842855	0.623691572904018	-0.0563538337922802
MGP_C57BL6NJ_G0000926	NA	0.163572427785064	0.240762725714795	-0.126492013741812	6.65864732514964e-05	0.000130173356065871	0.667883601243408	0.364784157644872	0.463402507703975	-0.0912916903645033
MGP_C57BL6NJ_G0000927	NA	0.163572427785064	0.240762725714795	-0.126492013741812	6.65864732514964e-05	0.000130173356065871	0.667883601243408	0.364784157644872	0.463402507703975	-0.0912916903645033
MGP_C57BL6NJ_G0000928	NA	0.163572427785064	0.240762725714795	-0.126492013741812	6.65864732514964e-05	0.000130173356065871	0.667883601243408	0.364784157644872	0.463402507703975	-0.0912916903645033
MGP_C57BL6NJ_G0000929	NA	0.228418321076588	0.310611731231703	-0.101400274109369	6.65864732514964e-05	0.000130173356065871	0.667883601243408	0.364784157644872	0.463402507703975	-0.0912916903645033
MGP_C57BL6NJ_G0000930	NA	0.163572427785064	0.240762725714795	-0.126492013741812	6.65864732514964e-05	0.000130173356065871	0.667883601243408	0.364784157644872	0.463402507703975	-0.0912916903645033
MGP_C57BL6NJ_G0000931	NA	0.163572427785064	0.240762725714795	-0.126492013741812	6.65864732514964e-05	0.000130173356065871	0.667883601243408	0.364784157644872	0.463402507703975	-0.0912916903645033
MGP_C57BL6NJ_G0000932	NA	0.163572427785064	0.240762725714795	-0.126492013741812	6.65864732514964e-05	0.000130173356065871	0.667883601243408	0.364784157644872	0.463402507703975	-0.0912916903645033
MGP_C57BL6NJ_G0000933	NA	0.159570155598341	0.240762725714795	-0.148777660452756	6.28792531644475e-05	0.000130173356065871	0.643942603726194	0.143735701127261	0.459625436447794	-0.147086988522821
MGP_C57BL6NJ_G0000934	NA	0.163572427785064	0.240762725714795	-0.126492013741812	6.65864732514964e-05	0.000130173356065871	0.667883601243408	0.364784157644872	0.463402507703975	-0.0912916903645033
MGP_C57BL6NJ_G0000935	NA	0.163572427785064	0.240762725714795	-0.126492013741812	6.65864732514964e-05	0.000130173356065871	0.667883601243408	0.364784157644872	0.463402507703975	-0.0912916903645033
MGP_C57BL6NJ_G0000936	NA	0.267467968656753	0.347171091778364	-0.104082710620643	6.13340776301633e-05	0.000130173356065871	0.701194789400055	0.572997694116636	0.64061824954736	-0.0572428716662669
MGP_C57BL6NJ_G0000937	NA	0.163572427785064	0.240762725714795	-0.126492013741812	6.65864732514964e-05	0.000130173356065871	0.667883601243408	0.364784157644872	0.463402507703975	-0.0912916903645033
MGP_C57BL6NJ_G0000938	NA	0.522721294493938	0.595571861375585	-0.0617900471209391	0.000278774589142325	0.000433591919539119	0.608296719497827	0.261787368551495	0.463402507703975	-0.110965509676821
MGP_C57BL6NJ_G0000939	NA	0.163572427785064	0.240762725714795	-0.126492013741812	6.65864732514964e-05	0.000130173356065871	0.667883601243408	0.45760945747636	0.545049637199805	-0.0746524963221599
MGP_C57BL6NJ_G0000940	NA	0.105775391052331	0.240762725714795	-0.151653800987832	6.65864732514964e-05	0.000130173356065871	0.667883601243408	0.364784157644872	0.463402507703975	-0.0912916903645033
MGP_C57BL6NJ_G0000941	NA	0.961002938106118	0.970129044120493	0.00611244539729711	0.00685919991600308	0.00894726524941213	0.447090000806113	0.782310423412997	0.823445637511626	-0.0302594932821403
MGP_C57BL6NJ_G0000942	NA	0.228418321076588	0.310611731231703	-0.101400274109369	6.65864732514964e-05	0.000130173356065871	0.667883601243408	0.438998073810491	0.532103575750303	-0.0741949466194407
MGP_C57BL6NJ_G0000943	NA	0.815223550024113	0.851242769781157	-0.0207791326246121	4.04621585285582e-05	0.000130173356065871	0.746517822453767	0.399039037741519	0.496737969772315	-0.080989164623376
MGP_C57BL6NJ_G0000944	NA	0.163572427785064	0.240762725714795	-0.126492013741812	6.65864732514964e-05	0.000130173356065871	0.667883601243408	0.364784157644872	0.463402507703975	-0.0912916903645033
MGP_C57BL6NJ_G0000945	NA	0.510990752369726	0.584808514122988	-0.0981555878932744	0.000259019333123756	0.000405644292865903	0.515443694132339	0.756893804938332	0.80139288165788	-0.0374467353574123
MGP_C57BL6NJ_G0000946	NA	0.163572427785064	0.240762725714795	-0.126492013741812	6.65864732514964e-05	0.000130173356065871	0.667883601243408	0.364784157644872	0.463402507703975	-0.0912916903645033
MGP_C57BL6NJ_G0000947	NA	0.027888573310744	0.161805045063305	-0.198689188240882	0.026602166652296	0.0326261375424337	-0.280376020692973	4.54324075250979e-05	0.000656056096998928	-0.612418980936963
MGP_C57BL6NJ_G0000948	NA	0.101781949503086	0.240762725714795	-0.154317399103998	0.000186538226168322	0.000300869759844565	0.625233667580564	0.364784157644872	0.463402507703975	-0.0912916903645033
MGP_C57BL6NJ_G0000949	NA	0.242643590169949	0.326570071667087	-0.152594598084103	0.0792779569566092	0.0924594527795495	0.226151506757005	0.305089128567846	0.463402507703975	-0.111754602056948
MGP_C57BL6NJ_G0000950	NA	0.163572427785064	0.240762725714795	-0.126492013741812	6.65864732514964e-05	0.000130173356065871	0.667883601243408	0.364784157644872	0.463402507703975	-0.0912916903645033
MGP_C57BL6NJ_G0000951	NA	0.226853768679639	0.310611731231703	0.104541153503617	0.00026767518358928	0.000418021242588867	0.69153003874602	0.0491761123391769	0.195227075811742	0.270622407029744
MGP_C57BL6NJ_G0000952	NA	0.569632671989813	0.638907069151097	-0.0456875135338282	1.77858653494507e-05	0.000130173356065871	0.835063750984537	0.000734074477431216	0.00596446397765731	0.514162944547671
MGP_C57BL6NJ_G0000953	NA	0.58459176814352	0.652753400124639	-0.0578791563069436	1.42489535035474e-05	0.000130173356065871	0.703267399378097	0.207081969046475	0.463402507703975	-0.130905784478653
MGP_C57BL6NJ_G0000954	NA	0.848163382317204	0.878894869467729	-0.0217857695524866	0.000329085703791618	0.000505529666531759	0.599966321080574	0.0116366678748761	0.0593192929364654	0.304731259272377
MGP_C57BL6NJ_G0000955	NA	0.339639226249507	0.421976941809541	0.112198233875784	8.970473205645e-05	0.000163458776265357	0.679638874857657	0.474244376377632	0.556428501898294	0.080618979891539
MGP_C57BL6NJ_G0000956	NA	0.000158253651083121	0.0046191408370476	0.510929592105196	6.62452122987378e-07	2.44827292251909e-05	1.09797006633115	0.0060035581895138	0.0342392771182971	0.370496333352372
MGP_C57BL6NJ_G0000957	NA	0.197880372334797	0.280685108958104	-0.134489307254014	9.46916021522022e-05	0.000170188960624904	0.680495604484135	0.785106140478712	0.825458121552744	-0.0247705632558899
MGP_C57BL6NJ_G0000958	NA	0.254351229651561	0.336068431230396	-0.108756200768904	6.65864732514964e-05	0.000130173356065871	0.667883601243408	0.364784157644872	0.463402507703975	-0.0912916903645033
MGP_C57BL6NJ_G0000959	NA	0.825470967303748	0.85973745769741	-0.0339453986136983	0.00697918725285455	0.00909483015285422	0.440825933938444	0.848602192431033	0.877686351178588	-0.0241271598884216
MGP_C57BL6NJ_G0000960	NA	0.679981715024149	0.735757806153504	-0.0427392904790493	8.81141123581897e-05	0.000161732223903839	0.680271359306459	0.938579795331306	0.951006258597896	0.00727758960425048
MGP_C57BL6NJ_G0000961	NA	0.0779092872943884	0.240762725714795	-0.231367154437191	0.000274115511521838	0.000427169921773584	0.511191012658898	0.181799060810589	0.463402507703975	-0.135441539809011
MGP_C57BL6NJ_G0000962	NA	0.110404248993397	0.240762725714795	-0.17107632405644	6.65864732514964e-05	0.000130173356065871	0.667883601243408	0.364784157644872	0.463402507703975	-0.0912916903645033
MGP_C57BL6NJ_G0000963	NA	0.163572427785064	0.240762725714795	-0.126492013741812	6.65864732514964e-05	0.000130173356065871	0.667883601243408	0.364784157644872	0.463402507703975	-0.0912916903645033
MGP_C57BL6NJ_G0000964	NA	0.163572427785064	0.240762725714795	-0.126492013741812	6.65864732514964e-05	0.000130173356065871	0.667883601243408	0.364784157644872	0.463402507703975	-0.0912916903645033
MGP_C57BL6NJ_G0000965	NA	0.163572427785064	0.240762725714795	-0.126492013741812	6.65864732514964e-05	0.000130173356065871	0.667883601243408	0.364784157644872	0.463402507703975	-0.0912916903645033
MGP_C57BL6NJ_G0000966	NA	0.163572427785064	0.240762725714795	-0.126492013741812	6.65864732514964e-05	0.000130173356065871	0.667883601243408	0.364784157644872	0.463402507703975	-0.0912916903645033
MGP_C57BL6NJ_G0000967	NA	0.163572427785064	0.240762725714795	-0.126492013741812	7.02976174042358e-05	0.000133472912102651	0.685061788764411	0.364784157644872	0.463402507703975	-0.0912916903645033
MGP_C57BL6NJ_G0000968	NA	0.163572427785064	0.240762725714795	-0.126492013741812	6.65864732514964e-05	0.000130173356065871	0.667883601243408	0.364784157644872	0.463402507703975	-0.0912916903645033
MGP_C57BL6NJ_G0000969	NA	0.163572427785064	0.240762725714795	-0.126492013741812	6.65864732514964e-05	0.000130173356065871	0.667883601243408	0.364784157644872	0.463402507703975	-0.0912916903645033
MGP_C57BL6NJ_G0000970	NA	0.163572427785064	0.240762725714795	-0.126492013741812	6.65864732514964e-05	0.000130173356065871	0.667883601243408	0.364784157644872	0.463402507703975	-0.0912916903645033
MGP_C57BL6NJ_G0000971	NA	0.163572427785064	0.240762725714795	-0.126492013741812	6.65864732514964e-05	0.000130173356065871	0.667883601243408	0.364784157644872	0.463402507703975	-0.0912916903645033
MGP_C57BL6NJ_G0000972	NA	0.163572427785064	0.240762725714795	-0.126492013741812	6.65864732514964e-05	0.000130173356065871	0.667883601243408	0.364784157644872	0.463402507703975	-0.0912916903645033
MGP_C57BL6NJ_G0000973	NA	0.135562125315723	0.240762725714795	-0.257938511261344	0.00257681042661183	0.00351579224137533	0.417651634471966	0.837320500707546	0.868009298193371	-0.0247144015058752
MGP_C57BL6NJ_G0000974	NA	0.466205521893399	0.543721219514531	-0.0633411539826925	4.21321102316439e-05	0.000130173356065871	0.662355364841927	0.427548281003742	0.525635745614778	-0.0750995089365488
MGP_C57BL6NJ_G0000975	NA	0.163572427785064	0.240762725714795	-0.126492013741812	6.65864732514964e-05	0.000130173356065871	0.667883601243408	0.364784157644872	0.463402507703975	-0.0912916903645033
MGP_C57BL6NJ_G0000976	NA	0.163572427785064	0.240762725714795	-0.126492013741812	6.65864732514964e-05	0.000130173356065871	0.667883601243408	0.364784157644872	0.463402507703975	-0.0912916903645033
MGP_C57BL6NJ_G0000977	NA	0.163572427785064	0.240762725714795	-0.126492013741812	6.65864732514964e-05	0.000130173356065871	0.667883601243408	0.364784157644872	0.463402507703975	-0.0912916903645033
MGP_C57BL6NJ_G0000978	NA	0.163572427785064	0.240762725714795	-0.126492013741812	6.65864732514964e-05	0.000130173356065871	0.667883601243408	0.364784157644872	0.463402507703975	-0.0912916903645033
MGP_C57BL6NJ_G0000979	NA	0.163572427785064	0.240762725714795	-0.126492013741812	6.65864732514964e-05	0.000130173356065871	0.667883601243408	0.364784157644872	0.463402507703975	-0.0912916903645033
MGP_C57BL6NJ_G0000980	NA	0.0460969242797062	0.229147117091334	0.396270675517915	6.81700784113503e-07	2.48915365927865e-05	1.21404206734198	3.51590303847491e-08	4.08172506136168e-06	1.13693441557556
MGP_C57BL6NJ_G0000981	NA	0.715405509763661	0.766409995171189	0.0348070891227461	0.00235208849736188	0.00322363039338628	0.411377037188821	0.949235844705241	0.959111846451825	0.00722061337860397
MGP_C57BL6NJ_G0000982	NA	0.163572427785064	0.240762725714795	-0.126492013741812	0.00017324467987671	0.000281438714874422	0.628118946948986	0.287636142431791	0.463402507703975	-0.109239361131506
MGP_C57BL6NJ_G0000983	NA	0.236698680565964	0.319892323825822	-0.199209021340214	0.145070443828423	0.164214180301236	-0.144881804008123	0.000352884504414596	0.00332096530943936	-0.460750940055457
MGP_C57BL6NJ_G0000984	NA	0.605400247798119	0.671057664898028	0.0536667474798761	0.0696033295613202	0.0816932181916772	0.256246197164955	0.391677159371726	0.490157010313637	-0.132298712540137
MGP_C57BL6NJ_G0000985	NA	0.163572427785064	0.240762725714795	-0.126492013741812	6.65864732514964e-05	0.000130173356065871	0.667883601243408	0.364784157644872	0.463402507703975	-0.0912916903645033
MGP_C57BL6NJ_G0000986	NA	0.267467968656753	0.347171091778364	-0.104082710620643	2.80077309943438e-05	0.000130173356065871	0.667627167702408	0.364784157644872	0.463402507703975	-0.0912916903645033
MGP_C57BL6NJ_G0000987	NA	0.224997374005009	0.309514290497608	-0.118368991748721	7.96315122955181e-05	0.000148276755054547	0.655859905992088	0.432766275785977	0.530986584146179	-0.082827458461799
MGP_C57BL6NJ_G0000988	NA	0.163572427785064	0.240762725714795	-0.126492013741812	6.65864732514964e-05	0.000130173356065871	0.667883601243408	0.364784157644872	0.463402507703975	-0.0912916903645033
MGP_C57BL6NJ_G0000989	NA	0.169218857518588	0.247531140325375	-0.12436094148131	0.000122376066760845	0.000210210625524365	0.648748644493321	0.470695168080585	0.553433448419529	-0.0718873370251475
MGP_C57BL6NJ_G0000990	NA	0.157077054467004	0.240762725714795	-0.128723282198283	0.000299591356894475	0.000463060137436242	0.686407048950426	0.123678991405008	0.409015491250632	-0.16316905154916
MGP_C57BL6NJ_G0000991	NA	0.164755467560033	0.242278435979342	0.192030531872529	0.981397721184291	0.983191998135411	0.00301545602812878	0.010794506745474	0.0558085097142718	-0.273225639677993
MGP_C57BL6NJ_G0000992	NA	0.163572427785064	0.240762725714795	-0.126492013741812	6.65864732514964e-05	0.000130173356065871	0.667883601243408	0.364784157644872	0.463402507703975	-0.0912916903645033
MGP_C57BL6NJ_G0000993	NA	0.163572427785064	0.240762725714795	-0.126492013741812	5.9011014897956e-05	0.000130173356065871	0.684016601879051	0.292082856069229	0.463402507703975	-0.108519117744541
MGP_C57BL6NJ_G0000994	NA	0.140791364433941	0.240762725714795	-0.136186501573336	3.78534103506796e-05	0.000130173356065871	0.66923943739274	0.201679147477424	0.463402507703975	-0.133201429510657
MGP_C57BL6NJ_G0000995	NA	0.163572427785064	0.240762725714795	-0.126492013741812	6.65864732514964e-05	0.000130173356065871	0.667883601243408	0.364784157644872	0.463402507703975	-0.0912916903645033
MGP_C57BL6NJ_G0000996	NA	0.254351229651561	0.336068431230396	-0.108756200768904	6.65864732514964e-05	0.000130173356065871	0.667883601243408	0.364784157644872	0.463402507703975	-0.0912916903645033
MGP_C57BL6NJ_G0000997	NA	0.163572427785064	0.240762725714795	-0.126492013741812	6.78696796527026e-05	0.000130766067730291	0.684446371703118	0.485620675267453	0.564027608282458	-0.0743396154113295
MGP_C57BL6NJ_G0000998	NA	0.163572427785064	0.240762725714795	-0.126492013741812	6.65864732514964e-05	0.000130173356065871	0.667883601243408	0.364784157644872	0.463402507703975	-0.0912916903645033
MGP_C57BL6NJ_G0000999	NA	0.163572427785064	0.240762725714795	-0.126492013741812	6.65864732514964e-05	0.000130173356065871	0.667883601243408	0.364784157644872	0.463402507703975	-0.0912916903645033
MGP_C57BL6NJ_G0001000	NA	0.163572427785064	0.240762725714795	-0.126492013741812	6.65864732514964e-05	0.000130173356065871	0.667883601243408	0.364784157644872	0.463402507703975	-0.0912916903645033
MGP_C57BL6NJ_G0001001	NA	0.163572427785064	0.240762725714795	-0.126492013741812	2.88319669264554e-05	0.000130173356065871	0.686614381010733	0.485620675267453	0.564027608282458	-0.0743396154113295
MGP_C57BL6NJ_G0001002	NA	0.260126572803547	0.342116293507926	-0.133760982831166	0.0955754400307743	0.110407686613018	0.25476266984071	0.0429299166404508	0.174477846791936	-0.213259620656181
MGP_C57BL6NJ_G0001003	NA	0.00348211670788797	0.0377684218379709	-0.288678016878415	0.000274683038070568	0.000427956964727657	0.580322796309313	0.466772288838626	0.549922333354385	-0.0825255968168135
MGP_C57BL6NJ_G0001004	NA	0.175500110531068	0.254601443755534	-0.136585035173866	4.21728378328255e-05	0.000130173356065871	0.680073485890319	0.190627686905898	0.463402507703975	-0.128375134332714
MGP_C57BL6NJ_G0001005	NA	0.464479432990135	0.542277527842834	-0.0735461558900911	0.000119699056770271	0.000206206913819912	0.642928266772549	0.306827078775751	0.463402507703975	-0.112459538511777
MGP_C57BL6NJ_G0001006	NA	0.12725602199598	0.240762725714795	-0.149472636102072	6.65864732514964e-05	0.000130173356065871	0.667883601243408	0.287636142431791	0.463402507703975	-0.109239361131506
MGP_C57BL6NJ_G0001007	NA	0.163572427785064	0.240762725714795	-0.126492013741812	6.59776223763939e-05	0.000130173356065871	0.648896387935083	0.364784157644872	0.463402507703975	-0.0912916903645033
MGP_C57BL6NJ_G0001008	NA	0.034035285401245	0.185608827512601	-0.26316639967947	0.000146561968637054	0.00024336392828594	0.577003240470539	0.000282614569720906	0.0027832760536353	-0.537809926936251
MGP_C57BL6NJ_G0001009	NA	0.330135292611289	0.412839889254082	-0.0947348633405982	0.000653767651361967	0.000961215267888622	0.584690341428088	0.0566717860177106	0.219327657027013	-0.20699768298615
MGP_C57BL6NJ_G0001010	NA	0.324206800050598	0.406613978933088	-0.0983815162768662	3.29942488632482e-05	0.000130173356065871	0.68161842690639	0.189488305346072	0.463402507703975	-0.127066657608055
MGP_C57BL6NJ_G0001011	NA	0.358840175210041	0.440081978256164	0.0896126410646152	0.0552131999184416	0.0655391622970421	0.278201622682151	0.246523697722524	0.463402507703975	-0.133927277932369
MGP_C57BL6NJ_G0001012	NA	0.501491546248823	0.575933996819558	-0.0673901245001316	1.71796506684499e-05	0.000130173356065871	0.664304087155723	0.148999157738689	0.463402507703975	-0.145471878077776
MGP_C57BL6NJ_G0001013	NA	0.0714263390626007	0.240762725714795	-0.251822784939432	0.279807307871915	0.305919833759823	0.133741632327864	0.868784316024141	0.895319066065953	-0.0180456073911832
MGP_C57BL6NJ_G0001014	NA	0.163572427785064	0.240762725714795	-0.126492013741812	6.65864732514964e-05	0.000130173356065871	0.667883601243408	0.364784157644872	0.463402507703975	-0.0912916903645033
MGP_C57BL6NJ_G0001015	NA	0.163572427785064	0.240762725714795	-0.126492013741812	6.65864732514964e-05	0.000130173356065871	0.667883601243408	0.364784157644872	0.463402507703975	-0.0912916903645033
MGP_C57BL6NJ_G0001016	NA	0.163572427785064	0.240762725714795	-0.126492013741812	6.65864732514964e-05	0.000130173356065871	0.667883601243408	0.364784157644872	0.463402507703975	-0.0912916903645033
MGP_C57BL6NJ_G0001017	NA	0.138325810550694	0.240762725714795	-0.157966153294015	4.19285290050394e-05	0.000130173356065871	0.820197565296721	0.388637772354316	0.486857481267004	0.0826915203022497
MGP_C57BL6NJ_G0001018	NA	0.251440517840871	0.336068431230396	-0.114902476082404	4.30283408036244e-05	0.000130173356065871	0.665639066608497	0.465399029548558	0.548886641719482	-0.0772632025810327
MGP_C57BL6NJ_G0001019	NA	0.365019687645326	0.445060645082774	-0.0918518061085676	2.69442157699527e-05	0.000130173356065871	0.752885425033985	0.52053617615594	0.596821650247759	-0.0580455032719935
MGP_C57BL6NJ_G0001020	NA	0.0721728168797685	0.240762725714795	-0.156972452293609	6.65864732514964e-05	0.000130173356065871	0.667883601243408	0.364784157644872	0.463402507703975	-0.0912916903645033
MGP_C57BL6NJ_G0001021	NA	0.126643434086122	0.240762725714795	-0.156957349160099	9.04458372210674e-05	0.000163458776265357	0.646754646503421	0.24446360876236	0.463402507703975	-0.109753237521535
MGP_C57BL6NJ_G0001022	NA	0.0267260469226088	0.15724557628897	-0.241656632362063	0.000625053872470964	0.000921834457652308	0.552042358954413	0.601436873072305	0.666538607250021	-0.0577949280621802
MGP_C57BL6NJ_G0001023	NA	0.339941274967629	0.422275618950087	0.149798580837117	6.61684794218223e-06	0.000116109990542087	0.750482464558885	0.530714119112638	0.606477717464396	-0.0624358864024327
MGP_C57BL6NJ_G0001024	NA	0.124786045881961	0.240762725714795	-0.187708926040332	4.48699229443905e-06	8.97769826312374e-05	0.790704714064831	0.229006195115065	0.463402507703975	-0.11030387415342
MGP_C57BL6NJ_G0001025	NA	0.163572427785064	0.240762725714795	-0.126492013741812	6.65864732514964e-05	0.000130173356065871	0.667883601243408	0.262668694075599	0.463402507703975	-0.10962255388656
MGP_C57BL6NJ_G0001026	NA	0.255248076850049	0.337058357891731	-0.121470774514128	0.000247236320623075	0.000388910321849747	0.668713983827822	0.193836952684061	0.463402507703975	-0.134262920346884
MGP_C57BL6NJ_G0001027	NA	0.128882144854399	0.240762725714795	-0.139236639320701	6.65864732514964e-05	0.000130173356065871	0.667883601243408	0.292082856069229	0.463402507703975	-0.108519117744541
MGP_C57BL6NJ_G0001028	NA	0.119713298132178	0.240762725714795	-0.149531374886988	1.47748292822674e-05	0.000130173356065871	0.719161713994674	0.300075468774638	0.463402507703975	-0.0933307198206488
MGP_C57BL6NJ_G0001029	NA	0.163572427785064	0.240762725714795	-0.126492013741812	5.80848961527306e-05	0.000130173356065871	0.700579372338762	0.364784157644872	0.463402507703975	-0.0912916903645033
MGP_C57BL6NJ_G0001030	NA	0.45627976873775	0.534400465881226	-0.0757744051113971	3.96559171506506e-05	0.000130173356065871	0.731910110631748	0.567351394311292	0.637008995219276	-0.0568113834949994
MGP_C57BL6NJ_G0001031	NA	0.502595260244359	0.57694358845458	-0.0555318744794685	2.88319669264554e-05	0.000130173356065871	0.686614381010733	0.586035410027757	0.652337411861071	-0.0577004213689862
MGP_C57BL6NJ_G0001032	NA	0.42591086658304	0.505331106991258	-0.0699124967403613	6.20838187655141e-05	0.000130173356065871	0.679545497811666	0.760366283226646	0.804468467247592	0.038814557486617
MGP_C57BL6NJ_G0001033	NA	0.163572427785064	0.240762725714795	-0.126492013741812	6.65864732514964e-05	0.000130173356065871	0.667883601243408	0.364784157644872	0.463402507703975	-0.0912916903645033
MGP_C57BL6NJ_G0001034	NA	0.865118567955382	0.892772644316551	-0.0255930772099984	0.00183109071196092	0.00254059199829365	0.518593625000713	0.492578780604859	0.570480770650074	0.0725697786485313
MGP_C57BL6NJ_G0001035	NA	0.258308286392013	0.34013763684244	-0.271026761888674	0.000157978757815547	0.000260364653911836	0.723933610710146	0.0101411759162104	0.0529637700633499	0.4121260036184
MGP_C57BL6NJ_G0001036	NA	0.163572427785064	0.240762725714795	-0.126492013741812	6.65864732514964e-05	0.000130173356065871	0.667883601243408	0.364784157644872	0.463402507703975	-0.0912916903645033
MGP_C57BL6NJ_G0001037	NA	0.685136008900041	0.740117615333955	-0.0535839540236297	0.000349829041705131	0.000535273991100033	0.548819596916575	0.307105364352396	0.463402507703975	0.139024320652909
MGP_C57BL6NJ_G0001038	NA	0.228418321076588	0.310611731231703	-0.101400274109369	7.02976174042358e-05	0.000133472912102651	0.685061788764411	0.292082856069229	0.463402507703975	-0.108519117744541
MGP_C57BL6NJ_G0001039	NA	0.00214958205365394	0.0271736000181532	0.276307504760562	1.48403809204095e-05	0.000130173356065871	0.921199766651304	0.00357520549841521	0.0223094777358594	0.350828504428988
MGP_C57BL6NJ_G0001040	NA	0.163572427785064	0.240762725714795	-0.126492013741812	6.65864732514964e-05	0.000130173356065871	0.667883601243408	0.364784157644872	0.463402507703975	-0.0912916903645033
MGP_C57BL6NJ_G0001041	NA	0.208219430009606	0.292418145935456	0.220741018411414	3.29104659588635e-05	0.000130173356065871	0.850198841833791	2.17042483910866e-05	0.000370269612340592	0.883880857651989
MGP_C57BL6NJ_G0001042	NA	0.163572427785064	0.240762725714795	-0.126492013741812	6.65864732514964e-05	0.000130173356065871	0.667883601243408	0.364784157644872	0.463402507703975	-0.0912916903645033
MGP_C57BL6NJ_G0001043	NA	0.163572427785064	0.240762725714795	-0.126492013741812	6.65864732514964e-05	0.000130173356065871	0.667883601243408	0.364784157644872	0.463402507703975	-0.0912916903645033
MGP_C57BL6NJ_G0001044	NA	0.163572427785064	0.240762725714795	-0.126492013741812	6.78696796527026e-05	0.000130766067730291	0.684446371703118	0.807965164075809	0.843900280784394	-0.0231191258377481
MGP_C57BL6NJ_G0001045	NA	0.163572427785064	0.240762725714795	-0.126492013741812	6.65864732514964e-05	0.000130173356065871	0.667883601243408	0.364784157644872	0.463402507703975	-0.0912916903645033
MGP_C57BL6NJ_G0001046	NA	0.163572427785064	0.240762725714795	-0.126492013741812	6.65864732514964e-05	0.000130173356065871	0.667883601243408	0.364784157644872	0.463402507703975	-0.0912916903645033
MGP_C57BL6NJ_G0001047	NA	0.163572427785064	0.240762725714795	-0.126492013741812	6.65864732514964e-05	0.000130173356065871	0.667883601243408	0.364784157644872	0.463402507703975	-0.0912916903645033
MGP_C57BL6NJ_G0001048	NA	0.163572427785064	0.240762725714795	-0.126492013741812	6.65864732514964e-05	0.000130173356065871	0.667883601243408	0.364784157644872	0.463402507703975	-0.0912916903645033
MGP_C57BL6NJ_G0001049	NA	0.262648427261335	0.344671022612609	-0.111508684893754	6.59776223763939e-05	0.000130173356065871	0.648896387935083	0.287636142431791	0.463402507703975	-0.109239361131506
MGP_C57BL6NJ_G0001050	NA	0.0718797994053442	0.240762725714795	-0.22789550011771	0.209383273880724	0.232643679211531	0.145049878493858	0.000622534041124934	0.00523624262957663	-0.401239295041852
MGP_C57BL6NJ_G0001051	NA	0.000349545659495052	0.00774826211880698	-0.538258421492413	0.00880534497818474	0.0113596579158858	-0.341148114346149	7.48361486081358e-05	0.000964421824819241	-0.83503747811567
MGP_C57BL6NJ_G0001052	NA	0.291348074120881	0.372415533020617	-0.109327520007994	0.000212703632492841	0.000339053649234283	0.606989992209	0.944844095146234	0.955845258424202	-0.00685726458557255
MGP_C57BL6NJ_G0001053	NA	0.612802714477932	0.677782198694716	0.243868509279963	0.717554464006971	0.738470332990121	-0.159067694484278	0.368675232348736	0.466945451918023	0.367478924552563
MGP_C57BL6NJ_G0001054	NA	0.00247112152339658	0.0298005931036765	-0.570536663962744	0.000873390954888552	0.00126230870663108	-1.08947866495729	0.016170600532489	0.0777439406682955	-0.831488467354818
MGP_C57BL6NJ_G0001055	NA	0.115123945277275	0.240762725714795	-0.159411168759462	8.63960895309563e-05	0.000158928431648257	0.622878858630029	0.788872218719471	0.828690715567374	-0.0275981679016674
MGP_C57BL6NJ_G0001056	NA	0.163572427785064	0.240762725714795	-0.126492013741812	6.65864732514964e-05	0.000130173356065871	0.667883601243408	0.364784157644872	0.463402507703975	-0.0912916903645033
MGP_C57BL6NJ_G0001057	NA	0.899450938829368	0.920895247460651	-0.0174723534594309	0.34462366807109	0.372220732896651	0.139386241498669	0.415216715961795	0.512907779682154	0.0864421444615016
MGP_C57BL6NJ_G0001058	NA	0.244154336309551	0.328262857307346	-0.103983696413712	6.81770684015964e-05	0.000131284461629669	0.766064730413663	0.442129799104641	0.534984346773155	-0.0834653696943144
MGP_C57BL6NJ_G0001059	NA	0.163572427785064	0.240762725714795	-0.126492013741812	6.65864732514964e-05	0.000130173356065871	0.667883601243408	0.364784157644872	0.463402507703975	-0.0912916903645033
MGP_C57BL6NJ_G0001060	NA	0.163572427785064	0.240762725714795	-0.126492013741812	6.65864732514964e-05	0.000130173356065871	0.667883601243408	0.364784157644872	0.463402507703975	-0.0912916903645033
MGP_C57BL6NJ_G0001061	NA	0.272675896790271	0.35260568674333	0.126841156499576	0.00644038923357264	0.00842261499863595	0.762979435284608	9.87265719800356e-07	3.79903176841154e-05	0.904047532962749
MGP_C57BL6NJ_G0001062	NA	0.163572427785064	0.240762725714795	-0.126492013741812	6.65864732514964e-05	0.000130173356065871	0.667883601243408	0.364784157644872	0.463402507703975	-0.0912916903645033
MGP_C57BL6NJ_G0001063	NA	0.163572427785064	0.240762725714795	-0.126492013741812	6.65864732514964e-05	0.000130173356065871	0.667883601243408	0.399004757388076	0.496711804309954	-0.0915670427913673
MGP_C57BL6NJ_G0001064	NA	0.375754785588473	0.455557349559307	-0.0832861415583489	0.000174029643009568	0.000282546369010556	0.619513495492909	0.674852273874989	0.731971599351819	-0.0462289504978095
MGP_C57BL6NJ_G0001065	NA	0.211819999078189	0.29642475629163	-0.109987565220862	4.4986442137521e-05	0.000130173356065871	0.699400201624379	0.485620675267453	0.564027608282458	-0.0743396154113295
MGP_C57BL6NJ_G0001066	NA	0.76257902836382	0.806934196628764	-0.0343964272086449	0.000879024450643954	0.00126973631324434	0.632005354221535	0.870165647771913	0.896450356624945	-0.016798516703152
MGP_C57BL6NJ_G0001067	NA	0.228418321076588	0.310611731231703	-0.101400274109369	2.80077309943438e-05	0.000130173356065871	0.667627167702408	0.364784157644872	0.463402507703975	-0.0912916903645033
MGP_C57BL6NJ_G0001068	NA	0.12725602199598	0.240762725714795	-0.149472636102072	6.65864732514964e-05	0.000130173356065871	0.667883601243408	0.586035410027757	0.652337411861071	-0.0577004213689862
MGP_C57BL6NJ_G0001069	NA	0.228418321076588	0.310611731231703	-0.101400274109369	2.91761301887993e-05	0.000130173356065871	0.684189938162119	0.304597113361852	0.463402507703975	-0.106697941061595
MGP_C57BL6NJ_G0001070	NA	0.12725602199598	0.240762725714795	-0.149472636102072	0.000160805360836329	0.000263890824353737	0.627965306611236	0.687465331028423	0.742263161318737	-0.0411334856343948
MGP_C57BL6NJ_G0001071	NA	0.180198518714582	0.259846263986427	-0.146008891331718	0.00165413755108562	0.00230785208232501	0.541152264345918	0.0734037319748254	0.270456623002457	-0.196012500665861
MGP_C57BL6NJ_G0001072	NA	0.0799458875154534	0.240762725714795	-0.175174111852533	0.000120723719580778	0.000207710906121211	0.608040285956828	0.364784157644872	0.463402507703975	-0.0912916903645033
MGP_C57BL6NJ_G0001073	NA	0.106573197909347	0.240762725714795	-0.149542683715649	9.04458372210674e-05	0.000163458776265357	0.646754646503421	0.45760945747636	0.545049637199805	-0.0746524963221599
MGP_C57BL6NJ_G0001074	NA	0.175084831584711	0.254337468581417	-0.191510921322229	0.000743854134840539	0.00108589703678395	0.506174030587354	0.232943872968403	0.463402507703975	-0.131989817881577
MGP_C57BL6NJ_G0001075	NA	0.762019353727677	0.80647826210659	-0.0302721854075466	7.91153931089003e-06	0.000130173356065871	0.742434095376992	0.109915669928681	0.373193863294685	-0.157555750244724
MGP_C57BL6NJ_G0001076	NA	0.219564635540616	0.305444716905175	-0.104126060053228	0.00018298321504535	0.000295669622895288	0.605819951734669	0.485620675267453	0.564027608282458	-0.0743396154113295
MGP_C57BL6NJ_G0001077	NA	0.0723079299368197	0.240762725714795	-0.171414288910472	7.22651558261302e-05	0.000136766341652612	0.644007813370016	0.438998073810491	0.532103575750303	-0.0741949466194407
MGP_C57BL6NJ_G0001078	NA	0.219564635540616	0.305444716905175	-0.104126060053228	0.000206358566695214	0.000329963349757732	0.588002778900675	0.306233964462173	0.463402507703975	-0.113640065812588
MGP_C57BL6NJ_G0001079	NA	0.260564910666241	0.342499927797247	-0.157405763184373	0.000367610005299548	0.000560373456520605	0.479547710207129	0.143645492310765	0.459625436447794	-0.216167240186575
MGP_C57BL6NJ_G0001080	NA	0.130723610279236	0.240762725714795	-0.171762715223939	0.000132383243923124	0.000222517553190536	0.640553253808742	0.187590950640872	0.463402507703975	-0.143373299029202
MGP_C57BL6NJ_G0001081	NA	0.0309701633096474	0.173893193259876	-0.272288803629	0.0723240446899721	0.0847243961183451	0.203960790016492	0.186684246225374	0.463402507703975	-0.168978267762861
MGP_C57BL6NJ_G0001082	NA	0.14762294117354	0.240762725714795	-0.119361190427409	2.29249103226228e-05	0.000130173356065871	0.700623128322801	0.186562485285385	0.463402507703975	-0.130493811823266
MGP_C57BL6NJ_G0001083	NA	0.0275431574025064	0.160445235970348	-0.271619754504678	0.457194760185051	0.485211575749536	-0.0900899717155909	0.399597425783277	0.49725232869301	-0.0809351335558361
MGP_C57BL6NJ_G0001084	NA	0.886104394009793	0.909859891080863	-0.0129549034235762	1.88361899744204e-06	5.00394892940372e-05	0.786328180021887	0.751641776808172	0.796591420431313	0.0309167371624467
MGP_C57BL6NJ_G0001085	NA	0.2255210652057	0.309514290497608	-0.106178438540495	6.65864732514964e-05	0.000130173356065871	0.667883601243408	0.364784157644872	0.463402507703975	-0.0912916903645033
MGP_C57BL6NJ_G0001086	NA	0.24311672862567	0.327081814788004	-0.108930922665346	9.04458372210674e-05	0.000163458776265357	0.646754646503421	0.204516344245611	0.463402507703975	-0.129642884801326
MGP_C57BL6NJ_G0001087	NA	0.167955245375835	0.245997958559132	-0.124439635254545	1.31257358088622e-05	0.000130173356065871	0.685433041895709	0.168809096224595	0.463402507703975	-0.148610123376988
MGP_C57BL6NJ_G0001088	NA	0.254351229651561	0.336068431230396	-0.108756200768904	7.58049278913185e-06	0.000127001839443519	0.755129241407863	0.474734455840434	0.55690811325534	-0.0611025545465286
MGP_C57BL6NJ_G0001089	NA	0.228418321076588	0.310611731231703	-0.101400274109369	9.10628769148972e-05	0.000164263312670479	0.644330203654807	0.364784157644872	0.463402507703975	-0.0912916903645033
MGP_C57BL6NJ_G0001090	NA	0.148294002403697	0.240762725714795	-0.190681443795154	0.00900970475065307	0.0116105432923894	0.405119037528235	0.0995584789688298	0.344987758025464	0.22436384206201
MGP_C57BL6NJ_G0001091	NA	0.0348763117616484	0.188692967939503	-0.188723417208231	6.65864732514964e-05	0.000130173356065871	0.667883601243408	0.347712491609815	0.463402507703975	-0.0921426173864433
MGP_C57BL6NJ_G0001092	NA	0.2255210652057	0.309514290497608	-0.106178438540495	2.91214939597456e-05	0.000130173356065871	0.703177151470444	0.287636142431791	0.463402507703975	-0.109239361131506
MGP_C57BL6NJ_G0001093	NA	0.163572427785064	0.240762725714795	-0.126492013741812	6.65864732514964e-05	0.000130173356065871	0.667883601243408	0.364784157644872	0.463402507703975	-0.0912916903645033
MGP_C57BL6NJ_G0001094	NA	0.539275581674294	0.610641113684589	-0.0699518087050443	0.585003568880536	0.610603232343257	-0.0610144539219732	0.0895369881804447	0.317082996735349	-0.169922104749699
MGP_C57BL6NJ_G0001095	NA	0.163572427785064	0.240762725714795	-0.126492013741812	6.65864732514964e-05	0.000130173356065871	0.667883601243408	0.364784157644872	0.463402507703975	-0.0912916903645033
MGP_C57BL6NJ_G0001096	NA	0.0979564723093433	0.240762725714795	-0.131880712661167	5.9011014897956e-05	0.000130173356065871	0.684016601879051	0.264730703110216	0.463402507703975	-0.110931030611219
MGP_C57BL6NJ_G0001097	NA	0.865309184567324	0.892924510575084	-0.017178845672995	1.02314266857533e-05	0.000130173356065871	0.733297270616281	0.142640084834162	0.457403212112168	0.142652931540165
MGP_C57BL6NJ_G0001098	NA	0.388818210715377	0.468119584173717	-0.0752953955029963	0.000447415339121745	0.000672546751714935	0.548417321135463	0.916473091030578	0.934082153577575	0.012302666721833
MGP_C57BL6NJ_G0001099	NA	0.181130124569916	0.260979024978083	-0.315978684310644	0.0927511592890907	0.107304968423381	0.241673879288305	0.609079309095937	0.673138610388741	0.0578980050893261
MGP_C57BL6NJ_G0001100	NA	0.163572427785064	0.240762725714795	-0.126492013741812	6.65864732514964e-05	0.000130173356065871	0.667883601243408	0.364784157644872	0.463402507703975	-0.0912916903645033
MGP_C57BL6NJ_G0001101	NA	0.184340114467829	0.26489827211736	-0.190784174611848	0.333223793477989	0.360704268044169	0.121004481980066	0.0257846847897292	0.11459643028047	-0.305658301523457
MGP_C57BL6NJ_G0001102	NA	0.163572427785064	0.240762725714795	-0.126492013741812	6.65864732514964e-05	0.000130173356065871	0.667883601243408	0.364784157644872	0.463402507703975	-0.0912916903645033
MGP_C57BL6NJ_G0001103	NA	0.105564102925495	0.240762725714795	-0.136658877092292	6.65864732514964e-05	0.000130173356065871	0.667883601243408	0.54518916699689	0.618834206501848	-0.0575557525770973
MGP_C57BL6NJ_G0001104	NA	4.33341313813222e-06	0.000461099957897131	-0.630194214919188	1.94782813625339e-05	0.000130173356065871	-0.815997406929837	6.5425224705837e-07	2.76339204494942e-05	-1.15874728777056
MGP_C57BL6NJ_G0001105	NA	0.591746463726305	0.658967486165834	0.0518354507565474	0.000100432558432033	0.000176720194120622	0.631183209446868	0.580525721107306	0.647801068732438	0.0480512179175764
MGP_C57BL6NJ_G0001106	NA	0.0502092590419244	0.240762725714795	-0.250981470591692	0.000158250050927025	0.000260675872497813	0.715587201766411	0.364784157644872	0.463402507703975	-0.0912916903645033
MGP_C57BL6NJ_G0001107	NA	0.152083955542309	0.240762725714795	-0.143787154899726	0.000158350638118473	0.00026078929930091	0.625540863762622	0.129459435280841	0.423632009852433	-0.178890349778904
MGP_C57BL6NJ_G0001108	NA	0.228418321076588	0.310611731231703	-0.101400274109369	6.78696796527026e-05	0.000130766067730291	0.684446371703118	0.367007367939619	0.465392384837994	-0.0926001670891625
MGP_C57BL6NJ_G0001109	NA	0.109382259461433	0.240762725714795	-0.215149686115763	0.000355479615211687	0.000543191884973218	0.613216814114655	0.137687118103178	0.445160550650428	-0.188866536761182
MGP_C57BL6NJ_G0001110	NA	0.163572427785064	0.240762725714795	-0.126492013741812	6.65864732514964e-05	0.000130173356065871	0.667883601243408	0.364784157644872	0.463402507703975	-0.0912916903645033
MGP_C57BL6NJ_G0001111	NA	0.254351229651561	0.336068431230396	-0.108756200768904	0.000238061798052335	0.000375729702160483	0.631235476840486	0.349202450916874	0.463402507703975	-0.0942152775342065
MGP_C57BL6NJ_G0001112	NA	0.359729988561088	0.440361710350739	-0.0789909709882002	0.00017324467987671	0.000281438714874422	0.628118946948986	0.364784157644872	0.463402507703975	-0.0912916903645033
MGP_C57BL6NJ_G0001113	NA	0.0718358477370583	0.240762725714795	-0.158093541865576	1.18681702734832e-05	0.000130173356065871	0.675530134182471	0.675624920954385	0.732674284942406	-0.0410265645431792
MGP_C57BL6NJ_G0001114	NA	0.0144246472045492	0.102651034833828	-0.280240880164437	0.00396412759177314	0.00530214644402463	0.384280511261697	0.0315892189208357	0.135132937440365	-0.24352408779253
MGP_C57BL6NJ_G0001115	NA	0.671110152483567	0.728220254966921	-0.0420340137839669	0.000255132668717547	0.000400197988026146	0.610773587552912	0.543862528652148	0.61851062180085	-0.0577590292325499
MGP_C57BL6NJ_G0001116	NA	0.077153177351708	0.240762725714795	0.288505257531052	8.39186136118178e-05	0.000155204683119791	0.639662431115187	0.0885498832836378	0.314368914418423	-0.214213493935832
MGP_C57BL6NJ_G0001117	NA	0.0721728168797685	0.240762725714795	-0.156972452293609	6.65864732514964e-05	0.000130173356065871	0.667883601243408	0.364784157644872	0.463402507703975	-0.0912916903645033
MGP_C57BL6NJ_G0001118	NA	0.47923608628403	0.555638589347593	-0.0602053646277296	1.31257358088622e-05	0.000130173356065871	0.685433041895709	0.101384668277979	0.350105513168651	-0.160933279030436
MGP_C57BL6NJ_G0001119	NA	0.173726580279173	0.252748558118564	-0.124380896469629	0.000160501497720144	0.000263760798616633	0.627086059390012	0.101384668277979	0.350105513168651	-0.160933279030436
MGP_C57BL6NJ_G0001120	NA	0.163572427785064	0.240762725714795	-0.126492013741812	6.59776223763939e-05	0.000130173356065871	0.648896387935083	0.291451830020769	0.463402507703975	-0.111312021279269
MGP_C57BL6NJ_G0001121	NA	0.190686538284772	0.272389456513357	-0.13179556191408	0.000124691971783512	0.000211487840388014	0.630107048042899	0.364784157644872	0.463402507703975	-0.0912916903645033
MGP_C57BL6NJ_G0001122	NA	0.198576756204194	0.281508454465955	-0.137650459395116	0.000108107686515868	0.00018843420106636	0.582355822180423	0.038511127286568	0.159208510018719	-0.200335265870358
MGP_C57BL6NJ_G0001123	NA	0.055094700147304	0.240762725714795	-0.184106311049256	5.9011014897956e-05	0.000130173356065871	0.684016601879051	0.0900308787078756	0.318471253422066	-0.160278477823128
MGP_C57BL6NJ_G0001124	NA	0.163572427785064	0.240762725714795	-0.126492013741812	0.000123337067640457	0.000211428358589299	0.665657031810933	0.364784157644872	0.463402507703975	-0.0912916903645033
MGP_C57BL6NJ_G0001125	NA	0.163572427785064	0.240762725714795	-0.126492013741812	6.65864732514964e-05	0.000130173356065871	0.667883601243408	0.364784157644872	0.463402507703975	-0.0912916903645033
MGP_C57BL6NJ_G0001126	NA	0.163572427785064	0.240762725714795	-0.126492013741812	6.65864732514964e-05	0.000130173356065871	0.667883601243408	0.364784157644872	0.463402507703975	-0.0912916903645033
MGP_C57BL6NJ_G0001127	NA	0.163572427785064	0.240762725714795	-0.126492013741812	6.65864732514964e-05	0.000130173356065871	0.667883601243408	0.364784157644872	0.463402507703975	-0.0912916903645033
MGP_C57BL6NJ_G0001128	NA	0.163572427785064	0.240762725714795	-0.126492013741812	6.65864732514964e-05	0.000130173356065871	0.667883601243408	0.364784157644872	0.463402507703975	-0.0912916903645033
MGP_C57BL6NJ_G0001129	NA	0.0763012019456688	0.240762725714795	-0.174693162133007	0.000119552382588	0.00020603196491043	0.675223990355553	0.317799648370013	0.463402507703975	-0.0925258101414973
MGP_C57BL6NJ_G0001130	NA	0.163572427785064	0.240762725714795	-0.126492013741812	6.65864732514964e-05	0.000130173356065871	0.667883601243408	0.364784157644872	0.463402507703975	-0.0912916903645033
MGP_C57BL6NJ_G0001131	NA	0.254573630347601	0.336319033251748	0.177142987294533	0.00363835875866961	0.00488837550363034	0.59776409181442	0.733715540831456	0.781401632111492	0.0331795546086181
MGP_C57BL6NJ_G0001132	NA	0.880406334748814	0.905321001330431	0.0124062004522584	0.0133258215569666	0.0168591087466647	0.311298745680869	0.58594196809168	0.652337411861071	-0.0521812750210613
MGP_C57BL6NJ_G0001133	NA	0.215949383159885	0.301261814716106	0.123245677396971	0.494539316293902	0.522067358893667	-0.076471364891069	0.989186120163869	0.991115439461065	0.00153437558669545
MGP_C57BL6NJ_G0001134	NA	0.163572427785064	0.240762725714795	-0.126492013741812	6.65864732514964e-05	0.000130173356065871	0.667883601243408	0.364784157644872	0.463402507703975	-0.0912916903645033
MGP_C57BL6NJ_G0001135	NA	0.163572427785064	0.240762725714795	-0.126492013741812	6.65864732514964e-05	0.000130173356065871	0.667883601243408	0.364784157644872	0.463402507703975	-0.0912916903645033
MGP_C57BL6NJ_G0001136	NA	0.494007479165256	0.569054673929332	-0.0679424066573094	2.71407341691488e-05	0.000130173356065871	0.70276021551969	0.115894456517356	0.388798214731237	-0.200028504678692
MGP_C57BL6NJ_G0001137	NA	0.330299026133718	0.413006939392625	0.168340788461601	0.000368095378688007	0.000561050913397657	0.812655804559824	1.01554711300391e-05	0.000208993188298056	0.712272322123743
MGP_C57BL6NJ_G0001138	NA	0.00958137933755299	0.0768128677428457	-0.394868752519126	0.0367763268530564	0.0444606902594593	-0.261843945155677	2.86949304771535e-05	0.000460654514773273	-0.568163909806252
MGP_C57BL6NJ_G0001139	NA	0.421381021704408	0.500766174570183	-0.0714122592076131	0.000907278362154548	0.0013082732474089	0.510826454971366	0.394128409625946	0.492512754685855	-0.0774864838400356
MGP_C57BL6NJ_G0001140	NA	0.163572427785064	0.240762725714795	-0.126492013741812	6.65864732514964e-05	0.000130173356065871	0.667883601243408	0.364784157644872	0.463402507703975	-0.0912916903645033
MGP_C57BL6NJ_G0001141	NA	0.0763012019456688	0.240762725714795	-0.174693162133007	2.91214939597456e-05	0.000130173356065871	0.703177151470444	0.262668694075599	0.463402507703975	-0.10962255388656
MGP_C57BL6NJ_G0001142	NA	0.119713298132178	0.240762725714795	-0.149531374886988	6.99399440227919e-05	0.000133472912102651	0.701624559224122	0.364784157644872	0.463402507703975	-0.0912916903645033
MGP_C57BL6NJ_G0001143	NA	0.134285568338998	0.240762725714795	-0.152225120226922	7.41311026124599e-05	0.000139872637806541	0.679094313230335	0.339811185854654	0.463402507703975	-0.0929833598442166
MGP_C57BL6NJ_G0001144	NA	0.313109000844366	0.394815924389448	-0.0810866989080526	6.59776223763939e-05	0.000130173356065871	0.648896387935083	0.364784157644872	0.463402507703975	-0.0912916903645033
MGP_C57BL6NJ_G0001145	NA	0.254351229651561	0.336068431230396	-0.108756200768904	0.000315637548773423	0.00048627066808897	0.591272949129925	0.243439966117802	0.463402507703975	-0.130279259854931
MGP_C57BL6NJ_G0001146	NA	0.163572427785064	0.240762725714795	-0.126492013741812	6.65864732514964e-05	0.000130173356065871	0.667883601243408	0.364784157644872	0.463402507703975	-0.0912916903645033
MGP_C57BL6NJ_G0001147	NA	0.163572427785064	0.240762725714795	-0.126492013741812	6.65864732514964e-05	0.000130173356065871	0.667883601243408	0.364784157644872	0.463402507703975	-0.0912916903645033
MGP_C57BL6NJ_G0001148	NA	0.163572427785064	0.240762725714795	-0.126492013741812	6.65864732514964e-05	0.000130173356065871	0.667883601243408	0.364784157644872	0.463402507703975	-0.0912916903645033
MGP_C57BL6NJ_G0001149	NA	0.0521327128278401	0.240762725714795	-0.211050403859207	0.000279127771074425	0.00043406298779259	0.633749681863254	0.493280699747078	0.571052307535371	-0.0737259299642068
MGP_C57BL6NJ_G0001150	NA	0.557456617675984	0.627716971668427	-0.0723285857510379	0.066430817028083	0.0781437240576789	0.317232575729769	0.307457650483174	0.463402507703975	-0.0908469028261671
MGP_C57BL6NJ_G0001151	NA	0.793169922288679	0.832907095461298	-0.0245720772592862	0.000148481868074018	0.00024630310120032	0.52879263674855	0.271414583448312	0.463402507703975	-0.107721220336192
MGP_C57BL6NJ_G0001152	NA	0.163572427785064	0.240762725714795	-0.126492013741812	6.65864732514964e-05	0.000130173356065871	0.667883601243408	0.586035410027757	0.652337411861071	-0.0577004213689862
MGP_C57BL6NJ_G0001153	NA	0.163572427785064	0.240762725714795	-0.126492013741812	6.65864732514964e-05	0.000130173356065871	0.667883601243408	0.364784157644872	0.463402507703975	-0.0912916903645033
MGP_C57BL6NJ_G0001154	NA	0.163572427785064	0.240762725714795	-0.126492013741812	6.65864732514964e-05	0.000130173356065871	0.667883601243408	0.364784157644872	0.463402507703975	-0.0912916903645033
MGP_C57BL6NJ_G0001155	NA	0.127309155387893	0.240762725714795	-0.144587482696657	6.65864732514964e-05	0.000130173356065871	0.667883601243408	0.364784157644872	0.463402507703975	-0.0912916903645033
MGP_C57BL6NJ_G0001156	NA	0.238331967001613	0.321644845917027	-0.10415275823422	6.65864732514964e-05	0.000130173356065871	0.667883601243408	0.262668694075599	0.463402507703975	-0.10962255388656
MGP_C57BL6NJ_G0001157	NA	0.144904991399504	0.240762725714795	-0.126562061355389	6.59776223763939e-05	0.000130173356065871	0.648896387935083	0.189151458726979	0.463402507703975	-0.127173215547897
MGP_C57BL6NJ_G0001158	NA	0.163572427785064	0.240762725714795	-0.126492013741812	6.65864732514964e-05	0.000130173356065871	0.667883601243408	0.438998073810491	0.532103575750303	-0.0741949466194407
MGP_C57BL6NJ_G0001159	NA	0.163572427785064	0.240762725714795	-0.126492013741812	6.65864732514964e-05	0.000130173356065871	0.667883601243408	0.364784157644872	0.463402507703975	-0.0912916903645033
MGP_C57BL6NJ_G0001160	NA	0.163572427785064	0.240762725714795	-0.126492013741812	6.65864732514964e-05	0.000130173356065871	0.667883601243408	0.364784157644872	0.463402507703975	-0.0912916903645033
MGP_C57BL6NJ_G0001161	NA	0.179543508806808	0.259156349446241	-0.129244497866662	3.90281722246929e-05	0.000130173356065871	0.665485426270746	0.792832685622216	0.831836734261327	-0.0298933627466621
MGP_C57BL6NJ_G0001162	NA	0.163572427785064	0.240762725714795	-0.126492013741812	6.65864732514964e-05	0.000130173356065871	0.667883601243408	0.364784157644872	0.463402507703975	-0.0912916903645033
MGP_C57BL6NJ_G0001163	NA	0.163572427785064	0.240762725714795	-0.126492013741812	6.65864732514964e-05	0.000130173356065871	0.667883601243408	0.364784157644872	0.463402507703975	-0.0912916903645033
MGP_C57BL6NJ_G0001164	NA	0.163572427785064	0.240762725714795	-0.126492013741812	6.65864732514964e-05	0.000130173356065871	0.667883601243408	0.364784157644872	0.463402507703975	-0.0912916903645033
MGP_C57BL6NJ_G0001165	NA	0.261469646949101	0.343433823680629	-0.111423247927847	9.04458372210674e-05	0.000163458776265357	0.646754646503421	0.45760945747636	0.545049637199805	-0.0746524963221599
MGP_C57BL6NJ_G0001166	NA	0.105712085762465	0.240762725714795	-0.185040413507216	0.0151639032481797	0.0190689064529984	0.427260014038334	0.366603811338813	0.465347867897282	-0.0962141276911564
MGP_C57BL6NJ_G0001167	NA	0.163572427785064	0.240762725714795	-0.126492013741812	5.9011014897956e-05	0.000130173356065871	0.684016601879051	0.364784157644872	0.463402507703975	-0.0912916903645033
MGP_C57BL6NJ_G0001168	NA	0.163572427785064	0.240762725714795	-0.126492013741812	5.95827946705985e-05	0.000130173356065871	0.665029388570727	0.485620675267453	0.564027608282458	-0.0743396154113295
MGP_C57BL6NJ_G0001169	NA	0.228418321076588	0.310611731231703	-0.101400274109369	6.65864732514964e-05	0.000130173356065871	0.667883601243408	0.438998073810491	0.532103575750303	-0.0741949466194407
MGP_C57BL6NJ_G0001170	NA	0.0627029461409463	0.240762725714795	-0.202888985661545	0.318960217112901	0.346157918102062	-0.139308114425175	0.324717074486714	0.463402507703975	-0.108959986929708
MGP_C57BL6NJ_G0001171	NA	0.577320017667038	0.646066730037633	0.061040826747437	0.000272099230488315	0.000424349653740828	0.513613447608375	0.772485709244725	0.814773770476093	-0.028729803554997
MGP_C57BL6NJ_G0001172	NA	0.163572427785064	0.240762725714795	-0.126492013741812	6.78696796527026e-05	0.000130766067730291	0.684446371703118	0.364784157644872	0.463402507703975	-0.0912916903645033
MGP_C57BL6NJ_G0001173	NA	0.267467968656753	0.347171091778364	-0.104082710620643	9.7999761063471e-05	0.000173348280658286	0.679152873355194	0.364784157644872	0.463402507703975	-0.0912916903645033
MGP_C57BL6NJ_G0001174	NA	0.0753096277903154	0.240762725714795	-0.170007754488436	0.000124718441301526	0.000211487840388014	0.649094261351223	0.438998073810491	0.532103575750303	-0.0741949466194407
MGP_C57BL6NJ_G0001175	NA	0.163572427785064	0.240762725714795	-0.126492013741812	6.65864732514964e-05	0.000130173356065871	0.667883601243408	0.364784157644872	0.463402507703975	-0.0912916903645033
MGP_C57BL6NJ_G0001176	NA	0.163572427785064	0.240762725714795	-0.126492013741812	6.65864732514964e-05	0.000130173356065871	0.667883601243408	0.364784157644872	0.463402507703975	-0.0912916903645033
MGP_C57BL6NJ_G0001177	NA	0.0424022396433978	0.215909409320372	-0.195775700482682	0.318559304901091	0.345768474593142	0.162062859483039	0.000491891000255954	0.00434868776918959	-0.451912729433294
MGP_C57BL6NJ_G0001178	NA	0.00202238780024878	0.0259569242432305	-0.304756570988958	0.125095376319638	0.142636425397668	-0.198559920735179	0.0831097588231994	0.299190763696306	-0.164323215697575
MGP_C57BL6NJ_G0001179	NA	0.163572427785064	0.240762725714795	-0.126492013741812	6.65864732514964e-05	0.000130173356065871	0.667883601243408	0.364784157644872	0.463402507703975	-0.0912916903645033
MGP_C57BL6NJ_G0001180	NA	0.163572427785064	0.240762725714795	-0.126492013741812	5.9011014897956e-05	0.000130173356065871	0.684016601879051	0.364784157644872	0.463402507703975	-0.0912916903645033
MGP_C57BL6NJ_G0001181	NA	0.163572427785064	0.240762725714795	-0.126492013741812	6.65864732514964e-05	0.000130173356065871	0.667883601243408	0.364784157644872	0.463402507703975	-0.0912916903645033
MGP_C57BL6NJ_G0001182	NA	0.0113406607375928	0.0861969917390144	-0.380257491582819	0.0043334968483256	0.00577438946811612	0.468802950112956	0.17457655738558	0.463402507703975	0.172636505599035
MGP_C57BL6NJ_G0001183	NA	0.00130941376780059	0.0193085674974168	-0.366186713191312	0.7119336824232	0.73305285362028	0.0712217360934826	0.0471072080410068	0.188305119041072	-0.256390443584279
MGP_C57BL6NJ_G0001184	NA	0.199940157558812	0.283157264385213	-0.141026079512717	0.907711175866211	0.916137581830931	-0.0125743782184737	0.869719380115365	0.896104383725871	-0.0188915869580105
MGP_C57BL6NJ_G0001185	NA	0.610223810030242	0.675492865635513	-0.0673221675841008	0.000171156661095306	0.000278884517525724	0.838930335780279	0.713359444433879	0.763282904733243	-0.0503226618980088
MGP_C57BL6NJ_G0001186	NA	0.163572427785064	0.240762725714795	-0.126492013741812	5.95827946705985e-05	0.000130173356065871	0.665029388570727	0.364784157644872	0.463402507703975	-0.0912916903645033
MGP_C57BL6NJ_G0001187	NA	0.0530087466395606	0.240762725714795	0.302132124684851	6.34429998451368e-06	0.000112836020232895	0.851786447260197	0.21324396314317	0.463402507703975	0.147274726469442
MGP_C57BL6NJ_G0001188	NA	0.589324096980261	0.65674527939687	-0.0674657908102525	4.95428589996956e-06	9.60860253096031e-05	0.935566576578256	0.0749018790098604	0.27501496664596	-0.253453888060647
MGP_C57BL6NJ_G0001189	NA	0.862569281125319	0.890678636844403	-0.0198269798218031	2.68684571557704e-05	0.000130173356065871	0.826825123858058	0.67329499080771	0.730571729035629	0.0507373534280252
MGP_C57BL6NJ_G0001190	NA	0.00639049751859402	0.0577971559246608	-0.363508142053164	0.897298870633074	0.906407720145694	0.020619860966154	0.823945435492254	0.85662894488667	-0.0338080953558841
MGP_C57BL6NJ_G0001191	NA	0.904717564791907	0.925342270233518	0.0242700313623062	3.51447061818156e-05	0.000130173356065871	0.710268035094264	0.577552871002127	0.644921485153092	-0.0556090103551698
MGP_C57BL6NJ_G0001192	NA	0.0400953466364944	0.207576113854941	-0.2001366848281	0.0311916945935401	0.0379750288159355	0.332329192445638	0.551472180063527	0.623691572904018	-0.0722250714805436
MGP_C57BL6NJ_G0001193	NA	0.119713298132178	0.240762725714795	-0.149531374886988	6.65864732514964e-05	0.000130173356065871	0.667883601243408	0.364784157644872	0.463402507703975	-0.0912916903645033
MGP_C57BL6NJ_G0001194	NA	0.163572427785064	0.240762725714795	-0.126492013741812	6.65864732514964e-05	0.000130173356065871	0.667883601243408	0.364784157644872	0.463402507703975	-0.0912916903645033
MGP_C57BL6NJ_G0001195	NA	0.2255210652057	0.309514290497608	-0.106178438540495	9.82133965458474e-05	0.000173348280658286	0.646908286841171	0.364784157644872	0.463402507703975	-0.0912916903645033
MGP_C57BL6NJ_G0001196	NA	0.179543508806808	0.259156349446241	-0.129244497866662	0.000124718441301526	0.000211487840388014	0.649094261351223	0.364784157644872	0.463402507703975	-0.0912916903645033
MGP_C57BL6NJ_G0001197	NA	0.749287141434251	0.795984429807254	-0.0406554921876097	0.000125337514555328	0.000212454211901193	0.769491582441963	0.00109948706010652	0.00833221827571408	0.379189944463032
MGP_C57BL6NJ_G0001198	NA	0.115721087908381	0.240762725714795	-0.180890111099616	3.4523462413202e-05	0.000130173356065871	0.684749855175152	0.0983845709976965	0.341524682345834	0.166002996661973
MGP_C57BL6NJ_G0001199	NA	0.0285267175792215	0.164219430221777	-0.173050543342549	2.88400014691986e-05	0.000130173356065871	0.661494473615233	0.513227932988966	0.589923599095137	-0.0776853763634236
MGP_C57BL6NJ_G0001200	NA	0.49277560302908	0.567860218088386	-0.0612551580152919	7.57809536789025e-05	0.000142416766660959	0.692803125628683	0.704061556824117	0.755281074594606	0.0355637087378635
MGP_C57BL6NJ_G0001201	NA	0.621640847155079	0.685307382052423	-0.039447161322074	7.16048951094261e-05	0.000135604182955259	0.609671426631278	0.567094385741983	0.637008995219276	-0.0581901720638823
MGP_C57BL6NJ_G0001202	NA	0.163572427785064	0.240762725714795	-0.126492013741812	6.65864732514964e-05	0.000130173356065871	0.667883601243408	0.364784157644872	0.463402507703975	-0.0912916903645033
MGP_C57BL6NJ_G0001203	NA	0.40441660303397	0.483581427246248	-0.0829846637980496	6.90919750964992e-05	0.000132710455250553	0.665459158394794	0.364784157644872	0.463402507703975	-0.0912916903645033
MGP_C57BL6NJ_G0001204	NA	0.0180537162852424	0.120516735241494	-0.258500835527164	7.91609535505987e-05	0.000147592240308163	0.663874273899565	0.287636142431791	0.463402507703975	-0.109239361131506
MGP_C57BL6NJ_G0001205	NA	0.0235035558360311	0.143867386683552	-0.214974892068388	8.27435484479576e-05	0.000153390392465412	0.625862987391781	0.274539542645213	0.463402507703975	-0.109370044766481
MGP_C57BL6NJ_G0001206	NA	0.267467968656753	0.347171091778364	-0.104082710620643	2.88319669264554e-05	0.000130173356065871	0.686614381010733	0.364784157644872	0.463402507703975	-0.0912916903645033
MGP_C57BL6NJ_G0001207	NA	0.163572427785064	0.240762725714795	-0.126492013741812	6.65864732514964e-05	0.000130173356065871	0.667883601243408	0.364784157644872	0.463402507703975	-0.0912916903645033
MGP_C57BL6NJ_G0001208	NA	0.163572427785064	0.240762725714795	-0.126492013741812	6.65864732514964e-05	0.000130173356065871	0.667883601243408	0.364784157644872	0.463402507703975	-0.0912916903645033
MGP_C57BL6NJ_G0001209	NA	0.163572427785064	0.240762725714795	-0.126492013741812	6.65864732514964e-05	0.000130173356065871	0.667883601243408	0.364784157644872	0.463402507703975	-0.0912916903645033
MGP_C57BL6NJ_G0001210	NA	0.059815666707443	0.240762725714795	0.277536493688595	2.87891417840187e-06	6.65811682553639e-05	0.934546388250665	0.109175395254686	0.371237896639237	0.238072481457512
MGP_C57BL6NJ_G0001211	NA	0.163572427785064	0.240762725714795	-0.126492013741812	6.65864732514964e-05	0.000130173356065871	0.667883601243408	0.364784157644872	0.463402507703975	-0.0912916903645033
MGP_C57BL6NJ_G0001212	NA	0.163572427785064	0.240762725714795	-0.126492013741812	6.65864732514964e-05	0.000130173356065871	0.667883601243408	0.364784157644872	0.463402507703975	-0.0912916903645033
MGP_C57BL6NJ_G0001213	NA	0.163572427785064	0.240762725714795	-0.126492013741812	6.65864732514964e-05	0.000130173356065871	0.667883601243408	0.364784157644872	0.463402507703975	-0.0912916903645033
MGP_C57BL6NJ_G0001214	NA	0.163572427785064	0.240762725714795	-0.126492013741812	6.65864732514964e-05	0.000130173356065871	0.667883601243408	0.364784157644872	0.463402507703975	-0.0912916903645033
MGP_C57BL6NJ_G0001215	NA	0.619601197169762	0.683792540081251	-0.0413031035733904	0.000180178826065873	0.000291654228793146	0.6582373050678	0.169995457684375	0.463402507703975	-0.130324205068186
MGP_C57BL6NJ_G0001216	NA	0.791204017113222	0.831391713010862	0.0519796135662904	0.00153009054190937	0.00214249168657067	0.529792775219719	0.0316227888935933	0.135244328671952	0.436295791150318
MGP_C57BL6NJ_G0001217	NA	0.163572427785064	0.240762725714795	-0.126492013741812	6.65864732514964e-05	0.000130173356065871	0.667883601243408	0.364784157644872	0.463402507703975	-0.0912916903645033
MGP_C57BL6NJ_G0001218	NA	0.217798056283256	0.303387679865538	-0.131185812189245	2.46897816519637e-05	0.000130173356065871	0.702747381646376	0.515364257195862	0.591915624559229	-0.0599813158879635
MGP_C57BL6NJ_G0001219	NA	0.309244027338203	0.39143526566958	-0.0920122469583649	0.0979468583210764	0.112985152733075	0.165590941059887	0.489098104223949	0.567168871029674	-0.0773682700273293
MGP_C57BL6NJ_G0001220	NA	0.163572427785064	0.240762725714795	-0.126492013741812	6.65864732514964e-05	0.000130173356065871	0.667883601243408	0.364784157644872	0.463402507703975	-0.0912916903645033
MGP_C57BL6NJ_G0001221	NA	0.163572427785064	0.240762725714795	-0.126492013741812	6.65864732514964e-05	0.000130173356065871	0.667883601243408	0.364784157644872	0.463402507703975	-0.0912916903645033
MGP_C57BL6NJ_G0001222	NA	0.230656516730372	0.313230375972908	0.137877141583189	0.0023439198741472	0.00321329224991086	0.622564758850005	0.169382034047109	0.463402507703975	0.182621087715376
MGP_C57BL6NJ_G0001223	NA	0.222262968396134	0.308582183445692	0.117760211264782	0.000524571811202013	0.000781013937795498	0.731629048054581	0.338934548393502	0.463402507703975	0.116315464060114
MGP_C57BL6NJ_G0001224	NA	0.254351229651561	0.336068431230396	-0.108756200768904	2.60496248376675e-05	0.000130173356065871	0.665722721899093	0.438998073810491	0.532103575750303	-0.0741949466194407
MGP_C57BL6NJ_G0001225	NA	0.267467968656753	0.347171091778364	-0.104082710620643	6.65864732514964e-05	0.000130173356065871	0.667883601243408	0.292082856069229	0.463402507703975	-0.108519117744541
MGP_C57BL6NJ_G0001226	NA	0.130998770906253	0.240762725714795	-0.136705786684962	0.000194188824997121	0.000312204762573612	0.653282893547107	0.820777793947992	0.854135141240774	0.0209476991203903
MGP_C57BL6NJ_G0001227	NA	0.0232173011060764	0.142581826828839	-0.250601390391263	0.000214161016148667	0.000341231158867202	0.663941545816063	0.189276433737419	0.463402507703975	-0.148406299088491
MGP_C57BL6NJ_G0001228	NA	0.645289927686737	0.705230298854958	-0.0337510552848611	0.000172245699430718	0.00028036999007859	0.659042673370772	0.369375300744163	0.46774563180757	-0.0906272308853243
MGP_C57BL6NJ_G0001229	NA	0.163572427785064	0.240762725714795	-0.126492013741812	6.59776223763939e-05	0.000130173356065871	0.648896387935083	0.255710464685658	0.463402507703975	-0.109225544780894
MGP_C57BL6NJ_G0001230	NA	0.2255210652057	0.309514290497608	-0.106178438540495	6.65864732514964e-05	0.000130173356065871	0.667883601243408	0.364784157644872	0.463402507703975	-0.0912916903645033
MGP_C57BL6NJ_G0001231	NA	0.312161345860679	0.394346945494784	-0.0869482040756858	6.65864732514964e-05	0.000130173356065871	0.667883601243408	0.287636142431791	0.463402507703975	-0.109239361131506
MGP_C57BL6NJ_G0001232	NA	0.458461101584122	0.536485646121943	-0.0932487659859392	8.58308039495557e-05	0.000158116420868953	0.635563728413065	0.418617534464411	0.516479279912455	-0.0761243718202084
MGP_C57BL6NJ_G0001233	NA	0.0796718740070491	0.240762725714795	-0.174634423348091	9.82133965458474e-05	0.000173348280658286	0.646908286841171	0.486724257375217	0.564958108946203	-0.0749278487490239
MGP_C57BL6NJ_G0001234	NA	0.362205358153048	0.44285108749638	-0.0935333042321633	7.02976174042358e-05	0.000133472912102651	0.685061788764411	0.252945010906281	0.463402507703975	-0.111161357396864
MGP_C57BL6NJ_G0001235	NA	0.0721728168797685	0.240762725714795	-0.156972452293609	8.59161932604468e-05	0.000158116420868953	0.663041287476815	0.292082856069229	0.463402507703975	-0.108519117744541
MGP_C57BL6NJ_G0001236	NA	0.780418822010647	0.82273997199219	-0.0273128803098951	9.11888891025512e-05	0.000164442681903731	0.56232801169731	0.0965192117918453	0.336498986003518	-0.181084628292902
MGP_C57BL6NJ_G0001237	NA	0.0486747762548512	0.237491069659933	-0.2643692013694	0.000190074450727922	0.000306116846992924	0.547363108931992	0.260489343268282	0.463402507703975	-0.11216719833782
MGP_C57BL6NJ_G0001238	NA	0.105775391052331	0.240762725714795	-0.151653800987832	6.59776223763939e-05	0.000130173356065871	0.648896387935083	0.141468295773248	0.454212699327592	-0.144294084988093
MGP_C57BL6NJ_G0001239	NA	0.448542442833316	0.527281143395903	-0.066103370059995	7.02976174042358e-05	0.000133472912102651	0.685061788764411	0.471410681281492	0.553736095367579	-0.0744702990463048
MGP_C57BL6NJ_G0001240	NA	0.148969966531006	0.240762725714795	-0.131340225786515	6.65864732514964e-05	0.000130173356065871	0.667883601243408	0.29502890453554	0.463402507703975	-0.110618149700389
MGP_C57BL6NJ_G0001241	NA	0.219740057444375	0.305629229225921	-0.11155203432634	2.88319669264554e-05	0.000130173356065871	0.686614381010733	0.200990166448573	0.463402507703975	-0.127570224653563
MGP_C57BL6NJ_G0001242	NA	0.231744416945896	0.314333816404022	-0.122903563899455	0.000121481602324171	0.000208805077821684	0.60679211879286	0.282871043445103	0.463402507703975	-0.110114582654881
MGP_C57BL6NJ_G0001243	NA	0.163572427785064	0.240762725714795	-0.126492013741812	6.65864732514964e-05	0.000130173356065871	0.667883601243408	0.485620675267453	0.564027608282458	-0.0743396154113295
MGP_C57BL6NJ_G0001244	NA	0.0125465863293826	0.0924228460976229	-0.233277668693597	6.65864732514964e-05	0.000130173356065871	0.667883601243408	0.364784157644872	0.463402507703975	-0.0912916903645033
MGP_C57BL6NJ_G0001245	NA	0.163572427785064	0.240762725714795	-0.126492013741812	6.65864732514964e-05	0.000130173356065871	0.667883601243408	0.364784157644872	0.463402507703975	-0.0912916903645033
MGP_C57BL6NJ_G0001246	NA	0.0106861959585125	0.0827686760849955	-0.288415412420839	9.78136025116712e-05	0.000173348280658286	0.64509926105385	0.399004757388076	0.496711804309954	-0.0915670427913673
MGP_C57BL6NJ_G0001247	NA	0.228418321076588	0.310611731231703	-0.101400274109369	2.62907036444153e-05	0.000130173356065871	0.71992556916738	0.551529287842855	0.623691572904018	-0.0563538337922802
MGP_C57BL6NJ_G0001248	NA	0.163572427785064	0.240762725714795	-0.126492013741812	6.65864732514964e-05	0.000130173356065871	0.667883601243408	0.364784157644872	0.463402507703975	-0.0912916903645033
MGP_C57BL6NJ_G0001249	NA	0.163572427785064	0.240762725714795	-0.126492013741812	6.65864732514964e-05	0.000130173356065871	0.667883601243408	0.364784157644872	0.463402507703975	-0.0912916903645033
MGP_C57BL6NJ_G0001250	NA	0.163572427785064	0.240762725714795	-0.126492013741812	6.65864732514964e-05	0.000130173356065871	0.667883601243408	0.364784157644872	0.463402507703975	-0.0912916903645033
MGP_C57BL6NJ_G0001251	NA	0.0721728168797685	0.240762725714795	-0.156972452293609	0.000124713047762093	0.000211487840388014	0.642342102560895	0.806254257817388	0.842591363881636	-0.024698377412733
MGP_C57BL6NJ_G0001252	NA	0.359729988561088	0.440361710350739	-0.0789909709882002	0.000104971811246973	0.000183599035060511	0.638628630970259	0.59150137015628	0.657533616404553	-0.0586384178584244
MGP_C57BL6NJ_G0001253	NA	0.476517037320722	0.553078984488525	-0.066760066476125	5.29001487306702e-05	0.000130173356065871	0.709795721021167	0.483803986715328	0.564027608282458	-0.076232636058145
MGP_C57BL6NJ_G0001254	NA	0.527234032395227	0.59943389574091	-0.0702893514736435	9.64312942005462e-05	0.000172643733293829	0.626292757215848	0.826053826354675	0.858364958323593	0.0216787141527064
MGP_C57BL6NJ_G0001255	NA	0.00410247833470251	0.0423616965128817	-0.35540764840232	0.990485309510347	0.991281286892333	-0.0013456881053702	0.817828577383197	0.851834378748495	-0.0417913786771962
MGP_C57BL6NJ_G0001256	NA	0.171361393714807	0.249980093621235	-0.133917988014923	3.78487572782771e-05	0.000130173356065871	0.645668387601288	0.287636142431791	0.463402507703975	-0.109239361131506
MGP_C57BL6NJ_G0001257	NA	0.105775391052331	0.240762725714795	-0.151653800987832	6.65864732514964e-05	0.000130173356065871	0.667883601243408	0.45760945747636	0.545049637199805	-0.0746524963221599
MGP_C57BL6NJ_G0001258	NA	0.267467968656753	0.347171091778364	-0.104082710620643	6.65864732514964e-05	0.000130173356065871	0.667883601243408	0.364784157644872	0.463402507703975	-0.0912916903645033
MGP_C57BL6NJ_G0001259	NA	0.400053280656605	0.479524869484468	-0.0721792052936855	0.000173839504440017	0.000282282275632043	0.633064919391774	0.596453157823642	0.66176494768171	-0.0587822091580632
MGP_C57BL6NJ_G0001260	NA	0.163572427785064	0.240762725714795	-0.126492013741812	6.65864732514964e-05	0.000130173356065871	0.667883601243408	0.262668694075599	0.463402507703975	-0.10962255388656
MGP_C57BL6NJ_G0001261	NA	0.254351229651561	0.336068431230396	-0.108756200768904	6.65864732514964e-05	0.000130173356065871	0.667883601243408	0.364784157644872	0.463402507703975	-0.0912916903645033
MGP_C57BL6NJ_G0001262	NA	0.528111841393976	0.600265850202401	-0.0687239419900449	2.46897816519637e-05	0.000130173356065871	0.702747381646376	0.118790777046586	0.396551422653199	-0.15831193531975
MGP_C57BL6NJ_G0001263	NA	0.449878725740756	0.528474088659936	-0.0656836346964392	0.000124718441301526	0.000211487840388014	0.649094261351223	0.203111045662361	0.463402507703975	-0.126849981266598
MGP_C57BL6NJ_G0001264	NA	0.163572427785064	0.240762725714795	-0.126492013741812	6.65864732514964e-05	0.000130173356065871	0.667883601243408	0.364784157644872	0.463402507703975	-0.0912916903645033
MGP_C57BL6NJ_G0001265	NA	0.12725602199598	0.240762725714795	-0.149472636102072	0.000101684353562985	0.000178601670158902	0.696892689891029	0.427548281003742	0.525635745614778	-0.0750995089365488
MGP_C57BL6NJ_G0001266	NA	0.416154732828009	0.49563019257057	-0.0990258959824934	8.17827863451563e-06	0.000130173356065871	0.770447454191427	0.926851179137804	0.942258575362433	0.0103143111387687
MGP_C57BL6NJ_G0001267	NA	0.449573421230321	0.528206034829541	-0.0741333158859216	0.000433062677227485	0.000652212578643285	0.516683691094497	0.438319152343476	0.532103575750303	-0.0768822119129827
MGP_C57BL6NJ_G0001268	NA	0.469044302206293	0.546194992853112	-0.0781738731768079	0.00158522120294005	0.00221523464848268	0.483245097740575	0.0291840728619291	0.126436626861343	-0.289179757498094
MGP_C57BL6NJ_G0001269	NA	0.163572427785064	0.240762725714795	-0.126492013741812	6.65864732514964e-05	0.000130173356065871	0.667883601243408	0.364784157644872	0.463402507703975	-0.0912916903645033
MGP_C57BL6NJ_G0001270	NA	0.455775462071825	0.533920647761411	-0.0887532376345422	0.0348831441069664	0.0422651780230549	0.274756685585998	0.0560242426505219	0.217251207794725	-0.198174496092142
MGP_C57BL6NJ_G0001271	NA	0.163572427785064	0.240762725714795	-0.126492013741812	6.65864732514964e-05	0.000130173356065871	0.667883601243408	0.364784157644872	0.463402507703975	-0.0912916903645033
MGP_C57BL6NJ_G0001272	NA	0.308860324434636	0.391078434645539	-0.106184796049617	6.59776223763939e-05	0.000130173356065871	0.648896387935083	0.189488305346072	0.463402507703975	-0.127066657608055
MGP_C57BL6NJ_G0001273	NA	0.163572427785064	0.240762725714795	-0.126492013741812	6.65864732514964e-05	0.000130173356065871	0.667883601243408	0.364784157644872	0.463402507703975	-0.0912916903645033
MGP_C57BL6NJ_G0001274	NA	0.163572427785064	0.240762725714795	-0.126492013741812	6.65864732514964e-05	0.000130173356065871	0.667883601243408	0.364784157644872	0.463402507703975	-0.0912916903645033
MGP_C57BL6NJ_G0001275	NA	0.0878974302739558	0.240762725714795	-0.245678232738428	6.65864732514964e-05	0.000130173356065871	0.667883601243408	0.399004757388076	0.496711804309954	-0.0915670427913673
MGP_C57BL6NJ_G0001276	NA	0.57815265645129	0.646839074461075	-0.0565718376536127	4.24496381428615e-05	0.000130173356065871	0.680392811280886	0.567351394311292	0.637008995219276	-0.0568113834949994
MGP_C57BL6NJ_G0001277	NA	0.163572427785064	0.240762725714795	-0.126492013741812	6.65864732514964e-05	0.000130173356065871	0.667883601243408	0.364784157644872	0.463402507703975	-0.0912916903645033
MGP_C57BL6NJ_G0001278	NA	0.0936331676496264	0.240762725714795	-0.195969369669595	0.000405428970324643	0.000613540317171699	0.583549174680503	0.0812000157255435	0.293550056850164	-0.196626186112984
MGP_C57BL6NJ_G0001279	NA	0.163572427785064	0.240762725714795	-0.126492013741812	6.65864732514964e-05	0.000130173356065871	0.667883601243408	0.364784157644872	0.463402507703975	-0.0912916903645033
MGP_C57BL6NJ_G0001280	NA	0.163572427785064	0.240762725714795	-0.126492013741812	6.65864732514964e-05	0.000130173356065871	0.667883601243408	0.364784157644872	0.463402507703975	-0.0912916903645033
MGP_C57BL6NJ_G0001281	NA	0.163572427785064	0.240762725714795	-0.126492013741812	6.65864732514964e-05	0.000130173356065871	0.667883601243408	0.364784157644872	0.463402507703975	-0.0912916903645033
MGP_C57BL6NJ_G0001282	NA	0.163572427785064	0.240762725714795	-0.126492013741812	6.65864732514964e-05	0.000130173356065871	0.667883601243408	0.364784157644872	0.463402507703975	-0.0912916903645033
MGP_C57BL6NJ_G0001283	NA	0.020513589324742	0.131336186396467	-0.306685404059613	4.03865113554505e-05	0.000130173356065871	0.672896845818326	0.451117823345933	0.543906271960565	-0.0812893526666964
MGP_C57BL6NJ_G0001284	NA	0.163572427785064	0.240762725714795	-0.126492013741812	6.65864732514964e-05	0.000130173356065871	0.667883601243408	0.364784157644872	0.463402507703975	-0.0912916903645033
MGP_C57BL6NJ_G0001285	NA	0.281898912243809	0.362535974354857	-0.111567252087592	0.000218269923165599	0.000347347106770054	0.724496608050576	0.395770684320103	0.493506517795475	0.0959061803548256
MGP_C57BL6NJ_G0001286	NA	0.686363208205488	0.74113160188179	-0.0454714339320304	1.12359534659103e-05	0.000130173356065871	0.818730886814255	0.202030158843676	0.463402507703975	0.128193476307907
MGP_C57BL6NJ_G0001287	NA	0.952833244162448	0.963666490349308	0.00497599842757506	0.000274398771737893	0.000427546493862306	0.656810279348077	0.0961527425646295	0.335562946771279	-0.211465298059854
MGP_C57BL6NJ_G0001288	NA	0.352117863833202	0.433795612876678	0.147328592394984	5.29560912194254e-05	0.000130173356065871	1.35445062043614	2.31342039230969e-06	7.12169572005627e-05	1.02417356486174
MGP_C57BL6NJ_G0001289	NA	0.0451668529291606	0.225900225730767	-0.204282548552096	9.95740514782669e-05	0.000175457479466721	0.592551799235134	0.309391142060389	0.463402507703975	-0.115151148149868
MGP_C57BL6NJ_G0001290	NA	0.309346936602852	0.39154293384864	-0.11537311062296	5.59138925445383e-06	0.000104118406973398	0.863268190269347	0.977886353268427	0.98192424404497	0.0037113858783755
MGP_C57BL6NJ_G0001291	NA	0.176391660998335	0.255585378558283	0.137658302872009	0.00966989474150418	0.0124196407335333	0.290536872935413	0.802420722051387	0.839645688456928	-0.0268343068121347
MGP_C57BL6NJ_G0001292	NA	0.552499106983543	0.623125107706103	-0.0694897121847558	6.79311596972175e-05	0.00013085998266038	0.68644227403894	0.533613942324291	0.608742045460135	-0.0633659412152613
MGP_C57BL6NJ_G0001293	NA	0.228418321076588	0.310611731231703	-0.101400274109369	6.65864732514964e-05	0.000130173356065871	0.667883601243408	0.141334639481257	0.454067360753691	-0.145014328375057
MGP_C57BL6NJ_G0001294	NA	0.0569137244463471	0.240762725714795	0.351860484357462	3.26430059749408e-05	0.000130173356065871	0.909103667055705	0.00630137603924619	0.0356508330238024	0.282558668815335
MGP_C57BL6NJ_G0001295	NA	0.163572427785064	0.240762725714795	-0.126492013741812	6.65864732514964e-05	0.000130173356065871	0.667883601243408	0.364784157644872	0.463402507703975	-0.0912916903645033
MGP_C57BL6NJ_G0001296	NA	0.163572427785064	0.240762725714795	-0.126492013741812	6.65864732514964e-05	0.000130173356065871	0.667883601243408	0.364784157644872	0.463402507703975	-0.0912916903645033
MGP_C57BL6NJ_G0001297	NA	0.0175959612804478	0.118373092280662	-0.22472738572296	3.8924970805278e-05	0.000130173356065871	0.705784395855511	0.218460330688286	0.463402507703975	-0.129263436020882
MGP_C57BL6NJ_G0001298	NA	0.100164365416119	0.240762725714795	-0.198342023397306	0.00685096906628059	0.00893737979611255	0.514860644455822	0.979094198593699	0.983041001651647	-0.00250944374399262
MGP_C57BL6NJ_G0001299	NA	0.094705122767577	0.240762725714795	0.174110142179209	0.00100193518907346	0.00143582294669614	0.492611790935298	0.153649496665613	0.463402507703975	-0.170230868408003
MGP_C57BL6NJ_G0001300	NA	0.00968364070439558	0.0773167445983762	-0.394016430024144	0.0072113085083703	0.00938719539350968	-0.292026651563189	0.139818884586521	0.450712738242393	-0.180931631751858
MGP_C57BL6NJ_G0001301	NA	0.000699177741056764	0.0125916334900131	-0.40084386846504	0.00402131890827197	0.00537394878119475	0.405252927790611	0.092366577563539	0.324776628861119	-0.159095814882743
MGP_C57BL6NJ_G0001302	NA	0.0756291307593334	0.240762725714795	-0.255025185169453	0.0179411597453262	0.0223744565774616	-0.344853474067255	0.0549850196209048	0.213927799996244	-0.256948040551611
MGP_C57BL6NJ_G0001303	NA	0.569067206127364	0.638325098810423	-0.0454192344472234	0.535600268615898	0.562567133675149	0.0636796411170731	0.530848039119563	0.60658015524931	-0.0568124570047813
MGP_C57BL6NJ_G0001304	NA	0.189289080925183	0.27093701843395	-0.121401758304105	0.00689430545596646	0.00899134524383897	0.49330693354485	0.644442692167275	0.70556148120517	-0.0550840879742481
MGP_C57BL6NJ_G0001305	NA	0.0575320301920259	0.240762725714795	0.2414354482826	0.000137099446429905	0.000229506148673311	0.663985570518258	0.496175526989319	0.573757052129433	-0.0580809630283523
MGP_C57BL6NJ_G0001306	NA	0.128882144854399	0.240762725714795	-0.139236639320701	6.65864732514964e-05	0.000130173356065871	0.667883601243408	0.370413550163977	0.468353249579699	-0.0918799237021977
MGP_C57BL6NJ_G0001307	NA	0.163572427785064	0.240762725714795	-0.126492013741812	6.65864732514964e-05	0.000130173356065871	0.667883601243408	0.364784157644872	0.463402507703975	-0.0912916903645033
MGP_C57BL6NJ_G0001308	NA	0.342879792608258	0.424258771506641	0.138244937519562	0.00310722826007165	0.00420362630206612	0.446074921994966	0.0796505969737086	0.28927187909407	0.225775409266908
MGP_C57BL6NJ_G0001309	NA	0.353503025494215	0.435267215110278	-0.0945775920524265	9.82133965458474e-05	0.000173348280658286	0.646908286841171	0.250879291745713	0.463402507703975	-0.110427463565711
MGP_C57BL6NJ_G0001310	NA	0.0329113792854218	0.181235288019962	-0.331794007144191	0.182171588096239	0.203897427855306	0.13932999460786	0.610605100023459	0.674425870663945	-0.0439686023072253
MGP_C57BL6NJ_G0001311	NA	0.0721728168797685	0.240762725714795	-0.156972452293609	6.65864732514964e-05	0.000130173356065871	0.667883601243408	0.364784157644872	0.463402507703975	-0.0912916903645033
MGP_C57BL6NJ_G0001312	NA	0.163572427785064	0.240762725714795	-0.126492013741812	6.65864732514964e-05	0.000130173356065871	0.667883601243408	0.364784157644872	0.463402507703975	-0.0912916903645033
MGP_C57BL6NJ_G0001313	NA	0.124941722399501	0.240762725714795	-0.120592554879367	7.14163647904257e-06	0.000121784163642827	0.759473218136625	0.667719549920874	0.725652378440294	0.0571085059870443
MGP_C57BL6NJ_G0001314	NA	0.12924643071499	0.240762725714795	-0.146286205967908	0.115462603970863	0.132169980374089	0.19808620965234	0.0413382992120642	0.169059616152672	0.203000707142419
MGP_C57BL6NJ_G0001315	NA	0.00172577142753698	0.0232309296945585	-0.368363494194333	0.00790655019243263	0.0102542127385257	0.368504074809874	0.891700937717305	0.91396232635096	0.0159171653823699
MGP_C57BL6NJ_G0001316	NA	0.476517037320722	0.553078984488525	-0.066760066476125	6.13340776301633e-05	0.000130173356065871	0.701194789400055	0.687980666428512	0.742526956463379	-0.0398113584655475
MGP_C57BL6NJ_G0001317	NA	0.0347724470158931	0.188279743743367	-0.191021435327336	0.00117785265025772	0.00167229359385205	0.573044012771369	0.20459116920546	0.463402507703975	-0.132339368690674
MGP_C57BL6NJ_G0001318	NA	0.046827997103287	0.231475847600889	-0.194076297476946	0.000210079801893483	0.00033540459261165	0.583606907496158	0.0864091368670467	0.308313621967791	-0.161039836970278
MGP_C57BL6NJ_G0001319	NA	0.476517037320722	0.553078984488525	-0.066760066476125	0.000127502897421248	0.000215282932428966	0.656389928658417	0.709644330817415	0.760158814148029	0.0333417230286813
MGP_C57BL6NJ_G0001320	NA	0.454698061068439	0.532871170746254	-0.10297278269704	0.000110546442084077	0.000192039917706545	0.524862994208516	0.121191065828328	0.402348309586034	-0.17031015564752
MGP_C57BL6NJ_G0001321	NA	0.249675764857279	0.334417495535374	-0.118768650522114	6.65864732514964e-05	0.000130173356065871	0.667883601243408	0.364784157644872	0.463402507703975	-0.0912916903645033
MGP_C57BL6NJ_G0001322	NA	0.163572427785064	0.240762725714795	-0.126492013741812	6.65864732514964e-05	0.000130173356065871	0.667883601243408	0.364784157644872	0.463402507703975	-0.0912916903645033
MGP_C57BL6NJ_G0001323	NA	0.163572427785064	0.240762725714795	-0.126492013741812	6.65864732514964e-05	0.000130173356065871	0.667883601243408	0.364784157644872	0.463402507703975	-0.0912916903645033
MGP_C57BL6NJ_G0001324	NA	0.181038520357454	0.260874476547345	-0.144614752391356	6.17005947822365e-05	0.000130173356065871	0.573910179193329	0.140716476511807	0.452728416985846	-0.163583863171372
MGP_C57BL6NJ_G0001325	NA	0.495711390936539	0.57065128944871	-0.0630440643315945	0.000136517985309642	0.000228644536729577	0.662505274894672	0.468947686691015	0.551856504774353	-0.0751905424332695
MGP_C57BL6NJ_G0001326	NA	0.785108024504759	0.82658087570314	0.0372316567165656	1.09884700085195e-05	0.000130173356065871	0.830775137425135	0.000869841273306054	0.00685087520296261	0.543791779342688
MGP_C57BL6NJ_G0001327	NA	0.0124799182687881	0.0921800646542643	-0.239516632591135	9.06284350603368e-05	0.000163745572657815	0.6476553354748	0.233818481241575	0.463402507703975	-0.150373492392546
MGP_C57BL6NJ_G0001328	NA	0.392993530760079	0.472288654959411	-0.0924231253476581	9.08497184205462e-05	0.000163950769680288	0.663317416963132	0.45760945747636	0.545049637199805	-0.0746524963221599
MGP_C57BL6NJ_G0001329	NA	0.163572427785064	0.240762725714795	-0.126492013741812	6.65864732514964e-05	0.000130173356065871	0.667883601243408	0.364784157644872	0.463402507703975	-0.0912916903645033
MGP_C57BL6NJ_G0001330	NA	0.163572427785064	0.240762725714795	-0.126492013741812	6.65864732514964e-05	0.000130173356065871	0.667883601243408	0.364784157644872	0.463402507703975	-0.0912916903645033
MGP_C57BL6NJ_G0001331	NA	0.163572427785064	0.240762725714795	-0.126492013741812	6.65864732514964e-05	0.000130173356065871	0.667883601243408	0.364784157644872	0.463402507703975	-0.0912916903645033
MGP_C57BL6NJ_G0001332	NA	0.620508024578349	0.684548162578689	0.115766712795171	0.778801336938061	0.796952230874318	0.0327088847644658	0.00661788407967407	0.0371195826426048	0.492141439786089
MGP_C57BL6NJ_G0001333	NA	0.311241749271331	0.393657162151967	0.195244729334767	0.716493978895987	0.737481870760626	0.0389597533409653	0.453533750988023	0.545049637199805	-0.0723010179946109
MGP_C57BL6NJ_G0001334	NA	0.163572427785064	0.240762725714795	-0.126492013741812	6.65864732514964e-05	0.000130173356065871	0.667883601243408	0.364784157644872	0.463402507703975	-0.0912916903645033
MGP_C57BL6NJ_G0001335	NA	0.574520863279299	0.643511594619644	0.0448841538124562	0.000395457777277255	0.00059959890325635	0.626132731916904	0.230480960840798	0.463402507703975	-0.128515322964174
MGP_C57BL6NJ_G0001336	NA	0.0253910722909543	0.151928897553965	-0.318021741733182	0.630775834883247	0.655299539578776	0.0655764483111156	0.345502199417962	0.463402507703975	-0.134648394933871
MGP_C57BL6NJ_G0001337	NA	0.503488886275237	0.57772734976696	-0.106529263319728	0.547639401042769	0.574243779875352	0.0851131915045108	0.0116948396583365	0.0595567317767852	-0.431428036501784
MGP_C57BL6NJ_G0001338	NA	0.0261464578414595	0.155145968511473	-0.244959578041784	0.806805788157894	0.82294550832506	-0.0398639532116154	0.0800303449902494	0.290368772672754	-0.282853291078659
MGP_C57BL6NJ_G0001339	NA	0.588810546401348	0.656315351924497	-0.0629537203155682	0.000197131853774602	0.000316465929475579	0.670850511500712	0.497413472434989	0.574978243092305	-0.0605319525198484
MGP_C57BL6NJ_G0001340	NA	0.313716471379147	0.395412066008367	-0.101281658881635	0.0193226181825898	0.0240178338157424	-0.24089461626967	0.0854577265085295	0.305715197277249	0.179832274626649
MGP_C57BL6NJ_G0001341	NA	0.1439342129722	0.240762725714795	-0.198886355628632	0.000732300961496088	0.0010699816053829	0.440449925297421	0.634076339582825	0.696010558969961	0.0602504313428208
MGP_C57BL6NJ_G0001342	NA	0.545713592094131	0.616538143124381	0.0774460712115425	3.91365790245128e-05	0.000130173356065871	1.01007433376939	0.0336463182253117	0.142215647444784	0.243244972231051
MGP_C57BL6NJ_G0001343	NA	0.105775391052331	0.240762725714795	-0.151653800987832	2.88319669264554e-05	0.000130173356065871	0.686614381010733	0.685896130026163	0.74082189896676	-0.0406036776239235
MGP_C57BL6NJ_G0001344	NA	0.110553882314419	0.240762725714795	-0.142353641979915	1.9689744561663e-05	0.000130173356065871	0.628824368424509	0.296529746565043	0.463402507703975	-0.0965891987032171
MGP_C57BL6NJ_G0001345	NA	0.133421647837327	0.240762725714795	-0.146095223941483	4.12470945654701e-05	0.000130173356065871	0.646651853300172	0.461296846024859	0.545049637199805	-0.0734505775373429
MGP_C57BL6NJ_G0001346	NA	0.163572427785064	0.240762725714795	-0.126492013741812	6.65864732514964e-05	0.000130173356065871	0.667883601243408	0.343903248285327	0.463402507703975	-0.0917814410593994
MGP_C57BL6NJ_G0001347	NA	0.0453120643377282	0.226386560510881	-0.170562488567993	0.0124790778277396	0.0158459033365245	0.410311463062016	0.329518668421057	0.463402507703975	-0.108479494331148
MGP_C57BL6NJ_G0001348	NA	0.163572427785064	0.240762725714795	-0.126492013741812	6.65864732514964e-05	0.000130173356065871	0.667883601243408	0.364784157644872	0.463402507703975	-0.0912916903645033
MGP_C57BL6NJ_G0001349	NA	0.163572427785064	0.240762725714795	-0.126492013741812	6.65864732514964e-05	0.000130173356065871	0.667883601243408	0.364784157644872	0.463402507703975	-0.0912916903645033
MGP_C57BL6NJ_G0001350	NA	0.163572427785064	0.240762725714795	-0.126492013741812	6.65864732514964e-05	0.000130173356065871	0.667883601243408	0.811215762052059	0.846263083463725	-0.023906058254357
MGP_C57BL6NJ_G0001351	NA	0.163572427785064	0.240762725714795	-0.126492013741812	6.65864732514964e-05	0.000130173356065871	0.667883601243408	0.364784157644872	0.463402507703975	-0.0912916903645033
MGP_C57BL6NJ_G0001352	NA	0.0222919707628961	0.138871172115013	-0.396865558613045	0.00024776625041506	0.000389594796193286	0.611505872397503	0.820830217602117	0.854168066563548	-0.019831509587462
MGP_C57BL6NJ_G0001353	NA	0.759827762285722	0.804727387554281	0.0352135410794284	0.0081979380636357	0.0106147026024334	0.435839866400652	0.248016246521064	0.463402507703975	-0.142120030125828
MGP_C57BL6NJ_G0001354	NA	0.254351229651561	0.336068431230396	-0.108756200768904	0.000124718441301526	0.000211487840388014	0.649094261351223	0.291646792293062	0.463402507703975	-0.108625675684383
MGP_C57BL6NJ_G0001355	NA	0.163572427785064	0.240762725714795	-0.126492013741812	6.59776223763939e-05	0.000130173356065871	0.648896387935083	0.586035410027757	0.652337411861071	-0.0577004213689862
MGP_C57BL6NJ_G0001356	NA	0.724097064475151	0.77388293323053	-0.0438175776966042	0.00165918300710586	0.00231418442365619	0.495930409625026	0.177878951081526	0.463402507703975	-0.146487119426309
MGP_C57BL6NJ_G0001357	NA	0.163572427785064	0.240762725714795	-0.126492013741812	6.65864732514964e-05	0.000130173356065871	0.667883601243408	0.364784157644872	0.463402507703975	-0.0912916903645033
MGP_C57BL6NJ_G0001358	NA	0.0758548089823571	0.240762725714795	-0.17306299458035	8.34197998408283e-05	0.000154379408027132	0.659496234038678	0.374651181248656	0.471708574975522	-0.0906780049173806
MGP_C57BL6NJ_G0001359	NA	0.163572427785064	0.240762725714795	-0.126492013741812	6.59776223763939e-05	0.000130173356065871	0.648896387935083	0.292082856069229	0.463402507703975	-0.108519117744541
MGP_C57BL6NJ_G0001360	NA	0.163572427785064	0.240762725714795	-0.126492013741812	6.65864732514964e-05	0.000130173356065871	0.667883601243408	0.675905402338236	0.732736385773449	-0.0435137765503065
MGP_C57BL6NJ_G0001361	NA	0.228418321076588	0.310611731231703	-0.101400274109369	0.00013842066083262	0.000231359764854326	0.626795266136906	0.262668694075599	0.463402507703975	-0.10962255388656
MGP_C57BL6NJ_G0001362	NA	0.163572427785064	0.240762725714795	-0.126492013741812	6.65864732514964e-05	0.000130173356065871	0.667883601243408	0.364784157644872	0.463402507703975	-0.0912916903645033
MGP_C57BL6NJ_G0001363	NA	0.163572427785064	0.240762725714795	-0.126492013741812	0.000124718441301526	0.000211487840388014	0.649094261351223	0.364784157644872	0.463402507703975	-0.0912916903645033
MGP_C57BL6NJ_G0001364	NA	0.163572427785064	0.240762725714795	-0.126492013741812	5.95827946705985e-05	0.000130173356065871	0.665029388570727	0.364784157644872	0.463402507703975	-0.0912916903645033
MGP_C57BL6NJ_G0001365	NA	0.122418309356716	0.240762725714795	-0.113269828197138	9.82133965458474e-05	0.000173348280658286	0.646908286841171	0.364267887171731	0.463402507703975	-0.0913982483043454
MGP_C57BL6NJ_G0001366	NA	0.175545332025618	0.254601443755534	-0.129159060900755	0.000124718441301526	0.000211487840388014	0.649094261351223	0.364784157644872	0.463402507703975	-0.0912916903645033
MGP_C57BL6NJ_G0001367	NA	0.620615471178208	0.684548162578689	-0.0491289277860816	4.12470945654701e-05	0.000130173356065871	0.646651853300172	0.364784157644872	0.463402507703975	-0.0912916903645033
MGP_C57BL6NJ_G0001368	NA	0.163572427785064	0.240762725714795	-0.126492013741812	6.0053265070027e-05	0.000130173356065871	0.681592159030437	0.291451830020769	0.463402507703975	-0.111312021279269
MGP_C57BL6NJ_G0001369	NA	0.119713298132178	0.240762725714795	-0.149531374886988	6.65864732514964e-05	0.000130173356065871	0.667883601243408	0.287636142431791	0.463402507703975	-0.109239361131506
MGP_C57BL6NJ_G0001370	NA	0.115294939470572	0.240762725714795	-0.142145858353111	3.67279628374634e-05	0.000130173356065871	0.761235360717629	0.0377489113693871	0.156624635088107	-0.263454961442068
MGP_C57BL6NJ_G0001371	NA	0.228418321076588	0.310611731231703	-0.101400274109369	3.88255052364063e-05	0.000130173356065871	0.682048196730456	0.364784157644872	0.463402507703975	-0.0912916903645033
MGP_C57BL6NJ_G0001372	NA	0.0622174947478004	0.240762725714795	-0.250922343837742	0.00132462165098697	0.00186860179146025	0.442358679578181	0.203977257880136	0.463402507703975	-0.143860847637094
MGP_C57BL6NJ_G0001373	NA	0.28621693293696	0.36716997418249	-0.137911237338792	4.31313859625121e-05	0.000130173356065871	0.640438892079576	0.908103490093281	0.92723414383243	-0.0126806550719119
MGP_C57BL6NJ_G0001374	NA	0.386583724709277	0.465879752928777	-0.077498249065696	3.53754350079363e-05	0.000130173356065871	0.680942761229863	0.583428633301325	0.650598755705881	-0.0597427919247982
MGP_C57BL6NJ_G0001375	NA	0.139396183028844	0.240762725714795	-0.130901910821296	0.000233092097581926	0.000368891941401895	0.610304823977336	0.246874644878205	0.463402507703975	-0.0981579159180068
MGP_C57BL6NJ_G0001376	NA	0.163572427785064	0.240762725714795	-0.126492013741812	6.65864732514964e-05	0.000130173356065871	0.667883601243408	0.364784157644872	0.463402507703975	-0.0912916903645033
MGP_C57BL6NJ_G0001377	NA	0.119713298132178	0.240762725714795	-0.149531374886988	6.65864732514964e-05	0.000130173356065871	0.667883601243408	0.364784157644872	0.463402507703975	-0.0912916903645033
MGP_C57BL6NJ_G0001378	NA	0.252521217623706	0.336068431230396	-0.110744099285139	0.000152164622804701	0.000251721189204396	0.602965739061988	0.291451830020769	0.463402507703975	-0.111312021279269
MGP_C57BL6NJ_G0001379	NA	0.163572427785064	0.240762725714795	-0.126492013741812	6.65864732514964e-05	0.000130173356065871	0.667883601243408	0.364784157644872	0.463402507703975	-0.0912916903645033
MGP_C57BL6NJ_G0001380	NA	0.312095158074579	0.394346945494784	-0.0931515271485301	0.000342450998309192	0.000524785915337193	0.58112473183189	0.364267887171731	0.463402507703975	-0.0913982483043454
MGP_C57BL6NJ_G0001381	NA	0.355258535625046	0.436421953685135	-0.0975962170039458	0.00017324467987671	0.000281438714874422	0.628118946948986	0.213222407582926	0.463402507703975	-0.129390375681247
MGP_C57BL6NJ_G0001382	NA	0.119713298132178	0.240762725714795	-0.149531374886988	9.82133965458474e-05	0.000173348280658286	0.646908286841171	0.364784157644872	0.463402507703975	-0.0912916903645033
MGP_C57BL6NJ_G0001383	NA	0.0523670974240655	0.240762725714795	-0.262689820614836	0.000818619090930379	0.00118757417416661	0.529611030798933	0.275260915202493	0.463402507703975	-0.111442704914244
MGP_C57BL6NJ_G0001384	NA	0.0807410780450602	0.240762725714795	-0.156892631352295	0.000437277348392575	0.000658198263446861	0.591904847821362	0.508943017793456	0.586129499853093	-0.0662887828922575
MGP_C57BL6NJ_G0001385	NA	0.163572427785064	0.240762725714795	-0.126492013741812	6.65864732514964e-05	0.000130173356065871	0.667883601243408	0.364784157644872	0.463402507703975	-0.0912916903645033
MGP_C57BL6NJ_G0001386	NA	0.163572427785064	0.240762725714795	-0.126492013741812	6.65864732514964e-05	0.000130173356065871	0.667883601243408	0.364784157644872	0.463402507703975	-0.0912916903645033
MGP_C57BL6NJ_G0001387	NA	0.2255210652057	0.309514290497608	-0.106178438540495	6.65864732514964e-05	0.000130173356065871	0.667883601243408	0.960847572275862	0.968435381430315	0.00515105176540313
MGP_C57BL6NJ_G0001388	NA	0.163572427785064	0.240762725714795	-0.126492013741812	6.65864732514964e-05	0.000130173356065871	0.667883601243408	0.364784157644872	0.463402507703975	-0.0912916903645033
MGP_C57BL6NJ_G0001389	NA	0.298532074370825	0.380261984267846	-0.0980087039754988	3.40551400216431e-05	0.000130173356065871	0.695029440449838	0.893329810492367	0.915426386281133	-0.0141004800379242
MGP_C57BL6NJ_G0001390	NA	0.721394511109134	0.771797487614684	0.031071705042132	0.0113827860902795	0.0145148270176616	0.401282805413149	0.381660192779757	0.479446398981192	-0.106157511244518
MGP_C57BL6NJ_G0001391	NA	0.0549935464128815	0.240762725714795	-0.203773754021356	0.000822684236186552	0.0011929661640224	0.497418783491829	0.0504290355515827	0.19918136223579	-0.332796335967905
MGP_C57BL6NJ_G0001392	NA	0.330698794402649	0.413393610949193	-0.0863902470803201	0.000269426927616566	0.000420549145210909	0.659815831220784	0.230388527368617	0.463402507703975	-0.110534021505553
MGP_C57BL6NJ_G0001393	NA	0.147494361286482	0.240762725714795	-0.119144695608496	0.000459272057058565	0.000689209951396183	0.601265856619191	0.559642738961006	0.631129950142157	-0.0609579688291172
MGP_C57BL6NJ_G0001394	NA	0.163572427785064	0.240762725714795	-0.126492013741812	6.65864732514964e-05	0.000130173356065871	0.667883601243408	0.364784157644872	0.463402507703975	-0.0912916903645033
MGP_C57BL6NJ_G0001395	NA	0.18999025929468	0.271782160403546	-0.123904099699843	0.0215336850108209	0.0266404724070473	0.370152964127547	0.832852850015863	0.86409718454727	0.0253941529866523
MGP_C57BL6NJ_G0001396	NA	0.436557183340776	0.515447770958597	0.0903458743141253	0.00674291751503909	0.0088011713496653	0.363957357876796	3.15611271465438e-05	0.000495063985626531	0.645789474669081
MGP_C57BL6NJ_G0001397	NA	0.244543428163284	0.328624722622015	-0.102660036311716	1.35976415766468e-05	0.000130173356065871	0.696999858251076	0.199349037272653	0.463402507703975	-0.126860334637066
MGP_C57BL6NJ_G0001398	NA	0.0373627382142632	0.198358926804234	-0.196382337342156	0.00185123771845496	0.00256686911151362	0.552224630266542	0.247874806420872	0.463402507703975	-0.138460963841514
MGP_C57BL6NJ_G0001399	NA	0.00665713357727501	0.0592482961055023	-0.288715040293048	0.000126462496509004	0.000213701859335137	0.605951070645311	0.293485721778417	0.463402507703975	-0.11457704465956
MGP_C57BL6NJ_G0001400	NA	0.134285568338998	0.240762725714795	-0.152225120226922	4.30283408036244e-05	0.000130173356065871	0.665639066608497	0.282871043445103	0.463402507703975	-0.110114582654881
MGP_C57BL6NJ_G0001401	NA	0.163572427785064	0.240762725714795	-0.126492013741812	5.95827946705985e-05	0.000130173356065871	0.665029388570727	0.811063453711189	0.846211595764629	-0.0230788937761767
MGP_C57BL6NJ_G0001402	NA	0.0713251544071638	0.240762725714795	-0.204404220167749	0.00933977132548799	0.012013664543461	0.360016995148122	0.000153786998892692	0.00170954403394454	-0.46941442276774
MGP_C57BL6NJ_G0001403	NA	0.248677181198326	0.333340491069754	-0.114879511634	0.00199275985341127	0.00275365494420641	0.453932986065857	0.0994028082607885	0.344535482085994	-0.182724523462517
MGP_C57BL6NJ_G0001404	NA	0.163572427785064	0.240762725714795	-0.126492013741812	9.04458372210674e-05	0.000163458776265357	0.646754646503421	0.364784157644872	0.463402507703975	-0.0912916903645033
MGP_C57BL6NJ_G0001405	NA	0.163572427785064	0.240762725714795	-0.126492013741812	6.65864732514964e-05	0.000130173356065871	0.667883601243408	0.364784157644872	0.463402507703975	-0.0912916903645033
MGP_C57BL6NJ_G0001406	NA	0.163572427785064	0.240762725714795	-0.126492013741812	6.65864732514964e-05	0.000130173356065871	0.667883601243408	0.364784157644872	0.463402507703975	-0.0912916903645033
MGP_C57BL6NJ_G0001407	NA	0.163572427785064	0.240762725714795	-0.126492013741812	6.65864732514964e-05	0.000130173356065871	0.667883601243408	0.364784157644872	0.463402507703975	-0.0912916903645033
MGP_C57BL6NJ_G0001408	NA	0.365019687645326	0.445060645082774	-0.0918518061085676	0.000162488647520156	0.000266302278957403	0.66170626459195	0.262668694075599	0.463402507703975	-0.10962255388656
MGP_C57BL6NJ_G0001409	NA	0.163572427785064	0.240762725714795	-0.126492013741812	6.65864732514964e-05	0.000130173356065871	0.667883601243408	0.364784157644872	0.463402507703975	-0.0912916903645033
MGP_C57BL6NJ_G0001410	NA	0.163572427785064	0.240762725714795	-0.126492013741812	6.65864732514964e-05	0.000130173356065871	0.667883601243408	0.364784157644872	0.463402507703975	-0.0912916903645033
MGP_C57BL6NJ_G0001411	NA	0.163572427785064	0.240762725714795	-0.126492013741812	6.65864732514964e-05	0.000130173356065871	0.667883601243408	0.364784157644872	0.463402507703975	-0.0912916903645033
MGP_C57BL6NJ_G0001412	NA	0.027988419531082	0.162074126739309	-0.194753737986515	0.000117651392243467	0.000203105068765428	0.693937632020227	0.220398546818623	0.463402507703975	-0.134013299890457
MGP_C57BL6NJ_G0001413	NA	0.118115755971667	0.240762725714795	-0.150645598078424	1.3687729281188e-05	0.000130173356065871	0.704420255204033	0.291451830020769	0.463402507703975	-0.111312021279269
MGP_C57BL6NJ_G0001414	NA	0.882396956382808	0.906877229485288	0.0186523304324396	0.0149955451522977	0.0188664294848914	0.39104295064545	0.72908524723553	0.777276100693626	-0.0513853796942868
MGP_C57BL6NJ_G0001415	NA	0.13856199994944	0.240762725714795	0.170489220249351	0.00189622846484222	0.00262626971386853	0.53277052454257	0.0461312265176534	0.185160173473582	0.227544993905401
MGP_C57BL6NJ_G0001416	NA	0.138206750709358	0.240762725714795	0.11084519868467	0.00198942621251907	0.00274932574671787	0.357952366710683	0.0551379567422043	0.21444162091742	0.206730321543569
MGP_C57BL6NJ_G0001417	NA	0.206674889643512	0.290612034751409	-0.123962713405038	0.00292525379844424	0.00396920085032564	0.394030738248015	0.120856807975536	0.401524028890105	0.171803338678871
MGP_C57BL6NJ_G0001418	NA	0.307823140789601	0.389969408663078	0.112497221612461	0.165739245493514	0.186347826987495	0.154186685323468	0.673768408388973	0.730983997451522	0.0460080780869918
MGP_C57BL6NJ_G0001419	NA	0.267467968656753	0.347171091778364	-0.104082710620643	7.02976174042358e-05	0.000133472912102651	0.685061788764411	0.364784157644872	0.463402507703975	-0.0912916903645033
MGP_C57BL6NJ_G0001420	NA	0.2255210652057	0.309514290497608	-0.106178438540495	3.9076306808373e-05	0.000130173356065871	0.698950254765144	0.353972116013891	0.463402507703975	-0.0947831291513783
MGP_C57BL6NJ_G0001421	NA	0.267467968656753	0.347171091778364	-0.104082710620643	6.65864732514964e-05	0.000130173356065871	0.667883601243408	0.364784157644872	0.463402507703975	-0.0912916903645033
MGP_C57BL6NJ_G0001422	NA	0.163572427785064	0.240762725714795	-0.126492013741812	6.65864732514964e-05	0.000130173356065871	0.667883601243408	0.364784157644872	0.463402507703975	-0.0912916903645033
MGP_C57BL6NJ_G0001423	NA	0.163572427785064	0.240762725714795	-0.126492013741812	6.65864732514964e-05	0.000130173356065871	0.667883601243408	0.364784157644872	0.463402507703975	-0.0912916903645033
MGP_C57BL6NJ_G0001424	NA	0.163572427785064	0.240762725714795	-0.126492013741812	6.65864732514964e-05	0.000130173356065871	0.667883601243408	0.364784157644872	0.463402507703975	-0.0912916903645033
MGP_C57BL6NJ_G0001425	NA	0.50713672547333	0.581247678466616	-0.0826678970131245	0.000662121697673347	0.000972906267985325	0.558658323755142	0.398518223986839	0.496480642997063	-0.0834408607271539
MGP_C57BL6NJ_G0001426	NA	0.163572427785064	0.240762725714795	-0.126492013741812	6.65864732514964e-05	0.000130173356065871	0.667883601243408	0.262668694075599	0.463402507703975	-0.10962255388656
MGP_C57BL6NJ_G0001427	NA	0.359729988561088	0.440361710350739	-0.0789909709882002	6.65864732514964e-05	0.000130173356065871	0.667883601243408	0.485620675267453	0.564027608282458	-0.0743396154113295
MGP_C57BL6NJ_G0001428	NA	0.163572427785064	0.240762725714795	-0.126492013741812	6.65864732514964e-05	0.000130173356065871	0.667883601243408	0.364784157644872	0.463402507703975	-0.0912916903645033
MGP_C57BL6NJ_G0001429	NA	0.163572427785064	0.240762725714795	-0.126492013741812	6.65864732514964e-05	0.000130173356065871	0.667883601243408	0.364784157644872	0.463402507703975	-0.0912916903645033
MGP_C57BL6NJ_G0001430	NA	0.105775391052331	0.240762725714795	-0.151653800987832	0.000124718441301526	0.000211487840388014	0.649094261351223	0.364784157644872	0.463402507703975	-0.0912916903645033
MGP_C57BL6NJ_G0001431	NA	0.163572427785064	0.240762725714795	-0.126492013741812	2.88319669264554e-05	0.000130173356065871	0.686614381010733	0.364784157644872	0.463402507703975	-0.0912916903645033
MGP_C57BL6NJ_G0001432	NA	0.163572427785064	0.240762725714795	-0.126492013741812	6.65864732514964e-05	0.000130173356065871	0.667883601243408	0.364784157644872	0.463402507703975	-0.0912916903645033
MGP_C57BL6NJ_G0001433	NA	0.00167497799710667	0.0228264666368365	-0.326364499628289	0.00408847699881723	0.00545976081950907	0.452318297320213	0.0889540280823508	0.315558367898176	-0.174382671335995
MGP_C57BL6NJ_G0001434	NA	0.765082874758068	0.80910452391684	-0.0343050062666118	0.000120156030728164	0.000206872743813798	0.634487570048566	0.219958621526597	0.463402507703975	-0.123804091969722
MGP_C57BL6NJ_G0001435	NA	0.607191919208249	0.672608256164459	0.0451126256125033	1.8797610057031e-06	4.99693001626005e-05	0.722354367252606	0.739781659378918	0.786615821505788	-0.044897684464994
MGP_C57BL6NJ_G0001436	NA	0.163572427785064	0.240762725714795	-0.126492013741812	6.65864732514964e-05	0.000130173356065871	0.667883601243408	0.364784157644872	0.463402507703975	-0.0912916903645033
MGP_C57BL6NJ_G0001437	NA	0.163572427785064	0.240762725714795	-0.126492013741812	6.65864732514964e-05	0.000130173356065871	0.667883601243408	0.364784157644872	0.463402507703975	-0.0912916903645033
MGP_C57BL6NJ_G0001438	NA	0.163572427785064	0.240762725714795	-0.126492013741812	6.65864732514964e-05	0.000130173356065871	0.667883601243408	0.364784157644872	0.463402507703975	-0.0912916903645033
MGP_C57BL6NJ_G0001439	NA	0.163572427785064	0.240762725714795	-0.126492013741812	6.65864732514964e-05	0.000130173356065871	0.667883601243408	0.364784157644872	0.463402507703975	-0.0912916903645033
MGP_C57BL6NJ_G0001440	NA	0.103426550761454	0.240762725714795	-0.218819955158143	0.00172863719562699	0.00240583165121347	0.514569477847124	0.394954745165497	0.493042591721589	-0.0943599463260952
MGP_C57BL6NJ_G0001441	NA	0.163572427785064	0.240762725714795	-0.126492013741812	6.10392245021144e-05	0.000130173356065871	0.645526045904231	0.364784157644872	0.463402507703975	-0.0912916903645033
MGP_C57BL6NJ_G0001442	NA	0.163572427785064	0.240762725714795	-0.126492013741812	6.65864732514964e-05	0.000130173356065871	0.667883601243408	0.364784157644872	0.463402507703975	-0.0912916903645033
MGP_C57BL6NJ_G0001443	NA	0.303168918383943	0.385058350243375	-0.121297289388838	8.00963023538843e-05	0.000149000440785695	0.624550731501994	0.364784157644872	0.463402507703975	-0.0912916903645033
MGP_C57BL6NJ_G0001444	NA	0.163572427785064	0.240762725714795	-0.126492013741812	5.9011014897956e-05	0.000130173356065871	0.684016601879051	0.364784157644872	0.463402507703975	-0.0912916903645033
MGP_C57BL6NJ_G0001445	NA	0.283760418270255	0.364542104084172	-0.111353186707454	0.000104478585086627	0.000182806386721096	0.658475103196538	0.719138375638048	0.768346024271334	-0.0403075543363678
MGP_C57BL6NJ_G0001446	NA	0.163572427785064	0.240762725714795	-0.126492013741812	7.02976174042358e-05	0.000133472912102651	0.685061788764411	0.586035410027757	0.652337411861071	-0.0577004213689862
MGP_C57BL6NJ_G0001447	NA	0.228418321076588	0.310611731231703	-0.101400274109369	6.65864732514964e-05	0.000130173356065871	0.667883601243408	0.461296846024859	0.545049637199805	-0.0734505775373429
MGP_C57BL6NJ_G0001448	NA	0.163572427785064	0.240762725714795	-0.126492013741812	6.65864732514964e-05	0.000130173356065871	0.667883601243408	0.364784157644872	0.463402507703975	-0.0912916903645033
MGP_C57BL6NJ_G0001449	NA	0.475503446218924	0.552261272552186	-0.0586773957868834	6.99399440227919e-05	0.000133472912102651	0.701624559224122	0.364784157644872	0.463402507703975	-0.0912916903645033
MGP_C57BL6NJ_G0001450	NA	0.0941388756432021	0.240762725714795	-0.14224896769705	5.86484949619759e-05	0.000130173356065871	0.630800381371265	0.240924210707379	0.463402507703975	-0.124961060282296
MGP_C57BL6NJ_G0001451	NA	0.163572427785064	0.240762725714795	-0.126492013741812	6.65864732514964e-05	0.000130173356065871	0.667883601243408	0.364784157644872	0.463402507703975	-0.0912916903645033
MGP_C57BL6NJ_G0001452	NA	0.163572427785064	0.240762725714795	-0.126492013741812	6.65864732514964e-05	0.000130173356065871	0.667883601243408	0.364784157644872	0.463402507703975	-0.0912916903645033
MGP_C57BL6NJ_G0001453	NA	0.191627857106364	0.273581951069973	-0.148131593198085	0.53400936694633	0.561053864234413	0.0914219148235699	0.0228537897282726	0.103832655998299	0.283171578223957
MGP_C57BL6NJ_G0001454	NA	0.196531376921948	0.279089495416769	-0.131736823129164	0.000229243310350238	0.000363514771210546	0.645989221512875	0.495086183987372	0.572722988890644	-0.0762270215655061
MGP_C57BL6NJ_G0001455	NA	0.163572427785064	0.240762725714795	-0.126492013741812	6.65864732514964e-05	0.000130173356065871	0.667883601243408	0.364784157644872	0.463402507703975	-0.0912916903645033
MGP_C57BL6NJ_G0001456	NA	0.0122595331608974	0.0909933238781655	-0.366720630410219	0.751314212597356	0.770782101278452	-0.0386316750798915	0.262179347606911	0.463402507703975	0.143466356468465
MGP_C57BL6NJ_G0001457	NA	0.113854245437563	0.240762725714795	0.181568181950364	5.95044513311294e-05	0.000130173356065871	0.812837403771669	0.537913599426336	0.613066079656351	-0.0617112084271096
MGP_C57BL6NJ_G0001458	NA	0.585582868697621	0.653550746947999	-0.0742981991862552	0.00663595705574228	0.00866899542642298	0.458414534258459	0.33950005352945	0.463402507703975	-0.0974153308446904
MGP_C57BL6NJ_G0001459	NA	0.472716454676031	0.549692381241041	-0.0664915241057605	3.20540711008252e-05	0.000130173356065871	0.755726357733144	0.442898058768409	0.535661610394506	-0.0747590542620018
MGP_C57BL6NJ_G0001460	NA	0.261469646949101	0.343433823680629	-0.111423247927847	9.02849977948734e-05	0.000163458776265357	0.713179330864423	0.344796833746404	0.463402507703975	-0.0943054870130639
MGP_C57BL6NJ_G0001461	NA	0.201586342157709	0.284919142403115	-0.115712553501629	0.000210056254525476	0.000335380026893297	0.623777748423623	0.465399029548558	0.548886641719482	-0.0772632025810327
MGP_C57BL6NJ_G0001462	NA	0.163572427785064	0.240762725714795	-0.126492013741812	6.65864732514964e-05	0.000130173356065871	0.667883601243408	0.364784157644872	0.463402507703975	-0.0912916903645033
MGP_C57BL6NJ_G0001463	NA	0.163572427785064	0.240762725714795	-0.126492013741812	6.65864732514964e-05	0.000130173356065871	0.667883601243408	0.364784157644872	0.463402507703975	-0.0912916903645033
MGP_C57BL6NJ_G0001464	NA	0.397257372057757	0.476632301388422	0.0971249276219721	0.0145855009631881	0.0183747266594367	0.262008500148375	0.0233265293276709	0.105643218220841	0.242080995900042
MGP_C57BL6NJ_G0001465	NA	0.163572427785064	0.240762725714795	-0.126492013741812	6.65864732514964e-05	0.000130173356065871	0.667883601243408	0.364784157644872	0.463402507703975	-0.0912916903645033
MGP_C57BL6NJ_G0001466	NA	0.221027827647561	0.307064452465412	0.149049281321166	4.04813743640072e-05	0.000130173356065871	0.639547003564887	0.676477248662028	0.732921688502145	0.0413660667415644
MGP_C57BL6NJ_G0001467	NA	0.00089545640020477	0.0148319636837499	-0.419661690217669	1.03299911336998e-05	0.000130173356065871	-0.612727431641782	1.1034390284017e-06	4.14137294522598e-05	-0.798270932716043
MGP_C57BL6NJ_G0001468	NA	0.288282115620609	0.36935809033733	-0.135110563144052	0.0216269901844725	0.026749463256125	0.384636430281229	0.575856888443694	0.643237403358624	-0.0601604081985296
MGP_C57BL6NJ_G0001469	NA	0.163572427785064	0.240762725714795	-0.126492013741812	6.65864732514964e-05	0.000130173356065871	0.667883601243408	0.364784157644872	0.463402507703975	-0.0912916903645033
MGP_C57BL6NJ_G0001470	NA	0.342755045009071	0.424144656660419	-0.0836644611364611	0.000169600970913441	0.000276645806772363	0.64514349413224	0.163519538359441	0.463402507703975	-0.143291923804353
MGP_C57BL6NJ_G0001471	NA	0.163572427785064	0.240762725714795	-0.126492013741812	6.65864732514964e-05	0.000130173356065871	0.667883601243408	0.364784157644872	0.463402507703975	-0.0912916903645033
MGP_C57BL6NJ_G0001472	NA	0.163572427785064	0.240762725714795	-0.126492013741812	6.65864732514964e-05	0.000130173356065871	0.667883601243408	0.364784157644872	0.463402507703975	-0.0912916903645033
MGP_C57BL6NJ_G0001473	NA	0.313109000844366	0.394815924389448	-0.0810866989080526	5.47207742723428e-05	0.000130173356065871	0.749035176122016	0.70343617915914	0.754826931640596	-0.0398593085418256
MGP_C57BL6NJ_G0001474	NA	0.163572427785064	0.240762725714795	-0.126492013741812	6.65864732514964e-05	0.000130173356065871	0.667883601243408	0.364784157644872	0.463402507703975	-0.0912916903645033
MGP_C57BL6NJ_G0001475	NA	0.0271530156826342	0.158848040641882	-0.222899245134035	0.000571407382768342	0.000847032506479244	0.545347603067022	0.143208040737378	0.458830658001405	-0.163043848524832
MGP_C57BL6NJ_G0001476	NA	0.12725602199598	0.240762725714795	-0.149472636102072	6.65864732514964e-05	0.000130173356065871	0.667883601243408	0.364784157644872	0.463402507703975	-0.0912916903645033
MGP_C57BL6NJ_G0001477	NA	0.163572427785064	0.240762725714795	-0.126492013741812	6.65864732514964e-05	0.000130173356065871	0.667883601243408	0.364784157644872	0.463402507703975	-0.0912916903645033
MGP_C57BL6NJ_G0001478	NA	0.267467968656753	0.347171091778364	-0.104082710620643	6.65864732514964e-05	0.000130173356065871	0.667883601243408	0.364784157644872	0.463402507703975	-0.0912916903645033
MGP_C57BL6NJ_G0001479	NA	0.163572427785064	0.240762725714795	-0.126492013741812	6.65864732514964e-05	0.000130173356065871	0.667883601243408	0.364784157644872	0.463402507703975	-0.0912916903645033
MGP_C57BL6NJ_G0001480	NA	0.163572427785064	0.240762725714795	-0.126492013741812	6.65864732514964e-05	0.000130173356065871	0.667883601243408	0.485620675267453	0.564027608282458	-0.0743396154113295
MGP_C57BL6NJ_G0001481	NA	0.163572427785064	0.240762725714795	-0.126492013741812	0.000124444112784747	0.000211487840388014	0.647285235563902	0.364784157644872	0.463402507703975	-0.0912916903645033
MGP_C57BL6NJ_G0001482	NA	0.254351229651561	0.336068431230396	-0.108756200768904	6.65864732514964e-05	0.000130173356065871	0.667883601243408	0.364784157644872	0.463402507703975	-0.0912916903645033
MGP_C57BL6NJ_G0001483	NA	0.163572427785064	0.240762725714795	-0.126492013741812	6.65864732514964e-05	0.000130173356065871	0.667883601243408	0.45760945747636	0.545049637199805	-0.0746524963221599
MGP_C57BL6NJ_G0001484	NA	0.163572427785064	0.240762725714795	-0.126492013741812	6.65864732514964e-05	0.000130173356065871	0.667883601243408	0.364784157644872	0.463402507703975	-0.0912916903645033
MGP_C57BL6NJ_G0001485	NA	0.163572427785064	0.240762725714795	-0.126492013741812	6.65864732514964e-05	0.000130173356065871	0.667883601243408	0.364784157644872	0.463402507703975	-0.0912916903645033
MGP_C57BL6NJ_G0001486	NA	0.176332440298791	0.255508578342833	-0.11805870065149	8.92536523336934e-05	0.000163380577700673	0.7120587202749	0.189488305346072	0.463402507703975	-0.127066657608055
MGP_C57BL6NJ_G0001487	NA	0.0343363283476806	0.186618923290265	-0.258701677340074	0.000635607803372839	0.000936257128860702	0.570170217090802	0.0890432303151655	0.315847543264488	-0.154934221844391
MGP_C57BL6NJ_G0001488	NA	0.163572427785064	0.240762725714795	-0.126492013741812	0.000124718441301526	0.000211487840388014	0.649094261351223	0.364784157644872	0.463402507703975	-0.0912916903645033
MGP_C57BL6NJ_G0001489	NA	0.163572427785064	0.240762725714795	-0.126492013741812	6.65864732514964e-05	0.000130173356065871	0.667883601243408	0.364784157644872	0.463402507703975	-0.0912916903645033
MGP_C57BL6NJ_G0001490	NA	0.163572427785064	0.240762725714795	-0.126492013741812	6.65864732514964e-05	0.000130173356065871	0.667883601243408	0.364784157644872	0.463402507703975	-0.0912916903645033
MGP_C57BL6NJ_G0001491	NA	0.358936666111426	0.440164120406447	-0.10086614474384	2.69442157699527e-05	0.000130173356065871	0.752885425033985	0.466040729123001	0.549280904091542	-0.0740388108750372
MGP_C57BL6NJ_G0001492	NA	0.163572427785064	0.240762725714795	-0.126492013741812	6.65864732514964e-05	0.000130173356065871	0.667883601243408	0.438998073810491	0.532103575750303	-0.0741949466194407
MGP_C57BL6NJ_G0001493	NA	0.341360336828131	0.423424054165933	-0.0779411776006376	6.78696796527026e-05	0.000130766067730291	0.684446371703118	0.485620675267453	0.564027608282458	-0.0743396154113295
MGP_C57BL6NJ_G0001494	NA	0.262648427261335	0.344671022612609	-0.111508684893754	6.65864732514964e-05	0.000130173356065871	0.667883601243408	0.54518916699689	0.618834206501848	-0.0575557525770973
MGP_C57BL6NJ_G0001495	NA	0.163572427785064	0.240762725714795	-0.126492013741812	6.65864732514964e-05	0.000130173356065871	0.667883601243408	0.364784157644872	0.463402507703975	-0.0912916903645033
MGP_C57BL6NJ_G0001496	NA	0.163572427785064	0.240762725714795	-0.126492013741812	6.65864732514964e-05	0.000130173356065871	0.667883601243408	0.364784157644872	0.463402507703975	-0.0912916903645033
MGP_C57BL6NJ_G0001497	NA	0.163572427785064	0.240762725714795	-0.126492013741812	6.65864732514964e-05	0.000130173356065871	0.667883601243408	0.364784157644872	0.463402507703975	-0.0912916903645033
MGP_C57BL6NJ_G0001498	NA	0.146907442748441	0.240762725714795	-0.154776184274339	9.64110148182643e-05	0.000172622466605072	0.627061814614892	0.292082856069229	0.463402507703975	-0.108519117744541
MGP_C57BL6NJ_G0001499	NA	0.221706893746756	0.30790376494696	-0.130049406334544	0.000214418076896308	0.000341587770136357	0.577131430842661	0.783976415928045	0.824692299718308	-0.0337296445212257
MGP_C57BL6NJ_G0001500	NA	0.0721728168797685	0.240762725714795	-0.156972452293609	8.82272362386589e-05	0.000161732223903839	0.627767433195097	0.364784157644872	0.463402507703975	-0.0912916903645033
MGP_C57BL6NJ_G0001501	NA	0.0619390250076102	0.240762725714795	-0.30325910598408	0.0262924059078181	0.0322626001908994	-0.309908441869425	3.78435774866399e-05	0.000571235325337303	-0.614242617777341
MGP_C57BL6NJ_G0001502	NA	0.163572427785064	0.240762725714795	-0.126492013741812	6.65864732514964e-05	0.000130173356065871	0.667883601243408	0.364784157644872	0.463402507703975	-0.0912916903645033
MGP_C57BL6NJ_G0001503	NA	0.704824813347661	0.756830803808137	-0.0354471909109944	0.00027624756042084	0.000430253904585466	0.603470198006269	0.161323374058201	0.463402507703975	-0.167011453254736
MGP_C57BL6NJ_G0001504	NA	0.163572427785064	0.240762725714795	-0.126492013741812	6.65864732514964e-05	0.000130173356065871	0.667883601243408	0.364784157644872	0.463402507703975	-0.0912916903645033
MGP_C57BL6NJ_G0001505	NA	0.163572427785064	0.240762725714795	-0.126492013741812	6.65864732514964e-05	0.000130173356065871	0.667883601243408	0.485620675267453	0.564027608282458	-0.0743396154113295
MGP_C57BL6NJ_G0001506	NA	0.163572427785064	0.240762725714795	-0.126492013741812	6.65864732514964e-05	0.000130173356065871	0.667883601243408	0.364784157644872	0.463402507703975	-0.0912916903645033
MGP_C57BL6NJ_G0001507	NA	0.163572427785064	0.240762725714795	-0.126492013741812	6.65864732514964e-05	0.000130173356065871	0.667883601243408	0.364784157644872	0.463402507703975	-0.0912916903645033
MGP_C57BL6NJ_G0001508	NA	0.163572427785064	0.240762725714795	-0.126492013741812	6.65864732514964e-05	0.000130173356065871	0.667883601243408	0.364784157644872	0.463402507703975	-0.0912916903645033
MGP_C57BL6NJ_G0001509	NA	0.980966520400994	0.985643271451754	0.00513415318703374	0.000415970315742594	0.000628335798363414	0.609340668362494	0.384174650355973	0.482236579281595	-0.09291672334841
MGP_C57BL6NJ_G0001510	NA	0.00588359349822581	0.0546312792581532	-0.269972598279133	0.910109461644385	0.91835514990177	0.0110222319281811	0.087637058336473	0.311828587571778	0.271251524964821
MGP_C57BL6NJ_G0001511	NA	0.222311315365035	0.308628454128191	-0.176304345227788	9.72780719032402e-05	0.000173348280658286	0.701258975911448	0.917375773770475	0.934822518587781	0.00870888830205258
MGP_C57BL6NJ_G0001512	NA	0.7551764464795	0.800998462317865	-0.0370008016026944	9.05619785632104e-05	0.000163647084070363	0.854184866994566	4.11689874818654e-08	4.54785192155007e-06	1.04550840880185
MGP_C57BL6NJ_G0001513	NA	0.18048224568959	0.260200619206661	-0.139597896544878	0.000450626214384396	0.000677076101658216	0.695286511167998	0.567416196151171	0.637046944767782	-0.0523257141112656
MGP_C57BL6NJ_G0001514	NA	0.163572427785064	0.240762725714795	-0.126492013741812	9.82133965458474e-05	0.000173348280658286	0.646908286841171	0.485620675267453	0.564027608282458	-0.0743396154113295
MGP_C57BL6NJ_G0001515	NA	0.163572427785064	0.240762725714795	-0.126492013741812	6.65864732514964e-05	0.000130173356065871	0.667883601243408	0.364784157644872	0.463402507703975	-0.0912916903645033
MGP_C57BL6NJ_G0001516	NA	0.429673439613273	0.508957756097037	-0.0618564644432432	7.91124168301559e-06	0.000130173356065871	0.770964697799925	0.69517575287671	0.74832725433428	-0.0417951211577957
MGP_C57BL6NJ_G0001517	NA	0.163572427785064	0.240762725714795	-0.126492013741812	6.65864732514964e-05	0.000130173356065871	0.667883601243408	0.364784157644872	0.463402507703975	-0.0912916903645033
MGP_C57BL6NJ_G0001518	NA	0.228418321076588	0.310611731231703	-0.101400274109369	6.65864732514964e-05	0.000130173356065871	0.667883601243408	0.240924210707379	0.463402507703975	-0.124961060282296
MGP_C57BL6NJ_G0001519	NA	0.515472209556716	0.588616836289671	-0.0853900816335139	0.00748458940780676	0.00972752825314298	0.340187073605833	0.62489584826886	0.687623023356146	0.0491058059647157
MGP_C57BL6NJ_G0001520	NA	0.163572427785064	0.240762725714795	-0.126492013741812	6.65864732514964e-05	0.000130173356065871	0.667883601243408	0.399004757388076	0.496711804309954	-0.0915670427913673
MGP_C57BL6NJ_G0001521	NA	0.66642193485264	0.724223028178833	0.0457239578023353	0.000305149313640086	0.000471136875147141	0.654777343547706	0.00269327581756614	0.0175942705888596	0.516060722522273
MGP_C57BL6NJ_G0001522	NA	0.245606784904161	0.329784102957045	-0.119274084136235	0.0662260517659541	0.0779162362779598	0.205876731438085	0.0190415188520542	0.0890677555500652	-0.242045966574103
MGP_C57BL6NJ_G0001523	NA	0.206320498509889	0.290222943841076	-0.121228842476155	0.000129009525766379	0.000217621166540281	0.660432421826359	0.293014458729893	0.463402507703975	0.126147891603461
MGP_C57BL6NJ_G0001524	NA	0.289691203885864	0.370839752245743	-0.141016519367108	6.24398094195647e-06	0.000111666181362744	0.761212200263369	0.721849801342093	0.770762069312167	-0.0401856177666581
MGP_C57BL6NJ_G0001525	NA	0.12725602199598	0.240762725714795	-0.149472636102072	6.59776223763939e-05	0.000130173356065871	0.648896387935083	0.784641544521211	0.825117411406776	-0.0244149469926871
MGP_C57BL6NJ_G0001526	NA	0.0226760922218414	0.14043390024729	-0.35038414495047	0.53722097075347	0.56413967280906	-0.0668881090171317	0.170956198002264	0.463402507703975	0.144488072940331
MGP_C57BL6NJ_G0001527	NA	0.0536274243058301	0.240762725714795	-0.191853553635095	0.0001721806827746	0.000280299352987197	0.655521219696417	0.262476705256367	0.463402507703975	-0.10835406723213
MGP_C57BL6NJ_G0001528	NA	0.0928426294429001	0.240762725714795	-0.172511997247248	6.65864732514964e-05	0.000130173356065871	0.667883601243408	0.485620675267453	0.564027608282458	-0.0743396154113295
MGP_C57BL6NJ_G0001529	NA	0.163572427785064	0.240762725714795	-0.126492013741812	9.82133965458474e-05	0.000173348280658286	0.646908286841171	0.364784157644872	0.463402507703975	-0.0912916903645033
MGP_C57BL6NJ_G0001530	NA	0.0137902335555157	0.0993353186700667	0.371802934521894	0.000130689425572347	0.000220021437988888	0.720562053231078	0.37983503432884	0.477416289133937	0.111282057618473
MGP_C57BL6NJ_G0001531	NA	0.0948595040312235	0.240762725714795	-0.171186963573926	0.000128350442698201	0.000216616079157651	0.608040285956828	0.535318695439892	0.610483459402649	-0.059346702993738
MGP_C57BL6NJ_G0001532	NA	0.161461735591167	0.240762725714795	-0.135090613681965	0.000124316201670052	0.000211487840388014	0.640533076773574	0.487873358668794	0.566052099636132	-0.077043638328146
MGP_C57BL6NJ_G0001533	NA	0.386961022253897	0.466293421245225	0.10356351310226	0.862247569555227	0.874380986051666	0.0192570216457804	0.336981089050914	0.463402507703975	0.122321327942011
MGP_C57BL6NJ_G0001534	NA	0.332256608476334	0.415046186700298	-0.178706501898627	0.319213236046678	0.346423363748985	0.15497792088294	0.106999989445362	0.36535215738086	-0.161831255003497
MGP_C57BL6NJ_G0001535	NA	0.710324533875341	0.761800818597987	-0.0444575357842997	9.8243827833372e-05	0.000173348280658286	0.654469301354971	0.205846837710204	0.463402507703975	0.11582784786968
MGP_C57BL6NJ_G0001536	NA	0.152862748106887	0.240762725714795	0.194354495086925	0.00015269448409017	0.00025242498844142	0.605891434263215	0.0143706438509516	0.0704089592683066	0.242822125353731
MGP_C57BL6NJ_G0001537	NA	0.0649273625626434	0.240762725714795	0.197069822951525	0.000292056896594679	0.000452520821872701	0.717300213362728	0.0696808050734038	0.259679522427667	0.264025351335121
MGP_C57BL6NJ_G0001538	NA	0.00101483869564602	0.0161404124903114	0.68450874178982	1.12568420744826e-06	3.51565913782399e-05	1.09025098002867	3.21404837343614e-06	9.04710589062363e-05	0.952127904398774
MGP_C57BL6NJ_G0001539	NA	0.00465286757152732	0.0462999754448083	0.380736444208306	0.062577637386624	0.0738076329835291	0.248792007606194	0.000815356622726165	0.00648890610460442	0.376796214169792
MGP_C57BL6NJ_G0001540	NA	0.146287823708416	0.240762725714795	0.175070702952066	7.27435121950139e-05	0.000137519670669234	0.711683998256841	7.22515949343419e-07	2.96932379701665e-05	0.732788922814495
MGP_C57BL6NJ_G0001541	NA	0.228418321076588	0.310611731231703	-0.101400274109369	3.88255052364063e-05	0.000130173356065871	0.682048196730456	0.167459252323894	0.463402507703975	-0.147211106787885
MGP_C57BL6NJ_G0001542	NA	0.00115994114401102	0.0177296257320846	0.999289853654774	3.51753770034374e-08	3.27825203387822e-06	1.26825538151671	3.5822435118073e-05	0.000546471646639735	0.817554485146005
MGP_C57BL6NJ_G0001543	NA	0.166026342890391	0.24377222628676	0.18953983100677	5.00232471542599e-08	4.08708824711455e-06	1.11630898647676	0.203765619813847	0.463402507703975	0.168488785392563
MGP_C57BL6NJ_G0001544	NA	1.55653529222342e-05	0.00104353884020401	0.803806028217014	8.89886962519906e-07	2.98300852354654e-05	0.921957867200827	3.98147527923901e-06	0.000105565606161862	0.800944458482191
MGP_C57BL6NJ_G0001545	NA	0.259746959172015	0.341725487582185	0.158257133913958	0.658601177185846	0.682195049772942	-0.05659746239104	0.160333710604066	0.463402507703975	0.220120620070922
MGP_C57BL6NJ_G0001546	NA	0.0928300916374419	0.240762725714795	-0.144916014855993	0.000300647625446795	0.000464622850486479	0.603582309458138	0.280116798136942	0.463402507703975	-0.110853987490661
MGP_C57BL6NJ_G0001547	NA	0.163572427785064	0.240762725714795	-0.126492013741812	6.65864732514964e-05	0.000130173356065871	0.667883601243408	0.364784157644872	0.463402507703975	-0.0912916903645033
MGP_C57BL6NJ_G0001548	NA	0.599109816016149	0.665663691513025	-0.0584937263182965	0.00442763156941864	0.00589485469121413	0.534478430207422	0.416245620120084	0.513984924285653	-0.107140724607239
MGP_C57BL6NJ_G0001549	NA	0.163572427785064	0.240762725714795	-0.126492013741812	6.65864732514964e-05	0.000130173356065871	0.667883601243408	0.364784157644872	0.463402507703975	-0.0912916903645033
MGP_C57BL6NJ_G0001550	NA	0.628329964798334	0.690809966915921	0.0469312139911977	0.00501348538035413	0.00663550960279584	0.43442102643252	0.10000079908325	0.346286892477616	0.166938537931569
MGP_C57BL6NJ_G0001551	NA	0.257149748682769	0.339133663488086	-0.120220329017972	0.00024538083156905	0.000386154165613374	0.67596957744667	0.228026523645266	0.463402507703975	-0.110076471802834
MGP_C57BL6NJ_G0001552	NA	0.0832026451022226	0.240762725714795	-0.267248971470981	0.606054504972875	0.631068764337444	0.0680300281075145	0.00495863645301391	0.0292374580071037	-0.47431418170871
MGP_C57BL6NJ_G0001553	NA	0.163572427785064	0.240762725714795	-0.126492013741812	6.65864732514964e-05	0.000130173356065871	0.667883601243408	0.364784157644872	0.463402507703975	-0.0912916903645033
MGP_C57BL6NJ_G0001554	NA	0.163572427785064	0.240762725714795	-0.126492013741812	6.65864732514964e-05	0.000130173356065871	0.667883601243408	0.395625890033641	0.493388560354105	-0.0922872861783321
MGP_C57BL6NJ_G0001555	NA	0.163572427785064	0.240762725714795	-0.126492013741812	6.65864732514964e-05	0.000130173356065871	0.667883601243408	0.364784157644872	0.463402507703975	-0.0912916903645033
MGP_C57BL6NJ_G0001556	NA	0.163572427785064	0.240762725714795	-0.126492013741812	9.82133965458474e-05	0.000173348280658286	0.646908286841171	0.364784157644872	0.463402507703975	-0.0912916903645033
MGP_C57BL6NJ_G0001557	NA	0.112716964133374	0.240762725714795	-0.137972201948392	2.77329924641706e-05	0.000130173356065871	0.666643702003525	0.0161700376186887	0.0777439406682955	-0.264487805511315
MGP_C57BL6NJ_G0001558	NA	0.414144790680075	0.493594004482891	-0.087467207451186	2.61800179011916e-05	0.000130173356065871	0.692099809492914	0.224450296162849	0.463402507703975	-0.110558147200687
MGP_C57BL6NJ_G0001559	NA	0.040410213844298	0.208623015163413	-0.405657631891925	0.00625040456001518	0.00818561792813944	-0.497912944135436	0.551211786320441	0.623691572904018	-0.0808279398492888
MGP_C57BL6NJ_G0001560	NA	0.395138608387136	0.47456124927339	-0.111322604173454	5.86445812405761e-05	0.000130173356065871	0.778454650728539	0.0130678942074725	0.0651365977252269	0.314823113339275
MGP_C57BL6NJ_G0001561	NA	0.254351229651561	0.336068431230396	-0.108756200768904	6.65864732514964e-05	0.000130173356065871	0.667883601243408	0.485620675267453	0.564027608282458	-0.0743396154113295
MGP_C57BL6NJ_G0001562	NA	0.163572427785064	0.240762725714795	-0.126492013741812	9.82133965458474e-05	0.000173348280658286	0.646908286841171	0.364784157644872	0.463402507703975	-0.0912916903645033
MGP_C57BL6NJ_G0001563	NA	0.163572427785064	0.240762725714795	-0.126492013741812	6.65864732514964e-05	0.000130173356065871	0.667883601243408	0.364784157644872	0.463402507703975	-0.0912916903645033
MGP_C57BL6NJ_G0001564	NA	0.175545332025618	0.254601443755534	-0.129159060900755	1.79000569326453e-05	0.000130173356065871	0.699854070923758	0.468947686691015	0.551856504774353	-0.0751905424332695
MGP_C57BL6NJ_G0001565	NA	0.12725602199598	0.240762725714795	-0.149472636102072	6.65864732514964e-05	0.000130173356065871	0.667883601243408	0.364784157644872	0.463402507703975	-0.0912916903645033
MGP_C57BL6NJ_G0001566	NA	0.254351229651561	0.336068431230396	-0.108756200768904	6.65864732514964e-05	0.000130173356065871	0.667883601243408	0.339811185854654	0.463402507703975	-0.0929833598442166
MGP_C57BL6NJ_G0001567	NA	0.163572427785064	0.240762725714795	-0.126492013741812	6.65864732514964e-05	0.000130173356065871	0.667883601243408	0.364784157644872	0.463402507703975	-0.0912916903645033
MGP_C57BL6NJ_G0001568	NA	0.482837865455685	0.558978781279255	-0.0660333224464177	9.64312942005462e-05	0.000172643733293829	0.626292757215848	0.364784157644872	0.463402507703975	-0.0912916903645033
MGP_C57BL6NJ_G0001569	NA	0.163572427785064	0.240762725714795	-0.126492013741812	2.88319669264554e-05	0.000130173356065871	0.686614381010733	0.707623748637237	0.758192022049862	-0.0394984775547171
MGP_C57BL6NJ_G0001570	NA	0.163572427785064	0.240762725714795	-0.126492013741812	2.88319669264554e-05	0.000130173356065871	0.686614381010733	0.200990166448573	0.463402507703975	-0.127570224653563
MGP_C57BL6NJ_G0001571	NA	0.163572427785064	0.240762725714795	-0.126492013741812	6.65864732514964e-05	0.000130173356065871	0.667883601243408	0.364784157644872	0.463402507703975	-0.0912916903645033
MGP_C57BL6NJ_G0001572	NA	0.33721102435773	0.419403851588222	-0.0884426255675869	0.000181781038533356	0.000294050828174657	0.64529713446999	0.485620675267453	0.564027608282458	-0.0743396154113295
MGP_C57BL6NJ_G0001573	NA	0.076030384478471	0.240762725714795	-0.164398426566721	9.08497184205462e-05	0.000163950769680288	0.663317416963132	0.287636142431791	0.463402507703975	-0.109239361131506
MGP_C57BL6NJ_G0001574	NA	0.15399160908687	0.240762725714795	-0.150102694126078	3.29942488632482e-05	0.000130173356065871	0.68161842690639	0.563477388500293	0.634184040399741	-0.0587471961109694
MGP_C57BL6NJ_G0001575	NA	0.3243545359927	0.406737203359228	-0.0966685528532799	0.000104401762832787	0.000182734209844083	0.600965514799483	0.0893033840790703	0.316497169325419	-0.183912754175854
MGP_C57BL6NJ_G0001576	NA	0.638589621244301	0.699209188050222	-0.0705658364485697	0.000183199551763009	0.000295995910473517	0.57797422613598	0.15813058291864	0.463402507703975	-0.127400617898483
MGP_C57BL6NJ_G0001577	NA	0.514290538581183	0.587528123512221	-0.0910555045469633	0.00252939205777549	0.00345476504365048	0.601181009849614	0.0477512292484491	0.190379537099681	-0.231658008629427
MGP_C57BL6NJ_G0001578	NA	0.00249023735335009	0.0299506246738743	0.324340980147658	0.000542124050255191	0.000805891343895594	0.559493778650009	0.0178341736566965	0.0843904472964024	0.389926561370211
MGP_C57BL6NJ_G0001579	NA	0.784480446202651	0.82600478843971	-0.030539585299368	0.000498010161189703	0.000743568522957792	0.531739958341523	0.00581618668344537	0.0333372139650703	0.542847260674124
MGP_C57BL6NJ_G0001580	NA	0.117980503320162	0.240762725714795	-0.154623776268059	3.24348647312954e-05	0.000130173356065871	0.638242831980989	0.63765403784886	0.69917206033656	-0.0446540466388625
MGP_C57BL6NJ_G0001581	NA	0.498967975802292	0.573564748868505	-0.0694425029873984	0.000123760635338503	0.000211487840388014	0.689763035688823	0.800239258355248	0.838037092052798	-0.0243873705008358
MGP_C57BL6NJ_G0001582	NA	0.13367823078791	0.240762725714795	-0.141903686479644	2.14987418564632e-05	0.000130173356065871	0.765395831707652	0.817401753805972	0.851484332256008	0.0226799775171236
MGP_C57BL6NJ_G0001583	NA	0.163572427785064	0.240762725714795	-0.126492013741812	6.65864732514964e-05	0.000130173356065871	0.667883601243408	0.364784157644872	0.463402507703975	-0.0912916903645033
MGP_C57BL6NJ_G0001584	NA	0.163572427785064	0.240762725714795	-0.126492013741812	6.65864732514964e-05	0.000130173356065871	0.667883601243408	0.364784157644872	0.463402507703975	-0.0912916903645033
MGP_C57BL6NJ_G0001585	NA	0.2255210652057	0.309514290497608	-0.106178438540495	6.78696796527026e-05	0.000130766067730291	0.684446371703118	0.29502890453554	0.463402507703975	-0.110618149700389
MGP_C57BL6NJ_G0001586	NA	0.254351229651561	0.336068431230396	-0.108756200768904	6.65864732514964e-05	0.000130173356065871	0.667883601243408	0.438998073810491	0.532103575750303	-0.0741949466194407
MGP_C57BL6NJ_G0001587	NA	0.163572427785064	0.240762725714795	-0.126492013741812	6.65864732514964e-05	0.000130173356065871	0.667883601243408	0.364784157644872	0.463402507703975	-0.0912916903645033
MGP_C57BL6NJ_G0001588	NA	0.267467968656753	0.347171091778364	-0.104082710620643	7.30584294844029e-05	0.000137988063629786	0.646696086378561	0.364784157644872	0.463402507703975	-0.0912916903645033
MGP_C57BL6NJ_G0001589	NA	0.163572427785064	0.240762725714795	-0.126492013741812	6.65864732514964e-05	0.000130173356065871	0.667883601243408	0.364784157644872	0.463402507703975	-0.0912916903645033
MGP_C57BL6NJ_G0001590	NA	0.2255210652057	0.309514290497608	-0.106178438540495	6.65864732514964e-05	0.000130173356065871	0.667883601243408	0.364784157644872	0.463402507703975	-0.0912916903645033
MGP_C57BL6NJ_G0001591	NA	0.163572427785064	0.240762725714795	-0.126492013741812	6.65864732514964e-05	0.000130173356065871	0.667883601243408	0.364784157644872	0.463402507703975	-0.0912916903645033
MGP_C57BL6NJ_G0001592	NA	0.163572427785064	0.240762725714795	-0.126492013741812	6.65864732514964e-05	0.000130173356065871	0.667883601243408	0.364784157644872	0.463402507703975	-0.0912916903645033
MGP_C57BL6NJ_G0001593	NA	0.163572427785064	0.240762725714795	-0.126492013741812	6.78696796527026e-05	0.000130766067730291	0.684446371703118	0.364784157644872	0.463402507703975	-0.0912916903645033
MGP_C57BL6NJ_G0001594	NA	0.163572427785064	0.240762725714795	-0.126492013741812	6.65864732514964e-05	0.000130173356065871	0.667883601243408	0.364784157644872	0.463402507703975	-0.0912916903645033
MGP_C57BL6NJ_G0001595	NA	0.163572427785064	0.240762725714795	-0.126492013741812	6.65864732514964e-05	0.000130173356065871	0.667883601243408	0.364784157644872	0.463402507703975	-0.0912916903645033
MGP_C57BL6NJ_G0001596	NA	0.163572427785064	0.240762725714795	-0.126492013741812	6.65864732514964e-05	0.000130173356065871	0.667883601243408	0.364784157644872	0.463402507703975	-0.0912916903645033
MGP_C57BL6NJ_G0001597	NA	0.163572427785064	0.240762725714795	-0.126492013741812	6.65864732514964e-05	0.000130173356065871	0.667883601243408	0.364784157644872	0.463402507703975	-0.0912916903645033
MGP_C57BL6NJ_G0001598	NA	0.179543508806808	0.259156349446241	-0.129244497866662	5.9011014897956e-05	0.000130173356065871	0.684016601879051	0.364784157644872	0.463402507703975	-0.0912916903645033
MGP_C57BL6NJ_G0001599	NA	0.163572427785064	0.240762725714795	-0.126492013741812	6.65864732514964e-05	0.000130173356065871	0.667883601243408	0.364784157644872	0.463402507703975	-0.0912916903645033
MGP_C57BL6NJ_G0001600	NA	0.163572427785064	0.240762725714795	-0.126492013741812	6.65864732514964e-05	0.000130173356065871	0.667883601243408	0.364784157644872	0.463402507703975	-0.0912916903645033
MGP_C57BL6NJ_G0001601	NA	0.163572427785064	0.240762725714795	-0.126492013741812	6.65864732514964e-05	0.000130173356065871	0.667883601243408	0.364784157644872	0.463402507703975	-0.0912916903645033
MGP_C57BL6NJ_G0001602	NA	0.163572427785064	0.240762725714795	-0.126492013741812	6.65864732514964e-05	0.000130173356065871	0.667883601243408	0.364784157644872	0.463402507703975	-0.0912916903645033
MGP_C57BL6NJ_G0001603	NA	0.163572427785064	0.240762725714795	-0.126492013741812	6.65864732514964e-05	0.000130173356065871	0.667883601243408	0.364784157644872	0.463402507703975	-0.0912916903645033
MGP_C57BL6NJ_G0001604	NA	0.163572427785064	0.240762725714795	-0.126492013741812	6.65864732514964e-05	0.000130173356065871	0.667883601243408	0.364784157644872	0.463402507703975	-0.0912916903645033
MGP_C57BL6NJ_G0001605	NA	0.163572427785064	0.240762725714795	-0.126492013741812	6.65864732514964e-05	0.000130173356065871	0.667883601243408	0.364784157644872	0.463402507703975	-0.0912916903645033
MGP_C57BL6NJ_G0001606	NA	0.163572427785064	0.240762725714795	-0.126492013741812	6.65864732514964e-05	0.000130173356065871	0.667883601243408	0.364784157644872	0.463402507703975	-0.0912916903645033
MGP_C57BL6NJ_G0001607	NA	0.200522284446527	0.283610294383416	-0.127122071765819	0.000124718441301526	0.000211487840388014	0.649094261351223	0.364784157644872	0.463402507703975	-0.0912916903645033
MGP_C57BL6NJ_G0001608	NA	0.105775391052331	0.240762725714795	-0.151653800987832	0.00017324467987671	0.000281438714874422	0.628118946948986	0.364784157644872	0.463402507703975	-0.0912916903645033
MGP_C57BL6NJ_G0001609	NA	0.254351229651561	0.336068431230396	-0.108756200768904	9.82133965458474e-05	0.000173348280658286	0.646908286841171	0.364784157644872	0.463402507703975	-0.0912916903645033
MGP_C57BL6NJ_G0001610	NA	0.163572427785064	0.240762725714795	-0.126492013741812	6.65864732514964e-05	0.000130173356065871	0.667883601243408	0.364784157644872	0.463402507703975	-0.0912916903645033
MGP_C57BL6NJ_G0001611	NA	0.163572427785064	0.240762725714795	-0.126492013741812	6.65864732514964e-05	0.000130173356065871	0.667883601243408	0.364784157644872	0.463402507703975	-0.0912916903645033
MGP_C57BL6NJ_G0001612	NA	0.163572427785064	0.240762725714795	-0.126492013741812	2.4485178790125e-05	0.000130173356065871	0.683760168338052	0.364784157644872	0.463402507703975	-0.0912916903645033
MGP_C57BL6NJ_G0001613	NA	0.163572427785064	0.240762725714795	-0.126492013741812	6.65864732514964e-05	0.000130173356065871	0.667883601243408	0.364784157644872	0.463402507703975	-0.0912916903645033
MGP_C57BL6NJ_G0001614	NA	0.259233667641813	0.341181260458451	-0.109551948846144	0.000256061746128067	0.000401548043676314	0.658010572482606	0.212213542204778	0.463402507703975	-0.13004233792173
MGP_C57BL6NJ_G0001615	NA	0.633827447033814	0.695273097310788	0.0392883101603318	0.983372290999938	0.984906076651096	0.00304084405972993	0.869291530542065	0.89575192514824	0.0200171857216056
MGP_C57BL6NJ_G0001616	NA	0.163572427785064	0.240762725714795	-0.126492013741812	6.65864732514964e-05	0.000130173356065871	0.667883601243408	0.364784157644872	0.463402507703975	-0.0912916903645033
MGP_C57BL6NJ_G0001617	NA	0.12725602199598	0.240762725714795	-0.149472636102072	6.65864732514964e-05	0.000130173356065871	0.667883601243408	0.364784157644872	0.463402507703975	-0.0912916903645033
MGP_C57BL6NJ_G0001618	NA	0.0948595040312235	0.240762725714795	-0.171186963573926	6.65864732514964e-05	0.000130173356065871	0.667883601243408	0.364784157644872	0.463402507703975	-0.0912916903645033
MGP_C57BL6NJ_G0001619	NA	0.163572427785064	0.240762725714795	-0.126492013741812	5.9011014897956e-05	0.000130173356065871	0.684016601879051	0.364784157644872	0.463402507703975	-0.0912916903645033
MGP_C57BL6NJ_G0001620	NA	0.33721102435773	0.419403851588222	-0.0884426255675869	0.000124718441301526	0.000211487840388014	0.649094261351223	0.275260915202493	0.463402507703975	-0.111442704914244
MGP_C57BL6NJ_G0001621	NA	0.163572427785064	0.240762725714795	-0.126492013741812	6.65864732514964e-05	0.000130173356065871	0.667883601243408	0.461296846024859	0.545049637199805	-0.0734505775373429
MGP_C57BL6NJ_G0001622	NA	0.163572427785064	0.240762725714795	-0.126492013741812	6.65864732514964e-05	0.000130173356065871	0.667883601243408	0.364784157644872	0.463402507703975	-0.0912916903645033
MGP_C57BL6NJ_G0001623	NA	0.163572427785064	0.240762725714795	-0.126492013741812	6.65864732514964e-05	0.000130173356065871	0.667883601243408	0.291451830020769	0.463402507703975	-0.111312021279269
MGP_C57BL6NJ_G0001624	NA	0.0763012019456688	0.240762725714795	-0.174693162133007	6.65864732514964e-05	0.000130173356065871	0.667883601243408	0.364784157644872	0.463402507703975	-0.0912916903645033
MGP_C57BL6NJ_G0001625	NA	0.163572427785064	0.240762725714795	-0.126492013741812	6.65864732514964e-05	0.000130173356065871	0.667883601243408	0.364784157644872	0.463402507703975	-0.0912916903645033
MGP_C57BL6NJ_G0001626	NA	0.597752845888359	0.664480625033104	-0.0605314562734598	2.59773624643912e-06	6.22865615635405e-05	0.760151949173794	0.755615233207991	0.80020406728551	-0.0267649837354239
MGP_C57BL6NJ_G0001627	NA	0.068939391775901	0.240762725714795	-0.159698238237468	6.65864732514964e-05	0.000130173356065871	0.667883601243408	0.317799648370013	0.463402507703975	-0.0925258101414973
MGP_C57BL6NJ_G0001628	NA	0.0840188637485775	0.240762725714795	0.150459713680326	1.93572789924747e-05	0.000130173356065871	0.658125258332934	0.911346458766306	0.929808232564209	-0.0132334520598922
MGP_C57BL6NJ_G0001629	NA	0.365592978221781	0.44560100320246	-0.0897072173260037	7.22500273781603e-05	0.000136744007329845	0.619996241878018	0.613454333771459	0.677063399801419	-0.0575349817164056
MGP_C57BL6NJ_G0001630	NA	0.204280729386477	0.288043818554726	-0.143128426735867	0.922510059700862	0.929817921310794	-0.0123685348413745	0.442780775016402	0.535567045673517	0.0950335203048966
MGP_C57BL6NJ_G0001631	NA	0.654721546150743	0.713678090874677	-0.0365215204965844	0.00842163261667761	0.0108902751847833	0.430363563572967	0.0341942070166512	0.144057337341191	-0.196346203567949
MGP_C57BL6NJ_G0001632	NA	0.163572427785064	0.240762725714795	-0.126492013741812	6.65864732514964e-05	0.000130173356065871	0.667883601243408	0.364784157644872	0.463402507703975	-0.0912916903645033
MGP_C57BL6NJ_G0001633	NA	0.2255210652057	0.309514290497608	-0.106178438540495	6.65864732514964e-05	0.000130173356065871	0.667883601243408	0.364784157644872	0.463402507703975	-0.0912916903645033
MGP_C57BL6NJ_G0001634	NA	0.163572427785064	0.240762725714795	-0.126492013741812	6.65864732514964e-05	0.000130173356065871	0.667883601243408	0.364784157644872	0.463402507703975	-0.0912916903645033
MGP_C57BL6NJ_G0001635	NA	0.163572427785064	0.240762725714795	-0.126492013741812	6.65864732514964e-05	0.000130173356065871	0.667883601243408	0.364784157644872	0.463402507703975	-0.0912916903645033
MGP_C57BL6NJ_G0001636	NA	0.163572427785064	0.240762725714795	-0.126492013741812	6.65864732514964e-05	0.000130173356065871	0.667883601243408	0.364784157644872	0.463402507703975	-0.0912916903645033
MGP_C57BL6NJ_G0001637	NA	0.316432643632177	0.398261487622932	-0.131737981042086	0.000280730203024869	0.000436402358577488	0.58193389903619	0.259714535759071	0.463402507703975	-0.118022951414617
MGP_C57BL6NJ_G0001638	NA	0.119713298132178	0.240762725714795	-0.149531374886988	6.65864732514964e-05	0.000130173356065871	0.667883601243408	0.262668694075599	0.463402507703975	-0.10962255388656
MGP_C57BL6NJ_G0001639	NA	0.163572427785064	0.240762725714795	-0.126492013741812	5.9011014897956e-05	0.000130173356065871	0.684016601879051	0.364784157644872	0.463402507703975	-0.0912916903645033
MGP_C57BL6NJ_G0001640	NA	0.254351229651561	0.336068431230396	-0.108756200768904	9.04458372210674e-05	0.000163458776265357	0.646754646503421	0.485620675267453	0.564027608282458	-0.0743396154113295
MGP_C57BL6NJ_G0001641	NA	0.163572427785064	0.240762725714795	-0.126492013741812	6.65864732514964e-05	0.000130173356065871	0.667883601243408	0.364784157644872	0.463402507703975	-0.0912916903645033
MGP_C57BL6NJ_G0001642	NA	0.163572427785064	0.240762725714795	-0.126492013741812	6.65864732514964e-05	0.000130173356065871	0.667883601243408	0.364784157644872	0.463402507703975	-0.0912916903645033
MGP_C57BL6NJ_G0001643	NA	0.228418321076588	0.310611731231703	-0.101400274109369	9.82133965458474e-05	0.000173348280658286	0.646908286841171	0.364784157644872	0.463402507703975	-0.0912916903645033
MGP_C57BL6NJ_G0001644	NA	0.459711507047006	0.537688584828266	-0.0596590349189718	5.24400071612483e-05	0.000130173356065871	0.679438379727019	0.0257191308347186	0.11436692489877	-0.214188459962322
MGP_C57BL6NJ_G0001645	NA	0.163572427785064	0.240762725714795	-0.126492013741812	2.46897816519637e-05	0.000130173356065871	0.702747381646376	0.364784157644872	0.463402507703975	-0.0912916903645033
MGP_C57BL6NJ_G0001646	NA	0.163572427785064	0.240762725714795	-0.126492013741812	6.65864732514964e-05	0.000130173356065871	0.667883601243408	0.262668694075599	0.463402507703975	-0.10962255388656
MGP_C57BL6NJ_G0001647	NA	0.228418321076588	0.310611731231703	-0.101400274109369	6.65864732514964e-05	0.000130173356065871	0.667883601243408	0.438998073810491	0.532103575750303	-0.0741949466194407
MGP_C57BL6NJ_G0001648	NA	0.2255210652057	0.309514290497608	-0.106178438540495	6.65864732514964e-05	0.000130173356065871	0.667883601243408	0.364784157644872	0.463402507703975	-0.0912916903645033
MGP_C57BL6NJ_G0001649	NA	0.0799458875154534	0.240762725714795	-0.175174111852533	6.65864732514964e-05	0.000130173356065871	0.667883601243408	0.364784157644872	0.463402507703975	-0.0912916903645033
MGP_C57BL6NJ_G0001650	NA	0.163572427785064	0.240762725714795	-0.126492013741812	6.65864732514964e-05	0.000130173356065871	0.667883601243408	0.364784157644872	0.463402507703975	-0.0912916903645033
MGP_C57BL6NJ_G0001651	NA	0.163572427785064	0.240762725714795	-0.126492013741812	6.65864732514964e-05	0.000130173356065871	0.667883601243408	0.364784157644872	0.463402507703975	-0.0912916903645033
MGP_C57BL6NJ_G0001652	NA	0.163572427785064	0.240762725714795	-0.126492013741812	6.65864732514964e-05	0.000130173356065871	0.667883601243408	0.364784157644872	0.463402507703975	-0.0912916903645033
MGP_C57BL6NJ_G0001653	NA	0.327042600123374	0.409558147827965	-0.095004236372804	0.000106079819514719	0.000185316146337785	0.709664128476074	0.620853826316889	0.683999402196745	-0.044441938386657
MGP_C57BL6NJ_G0001654	NA	0.105775391052331	0.240762725714795	-0.151653800987832	1.35379577670767e-05	0.000130173356065871	0.720983025663744	0.374252783741709	0.471669375124445	-0.0922161030226603
MGP_C57BL6NJ_G0001655	NA	0.163572427785064	0.240762725714795	-0.126492013741812	6.65864732514964e-05	0.000130173356065871	0.667883601243408	0.364784157644872	0.463402507703975	-0.0912916903645033
MGP_C57BL6NJ_G0001656	NA	0.267467968656753	0.347171091778364	-0.104082710620643	6.65864732514964e-05	0.000130173356065871	0.667883601243408	0.364784157644872	0.463402507703975	-0.0912916903645033
MGP_C57BL6NJ_G0001657	NA	0.163572427785064	0.240762725714795	-0.126492013741812	6.65864732514964e-05	0.000130173356065871	0.667883601243408	0.364784157644872	0.463402507703975	-0.0912916903645033
MGP_C57BL6NJ_G0001658	NA	0.648066216269925	0.707906793452014	0.0886693449662153	0.000854316588839501	0.00123634935036048	0.493605234827926	0.863719900931026	0.891016034152377	-0.0245017096510768
MGP_C57BL6NJ_G0001659	NA	0.101381785842415	0.240762725714795	-0.154379586931691	4.97063072711766e-05	0.000130173356065871	0.62799898979992	0.45760945747636	0.545049637199805	-0.0746524963221599
MGP_C57BL6NJ_G0001660	NA	0.486083295020591	0.561833872636439	-0.0700970628698444	0.000848080065082156	0.00122771307318614	0.551364336136903	0.443357874494468	0.536059975525129	-0.0763741647070459
MGP_C57BL6NJ_G0001661	NA	0.648503269593763	0.708290073097026	0.052382585537736	0.000271622122645132	0.00042368597465924	0.653355149054483	0.426485703390358	0.524596179468843	0.085433845499655
MGP_C57BL6NJ_G0001662	NA	0.665624467576145	0.723547722484641	-0.0594669367124476	0.00169331342429911	0.00235898650164138	0.520727294966972	0.0223170050726822	0.101895562434398	-0.235617018658493
MGP_C57BL6NJ_G0001663	NA	0.110222781739584	0.240762725714795	-0.163693101575922	0.000194617246366318	0.000312821577936014	0.585495215362452	0.270566725903771	0.463402507703975	-0.109008868439437
MGP_C57BL6NJ_G0001664	NA	0.257689748827703	0.33961695820069	-0.11502242922329	4.24148331919832e-05	0.000130173356065871	0.726525896324736	0.335005808485664	0.463402507703975	-0.0951198398513145
MGP_C57BL6NJ_G0001665	NA	0.206506883409461	0.290406328610427	-0.16300074787698	0.00032710101281427	0.00050268754482193	0.531042803809891	0.675955904180026	0.732762517319156	0.0474609670368448
MGP_C57BL6NJ_G0001666	NA	0.18142826169586	0.261326134547693	0.174588018072547	1.41173414136245e-05	0.000130173356065871	0.847533173412464	0.0062464305399804	0.0353838119781632	0.293539658671707
MGP_C57BL6NJ_G0001667	NA	0.815314382877202	0.851273473567855	0.0262681337430477	0.000277980337522889	0.000432503896841757	0.62547490701883	0.964775192945018	0.971512449878992	0.00500555134506108
MGP_C57BL6NJ_G0001668	NA	0.0175483796553932	0.118130345405027	-0.218990700509649	0.514138179043025	0.54146366871156	0.0698688467438664	0.0927494784193867	0.325798351167559	0.173879974632518
MGP_C57BL6NJ_G0001669	NA	0.125359801288275	0.240762725714795	-0.15308255740613	0.000291233340500916	0.000451346881158689	0.585221586055163	0.144741817984001	0.462231291762258	-0.147962652009924
MGP_C57BL6NJ_G0001670	NA	0.104098886182347	0.240762725714795	-0.134547759820109	9.82133965458474e-05	0.000173348280658286	0.646908286841171	0.364784157644872	0.463402507703975	-0.0912916903645033
MGP_C57BL6NJ_G0001671	NA	0.676809269753661	0.733107471048897	0.0585478249388861	5.000988272149e-05	0.000130173356065871	0.73590962478821	0.991320627430547	0.99282258529614	0.00105116664127887
MGP_C57BL6NJ_G0001672	NA	0.281118641801684	0.361724938856063	0.099453206174389	0.000113040099301705	0.000195951111903246	0.658932968398696	0.300722019329239	0.463402507703975	-0.111306846941655
MGP_C57BL6NJ_G0001673	NA	0.163572427785064	0.240762725714795	-0.126492013741812	6.65864732514964e-05	0.000130173356065871	0.667883601243408	0.364784157644872	0.463402507703975	-0.0912916903645033
MGP_C57BL6NJ_G0001674	NA	0.267467968656753	0.347171091778364	-0.104082710620643	0.000124718441301526	0.000211487840388014	0.649094261351223	0.364784157644872	0.463402507703975	-0.0912916903645033
MGP_C57BL6NJ_G0001675	NA	0.105775391052331	0.240762725714795	-0.151653800987832	0.000160805360836329	0.000263890824353737	0.627965306611236	0.364784157644872	0.463402507703975	-0.0912916903645033
MGP_C57BL6NJ_G0001676	NA	0.0954190213162786	0.240762725714795	-0.187698972488528	0.000217820890612203	0.000346672803868395	0.58166883563158	0.919294386981275	0.936522183926265	-0.0117777973429339
MGP_C57BL6NJ_G0001677	NA	0.163572427785064	0.240762725714795	-0.126492013741812	9.04458372210674e-05	0.000163458776265357	0.646754646503421	0.563477388500293	0.634184040399741	-0.0587471961109694
MGP_C57BL6NJ_G0001678	NA	0.163572427785064	0.240762725714795	-0.126492013741812	6.65864732514964e-05	0.000130173356065871	0.667883601243408	0.364784157644872	0.463402507703975	-0.0912916903645033
MGP_C57BL6NJ_G0001679	NA	0.39589723127786	0.475277904765175	-0.0810930564171747	4.45261834243517e-05	0.000130173356065871	0.68919137461157	0.79200385478395	0.831161714375849	-0.0283046077657224
MGP_C57BL6NJ_G0001680	NA	0.267467968656753	0.347171091778364	-0.104082710620643	6.65864732514964e-05	0.000130173356065871	0.667883601243408	0.364784157644872	0.463402507703975	-0.0912916903645033
MGP_C57BL6NJ_G0001681	NA	0.163572427785064	0.240762725714795	-0.126492013741812	6.65864732514964e-05	0.000130173356065871	0.667883601243408	0.364784157644872	0.463402507703975	-0.0912916903645033
MGP_C57BL6NJ_G0001682	NA	0.0534169067468776	0.240762725714795	-0.179217507100645	0.000182710338062208	0.000295368057719398	0.622459626494501	0.200990166448573	0.463402507703975	-0.127570224653563
MGP_C57BL6NJ_G0001683	NA	0.200522284446527	0.283610294383416	-0.127122071765819	4.30283408036244e-05	0.000130173356065871	0.665639066608497	0.240924210707379	0.463402507703975	-0.124961060282296
MGP_C57BL6NJ_G0001684	NA	0.190686538284772	0.272389456513357	-0.13179556191408	2.78459745627409e-05	0.000130173356065871	0.679894690557242	0.203111045662361	0.463402507703975	-0.126849981266598
MGP_C57BL6NJ_G0001685	NA	0.0279789670426485	0.162074126739309	-0.205114861899889	6.65864732514964e-05	0.000130173356065871	0.667883601243408	0.364784157644872	0.463402507703975	-0.0912916903645033
MGP_C57BL6NJ_G0001686	NA	0.0687354421382048	0.240762725714795	-0.214259009341193	0.00175691163361822	0.00244294889047259	0.598916309934103	0.0687435072993887	0.256753224706812	-0.214405483555874
MGP_C57BL6NJ_G0001687	NA	0.47923608628403	0.555638589347593	-0.0602053646277296	9.82133965458474e-05	0.000173348280658286	0.646908286841171	0.262668694075599	0.463402507703975	-0.10962255388656
MGP_C57BL6NJ_G0001688	NA	0.373056776271261	0.453041971433732	-0.0828246624316675	0.000420370666839476	0.000634492922546715	0.647856702165499	0.139968701663877	0.451018796634808	-0.146904791246965
MGP_C57BL6NJ_G0001689	NA	0.00340048006397471	0.0371548513041631	0.419239475191786	1.16755716768918e-06	3.5991092507784e-05	1.00926954529988	0.00744777598650679	0.0409692477201806	0.252660852650709
MGP_C57BL6NJ_G0001690	NA	0.857473142407631	0.886195743330225	-0.0230379441624377	7.66969682163204e-05	0.000143861949008951	0.795948722147082	0.784325477051732	0.824975023812322	-0.0261357738451798
MGP_C57BL6NJ_G0001691	NA	0.163572427785064	0.240762725714795	-0.126492013741812	6.65864732514964e-05	0.000130173356065871	0.667883601243408	0.364784157644872	0.463402507703975	-0.0912916903645033
MGP_C57BL6NJ_G0001692	NA	0.163572427785064	0.240762725714795	-0.126492013741812	6.65864732514964e-05	0.000130173356065871	0.667883601243408	0.364784157644872	0.463402507703975	-0.0912916903645033
MGP_C57BL6NJ_G0001693	NA	0.163572427785064	0.240762725714795	-0.126492013741812	6.65864732514964e-05	0.000130173356065871	0.667883601243408	0.364784157644872	0.463402507703975	-0.0912916903645033
MGP_C57BL6NJ_G0001694	NA	0.996501738732764	0.997642678604151	-0.000399381905785689	4.1767699528358e-06	8.57749320441972e-05	1.02660480790078	0.872190982528226	0.897940926416627	0.0171723025512103
MGP_C57BL6NJ_G0001695	NA	0.177857414684499	0.257337212057768	-0.109471409539997	1.76403500382282e-05	0.000130173356065871	0.76916601041366	0.784379160785148	0.825010374703433	-0.0267546881256771
MGP_C57BL6NJ_G0001696	NA	0.330698794402649	0.413393610949193	-0.0863902470803201	0.000140404990532689	0.00023420968039623	0.689892011364075	0.317218276045682	0.463402507703975	-0.0931140434791918
MGP_C57BL6NJ_G0001697	NA	0.105775391052331	0.240762725714795	-0.151653800987832	6.65864732514964e-05	0.000130173356065871	0.667883601243408	0.364784157644872	0.463402507703975	-0.0912916903645033
MGP_C57BL6NJ_G0001698	NA	0.119713298132178	0.240762725714795	-0.149531374886988	6.65864732514964e-05	0.000130173356065871	0.667883601243408	0.262668694075599	0.463402507703975	-0.10962255388656
MGP_C57BL6NJ_G0001699	NA	0.163572427785064	0.240762725714795	-0.126492013741812	6.65864732514964e-05	0.000130173356065871	0.667883601243408	0.45760945747636	0.545049637199805	-0.0746524963221599
MGP_C57BL6NJ_G0001700	NA	0.163572427785064	0.240762725714795	-0.126492013741812	6.65864732514964e-05	0.000130173356065871	0.667883601243408	0.364784157644872	0.463402507703975	-0.0912916903645033
MGP_C57BL6NJ_G0001701	NA	0.163572427785064	0.240762725714795	-0.126492013741812	6.65864732514964e-05	0.000130173356065871	0.667883601243408	0.364784157644872	0.463402507703975	-0.0912916903645033
MGP_C57BL6NJ_G0001702	NA	0.163572427785064	0.240762725714795	-0.126492013741812	6.65864732514964e-05	0.000130173356065871	0.667883601243408	0.438998073810491	0.532103575750303	-0.0741949466194407
MGP_C57BL6NJ_G0001703	NA	0.254351229651561	0.336068431230396	-0.108756200768904	6.65864732514964e-05	0.000130173356065871	0.667883601243408	0.364784157644872	0.463402507703975	-0.0912916903645033
MGP_C57BL6NJ_G0001704	NA	0.163572427785064	0.240762725714795	-0.126492013741812	6.65864732514964e-05	0.000130173356065871	0.667883601243408	0.364784157644872	0.463402507703975	-0.0912916903645033
MGP_C57BL6NJ_G0001705	NA	0.254351229651561	0.336068431230396	-0.108756200768904	6.65864732514964e-05	0.000130173356065871	0.667883601243408	0.364784157644872	0.463402507703975	-0.0912916903645033
MGP_C57BL6NJ_G0001706	NA	0.163572427785064	0.240762725714795	-0.126492013741812	6.65864732514964e-05	0.000130173356065871	0.667883601243408	0.364784157644872	0.463402507703975	-0.0912916903645033
MGP_C57BL6NJ_G0001707	NA	0.267467968656753	0.347171091778364	-0.104082710620643	6.65864732514964e-05	0.000130173356065871	0.667883601243408	0.364784157644872	0.463402507703975	-0.0912916903645033
MGP_C57BL6NJ_G0001708	NA	0.177857414684499	0.257337212057768	-0.109471409539997	8.82272362386589e-05	0.000161732223903839	0.627767433195097	0.364784157644872	0.463402507703975	-0.0912916903645033
MGP_C57BL6NJ_G0001709	NA	0.163572427785064	0.240762725714795	-0.126492013741812	6.65864732514964e-05	0.000130173356065871	0.667883601243408	0.245512570944824	0.463402507703975	-0.112546141056263
MGP_C57BL6NJ_G0001710	NA	0.00463854014744098	0.0462245597573671	-0.328427314892225	0.0557582502104854	0.0661449154910545	0.280357839127421	0.267404864225481	0.463402507703975	-0.102420292275056
MGP_C57BL6NJ_G0001711	NA	0.163572427785064	0.240762725714795	-0.126492013741812	6.65864732514964e-05	0.000130173356065871	0.667883601243408	0.364784157644872	0.463402507703975	-0.0912916903645033
MGP_C57BL6NJ_G0001712	NA	0.163572427785064	0.240762725714795	-0.126492013741812	6.65864732514964e-05	0.000130173356065871	0.667883601243408	0.262668694075599	0.463402507703975	-0.10962255388656
MGP_C57BL6NJ_G0001713	NA	0.70226946196475	0.754529219163439	0.0425299273772953	6.12050259099609e-05	0.000130173356065871	0.713238634711872	0.403768545868173	0.501258939389328	0.0924344810445823
MGP_C57BL6NJ_G0001714	NA	0.028710794778945	0.16479434818859	-0.358705746408728	0.00367352910873663	0.00493256528838989	0.350828367439284	0.529564677035582	0.605383018974445	0.0749020535586524
MGP_C57BL6NJ_G0001715	NA	0.0272375155152834	0.159251696561616	-0.18625757565951	2.88319669264554e-05	0.000130173356065871	0.686614381010733	0.42876807639677	0.526860376980816	-0.0763202195402518
MGP_C57BL6NJ_G0001716	NA	0.341360336828131	0.423424054165933	-0.0779411776006376	2.90435600456452e-05	0.000130173356065871	0.701368125683123	0.532121261926953	0.607325802638636	-0.0578720815565109
MGP_C57BL6NJ_G0001717	NA	0.81871026682405	0.854103057208407	0.0352606600835219	0.0745624882081471	0.0872173557776006	0.467725823157818	0.82314327111777	0.856054837490877	-0.0425892011965642
MGP_C57BL6NJ_G0001718	NA	0.350359992281351	0.431914827452581	-0.118469432357516	0.531863491320342	0.558870749988293	-0.0766192319592499	0.0988089215479445	0.342766122128461	-0.221137554685099
MGP_C57BL6NJ_G0001719	NA	0.258060194572176	0.339887184448057	-0.109456306406488	9.82462990751832e-05	0.000173348280658286	0.663471057300882	0.316308080477379	0.463402507703975	-0.0959069470139197
MGP_C57BL6NJ_G0001720	NA	0.710290875846604	0.761784600972569	0.0353139518307544	0.00027532170991781	0.00042888698023244	0.538568782079233	0.284527496146695	0.463402507703975	-0.110693512084398
MGP_C57BL6NJ_G0001721	NA	0.0721728168797685	0.240762725714795	-0.156972452293609	9.82133965458474e-05	0.000173348280658286	0.646908286841171	0.287636142431791	0.463402507703975	-0.109239361131506
MGP_C57BL6NJ_G0001722	NA	0.163572427785064	0.240762725714795	-0.126492013741812	3.1498265035592e-05	0.000130173356065871	0.697813148728509	0.563477388500293	0.634184040399741	-0.0587471961109694
MGP_C57BL6NJ_G0001723	NA	0.494968017746204	0.569987128035075	-0.074624695725056	0.000124077642761003	0.000211487840388014	0.656027319922906	0.908854166689468	0.927841307840746	0.0126870107757399
MGP_C57BL6NJ_G0001724	NA	0.163572427785064	0.240762725714795	-0.126492013741812	6.65864732514964e-05	0.000130173356065871	0.667883601243408	0.364784157644872	0.463402507703975	-0.0912916903645033
MGP_C57BL6NJ_G0001725	NA	0.163572427785064	0.240762725714795	-0.126492013741812	6.65864732514964e-05	0.000130173356065871	0.667883601243408	0.45760945747636	0.545049637199805	-0.0746524963221599
MGP_C57BL6NJ_G0001726	NA	0.0225578997957178	0.140002940365862	-0.239349671482352	3.94287927321962e-05	0.000130173356065871	0.787637797250935	0.991794196856395	0.993220091335038	0.00133195233963172
MGP_C57BL6NJ_G0001727	NA	0.942551973393896	0.955643618951225	0.00616218806320554	7.95543769709166e-05	0.000148159977811835	0.642192826476946	0.628873592101522	0.691389155308747	-0.0450235112451473
MGP_C57BL6NJ_G0001728	NA	0.101252939711308	0.240762725714795	-0.176449919842285	6.16695702289971e-05	0.000130173356065871	0.716414828730825	0.188032926438327	0.463402507703975	-0.127173215547897
MGP_C57BL6NJ_G0001729	NA	0.0118077636974308	0.0888273228397063	-0.23321892990868	0.000187749655333307	0.000302657393317366	0.583461279102653	0.397906074164773	0.495778132729495	-0.0755892596314449
MGP_C57BL6NJ_G0001730	NA	0.818287795849892	0.853749011069891	-0.0242374956892834	4.26666325141186e-05	0.000130173356065871	0.556999166021992	0.217413997696306	0.463402507703975	-0.144512288305345
MGP_C57BL6NJ_G0001731	NA	0.163572427785064	0.240762725714795	-0.126492013741812	6.65864732514964e-05	0.000130173356065871	0.667883601243408	0.364784157644872	0.463402507703975	-0.0912916903645033
MGP_C57BL6NJ_G0001732	NA	0.261469646949101	0.343433823680629	-0.111423247927847	0.000116906792833598	0.00020196386838801	0.71279482967549	0.290456050804684	0.463402507703975	-0.108494992049408
MGP_C57BL6NJ_G0001733	NA	0.000860275193066457	0.0144422915071292	-0.538533285649353	0.753197052689477	0.772470969292053	0.0408309338915023	0.0357565043052102	0.149596361338819	-0.247871145487145
MGP_C57BL6NJ_G0001734	NA	0.163572427785064	0.240762725714795	-0.126492013741812	6.65864732514964e-05	0.000130173356065871	0.667883601243408	0.262668694075599	0.463402507703975	-0.10962255388656
MGP_C57BL6NJ_G0001735	NA	0.163572427785064	0.240762725714795	-0.126492013741812	6.65864732514964e-05	0.000130173356065871	0.667883601243408	0.364784157644872	0.463402507703975	-0.0912916903645033
MGP_C57BL6NJ_G0001736	NA	0.363263801845957	0.443841493175862	-0.0974490216311588	0.000121428206908165	0.000208805077821684	0.605932859874905	0.485620675267453	0.564027608282458	-0.0743396154113295
MGP_C57BL6NJ_G0001737	NA	0.163572427785064	0.240762725714795	-0.126492013741812	6.65864732514964e-05	0.000130173356065871	0.667883601243408	0.364784157644872	0.463402507703975	-0.0912916903645033
MGP_C57BL6NJ_G0001738	NA	0.163572427785064	0.240762725714795	-0.126492013741812	6.65864732514964e-05	0.000130173356065871	0.667883601243408	0.364784157644872	0.463402507703975	-0.0912916903645033
MGP_C57BL6NJ_G0001739	NA	0.163572427785064	0.240762725714795	-0.126492013741812	6.65864732514964e-05	0.000130173356065871	0.667883601243408	0.364784157644872	0.463402507703975	-0.0912916903645033
MGP_C57BL6NJ_G0001740	NA	0.163572427785064	0.240762725714795	-0.126492013741812	6.65864732514964e-05	0.000130173356065871	0.667883601243408	0.364784157644872	0.463402507703975	-0.0912916903645033
MGP_C57BL6NJ_G0001741	NA	0.163572427785064	0.240762725714795	-0.126492013741812	6.65864732514964e-05	0.000130173356065871	0.667883601243408	0.364784157644872	0.463402507703975	-0.0912916903645033
MGP_C57BL6NJ_G0001742	NA	0.13898477021382	0.240762725714795	-0.129287847299248	2.80077309943438e-05	0.000130173356065871	0.667627167702408	0.262668694075599	0.463402507703975	-0.10962255388656
MGP_C57BL6NJ_G0001743	NA	0.918469280510972	0.936215388192852	0.011428367507386	1.95935486865738e-05	0.000130173356065871	0.661524027848603	0.00237168655769019	0.0158254915508027	0.438118447237956
MGP_C57BL6NJ_G0001744	NA	0.24053605228889	0.324203082125128	-0.119526151738867	8.34197998408283e-05	0.000154379408027132	0.659496234038678	0.55263551372759	0.624633160276753	-0.0569420671299746
MGP_C57BL6NJ_G0001745	NA	0.137960999074647	0.240762725714795	-0.139750519767598	0.0865084314331661	0.100444611007454	-0.216431165138356	0.00148008653136923	0.0106864223787212	-0.463377587656363
MGP_C57BL6NJ_G0001746	NA	0.584003038941536	0.652248087925111	-0.0766069838349127	0.000554338873610857	0.000822977555407319	0.719217246060448	0.501026197955634	0.578487207320972	-0.101823801332981
MGP_C57BL6NJ_G0001747	NA	0.0218754094710644	0.137421843936462	-0.251637284897823	0.00667064769496895	0.00871182179738588	-0.326228536113758	0.00773334957723251	0.0422989794350215	-0.360514290788052
MGP_C57BL6NJ_G0001748	NA	0.181910251845591	0.261901242854361	-0.13197138765124	0.441391410914618	0.469518902921135	0.0837616799014778	0.289375663719163	0.463402507703975	0.100977789065325
MGP_C57BL6NJ_G0001749	NA	0.12725602199598	0.240762725714795	-0.149472636102072	6.93499069497695e-05	0.000132969726878542	0.630858941496124	0.364784157644872	0.463402507703975	-0.0912916903645033
MGP_C57BL6NJ_G0001750	NA	0.0763012019456688	0.240762725714795	-0.174693162133007	0.000158188818405352	0.00026059589810417	0.608978093302912	0.374651181248656	0.471708574975522	-0.0906780049173806
MGP_C57BL6NJ_G0001751	NA	0.935337731417022	0.949781941788035	-0.00735142310583464	0.000668747193050755	0.000982009625640722	0.601789418904049	0.503772659677094	0.581047336743141	-0.0678942141167547
MGP_C57BL6NJ_G0001752	NA	0.29714558842332	0.378671966493013	-0.0962703990046834	0.000161299559614393	0.000264575054938044	0.585502805862525	0.408769180693718	0.506350393916561	-0.0772087432680014
MGP_C57BL6NJ_G0001753	NA	0.113168221193282	0.240762725714795	-0.154860536651216	3.49695665448747e-05	0.000130173356065871	0.720189653938631	0.567351394311292	0.637008995219276	-0.0568113834949994
MGP_C57BL6NJ_G0001754	NA	0.144904991399504	0.240762725714795	-0.126562061355389	3.56967911068312e-05	0.000130173356065871	0.698796614427393	0.262668694075599	0.463402507703975	-0.10962255388656
MGP_C57BL6NJ_G0001755	NA	0.354593871900928	0.4357747780722	-0.083769135419326	6.65864732514964e-05	0.000130173356065871	0.667883601243408	0.26224579232145	0.463402507703975	-0.109729111826402
MGP_C57BL6NJ_G0001756	NA	0.0231005879655302	0.142129774692506	-0.3378599369336	0.00190059909293897	0.00263196822193999	0.577127169404247	0.111872153513054	0.378121097406953	-0.189343907778171
MGP_C57BL6NJ_G0001757	NA	0.2255210652057	0.309514290497608	-0.106178438540495	5.9011014897956e-05	0.000130173356065871	0.684016601879051	0.45760945747636	0.545049637199805	-0.0746524963221599
MGP_C57BL6NJ_G0001758	NA	0.0171808623802161	0.116333976555567	0.271567282446556	0.000854835605122334	0.00123696978499745	0.442038359778034	0.183972639790269	0.463402507703975	0.181908159323549
MGP_C57BL6NJ_G0001759	NA	0.232103912426402	0.314689524568126	0.124945705697331	0.00390931638415289	0.00523224045592168	0.567966549197925	0.003951655327187	0.024231748579738	0.291281277635359
MGP_C57BL6NJ_G0001760	NA	0.416578018525	0.496033691467866	-0.160883599180111	0.750158247906715	0.769711470157598	0.0339248880511374	0.352861737543602	0.463402507703975	0.0999089588424126
MGP_C57BL6NJ_G0001761	NA	0.163572427785064	0.240762725714795	-0.126492013741812	6.65864732514964e-05	0.000130173356065871	0.667883601243408	0.364784157644872	0.463402507703975	-0.0912916903645033
MGP_C57BL6NJ_G0001762	NA	0.254351229651561	0.336068431230396	-0.108756200768904	6.65864732514964e-05	0.000130173356065871	0.667883601243408	0.364784157644872	0.463402507703975	-0.0912916903645033
MGP_C57BL6NJ_G0001763	NA	0.80535364523478	0.843079595450959	-0.022095218681964	3.10472323605843e-06	7.01455804465605e-05	0.819883954704837	0.173277959622553	0.463402507703975	0.153771444151113
MGP_C57BL6NJ_G0001764	NA	0.178920842632621	0.258648206749193	-0.129487457633494	5.89674759240764e-05	0.000130173356065871	0.68417434242835	0.291451830020769	0.463402507703975	-0.111312021279269
MGP_C57BL6NJ_G0001765	NA	0.676690444518289	0.7329980811378	-0.039737375829143	1.9004297117683e-05	0.000130173356065871	0.659461773389129	0.818038539094596	0.851866966708998	-0.022762564796763
MGP_C57BL6NJ_G0001766	NA	0.917890791470953	0.935672136548312	0.0134651531876607	0.000113151890048725	0.000196128351975219	0.577648962512253	0.394659622436878	0.493042591721589	-0.0978350378653367
MGP_C57BL6NJ_G0001767	NA	0.527011173805328	0.599279992525873	-0.0733344949937148	0.123859353057043	0.141305494616919	0.222383431839932	0.138832255956868	0.448005323852054	-0.168754514482667
MGP_C57BL6NJ_G0001768	NA	0.171361393714807	0.249980093621235	-0.133917988014923	6.99399440227919e-05	0.000133472912102651	0.701624559224122	0.364784157644872	0.463402507703975	-0.0912916903645033
MGP_C57BL6NJ_G0001769	NA	0.0198062829033648	0.128266436886162	0.291351498819197	7.0921545475318e-05	0.000134446365348916	0.823655222949458	2.77770180520659e-05	0.000449784125644505	0.692694942173442
MGP_C57BL6NJ_G0001770	NA	0.270850871354794	0.350753371988907	-0.0909681822900605	0.000854370174408003	0.00123638336059881	0.493656815204036	0.0285541480032652	0.124165677757929	-0.277322250609237
MGP_C57BL6NJ_G0001771	NA	0.103469127165124	0.240762725714795	-0.211566280450785	0.353070881301441	0.380704045989539	0.153165358493977	0.013232200797611	0.0657959777591555	-0.28949778958643
MGP_C57BL6NJ_G0001772	NA	0.163572427785064	0.240762725714795	-0.126492013741812	6.65864732514964e-05	0.000130173356065871	0.667883601243408	0.364784157644872	0.463402507703975	-0.0912916903645033
MGP_C57BL6NJ_G0001773	NA	0.0483738857818182	0.236655352787319	-0.300626452940488	0.000810664834192608	0.00117707365357595	0.553765804247462	0.16260286533545	0.463402507703975	-0.156243713279676
MGP_C57BL6NJ_G0001774	NA	0.0282265440245837	0.162902159777884	-0.20565455040433	2.18747293083915e-05	0.000130173356065871	0.734752311976275	0.208350429663299	0.463402507703975	-0.110286242842406
MGP_C57BL6NJ_G0001775	NA	0.116221495201732	0.240762725714795	-0.236119060332011	3.20944387035772e-05	0.000130173356065871	0.683361503191705	0.263526458885376	0.463402507703975	-0.116685062769438
MGP_C57BL6NJ_G0001776	NA	0.530350362025497	0.60251026477296	-0.0858815714710361	0.00072659227156354	0.0010621691951925	0.531008684281684	0.484413338548845	0.564027608282458	-0.0791159529477659
MGP_C57BL6NJ_G0001777	NA	0.22428004189979	0.309514290497608	-0.097640451167308	0.000197065858298541	0.000316372341829568	0.560652843217702	0.0232181079961477	0.10528462808316	-0.29499771505842
MGP_C57BL6NJ_G0001778	NA	0.196136280992972	0.278888177396266	-0.139231949980632	5.91041159219017e-05	0.000130173356065871	0.717757559859765	0.461296846024859	0.545049637199805	-0.0734505775373429
MGP_C57BL6NJ_G0001779	NA	0.202584549223848	0.286152851673912	-0.139745275408154	0.00252596384821901	0.00345042665260442	0.520419851378861	0.591505895200029	0.657533616404553	-0.0520284554348047
MGP_C57BL6NJ_G0001780	NA	0.923573180684919	0.940368332547336	-0.00961744396433619	0.000171335693275908	0.000279021357844349	0.791822440659023	0.00427060996386297	0.0257916508465494	0.484985314392727
MGP_C57BL6NJ_G0001781	NA	0.0252934767971175	0.151484409200108	0.247019792023413	0.0437618569059578	0.0524935358939945	0.26677644310917	0.600213589656977	0.665394494269367	-0.0647960818573046
MGP_C57BL6NJ_G0001782	NA	0.445191900529345	0.524076982499914	-0.0766888798484682	8.32340640369087e-06	0.000130173356065871	0.689288121854307	0.471833414262419	0.554121787333332	-0.0685898201715637
MGP_C57BL6NJ_G0001783	NA	0.348399524325735	0.429871960226214	-0.0882468987060271	3.39257853124882e-06	7.43995730516182e-05	0.945905278209076	0.529821114588222	0.605608787512715	0.0578208886413556
MGP_C57BL6NJ_G0001784	NA	0.0247901815311229	0.149253162962871	-0.229265230788597	0.000241639095803014	0.000380818083942327	0.584176399169803	0.103675423706552	0.356439526372871	-0.162241755755095
MGP_C57BL6NJ_G0001785	NA	0.863610664369869	0.891507560061503	-0.0153616546927608	0.406048576217582	0.434081063829929	-0.120637105058593	0.121270689360015	0.402573628483728	-0.148740947808979
MGP_C57BL6NJ_G0001786	NA	0.638818360052388	0.699366476013559	-0.0382720087818912	0.0116595649906243	0.0148497936785573	0.369107497394278	0.76494456798769	0.808479758013325	-0.0379166015958626
MGP_C57BL6NJ_G0001787	NA	0.128882144854399	0.240762725714795	-0.139236639320701	6.65864732514964e-05	0.000130173356065871	0.667883601243408	0.438998073810491	0.532103575750303	-0.0741949466194407
MGP_C57BL6NJ_G0001788	NA	0.0799458875154534	0.240762725714795	-0.175174111852533	6.65864732514964e-05	0.000130173356065871	0.667883601243408	0.586035410027757	0.652337411861071	-0.0577004213689862
MGP_C57BL6NJ_G0001789	NA	0.163572427785064	0.240762725714795	-0.126492013741812	6.65864732514964e-05	0.000130173356065871	0.667883601243408	0.364784157644872	0.463402507703975	-0.0912916903645033
MGP_C57BL6NJ_G0001790	NA	0.529747268975639	0.601908308352	0.0673145823289309	0.000198836605666614	0.00031889123836413	0.672962442229562	0.402670787119363	0.500243684841584	0.0880141310511605
MGP_C57BL6NJ_G0001791	NA	0.652352012065552	0.711491484829436	0.0345045345218487	1.88276476383187e-05	0.000130173356065871	0.70016905442705	0.401759140340467	0.499277151211738	-0.099527582379605
MGP_C57BL6NJ_G0001792	NA	0.294494772094553	0.375724936320931	0.15007828200806	0.909072174914565	0.917376038611759	-0.0203636745884066	0.349598670505322	0.463402507703975	-0.150753093107535
MGP_C57BL6NJ_G0001793	NA	0.905241959525388	0.92574038397031	-0.010999811610097	0.0040871023361146	0.00545810244710801	0.490865044835662	0.695351187377113	0.748442597430279	-0.0374300293820546
MGP_C57BL6NJ_G0001794	NA	0.163572427785064	0.240762725714795	-0.126492013741812	6.65864732514964e-05	0.000130173356065871	0.667883601243408	0.364784157644872	0.463402507703975	-0.0912916903645033
MGP_C57BL6NJ_G0001795	NA	0.163572427785064	0.240762725714795	-0.126492013741812	6.65864732514964e-05	0.000130173356065871	0.667883601243408	0.240924210707379	0.463402507703975	-0.124961060282296
MGP_C57BL6NJ_G0001796	NA	0.354593871900928	0.4357747780722	-0.083769135419326	3.90281722246929e-05	0.000130173356065871	0.665485426270746	0.364784157644872	0.463402507703975	-0.0912916903645033
MGP_C57BL6NJ_G0001797	NA	0.163572427785064	0.240762725714795	-0.126492013741812	6.65864732514964e-05	0.000130173356065871	0.667883601243408	0.364784157644872	0.463402507703975	-0.0912916903645033
MGP_C57BL6NJ_G0001798	NA	0.508834147589251	0.582803070245407	-0.0679746367690005	2.78806362390438e-06	6.52140300236759e-05	0.850826382813702	0.370000815925446	0.468292431156664	0.0962444302272119
MGP_C57BL6NJ_G0001799	NA	0.414811113331174	0.494287811318718	-0.0739951345085337	0.000434262196289863	0.000653923255200224	0.552242980154156	0.209970306310121	0.463402507703975	0.188146524427596
MGP_C57BL6NJ_G0001800	NA	0.163572427785064	0.240762725714795	-0.126492013741812	5.9011014897956e-05	0.000130173356065871	0.684016601879051	0.523193693781098	0.599333572118457	0.0746493168780515
MGP_C57BL6NJ_G0001801	NA	0.954566233861704	0.965039199847838	0.00498789450352965	0.000118314446443029	0.000204121103457839	0.628202602239583	0.644726838064953	0.705778564380038	-0.0426116760830504
MGP_C57BL6NJ_G0001802	NA	0.198390923387294	0.281302504086656	-0.13454804603893	0.000124718441301526	0.000211487840388014	0.649094261351223	0.287636142431791	0.463402507703975	-0.109239361131506
MGP_C57BL6NJ_G0001803	NA	0.20024674163674	0.28350352559753	-0.211221130511798	0.1340709280837	0.152354843950112	0.267214815939238	0.135594150001641	0.439715361999323	0.149808858467082
MGP_C57BL6NJ_G0001804	NA	0.145343572806648	0.240762725714795	-0.144602502018979	3.598177781925e-05	0.000130173356065871	0.664501960571862	0.262517965451796	0.463402507703975	-0.126611457303432
MGP_C57BL6NJ_G0001805	NA	0.171361393714807	0.249980093621235	-0.133917988014923	6.65864732514964e-05	0.000130173356065871	0.667883601243408	0.485620675267453	0.564027608282458	-0.0743396154113295
MGP_C57BL6NJ_G0001806	NA	0.820234387295392	0.855389073657093	-0.0230921788016208	0.284804203034397	0.311069134719872	0.131308946960809	0.0225845012782303	0.102876884175508	-0.291523258206451
MGP_C57BL6NJ_G0001807	NA	0.117091942506204	0.240762725714795	-0.184603501482242	0.0414341415092347	0.0498264495568404	0.27092699865125	0.590527475767314	0.656590760013238	0.0735315432473087
MGP_C57BL6NJ_G0001808	NA	0.163572427785064	0.240762725714795	-0.126492013741812	6.59776223763939e-05	0.000130173356065871	0.648896387935083	0.364784157644872	0.463402507703975	-0.0912916903645033
MGP_C57BL6NJ_G0001809	NA	0.200522284446527	0.283610294383416	-0.127122071765819	9.99697696698078e-05	0.000176003839443092	0.609883627093888	0.586035410027757	0.652337411861071	-0.0577004213689862
MGP_C57BL6NJ_G0001810	NA	0.163572427785064	0.240762725714795	-0.126492013741812	6.65864732514964e-05	0.000130173356065871	0.667883601243408	0.364784157644872	0.463402507703975	-0.0912916903645033
MGP_C57BL6NJ_G0001811	NA	0.260577298645559	0.342499927797247	-0.106645083496721	0.000661218765915895	0.000971718491787789	0.637040807495436	0.488157461705567	0.566221873605421	-0.0764795306855849
MGP_C57BL6NJ_G0001812	NA	0.267467968656753	0.347171091778364	-0.104082710620643	6.65864732514964e-05	0.000130173356065871	0.667883601243408	0.364784157644872	0.463402507703975	-0.0912916903645033
MGP_C57BL6NJ_G0001813	NA	0.163572427785064	0.240762725714795	-0.126492013741812	6.65864732514964e-05	0.000130173356065871	0.667883601243408	0.364784157644872	0.463402507703975	-0.0912916903645033
MGP_C57BL6NJ_G0001814	NA	0.168701423440599	0.246879692309878	-0.149446095739505	9.15206364730468e-05	0.000164973182908584	0.71125166153537	0.723005549623067	0.771875803944907	-0.02754360767383
MGP_C57BL6NJ_G0001815	NA	0.171361393714807	0.249980093621235	-0.133917988014923	6.65864732514964e-05	0.000130173356065871	0.667883601243408	0.364784157644872	0.463402507703975	-0.0912916903645033
MGP_C57BL6NJ_G0001816	NA	0.163572427785064	0.240762725714795	-0.126492013741812	6.65864732514964e-05	0.000130173356065871	0.667883601243408	0.364784157644872	0.463402507703975	-0.0912916903645033
MGP_C57BL6NJ_G0001817	NA	0.111782714484194	0.240762725714795	-0.145419467189711	0.0003677447670885	0.000560537300387066	0.570143994389938	0.26224579232145	0.463402507703975	-0.109729111826402
MGP_C57BL6NJ_G0001818	NA	0.163572427785064	0.240762725714795	-0.126492013741812	6.65864732514964e-05	0.000130173356065871	0.667883601243408	0.364784157644872	0.463402507703975	-0.0912916903645033
MGP_C57BL6NJ_G0001819	NA	0.12725602199598	0.240762725714795	-0.149472636102072	0.000129951921011697	0.000218959210275008	0.666272448872226	0.282871043445103	0.463402507703975	-0.110114582654881
MGP_C57BL6NJ_G0001820	NA	0.342755045009071	0.424144656660419	-0.0836644611364611	6.65864732514964e-05	0.000130173356065871	0.667883601243408	0.262668694075599	0.463402507703975	-0.10962255388656
MGP_C57BL6NJ_G0001821	NA	0.102487578040074	0.240762725714795	-0.157339534032246	6.31792703537203e-05	0.000130173356065871	0.678574331439167	0.0230652227944628	0.10467220198587	-0.244656010101531
MGP_C57BL6NJ_G0001822	NA	0.2255210652057	0.309514290497608	-0.106178438540495	9.04458372210674e-05	0.000163458776265357	0.646754646503421	0.461296846024859	0.545049637199805	-0.0734505775373429
MGP_C57BL6NJ_G0001823	NA	0.163572427785064	0.240762725714795	-0.126492013741812	9.04458372210674e-05	0.000163458776265357	0.646754646503421	0.461296846024859	0.545049637199805	-0.0734505775373429
MGP_C57BL6NJ_G0001824	NA	0.269028243992361	0.348887779847083	-0.121262022280957	0.036237296986898	0.0438361108606996	0.331186626145009	0.962318319724616	0.969573423878224	-0.00386164563178571
MGP_C57BL6NJ_G0001825	NA	0.254351229651561	0.336068431230396	-0.108756200768904	6.99399440227919e-05	0.000133472912102651	0.701624559224122	0.45760945747636	0.545049637199805	-0.0746524963221599
MGP_C57BL6NJ_G0001826	NA	0.000228523008564035	0.00588446747052391	0.726675355717212	3.54838097432085e-07	1.58720316959612e-05	1.3174439007495	4.74072194765674e-05	0.000675350683600637	0.710902357563868
MGP_C57BL6NJ_G0001827	NA	0.00321275632130386	0.0357333278854194	-0.345366044787219	0.0133525672345936	0.016891385958694	-0.39114740335192	0.0241268331289784	0.108495509476051	-0.285506333053598
MGP_C57BL6NJ_G0001828	NA	0.49818631553295	0.57297072760355	-0.0725931674931023	6.65864732514964e-05	0.000130173356065871	0.667883601243408	0.694301010023813	0.747796960163237	-0.0394017588391064
MGP_C57BL6NJ_G0001829	NA	0.163572427785064	0.240762725714795	-0.126492013741812	6.65864732514964e-05	0.000130173356065871	0.667883601243408	0.364784157644872	0.463402507703975	-0.0912916903645033
MGP_C57BL6NJ_G0001830	NA	0.174596847715776	0.253852920490174	-0.128681569430433	2.34764324478895e-05	0.000130173356065871	0.718189541516564	0.0756504997229568	0.277380049300637	-0.182262086669861
MGP_C57BL6NJ_G0001831	NA	0.863006292272932	0.89099556834499	0.0160356076797275	2.0366324649329e-05	0.000130173356065871	0.820558936411099	0.195580064725972	0.463402507703975	0.159197135091176
MGP_C57BL6NJ_G0001832	NA	0.648780482447347	0.708525572381328	-0.0618869969964063	0.000166055162885516	0.000271422226031343	0.675895868141219	0.1616215698091	0.463402507703975	0.11829589200696
MGP_C57BL6NJ_G0001833	NA	0.0856297973926965	0.240762725714795	-0.175244428228409	0.00112059164304791	0.00159518374625355	0.394090378412463	0.282798040021863	0.463402507703975	-0.109778782093002
MGP_C57BL6NJ_G0001834	NA	0.0223143473002374	0.138989501515286	-0.217754307591283	7.9199252391073e-05	0.000147592240308163	0.662887647139064	0.150610524459392	0.463402507703975	-0.136236564773789
MGP_C57BL6NJ_G0001835	NA	0.0748648226797435	0.240762725714795	-0.202428858512602	0.0119475634629244	0.0151977533625048	0.362081934026516	0.64848678210754	0.709195595526053	-0.054181230963763
MGP_C57BL6NJ_G0001836	NA	0.489712850061879	0.565174815501426	-0.0516072975494824	0.00616434812475385	0.00807883841070888	0.429335321590177	0.688552064073184	0.742968051493046	0.0409135649644501
MGP_C57BL6NJ_G0001837	NA	0.696703850674019	0.749932900763493	-0.0605487402428652	0.017912679914396	0.0223430073583201	0.263268840787717	0.0200324955403794	0.092993953374333	0.349972485877102
MGP_C57BL6NJ_G0001838	NA	0.0935485759087693	0.240762725714795	-0.162276000465877	0.000105435116837702	0.000184260375773049	0.679306513692945	0.438998073810491	0.532103575750303	-0.0741949466194407
MGP_C57BL6NJ_G0001839	NA	0.51001886069921	0.583915899213156	0.0623151386059128	5.56858984861774e-05	0.000130173356065871	0.724777360344857	0.0181573619470633	0.0856286766201996	0.25086116898023
MGP_C57BL6NJ_G0001840	NA	0.61392730771126	0.678879875286147	-0.0437818570473774	9.31212864361022e-07	3.07143299250762e-05	0.845226073920471	0.146127750249221	0.463402507703975	-0.130988798160371
MGP_C57BL6NJ_G0001841	NA	0.991452745897784	0.993774139610283	0.00112475424282884	2.6956698218388e-05	0.000130173356065871	0.848118636242453	0.304299896433617	0.463402507703975	0.0944919330046367
MGP_C57BL6NJ_G0001842	NA	0.163572427785064	0.240762725714795	-0.126492013741812	5.83728029192263e-05	0.000130173356065871	0.701565999099262	0.699694661527617	0.751911500269343	-0.0416401567561601
MGP_C57BL6NJ_G0001843	NA	0.455987819684535	0.534138964359119	-0.124610608947182	0.675296573371566	0.698127519328132	0.047173401112976	0.0282251115006271	0.123020117366213	-0.347950751737081
MGP_C57BL6NJ_G0001844	NA	0.196531376921948	0.279089495416769	-0.131736823129164	9.82133965458474e-05	0.000173348280658286	0.646908286841171	0.461296846024859	0.545049637199805	-0.0734505775373429
MGP_C57BL6NJ_G0001845	NA	0.497592628017888	0.572416073720116	-0.145055761014134	0.0969658171112462	0.111932031510052	-0.240589168598936	0.000110274458277207	0.00130754455043807	-0.585931855145981
MGP_C57BL6NJ_G0001846	NA	0.00520993155814795	0.0501977554569914	-0.260763376049572	0.000221263353802335	0.000351865497473766	0.61954928963307	0.208912774805547	0.463402507703975	-0.130555429753691
MGP_C57BL6NJ_G0001847	NA	0.391813521208081	0.471146100625816	-0.0857104497419086	3.12159079916806e-05	0.000130173356065871	0.703792568531737	0.438998073810491	0.532103575750303	-0.0741949466194407
MGP_C57BL6NJ_G0001848	NA	0.359729988561088	0.440361710350739	-0.0789909709882002	9.82133965458474e-05	0.000173348280658286	0.646908286841171	0.438998073810491	0.532103575750303	-0.0741949466194407
MGP_C57BL6NJ_G0001849	NA	0.262457856343559	0.344530952251933	-0.150477041964083	9.57513214562933e-05	0.000171920663108449	0.617011815743423	0.948019349633109	0.958184776859199	0.00604448827644977
MGP_C57BL6NJ_G0001850	NA	0.133548004832551	0.240762725714795	-0.118128748265067	3.94909825712475e-05	0.000130173356065871	0.662846575122292	0.292082856069229	0.463402507703975	-0.108519117744541
MGP_C57BL6NJ_G0001851	NA	0.215836623184817	0.301124951727141	0.122151675432408	3.01508933262156e-05	0.000130173356065871	0.651599811883098	0.484026620597663	0.564027608282458	-0.0785349503375357
MGP_C57BL6NJ_G0001852	NA	0.163572427785064	0.240762725714795	-0.126492013741812	6.65864732514964e-05	0.000130173356065871	0.667883601243408	0.364784157644872	0.463402507703975	-0.0912916903645033
MGP_C57BL6NJ_G0001853	NA	0.19342062261183	0.27571999054729	-0.117466820398749	0.000140037121440186	0.000233624485663201	0.674922836945852	0.871897291323466	0.897716722573481	-0.0172224122908139
MGP_C57BL6NJ_G0001854	NA	0.93763958624462	0.951602066377615	0.00798539209549402	9.66095598878867e-05	0.000172767202589638	0.72998224178804	0.402107022473182	0.499649038597701	-0.0908657571297119
MGP_C57BL6NJ_G0001855	NA	0.0137567676759321	0.0992036991012074	0.361119044202027	0.00039703086428292	0.000601850814408733	0.610697854740056	0.000204772402542537	0.00214945155364365	0.592484571154785
MGP_C57BL6NJ_G0001856	NA	0.418582956341595	0.498041097082157	-0.0914872841184319	0.0668050619248919	0.0785727099172138	0.213829892837069	2.20702588300181e-05	0.000374957183603661	-0.563933666344895
MGP_C57BL6NJ_G0001857	NA	0.979965946128437	0.9848064674909	0.00234337940778027	2.26031555684678e-05	0.000130173356065871	0.762345670510341	0.337363759367638	0.463402507703975	-0.0802102451510042
MGP_C57BL6NJ_G0001858	NA	0.916400162088594	0.93450032161373	0.00908226505704703	1.83630915545124e-05	0.000130173356065871	0.801639612049849	0.432435576326904	0.530644199346296	-0.0751767260826578
MGP_C57BL6NJ_G0001859	NA	0.163572427785064	0.240762725714795	-0.126492013741812	6.65864732514964e-05	0.000130173356065871	0.667883601243408	0.364784157644872	0.463402507703975	-0.0912916903645033
MGP_C57BL6NJ_G0001860	NA	0.163572427785064	0.240762725714795	-0.126492013741812	6.65864732514964e-05	0.000130173356065871	0.667883601243408	0.364784157644872	0.463402507703975	-0.0912916903645033
MGP_C57BL6NJ_G0001861	NA	0.254351229651561	0.336068431230396	-0.108756200768904	6.65864732514964e-05	0.000130173356065871	0.667883601243408	0.364784157644872	0.463402507703975	-0.0912916903645033
MGP_C57BL6NJ_G0001862	NA	0.316164990728276	0.397961182969677	-0.08619991799769	0.000216017983719656	0.000343936582865594	0.645977255846748	0.522071759306622	0.598265150495615	-0.0671800326868487
MGP_C57BL6NJ_G0001863	NA	0.163572427785064	0.240762725714795	-0.126492013741812	6.65864732514964e-05	0.000130173356065871	0.667883601243408	0.364784157644872	0.463402507703975	-0.0912916903645033
MGP_C57BL6NJ_G0001864	NA	0.163572427785064	0.240762725714795	-0.126492013741812	6.65864732514964e-05	0.000130173356065871	0.667883601243408	0.364784157644872	0.463402507703975	-0.0912916903645033
MGP_C57BL6NJ_G0001865	NA	0.163572427785064	0.240762725714795	-0.126492013741812	6.65864732514964e-05	0.000130173356065871	0.667883601243408	0.364784157644872	0.463402507703975	-0.0912916903645033
MGP_C57BL6NJ_G0001866	NA	0.124230623239353	0.240762725714795	0.13464287948318	1.21782980038582e-06	3.7100927580768e-05	0.919589630780451	0.0862412258175846	0.307767945243598	0.149739815096417
MGP_C57BL6NJ_G0001867	NA	0.113168221193282	0.240762725714795	-0.154860536651216	0.000102993942739218	0.000180639384805123	0.680669421857054	0.485620675267453	0.564027608282458	-0.0743396154113295
MGP_C57BL6NJ_G0001868	NA	0.39036956993957	0.469602148985936	0.113462937544027	4.09379176582632e-05	0.000130173356065871	0.944432499130774	0.130430225401205	0.426333490281821	0.179459720553872
MGP_C57BL6NJ_G0001869	NA	0.0857396872763408	0.240762725714795	0.360590935318833	0.261687646798561	0.287294363960048	0.156440405861816	1.17885304563189e-05	0.000232584366857099	0.765879707229265
MGP_C57BL6NJ_G0001870	NA	0.163572427785064	0.240762725714795	-0.126492013741812	5.9011014897956e-05	0.000130173356065871	0.684016601879051	0.292082856069229	0.463402507703975	-0.108519117744541
MGP_C57BL6NJ_G0001871	NA	0.800538046957645	0.839149928985828	-0.0250025149600433	0.000204885687594842	0.000327935949624553	0.621743736881389	0.641570483294232	0.702866263747049	-0.0496213216561794
MGP_C57BL6NJ_G0001872	NA	0.209684116889233	0.294091562466597	-0.122332244660365	8.00963023538843e-05	0.000149000440785695	0.624550731501994	0.317930068518795	0.463402507703975	-0.0938342868661565
MGP_C57BL6NJ_G0001873	NA	0.652796649229581	0.711884181849884	-0.0808658809685401	5.38542877504997e-05	0.000130173356065871	0.818315390208641	0.332811345015004	0.463402507703975	0.102758357572433
MGP_C57BL6NJ_G0001874	NA	0.140247964700109	0.240762725714795	-0.176131473178459	6.37281326396988e-05	0.000130173356065871	0.656013757791963	0.566826111614074	0.637008995219276	-0.0651169506907884
MGP_C57BL6NJ_G0001875	NA	0.163572427785064	0.240762725714795	-0.126492013741812	6.65864732514964e-05	0.000130173356065871	0.667883601243408	0.364784157644872	0.463402507703975	-0.0912916903645033
MGP_C57BL6NJ_G0001876	NA	0.255910898457226	0.337814222654309	-0.110653838283831	5.53550748145952e-05	0.000130173356065871	0.717533314682089	0.461296846024859	0.545049637199805	-0.0734505775373429
MGP_C57BL6NJ_G0001877	NA	0.134670435703028	0.240762725714795	-0.13456314917244	9.82133965458474e-05	0.000173348280658286	0.646908286841171	0.364784157644872	0.463402507703975	-0.0912916903645033
MGP_C57BL6NJ_G0001878	NA	0.307473929654611	0.389635104900113	-0.086539777540791	9.04458372210674e-05	0.000163458776265357	0.646754646503421	0.364784157644872	0.463402507703975	-0.0912916903645033
MGP_C57BL6NJ_G0001879	NA	0.196531376921948	0.279089495416769	-0.131736823129164	6.65864732514964e-05	0.000130173356065871	0.667883601243408	0.364784157644872	0.463402507703975	-0.0912916903645033
MGP_C57BL6NJ_G0001880	NA	0.12725602199598	0.240762725714795	-0.149472636102072	6.65864732514964e-05	0.000130173356065871	0.667883601243408	0.26224579232145	0.463402507703975	-0.109729111826402
MGP_C57BL6NJ_G0001881	NA	0.163572427785064	0.240762725714795	-0.126492013741812	6.78696796527026e-05	0.000130766067730291	0.684446371703118	0.438998073810491	0.532103575750303	-0.0741949466194407
MGP_C57BL6NJ_G0001882	NA	0.365019687645326	0.445060645082774	-0.0918518061085676	6.65864732514964e-05	0.000130173356065871	0.667883601243408	0.364784157644872	0.463402507703975	-0.0912916903645033
MGP_C57BL6NJ_G0001883	NA	0.0195043754153236	0.127011775700135	-0.237086804890141	2.40573250398256e-05	0.000130173356065871	0.618136383691862	0.371519566026709	0.469073413364045	-0.0926704789333861
MGP_C57BL6NJ_G0001884	NA	0.0690983367333322	0.240762725714795	-0.19725406259923	7.56466266479775e-05	0.000142209844716707	0.678329807009252	0.570953271504447	0.639705643598363	-0.0578311050039614
MGP_C57BL6NJ_G0001885	NA	0.254351229651561	0.336068431230396	-0.108756200768904	9.63661099510616e-05	0.000172557100808626	0.627921073532847	0.317799648370013	0.463402507703975	-0.0925258101414973
MGP_C57BL6NJ_G0001886	NA	0.318697543056655	0.400694861168028	-0.114137452819512	0.000501398382540395	0.000748355523052936	0.587367618181516	0.419977948006116	0.517831260064425	-0.0720221468887412
MGP_C57BL6NJ_G0001887	NA	0.0799458875154534	0.240762725714795	-0.175174111852533	0.000228986612191011	0.000363163771127002	0.647798247300196	0.292082856069229	0.463402507703975	-0.108519117744541
MGP_C57BL6NJ_G0001888	NA	0.19857727072458	0.281508454465955	-0.129789118924762	0.000134487840721045	0.000225713512888993	0.641673864398265	0.282871043445103	0.463402507703975	-0.110114582654881
MGP_C57BL6NJ_G0001889	NA	0.105775391052331	0.240762725714795	-0.151653800987832	6.65864732514964e-05	0.000130173356065871	0.667883601243408	0.291451830020769	0.463402507703975	-0.111312021279269
MGP_C57BL6NJ_G0001890	NA	0.192031128800476	0.27409103949964	-0.122946913332041	0.000124444112784747	0.000211487840388014	0.647285235563902	0.508050109201335	0.585250686408661	-0.058853861019728
MGP_C57BL6NJ_G0001891	NA	0.34991563232123	0.431431739514748	-0.101503899563374	0.000194922880728295	0.000313286884211605	0.610880736068525	0.397906074164773	0.495778132729495	-0.0755892596314449
MGP_C57BL6NJ_G0001892	NA	0.058097924598107	0.240762725714795	-0.198154734212793	2.88319669264554e-05	0.000130173356065871	0.686614381010733	0.200990166448573	0.463402507703975	-0.127570224653563
MGP_C57BL6NJ_G0001893	NA	0.0938494226700878	0.240762725714795	-0.14304831170331	0.000170805989217335	0.000278374687131934	0.637582913498275	0.302836491387843	0.463402507703975	-0.095509937908254
MGP_C57BL6NJ_G0001894	NA	0.163572427785064	0.240762725714795	-0.126492013741812	6.65864732514964e-05	0.000130173356065871	0.667883601243408	0.292082856069229	0.463402507703975	-0.108519117744541
MGP_C57BL6NJ_G0001895	NA	0.174674783773621	0.253912336896735	-0.12713338059448	6.99399440227919e-05	0.000133472912102651	0.701624559224122	0.282871043445103	0.463402507703975	-0.110114582654881
MGP_C57BL6NJ_G0001896	NA	0.463192128791542	0.541100842739535	-0.0629311505715886	6.59776223763939e-05	0.000130173356065871	0.648896387935083	0.395625890033641	0.493388560354105	-0.0922872861783321
MGP_C57BL6NJ_G0001897	NA	0.0708602362632786	0.240762725714795	-0.154861335021426	5.7235644153678e-05	0.000130173356065871	0.684334901260822	0.189488305346072	0.463402507703975	-0.127066657608055
MGP_C57BL6NJ_G0001898	NA	0.163572427785064	0.240762725714795	-0.126492013741812	6.65864732514964e-05	0.000130173356065871	0.667883601243408	0.339811185854654	0.463402507703975	-0.0929833598442166
MGP_C57BL6NJ_G0001899	NA	0.382326898069807	0.461629653905305	0.226986608237443	0.000236239980697941	0.00037337055288787	0.511069945530756	0.46675032048021	0.549912216064882	-0.0808607374665489
MGP_C57BL6NJ_G0001900	NA	0.556848043759706	0.627177078315416	-0.05373315508416	9.63661099510616e-05	0.000172557100808626	0.627921073532847	0.224450296162849	0.463402507703975	-0.110558147200687
MGP_C57BL6NJ_G0001901	NA	0.173726580279173	0.252748558118564	-0.124380896469629	4.12470945654701e-05	0.000130173356065871	0.646651853300172	0.292082856069229	0.463402507703975	-0.108519117744541
MGP_C57BL6NJ_G0001902	NA	0.163572427785064	0.240762725714795	-0.126492013741812	6.65864732514964e-05	0.000130173356065871	0.667883601243408	0.364784157644872	0.463402507703975	-0.0912916903645033
MGP_C57BL6NJ_G0001903	NA	0.163572427785064	0.240762725714795	-0.126492013741812	6.65864732514964e-05	0.000130173356065871	0.667883601243408	0.364784157644872	0.463402507703975	-0.0912916903645033
MGP_C57BL6NJ_G0001904	NA	0.163572427785064	0.240762725714795	-0.126492013741812	6.65864732514964e-05	0.000130173356065871	0.667883601243408	0.364784157644872	0.463402507703975	-0.0912916903645033
MGP_C57BL6NJ_G0001905	NA	0.000866581652674121	0.0145113700529247	-0.43933233076729	0.411838760241625	0.439767649586875	0.101966300293288	0.812144768603446	0.847038715747026	0.0287627253693109
MGP_C57BL6NJ_G0001906	NA	0.00937266876452727	0.0755716241349376	-0.323048960216314	2.98786722243811e-05	0.000130173356065871	-0.626545059728046	0.523526075048828	0.599680893758897	-0.0788537137715875
MGP_C57BL6NJ_G0001907	NA	0.163572427785064	0.240762725714795	-0.126492013741812	6.65864732514964e-05	0.000130173356065871	0.667883601243408	0.394954745165497	0.493042591721589	-0.0943599463260952
MGP_C57BL6NJ_G0001908	NA	0.859732460253816	0.88824035695739	0.0206094444672338	1.10811105030289e-05	0.000130173356065871	0.788192132944752	0.20543361548863	0.463402507703975	0.141048343015923
MGP_C57BL6NJ_G0001909	NA	0.789403096371296	0.82986977340115	-0.0240371881536391	0.000292829063940146	0.000453580432713259	0.587030611842484	0.177990194469712	0.463402507703975	-0.128375134332714
MGP_C57BL6NJ_G0001910	NA	0.0816673222055877	0.240762725714795	0.248995701999877	0.00499854442213979	0.00661658711362383	0.454327785920905	0.550934396016388	0.623691572904018	0.0525023859408843
MGP_C57BL6NJ_G0001911	NA	0.361396460268959	0.442098833983433	-0.0816580181471431	0.000156501628496722	0.000258209780654774	0.621952952370313	0.371519566026709	0.469073413364045	-0.0926704789333861
MGP_C57BL6NJ_G0001912	NA	0.429673439613273	0.508957756097037	-0.0618564644432432	6.13340776301633e-05	0.000130173356065871	0.701194789400055	0.461296846024859	0.545049637199805	-0.0734505775373429
MGP_C57BL6NJ_G0001913	NA	0.523674960364959	0.596245182050664	-0.0652488508251414	5.30390298445925e-05	0.000130173356065871	0.659263856540899	0.532121261926953	0.607325802638636	-0.0578720815565109
MGP_C57BL6NJ_G0001914	NA	0.463448787310856	0.541335687020073	-0.0697633560631833	4.20305823409065e-06	8.61653187877778e-05	0.775546301680816	0.0215789422143714	0.0989765388598236	0.24624899587863
MGP_C57BL6NJ_G0001915	NA	0.241700067149707	0.325538218452841	-0.141571510187605	0.000416109804402132	0.000628523398688417	0.549097191024057	0.874808187423712	0.899924707848618	-0.0177565738882167
MGP_C57BL6NJ_G0001916	NA	0.0110646734501499	0.0847346749022486	-0.338627564125877	0.234170245048691	0.258451352475187	0.15773601717848	0.848054607280142	0.877211753929979	0.0219894240160231
MGP_C57BL6NJ_G0001917	NA	0.0311767559890347	0.174608343839482	-0.200509042873582	0.0562785373651953	0.0667227974295359	0.275212654167942	0.0745529372735841	0.274101097077517	-0.298067529782552
MGP_C57BL6NJ_G0001918	NA	0.157131624896369	0.240762725714795	-0.129217799685671	6.65864732514964e-05	0.000130173356065871	0.667883601243408	0.364784157644872	0.463402507703975	-0.0912916903645033
MGP_C57BL6NJ_G0001919	NA	0.958305106884091	0.968009462396841	0.00433762754355342	4.39814180118966e-05	0.000130173356065871	0.697538265519621	0.448028072946848	0.540799768375969	-0.073581261172318
MGP_C57BL6NJ_G0001920	NA	0.621640847155079	0.685307382052423	-0.039447161322074	2.3988431170335e-05	0.000130173356065871	0.793304083801391	0.563477388500293	0.634184040399741	-0.0587471961109694
MGP_C57BL6NJ_G0001921	NA	0.0365902439401823	0.195103352911158	-0.192650898733783	0.209737363578414	0.232993010703665	0.158414330271587	0.28783604722473	0.463402507703975	-0.165045101728337
MGP_C57BL6NJ_G0001922	NA	0.77855913599987	0.821116452695529	0.0344378086807865	4.09470428956559e-07	1.74927299572014e-05	1.1528759033413	1.77636181829769e-05	0.000316716449659785	0.732130970422315
MGP_C57BL6NJ_G0001923	NA	0.163572427785064	0.240762725714795	-0.126492013741812	6.65864732514964e-05	0.000130173356065871	0.667883601243408	0.262668694075599	0.463402507703975	-0.10962255388656
MGP_C57BL6NJ_G0001924	NA	0.365019687645326	0.445060645082774	-0.0918518061085676	0.00055508312783848	0.000824022948445962	0.662466796058035	0.87736340008063	0.902033964253713	0.0154368112617325
MGP_C57BL6NJ_G0001925	NA	0.129454540591809	0.240762725714795	0.177409544947836	1.34070537531289e-05	0.000130173356065871	0.763931974315408	0.408195221909958	0.505783457597035	0.0895595178231661
MGP_C57BL6NJ_G0001926	NA	0.0437034810007702	0.220540515556072	-0.278777961843846	0.461907773253569	0.489732824864608	0.0911624323846304	0.750438885276081	0.79554226192873	-0.0392424849373597
MGP_C57BL6NJ_G0001927	NA	0.00176603599871261	0.023572192737607	-0.479440301497649	0.74171313657008	0.761540579449387	0.0362568448688001	0.000305229496906584	0.00296268697080063	-0.399102877681551
MGP_C57BL6NJ_G0001928	NA	0.462704274267762	0.540619706589589	-0.0742907150321014	2.54555870470963e-05	0.000130173356065871	0.702461998779064	0.948465914894042	0.95844755721558	0.00536924378308022
MGP_C57BL6NJ_G0001929	NA	0.682864208458418	0.738090325995887	0.038652148191235	0.00133620498089688	0.00188390737589348	0.601619774914099	0.398178076227135	0.496071919201702	0.0810571413164581
MGP_C57BL6NJ_G0001930	NA	0.228648409182109	0.31087318199481	-0.197873710085105	0.052222101610138	0.062144830168578	0.237229129837116	0.00470671424040794	0.0279667680761216	-0.414554314458644
MGP_C57BL6NJ_G0001931	NA	0.358468683705489	0.439721442684072	-0.096030241536963	0.413010819380272	0.440938994234713	-0.0904224259483344	0.0014914567692592	0.0107577262602172	-0.43003195653897
MGP_C57BL6NJ_G0001932	NA	0.287462237368741	0.368502934250699	-0.163572927146107	0.145025305354189	0.164167607055257	0.166479352245245	0.49140076476636	0.569421339581659	-0.06678910137689
MGP_C57BL6NJ_G0001933	NA	0.0150721625982526	0.10593820186427	-0.221813594750701	0.303487985748539	0.330247193325064	0.121753456547171	0.636614589760843	0.698255886076526	-0.0563315153026952
MGP_C57BL6NJ_G0001934	NA	0.163572427785064	0.240762725714795	-0.126492013741812	5.80848961527306e-05	0.000130173356065871	0.700579372338762	0.364784157644872	0.463402507703975	-0.0912916903645033
MGP_C57BL6NJ_G0001935	NA	0.163572427785064	0.240762725714795	-0.126492013741812	6.65864732514964e-05	0.000130173356065871	0.667883601243408	0.364784157644872	0.463402507703975	-0.0912916903645033
MGP_C57BL6NJ_G0001936	NA	0.274026290963644	0.354129067630983	-0.106749757779586	0.000126118158590313	0.000213242736920353	0.625779332101184	0.203111045662361	0.463402507703975	-0.126849981266598
MGP_C57BL6NJ_G0001937	NA	0.825430470151587	0.859717067054076	-0.0483721812508339	0.0259469525430141	0.0318548740451158	0.427467132977316	0.258945887571622	0.463402507703975	0.230089180966894
MGP_C57BL6NJ_G0001938	NA	0.205969744477292	0.289779144458706	-0.127063332980902	0.000129951921011697	0.000218959210275008	0.666272448872226	0.427548281003742	0.525635745614778	-0.0750995089365488
MGP_C57BL6NJ_G0001939	NA	0.464681561125383	0.542436463033854	-0.0872468972870874	0.0055007066191961	0.00724582646652463	0.508087766703296	0.0437709903808079	0.177139969638608	-0.231733024403612
MGP_C57BL6NJ_G0001940	NA	0.0942377664321205	0.240762725714795	-0.1687451460609	0.000959855015113168	0.00137874109804292	0.679929678439883	0.116635003006488	0.390624131575067	0.166665194502504
MGP_C57BL6NJ_G0001941	NA	0.0782957781312098	0.240762725714795	-0.231162113333935	0.000376543224579523	0.000572949642731854	0.58279546492292	0.927242646306966	0.94256328465402	0.00834875748663469
MGP_C57BL6NJ_G0001942	NA	0.163572427785064	0.240762725714795	-0.126492013741812	6.65864732514964e-05	0.000130173356065871	0.667883601243408	0.364784157644872	0.463402507703975	-0.0912916903645033
MGP_C57BL6NJ_G0001943	NA	0.36660936933719	0.446561701640549	-0.168026264181358	0.250186450832206	0.275329706776221	0.175541686466653	4.96652157285214e-06	0.0001243051991958	-0.798927485437356
MGP_C57BL6NJ_G0001944	NA	0.279308670960251	0.359767706715146	-0.190560718323898	0.847178529154165	0.860729196851637	0.0279070270715682	6.42526110237535e-06	0.000150204184029761	-0.746522397017993
MGP_C57BL6NJ_G0001945	NA	0.163572427785064	0.240762725714795	-0.126492013741812	6.65864732514964e-05	0.000130173356065871	0.667883601243408	0.45760945747636	0.545049637199805	-0.0746524963221599
MGP_C57BL6NJ_G0001946	NA	0.0125164688875137	0.0923333911093431	-0.340574478626054	0.000502759843644681	0.000750278561104813	-0.424812809120944	0.000145158626507063	0.00163485450083879	-0.555356960411527
MGP_C57BL6NJ_G0001947	NA	0.0986752780536114	0.240762725714795	-0.242357745363891	0.00103035662302046	0.00147403370126613	0.478174838820193	0.201198799175034	0.463402507703975	-0.139760857939372
MGP_C57BL6NJ_G0001948	NA	0.163572427785064	0.240762725714795	-0.126492013741812	6.65864732514964e-05	0.000130173356065871	0.667883601243408	0.364784157644872	0.463402507703975	-0.0912916903645033
MGP_C57BL6NJ_G0001949	NA	0.163572427785064	0.240762725714795	-0.126492013741812	6.65864732514964e-05	0.000130173356065871	0.667883601243408	0.364784157644872	0.463402507703975	-0.0912916903645033
MGP_C57BL6NJ_G0001950	NA	0.163572427785064	0.240762725714795	-0.126492013741812	6.65864732514964e-05	0.000130173356065871	0.667883601243408	0.364784157644872	0.463402507703975	-0.0912916903645033
MGP_C57BL6NJ_G0001951	NA	0.150647920576416	0.240762725714795	-0.129768797018774	0.000124316201670052	0.000211487840388014	0.640533076773574	0.570932565924907	0.639705643598363	-0.0593827869405223
MGP_C57BL6NJ_G0001952	NA	0.163572427785064	0.240762725714795	-0.126492013741812	6.65864732514964e-05	0.000130173356065871	0.667883601243408	0.364784157644872	0.463402507703975	-0.0912916903645033
MGP_C57BL6NJ_G0001953	NA	0.163572427785064	0.240762725714795	-0.126492013741812	6.65864732514964e-05	0.000130173356065871	0.667883601243408	0.349202450916874	0.463402507703975	-0.0942152775342065
MGP_C57BL6NJ_G0001954	NA	0.545080540651151	0.615975334207945	-0.0641406538033201	0.00016947342886538	0.000276536548323692	0.572041212974812	0.05247297937917	0.205692677751407	-0.182211468738249
MGP_C57BL6NJ_G0001955	NA	0.105564102925495	0.240762725714795	-0.136658877092292	9.63661099510616e-05	0.000172557100808626	0.627921073532847	0.551529287842855	0.623691572904018	-0.0563538337922802
MGP_C57BL6NJ_G0001956	NA	0.482837865455685	0.558978781279255	-0.0660333224464177	9.04458372210674e-05	0.000163458776265357	0.646754646503421	0.231068349441722	0.463402507703975	-0.126336104876568
MGP_C57BL6NJ_G0001957	NA	0.341360336828131	0.423424054165933	-0.0779411776006376	6.65864732514964e-05	0.000130173356065871	0.667883601243408	0.262668694075599	0.463402507703975	-0.10962255388656
MGP_C57BL6NJ_G0001958	NA	0.0183717127393534	0.121836740107989	-0.252605932061336	0.00133562052712387	0.00188321257087212	0.398925228643922	0.993984986980913	0.994929149251171	0.000603360240254209
MGP_C57BL6NJ_G0001959	NA	0.551951421651045	0.622609929887547	0.0535254470379265	8.5794536580388e-05	0.000158116420868953	0.64405407416849	0.448947961056172	0.541703298752951	0.0714738540168344
MGP_C57BL6NJ_G0001960	NA	0.178945898874506	0.258675329090594	-0.181261693093948	3.6876248199652e-05	0.000130173356065871	0.728758353715487	0.174922675306995	0.463402507703975	-0.143783952572674
MGP_C57BL6NJ_G0001961	NA	0.128667862782837	0.240762725714795	-0.156898610375183	5.08813456190584e-05	0.000130173356065871	0.607485452121227	0.572997694116636	0.64061824954736	-0.0572428716662669
MGP_C57BL6NJ_G0001962	NA	0.876159192417809	0.901788532915793	-0.0153635825282855	0.000305305575129539	0.000471342720552165	0.616504691270648	0.552865370288473	0.62484140810014	-0.0670571009506142
MGP_C57BL6NJ_G0001963	NA	0.429673439613273	0.508957756097037	-0.0618564644432432	3.48533566265755e-05	0.000130173356065871	0.719206188239747	0.571013987146564	0.639705643598363	-0.0564505525078909
MGP_C57BL6NJ_G0001964	NA	0.303359868376968	0.385253252701964	-0.137239110617261	6.42351671557155e-05	0.000130173356065871	0.672626296995726	0.273570503048054	0.463402507703975	-0.112751181638903
MGP_C57BL6NJ_G0001965	NA	0.624197813058692	0.687406385284233	0.0540600142449158	0.00668956756400572	0.00873514308067051	0.317321219383172	0.329333147408204	0.463402507703975	0.101833952592085
MGP_C57BL6NJ_G0001966	NA	3.92366608875155e-05	0.00188157415693608	0.690716049715137	4.4254510275259e-07	1.85963968178151e-05	1.19888600694246	1.22428835131949e-06	4.44082774705887e-05	0.838589470229828
MGP_C57BL6NJ_G0001967	NA	0.495711390936539	0.57065128944871	-0.0630440643315945	0.000384053214393991	0.000583469555726215	0.647530596260844	0.671523222366774	0.729147060033957	-0.0415082399410316
MGP_C57BL6NJ_G0001968	NA	0.163572427785064	0.240762725714795	-0.126492013741812	4.69407139674181e-05	0.000130173356065871	0.6828172541295	0.347712491609815	0.463402507703975	-0.0921426173864433
MGP_C57BL6NJ_G0001969	NA	0.245314340229947	0.329434481600828	-0.111481986712763	3.12159079916806e-05	0.000130173356065871	0.703792568531737	0.208350429663299	0.463402507703975	-0.110286242842406
MGP_C57BL6NJ_G0001970	NA	0.0518965305288887	0.240762725714795	-0.262892772230158	0.000519106666922735	0.000773325359427399	0.599483537277594	0.691643246236136	0.745657463026403	-0.0467361272520356
MGP_C57BL6NJ_G0001971	NA	0.160796275814457	0.240762725714795	-0.169940890892832	6.85446695659797e-05	0.000131887273990031	0.686949085117336	0.912840724092142	0.931048553730285	-0.0162625784352697
MGP_C57BL6NJ_G0001972	NA	0.346237785036226	0.42764122893652	0.0705680149490841	0.000167826571445635	0.000274110508175076	0.805155911929575	0.00437925446377906	0.0263197163933794	0.544876458775425
MGP_C57BL6NJ_G0001973	NA	0.585816980686443	0.653741017603138	0.0496658868807734	6.69717391524442e-05	0.000130766067730291	0.760546791093099	0.373048891372016	0.470391063534288	0.125309937388758
MGP_C57BL6NJ_G0001974	NA	0.254351229651561	0.336068431230396	-0.108756200768904	6.78696796527026e-05	0.000130766067730291	0.684446371703118	0.287636142431791	0.463402507703975	-0.109239361131506
MGP_C57BL6NJ_G0001975	NA	0.163572427785064	0.240762725714795	-0.126492013741812	7.9199252391073e-05	0.000147592240308163	0.662887647139064	0.351079842143186	0.463402507703975	-0.0914223739994785
MGP_C57BL6NJ_G0001976	NA	0.793184052243931	0.832907095461298	-0.0264541440607005	0.000181193355933632	0.000293215598866139	0.621313967057322	0.323844069923939	0.463402507703975	-0.102261287077709
MGP_C57BL6NJ_G0001977	NA	0.144904991399504	0.240762725714795	-0.126562061355389	9.08497184205462e-05	0.000163950769680288	0.663317416963132	0.291451830020769	0.463402507703975	-0.111312021279269
MGP_C57BL6NJ_G0001978	NA	0.359729988561088	0.440361710350739	-0.0789909709882002	6.78696796527026e-05	0.000130766067730291	0.684446371703118	0.371965097983217	0.469304320505212	-0.0934709084521086
MGP_C57BL6NJ_G0001979	NA	0.228418321076588	0.310611731231703	-0.101400274109369	6.59776223763939e-05	0.000130173356065871	0.648896387935083	0.438998073810491	0.532103575750303	-0.0741949466194407
MGP_C57BL6NJ_G0001980	NA	0.576400105187351	0.645264774124501	-0.0718516918111124	5.61353630668943e-06	0.000104316487844455	0.961979403587446	0.000451730109709547	0.00406764950016066	0.570907038271107
MGP_C57BL6NJ_G0001981	NA	0.163572427785064	0.240762725714795	-0.126492013741812	6.65864732514964e-05	0.000130173356065871	0.667883601243408	0.364784157644872	0.463402507703975	-0.0912916903645033
MGP_C57BL6NJ_G0001982	NA	0.254351229651561	0.336068431230396	-0.108756200768904	3.12159079916806e-05	0.000130173356065871	0.703792568531737	0.163182434440047	0.463402507703975	-0.144600400529012
MGP_C57BL6NJ_G0001983	NA	0.0796718740070491	0.240762725714795	-0.174634423348091	6.65864732514964e-05	0.000130173356065871	0.667883601243408	0.364784157644872	0.463402507703975	-0.0912916903645033
MGP_C57BL6NJ_G0001984	NA	0.163464458813933	0.240762725714795	-0.125069339432885	0.00013482255025179	0.000226164429066404	0.669722097560871	0.571671498569602	0.640267716158362	-0.0669370028547293
MGP_C57BL6NJ_G0001985	NA	0.228418321076588	0.310611731231703	-0.101400274109369	9.04458372210674e-05	0.000163458776265357	0.646754646503421	0.438998073810491	0.532103575750303	-0.0741949466194407
MGP_C57BL6NJ_G0001986	NA	0.163572427785064	0.240762725714795	-0.126492013741812	6.65864732514964e-05	0.000130173356065871	0.667883601243408	0.364784157644872	0.463402507703975	-0.0912916903645033
MGP_C57BL6NJ_G0001987	NA	0.163572427785064	0.240762725714795	-0.126492013741812	2.88319669264554e-05	0.000130173356065871	0.686614381010733	0.364784157644872	0.463402507703975	-0.0912916903645033
MGP_C57BL6NJ_G0001988	NA	0.33721102435773	0.419403851588222	-0.0884426255675869	6.59776223763939e-05	0.000130173356065871	0.648896387935083	0.364784157644872	0.463402507703975	-0.0912916903645033
MGP_C57BL6NJ_G0001989	NA	0.163572427785064	0.240762725714795	-0.126492013741812	6.65864732514964e-05	0.000130173356065871	0.667883601243408	0.364784157644872	0.463402507703975	-0.0912916903645033
MGP_C57BL6NJ_G0001990	NA	0.163572427785064	0.240762725714795	-0.126492013741812	6.65864732514964e-05	0.000130173356065871	0.667883601243408	0.364784157644872	0.463402507703975	-0.0912916903645033
MGP_C57BL6NJ_G0001991	NA	0.163572427785064	0.240762725714795	-0.126492013741812	6.65864732514964e-05	0.000130173356065871	0.667883601243408	0.364784157644872	0.463402507703975	-0.0912916903645033
MGP_C57BL6NJ_G0001992	NA	0.163572427785064	0.240762725714795	-0.126492013741812	6.65864732514964e-05	0.000130173356065871	0.667883601243408	0.364784157644872	0.463402507703975	-0.0912916903645033
MGP_C57BL6NJ_G0001993	NA	0.163572427785064	0.240762725714795	-0.126492013741812	6.65864732514964e-05	0.000130173356065871	0.667883601243408	0.364784157644872	0.463402507703975	-0.0912916903645033
MGP_C57BL6NJ_G0001994	NA	0.163572427785064	0.240762725714795	-0.126492013741812	6.65864732514964e-05	0.000130173356065871	0.667883601243408	0.364784157644872	0.463402507703975	-0.0912916903645033
MGP_C57BL6NJ_G0001995	NA	0.163572427785064	0.240762725714795	-0.126492013741812	6.65864732514964e-05	0.000130173356065871	0.667883601243408	0.364784157644872	0.463402507703975	-0.0912916903645033
MGP_C57BL6NJ_G0001996	NA	0.163572427785064	0.240762725714795	-0.126492013741812	6.65864732514964e-05	0.000130173356065871	0.667883601243408	0.364784157644872	0.463402507703975	-0.0912916903645033
MGP_C57BL6NJ_G0001997	NA	0.163572427785064	0.240762725714795	-0.126492013741812	6.65864732514964e-05	0.000130173356065871	0.667883601243408	0.364784157644872	0.463402507703975	-0.0912916903645033
MGP_C57BL6NJ_G0001998	NA	0.163572427785064	0.240762725714795	-0.126492013741812	6.65864732514964e-05	0.000130173356065871	0.667883601243408	0.364784157644872	0.463402507703975	-0.0912916903645033
MGP_C57BL6NJ_G0001999	NA	0.163572427785064	0.240762725714795	-0.126492013741812	6.65864732514964e-05	0.000130173356065871	0.667883601243408	0.364784157644872	0.463402507703975	-0.0912916903645033
MGP_C57BL6NJ_G0002000	NA	0.163572427785064	0.240762725714795	-0.126492013741812	6.65864732514964e-05	0.000130173356065871	0.667883601243408	0.364784157644872	0.463402507703975	-0.0912916903645033
MGP_C57BL6NJ_G0002001	NA	0.163572427785064	0.240762725714795	-0.126492013741812	6.65864732514964e-05	0.000130173356065871	0.667883601243408	0.364784157644872	0.463402507703975	-0.0912916903645033
MGP_C57BL6NJ_G0002002	NA	0.163572427785064	0.240762725714795	-0.126492013741812	6.65864732514964e-05	0.000130173356065871	0.667883601243408	0.364784157644872	0.463402507703975	-0.0912916903645033
MGP_C57BL6NJ_G0002003	NA	0.163572427785064	0.240762725714795	-0.126492013741812	6.65864732514964e-05	0.000130173356065871	0.667883601243408	0.364784157644872	0.463402507703975	-0.0912916903645033
MGP_C57BL6NJ_G0002004	NA	0.163572427785064	0.240762725714795	-0.126492013741812	6.65864732514964e-05	0.000130173356065871	0.667883601243408	0.364784157644872	0.463402507703975	-0.0912916903645033
MGP_C57BL6NJ_G0002005	NA	0.163572427785064	0.240762725714795	-0.126492013741812	6.65864732514964e-05	0.000130173356065871	0.667883601243408	0.364784157644872	0.463402507703975	-0.0912916903645033
MGP_C57BL6NJ_G0002006	NA	0.163572427785064	0.240762725714795	-0.126492013741812	6.65864732514964e-05	0.000130173356065871	0.667883601243408	0.364784157644872	0.463402507703975	-0.0912916903645033
MGP_C57BL6NJ_G0002007	NA	0.163572427785064	0.240762725714795	-0.126492013741812	6.65864732514964e-05	0.000130173356065871	0.667883601243408	0.364784157644872	0.463402507703975	-0.0912916903645033
MGP_C57BL6NJ_G0002008	NA	0.163572427785064	0.240762725714795	-0.126492013741812	6.65864732514964e-05	0.000130173356065871	0.667883601243408	0.364784157644872	0.463402507703975	-0.0912916903645033
MGP_C57BL6NJ_G0002009	NA	0.163572427785064	0.240762725714795	-0.126492013741812	6.65864732514964e-05	0.000130173356065871	0.667883601243408	0.364784157644872	0.463402507703975	-0.0912916903645033
MGP_C57BL6NJ_G0002010	NA	0.163572427785064	0.240762725714795	-0.126492013741812	6.65864732514964e-05	0.000130173356065871	0.667883601243408	0.364784157644872	0.463402507703975	-0.0912916903645033
MGP_C57BL6NJ_G0002011	NA	0.267467968656753	0.347171091778364	-0.104082710620643	9.10628769148972e-05	0.000164263312670479	0.644330203654807	0.807807299984133	0.843833710925466	-0.0290306768324
MGP_C57BL6NJ_G0002012	NA	0.333836083401236	0.416744981001203	0.0720710916683708	0.00203266349520884	0.00280615310096402	0.397254009528587	6.50927716817417e-06	0.00015139145438948	0.765426660830724
MGP_C57BL6NJ_G0002013	NA	9.67251699391926e-06	0.000758609600952481	1.05026980340233	3.67555420887065e-06	7.84697409464712e-05	0.891217836243681	0.000383187624834149	0.0035567580115424	0.50710781187335
MGP_C57BL6NJ_G0002014	NA	0.238331967001613	0.321644845917027	-0.10415275823422	6.65864732514964e-05	0.000130173356065871	0.667883601243408	0.485620675267453	0.564027608282458	-0.0743396154113295
MGP_C57BL6NJ_G0002015	NA	0.163572427785064	0.240762725714795	-0.126492013741812	6.65864732514964e-05	0.000130173356065871	0.667883601243408	0.364784157644872	0.463402507703975	-0.0912916903645033
MGP_C57BL6NJ_G0002016	NA	0.0619167906725474	0.240762725714795	-0.289876168421944	0.00021966825312461	0.000349450576707521	0.559557667197961	0.403526501142997	0.501003855396325	-0.108013869208108
MGP_C57BL6NJ_G0002017	NA	0.692611969628727	0.746388559781618	-0.0496861220032164	4.18162031731272e-05	0.000130173356065871	0.634542350710394	0.736322212409746	0.783439309350704	-0.0391823003666376
MGP_C57BL6NJ_G0002018	NA	0.0406660494558271	0.20950891744843	-0.217982808215384	0.000113334830908386	0.000196404028920174	0.709999042272408	0.291364195779518	0.463402507703975	0.151760658283641
MGP_C57BL6NJ_G0002019	NA	0.126643434086122	0.240762725714795	-0.156957349160099	6.65864732514964e-05	0.000130173356065871	0.667883601243408	0.461296846024859	0.545049637199805	-0.0734505775373429
MGP_C57BL6NJ_G0002020	NA	0.313820155365399	0.395506360975553	-0.0871698355647977	2.4485178790125e-05	0.000130173356065871	0.683760168338052	0.292082856069229	0.463402507703975	-0.108519117744541
MGP_C57BL6NJ_G0002021	NA	0.202983752502909	0.286598525324219	-0.11831331439455	0.000144162919546665	0.000239816373390379	0.623636417959306	0.937274139473611	0.950159673498004	-0.00780491032312317
MGP_C57BL6NJ_G0002022	NA	0.00165605546970615	0.0227087253799647	-0.317654051259441	0.00281766805432736	0.00382890930227463	0.433916785845608	0.0716959046594597	0.265568868300119	0.269438473492139
MGP_C57BL6NJ_G0002023	NA	0.267467968656753	0.347171091778364	-0.104082710620643	6.59776223763939e-05	0.000130173356065871	0.648896387935083	0.438930749628106	0.532103575750303	-0.0755034233440999
MGP_C57BL6NJ_G0002024	NA	0.49277560302908	0.567860218088386	-0.0612551580152919	0.000123641827994336	0.000211487840388014	0.620222519373487	0.641131212126839	0.702497385148818	0.053276722272044
MGP_C57BL6NJ_G0002025	NA	0.00742306258014071	0.0641663012845127	-0.320310171744059	0.650760898024399	0.674526989989879	-0.0606766982880216	0.00099739652049249	0.00769476343207807	-0.445464464237111
MGP_C57BL6NJ_G0002026	NA	0.133341863026482	0.240762725714795	-0.153471773053079	0.000101109385134245	0.000177690502495706	0.625061702192825	0.485620675267453	0.564027608282458	-0.0743396154113295
[truncated: 39,098 more rows]
