# Supplementary material for: Loss of Cx43 in Murine Sertoli Cells Leads to Altered Prepubertal Sertoli Cell Maturation and Impairment of the Mitosis-Meiosis Switch
Source: Cells. 2020 Mar 10;9(3):676. doi: 10.3390/cells9030676 (PMC7140672; doi:10.3390/cells9030676)
Supplement: Supplementary file 1 [file cells-09-00676-s001.zip › Table S15_NGS_GSEA_GO_WholeData_normalized.xlsx]

## Sheet: GSEA_GO_Normalized
GO	GO.setsize	pGO	qGO	description
GO:0006221	4	0	0	pyrimidine nucleotide biosynthetic process [GO:0006221]
GO:0005669	33	0	0	transcription factor TFIID complex [GO:0005669]
GO:1990918	3	0	0	double-strand break repair involved in meiotic recombination [GO:1990918]
GO:0045664	20	0	0	regulation of neuron differentiation [GO:0045664]
GO:0048665	17	0	0	neuron fate specification [GO:0048665]
GO:0030314	7	0	0	junctional membrane complex [GO:0030314]
GO:0048024	10	0	0	regulation of mRNA splicing, via spliceosome [GO:0048024]
GO:0031047	30	0	0	gene silencing by RNA [GO:0031047]
GO:0045682	4	0	0	regulation of epidermis development [GO:0045682]
GO:0032596	3	0	0	protein transport into membrane raft [GO:0032596]
GO:0051036	3	0	0	regulation of endosome size [GO:0051036]
GO:0090181	9	0	0	regulation of cholesterol metabolic process [GO:0090181]
GO:0007494	9	0	0	midgut development [GO:0007494]
GO:0070531	5	0	0	BRCA1-A complex [GO:0070531]
GO:0004003	22	0	0	ATP-dependent DNA helicase activity [GO:0004003]
GO:0036310	8	0	0	annealing helicase activity [GO:0036310]
GO:0007290	4	0	0	spermatid nucleus elongation [GO:0007290]
GO:0051090	14	0	0	regulation of sequence-specific DNA binding transcription factor activity [GO:0051090]
GO:0004679	9	0	0	AMP-activated protein kinase activity [GO:0004679]
GO:0006518	9	0	0	peptide metabolic process [GO:0006518]
GO:0003846	4	0	0	2-acylglycerol O-acyltransferase activity [GO:0003846]
GO:0004144	4	0	0	diacylglycerol O-acyltransferase activity [GO:0004144]
GO:0010587	4	0	0	miRNA catabolic process [GO:0010587]
GO:0051306	3	0	0	mitotic sister chromatid separation [GO:0051306]
GO:0021522	22	0	0	spinal cord motor neuron differentiation [GO:0021522]
GO:0046339	10	0	0	diacylglycerol metabolic process [GO:0046339]
GO:0033235	13	0	0	positive regulation of protein sumoylation [GO:0033235]
GO:0010971	19	0	0	positive regulation of G2/M transition of mitotic cell cycle [GO:0010971]
GO:0021517	7	0	0	ventral spinal cord development [GO:0021517]
GO:0000904	10	0	0	cell morphogenesis involved in differentiation [GO:0000904]
GO:0048478	3	0	0	replication fork protection [GO:0048478]
GO:0035701	4	0	0	hematopoietic stem cell migration [GO:0035701]
GO:0031572	16	0	0	G2 DNA damage checkpoint [GO:0031572]
GO:0071205	5	0	0	protein localization to juxtaparanode region of axon [GO:0071205]
GO:0002175	3	0	0	protein localization to paranode region of axon [GO:0002175]
GO:0043194	9	0	0	axon initial segment [GO:0043194]
GO:0086080	4	0	0	protein binding involved in heterotypic cell-cell adhesion [GO:0086080]
GO:0010389	13	0	0	regulation of G2/M transition of mitotic cell cycle [GO:0010389]
GO:0031641	16	0	0	regulation of myelination [GO:0031641]
GO:0043951	7	0	0	negative regulation of cAMP-mediated signaling [GO:0043951]
GO:0009395	13	0	0	phospholipid catabolic process [GO:0009395]
GO:0032508	14	0	0	DNA duplex unwinding [GO:0032508]
GO:0043140	8	0	0	ATP-dependent 3'-5' DNA helicase activity [GO:0043140]
GO:0033391	14	0	0	chromatoid body [GO:0033391]
GO:0043046	18	0	0	DNA methylation involved in gamete generation [GO:0043046]
GO:0071546	7	0	0	pi-body [GO:0071546]
GO:0007129	30	0	0	synapsis [GO:0007129]
GO:0034587	15	0	0	piRNA metabolic process [GO:0034587]
GO:0060964	5	0	0	regulation of gene silencing by miRNA [GO:0060964]
GO:0071547	5	0	0	piP-body [GO:0071547]
GO:0000124	8	0	0	SAGA complex [GO:0000124]
GO:0021953	12	0	0	central nervous system neuron differentiation [GO:0021953]
GO:0046825	8	0	0	regulation of protein export from nucleus [GO:0046825]
GO:0051444	8	0	0	negative regulation of ubiquitin-protein transferase activity [GO:0051444]
GO:0051493	15	0	0	regulation of cytoskeleton organization [GO:0051493]
GO:0003231	5	0	0	cardiac ventricle development [GO:0003231]
GO:0034056	4	0	0	estrogen response element binding [GO:0034056]
GO:0060068	11	0	0	vagina development [GO:0060068]
GO:0060750	5	0	0	epithelial cell proliferation involved in mammary gland duct elongation [GO:0060750]
GO:0051056	15	0	0	regulation of small GTPase mediated signal transduction [GO:0051056]
GO:0051382	8	0	0	kinetochore assembly [GO:0051382]
GO:0097484	9	0	0	dendrite extension [GO:0097484]
GO:0021764	5	0	0	amygdala development [GO:0021764]
GO:0071500	3	0	0	cellular response to nitrosative stress [GO:0071500]
GO:2001135	4	0	0	regulation of endocytic recycling [GO:2001135]
GO:0006658	4	0	0	phosphatidylserine metabolic process [GO:0006658]
GO:0004427	3	0	0	inorganic diphosphatase activity [GO:0004427]
GO:0005677	7	0	0	chromatin silencing complex [GO:0005677]
GO:0007141	16	0	0	male meiosis I [GO:0007141]
GO:0010529	7	0	0	negative regulation of transposition [GO:0010529]
GO:0034388	5	0	0	Pwp2p-containing subcomplex of 90S preribosome [GO:0034388]
GO:0004527	13	0	0	exonuclease activity [GO:0004527]
GO:0043522	10	0	0	leucine zipper domain binding [GO:0043522]
GO:0006661	15	0	0	phosphatidylinositol biosynthetic process [GO:0006661]
GO:0006975	7	0	0	DNA damage induced protein phosphorylation [GO:0006975]
GO:0021892	4	0	0	cerebral cortex GABAergic interneuron differentiation [GO:0021892]
GO:0000711	4	0	0	meiotic DNA repair synthesis [GO:0000711]
GO:0000780	11	0	0	condensed nuclear chromosome, centromeric region [GO:0000780]
GO:0000795	25	0	0	synaptonemal complex [GO:0000795]
GO:0000800	17	0	0	lateral element [GO:0000800]
GO:0000802	3	0	0	transverse filament [GO:0000802]
GO:0007066	4	0	0	female meiosis sister chromatid cohesion [GO:0007066]
GO:0035092	5	0	0	sperm chromatin condensation [GO:0035092]
GO:0051026	8	0	0	chiasma assembly [GO:0051026]
GO:0009994	4	0	0	oocyte differentiation [GO:0009994]
GO:0051123	12	0	0	RNA polymerase II transcriptional preinitiation complex assembly [GO:0051123]
GO:0009743	7	0	0	response to carbohydrate [GO:0009743]
GO:0051567	7	0	0	histone H3-K9 methylation [GO:0051567]
GO:0072711	7	0	0	cellular response to hydroxyurea [GO:0072711]
GO:0000228	17	0	0	nuclear chromosome [GO:0000228]
GO:0005721	12	0	0	pericentric heterochromatin [GO:0005721]
GO:2000543	8	0	0	positive regulation of gastrulation [GO:2000543]
GO:0061833	3	0	0	protein localization to tricellular tight junction [GO:0061833]
GO:0070192	6	0	0	chromosome organization involved in meiotic cell cycle [GO:0070192]
GO:0018479	3	0	0	benzaldehyde dehydrogenase (NAD+) activity [GO:0018479]
GO:0034502	6	0	0	protein localization to chromosome [GO:0034502]
GO:0002551	3	0	0	mast cell chemotaxis [GO:0002551]
GO:0097477	3	0	0	lateral motor column neuron migration [GO:0097477]
GO:0048476	5	0	0	Holliday junction resolvase complex [GO:0048476]
GO:0051984	6	0	0	positive regulation of chromosome segregation [GO:0051984]
GO:0007144	5	0	0	female meiosis I [GO:0007144]
GO:0007143	10	0	0	female meiotic nuclear division [GO:0007143]
GO:0072757	5	0	0	cellular response to camptothecin [GO:0072757]
GO:1990414	4	0	0	replication-born double-strand break repair via sister chromatid exchange [GO:1990414]
GO:0043647	3	0	0	inositol phosphate metabolic process [GO:0043647]
GO:0031503	3	0	0	protein complex localization [GO:0031503]
GO:0008509	5	0	0	anion transmembrane transporter activity [GO:0008509]
GO:0060023	5	0	0	soft palate development [GO:0060023]
GO:0021877	3	0	0	forebrain neuron fate commitment [GO:0021877]
GO:0000801	8	0	0	central element [GO:0000801]
GO:0005851	6	0	0	eukaryotic translation initiation factor 2B complex [GO:0005851]
GO:0051716	4	0	0	cellular response to stimulus [GO:0051716]
GO:0030422	5	0	0	production of siRNA involved in RNA interference [GO:0030422]
GO:0035196	10	0	0	production of miRNAs involved in gene silencing by miRNA [GO:0035196]
GO:0035280	7	0	0	miRNA loading onto RISC involved in gene silencing by miRNA [GO:0035280]
GO:0070578	7	0	0	RISC-loading complex [GO:0070578]
GO:2000628	3	0	0	regulation of miRNA metabolic process [GO:2000628]
GO:0005219	3	0	0	ryanodine-sensitive calcium-release channel activity [GO:0005219]
GO:0048763	3	0	0	calcium-induced calcium release activity [GO:0048763]
GO:0021543	3	0	0	pallium development [GO:0021543]
GO:0021544	5	0	0	subpallium development [GO:0021544]
GO:0004969	4	0	0	histamine receptor activity [GO:0004969]
GO:1902527	3	0	0	positive regulation of protein monoubiquitination [GO:1902527]
GO:0004802	3	0	0	transketolase activity [GO:0004802]
GO:0034991	5	0	0	nuclear meiotic cohesin complex [GO:0034991]
GO:0046974	6	0	0	histone methyltransferase activity (H3-K9 specific) [GO:0046974]
GO:0052866	3	0	0	phosphatidylinositol phosphate phosphatase activity [GO:0052866]
GO:0034584	4	0	0	piRNA binding [GO:0034584]
GO:0070915	5	0	0	lysophosphatidic acid receptor activity [GO:0070915]
GO:0031390	7	0	0	Ctf18 RFC-like complex [GO:0031390]
GO:0061821	3	0	0	telomeric D-loop binding [GO:0061821]
GO:0006475	7	0	0	internal protein amino acid acetylation [GO:0006475]
GO:0042760	5	0	0	very long-chain fatty acid catabolic process [GO:0042760]
GO:0060058	5	0	0	positive regulation of apoptotic process involved in mammary gland involution [GO:0060058]
GO:0000727	5	0	0	double-strand break repair via break-induced replication [GO:0000727]
GO:0043138	5	0	0	3'-5' DNA helicase activity [GO:0043138]
GO:0048133	4	0	0	male germ-line stem cell asymmetric division [GO:0048133]
GO:0002318	8	0	0	myeloid progenitor cell differentiation [GO:0002318]
GO:0004459	4	0	0	L-lactate dehydrogenase activity [GO:0004459]
GO:0032911	3	0	0	negative regulation of transforming growth factor beta1 production [GO:0032911]
GO:0006311	3	0	0	meiotic gene conversion [GO:0006311]
GO:0001545	3	0	0	primary ovarian follicle growth [GO:0001545]
GO:0031957	8	0	0	very long-chain fatty acid-CoA ligase activity [GO:0031957]
GO:0018002	3	0	0	N-terminal peptidyl-glutamic acid acetylation [GO:0018002]
GO:1990189	4	0	0	peptide-serine-N-acetyltransferase activity [GO:1990189]
GO:1990190	3	0	0	peptide-glutamate-N-acetyltransferase activity [GO:1990190]
GO:0034653	4	0	0	retinoic acid catabolic process [GO:0034653]
GO:0046651	3	0	0	lymphocyte proliferation [GO:0046651]
GO:0004069	3	0	0	L-aspartate:2-oxoglutarate aminotransferase activity [GO:0004069]
GO:0086045	4	0	0	membrane depolarization during AV node cell action potential [GO:0086045]
GO:0098912	3	0	0	membrane depolarization during atrial cardiac muscle cell action potential [GO:0098912]
GO:0010032	6	0	0	meiotic chromosome condensation [GO:0010032]
GO:0051057	6	0	0	positive regulation of small GTPase mediated signal transduction [GO:0051057]
GO:0060850	5	0	0	regulation of transcription involved in cell fate commitment [GO:0060850]
GO:1904358	3	0	0	positive regulation of telomere maintenance via telomere lengthening [GO:1904358]
GO:2000435	3	0	0	negative regulation of protein neddylation [GO:2000435]
GO:0070495	3	0	0	negative regulation of thrombin-activated receptor signaling pathway [GO:0070495]
GO:0086048	3	0	0	membrane depolarization during bundle of His cell action potential [GO:0086048]
GO:0015631	41	0.01	0.315745	tubulin binding [GO:0015631]
GO:0043584	7	0.01	0.315745	nose development [GO:0043584]
GO:0030515	20	0.01	0.315745	snoRNA binding [GO:0030515]
GO:0032040	29	0.01	0.315745	small-subunit processome [GO:0032040]
GO:0002949	3	0.01	0.315745	tRNA threonylcarbamoyladenosine modification [GO:0002949]
GO:0031428	5	0.01	0.315745	box C/D snoRNP complex [GO:0031428]
GO:0046322	5	0.01	0.315745	negative regulation of fatty acid oxidation [GO:0046322]
GO:0030901	39	0.01	0.315745	midbrain development [GO:0030901]
GO:0018095	12	0.01	0.315745	protein polyglutamylation [GO:0018095]
GO:0031588	11	0.01	0.315745	nucleotide-activated protein kinase complex [GO:0031588]
GO:0048557	21	0.01	0.315745	embryonic digestive tract morphogenesis [GO:0048557]
GO:0071688	8	0.01	0.315745	striated muscle myosin thick filament assembly [GO:0071688]
GO:0097493	8	0.01	0.315745	structural molecule activity conferring elasticity [GO:0097493]
GO:0021527	13	0.01	0.315745	spinal cord association neuron differentiation [GO:0021527]
GO:0060594	3	0.01	0.315745	mammary gland specification [GO:0060594]
GO:0017016	16	0.01	0.315745	Ras GTPase binding [GO:0017016]
GO:2000678	13	0.01	0.315745	negative regulation of transcription regulatory region DNA binding [GO:2000678]
GO:0045636	5	0.01	0.315745	positive regulation of melanocyte differentiation [GO:0045636]
GO:0016070	5	0.01	0.315745	RNA metabolic process [GO:0016070]
GO:0005828	5	0.01	0.315745	kinetochore microtubule [GO:0005828]
GO:0048714	13	0.01	0.315745	positive regulation of oligodendrocyte differentiation [GO:0048714]
GO:0046626	12	0.01	0.315745	regulation of insulin receptor signaling pathway [GO:0046626]
GO:0035519	5	0.01	0.315745	protein K29-linked ubiquitination [GO:0035519]
GO:0044314	5	0.01	0.315745	protein K27-linked ubiquitination [GO:0044314]
GO:0035068	9	0.01	0.315745	micro-ribonucleoprotein complex [GO:0035068]
GO:0016939	3	0.01	0.315745	kinesin II complex [GO:0016939]
GO:0043186	13	0.01	0.315745	P granule [GO:0043186]
GO:0004028	5	0.01	0.315745	3-chloroallyl aldehyde dehydrogenase activity [GO:0004028]
GO:1903818	8	0.01	0.315745	positive regulation of voltage-gated potassium channel activity [GO:1903818]
GO:0046653	6	0.01	0.315745	tetrahydrofolate metabolic process [GO:0046653]
GO:0051225	27	0.01	0.315745	spindle assembly [GO:0051225]
GO:0060903	4	0.01	0.315745	positive regulation of meiosis I [GO:0060903]
GO:0060411	11	0.01	0.315745	cardiac septum morphogenesis [GO:0060411]
GO:0051574	7	0.01	0.315745	positive regulation of histone H3-K9 methylation [GO:0051574]
GO:0042904	5	0.01	0.315745	9-cis-retinoic acid biosynthetic process [GO:0042904]
GO:0006352	14	0.01	0.315745	DNA-templated transcription, initiation [GO:0006352]
GO:0048732	7	0.01	0.315745	gland development [GO:0048732]
GO:0043368	3	0.01	0.315745	positive T cell selection [GO:0043368]
GO:0019213	11	0.01	0.315745	deacetylase activity [GO:0019213]
GO:0031054	12	0.01	0.315745	pre-miRNA processing [GO:0031054]
GO:0031123	5	0.01	0.315745	RNA 3'-end processing [GO:0031123]
GO:0006335	9	0.01	0.315745	DNA replication-dependent nucleosome assembly [GO:0006335]
GO:0006336	11	0.01	0.315745	DNA replication-independent nucleosome assembly [GO:0006336]
GO:1904222	3	0.01	0.315745	positive regulation of serine C-palmitoyltransferase activity [GO:1904222]
GO:0008081	13	0.01	0.315745	phosphoric diester hydrolase activity [GO:0008081]
GO:0043009	4	0.01	0.315745	chordate embryonic development [GO:0043009]
GO:0021510	30	0.01	0.315745	spinal cord development [GO:0021510]
GO:0043142	7	0.01	0.315745	single-stranded DNA-dependent ATPase activity [GO:0043142]
GO:0032776	3	0.01	0.315745	DNA methylation on cytosine [GO:0032776]
GO:0005222	4	0.01	0.315745	intracellular cAMP activated cation channel activity [GO:0005222]
GO:0050883	3	0.01	0.315745	musculoskeletal movement, spinal reflex action [GO:0050883]
GO:0034349	5	0.01	0.315745	glial cell apoptotic process [GO:0034349]
GO:0007019	12	0.01	0.315745	microtubule depolymerization [GO:0007019]
GO:0051409	4	0.01	0.315745	response to nitrosative stress [GO:0051409]
GO:0004535	12	0.01	0.315745	poly(A)-specific ribonuclease activity [GO:0004535]
GO:0007089	3	0.01	0.315745	traversing start control point of mitotic cell cycle [GO:0007089]
GO:0017056	14	0.01	0.315745	structural constituent of nuclear pore [GO:0017056]
GO:0010369	14	0.01	0.315745	chromocenter [GO:0010369]
GO:0072719	5	0.01	0.315745	cellular response to cisplatin [GO:0072719]
GO:0048023	4	0.01	0.315745	positive regulation of melanin biosynthetic process [GO:0048023]
GO:0060052	9	0.01	0.315745	neurofilament cytoskeleton organization [GO:0060052]
GO:0060040	8	0.01	0.315745	retinal bipolar neuron differentiation [GO:0060040]
GO:0046599	7	0.01	0.315745	regulation of centriole replication [GO:0046599]
GO:0006110	5	0.01	0.315745	regulation of glycolytic process [GO:0006110]
GO:0051754	4	0.01	0.315745	meiotic sister chromatid cohesion, centromeric [GO:0051754]
GO:0030621	5	0.01	0.315745	U4 snRNA binding [GO:0030621]
GO:0090399	8	0.01	0.315745	replicative senescence [GO:0090399]
GO:0000779	6	0.01	0.315745	condensed chromosome, centromeric region [GO:0000779]
GO:0004634	3	0.01	0.315745	phosphopyruvate hydratase activity [GO:0004634]
GO:0001765	7	0.01	0.315745	membrane raft assembly [GO:0001765]
GO:0032784	6	0.01	0.315745	regulation of DNA-templated transcription, elongation [GO:0032784]
GO:0035878	6	0.01	0.315745	nail development [GO:0035878]
GO:0060066	3	0.01	0.315745	oviduct development [GO:0060066]
GO:0072429	4	0.01	0.315745	response to intra-S DNA damage checkpoint signaling [GO:0072429]
GO:0021942	6	0.01	0.315745	radial glia guided migration of Purkinje cell [GO:0021942]
GO:0043405	6	0.01	0.315745	regulation of MAP kinase activity [GO:0043405]
GO:0070401	3	0.01	0.315745	NADP+ binding [GO:0070401]
GO:0051573	5	0.01	0.315745	negative regulation of histone H3-K9 methylation [GO:0051573]
GO:0009378	5	0.01	0.315745	four-way junction helicase activity [GO:0009378]
GO:2001222	16	0.01	0.315745	regulation of neuron migration [GO:2001222]
GO:0047184	6	0.01	0.315745	1-acylglycerophosphocholine O-acyltransferase activity [GO:0047184]
GO:0051900	4	0.01	0.315745	regulation of mitochondrial depolarization [GO:0051900]
GO:0007215	6	0.01	0.315745	glutamate receptor signaling pathway [GO:0007215]
GO:0000778	7	0.01	0.315745	condensed nuclear chromosome kinetochore [GO:0000778]
GO:0010573	3	0.01	0.315745	vascular endothelial growth factor production [GO:0010573]
GO:1905098	3	0.01	0.315745	negative regulation of guanyl-nucleotide exchange factor activity [GO:1905098]
GO:0014835	3	0.01	0.315745	myoblast differentiation involved in skeletal muscle regeneration [GO:0014835]
GO:0061005	3	0.01	0.315745	cell differentiation involved in kidney development [GO:0061005]
GO:0042063	5	0.01	0.315745	gliogenesis [GO:0042063]
GO:0035610	6	0.01	0.315745	protein side chain deglutamylation [GO:0035610]
GO:0035363	4	0.01	0.315745	histone locus body [GO:0035363]
GO:0071864	5	0.01	0.315745	positive regulation of cell proliferation in bone marrow [GO:0071864]
GO:0000942	4	0.01	0.315745	condensed nuclear chromosome outer kinetochore [GO:0000942]
GO:0021524	3	0.01	0.315745	visceral motor neuron differentiation [GO:0021524]
GO:0031433	6	0.01	0.315745	telethonin binding [GO:0031433]
GO:0060060	3	0.01	0.315745	post-embryonic retina morphogenesis in camera-type eye [GO:0060060]
GO:0070245	5	0.01	0.315745	positive regulation of thymocyte apoptotic process [GO:0070245]
GO:0043550	4	0.01	0.315745	regulation of lipid kinase activity [GO:0043550]
GO:0071466	4	0.01	0.315745	cellular response to xenobiotic stimulus [GO:0071466]
GO:0021986	3	0.01	0.315745	habenula development [GO:0021986]
GO:0015252	3	0.01	0.315745	hydrogen ion channel activity [GO:0015252]
GO:0010586	10	0.01	0.315745	miRNA metabolic process [GO:0010586]
GO:0001129	3	0.01	0.315745	RNA polymerase II transcription factor activity, TBP-class protein binding, involved in preinitiation complex assembly [GO:0001129]
GO:0015866	3	0.01	0.315745	ADP transport [GO:0015866]
GO:0008186	4	0.01	0.315745	RNA-dependent ATPase activity [GO:0008186]
GO:0032350	3	0.01	0.315745	regulation of hormone metabolic process [GO:0032350]
GO:0046605	3	0.01	0.315745	regulation of centrosome cycle [GO:0046605]
GO:0017198	3	0.01	0.315745	N-terminal peptidyl-serine acetylation [GO:0017198]
GO:0000737	4	0.01	0.315745	DNA catabolic process, endonucleolytic [GO:0000737]
GO:0014051	4	0.01	0.315745	gamma-aminobutyric acid secretion [GO:0014051]
GO:0080130	3	0.01	0.315745	L-phenylalanine:2-oxoglutarate aminotransferase activity [GO:0080130]
GO:0006287	5	0.01	0.315745	base-excision repair, gap-filling [GO:0006287]
GO:0008078	4	0.01	0.315745	mesodermal cell migration [GO:0008078]
GO:0036123	3	0.01	0.315745	histone H3-K9 dimethylation [GO:0036123]
GO:0015616	3	0.01	0.315745	DNA translocase activity [GO:0015616]
GO:0042138	5	0.01	0.315745	meiotic DNA double-strand break formation [GO:0042138]
GO:1904349	3	0.01	0.315745	positive regulation of small intestine smooth muscle contraction [GO:1904349]
GO:2000381	3	0.01	0.315745	negative regulation of mesoderm development [GO:2000381]
GO:0004614	4	0.01	0.315745	phosphoglucomutase activity [GO:0004614]
GO:0044265	3	0.01	0.315745	cellular macromolecule catabolic process [GO:0044265]
GO:0045686	3	0.01	0.315745	negative regulation of glial cell differentiation [GO:0045686]
GO:0021988	3	0.01	0.315745	olfactory lobe development [GO:0021988]
GO:0051612	3	0.01	0.315745	negative regulation of serotonin uptake [GO:0051612]
GO:0008502	3	0.01	0.315745	melatonin receptor activity [GO:0008502]
GO:0030317	65	0.02	0.455448	flagellated sperm motility [GO:0030317]
GO:0048743	9	0.02	0.455448	positive regulation of skeletal muscle fiber development [GO:0048743]
GO:0015278	11	0.02	0.455448	calcium-release channel activity [GO:0015278]
GO:0042572	20	0.02	0.455448	retinol metabolic process [GO:0042572]
GO:0003896	3	0.02	0.455448	DNA primase activity [GO:0003896]
GO:0007041	9	0.02	0.455448	lysosomal transport [GO:0007041]
GO:0007528	32	0.02	0.455448	neuromuscular junction development [GO:0007528]
GO:0060840	9	0.02	0.455448	artery development [GO:0060840]
GO:0030060	3	0.02	0.455448	L-malate dehydrogenase activity [GO:0030060]
GO:0006103	13	0.02	0.455448	2-oxoglutarate metabolic process [GO:0006103]
GO:0004716	6	0.02	0.455448	signal transducer, downstream of receptor, with protein tyrosine kinase activity [GO:0004716]
GO:0001763	10	0.02	0.455448	morphogenesis of a branching structure [GO:0001763]
GO:1990393	5	0.02	0.455448	3M complex [GO:1990393]
GO:0006432	4	0.02	0.455448	phenylalanyl-tRNA aminoacylation [GO:0006432]
GO:0044539	7	0.02	0.455448	long-chain fatty acid import [GO:0044539]
GO:0005827	5	0.02	0.455448	polar microtubule [GO:0005827]
GO:0050145	3	0.02	0.455448	nucleoside phosphate kinase activity [GO:0050145]
GO:0002520	4	0.02	0.455448	immune system development [GO:0002520]
GO:0014031	7	0.02	0.455448	mesenchymal cell development [GO:0014031]
GO:0003383	4	0.02	0.455448	apical constriction [GO:0003383]
GO:0006268	7	0.02	0.455448	DNA unwinding involved in DNA replication [GO:0006268]
GO:1990167	3	0.02	0.455448	protein K27-linked deubiquitination [GO:1990167]
GO:1990168	3	0.02	0.455448	protein K33-linked deubiquitination [GO:1990168]
GO:0001731	8	0.02	0.455448	formation of translation preinitiation complex [GO:0001731]
GO:0002192	4	0.02	0.455448	IRES-dependent translational initiation of linear mRNA [GO:0002192]
GO:0034648	4	0.02	0.455448	histone demethylase activity (H3-dimethyl-K4 specific) [GO:0034648]
GO:0034720	5	0.02	0.455448	histone H3-K4 demethylation [GO:0034720]
GO:0006913	26	0.02	0.455448	nucleocytoplasmic transport [GO:0006913]
GO:0031224	8	0.02	0.455448	intrinsic component of membrane [GO:0031224]
GO:0070995	5	0.02	0.455448	NADPH oxidation [GO:0070995]
GO:0048844	23	0.02	0.455448	artery morphogenesis [GO:0048844]
GO:0031262	4	0.02	0.455448	Ndc80 complex [GO:0031262]
GO:0001093	4	0.02	0.455448	TFIIB-class transcription factor binding [GO:0001093]
GO:0060745	3	0.02	0.455448	mammary gland branching involved in pregnancy [GO:0060745]
GO:0051571	14	0.02	0.455448	positive regulation of histone H3-K4 methylation [GO:0051571]
GO:0035939	3	0.02	0.455448	microsatellite binding [GO:0035939]
GO:0042585	3	0.02	0.455448	germinal vesicle [GO:0042585]
GO:0004040	3	0.02	0.455448	amidase activity [GO:0004040]
GO:0005642	4	0.02	0.455448	annulate lamellae [GO:0005642]
GO:0044614	4	0.02	0.455448	nuclear pore cytoplasmic filaments [GO:0044614]
GO:0031937	3	0.02	0.455448	positive regulation of chromatin silencing [GO:0031937]
GO:0034501	10	0.02	0.455448	protein localization to kinetochore [GO:0034501]
GO:1902916	5	0.02	0.455448	positive regulation of protein polyubiquitination [GO:1902916]
GO:0005945	3	0.02	0.455448	6-phosphofructokinase complex [GO:0005945]
GO:0045182	5	0.02	0.455448	translation regulator activity [GO:0045182]
GO:0003841	8	0.02	0.455448	1-acylglycerol-3-phosphate O-acyltransferase activity [GO:0003841]
GO:0098855	3	0.02	0.455448	HCN channel complex [GO:0098855]
GO:1990573	6	0.02	0.455448	potassium ion import across plasma membrane [GO:1990573]
GO:0032386	4	0.02	0.455448	regulation of intracellular transport [GO:0032386]
GO:0030660	8	0.02	0.455448	Golgi-associated vesicle membrane [GO:0030660]
GO:0032549	3	0.02	0.455448	ribonucleoside binding [GO:0032549]
GO:0060420	3	0.02	0.455448	regulation of heart growth [GO:0060420]
GO:0071930	3	0.02	0.455448	negative regulation of transcription involved in G1/S transition of mitotic cell cycle [GO:0071930]
GO:0046600	4	0.02	0.455448	negative regulation of centriole replication [GO:0046600]
GO:0007000	4	0.02	0.455448	nucleolus organization [GO:0007000]
GO:0000389	3	0.02	0.455448	mRNA 3'-splice site recognition [GO:0000389]
GO:0031618	8	0.02	0.455448	nuclear pericentric heterochromatin [GO:0031618]
GO:0014066	6	0.02	0.455448	regulation of phosphatidylinositol 3-kinase signaling [GO:0014066]
GO:0021801	3	0.02	0.455448	cerebral cortex radial glia guided migration [GO:0021801]
GO:0043023	7	0.02	0.455448	ribosomal large subunit binding [GO:0043023]
GO:0004532	4	0.02	0.455448	exoribonuclease activity [GO:0004532]
GO:0010867	11	0.02	0.455448	positive regulation of triglyceride biosynthetic process [GO:0010867]
GO:0008106	3	0.02	0.455448	alcohol dehydrogenase (NADP+) activity [GO:0008106]
GO:0032133	4	0.02	0.455448	chromosome passenger complex [GO:0032133]
GO:0032929	3	0.02	0.455448	negative regulation of superoxide anion generation [GO:0032929]
GO:0061384	8	0.02	0.455448	heart trabecula morphogenesis [GO:0061384]
GO:0019908	3	0.02	0.455448	nuclear cyclin-dependent protein kinase holoenzyme complex [GO:0019908]
GO:2000737	15	0.02	0.455448	negative regulation of stem cell differentiation [GO:2000737]
GO:0070324	6	0.02	0.455448	thyroid hormone binding [GO:0070324]
GO:0031587	3	0.02	0.455448	positive regulation of inositol 1,4,5-trisphosphate-sensitive calcium-release channel activity [GO:0031587]
GO:0071681	5	0.02	0.455448	cellular response to indole-3-methanol [GO:0071681]
GO:0035067	11	0.02	0.455448	negative regulation of histone acetylation [GO:0035067]
GO:0051298	21	0.02	0.455448	centrosome duplication [GO:0051298]
GO:0060022	6	0.02	0.455448	hard palate development [GO:0060022]
GO:0048667	12	0.02	0.455448	cell morphogenesis involved in neuron differentiation [GO:0048667]
GO:0001156	3	0.02	0.455448	TFIIIC-class transcription factor binding [GO:0001156]
GO:0070873	4	0.02	0.455448	regulation of glycogen metabolic process [GO:0070873]
GO:0004748	3	0.02	0.455448	ribonucleoside-diphosphate reductase activity, thioredoxin disulfide as acceptor [GO:0004748]
GO:0021798	7	0.02	0.455448	forebrain dorsal/ventral pattern formation [GO:0021798]
GO:0008310	4	0.02	0.455448	single-stranded DNA 3'-5' exodeoxyribonuclease activity [GO:0008310]
GO:2000736	4	0.02	0.455448	regulation of stem cell differentiation [GO:2000736]
GO:0003323	12	0.02	0.455448	type B pancreatic cell development [GO:0003323]
GO:0017151	7	0.02	0.455448	DEAD/H-box RNA helicase binding [GO:0017151]
GO:0035256	3	0.02	0.455448	G-protein coupled glutamate receptor binding [GO:0035256]
GO:0009166	3	0.02	0.455448	nucleotide catabolic process [GO:0009166]
GO:0004620	9	0.02	0.455448	phospholipase activity [GO:0004620]
GO:2000017	3	0.02	0.455448	positive regulation of determination of dorsal identity [GO:2000017]
GO:0044752	3	0.02	0.455448	response to human chorionic gonadotropin [GO:0044752]
GO:0008607	4	0.02	0.455448	phosphorylase kinase regulator activity [GO:0008607]
GO:2000048	3	0.02	0.455448	negative regulation of cell-cell adhesion mediated by cadherin [GO:2000048]
GO:0072584	5	0.02	0.455448	caveolin-mediated endocytosis [GO:0072584]
GO:0050291	6	0.02	0.455448	sphingosine N-acyltransferase activity [GO:0050291]
GO:0001505	6	0.02	0.455448	regulation of neurotransmitter levels [GO:0001505]
GO:0001920	4	0.02	0.455448	negative regulation of receptor recycling [GO:0001920]
GO:0008948	3	0.02	0.455448	oxaloacetate decarboxylase activity [GO:0008948]
GO:0005220	3	0.02	0.455448	inositol 1,4,5-trisphosphate-sensitive calcium-release channel activity [GO:0005220]
GO:0032021	4	0.02	0.455448	NELF complex [GO:0032021]
GO:0034968	6	0.02	0.455448	histone lysine methylation [GO:0034968]
GO:0071373	3	0.02	0.455448	cellular response to luteinizing hormone stimulus [GO:0071373]
GO:0071156	4	0.02	0.455448	regulation of cell cycle arrest [GO:0071156]
GO:0034633	3	0.02	0.455448	retinol transport [GO:0034633]
GO:0006532	3	0.02	0.455448	aspartate biosynthetic process [GO:0006532]
GO:0060267	4	0.02	0.455448	positive regulation of respiratory burst [GO:0060267]
GO:0000799	3	0.02	0.455448	nuclear condensin complex [GO:0000799]
GO:0033605	3	0.02	0.455448	positive regulation of catecholamine secretion [GO:0033605]
GO:0016618	3	0.02	0.455448	hydroxypyruvate reductase activity [GO:0016618]
GO:0071001	3	0.02	0.455448	U4/U6 snRNP [GO:0071001]
GO:0032053	3	0.02	0.455448	ciliary basal body organization [GO:0032053]
GO:0042036	3	0.02	0.455448	negative regulation of cytokine biosynthetic process [GO:0042036]
GO:0030216	68	0.03	0.51868	keratinocyte differentiation [GO:0030216]
GO:0046785	8	0.03	0.51868	microtubule polymerization [GO:0046785]
GO:0000221	3	0.03	0.51868	vacuolar proton-transporting V-type ATPase, V1 domain [GO:0000221]
GO:0004022	6	0.03	0.51868	alcohol dehydrogenase (NAD) activity [GO:0004022]
GO:0006270	23	0.03	0.51868	DNA replication initiation [GO:0006270]
GO:0007094	19	0.03	0.51868	mitotic spindle assembly checkpoint [GO:0007094]
GO:0045141	9	0.03	0.51868	meiotic telomere clustering [GO:0045141]
GO:2000059	15	0.03	0.51868	negative regulation of protein ubiquitination involved in ubiquitin-dependent protein catabolic process [GO:2000059]
GO:0034395	3	0.03	0.51868	regulation of transcription from RNA polymerase II promoter in response to iron [GO:0034395]
GO:0046854	18	0.03	0.51868	phosphatidylinositol phosphorylation [GO:0046854]
GO:0030071	9	0.03	0.51868	regulation of mitotic metaphase/anaphase transition [GO:0030071]
GO:0033227	5	0.03	0.51868	dsRNA transport [GO:0033227]
GO:0021902	7	0.03	0.51868	commitment of neuronal cell to specific neuron type in forebrain [GO:0021902]
GO:0019789	16	0.03	0.51868	SUMO transferase activity [GO:0019789]
GO:0048254	4	0.03	0.51868	snoRNA localization [GO:0048254]
GO:0007286	82	0.03	0.51868	spermatid development [GO:0007286]
GO:0006526	4	0.03	0.51868	arginine biosynthetic process [GO:0006526]
GO:0085020	8	0.03	0.51868	protein K6-linked ubiquitination [GO:0085020]
GO:0032940	10	0.03	0.51868	secretion by cell [GO:0032940]
GO:0051290	18	0.03	0.51868	protein heterotetramerization [GO:0051290]
GO:0004143	10	0.03	0.51868	diacylglycerol kinase activity [GO:0004143]
GO:1902230	13	0.03	0.51868	negative regulation of intrinsic apoptotic signaling pathway in response to DNA damage [GO:1902230]
GO:0006473	8	0.03	0.51868	protein acetylation [GO:0006473]
GO:0002326	4	0.03	0.51868	B cell lineage commitment [GO:0002326]
GO:0021776	3	0.03	0.51868	smoothened signaling pathway involved in spinal cord motor neuron cell fate specification [GO:0021776]
GO:0000307	22	0.03	0.51868	cyclin-dependent protein kinase holoenzyme complex [GO:0000307]
GO:0097051	3	0.03	0.51868	establishment of protein localization to endoplasmic reticulum membrane [GO:0097051]
GO:1902373	3	0.03	0.51868	negative regulation of mRNA catabolic process [GO:1902373]
GO:0051445	3	0.03	0.51868	regulation of meiotic cell cycle [GO:0051445]
GO:0090267	7	0.03	0.51868	positive regulation of mitotic cell cycle spindle assembly checkpoint [GO:0090267]
GO:0061676	5	0.03	0.51868	importin-alpha family protein binding [GO:0061676]
GO:0046632	10	0.03	0.51868	alpha-beta T cell differentiation [GO:0046632]
GO:0030877	7	0.03	0.51868	beta-catenin destruction complex [GO:0030877]
GO:0031092	3	0.03	0.51868	platelet alpha granule membrane [GO:0031092]
GO:0004029	14	0.03	0.51868	aldehyde dehydrogenase (NAD) activity [GO:0004029]
GO:0036514	3	0.03	0.51868	dopaminergic neuron axon guidance [GO:0036514]
GO:0036515	3	0.03	0.51868	serotonergic neuron axon guidance [GO:0036515]
GO:0000940	9	0.03	0.51868	condensed chromosome outer kinetochore [GO:0000940]
GO:0051310	12	0.03	0.51868	metaphase plate congression [GO:0051310]
GO:0000070	21	0.03	0.51868	mitotic sister chromatid segregation [GO:0000070]
GO:0000444	4	0.03	0.51868	MIS12/MIND type complex [GO:0000444]
GO:0060290	6	0.03	0.51868	transdifferentiation [GO:0060290]
GO:0035999	7	0.03	0.51868	tetrahydrofolate interconversion [GO:0035999]
GO:0001758	8	0.03	0.51868	retinal dehydrogenase activity [GO:0001758]
GO:0042573	14	0.03	0.51868	retinoic acid metabolic process [GO:0042573]
GO:0072277	3	0.03	0.51868	metanephric glomerular capillary formation [GO:0072277]
GO:0007635	5	0.03	0.51868	chemosensory behavior [GO:0007635]
GO:2000820	3	0.03	0.51868	negative regulation of transcription from RNA polymerase II promoter involved in smooth muscle cell differentiation [GO:2000820]
GO:1901300	4	0.03	0.51868	positive regulation of hydrogen peroxide-mediated programmed cell death [GO:1901300]
GO:1904219	3	0.03	0.51868	positive regulation of CDP-diacylglycerol-serine O-phosphatidyltransferase activity [GO:1904219]
GO:0098911	10	0.03	0.51868	regulation of ventricular cardiac muscle cell action potential [GO:0098911]
GO:0006536	12	0.03	0.51868	glutamate metabolic process [GO:0006536]
GO:0006750	8	0.03	0.51868	glutathione biosynthetic process [GO:0006750]
GO:1902661	3	0.03	0.51868	positive regulation of glucose mediated signaling pathway [GO:1902661]
GO:0003872	3	0.03	0.51868	6-phosphofructokinase activity [GO:0003872]
GO:0001880	3	0.03	0.51868	Mullerian duct regression [GO:0001880]
GO:0006301	7	0.03	0.51868	postreplication repair [GO:0006301]
GO:0002763	3	0.03	0.51868	positive regulation of myeloid leukocyte differentiation [GO:0002763]
GO:0090666	4	0.03	0.51868	scaRNA localization to Cajal body [GO:0090666]
GO:0032849	3	0.03	0.51868	positive regulation of cellular pH reduction [GO:0032849]
GO:0000448	3	0.03	0.51868	cleavage in ITS2 between 5.8S rRNA and LSU-rRNA of tricistronic rRNA transcript (SSU-rRNA, 5.8S rRNA, LSU-rRNA) [GO:0000448]
GO:0010825	4	0.03	0.51868	positive regulation of centrosome duplication [GO:0010825]
GO:0031577	3	0.03	0.51868	spindle checkpoint [GO:0031577]
GO:0008200	3	0.03	0.51868	ion channel inhibitor activity [GO:0008200]
GO:2000320	4	0.03	0.51868	negative regulation of T-helper 17 cell differentiation [GO:2000320]
GO:0060157	4	0.03	0.51868	urinary bladder development [GO:0060157]
GO:0004967	3	0.03	0.51868	glucagon receptor activity [GO:0004967]
GO:0031417	3	0.03	0.51868	NatC complex [GO:0031417]
GO:0048549	4	0.03	0.51868	positive regulation of pinocytosis [GO:0048549]
GO:0008324	3	0.03	0.51868	cation transmembrane transporter activity [GO:0008324]
GO:0008504	5	0.03	0.51868	monoamine transmembrane transporter activity [GO:0008504]
GO:0001674	4	0.03	0.51868	female germ cell nucleus [GO:0001674]
GO:0002068	3	0.03	0.51868	glandular epithelial cell development [GO:0002068]
GO:0061180	8	0.03	0.51868	mammary gland epithelium development [GO:0061180]
GO:0005675	10	0.03	0.51868	holo TFIIH complex [GO:0005675]
GO:0006685	4	0.03	0.51868	sphingomyelin catabolic process [GO:0006685]
GO:0098641	17	0.03	0.51868	cadherin binding involved in cell-cell adhesion [GO:0098641]
GO:0072384	4	0.03	0.51868	organelle transport along microtubule [GO:0072384]
GO:0005971	3	0.03	0.51868	ribonucleoside-diphosphate reductase complex [GO:0005971]
GO:0043256	3	0.03	0.51868	laminin complex [GO:0043256]
GO:0019896	5	0.03	0.51868	axonal transport of mitochondrion [GO:0019896]
GO:0061072	7	0.03	0.51868	iris morphogenesis [GO:0061072]
GO:0042795	8	0.03	0.51868	snRNA transcription from RNA polymerase II promoter [GO:0042795]
GO:0042796	6	0.03	0.51868	snRNA transcription from RNA polymerase III promoter [GO:0042796]
GO:0009235	5	0.03	0.51868	cobalamin metabolic process [GO:0009235]
GO:1900738	4	0.03	0.51868	positive regulation of phospholipase C-activating G-protein coupled receptor signaling pathway [GO:1900738]
GO:0007127	5	0.03	0.51868	meiosis I [GO:0007127]
GO:0007199	4	0.03	0.51868	G-protein coupled receptor signaling pathway coupled to cGMP nucleotide second messenger [GO:0007199]
GO:0050265	3	0.03	0.51868	RNA uridylyltransferase activity [GO:0050265]
GO:0047192	3	0.03	0.51868	1-alkylglycerophosphocholine O-acetyltransferase activity [GO:0047192]
GO:0070673	3	0.03	0.51868	response to interleukin-18 [GO:0070673]
GO:0003689	6	0.03	0.51868	DNA clamp loader activity [GO:0003689]
GO:0051383	5	0.03	0.51868	kinetochore organization [GO:0051383]
GO:0060623	3	0.03	0.51868	regulation of chromosome condensation [GO:0060623]
GO:0031281	3	0.03	0.51868	positive regulation of cyclase activity [GO:0031281]
GO:0070410	10	0.03	0.51868	co-SMAD binding [GO:0070410]
GO:0032357	5	0.03	0.51868	oxidized purine DNA binding [GO:0032357]
GO:0045722	6	0.03	0.51868	positive regulation of gluconeogenesis [GO:0045722]
GO:0005247	11	0.03	0.51868	voltage-gated chloride channel activity [GO:0005247]
GO:0045964	3	0.03	0.51868	positive regulation of dopamine metabolic process [GO:0045964]
GO:0008970	4	0.03	0.51868	phosphatidylcholine 1-acylhydrolase activity [GO:0008970]
GO:0000439	6	0.03	0.51868	core TFIIH complex [GO:0000439]
GO:0010817	4	0.03	0.51868	regulation of hormone levels [GO:0010817]
GO:2001200	3	0.03	0.51868	positive regulation of dendritic cell differentiation [GO:2001200]
GO:0006438	3	0.03	0.51868	valyl-tRNA aminoacylation [GO:0006438]
GO:0015696	6	0.03	0.51868	ammonium transport [GO:0015696]
GO:0070544	8	0.03	0.51868	histone H3-K36 demethylation [GO:0070544]
GO:0044806	4	0.03	0.51868	G-quadruplex DNA unwinding [GO:0044806]
GO:0070634	3	0.03	0.51868	transepithelial ammonium transport [GO:0070634]
GO:0102420	3	0.03	0.51868	sn-1-glycerol-3-phosphate C16:0-DCA-CoA acyl transferase activity [GO:0102420]
GO:0002188	4	0.03	0.51868	translation reinitiation [GO:0002188]
GO:0021913	4	0.03	0.51868	regulation of transcription from RNA polymerase II promoter involved in ventral spinal cord interneuron specification [GO:0021913]
GO:0032417	4	0.03	0.51868	positive regulation of sodium:proton antiporter activity [GO:0032417]
GO:0051250	3	0.03	0.51868	negative regulation of lymphocyte activation [GO:0051250]
GO:0010701	4	0.03	0.51868	positive regulation of norepinephrine secretion [GO:0010701]
GO:0000811	3	0.03	0.51868	GINS complex [GO:0000811]
GO:1904000	3	0.03	0.51868	positive regulation of eating behavior [GO:1904000]
GO:0004024	3	0.03	0.51868	alcohol dehydrogenase activity, zinc-dependent [GO:0004024]
GO:0006069	4	0.03	0.51868	ethanol oxidation [GO:0006069]
GO:0030267	3	0.03	0.51868	glyoxylate reductase (NADP) activity [GO:0030267]
GO:0051586	3	0.03	0.51868	positive regulation of dopamine uptake involved in synaptic transmission [GO:0051586]
GO:0032095	4	0.03	0.51868	regulation of response to food [GO:0032095]
GO:0006710	3	0.03	0.51868	androgen catabolic process [GO:0006710]
GO:0008282	4	0.03	0.51868	ATP-sensitive potassium channel complex [GO:0008282]
GO:0044030	13	0.04	0.569856	regulation of DNA methylation [GO:0044030]
GO:0000463	10	0.04	0.569856	maturation of LSU-rRNA from tricistronic rRNA transcript (SSU-rRNA, 5.8S rRNA, LSU-rRNA) [GO:0000463]
GO:0032592	8	0.04	0.569856	integral component of mitochondrial membrane [GO:0032592]
GO:0007339	34	0.04	0.569856	binding of sperm to zona pellucida [GO:0007339]
GO:0007042	8	0.04	0.569856	lysosomal lumen acidification [GO:0007042]
GO:0034457	3	0.04	0.569856	Mpp10 complex [GO:0034457]
GO:0006574	4	0.04	0.569856	valine catabolic process [GO:0006574]
GO:0022602	4	0.04	0.569856	ovulation cycle process [GO:0022602]
GO:0051287	38	0.04	0.569856	NAD binding [GO:0051287]
GO:0015030	46	0.04	0.569856	Cajal body [GO:0015030]
GO:0060841	5	0.04	0.569856	venous blood vessel development [GO:0060841]
GO:0006108	6	0.04	0.569856	malate metabolic process [GO:0006108]
GO:0060718	6	0.04	0.569856	chorionic trophoblast cell differentiation [GO:0060718]
GO:0004416	3	0.04	0.569856	hydroxyacylglutathione hydrolase activity [GO:0004416]
GO:0016533	3	0.04	0.569856	cyclin-dependent protein kinase 5 holoenzyme complex [GO:0016533]
GO:0005113	7	0.04	0.569856	patched binding [GO:0005113]
GO:0061053	15	0.04	0.569856	somite development [GO:0061053]
GO:0034497	11	0.04	0.569856	protein localization to pre-autophagosomal structure [GO:0034497]
GO:0010757	6	0.04	0.569856	negative regulation of plasminogen activation [GO:0010757]
GO:0031091	13	0.04	0.569856	platelet alpha granule [GO:0031091]
GO:0048505	5	0.04	0.569856	regulation of timing of cell differentiation [GO:0048505]
GO:0040016	8	0.04	0.569856	embryonic cleavage [GO:0040016]
GO:0022848	16	0.04	0.569856	acetylcholine-gated cation-selective channel activity [GO:0022848]
GO:0034080	5	0.04	0.569856	CENP-A containing nucleosome assembly [GO:0034080]
GO:0051963	8	0.04	0.569856	regulation of synapse assembly [GO:0051963]
GO:0001738	3	0.04	0.569856	morphogenesis of a polarized epithelium [GO:0001738]
GO:0002360	5	0.04	0.569856	T cell lineage commitment [GO:0002360]
GO:0009404	8	0.04	0.569856	toxin metabolic process [GO:0009404]
GO:0048169	22	0.04	0.569856	regulation of long-term neuronal synaptic plasticity [GO:0048169]
GO:0014731	5	0.04	0.569856	spectrin-associated cytoskeleton [GO:0014731]
GO:0010172	9	0.04	0.569856	embryonic body morphogenesis [GO:0010172]
GO:0051302	6	0.04	0.569856	regulation of cell division [GO:0051302]
GO:0007176	4	0.04	0.569856	regulation of epidermal growth factor-activated receptor activity [GO:0007176]
GO:0003910	5	0.04	0.569856	DNA ligase (ATP) activity [GO:0003910]
GO:0097028	10	0.04	0.569856	dendritic cell differentiation [GO:0097028]
GO:0032099	9	0.04	0.569856	negative regulation of appetite [GO:0032099]
GO:0031465	5	0.04	0.569856	Cul4B-RING E3 ubiquitin ligase complex [GO:0031465]
GO:0046602	5	0.04	0.569856	regulation of mitotic centrosome separation [GO:0046602]
GO:0009113	5	0.04	0.569856	purine nucleobase biosynthetic process [GO:0009113]
GO:0030284	5	0.04	0.569856	estrogen receptor activity [GO:0030284]
GO:0010917	8	0.04	0.569856	negative regulation of mitochondrial membrane potential [GO:0010917]
GO:0005672	5	0.04	0.569856	transcription factor TFIIA complex [GO:0005672]
GO:0060977	4	0.04	0.569856	coronary vasculature morphogenesis [GO:0060977]
GO:2000825	4	0.04	0.569856	positive regulation of androgen receptor activity [GO:2000825]
GO:2001046	9	0.04	0.569856	positive regulation of integrin-mediated signaling pathway [GO:2001046]
GO:0022829	4	0.04	0.569856	wide pore channel activity [GO:0022829]
GO:0043137	4	0.04	0.569856	DNA replication, removal of RNA primer [GO:0043137]
GO:0090305	9	0.04	0.569856	nucleic acid phosphodiester bond hydrolysis [GO:0090305]
GO:0018394	4	0.04	0.569856	peptidyl-lysine acetylation [GO:0018394]
GO:0071010	4	0.04	0.569856	prespliceosome [GO:0071010]
GO:0031638	9	0.04	0.569856	zymogen activation [GO:0031638]
GO:0001835	6	0.04	0.569856	blastocyst hatching [GO:0001835]
GO:0030957	9	0.04	0.569856	Tat protein binding [GO:0030957]
GO:1902254	6	0.04	0.569856	negative regulation of intrinsic apoptotic signaling pathway by p53 class mediator [GO:1902254]
GO:0016024	12	0.04	0.569856	CDP-diacylglycerol biosynthetic process [GO:0016024]
GO:0043276	9	0.04	0.569856	anoikis [GO:0043276]
GO:0061665	3	0.04	0.569856	SUMO ligase activity [GO:0061665]
GO:0060166	3	0.04	0.569856	olfactory pit development [GO:0060166]
GO:0035520	5	0.04	0.569856	monoubiquitinated protein deubiquitination [GO:0035520]
GO:0035616	3	0.04	0.569856	histone H2B conserved C-terminal lysine deubiquitination [GO:0035616]
GO:1900746	4	0.04	0.569856	regulation of vascular endothelial growth factor signaling pathway [GO:1900746]
GO:0035881	6	0.04	0.569856	amacrine cell differentiation [GO:0035881]
GO:0036312	11	0.04	0.569856	phosphatidylinositol 3-kinase regulatory subunit binding [GO:0036312]
GO:0042743	8	0.04	0.569856	hydrogen peroxide metabolic process [GO:0042743]
GO:0048048	10	0.04	0.569856	embryonic eye morphogenesis [GO:0048048]
GO:0035198	14	0.04	0.569856	miRNA binding [GO:0035198]
GO:0031167	5	0.04	0.569856	rRNA methylation [GO:0031167]
GO:0031860	4	0.04	0.569856	telomeric 3' overhang formation [GO:0031860]
GO:0032825	8	0.04	0.569856	positive regulation of natural killer cell differentiation [GO:0032825]
GO:0035304	3	0.04	0.569856	regulation of protein dephosphorylation [GO:0035304]
GO:0000137	6	0.04	0.569856	Golgi cis cisterna [GO:0000137]
GO:0046655	4	0.04	0.569856	folic acid metabolic process [GO:0046655]
GO:0004030	5	0.04	0.569856	aldehyde dehydrogenase [NAD(P)+] activity [GO:0004030]
GO:0070033	3	0.04	0.569856	synaptobrevin 2-SNAP-25-syntaxin-1a-complexin II complex [GO:0070033]
GO:0016188	7	0.04	0.569856	synaptic vesicle maturation [GO:0016188]
GO:0000015	3	0.04	0.569856	phosphopyruvate hydratase complex [GO:0000015]
GO:0044354	4	0.04	0.569856	macropinosome [GO:0044354]
GO:0003909	3	0.04	0.569856	DNA ligase activity [GO:0003909]
GO:0072049	4	0.04	0.569856	comma-shaped body morphogenesis [GO:0072049]
GO:0034333	8	0.04	0.569856	adherens junction assembly [GO:0034333]
GO:0042770	11	0.04	0.569856	signal transduction in response to DNA damage [GO:0042770]
GO:0007223	7	0.04	0.569856	Wnt signaling pathway, calcium modulating pathway [GO:0007223]
GO:0009263	3	0.04	0.569856	deoxyribonucleotide biosynthetic process [GO:0009263]
GO:0007638	3	0.04	0.569856	mechanosensory behavior [GO:0007638]
GO:0048935	8	0.04	0.569856	peripheral nervous system neuron development [GO:0048935]
GO:0031094	3	0.04	0.569856	platelet dense tubular network [GO:0031094]
GO:2000008	7	0.04	0.569856	regulation of protein localization to cell surface [GO:2000008]
GO:0016428	3	0.04	0.569856	tRNA (cytosine-5-)-methyltransferase activity [GO:0016428]
GO:0071107	4	0.04	0.569856	response to parathyroid hormone [GO:0071107]
GO:0000172	6	0.04	0.569856	ribonuclease MRP complex [GO:0000172]
GO:0003836	4	0.04	0.569856	beta-galactoside (CMP) alpha-2,3-sialyltransferase activity [GO:0003836]
GO:0051538	3	0.04	0.569856	3 iron, 4 sulfur cluster binding [GO:0051538]
GO:1903298	3	0.04	0.569856	negative regulation of hypoxia-induced intrinsic apoptotic signaling pathway [GO:1903298]
GO:1903751	3	0.04	0.569856	negative regulation of intrinsic apoptotic signaling pathway in response to hydrogen peroxide [GO:1903751]
GO:0008065	4	0.04	0.569856	establishment of blood-nerve barrier [GO:0008065]
GO:0098815	3	0.04	0.569856	modulation of excitatory postsynaptic potential [GO:0098815]
GO:0010518	6	0.04	0.569856	positive regulation of phospholipase activity [GO:0010518]
GO:0061087	5	0.04	0.569856	positive regulation of histone H3-K27 methylation [GO:0061087]
GO:0004832	3	0.04	0.569856	valine-tRNA ligase activity [GO:0004832]
GO:0033265	3	0.04	0.569856	choline binding [GO:0033265]
GO:0032452	7	0.04	0.569856	histone demethylase activity [GO:0032452]
GO:1900740	3	0.04	0.569856	positive regulation of protein insertion into mitochondrial membrane involved in apoptotic signaling pathway [GO:1900740]
GO:0006021	4	0.04	0.569856	inositol biosynthetic process [GO:0006021]
GO:0004366	3	0.04	0.569856	glycerol-3-phosphate O-acyltransferase activity [GO:0004366]
GO:0006449	3	0.04	0.569856	regulation of translational termination [GO:0006449]
GO:0007412	3	0.04	0.569856	axon target recognition [GO:0007412]
GO:0021912	3	0.04	0.569856	regulation of transcription from RNA polymerase II promoter involved in spinal cord motor neuron fate specification [GO:0021912]
GO:0004605	3	0.04	0.569856	phosphatidate cytidylyltransferase activity [GO:0004605]
GO:0016015	3	0.04	0.569856	morphogen activity [GO:0016015]
GO:0051446	3	0.04	0.569856	positive regulation of meiotic cell cycle [GO:0051446]
GO:0023019	21	0.05	0.605714	signal transduction involved in regulation of gene expression [GO:0023019]
GO:0000002	12	0.05	0.605714	mitochondrial genome maintenance [GO:0000002]
GO:0000055	7	0.05	0.605714	ribosomal large subunit export from nucleus [GO:0000055]
GO:0003720	4	0.05	0.605714	telomerase activity [GO:0003720]
GO:0002138	4	0.05	0.605714	retinoic acid biosynthetic process [GO:0002138]
GO:0004726	5	0.05	0.605714	non-membrane spanning protein tyrosine phosphatase activity [GO:0004726]
GO:0003743	46	0.05	0.605714	translation initiation factor activity [GO:0003743]
GO:0000462	25	0.05	0.605714	maturation of SSU-rRNA from tricistronic rRNA transcript (SSU-rRNA, 5.8S rRNA, LSU-rRNA) [GO:0000462]
GO:0071310	33	0.05	0.605714	cellular response to organic substance [GO:0071310]
GO:0000466	4	0.05	0.605714	maturation of 5.8S rRNA from tricistronic rRNA transcript (SSU-rRNA, 5.8S rRNA, LSU-rRNA) [GO:0000466]
GO:0006107	9	0.05	0.605714	oxaloacetate metabolic process [GO:0006107]
GO:0033762	9	0.05	0.605714	response to glucagon [GO:0033762]
GO:0060045	22	0.05	0.605714	positive regulation of cardiac muscle cell proliferation [GO:0060045]
GO:0032225	4	0.05	0.605714	regulation of synaptic transmission, dopaminergic [GO:0032225]
GO:0045665	65	0.05	0.605714	negative regulation of neuron differentiation [GO:0045665]
GO:0006275	12	0.05	0.605714	regulation of DNA replication [GO:0006275]
GO:0007088	18	0.05	0.605714	regulation of mitotic nuclear division [GO:0007088]
GO:0009328	3	0.05	0.605714	phenylalanine-tRNA ligase complex [GO:0009328]
GO:0042998	3	0.05	0.605714	positive regulation of Golgi to plasma membrane protein transport [GO:0042998]
GO:0031232	4	0.05	0.605714	extrinsic component of external side of plasma membrane [GO:0031232]
GO:0031145	9	0.05	0.605714	anaphase-promoting complex-dependent catabolic process [GO:0031145]
GO:1901838	8	0.05	0.605714	positive regulation of transcription of nuclear large rRNA transcript from RNA polymerase I promoter [GO:1901838]
GO:0005892	17	0.05	0.605714	acetylcholine-gated channel complex [GO:0005892]
GO:0007059	69	0.05	0.605714	chromosome segregation [GO:0007059]
GO:0030902	23	0.05	0.605714	hindbrain development [GO:0030902]
GO:0032588	20	0.05	0.605714	trans-Golgi network membrane [GO:0032588]
GO:0032958	7	0.05	0.605714	inositol phosphate biosynthetic process [GO:0032958]
GO:0035265	15	0.05	0.605714	organ growth [GO:0035265]
GO:0010458	12	0.05	0.605714	exit from mitosis [GO:0010458]
GO:0007431	4	0.05	0.605714	salivary gland development [GO:0007431]
GO:0021775	3	0.05	0.605714	smoothened signaling pathway involved in ventral spinal cord interneuron specification [GO:0021775]
GO:0001839	3	0.05	0.605714	neural plate morphogenesis [GO:0001839]
GO:1901657	4	0.05	0.605714	glycosyl compound metabolic process [GO:1901657]
GO:0032229	5	0.05	0.605714	negative regulation of synaptic transmission, GABAergic [GO:0032229]
GO:0002367	3	0.05	0.605714	cytokine production involved in immune response [GO:0002367]
GO:0006081	6	0.05	0.605714	cellular aldehyde metabolic process [GO:0006081]
GO:0042048	8	0.05	0.605714	olfactory behavior [GO:0042048]
GO:0003945	4	0.05	0.605714	N-acetyllactosamine synthase activity [GO:0003945]
GO:0016589	6	0.05	0.605714	NURF complex [GO:0016589]
GO:1903416	3	0.05	0.605714	response to glycoside [GO:1903416]
GO:0048263	6	0.05	0.605714	determination of dorsal identity [GO:0048263]
GO:0042500	5	0.05	0.605714	aspartic endopeptidase activity, intramembrane cleaving [GO:0042500]
GO:0097550	6	0.05	0.605714	transcriptional preinitiation complex [GO:0097550]
GO:0035174	6	0.05	0.605714	histone serine kinase activity [GO:0035174]
GO:0043967	31	0.05	0.605714	histone H4 acetylation [GO:0043967]
GO:2000757	4	0.05	0.605714	negative regulation of peptidyl-lysine acetylation [GO:2000757]
GO:0043114	3	0.05	0.605714	regulation of vascular permeability [GO:0043114]
GO:0050908	19	0.05	0.605714	detection of light stimulus involved in visual perception [GO:0050908]
GO:0060510	7	0.05	0.605714	Type II pneumocyte differentiation [GO:0060510]
GO:0048386	5	0.05	0.605714	positive regulation of retinoic acid receptor signaling pathway [GO:0048386]
GO:0003987	3	0.05	0.605714	acetate-CoA ligase activity [GO:0003987]
GO:1904851	8	0.05	0.605714	positive regulation of establishment of protein localization to telomere [GO:1904851]
GO:0072089	7	0.05	0.605714	stem cell proliferation [GO:0072089]
GO:0043625	3	0.05	0.605714	delta DNA polymerase complex [GO:0043625]
GO:1900264	6	0.05	0.605714	positive regulation of DNA-directed DNA polymerase activity [GO:1900264]
GO:0001676	15	0.05	0.605714	long-chain fatty acid metabolic process [GO:0001676]
GO:0061049	4	0.05	0.605714	cell growth involved in cardiac muscle cell development [GO:0061049]
GO:0070131	7	0.05	0.605714	positive regulation of mitochondrial translation [GO:0070131]
GO:0046624	3	0.05	0.605714	sphingolipid transporter activity [GO:0046624]
GO:1905832	4	0.05	0.605714	positive regulation of spindle assembly [GO:1905832]
GO:0035036	3	0.05	0.605714	sperm-egg recognition [GO:0035036]
GO:0048633	4	0.05	0.605714	positive regulation of skeletal muscle tissue growth [GO:0048633]
GO:0003223	6	0.05	0.605714	ventricular compact myocardium morphogenesis [GO:0003223]
GO:0070816	6	0.05	0.605714	phosphorylation of RNA polymerase II C-terminal domain [GO:0070816]
GO:0019218	4	0.05	0.605714	regulation of steroid metabolic process [GO:0019218]
GO:0045047	6	0.05	0.605714	protein targeting to ER [GO:0045047]
GO:0032482	3	0.05	0.605714	Rab protein signal transduction [GO:0032482]
GO:0036023	3	0.05	0.605714	embryonic skeletal limb joint morphogenesis [GO:0036023]
GO:0008026	4	0.05	0.605714	ATP-dependent helicase activity [GO:0008026]
GO:0032648	4	0.05	0.605714	regulation of interferon-beta production [GO:0032648]
GO:0008088	7	0.05	0.605714	axo-dendritic transport [GO:0008088]
GO:0035563	10	0.05	0.605714	positive regulation of chromatin binding [GO:0035563]
GO:0030174	3	0.05	0.605714	regulation of DNA-dependent DNA replication initiation [GO:0030174]
GO:0045652	3	0.05	0.605714	regulation of megakaryocyte differentiation [GO:0045652]
GO:0090045	3	0.05	0.605714	positive regulation of deacetylase activity [GO:0090045]
GO:0003857	5	0.05	0.605714	3-hydroxyacyl-CoA dehydrogenase activity [GO:0003857]
GO:0071393	3	0.05	0.605714	cellular response to progesterone stimulus [GO:0071393]
GO:0051387	4	0.05	0.605714	negative regulation of neurotrophin TRK receptor signaling pathway [GO:0051387]
GO:0004075	4	0.05	0.605714	biotin carboxylase activity [GO:0004075]
GO:0046952	3	0.05	0.605714	ketone body catabolic process [GO:0046952]
GO:0006741	4	0.05	0.605714	NADP biosynthetic process [GO:0006741]
GO:0005315	4	0.05	0.605714	inorganic phosphate transmembrane transporter activity [GO:0005315]
GO:0071541	8	0.05	0.605714	eukaryotic translation initiation factor 3 complex, eIF3m [GO:0071541]
GO:0015705	4	0.05	0.605714	iodide transport [GO:0015705]
GO:0075525	5	0.05	0.605714	viral translational termination-reinitiation [GO:0075525]
GO:0004792	4	0.05	0.605714	thiosulfate sulfurtransferase activity [GO:0004792]
GO:0015217	7	0.05	0.605714	ADP transmembrane transporter activity [GO:0015217]
GO:0072053	3	0.05	0.605714	renal inner medulla development [GO:0072053]
GO:0048096	8	0.05	0.605714	chromatin-mediated maintenance of transcription [GO:0048096]
GO:0048101	3	0.05	0.605714	calcium- and calmodulin-regulated 3',5'-cyclic-GMP phosphodiesterase activity [GO:0048101]
GO:0060336	3	0.05	0.605714	negative regulation of interferon-gamma-mediated signaling pathway [GO:0060336]
GO:0008385	7	0.05	0.605714	IkappaB kinase complex [GO:0008385]
GO:0045653	4	0.05	0.605714	negative regulation of megakaryocyte differentiation [GO:0045653]
GO:0008379	6	0.05	0.605714	thioredoxin peroxidase activity [GO:0008379]
GO:0010571	4	0.05	0.605714	positive regulation of nuclear cell cycle DNA replication [GO:0010571]
GO:0071596	3	0.05	0.605714	ubiquitin-dependent protein catabolic process via the N-end rule pathway [GO:0071596]
GO:0002337	3	0.05	0.605714	B-1a B cell differentiation [GO:0002337]
GO:0032138	3	0.05	0.605714	single base insertion or deletion binding [GO:0032138]
GO:0030321	6	0.05	0.605714	transepithelial chloride transport [GO:0030321]
GO:0038085	5	0.05	0.605714	vascular endothelial growth factor binding [GO:0038085]
GO:0008934	4	0.05	0.605714	inositol monophosphate 1-phosphatase activity [GO:0008934]
GO:0052833	4	0.05	0.605714	inositol monophosphate 4-phosphatase activity [GO:0052833]
GO:0019695	3	0.05	0.605714	choline metabolic process [GO:0019695]
GO:0002176	3	0.05	0.605714	male germ cell proliferation [GO:0002176]
GO:0008401	3	0.05	0.605714	retinoic acid 4-hydroxylase activity [GO:0008401]
GO:0046578	5	0.05	0.605714	regulation of Ras protein signal transduction [GO:0046578]
GO:0010310	3	0.05	0.605714	regulation of hydrogen peroxide metabolic process [GO:0010310]
GO:0071801	3	0.05	0.605714	regulation of podosome assembly [GO:0071801]
GO:0035582	4	0.05	0.605714	sequestering of BMP in extracellular matrix [GO:0035582]
GO:0044530	4	0.05	0.605714	supraspliceosomal complex [GO:0044530]
GO:0014032	23	0.06	0.642888	neural crest cell development [GO:0014032]
GO:0031076	14	0.06	0.642888	embryonic camera-type eye development [GO:0031076]
GO:0033615	3	0.06	0.642888	mitochondrial proton-transporting ATP synthase complex assembly [GO:0033615]
GO:0042555	8	0.06	0.642888	MCM complex [GO:0042555]
GO:0030672	63	0.06	0.642888	synaptic vesicle membrane [GO:0030672]
GO:0021871	5	0.06	0.642888	forebrain regionalization [GO:0021871]
GO:0035686	14	0.06	0.642888	sperm fibrous sheath [GO:0035686]
GO:0060054	6	0.06	0.642888	positive regulation of epithelial cell proliferation involved in wound healing [GO:0060054]
GO:0060173	34	0.06	0.642888	limb development [GO:0060173]
GO:0021983	26	0.06	0.642888	pituitary gland development [GO:0021983]
GO:0000786	47	0.06	0.642888	nucleosome [GO:0000786]
GO:2000504	3	0.06	0.642888	positive regulation of blood vessel remodeling [GO:2000504]
GO:0034551	9	0.06	0.642888	mitochondrial respiratory chain complex III assembly [GO:0034551]
GO:0004826	4	0.06	0.642888	phenylalanine-tRNA ligase activity [GO:0004826]
GO:0004467	13	0.06	0.642888	long-chain fatty acid-CoA ligase activity [GO:0004467]
GO:0072576	3	0.06	0.642888	liver morphogenesis [GO:0072576]
GO:0017048	31	0.06	0.642888	Rho GTPase binding [GO:0017048]
GO:0005159	12	0.06	0.642888	insulin-like growth factor receptor binding [GO:0005159]
GO:0045725	16	0.06	0.642888	positive regulation of glycogen biosynthetic process [GO:0045725]
GO:0006020	8	0.06	0.642888	inositol metabolic process [GO:0006020]
GO:0002667	3	0.06	0.642888	regulation of T cell anergy [GO:0002667]
GO:0031103	13	0.06	0.642888	axon regeneration [GO:0031103]
GO:0032331	19	0.06	0.642888	negative regulation of chondrocyte differentiation [GO:0032331]
GO:0036151	3	0.06	0.642888	phosphatidylcholine acyl-chain remodeling [GO:0036151]
GO:0032483	6	0.06	0.642888	regulation of Rab protein signal transduction [GO:0032483]
GO:0004305	4	0.06	0.642888	ethanolamine kinase activity [GO:0004305]
GO:0070849	4	0.06	0.642888	response to epidermal growth factor [GO:0070849]
GO:0070934	5	0.06	0.642888	CRD-mediated mRNA stabilization [GO:0070934]
GO:0048193	13	0.06	0.642888	Golgi vesicle transport [GO:0048193]
GO:0034366	6	0.06	0.642888	spherical high-density lipoprotein particle [GO:0034366]
GO:1990239	5	0.06	0.642888	steroid hormone binding [GO:1990239]
GO:0019805	3	0.06	0.642888	quinolinate biosynthetic process [GO:0019805]
GO:0031080	10	0.06	0.642888	nuclear pore outer ring [GO:0031080]
GO:0040009	3	0.06	0.642888	regulation of growth rate [GO:0040009]
GO:0048149	15	0.06	0.642888	behavioral response to ethanol [GO:0048149]
GO:0006477	4	0.06	0.642888	protein sulfation [GO:0006477]
GO:0070851	4	0.06	0.642888	growth factor receptor binding [GO:0070851]
GO:0038036	8	0.06	0.642888	sphingosine-1-phosphate receptor activity [GO:0038036]
GO:0043968	16	0.06	0.642888	histone H2A acetylation [GO:0043968]
GO:0035511	4	0.06	0.642888	oxidative DNA demethylation [GO:0035511]
GO:0000076	5	0.06	0.642888	DNA replication checkpoint [GO:0000076]
GO:0000731	8	0.06	0.642888	DNA synthesis involved in DNA repair [GO:0000731]
GO:1900113	7	0.06	0.642888	negative regulation of histone H3-K9 trimethylation [GO:1900113]
GO:0051046	3	0.06	0.642888	regulation of secretion [GO:0051046]
GO:0061615	5	0.06	0.642888	glycolytic process through fructose-6-phosphate [GO:0061615]
GO:0021914	3	0.06	0.642888	negative regulation of smoothened signaling pathway involved in ventral spinal cord patterning [GO:0021914]
GO:0051450	5	0.06	0.642888	myoblast proliferation [GO:0051450]
GO:0007621	4	0.06	0.642888	negative regulation of female receptivity [GO:0007621]
GO:2000002	4	0.06	0.642888	negative regulation of DNA damage checkpoint [GO:2000002]
GO:0031670	5	0.06	0.642888	cellular response to nutrient [GO:0031670]
GO:1900020	5	0.06	0.642888	positive regulation of protein kinase C activity [GO:1900020]
GO:0007064	13	0.06	0.642888	mitotic sister chromatid cohesion [GO:0007064]
GO:0004705	3	0.06	0.642888	JUN kinase activity [GO:0004705]
GO:0033153	5	0.06	0.642888	T cell receptor V(D)J recombination [GO:0033153]
GO:0000339	5	0.06	0.642888	RNA cap binding [GO:0000339]
GO:0032226	4	0.06	0.642888	positive regulation of synaptic transmission, dopaminergic [GO:0032226]
GO:0071468	7	0.06	0.642888	cellular response to acidic pH [GO:0071468]
GO:0042501	4	0.06	0.642888	serine phosphorylation of STAT protein [GO:0042501]
GO:0090277	8	0.06	0.642888	positive regulation of peptide hormone secretion [GO:0090277]
GO:0031110	8	0.06	0.642888	regulation of microtubule polymerization or depolymerization [GO:0031110]
GO:0016241	5	0.06	0.642888	regulation of macroautophagy [GO:0016241]
GO:0098574	4	0.06	0.642888	cytoplasmic side of lysosomal membrane [GO:0098574]
GO:0032808	7	0.06	0.642888	lacrimal gland development [GO:0032808]
GO:0032651	3	0.06	0.642888	regulation of interleukin-1 beta production [GO:0032651]
GO:0006684	3	0.06	0.642888	sphingomyelin metabolic process [GO:0006684]
GO:0007023	4	0.06	0.642888	post-chaperonin tubulin folding pathway [GO:0007023]
GO:1903140	6	0.06	0.642888	regulation of establishment of endothelial barrier [GO:1903140]
GO:0070997	11	0.06	0.642888	neuron death [GO:0070997]
GO:0016199	5	0.06	0.642888	axon midline choice point recognition [GO:0016199]
GO:0031406	7	0.06	0.642888	carboxylic acid binding [GO:0031406]
GO:0006552	4	0.06	0.642888	leucine catabolic process [GO:0006552]
GO:0003338	4	0.06	0.642888	metanephros morphogenesis [GO:0003338]
GO:1990247	6	0.06	0.642888	N6-methyladenosine-containing RNA binding [GO:1990247]
GO:0018216	3	0.06	0.642888	peptidyl-arginine methylation [GO:0018216]
GO:0035054	3	0.06	0.642888	embryonic heart tube anterior/posterior pattern specification [GO:0035054]
GO:1905907	3	0.06	0.642888	negative regulation of amyloid fibril formation [GO:1905907]
GO:0032410	5	0.06	0.642888	negative regulation of transporter activity [GO:0032410]
GO:0005347	7	0.06	0.642888	ATP transmembrane transporter activity [GO:0005347]
GO:0018076	3	0.06	0.642888	N-terminal peptidyl-lysine acetylation [GO:0018076]
GO:0050810	6	0.06	0.642888	regulation of steroid biosynthetic process [GO:0050810]
GO:0004117	3	0.06	0.642888	calmodulin-dependent cyclic-nucleotide phosphodiesterase activity [GO:0004117]
GO:0031298	6	0.06	0.642888	replication fork protection complex [GO:0031298]
GO:0008427	3	0.06	0.642888	calcium-dependent protein kinase inhibitor activity [GO:0008427]
GO:0005663	5	0.06	0.642888	DNA replication factor C complex [GO:0005663]
GO:0005956	3	0.06	0.642888	protein kinase CK2 complex [GO:0005956]
GO:0008519	6	0.06	0.642888	ammonium transmembrane transporter activity [GO:0008519]
GO:0002930	3	0.06	0.642888	trabecular meshwork development [GO:0002930]
GO:0030546	4	0.06	0.642888	receptor activator activity [GO:0030546]
GO:0035276	3	0.06	0.642888	ethanol binding [GO:0035276]
GO:0030070	3	0.06	0.642888	insulin processing [GO:0030070]
GO:0071012	3	0.06	0.642888	catalytic step 1 spliceosome [GO:0071012]
GO:0016790	3	0.06	0.642888	thiolester hydrolase activity [GO:0016790]
GO:0060492	3	0.06	0.642888	lung induction [GO:0060492]
GO:0004741	3	0.06	0.642888	[pyruvate dehydrogenase (lipoamide)] phosphatase activity [GO:0004741]
GO:0019244	4	0.06	0.642888	lactate biosynthetic process from pyruvate [GO:0019244]
GO:0042271	3	0.06	0.642888	susceptibility to natural killer cell mediated cytotoxicity [GO:0042271]
GO:0002084	4	0.07	0.688707	protein depalmitoylation [GO:0002084]
GO:0002177	7	0.07	0.688707	manchette [GO:0002177]
GO:0061820	6	0.07	0.688707	telomeric D-loop disassembly [GO:0061820]
GO:0042574	13	0.07	0.688707	retinal metabolic process [GO:0042574]
GO:0016322	11	0.07	0.688707	neuron remodeling [GO:0016322]
GO:0008266	18	0.07	0.688707	poly(U) RNA binding [GO:0008266]
GO:0016051	9	0.07	0.688707	carbohydrate biosynthetic process [GO:0016051]
GO:0070064	18	0.07	0.688707	proline-rich region binding [GO:0070064]
GO:0021889	7	0.07	0.688707	olfactory bulb interneuron differentiation [GO:0021889]
GO:0071480	25	0.07	0.688707	cellular response to gamma radiation [GO:0071480]
GO:0031297	22	0.07	0.688707	replication fork processing [GO:0031297]
GO:0032000	8	0.07	0.688707	positive regulation of fatty acid beta-oxidation [GO:0032000]
GO:0042985	6	0.07	0.688707	negative regulation of amyloid precursor protein biosynthetic process [GO:0042985]
GO:0000777	78	0.07	0.688707	condensed chromosome kinetochore [GO:0000777]
GO:1901621	6	0.07	0.688707	negative regulation of smoothened signaling pathway involved in dorsal/ventral neural tube patterning [GO:1901621]
GO:2001016	3	0.07	0.688707	positive regulation of skeletal muscle cell differentiation [GO:2001016]
GO:0007052	26	0.07	0.688707	mitotic spindle organization [GO:0007052]
GO:0050920	5	0.07	0.688707	regulation of chemotaxis [GO:0050920]
GO:0016829	13	0.07	0.688707	lyase activity [GO:0016829]
GO:0044829	7	0.07	0.688707	positive regulation by host of viral genome replication [GO:0044829]
GO:0071451	3	0.07	0.688707	cellular response to superoxide [GO:0071451]
GO:0043259	3	0.07	0.688707	laminin-10 complex [GO:0043259]
GO:0042806	3	0.07	0.688707	fucose binding [GO:0042806]
GO:0002725	6	0.07	0.688707	negative regulation of T cell cytokine production [GO:0002725]
GO:0071241	3	0.07	0.688707	cellular response to inorganic substance [GO:0071241]
GO:0007140	24	0.07	0.688707	male meiotic nuclear division [GO:0007140]
GO:0001736	15	0.07	0.688707	establishment of planar polarity [GO:0001736]
GO:0016247	9	0.07	0.688707	channel regulator activity [GO:0016247]
GO:0007216	10	0.07	0.688707	G-protein coupled glutamate receptor signaling pathway [GO:0007216]
GO:0102953	4	0.07	0.688707	hypoglycin A gamma-glutamyl transpeptidase activity [GO:0102953]
GO:0001164	8	0.07	0.688707	RNA polymerase I CORE element sequence-specific DNA binding [GO:0001164]
GO:0051149	16	0.07	0.688707	positive regulation of muscle cell differentiation [GO:0051149]
GO:1903599	4	0.07	0.688707	positive regulation of mitophagy [GO:1903599]
GO:0030916	8	0.07	0.688707	otic vesicle formation [GO:0030916]
GO:0030516	14	0.07	0.688707	regulation of axon extension [GO:0030516]
GO:0050994	4	0.07	0.688707	regulation of lipid catabolic process [GO:0050994]
GO:1902949	4	0.07	0.688707	positive regulation of tau-protein kinase activity [GO:1902949]
GO:0003951	15	0.07	0.688707	NAD+ kinase activity [GO:0003951]
GO:0007006	7	0.07	0.688707	mitochondrial membrane organization [GO:0007006]
GO:0061154	5	0.07	0.688707	endothelial tube morphogenesis [GO:0061154]
GO:0071786	7	0.07	0.688707	endoplasmic reticulum tubular network organization [GO:0071786]
GO:0031616	12	0.07	0.688707	spindle pole centrosome [GO:0031616]
GO:0004814	4	0.07	0.688707	arginine-tRNA ligase activity [GO:0004814]
GO:0021979	4	0.07	0.688707	hypothalamus cell differentiation [GO:0021979]
GO:0030223	4	0.07	0.688707	neutrophil differentiation [GO:0030223]
GO:0001560	3	0.07	0.688707	regulation of cell growth by extracellular stimulus [GO:0001560]
GO:0003254	8	0.07	0.688707	regulation of membrane depolarization [GO:0003254]
GO:0006488	9	0.07	0.688707	dolichol-linked oligosaccharide biosynthetic process [GO:0006488]
GO:0034595	3	0.07	0.688707	phosphatidylinositol phosphate 5-phosphatase activity [GO:0034595]
GO:0004707	10	0.07	0.688707	MAP kinase activity [GO:0004707]
GO:1902186	3	0.07	0.688707	regulation of viral release from host cell [GO:1902186]
GO:0001940	6	0.07	0.688707	male pronucleus [GO:0001940]
GO:0008298	3	0.07	0.688707	intracellular mRNA localization [GO:0008298]
GO:0000138	4	0.07	0.688707	Golgi trans cisterna [GO:0000138]
GO:0004966	6	0.07	0.688707	galanin receptor activity [GO:0004966]
GO:0055106	3	0.07	0.688707	ubiquitin-protein transferase regulator activity [GO:0055106]
GO:0004699	3	0.07	0.688707	calcium-independent protein kinase C activity [GO:0004699]
GO:1900364	6	0.07	0.688707	negative regulation of mRNA polyadenylation [GO:1900364]
GO:0031466	5	0.07	0.688707	Cul5-RING ubiquitin ligase complex [GO:0031466]
GO:0051788	3	0.07	0.688707	response to misfolded protein [GO:0051788]
GO:0044791	5	0.07	0.688707	positive regulation by host of viral release from host cell [GO:0044791]
GO:0033151	10	0.07	0.688707	V(D)J recombination [GO:0033151]
GO:0007341	6	0.07	0.688707	penetration of zona pellucida [GO:0007341]
GO:0030119	3	0.07	0.688707	AP-type membrane coat adaptor complex [GO:0030119]
GO:0004663	3	0.07	0.688707	Rab geranylgeranyltransferase activity [GO:0004663]
GO:0006907	4	0.07	0.688707	pinocytosis [GO:0006907]
GO:0050803	3	0.07	0.688707	regulation of synapse structure or activity [GO:0050803]
GO:0004784	3	0.07	0.688707	superoxide dismutase activity [GO:0004784]
GO:0072014	4	0.07	0.688707	proximal tubule development [GO:0072014]
GO:0015220	4	0.07	0.688707	choline transmembrane transporter activity [GO:0015220]
GO:0052832	4	0.07	0.688707	inositol monophosphate 3-phosphatase activity [GO:0052832]
GO:0071614	3	0.07	0.688707	linoleic acid epoxygenase activity [GO:0071614]
GO:0045236	8	0.07	0.688707	CXCR chemokine receptor binding [GO:0045236]
GO:0060856	3	0.07	0.688707	establishment of blood-brain barrier [GO:0060856]
GO:0002455	8	0.08	0.717341	humoral immune response mediated by circulating immunoglobulin [GO:0002455]
GO:0046676	29	0.08	0.717341	negative regulation of insulin secretion [GO:0046676]
GO:0004439	7	0.08	0.717341	phosphatidylinositol-4,5-bisphosphate 5-phosphatase activity [GO:0004439]
GO:1904491	4	0.08	0.717341	protein localization to ciliary transition zone [GO:1904491]
GO:0003143	10	0.08	0.717341	embryonic heart tube morphogenesis [GO:0003143]
GO:0006366	113	0.08	0.717341	transcription from RNA polymerase II promoter [GO:0006366]
GO:0009566	48	0.08	0.717341	fertilization [GO:0009566]
GO:0048703	10	0.08	0.717341	embryonic viscerocranium morphogenesis [GO:0048703]
GO:0006626	17	0.08	0.717341	protein targeting to mitochondrion [GO:0006626]
GO:0005882	74	0.08	0.717341	intermediate filament [GO:0005882]
GO:0035371	13	0.08	0.717341	microtubule plus-end [GO:0035371]
GO:0016746	14	0.08	0.717341	transferase activity, transferring acyl groups [GO:0016746]
GO:1902723	3	0.08	0.717341	negative regulation of skeletal muscle satellite cell proliferation [GO:1902723]
GO:0060544	3	0.08	0.717341	regulation of necroptotic process [GO:0060544]
GO:0005732	8	0.08	0.717341	small nucleolar ribonucleoprotein complex [GO:0005732]
GO:0006102	5	0.08	0.717341	isocitrate metabolic process [GO:0006102]
GO:0005773	16	0.08	0.717341	vacuole [GO:0005773]
GO:0042176	17	0.08	0.717341	regulation of protein catabolic process [GO:0042176]
GO:0005184	25	0.08	0.717341	neuropeptide hormone activity [GO:0005184]
GO:1990226	8	0.08	0.717341	histone methyltransferase binding [GO:1990226]
GO:0043393	21	0.08	0.717341	regulation of protein binding [GO:0043393]
GO:0050772	25	0.08	0.717341	positive regulation of axonogenesis [GO:0050772]
GO:0009649	4	0.08	0.717341	entrainment of circadian clock [GO:0009649]
GO:1901409	8	0.08	0.717341	positive regulation of phosphorylation of RNA polymerase II C-terminal domain [GO:1901409]
GO:0032675	5	0.08	0.717341	regulation of interleukin-6 production [GO:0032675]
GO:0051019	22	0.08	0.717341	mitogen-activated protein kinase binding [GO:0051019]
GO:0019046	3	0.08	0.717341	release from viral latency [GO:0019046]
GO:0030673	15	0.08	0.717341	axolemma [GO:0030673]
GO:0036376	6	0.08	0.717341	sodium ion export from cell [GO:0036376]
GO:0008608	5	0.08	0.717341	attachment of spindle microtubules to kinetochore [GO:0008608]
GO:0003416	5	0.08	0.717341	endochondral bone growth [GO:0003416]
GO:0003347	3	0.08	0.717341	epicardial cell to mesenchymal cell transition [GO:0003347]
GO:0014003	25	0.08	0.717341	oligodendrocyte development [GO:0014003]
GO:0042987	6	0.08	0.717341	amyloid precursor protein catabolic process [GO:0042987]
GO:0004300	7	0.08	0.717341	enoyl-CoA hydratase activity [GO:0004300]
GO:0061029	15	0.08	0.717341	eyelid development in camera-type eye [GO:0061029]
GO:0043398	3	0.08	0.717341	HLH domain binding [GO:0043398]
GO:0001963	16	0.08	0.717341	synaptic transmission, dopaminergic [GO:0001963]
GO:0016342	10	0.08	0.717341	catenin complex [GO:0016342]
GO:1902174	3	0.08	0.717341	positive regulation of keratinocyte apoptotic process [GO:1902174]
GO:1904871	7	0.08	0.717341	positive regulation of protein localization to Cajal body [GO:1904871]
GO:0000973	3	0.08	0.717341	posttranscriptional tethering of RNA polymerase II gene DNA at nuclear periphery [GO:0000973]
GO:0030857	11	0.08	0.717341	negative regulation of epithelial cell differentiation [GO:0030857]
GO:0050691	6	0.08	0.717341	regulation of defense response to virus by host [GO:0050691]
GO:0030850	11	0.08	0.717341	prostate gland development [GO:0030850]
GO:0048295	3	0.08	0.717341	positive regulation of isotype switching to IgE isotypes [GO:0048295]
GO:0014044	10	0.08	0.717341	Schwann cell development [GO:0014044]
GO:0043024	13	0.08	0.717341	ribosomal small subunit binding [GO:0043024]
GO:1902751	4	0.08	0.717341	positive regulation of cell cycle G2/M phase transition [GO:1902751]
GO:0030538	4	0.08	0.717341	embryonic genitalia morphogenesis [GO:0030538]
GO:0033278	5	0.08	0.717341	cell proliferation in midbrain [GO:0033278]
GO:1902309	3	0.08	0.717341	negative regulation of peptidyl-serine dephosphorylation [GO:1902309]
GO:0051572	5	0.08	0.717341	negative regulation of histone H3-K4 methylation [GO:0051572]
GO:0007342	11	0.08	0.717341	fusion of sperm to egg plasma membrane [GO:0007342]
GO:0007091	5	0.08	0.717341	metaphase/anaphase transition of mitotic cell cycle [GO:0007091]
GO:0030488	15	0.08	0.717341	tRNA methylation [GO:0030488]
GO:0003139	7	0.08	0.717341	secondary heart field specification [GO:0003139]
GO:0043560	10	0.08	0.717341	insulin receptor substrate binding [GO:0043560]
GO:0032460	4	0.08	0.717341	negative regulation of protein oligomerization [GO:0032460]
GO:0060253	10	0.08	0.717341	negative regulation of glial cell proliferation [GO:0060253]
GO:0035359	4	0.08	0.717341	negative regulation of peroxisome proliferator activated receptor signaling pathway [GO:0035359]
GO:0072102	4	0.08	0.717341	glomerulus morphogenesis [GO:0072102]
GO:0018126	3	0.08	0.717341	protein hydroxylation [GO:0018126]
GO:0000796	8	0.08	0.717341	condensin complex [GO:0000796]
GO:0045838	3	0.08	0.717341	positive regulation of membrane potential [GO:0045838]
GO:0071389	3	0.08	0.717341	cellular response to mineralocorticoid stimulus [GO:0071389]
GO:0010694	5	0.08	0.717341	positive regulation of alkaline phosphatase activity [GO:0010694]
GO:0015016	4	0.08	0.717341	[heparan sulfate]-glucosamine N-sulfotransferase activity [GO:0015016]
GO:0000303	4	0.08	0.717341	response to superoxide [GO:0000303]
GO:0060043	7	0.08	0.717341	regulation of cardiac muscle cell proliferation [GO:0060043]
GO:1903202	3	0.08	0.717341	negative regulation of oxidative stress-induced cell death [GO:1903202]
GO:0016941	3	0.08	0.717341	natriuretic peptide receptor activity [GO:0016941]
GO:0015909	6	0.08	0.717341	long-chain fatty acid transport [GO:0015909]
GO:0048496	3	0.08	0.717341	maintenance of animal organ identity [GO:0048496]
GO:0003350	3	0.08	0.717341	pulmonary myocardium development [GO:0003350]
GO:0016423	3	0.08	0.717341	tRNA (guanine) methyltransferase activity [GO:0016423]
GO:0051647	5	0.08	0.717341	nucleus localization [GO:0051647]
GO:0051464	4	0.08	0.717341	positive regulation of cortisol secretion [GO:0051464]
GO:0036336	5	0.08	0.717341	dendritic cell migration [GO:0036336]
GO:0061734	4	0.08	0.717341	parkin-mediated stimulation of mitophagy in response to mitochondrial depolarization [GO:0061734]
GO:0032348	4	0.08	0.717341	negative regulation of aldosterone biosynthetic process [GO:0032348]
GO:0010994	4	0.08	0.717341	free ubiquitin chain polymerization [GO:0010994]
GO:0051386	3	0.08	0.717341	regulation of neurotrophin TRK receptor signaling pathway [GO:0051386]
GO:0005225	5	0.08	0.717341	volume-sensitive anion channel activity [GO:0005225]
GO:0070458	3	0.08	0.717341	cellular detoxification of nitrogen compound [GO:0070458]
GO:0005324	4	0.08	0.717341	long-chain fatty acid transporter activity [GO:0005324]
GO:0072345	4	0.08	0.717341	NAADP-sensitive calcium-release channel activity [GO:0072345]
GO:0102007	3	0.08	0.717341	acyl-L-homoserine-lactone lactonohydrolase activity [GO:0102007]
GO:0017081	6	0.09	0.746841	chloride channel regulator activity [GO:0017081]
GO:0007130	22	0.09	0.746841	synaptonemal complex assembly [GO:0007130]
GO:1990182	4	0.09	0.746841	exosomal secretion [GO:1990182]
GO:0004065	5	0.09	0.746841	arylsulfatase activity [GO:0004065]
GO:0060449	7	0.09	0.746841	bud elongation involved in lung branching [GO:0060449]
GO:0006826	13	0.09	0.746841	iron ion transport [GO:0006826]
GO:0060322	16	0.09	0.746841	head development [GO:0060322]
GO:0001741	18	0.09	0.746841	XY body [GO:0001741]
GO:0006342	27	0.09	0.746841	chromatin silencing [GO:0006342]
GO:2000327	3	0.09	0.746841	positive regulation of ligand-dependent nuclear receptor transcription coactivator activity [GO:2000327]
GO:0048730	10	0.09	0.746841	epidermis morphogenesis [GO:0048730]
GO:0008045	27	0.09	0.746841	motor neuron axon guidance [GO:0008045]
GO:0034644	41	0.09	0.746841	cellular response to UV [GO:0034644]
GO:0048515	7	0.09	0.746841	spermatid differentiation [GO:0048515]
GO:0007205	20	0.09	0.746841	protein kinase C-activating G-protein coupled receptor signaling pathway [GO:0007205]
GO:0004035	4	0.09	0.746841	alkaline phosphatase activity [GO:0004035]
GO:0071374	8	0.09	0.746841	cellular response to parathyroid hormone stimulus [GO:0071374]
GO:0042255	5	0.09	0.746841	ribosome assembly [GO:0042255]
GO:0008635	6	0.09	0.746841	activation of cysteine-type endopeptidase activity involved in apoptotic process by cytochrome c [GO:0008635]
GO:0043496	6	0.09	0.746841	regulation of protein homodimerization activity [GO:0043496]
GO:0032924	14	0.09	0.746841	activin receptor signaling pathway [GO:0032924]
GO:0007498	23	0.09	0.746841	mesoderm development [GO:0007498]
GO:0016831	6	0.09	0.746841	carboxy-lyase activity [GO:0016831]
GO:0031133	5	0.09	0.746841	regulation of axon diameter [GO:0031133]
GO:0009755	24	0.09	0.746841	hormone-mediated signaling pathway [GO:0009755]
GO:0006646	8	0.09	0.746841	phosphatidylethanolamine biosynthetic process [GO:0006646]
GO:0051233	20	0.09	0.746841	spindle midzone [GO:0051233]
GO:0042254	26	0.09	0.746841	ribosome biogenesis [GO:0042254]
GO:0008574	12	0.09	0.746841	ATP-dependent microtubule motor activity, plus-end-directed [GO:0008574]
GO:0048487	36	0.09	0.746841	beta-tubulin binding [GO:0048487]
GO:0070937	6	0.09	0.746841	CRD-mediated mRNA stability complex [GO:0070937]
GO:0035640	15	0.09	0.746841	exploration behavior [GO:0035640]
GO:0060563	10	0.09	0.746841	neuroepithelial cell differentiation [GO:0060563]
GO:1901998	34	0.09	0.746841	toxin transport [GO:1901998]
GO:1901018	3	0.09	0.746841	positive regulation of potassium ion transmembrane transporter activity [GO:1901018]
GO:1903288	3	0.09	0.746841	positive regulation of potassium ion import [GO:1903288]
GO:0055102	4	0.09	0.746841	lipase inhibitor activity [GO:0055102]
GO:0003831	5	0.09	0.746841	beta-N-acetylglucosaminylglycopeptide beta-1,4-galactosyltransferase activity [GO:0003831]
GO:0090162	15	0.09	0.746841	establishment of epithelial cell polarity [GO:0090162]
GO:0051481	14	0.09	0.746841	negative regulation of cytosolic calcium ion concentration [GO:0051481]
GO:0046040	3	0.09	0.746841	IMP metabolic process [GO:0046040]
GO:0060789	6	0.09	0.746841	hair follicle placode formation [GO:0060789]
GO:0061198	3	0.09	0.746841	fungiform papilla formation [GO:0061198]
GO:0036124	5	0.09	0.746841	histone H3-K9 trimethylation [GO:0036124]
GO:0072656	5	0.09	0.746841	maintenance of protein location in mitochondrion [GO:0072656]
GO:0070579	4	0.09	0.746841	methylcytosine dioxygenase activity [GO:0070579]
GO:0070095	3	0.09	0.746841	fructose-6-phosphate binding [GO:0070095]
GO:0040012	7	0.09	0.746841	regulation of locomotion [GO:0040012]
GO:0048486	3	0.09	0.746841	parasympathetic nervous system development [GO:0048486]
GO:2000042	7	0.09	0.746841	negative regulation of double-strand break repair via homologous recombination [GO:2000042]
GO:0045724	12	0.09	0.746841	positive regulation of cilium assembly [GO:0045724]
GO:0002860	6	0.09	0.746841	positive regulation of natural killer cell mediated cytotoxicity directed against tumor cell target [GO:0002860]
GO:0016266	5	0.09	0.746841	O-glycan processing [GO:0016266]
GO:0006686	6	0.09	0.746841	sphingomyelin biosynthetic process [GO:0006686]
GO:0004749	6	0.09	0.746841	ribose phosphate diphosphokinase activity [GO:0004749]
GO:0016926	9	0.09	0.746841	protein desumoylation [GO:0016926]
GO:0043587	4	0.09	0.746841	tongue morphogenesis [GO:0043587]
GO:1904954	4	0.09	0.746841	canonical Wnt signaling pathway involved in midbrain dopaminergic neuron differentiation [GO:1904954]
GO:0015871	5	0.09	0.746841	choline transport [GO:0015871]
GO:0001032	4	0.09	0.746841	RNA polymerase III type 3 promoter DNA binding [GO:0001032]
GO:0061030	4	0.09	0.746841	epithelial cell differentiation involved in mammary gland alveolus development [GO:0061030]
GO:0004523	4	0.09	0.746841	RNA-DNA hybrid ribonuclease activity [GO:0004523]
GO:0051252	3	0.09	0.746841	regulation of RNA metabolic process [GO:0051252]
GO:0051861	4	0.09	0.746841	glycolipid binding [GO:0051861]
GO:0001832	8	0.09	0.746841	blastocyst growth [GO:0001832]
GO:0004032	6	0.09	0.746841	alditol:NADP+ 1-oxidoreductase activity [GO:0004032]
GO:0060155	4	0.09	0.746841	platelet dense granule organization [GO:0060155]
GO:1903351	10	0.09	0.746841	cellular response to dopamine [GO:1903351]
GO:0006817	4	0.09	0.746841	phosphate ion transport [GO:0006817]
GO:0004703	5	0.09	0.746841	G-protein coupled receptor kinase activity [GO:0004703]
GO:0043043	3	0.09	0.746841	peptide biosynthetic process [GO:0043043]
GO:0006166	4	0.09	0.746841	purine ribonucleoside salvage [GO:0006166]
GO:0010922	5	0.09	0.746841	positive regulation of phosphatase activity [GO:0010922]
GO:0022009	4	0.09	0.746841	central nervous system vasculogenesis [GO:0022009]
GO:0031497	8	0.09	0.746841	chromatin assembly [GO:0031497]
GO:0098993	3	0.09	0.746841	anchored component of synaptic vesicle membrane [GO:0098993]
GO:0051864	8	0.09	0.746841	histone demethylase activity (H3-K36 specific) [GO:0051864]
GO:0050891	7	0.09	0.746841	multicellular organismal water homeostasis [GO:0050891]
GO:0051430	3	0.09	0.746841	corticotropin-releasing hormone receptor 1 binding [GO:0051430]
GO:0018916	4	0.09	0.746841	nitrobenzene metabolic process [GO:0018916]
GO:0007281	37	0.1	0.779685	germ cell development [GO:0007281]
GO:0001222	11	0.1	0.779685	transcription corepressor binding [GO:0001222]
GO:0009116	10	0.1	0.779685	nucleoside metabolic process [GO:0009116]
GO:0050769	27	0.1	0.779685	positive regulation of neurogenesis [GO:0050769]
GO:0042053	9	0.1	0.779685	regulation of dopamine metabolic process [GO:0042053]
GO:0032688	11	0.1	0.779685	negative regulation of interferon-beta production [GO:0032688]
GO:0048027	20	0.1	0.779685	mRNA 5'-UTR binding [GO:0048027]
GO:0070776	7	0.1	0.779685	MOZ/MORF histone acetyltransferase complex [GO:0070776]
GO:0032025	5	0.1	0.779685	response to cobalt ion [GO:0032025]
GO:0052723	5	0.1	0.779685	inositol hexakisphosphate 1-kinase activity [GO:0052723]
GO:0031267	15	0.1	0.779685	small GTPase binding [GO:0031267]
GO:0045740	38	0.1	0.779685	positive regulation of DNA replication [GO:0045740]
GO:0031032	25	0.1	0.779685	actomyosin structure organization [GO:0031032]
GO:0035097	23	0.1	0.779685	histone methyltransferase complex [GO:0035097]
GO:0036449	5	0.1	0.779685	microtubule minus-end [GO:0036449]
GO:0000791	7	0.1	0.779685	euchromatin [GO:0000791]
GO:0043208	4	0.1	0.779685	glycosphingolipid binding [GO:0043208]
GO:0050996	6	0.1	0.779685	positive regulation of lipid catabolic process [GO:0050996]
GO:0001779	15	0.1	0.779685	natural killer cell differentiation [GO:0001779]
GO:0003150	5	0.1	0.779685	muscular septum morphogenesis [GO:0003150]
GO:0015272	4	0.1	0.779685	ATP-activated inward rectifier potassium channel activity [GO:0015272]
GO:0019674	5	0.1	0.779685	NAD metabolic process [GO:0019674]
GO:0006164	7	0.1	0.779685	purine nucleotide biosynthetic process [GO:0006164]
GO:0006531	6	0.1	0.779685	aspartate metabolic process [GO:0006531]
GO:0043504	5	0.1	0.779685	mitochondrial DNA repair [GO:0043504]
GO:1905077	3	0.1	0.779685	negative regulation of interleukin-17 secretion [GO:1905077]
GO:0004301	3	0.1	0.779685	epoxide hydrolase activity [GO:0004301]
GO:0000120	4	0.1	0.779685	RNA polymerase I transcription factor complex [GO:0000120]
GO:0006360	11	0.1	0.779685	transcription from RNA polymerase I promoter [GO:0006360]
GO:0048702	5	0.1	0.779685	embryonic neurocranium morphogenesis [GO:0048702]
GO:0000056	6	0.1	0.779685	ribosomal small subunit export from nucleus [GO:0000056]
GO:0004946	3	0.1	0.779685	bombesin receptor activity [GO:0004946]
GO:1990234	5	0.1	0.779685	transferase complex [GO:1990234]
GO:0006264	8	0.1	0.779685	mitochondrial DNA replication [GO:0006264]
GO:0032454	12	0.1	0.779685	histone demethylase activity (H3-K9 specific) [GO:0032454]
GO:0019752	6	0.1	0.779685	carboxylic acid metabolic process [GO:0019752]
GO:0030275	5	0.1	0.779685	LRR domain binding [GO:0030275]
GO:0032148	21	0.1	0.779685	activation of protein kinase B activity [GO:0032148]
GO:0031369	18	0.1	0.779685	translation initiation factor binding [GO:0031369]
GO:1901874	3	0.1	0.779685	negative regulation of post-translational protein modification [GO:1901874]
GO:0043203	7	0.1	0.779685	axon hillock [GO:0043203]
GO:0051256	7	0.1	0.779685	mitotic spindle midzone assembly [GO:0051256]
GO:0043651	10	0.1	0.779685	linoleic acid metabolic process [GO:0043651]
GO:0006333	5	0.1	0.779685	chromatin assembly or disassembly [GO:0006333]
GO:0016929	8	0.1	0.779685	SUMO-specific protease activity [GO:0016929]
GO:0005979	8	0.1	0.779685	regulation of glycogen biosynthetic process [GO:0005979]
GO:0043535	5	0.1	0.779685	regulation of blood vessel endothelial cell migration [GO:0043535]
GO:0003012	4	0.1	0.779685	muscle system process [GO:0003012]
GO:0035947	3	0.1	0.779685	regulation of gluconeogenesis by regulation of transcription from RNA polymerase II promoter [GO:0035947]
GO:0090498	3	0.1	0.779685	extrinsic component of Golgi membrane [GO:0090498]
GO:1905342	4	0.1	0.779685	positive regulation of protein localization to kinetochore [GO:1905342]
GO:0005850	3	0.1	0.779685	eukaryotic translation initiation factor 2 complex [GO:0005850]
GO:0010748	4	0.1	0.779685	negative regulation of plasma membrane long-chain fatty acid transport [GO:0010748]
GO:0032079	4	0.1	0.779685	positive regulation of endodeoxyribonuclease activity [GO:0032079]
GO:0031427	4	0.1	0.779685	response to methotrexate [GO:0031427]
GO:0021891	5	0.1	0.779685	olfactory bulb interneuron development [GO:0021891]
GO:0045806	9	0.1	0.779685	negative regulation of endocytosis [GO:0045806]
GO:0007600	3	0.1	0.779685	sensory perception [GO:0007600]
GO:0046923	4	0.1	0.779685	ER retention sequence binding [GO:0046923]
GO:0035751	4	0.1	0.779685	regulation of lysosomal lumen pH [GO:0035751]
GO:0016361	4	0.1	0.779685	activin receptor activity, type I [GO:0016361]
GO:0005879	5	0.1	0.779685	axonemal microtubule [GO:0005879]
GO:0000052	4	0.1	0.779685	citrulline metabolic process [GO:0000052]
GO:0048340	3	0.1	0.779685	paraxial mesoderm morphogenesis [GO:0048340]
GO:0048755	5	0.1	0.779685	branching morphogenesis of a nerve [GO:0048755]
GO:2000065	4	0.1	0.779685	negative regulation of cortisol biosynthetic process [GO:2000065]
GO:0016445	3	0.1	0.779685	somatic diversification of immunoglobulins [GO:0016445]
GO:0033326	4	0.1	0.779685	cerebrospinal fluid secretion [GO:0033326]
GO:0021523	3	0.1	0.779685	somatic motor neuron differentiation [GO:0021523]
GO:0008474	5	0.11	0.811466	palmitoyl-(protein) hydrolase activity [GO:0008474]
GO:0000794	41	0.11	0.811466	condensed nuclear chromosome [GO:0000794]
GO:0042273	24	0.11	0.811466	ribosomal large subunit biogenesis [GO:0042273]
GO:0042692	11	0.11	0.811466	muscle cell differentiation [GO:0042692]
GO:0001696	7	0.11	0.811466	gastric acid secretion [GO:0001696]
GO:0004518	9	0.11	0.811466	nuclease activity [GO:0004518]
GO:2000726	7	0.11	0.811466	negative regulation of cardiac muscle cell differentiation [GO:2000726]
GO:0008286	51	0.11	0.811466	insulin receptor signaling pathway [GO:0008286]
GO:0007417	75	0.11	0.811466	central nervous system development [GO:0007417]
GO:0000175	14	0.11	0.811466	3'-5'-exoribonuclease activity [GO:0000175]
GO:0000828	5	0.11	0.811466	inositol hexakisphosphate kinase activity [GO:0000828]
GO:0032835	9	0.11	0.811466	glomerulus development [GO:0032835]
GO:0051294	3	0.11	0.811466	establishment of spindle orientation [GO:0051294]
GO:0070986	14	0.11	0.811466	left/right axis specification [GO:0070986]
GO:0035523	4	0.11	0.811466	protein K29-linked deubiquitination [GO:0035523]
GO:0055118	4	0.11	0.811466	negative regulation of cardiac muscle contraction [GO:0055118]
GO:0046427	16	0.11	0.811466	positive regulation of JAK-STAT cascade [GO:0046427]
GO:0032453	3	0.11	0.811466	histone demethylase activity (H3-K4 specific) [GO:0032453]
GO:1990124	9	0.11	0.811466	messenger ribonucleoprotein complex [GO:1990124]
GO:2000373	3	0.11	0.811466	positive regulation of DNA topoisomerase (ATP-hydrolyzing) activity [GO:2000373]
GO:2000096	7	0.11	0.811466	positive regulation of Wnt signaling pathway, planar cell polarity pathway [GO:2000096]
GO:1903278	4	0.11	0.811466	positive regulation of sodium ion export from cell [GO:1903278]
GO:0045176	10	0.11	0.811466	apical protein localization [GO:0045176]
GO:0070189	4	0.11	0.811466	kynurenine metabolic process [GO:0070189]
GO:0034046	8	0.11	0.811466	poly(G) binding [GO:0034046]
GO:1990604	4	0.11	0.811466	IRE1-TRAF2-ASK1 complex [GO:1990604]
GO:0003199	4	0.11	0.811466	endocardial cushion to mesenchymal transition involved in heart valve formation [GO:0003199]
GO:0007040	39	0.11	0.811466	lysosome organization [GO:0007040]
GO:0000182	4	0.11	0.811466	rDNA binding [GO:0000182]
GO:0080182	14	0.11	0.811466	histone H3-K4 trimethylation [GO:0080182]
GO:0072655	7	0.11	0.811466	establishment of protein localization to mitochondrion [GO:0072655]
GO:0003678	13	0.11	0.811466	DNA helicase activity [GO:0003678]
GO:0048739	8	0.11	0.811466	cardiac muscle fiber development [GO:0048739]
GO:0033553	4	0.11	0.811466	rDNA heterochromatin [GO:0033553]
GO:0090400	4	0.11	0.811466	stress-induced premature senescence [GO:0090400]
GO:0036065	4	0.11	0.811466	fucosylation [GO:0036065]
GO:0071539	19	0.11	0.811466	protein localization to centrosome [GO:0071539]
GO:1904798	6	0.11	0.811466	positive regulation of core promoter binding [GO:1904798]
GO:1903026	6	0.11	0.811466	negative regulation of RNA polymerase II regulatory region sequence-specific DNA binding [GO:1903026]
GO:0070141	4	0.11	0.811466	response to UV-A [GO:0070141]
GO:0033005	5	0.11	0.811466	positive regulation of mast cell activation [GO:0033005]
GO:0005087	4	0.11	0.811466	Ran guanyl-nucleotide exchange factor activity [GO:0005087]
GO:0017156	13	0.11	0.811466	calcium ion regulated exocytosis [GO:0017156]
GO:0008569	11	0.11	0.811466	ATP-dependent microtubule motor activity, minus-end-directed [GO:0008569]
GO:0070475	5	0.11	0.811466	rRNA base methylation [GO:0070475]
GO:0090315	4	0.11	0.811466	negative regulation of protein targeting to membrane [GO:0090315]
GO:0030382	4	0.11	0.811466	sperm mitochondrion organization [GO:0030382]
GO:0006101	4	0.11	0.811466	citrate metabolic process [GO:0006101]
GO:0045198	9	0.11	0.811466	establishment of epithelial cell apical/basal polarity [GO:0045198]
GO:0004487	3	0.11	0.811466	methylenetetrahydrofolate dehydrogenase (NAD+) activity [GO:0004487]
GO:1902856	3	0.11	0.811466	negative regulation of non-motile cilium assembly [GO:1902856]
GO:0048029	5	0.11	0.811466	monosaccharide binding [GO:0048029]
GO:0097108	4	0.11	0.811466	hedgehog family protein binding [GO:0097108]
GO:0061689	4	0.11	0.811466	tricellular tight junction [GO:0061689]
GO:1901842	4	0.11	0.811466	negative regulation of high voltage-gated calcium channel activity [GO:1901842]
GO:0071899	3	0.11	0.811466	negative regulation of estrogen receptor binding [GO:0071899]
GO:0101005	5	0.11	0.811466	ubiquitinyl hydrolase activity [GO:0101005]
GO:0009298	4	0.11	0.811466	GDP-mannose biosynthetic process [GO:0009298]
GO:0051835	4	0.11	0.811466	positive regulation of synapse structural plasticity [GO:0051835]
GO:0020018	3	0.11	0.811466	ciliary pocket membrane [GO:0020018]
GO:1903348	3	0.11	0.811466	positive regulation of bicellular tight junction assembly [GO:1903348]
GO:0042668	3	0.11	0.811466	auditory receptor cell fate determination [GO:0042668]
GO:0033269	4	0.11	0.811466	internode region of axon [GO:0033269]
GO:0072734	3	0.11	0.811466	cellular response to staurosporine [GO:0072734]
GO:0044571	3	0.11	0.811466	[2Fe-2S] cluster assembly [GO:0044571]
GO:0050905	25	0.12	0.843981	neuromuscular process [GO:0050905]
GO:0032869	76	0.12	0.843981	cellular response to insulin stimulus [GO:0032869]
GO:0006655	10	0.12	0.843981	phosphatidylglycerol biosynthetic process [GO:0006655]
GO:0046549	9	0.12	0.843981	retinal cone cell development [GO:0046549]
GO:1902715	9	0.12	0.843981	positive regulation of interferon-gamma secretion [GO:1902715]
GO:0014732	7	0.12	0.843981	skeletal muscle atrophy [GO:0014732]
GO:0000408	6	0.12	0.843981	EKC/KEOPS complex [GO:0000408]
GO:0033135	7	0.12	0.843981	regulation of peptidyl-serine phosphorylation [GO:0033135]
GO:0046929	4	0.12	0.843981	negative regulation of neurotransmitter secretion [GO:0046929]
GO:0048663	31	0.12	0.843981	neuron fate commitment [GO:0048663]
GO:0019432	11	0.12	0.843981	triglyceride biosynthetic process [GO:0019432]
GO:0010466	8	0.12	0.843981	negative regulation of peptidase activity [GO:0010466]
GO:0043548	19	0.12	0.843981	phosphatidylinositol 3-kinase binding [GO:0043548]
GO:0007220	14	0.12	0.843981	Notch receptor processing [GO:0007220]
GO:0008152	49	0.12	0.843981	metabolic process [GO:0008152]
GO:0051480	30	0.12	0.843981	regulation of cytosolic calcium ion concentration [GO:0051480]
GO:0051896	15	0.12	0.843981	regulation of protein kinase B signaling [GO:0051896]
GO:0042800	13	0.12	0.843981	histone methyltransferase activity (H3-K4 specific) [GO:0042800]
GO:0050890	36	0.12	0.843981	cognition [GO:0050890]
GO:0001824	26	0.12	0.843981	blastocyst development [GO:0001824]
GO:1903608	7	0.12	0.843981	protein localization to cytoplasmic stress granule [GO:1903608]
GO:0006048	6	0.12	0.843981	UDP-N-acetylglucosamine biosynthetic process [GO:0006048]
GO:0051292	8	0.12	0.843981	nuclear pore complex assembly [GO:0051292]
GO:0000183	27	0.12	0.843981	chromatin silencing at rDNA [GO:0000183]
GO:0051988	7	0.12	0.843981	regulation of attachment of spindle microtubules to kinetochore [GO:0051988]
GO:0070459	4	0.12	0.843981	prolactin secretion [GO:0070459]
GO:2001069	4	0.12	0.843981	glycogen binding [GO:2001069]
GO:0031256	7	0.12	0.843981	leading edge membrane [GO:0031256]
GO:0003208	9	0.12	0.843981	cardiac ventricle morphogenesis [GO:0003208]
GO:0071169	4	0.12	0.843981	establishment of protein localization to chromatin [GO:0071169]
GO:0033169	13	0.12	0.843981	histone H3-K9 demethylation [GO:0033169]
GO:0042054	12	0.12	0.843981	histone methyltransferase activity [GO:0042054]
GO:0097029	3	0.12	0.843981	mature conventional dendritic cell differentiation [GO:0097029]
GO:0060770	7	0.12	0.843981	negative regulation of epithelial cell proliferation involved in prostate gland development [GO:0060770]
GO:0016602	4	0.12	0.843981	CCAAT-binding factor complex [GO:0016602]
GO:0021537	27	0.12	0.843981	telencephalon development [GO:0021537]
GO:0019897	33	0.12	0.843981	extrinsic component of plasma membrane [GO:0019897]
GO:0048936	3	0.12	0.843981	peripheral nervous system neuron axonogenesis [GO:0048936]
GO:0043240	12	0.12	0.843981	Fanconi anaemia nuclear complex [GO:0043240]
GO:0098656	9	0.12	0.843981	anion transmembrane transport [GO:0098656]
GO:0030663	3	0.12	0.843981	COPI-coated vesicle membrane [GO:0030663]
GO:1903363	6	0.12	0.843981	negative regulation of cellular protein catabolic process [GO:1903363]
GO:0051099	6	0.12	0.843981	positive regulation of binding [GO:0051099]
GO:0035061	4	0.12	0.843981	interchromatin granule [GO:0035061]
GO:2000650	6	0.12	0.843981	negative regulation of sodium ion transmembrane transporter activity [GO:2000650]
GO:0035625	4	0.12	0.843981	epidermal growth factor-activated receptor transactivation by G-protein coupled receptor signaling pathway [GO:0035625]
GO:0010991	5	0.12	0.843981	negative regulation of SMAD protein complex assembly [GO:0010991]
GO:0047696	3	0.12	0.843981	beta-adrenergic receptor kinase activity [GO:0047696]
GO:0072086	4	0.12	0.843981	specification of loop of Henle identity [GO:0072086]
GO:0071314	4	0.12	0.843981	cellular response to cocaine [GO:0071314]
GO:0005176	3	0.12	0.843981	ErbB-2 class receptor binding [GO:0005176]
GO:0047493	3	0.12	0.843981	ceramide cholinephosphotransferase activity [GO:0047493]
GO:0006290	4	0.12	0.843981	pyrimidine dimer repair [GO:0006290]
GO:0070652	8	0.12	0.843981	HAUS complex [GO:0070652]
GO:0008527	10	0.12	0.843981	taste receptor activity [GO:0008527]
GO:0021943	4	0.12	0.843981	formation of radial glial scaffolds [GO:0021943]
GO:0070633	3	0.12	0.843981	transepithelial transport [GO:0070633]
GO:2000269	3	0.12	0.843981	regulation of fibroblast apoptotic process [GO:2000269]
GO:0031313	6	0.12	0.843981	extrinsic component of endosome membrane [GO:0031313]
GO:1905146	3	0.13	0.865112	lysosomal protein catabolic process [GO:1905146]
GO:0008240	3	0.13	0.865112	tripeptidyl-peptidase activity [GO:0008240]
GO:0043403	16	0.13	0.865112	skeletal muscle tissue regeneration [GO:0043403]
GO:0003688	13	0.13	0.865112	DNA replication origin binding [GO:0003688]
GO:0007254	26	0.13	0.865112	JNK cascade [GO:0007254]
GO:0048103	11	0.13	0.865112	somatic stem cell division [GO:0048103]
GO:0061036	16	0.13	0.865112	positive regulation of cartilage development [GO:0061036]
GO:0004497	32	0.13	0.865112	monooxygenase activity [GO:0004497]
GO:0070307	9	0.13	0.865112	lens fiber cell development [GO:0070307]
GO:0045717	10	0.13	0.865112	negative regulation of fatty acid biosynthetic process [GO:0045717]
GO:0050768	17	0.13	0.865112	negative regulation of neurogenesis [GO:0050768]
GO:0001541	45	0.13	0.865112	ovarian follicle development [GO:0001541]
GO:0045879	21	0.13	0.865112	negative regulation of smoothened signaling pathway [GO:0045879]
GO:0015234	3	0.13	0.865112	thiamine transmembrane transporter activity [GO:0015234]
GO:0034983	7	0.13	0.865112	peptidyl-lysine deacetylation [GO:0034983]
GO:0042866	4	0.13	0.865112	pyruvate biosynthetic process [GO:0042866]
GO:0000832	5	0.13	0.865112	inositol hexakisphosphate 5-kinase activity [GO:0000832]
GO:0007442	4	0.13	0.865112	hindgut morphogenesis [GO:0007442]
GO:0021965	3	0.13	0.865112	spinal cord ventral commissure morphogenesis [GO:0021965]
GO:0030285	13	0.13	0.865112	integral component of synaptic vesicle membrane [GO:0030285]
GO:0015266	4	0.13	0.865112	protein channel activity [GO:0015266]
GO:0045197	11	0.13	0.865112	establishment or maintenance of epithelial cell apical/basal polarity [GO:0045197]
GO:0060029	5	0.13	0.865112	convergent extension involved in organogenesis [GO:0060029]
GO:0031681	9	0.13	0.865112	G-protein beta-subunit binding [GO:0031681]
GO:0046513	24	0.13	0.865112	ceramide biosynthetic process [GO:0046513]
GO:0060527	7	0.13	0.865112	prostate epithelial cord arborization involved in prostate glandular acinus morphogenesis [GO:0060527]
GO:2000651	5	0.13	0.865112	positive regulation of sodium ion transmembrane transporter activity [GO:2000651]
GO:2000144	7	0.13	0.865112	positive regulation of DNA-templated transcription, initiation [GO:2000144]
GO:0045295	10	0.13	0.865112	gamma-catenin binding [GO:0045295]
GO:0030695	11	0.13	0.865112	GTPase regulator activity [GO:0030695]
GO:2000987	5	0.13	0.865112	positive regulation of behavioral fear response [GO:2000987]
GO:0006642	5	0.13	0.865112	triglyceride mobilization [GO:0006642]
GO:0008353	15	0.13	0.865112	RNA polymerase II carboxy-terminal domain kinase activity [GO:0008353]
GO:0036374	4	0.13	0.865112	glutathione hydrolase activity [GO:0036374]
GO:0098712	5	0.13	0.865112	L-glutamate import across plasma membrane [GO:0098712]
GO:1902231	8	0.13	0.865112	positive regulation of intrinsic apoptotic signaling pathway in response to DNA damage [GO:1902231]
GO:0035562	9	0.13	0.865112	negative regulation of chromatin binding [GO:0035562]
GO:0015085	3	0.13	0.865112	calcium ion transmembrane transporter activity [GO:0015085]
GO:2001013	4	0.13	0.865112	epithelial cell proliferation involved in renal tubule morphogenesis [GO:2001013]
GO:1904874	13	0.13	0.865112	positive regulation of telomerase RNA localization to Cajal body [GO:1904874]
GO:0004185	8	0.13	0.865112	serine-type carboxypeptidase activity [GO:0004185]
GO:0001955	7	0.13	0.865112	blood vessel maturation [GO:0001955]
GO:0009247	8	0.13	0.865112	glycolipid biosynthetic process [GO:0009247]
GO:0006990	3	0.13	0.865112	positive regulation of transcription from RNA polymerase II promoter involved in unfolded protein response [GO:0006990]
GO:0031659	8	0.13	0.865112	positive regulation of cyclin-dependent protein serine/threonine kinase activity involved in G1/S transition of mitotic cell cycle [GO:0031659]
GO:0006420	4	0.13	0.865112	arginyl-tRNA aminoacylation [GO:0006420]
GO:0006825	12	0.13	0.865112	copper ion transport [GO:0006825]
GO:0004385	8	0.13	0.865112	guanylate kinase activity [GO:0004385]
GO:0046935	5	0.13	0.865112	1-phosphatidylinositol-3-kinase regulator activity [GO:0046935]
GO:1902305	5	0.13	0.865112	regulation of sodium ion transmembrane transport [GO:1902305]
GO:0017070	7	0.13	0.865112	U6 snRNA binding [GO:0017070]
GO:0090385	6	0.13	0.865112	phagosome-lysosome fusion [GO:0090385]
GO:0031752	3	0.13	0.865112	D5 dopamine receptor binding [GO:0031752]
GO:0000212	7	0.13	0.865112	meiotic spindle organization [GO:0000212]
GO:0034272	3	0.13	0.865112	phosphatidylinositol 3-kinase complex, class III, type II [GO:0034272]
GO:0009950	10	0.13	0.865112	dorsal/ventral axis specification [GO:0009950]
GO:0005131	4	0.13	0.865112	growth hormone receptor binding [GO:0005131]
GO:2000741	4	0.13	0.865112	positive regulation of mesenchymal stem cell differentiation [GO:2000741]
GO:0032966	7	0.13	0.865112	negative regulation of collagen biosynthetic process [GO:0032966]
GO:0070989	3	0.13	0.865112	oxidative demethylation [GO:0070989]
GO:0060693	4	0.13	0.865112	regulation of branching involved in salivary gland morphogenesis [GO:0060693]
GO:0070883	4	0.13	0.865112	pre-miRNA binding [GO:0070883]
GO:0015321	4	0.13	0.865112	sodium-dependent phosphate transmembrane transporter activity [GO:0015321]
GO:0033188	3	0.13	0.865112	sphingomyelin synthase activity [GO:0033188]
GO:0070779	4	0.13	0.865112	D-aspartate import [GO:0070779]
GO:0089711	6	0.13	0.865112	L-glutamate transmembrane transport [GO:0089711]
GO:0051155	7	0.13	0.865112	positive regulation of striated muscle cell differentiation [GO:0051155]
GO:0032376	4	0.13	0.865112	positive regulation of cholesterol transport [GO:0032376]
GO:0019834	4	0.13	0.865112	phospholipase A2 inhibitor activity [GO:0019834]
GO:0097327	5	0.13	0.865112	response to antineoplastic agent [GO:0097327]
GO:1990423	3	0.13	0.865112	RZZ complex [GO:1990423]
GO:0045851	4	0.13	0.865112	pH reduction [GO:0045851]
GO:0048741	23	0.14	0.884085	skeletal muscle fiber development [GO:0048741]
GO:0061031	4	0.14	0.884085	endodermal digestive tract morphogenesis [GO:0061031]
GO:0051930	27	0.14	0.884085	regulation of sensory perception of pain [GO:0051930]
GO:0032411	5	0.14	0.884085	positive regulation of transporter activity [GO:0032411]
GO:0072513	5	0.14	0.884085	positive regulation of secondary heart field cardioblast proliferation [GO:0072513]
GO:0072661	22	0.14	0.884085	protein targeting to plasma membrane [GO:0072661]
GO:0004745	15	0.14	0.884085	retinol dehydrogenase activity [GO:0004745]
GO:0001106	25	0.14	0.884085	RNA polymerase II transcription corepressor activity [GO:0001106]
GO:0042325	12	0.14	0.884085	regulation of phosphorylation [GO:0042325]
GO:0050896	36	0.14	0.884085	response to stimulus [GO:0050896]
GO:0055015	11	0.14	0.884085	ventricular cardiac muscle cell development [GO:0055015]
GO:0060430	6	0.14	0.884085	lung saccule development [GO:0060430]
GO:0005577	7	0.14	0.884085	fibrinogen complex [GO:0005577]
GO:0019243	4	0.14	0.884085	methylglyoxal catabolic process to D-lactate via S-lactoyl-glutathione [GO:0019243]
GO:0097512	7	0.14	0.884085	cardiac myofibril [GO:0097512]
GO:0051371	15	0.14	0.884085	muscle alpha-actinin binding [GO:0051371]
GO:0014029	8	0.14	0.884085	neural crest formation [GO:0014029]
GO:0005089	60	0.14	0.884085	Rho guanyl-nucleotide exchange factor activity [GO:0005089]
GO:0001675	15	0.14	0.884085	acrosome assembly [GO:0001675]
GO:0043576	8	0.14	0.884085	regulation of respiratory gaseous exchange [GO:0043576]
GO:0052724	5	0.14	0.884085	inositol hexakisphosphate 3-kinase activity [GO:0052724]
GO:0098706	4	0.14	0.884085	ferric iron import across plasma membrane [GO:0098706]
GO:0048489	14	0.14	0.884085	synaptic vesicle transport [GO:0048489]
GO:0008422	4	0.14	0.884085	beta-glucosidase activity [GO:0008422]
GO:0060168	3	0.14	0.884085	positive regulation of adenosine receptor signaling pathway [GO:0060168]
GO:0050684	8	0.14	0.884085	regulation of mRNA processing [GO:0050684]
GO:0005742	8	0.14	0.884085	mitochondrial outer membrane translocase complex [GO:0005742]
GO:0019439	4	0.14	0.884085	aromatic compound catabolic process [GO:0019439]
GO:0032039	12	0.14	0.884085	integrator complex [GO:0032039]
GO:0060766	14	0.14	0.884085	negative regulation of androgen receptor signaling pathway [GO:0060766]
GO:0007033	3	0.14	0.884085	vacuole organization [GO:0007033]
GO:0002329	3	0.14	0.884085	pre-B cell differentiation [GO:0002329]
GO:0005243	7	0.14	0.884085	gap junction channel activity [GO:0005243]
GO:0071565	14	0.14	0.884085	nBAF complex [GO:0071565]
GO:0060999	23	0.14	0.884085	positive regulation of dendritic spine development [GO:0060999]
GO:0003358	3	0.14	0.884085	noradrenergic neuron development [GO:0003358]
GO:1901797	5	0.14	0.884085	negative regulation of signal transduction by p53 class mediator [GO:1901797]
GO:0008140	9	0.14	0.884085	cAMP response element binding protein binding [GO:0008140]
GO:0032585	8	0.14	0.884085	multivesicular body membrane [GO:0032585]
GO:0052629	4	0.14	0.884085	phosphatidylinositol-3,5-bisphosphate 3-phosphatase activity [GO:0052629]
GO:0030903	11	0.14	0.884085	notochord development [GO:0030903]
GO:0015937	10	0.14	0.884085	coenzyme A biosynthetic process [GO:0015937]
GO:0016233	8	0.14	0.884085	telomere capping [GO:0016233]
GO:1903003	3	0.14	0.884085	positive regulation of protein deubiquitination [GO:1903003]
GO:0033044	4	0.14	0.884085	regulation of chromosome organization [GO:0033044]
GO:0001833	14	0.14	0.884085	inner cell mass cell proliferation [GO:0001833]
GO:0071453	3	0.14	0.884085	cellular response to oxygen levels [GO:0071453]
GO:0097120	9	0.14	0.884085	receptor localization to synapse [GO:0097120]
GO:0072050	5	0.14	0.884085	S-shaped body morphogenesis [GO:0072050]
GO:0006929	5	0.14	0.884085	substrate-dependent cell migration [GO:0006929]
GO:0070384	4	0.14	0.884085	Harderian gland development [GO:0070384]
GO:0097503	3	0.14	0.884085	sialylation [GO:0097503]
GO:0090150	8	0.14	0.884085	establishment of protein localization to membrane [GO:0090150]
GO:0042159	4	0.14	0.884085	lipoprotein catabolic process [GO:0042159]
GO:1903347	4	0.14	0.884085	negative regulation of bicellular tight junction assembly [GO:1903347]
GO:1990430	4	0.14	0.884085	extracellular matrix protein binding [GO:1990430]
GO:0070097	7	0.14	0.884085	delta-catenin binding [GO:0070097]
GO:0036128	6	0.14	0.884085	CatSper complex [GO:0036128]
GO:0032287	8	0.14	0.884085	peripheral nervous system myelin maintenance [GO:0032287]
GO:0045606	5	0.14	0.884085	positive regulation of epidermal cell differentiation [GO:0045606]
GO:0006090	6	0.14	0.884085	pyruvate metabolic process [GO:0006090]
GO:0051415	6	0.14	0.884085	interphase microtubule nucleation by interphase microtubule organizing center [GO:0051415]
GO:1901843	3	0.14	0.884085	positive regulation of high voltage-gated calcium channel activity [GO:1901843]
GO:0051646	7	0.14	0.884085	mitochondrion localization [GO:0051646]
GO:0009374	3	0.14	0.884085	biotin binding [GO:0009374]
GO:0070327	6	0.14	0.884085	thyroid hormone transport [GO:0070327]
GO:0045581	6	0.14	0.884085	negative regulation of T cell differentiation [GO:0045581]
GO:0097296	3	0.14	0.884085	activation of cysteine-type endopeptidase activity involved in apoptotic signaling pathway [GO:0097296]
GO:0071817	5	0.14	0.884085	MMXD complex [GO:0071817]
GO:0009072	3	0.14	0.884085	aromatic amino acid family metabolic process [GO:0009072]
GO:0045213	4	0.14	0.884085	neurotransmitter receptor metabolic process [GO:0045213]
GO:0051823	6	0.14	0.884085	regulation of synapse structural plasticity [GO:0051823]
GO:0006644	37	0.15	0.909809	phospholipid metabolic process [GO:0006644]
GO:0060689	3	0.15	0.909809	cell differentiation involved in salivary gland development [GO:0060689]
GO:0032012	16	0.15	0.909809	regulation of ARF protein signal transduction [GO:0032012]
GO:0001894	16	0.15	0.909809	tissue homeostasis [GO:0001894]
GO:0045061	5	0.15	0.909809	thymic T cell selection [GO:0045061]
GO:0098719	11	0.15	0.909809	sodium ion import across plasma membrane [GO:0098719]
GO:0002260	12	0.15	0.909809	lymphocyte homeostasis [GO:0002260]
GO:0001094	7	0.15	0.909809	TFIID-class transcription factor binding [GO:0001094]
GO:0003085	11	0.15	0.909809	negative regulation of systemic arterial blood pressure [GO:0003085]
GO:0032094	25	0.15	0.909809	response to food [GO:0032094]
GO:0000788	12	0.15	0.909809	nuclear nucleosome [GO:0000788]
GO:0042731	5	0.15	0.909809	PH domain binding [GO:0042731]
GO:0021794	12	0.15	0.909809	thalamus development [GO:0021794]
GO:0051683	5	0.15	0.909809	establishment of Golgi localization [GO:0051683]
GO:0015074	4	0.15	0.909809	DNA integration [GO:0015074]
GO:1990075	4	0.15	0.909809	periciliary membrane compartment [GO:1990075]
GO:0045178	15	0.15	0.909809	basal part of cell [GO:0045178]
GO:0006703	6	0.15	0.909809	estrogen biosynthetic process [GO:0006703]
GO:0032642	5	0.15	0.909809	regulation of chemokine production [GO:0032642]
GO:0006167	4	0.15	0.909809	AMP biosynthetic process [GO:0006167]
GO:0044208	3	0.15	0.909809	'de novo' AMP biosynthetic process [GO:0044208]
GO:0004488	4	0.15	0.909809	methylenetetrahydrofolate dehydrogenase (NADP+) activity [GO:0004488]
GO:0010839	12	0.15	0.909809	negative regulation of keratinocyte proliferation [GO:0010839]
GO:0008643	15	0.15	0.909809	carbohydrate transport [GO:0008643]
GO:0046500	4	0.15	0.909809	S-adenosylmethionine metabolic process [GO:0046500]
GO:0031017	10	0.15	0.909809	exocrine pancreas development [GO:0031017]
GO:0010606	5	0.15	0.909809	positive regulation of cytoplasmic mRNA processing body assembly [GO:0010606]
GO:0008484	8	0.15	0.909809	sulfuric ester hydrolase activity [GO:0008484]
GO:0051970	4	0.15	0.909809	negative regulation of transmission of nerve impulse [GO:0051970]
GO:0032786	6	0.15	0.909809	positive regulation of DNA-templated transcription, elongation [GO:0032786]
GO:0046621	12	0.15	0.909809	negative regulation of organ growth [GO:0046621]
GO:2000973	4	0.15	0.909809	regulation of pro-B cell differentiation [GO:2000973]
GO:1990928	3	0.15	0.909809	response to amino acid starvation [GO:1990928]
GO:2000672	6	0.15	0.909809	negative regulation of motor neuron apoptotic process [GO:2000672]
GO:0034511	4	0.15	0.909809	U3 snoRNA binding [GO:0034511]
GO:0097543	3	0.15	0.909809	ciliary inversin compartment [GO:0097543]
GO:0070822	3	0.15	0.909809	Sin3-type complex [GO:0070822]
GO:0005227	12	0.15	0.909809	calcium activated cation channel activity [GO:0005227]
GO:0102336	7	0.15	0.909809	3-oxo-arachidoyl-CoA synthase activity [GO:0102336]
GO:0007589	3	0.15	0.909809	body fluid secretion [GO:0007589]
GO:0099525	4	0.15	0.909809	presynaptic dense core vesicle exocytosis [GO:0099525]
GO:0008171	4	0.15	0.909809	O-methyltransferase activity [GO:0008171]
GO:0086046	3	0.15	0.909809	membrane depolarization during SA node cell action potential [GO:0086046]
GO:0031087	6	0.15	0.909809	deadenylation-independent decapping of nuclear-transcribed mRNA [GO:0031087]
GO:0019209	7	0.15	0.909809	kinase activator activity [GO:0019209]
GO:0006778	3	0.15	0.909809	porphyrin-containing compound metabolic process [GO:0006778]
GO:0033592	5	0.15	0.909809	RNA strand annealing activity [GO:0033592]
GO:0048871	3	0.15	0.909809	multicellular organismal homeostasis [GO:0048871]
GO:0072282	3	0.15	0.909809	metanephric nephron tubule morphogenesis [GO:0072282]
GO:0061052	5	0.15	0.909809	negative regulation of cell growth involved in cardiac muscle cell development [GO:0061052]
GO:0061304	5	0.15	0.909809	retinal blood vessel morphogenesis [GO:0061304]
GO:0045920	3	0.15	0.909809	negative regulation of exocytosis [GO:0045920]
GO:0010909	3	0.15	0.909809	positive regulation of heparan sulfate proteoglycan biosynthetic process [GO:0010909]
GO:0098700	3	0.15	0.909809	neurotransmitter loading into synaptic vesicle [GO:0098700]
GO:0071225	5	0.15	0.909809	cellular response to muramyl dipeptide [GO:0071225]
GO:0060084	3	0.15	0.909809	synaptic transmission involved in micturition [GO:0060084]
GO:0032451	4	0.15	0.909809	demethylase activity [GO:0032451]
GO:0032991	3	0.15	0.909809	macromolecular complex [GO:0032991]
GO:0008143	19	0.16	0.926897	poly(A) binding [GO:0008143]
GO:0008616	5	0.16	0.926897	queuosine biosynthetic process [GO:0008616]
GO:0004359	3	0.16	0.926897	glutaminase activity [GO:0004359]
GO:0001520	8	0.16	0.926897	outer dense fiber [GO:0001520]
GO:0001881	9	0.16	0.926897	receptor recycling [GO:0001881]
GO:0016705	17	0.16	0.926897	oxidoreductase activity, acting on paired donors, with incorporation or reduction of molecular oxygen [GO:0016705]
GO:0009052	4	0.16	0.926897	pentose-phosphate shunt, non-oxidative branch [GO:0009052]
GO:0035093	10	0.16	0.926897	spermatogenesis, exchange of chromosomal proteins [GO:0035093]
GO:0006779	9	0.16	0.926897	porphyrin-containing compound biosynthetic process [GO:0006779]
GO:0022405	7	0.16	0.926897	hair cycle process [GO:0022405]
GO:0048599	11	0.16	0.926897	oocyte development [GO:0048599]
GO:2000378	25	0.16	0.926897	negative regulation of reactive oxygen species metabolic process [GO:2000378]
GO:0022010	13	0.16	0.926897	central nervous system myelination [GO:0022010]
GO:0031305	18	0.16	0.926897	integral component of mitochondrial inner membrane [GO:0031305]
GO:0080025	23	0.16	0.926897	phosphatidylinositol-3,5-bisphosphate binding [GO:0080025]
GO:0046827	16	0.16	0.926897	positive regulation of protein export from nucleus [GO:0046827]
GO:0006082	3	0.16	0.926897	organic acid metabolic process [GO:0006082]
GO:0030007	8	0.16	0.926897	cellular potassium ion homeostasis [GO:0030007]
GO:0043030	8	0.16	0.926897	regulation of macrophage activation [GO:0043030]
GO:0034205	4	0.16	0.926897	amyloid-beta formation [GO:0034205]
GO:0070765	7	0.16	0.926897	gamma-secretase complex [GO:0070765]
GO:0018344	6	0.16	0.926897	protein geranylgeranylation [GO:0018344]
GO:0002573	5	0.16	0.926897	myeloid leukocyte differentiation [GO:0002573]
GO:0005522	9	0.16	0.926897	profilin binding [GO:0005522]
GO:0008757	10	0.16	0.926897	S-adenosylmethionine-dependent methyltransferase activity [GO:0008757]
GO:0034121	5	0.16	0.926897	regulation of toll-like receptor signaling pathway [GO:0034121]
GO:1902176	8	0.16	0.926897	negative regulation of oxidative stress-induced intrinsic apoptotic signaling pathway [GO:1902176]
GO:0008190	9	0.16	0.926897	eukaryotic initiation factor 4E binding [GO:0008190]
GO:0021554	7	0.16	0.926897	optic nerve development [GO:0021554]
GO:0090240	4	0.16	0.926897	positive regulation of histone H4 acetylation [GO:0090240]
GO:0000375	8	0.16	0.926897	RNA splicing, via transesterification reactions [GO:0000375]
GO:0000271	3	0.16	0.926897	polysaccharide biosynthetic process [GO:0000271]
GO:0009881	3	0.16	0.926897	photoreceptor activity [GO:0009881]
GO:0005832	10	0.16	0.926897	chaperonin-containing T-complex [GO:0005832]
GO:0006621	6	0.16	0.926897	protein retention in ER lumen [GO:0006621]
GO:0032434	11	0.16	0.926897	regulation of proteasomal ubiquitin-dependent protein catabolic process [GO:0032434]
GO:2000171	6	0.16	0.926897	negative regulation of dendrite development [GO:2000171]
GO:0031952	6	0.16	0.926897	regulation of protein autophosphorylation [GO:0031952]
GO:0002361	4	0.16	0.926897	CD4-positive, CD25-positive, alpha-beta regulatory T cell differentiation [GO:0002361]
GO:0051145	18	0.16	0.926897	smooth muscle cell differentiation [GO:0051145]
GO:0035020	6	0.16	0.926897	regulation of Rac protein signal transduction [GO:0035020]
GO:0035308	9	0.16	0.926897	negative regulation of protein dephosphorylation [GO:0035308]
GO:0031985	10	0.16	0.926897	Golgi cisterna [GO:0031985]
GO:0061484	7	0.16	0.926897	hematopoietic stem cell homeostasis [GO:0061484]
GO:1901385	7	0.16	0.926897	regulation of voltage-gated calcium channel activity [GO:1901385]
GO:0045945	11	0.16	0.926897	positive regulation of transcription from RNA polymerase III promoter [GO:0045945]
GO:0016264	5	0.16	0.926897	gap junction assembly [GO:0016264]
GO:0006362	3	0.16	0.926897	transcription elongation from RNA polymerase I promoter [GO:0006362]
GO:0030915	5	0.16	0.926897	Smc5-Smc6 complex [GO:0030915]
GO:0070939	3	0.16	0.926897	Dsl1/NZR complex [GO:0070939]
GO:0043697	6	0.16	0.926897	cell dedifferentiation [GO:0043697]
GO:0006309	6	0.16	0.926897	apoptotic DNA fragmentation [GO:0006309]
GO:0019367	7	0.16	0.926897	fatty acid elongation, saturated fatty acid [GO:0019367]
GO:0030215	11	0.16	0.926897	semaphorin receptor binding [GO:0030215]
GO:2000324	4	0.16	0.926897	positive regulation of glucocorticoid receptor signaling pathway [GO:2000324]
GO:0002950	3	0.16	0.926897	ceramide phosphoethanolamine synthase activity [GO:0002950]
GO:0071922	4	0.16	0.926897	regulation of cohesin loading [GO:0071922]
GO:0070085	3	0.16	0.926897	glycosylation [GO:0070085]
GO:0030950	5	0.16	0.926897	establishment or maintenance of actin cytoskeleton polarity [GO:0030950]
GO:0000972	4	0.16	0.926897	transcription-dependent tethering of RNA polymerase II gene DNA at nuclear periphery [GO:0000972]
GO:0030549	3	0.16	0.926897	acetylcholine receptor activator activity [GO:0030549]
GO:0035336	4	0.16	0.926897	long-chain fatty-acyl-CoA metabolic process [GO:0035336]
GO:0033629	5	0.16	0.926897	negative regulation of cell adhesion mediated by integrin [GO:0033629]
GO:0008594	4	0.16	0.926897	photoreceptor cell morphogenesis [GO:0008594]
GO:0000103	4	0.16	0.926897	sulfate assimilation [GO:0000103]
GO:0019348	3	0.16	0.926897	dolichol metabolic process [GO:0019348]
GO:0006490	4	0.16	0.926897	oligosaccharide-lipid intermediate biosynthetic process [GO:0006490]
GO:0004345	3	0.16	0.926897	glucose-6-phosphate dehydrogenase activity [GO:0004345]
GO:0099512	3	0.16	0.926897	supramolecular fiber [GO:0099512]
GO:0046548	11	0.17	0.949016	retinal rod cell development [GO:0046548]
GO:0008013	75	0.17	0.949016	beta-catenin binding [GO:0008013]
GO:0021903	3	0.17	0.949016	rostrocaudal neural tube patterning [GO:0021903]
GO:0045995	13	0.17	0.949016	regulation of embryonic development [GO:0045995]
GO:0019538	8	0.17	0.949016	protein metabolic process [GO:0019538]
GO:0030137	11	0.17	0.949016	COPI-coated vesicle [GO:0030137]
GO:0006446	18	0.17	0.949016	regulation of translational initiation [GO:0006446]
GO:0006283	10	0.17	0.949016	transcription-coupled nucleotide-excision repair [GO:0006283]
GO:0035412	4	0.17	0.949016	regulation of catenin import into nucleus [GO:0035412]
GO:0014075	10	0.17	0.949016	response to amine [GO:0014075]
GO:0043292	14	0.17	0.949016	contractile fiber [GO:0043292]
GO:0005587	6	0.17	0.949016	collagen type IV trimer [GO:0005587]
GO:0030823	6	0.17	0.949016	regulation of cGMP metabolic process [GO:0030823]
GO:0010523	3	0.17	0.949016	negative regulation of calcium ion transport into cytosol [GO:0010523]
GO:0021938	4	0.17	0.949016	smoothened signaling pathway involved in regulation of cerebellar granule cell precursor cell proliferation [GO:0021938]
GO:0036042	4	0.17	0.949016	long-chain fatty acyl-CoA binding [GO:0036042]
GO:0045910	7	0.17	0.949016	negative regulation of DNA recombination [GO:0045910]
GO:0051011	4	0.17	0.949016	microtubule minus-end binding [GO:0051011]
GO:0009312	7	0.17	0.949016	oligosaccharide biosynthetic process [GO:0009312]
GO:1904938	6	0.17	0.949016	planar cell polarity pathway involved in axon guidance [GO:1904938]
GO:0048167	38	0.17	0.949016	regulation of synaptic plasticity [GO:0048167]
GO:0050707	4	0.17	0.949016	regulation of cytokine secretion [GO:0050707]
GO:0004477	4	0.17	0.949016	methenyltetrahydrofolate cyclohydrolase activity [GO:0004477]
GO:0035327	19	0.17	0.949016	transcriptionally active chromatin [GO:0035327]
GO:0032691	9	0.17	0.949016	negative regulation of interleukin-1 beta production [GO:0032691]
GO:1904778	5	0.17	0.949016	positive regulation of protein localization to cell cortex [GO:1904778]
GO:1990254	6	0.17	0.949016	keratin filament binding [GO:1990254]
GO:0086073	5	0.17	0.949016	bundle of His cell-Purkinje myocyte adhesion involved in cell communication [GO:0086073]
GO:0071711	10	0.17	0.949016	basement membrane organization [GO:0071711]
GO:0050880	12	0.17	0.949016	regulation of blood vessel size [GO:0050880]
GO:0030203	6	0.17	0.949016	glycosaminoglycan metabolic process [GO:0030203]
GO:0006654	9	0.17	0.949016	phosphatidic acid biosynthetic process [GO:0006654]
GO:0010457	7	0.17	0.949016	centriole-centriole cohesion [GO:0010457]
GO:0055070	3	0.17	0.949016	copper ion homeostasis [GO:0055070]
GO:0042753	8	0.17	0.949016	positive regulation of circadian rhythm [GO:0042753]
GO:0005111	4	0.17	0.949016	type 2 fibroblast growth factor receptor binding [GO:0005111]
GO:0045143	5	0.17	0.949016	homologous chromosome segregation [GO:0045143]
GO:2001141	5	0.17	0.949016	regulation of RNA biosynthetic process [GO:2001141]
GO:1990023	11	0.17	0.949016	mitotic spindle midzone [GO:1990023]
GO:0006376	13	0.17	0.949016	mRNA splice site selection [GO:0006376]
GO:0015722	3	0.17	0.949016	canalicular bile acid transport [GO:0015722]
GO:0055069	4	0.17	0.949016	zinc ion homeostasis [GO:0055069]
GO:0031981	3	0.17	0.949016	nuclear lumen [GO:0031981]
GO:0060017	7	0.17	0.949016	parathyroid gland development [GO:0060017]
GO:0034626	7	0.17	0.949016	fatty acid elongation, polyunsaturated fatty acid [GO:0034626]
GO:0035880	3	0.17	0.949016	embryonic nail plate morphogenesis [GO:0035880]
GO:0045580	9	0.17	0.949016	regulation of T cell differentiation [GO:0045580]
GO:0010453	5	0.17	0.949016	regulation of cell fate commitment [GO:0010453]
GO:0000923	6	0.17	0.949016	equatorial microtubule organizing center [GO:0000923]
GO:0007171	4	0.17	0.949016	activation of transmembrane receptor protein tyrosine kinase activity [GO:0007171]
GO:0002143	3	0.17	0.949016	tRNA wobble position uridine thiolation [GO:0002143]
GO:0016783	4	0.17	0.949016	sulfurtransferase activity [GO:0016783]
GO:0006875	6	0.17	0.949016	cellular metal ion homeostasis [GO:0006875]
GO:0045830	6	0.17	0.949016	positive regulation of isotype switching [GO:0045830]
GO:0019464	3	0.17	0.949016	glycine decarboxylation via glycine cleavage system [GO:0019464]
GO:0015183	3	0.17	0.949016	L-aspartate transmembrane transporter activity [GO:0015183]
GO:1990089	3	0.17	0.949016	response to nerve growth factor [GO:1990089]
GO:0010725	3	0.17	0.949016	regulation of primitive erythrocyte differentiation [GO:0010725]
GO:0061010	3	0.18	0.966659	gall bladder development [GO:0061010]
GO:0048477	32	0.18	0.966659	oogenesis [GO:0048477]
GO:0048752	7	0.18	0.966659	semicircular canal morphogenesis [GO:0048752]
GO:0008301	11	0.18	0.966659	DNA binding, bending [GO:0008301]
GO:0051010	13	0.18	0.966659	microtubule plus-end binding [GO:0051010]
GO:0002903	7	0.18	0.966659	negative regulation of B cell apoptotic process [GO:0002903]
GO:0070761	5	0.18	0.966659	pre-snoRNP complex [GO:0070761]
GO:0045086	9	0.18	0.966659	positive regulation of interleukin-2 biosynthetic process [GO:0045086]
GO:0050884	13	0.18	0.966659	neuromuscular process controlling posture [GO:0050884]
GO:0004721	34	0.18	0.966659	phosphoprotein phosphatase activity [GO:0004721]
GO:0001553	8	0.18	0.966659	luteinization [GO:0001553]
GO:0005916	12	0.18	0.966659	fascia adherens [GO:0005916]
GO:0042392	3	0.18	0.966659	sphingosine-1-phosphate phosphatase activity [GO:0042392]
GO:0044267	10	0.18	0.966659	cellular protein metabolic process [GO:0044267]
GO:0021555	4	0.18	0.966659	midbrain-hindbrain boundary morphogenesis [GO:0021555]
GO:1990403	12	0.18	0.966659	embryonic brain development [GO:1990403]
GO:0019784	4	0.18	0.966659	NEDD8-specific protease activity [GO:0019784]
GO:0001787	3	0.18	0.966659	natural killer cell proliferation [GO:0001787]
GO:0000179	3	0.18	0.966659	rRNA (adenine-N6,N6-)-dimethyltransferase activity [GO:0000179]
GO:0016628	4	0.18	0.966659	oxidoreductase activity, acting on the CH-CH group of donors, NAD or NADP as acceptor [GO:0016628]
GO:0060317	13	0.18	0.966659	cardiac epithelial to mesenchymal transition [GO:0060317]
GO:0001709	17	0.18	0.966659	cell fate determination [GO:0001709]
GO:0035631	11	0.18	0.966659	CD40 receptor complex [GO:0035631]
GO:2000346	3	0.18	0.966659	negative regulation of hepatocyte proliferation [GO:2000346]
GO:0043457	6	0.18	0.966659	regulation of cellular respiration [GO:0043457]
GO:0030686	11	0.18	0.966659	90S preribosome [GO:0030686]
GO:0000276	10	0.18	0.966659	mitochondrial proton-transporting ATP synthase complex, coupling factor F(o) [GO:0000276]
GO:0035413	10	0.18	0.966659	positive regulation of catenin import into nucleus [GO:0035413]
GO:0005049	8	0.18	0.966659	nuclear export signal receptor activity [GO:0005049]
GO:0009792	5	0.18	0.966659	embryo development ending in birth or egg hatching [GO:0009792]
GO:0000150	7	0.18	0.966659	recombinase activity [GO:0000150]
GO:0042148	7	0.18	0.966659	strand invasion [GO:0042148]
GO:0002011	12	0.18	0.966659	morphogenesis of an epithelial sheet [GO:0002011]
GO:0071397	10	0.18	0.966659	cellular response to cholesterol [GO:0071397]
GO:0051373	4	0.18	0.966659	FATZ binding [GO:0051373]
GO:0033276	13	0.18	0.966659	transcription factor TFTC complex [GO:0033276]
GO:0045324	3	0.18	0.966659	late endosome to vacuole transport [GO:0045324]
GO:0044339	3	0.18	0.966659	canonical Wnt signaling pathway involved in osteoblast differentiation [GO:0044339]
GO:0070973	4	0.18	0.966659	protein localization to endoplasmic reticulum exit site [GO:0070973]
GO:0060547	4	0.18	0.966659	negative regulation of necrotic cell death [GO:0060547]
GO:0061629	4	0.18	0.966659	RNA polymerase II sequence-specific DNA binding transcription factor binding [GO:0061629]
GO:0097255	6	0.18	0.966659	R2TP complex [GO:0097255]
GO:0060575	7	0.18	0.966659	intestinal epithelial cell differentiation [GO:0060575]
GO:0097159	3	0.18	0.966659	organic cyclic compound binding [GO:0097159]
GO:0098735	5	0.18	0.966659	positive regulation of the force of heart contraction [GO:0098735]
GO:0043506	3	0.18	0.966659	regulation of JUN kinase activity [GO:0043506]
GO:0000403	6	0.18	0.966659	Y-form DNA binding [GO:0000403]
GO:0030893	5	0.18	0.966659	meiotic cohesin complex [GO:0030893]
GO:0008900	3	0.18	0.966659	hydrogen:potassium-exchanging ATPase activity [GO:0008900]
GO:0015858	3	0.18	0.966659	nucleoside transport [GO:0015858]
GO:0006972	5	0.18	0.966659	hyperosmotic response [GO:0006972]
GO:0046813	4	0.18	0.966659	receptor-mediated virion attachment to host cell [GO:0046813]
GO:0030854	6	0.18	0.966659	positive regulation of granulocyte differentiation [GO:0030854]
GO:0036016	4	0.18	0.966659	cellular response to interleukin-3 [GO:0036016]
GO:0007386	4	0.18	0.966659	compartment pattern specification [GO:0007386]
GO:0046068	4	0.18	0.966659	cGMP metabolic process [GO:0046068]
GO:1902109	3	0.18	0.966659	negative regulation of mitochondrial membrane permeability involved in apoptotic process [GO:1902109]
GO:0002331	3	0.18	0.966659	pre-B cell allelic exclusion [GO:0002331]
GO:0006272	3	0.18	0.966659	leading strand elongation [GO:0006272]
GO:0042304	4	0.18	0.966659	regulation of fatty acid biosynthetic process [GO:0042304]
GO:0071008	4	0.18	0.966659	U2-type post-mRNA release spliceosomal complex [GO:0071008]
GO:0033577	3	0.18	0.966659	protein glycosylation in endoplasmic reticulum [GO:0033577]
GO:1903012	3	0.18	0.966659	positive regulation of bone development [GO:1903012]
GO:0060913	3	0.19	0.98301	cardiac cell fate determination [GO:0060913]
GO:0014706	4	0.19	0.98301	striated muscle tissue development [GO:0014706]
GO:0021869	3	0.19	0.98301	forebrain ventricular zone progenitor cell division [GO:0021869]
GO:0016887	115	0.19	0.98301	ATPase activity [GO:0016887]
GO:0007161	3	0.19	0.98301	calcium-independent cell-matrix adhesion [GO:0007161]
GO:0016539	3	0.19	0.98301	intein-mediated protein splicing [GO:0016539]
GO:0046639	3	0.19	0.98301	negative regulation of alpha-beta T cell differentiation [GO:0046639]
GO:0010907	10	0.19	0.98301	positive regulation of glucose metabolic process [GO:0010907]
GO:0005095	5	0.19	0.98301	GTPase inhibitor activity [GO:0005095]
GO:0009913	8	0.19	0.98301	epidermal cell differentiation [GO:0009913]
GO:0060513	3	0.19	0.98301	prostatic bud formation [GO:0060513]
GO:0008823	3	0.19	0.98301	cupric reductase activity [GO:0008823]
GO:0004004	60	0.19	0.98301	ATP-dependent RNA helicase activity [GO:0004004]
GO:0048168	17	0.19	0.98301	regulation of neuronal synaptic plasticity [GO:0048168]
GO:1900453	3	0.19	0.98301	negative regulation of long term synaptic depression [GO:1900453]
GO:0005744	5	0.19	0.98301	mitochondrial inner membrane presequence translocase complex [GO:0005744]
GO:0048853	10	0.19	0.98301	forebrain morphogenesis [GO:0048853]
GO:0032485	3	0.19	0.98301	regulation of Ral protein signal transduction [GO:0032485]
GO:0070231	4	0.19	0.98301	T cell apoptotic process [GO:0070231]
GO:0022007	4	0.19	0.98301	convergent extension involved in neural plate elongation [GO:0022007]
GO:1990966	4	0.19	0.98301	ATP generation from poly-ADP-D-ribose [GO:1990966]
GO:0019985	8	0.19	0.98301	translesion synthesis [GO:0019985]
GO:0035404	3	0.19	0.98301	histone-serine phosphorylation [GO:0035404]
GO:0031063	4	0.19	0.98301	regulation of histone deacetylation [GO:0031063]
GO:0060948	4	0.19	0.98301	cardiac vascular smooth muscle cell development [GO:0060948]
GO:0060047	17	0.19	0.98301	heart contraction [GO:0060047]
GO:0010870	7	0.19	0.98301	positive regulation of receptor biosynthetic process [GO:0010870]
GO:0034773	4	0.19	0.98301	histone H4-K20 trimethylation [GO:0034773]
GO:0004862	6	0.19	0.98301	cAMP-dependent protein kinase inhibitor activity [GO:0004862]
GO:0001517	6	0.19	0.98301	N-acetylglucosamine 6-O-sulfotransferase activity [GO:0001517]
GO:0044772	6	0.19	0.98301	mitotic cell cycle phase transition [GO:0044772]
GO:0036066	3	0.19	0.98301	protein O-linked fucosylation [GO:0036066]
GO:0031826	3	0.19	0.98301	type 2A serotonin receptor binding [GO:0031826]
GO:0001537	5	0.19	0.98301	N-acetylgalactosamine 4-O-sulfotransferase activity [GO:0001537]
GO:0032026	9	0.19	0.98301	response to magnesium ion [GO:0032026]
GO:0071312	9	0.19	0.98301	cellular response to alkaloid [GO:0071312]
GO:0034393	8	0.19	0.98301	positive regulation of smooth muscle cell apoptotic process [GO:0034393]
GO:0031314	5	0.19	0.98301	extrinsic component of mitochondrial inner membrane [GO:0031314]
GO:0030665	12	0.19	0.98301	clathrin-coated vesicle membrane [GO:0030665]
GO:0035748	7	0.19	0.98301	myelin sheath abaxonal region [GO:0035748]
GO:0036156	6	0.19	0.98301	inner dynein arm [GO:0036156]
GO:0035502	4	0.19	0.98301	metanephric part of ureteric bud development [GO:0035502]
GO:0001012	7	0.19	0.98301	RNA polymerase II regulatory region DNA binding [GO:0001012]
GO:0034271	3	0.19	0.98301	phosphatidylinositol 3-kinase complex, class III, type I [GO:0034271]
GO:0034766	3	0.19	0.98301	negative regulation of ion transmembrane transport [GO:0034766]
GO:0003166	3	0.19	0.98301	bundle of His development [GO:0003166]
GO:0003211	5	0.19	0.98301	cardiac ventricle formation [GO:0003211]
GO:0016853	6	0.19	0.98301	isomerase activity [GO:0016853]
GO:0006210	3	0.19	0.98301	thymine catabolic process [GO:0006210]
GO:0102338	7	0.19	0.98301	3-oxo-lignoceronyl-CoA synthase activity [GO:0102338]
GO:0007256	4	0.19	0.98301	activation of JNKK activity [GO:0007256]
GO:0048368	5	0.19	0.98301	lateral mesoderm development [GO:0048368]
GO:0001515	4	0.19	0.98301	opioid peptide activity [GO:0001515]
GO:0097680	3	0.19	0.98301	double-strand break repair via classical nonhomologous end joining [GO:0097680]
GO:0006978	9	0.19	0.98301	DNA damage response, signal transduction by p53 class mediator resulting in transcription of p21 class mediator [GO:0006978]
GO:0015966	3	0.19	0.98301	diadenosine tetraphosphate biosynthetic process [GO:0015966]
GO:0000033	3	0.19	0.98301	alpha-1,3-mannosyltransferase activity [GO:0000033]
GO:0043218	3	0.19	0.98301	compact myelin [GO:0043218]
GO:0070938	5	0.19	0.98301	contractile ring [GO:0070938]
GO:2000291	3	0.19	0.98301	regulation of myoblast proliferation [GO:2000291]
GO:0003873	3	0.19	0.98301	6-phosphofructo-2-kinase activity [GO:0003873]
GO:1900106	3	0.19	0.98301	positive regulation of hyaluranon cable assembly [GO:1900106]
GO:0043369	3	0.19	0.98301	CD4-positive or CD8-positive, alpha-beta T cell lineage commitment [GO:0043369]
GO:0045022	19	0.2	0.994305	early endosome to late endosome transport [GO:0045022]
GO:0000381	38	0.2	0.994305	regulation of alternative mRNA splicing, via spliceosome [GO:0000381]
GO:0003691	9	0.2	0.994305	double-stranded telomeric DNA binding [GO:0003691]
GO:0006513	25	0.2	0.994305	protein monoubiquitination [GO:0006513]
GO:0010960	7	0.2	0.994305	magnesium ion homeostasis [GO:0010960]
GO:0070372	20	0.2	0.994305	regulation of ERK1 and ERK2 cascade [GO:0070372]
GO:0045333	20	0.2	0.994305	cellular respiration [GO:0045333]
GO:0014037	8	0.2	0.994305	Schwann cell differentiation [GO:0014037]
GO:0001935	14	0.2	0.994305	endothelial cell proliferation [GO:0001935]
GO:0048842	5	0.2	0.994305	positive regulation of axon extension involved in axon guidance [GO:0048842]
GO:0016308	6	0.2	0.994305	1-phosphatidylinositol-4-phosphate 5-kinase activity [GO:0016308]
GO:0046826	5	0.2	0.994305	negative regulation of protein export from nucleus [GO:0046826]
GO:0072498	4	0.2	0.994305	embryonic skeletal joint development [GO:0072498]
GO:0048483	3	0.2	0.994305	autonomic nervous system development [GO:0048483]
GO:0000776	64	0.2	0.994305	kinetochore [GO:0000776]
GO:0007398	10	0.2	0.994305	ectoderm development [GO:0007398]
GO:0017101	13	0.2	0.994305	aminoacyl-tRNA synthetase multienzyme complex [GO:0017101]
GO:0032438	12	0.2	0.994305	melanosome organization [GO:0032438]
GO:0030049	6	0.2	0.994305	muscle filament sliding [GO:0030049]
GO:0000189	3	0.2	0.994305	MAPK import into nucleus [GO:0000189]
GO:0017176	5	0.2	0.994305	phosphatidylinositol N-acetylglucosaminyltransferase activity [GO:0017176]
GO:0090383	5	0.2	0.994305	phagosome acidification [GO:0090383]
GO:0005652	8	0.2	0.994305	nuclear lamina [GO:0005652]
GO:2000016	3	0.2	0.994305	negative regulation of determination of dorsal identity [GO:2000016]
GO:0044387	8	0.2	0.994305	negative regulation of protein kinase activity by regulation of protein phosphorylation [GO:0044387]
GO:0060711	12	0.2	0.994305	labyrinthine layer development [GO:0060711]
GO:0016180	11	0.2	0.994305	snRNA processing [GO:0016180]
GO:0060426	7	0.2	0.994305	lung vasculature development [GO:0060426]
GO:0000988	3	0.2	0.994305	transcription factor activity, protein binding [GO:0000988]
GO:2001212	3	0.2	0.994305	regulation of vasculogenesis [GO:2001212]
GO:0003309	6	0.2	0.994305	type B pancreatic cell differentiation [GO:0003309]
GO:2000480	6	0.2	0.994305	negative regulation of cAMP-dependent protein kinase activity [GO:2000480]
GO:0055089	13	0.2	0.994305	fatty acid homeostasis [GO:0055089]
GO:0046688	9	0.2	0.994305	response to copper ion [GO:0046688]
GO:1901165	4	0.2	0.994305	positive regulation of trophoblast cell migration [GO:1901165]
GO:2000001	10	0.2	0.994305	regulation of DNA damage checkpoint [GO:2000001]
GO:0030091	3	0.2	0.994305	protein repair [GO:0030091]
GO:0060571	4	0.2	0.994305	morphogenesis of an epithelial fold [GO:0060571]
GO:0015816	6	0.2	0.994305	glycine transport [GO:0015816]
GO:0090245	3	0.2	0.994305	axis elongation involved in somitogenesis [GO:0090245]
GO:0035282	3	0.2	0.994305	segmentation [GO:0035282]
GO:0002248	4	0.2	0.994305	connective tissue replacement involved in inflammatory response wound healing [GO:0002248]
GO:0007614	11	0.2	0.994305	short-term memory [GO:0007614]
GO:0070562	3	0.2	0.994305	regulation of vitamin D receptor signaling pathway [GO:0070562]
GO:0030888	3	0.2	0.994305	regulation of B cell proliferation [GO:0030888]
GO:0045294	12	0.2	0.994305	alpha-catenin binding [GO:0045294]
GO:0019530	4	0.2	0.994305	taurine metabolic process [GO:0019530]
GO:0097084	5	0.2	0.994305	vascular smooth muscle cell development [GO:0097084]
GO:0010040	5	0.2	0.994305	response to iron(II) ion [GO:0010040]
GO:0016655	6	0.2	0.994305	oxidoreductase activity, acting on NAD(P)H, quinone or similar compound as acceptor [GO:0016655]
GO:0045200	3	0.2	0.994305	establishment of neuroblast polarity [GO:0045200]
GO:0019509	5	0.2	0.994305	L-methionine salvage from methylthioadenosine [GO:0019509]
GO:0015111	3	0.2	0.994305	iodide transmembrane transporter activity [GO:0015111]
GO:0061144	3	0.2	0.994305	alveolar secondary septum development [GO:0061144]
GO:0000492	6	0.2	0.994305	box C/D snoRNP assembly [GO:0000492]
GO:0021817	3	0.2	0.994305	nucleokinesis involved in cell motility in cerebral cortex radial glia guided migration [GO:0021817]
GO:0034625	7	0.2	0.994305	fatty acid elongation, monounsaturated fatty acid [GO:0034625]
GO:0043125	3	0.2	0.994305	ErbB-3 class receptor binding [GO:0043125]
GO:0032615	3	0.2	0.994305	interleukin-12 production [GO:0032615]
GO:0010044	5	0.2	0.994305	response to aluminum ion [GO:0010044]
GO:0051150	4	0.2	0.994305	regulation of smooth muscle cell differentiation [GO:0051150]
GO:0070198	9	0.2	0.994305	protein localization to chromosome, telomeric region [GO:0070198]
GO:0032299	3	0.2	0.994305	ribonuclease H2 complex [GO:0032299]
GO:0019853	3	0.2	0.994305	L-ascorbic acid biosynthetic process [GO:0019853]
GO:1903779	5	0.2	0.994305	regulation of cardiac conduction [GO:1903779]
GO:0016212	4	0.2	0.994305	kynurenine-oxoglutarate transaminase activity [GO:0016212]
GO:0015319	3	0.2	0.994305	sodium:inorganic phosphate symporter activity [GO:0015319]
GO:0032066	3	0.2	0.994305	nucleolus to nucleoplasm transport [GO:0032066]
GO:0097006	4	0.2	0.994305	regulation of plasma lipoprotein particle levels [GO:0097006]
GO:0007403	3	0.2	0.994305	glial cell fate determination [GO:0007403]
GO:0050482	23	0.21	1	arachidonic acid secretion [GO:0050482]
GO:0071482	6	0.21	1	cellular response to light stimulus [GO:0071482]
GO:0061009	5	0.21	1	common bile duct development [GO:0061009]
GO:1902570	5	0.21	1	protein localization to nucleolus [GO:1902570]
GO:1902459	8	0.21	1	positive regulation of stem cell population maintenance [GO:1902459]
GO:0060487	12	0.21	1	lung epithelial cell differentiation [GO:0060487]
GO:0015267	10	0.21	1	channel activity [GO:0015267]
GO:0043330	32	0.21	1	response to exogenous dsRNA [GO:0043330]
GO:0048675	23	0.21	1	axon extension [GO:0048675]
GO:0048066	17	0.21	1	developmental pigmentation [GO:0048066]
GO:0030015	5	0.21	1	CCR4-NOT core complex [GO:0030015]
GO:0005978	14	0.21	1	glycogen biosynthetic process [GO:0005978]
GO:0005859	11	0.21	1	muscle myosin complex [GO:0005859]
GO:0007274	28	0.21	1	neuromuscular synaptic transmission [GO:0007274]
GO:0009266	5	0.21	1	response to temperature stimulus [GO:0009266]
GO:0010882	6	0.21	1	regulation of cardiac muscle contraction by calcium ion signaling [GO:0010882]
GO:0008354	9	0.21	1	germ cell migration [GO:0008354]
GO:0048712	12	0.21	1	negative regulation of astrocyte differentiation [GO:0048712]
GO:1990454	6	0.21	1	L-type voltage-gated calcium channel complex [GO:1990454]
GO:0044615	6	0.21	1	nuclear pore nuclear basket [GO:0044615]
GO:0001655	15	0.21	1	urogenital system development [GO:0001655]
GO:0006509	20	0.21	1	membrane protein ectodomain proteolysis [GO:0006509]
GO:0060059	8	0.21	1	embryonic retina morphogenesis in camera-type eye [GO:0060059]
GO:0016139	5	0.21	1	glycoside catabolic process [GO:0016139]
GO:0035360	7	0.21	1	positive regulation of peroxisome proliferator activated receptor signaling pathway [GO:0035360]
GO:0060164	4	0.21	1	regulation of timing of neuron differentiation [GO:0060164]
GO:0003310	4	0.21	1	pancreatic A cell differentiation [GO:0003310]
GO:0042171	4	0.21	1	lysophosphatidic acid acyltransferase activity [GO:0042171]
GO:0046425	6	0.21	1	regulation of JAK-STAT cascade [GO:0046425]
GO:0071458	5	0.21	1	integral component of cytoplasmic side of endoplasmic reticulum membrane [GO:0071458]
GO:2000641	7	0.21	1	regulation of early endosome to late endosome transport [GO:2000641]
GO:2000772	10	0.21	1	regulation of cellular senescence [GO:2000772]
GO:0016321	5	0.21	1	female meiosis chromosome segregation [GO:0016321]
GO:0097451	3	0.21	1	glial limiting end-foot [GO:0097451]
GO:0030898	12	0.21	1	actin-dependent ATPase activity [GO:0030898]
GO:0060394	11	0.21	1	negative regulation of pathway-restricted SMAD protein phosphorylation [GO:0060394]
GO:1902306	3	0.21	1	negative regulation of sodium ion transmembrane transport [GO:1902306]
GO:0097470	6	0.21	1	ribbon synapse [GO:0097470]
GO:0034315	5	0.21	1	regulation of Arp2/3 complex-mediated actin nucleation [GO:0034315]
GO:0000982	18	0.21	1	transcription factor activity, RNA polymerase II core promoter proximal region sequence-specific binding [GO:0000982]
GO:0034508	4	0.21	1	centromere complex assembly [GO:0034508]
GO:0051918	7	0.21	1	negative regulation of fibrinolysis [GO:0051918]
GO:1900748	3	0.21	1	positive regulation of vascular endothelial growth factor signaling pathway [GO:1900748]
GO:0016600	8	0.21	1	flotillin complex [GO:0016600]
GO:0009142	8	0.21	1	nucleoside triphosphate biosynthetic process [GO:0009142]
GO:0019215	7	0.21	1	intermediate filament binding [GO:0019215]
GO:0001939	8	0.21	1	female pronucleus [GO:0001939]
GO:0004514	3	0.21	1	nicotinate-nucleotide diphosphorylase (carboxylating) activity [GO:0004514]
GO:0035166	6	0.21	1	post-embryonic hemopoiesis [GO:0035166]
GO:0006089	4	0.21	1	lactate metabolic process [GO:0006089]
GO:0034702	7	0.21	1	ion channel complex [GO:0034702]
GO:0055091	9	0.21	1	phospholipid homeostasis [GO:0055091]
GO:0009922	7	0.21	1	fatty acid elongase activity [GO:0009922]
GO:0050764	8	0.21	1	regulation of phagocytosis [GO:0050764]
GO:0098639	5	0.21	1	collagen binding involved in cell-matrix adhesion [GO:0098639]
GO:0060026	3	0.21	1	convergent extension [GO:0060026]
GO:0003272	4	0.21	1	endocardial cushion formation [GO:0003272]
GO:0035243	4	0.21	1	protein-arginine omega-N symmetric methyltransferase activity [GO:0035243]
GO:0042592	5	0.21	1	homeostatic process [GO:0042592]
GO:0050689	3	0.21	1	negative regulation of defense response to virus by host [GO:0050689]
GO:0021575	4	0.21	1	hindbrain morphogenesis [GO:0021575]
GO:0045322	4	0.21	1	unmethylated CpG binding [GO:0045322]
GO:0060129	4	0.21	1	thyroid-stimulating hormone-secreting cell differentiation [GO:0060129]
GO:0048550	4	0.21	1	negative regulation of pinocytosis [GO:0048550]
GO:0070741	3	0.21	1	response to interleukin-6 [GO:0070741]
GO:0042345	4	0.21	1	regulation of NF-kappaB import into nucleus [GO:0042345]
GO:0035137	13	0.22	1	hindlimb morphogenesis [GO:0035137]
GO:0030242	4	0.22	1	pexophagy [GO:0030242]
GO:0005085	78	0.22	1	guanyl-nucleotide exchange factor activity [GO:0005085]
GO:0030532	5	0.22	1	small nuclear ribonucleoprotein complex [GO:0030532]
GO:0016576	6	0.22	1	histone dephosphorylation [GO:0016576]
GO:1900016	10	0.22	1	negative regulation of cytokine production involved in inflammatory response [GO:1900016]
GO:0005664	7	0.22	1	nuclear origin of replication recognition complex [GO:0005664]
GO:0033539	12	0.22	1	fatty acid beta-oxidation using acyl-CoA dehydrogenase [GO:0033539]
GO:0043295	10	0.22	1	glutathione binding [GO:0043295]
GO:0000050	10	0.22	1	urea cycle [GO:0000050]
GO:0102391	8	0.22	1	decanoate--CoA ligase activity [GO:0102391]
GO:0031045	12	0.22	1	dense core granule [GO:0031045]
GO:0007271	26	0.22	1	synaptic transmission, cholinergic [GO:0007271]
GO:0045180	6	0.22	1	basal cortex [GO:0045180]
GO:0051045	7	0.22	1	negative regulation of membrane protein ectodomain proteolysis [GO:0051045]
GO:0033601	9	0.22	1	positive regulation of mammary gland epithelial cell proliferation [GO:0033601]
GO:0097431	23	0.22	1	mitotic spindle pole [GO:0097431]
GO:0004303	10	0.22	1	estradiol 17-beta-dehydrogenase activity [GO:0004303]
GO:0061088	10	0.22	1	regulation of sequestering of zinc ion [GO:0061088]
GO:0006413	23	0.22	1	translational initiation [GO:0006413]
GO:0045916	4	0.22	1	negative regulation of complement activation [GO:0045916]
GO:0006004	6	0.22	1	fucose metabolic process [GO:0006004]
GO:0019869	9	0.22	1	chloride channel inhibitor activity [GO:0019869]
GO:0015075	7	0.22	1	ion transmembrane transporter activity [GO:0015075]
GO:0043141	6	0.22	1	ATP-dependent 5'-3' DNA helicase activity [GO:0043141]
GO:0001733	3	0.22	1	galactosylceramide sulfotransferase activity [GO:0001733]
GO:0035928	3	0.22	1	rRNA import into mitochondrion [GO:0035928]
GO:0001652	6	0.22	1	granular component [GO:0001652]
GO:1904751	5	0.22	1	positive regulation of protein localization to nucleolus [GO:1904751]
GO:0032816	8	0.22	1	positive regulation of natural killer cell activation [GO:0032816]
GO:0021984	8	0.22	1	adenohypophysis development [GO:0021984]
GO:0048403	4	0.22	1	brain-derived neurotrophic factor binding [GO:0048403]
GO:0015187	6	0.22	1	glycine transmembrane transporter activity [GO:0015187]
GO:0097109	3	0.22	1	neuroligin family protein binding [GO:0097109]
GO:0035374	6	0.22	1	chondroitin sulfate binding [GO:0035374]
GO:0030943	3	0.22	1	mitochondrion targeting sequence binding [GO:0030943]
GO:1901990	9	0.22	1	regulation of mitotic cell cycle phase transition [GO:1901990]
GO:0005838	8	0.22	1	proteasome regulatory particle [GO:0005838]
GO:0042994	9	0.22	1	cytoplasmic sequestering of transcription factor [GO:0042994]
GO:0002159	4	0.22	1	desmosome assembly [GO:0002159]
GO:0006474	10	0.22	1	N-terminal protein amino acid acetylation [GO:0006474]
GO:0061084	3	0.22	1	negative regulation of protein refolding [GO:0061084]
GO:0021559	5	0.22	1	trigeminal nerve development [GO:0021559]
GO:0048659	3	0.22	1	smooth muscle cell proliferation [GO:0048659]
GO:0032925	3	0.22	1	regulation of activin receptor signaling pathway [GO:0032925]
GO:1904816	3	0.22	1	positive regulation of protein localization to chromosome, telomeric region [GO:1904816]
GO:2000647	7	0.22	1	negative regulation of stem cell proliferation [GO:2000647]
GO:1902414	3	0.22	1	protein localization to cell junction [GO:1902414]
GO:0035315	3	0.22	1	hair cell differentiation [GO:0035315]
GO:0034875	6	0.22	1	caffeine oxidase activity [GO:0034875]
GO:0060128	3	0.22	1	corticotropin hormone secreting cell differentiation [GO:0060128]
GO:0004938	3	0.22	1	alpha2-adrenergic receptor activity [GO:0004938]
GO:0090022	4	0.22	1	regulation of neutrophil chemotaxis [GO:0090022]
GO:0030576	3	0.22	1	Cajal body organization [GO:0030576]
GO:0048814	18	0.23	1	regulation of dendrite morphogenesis [GO:0048814]
GO:0042101	13	0.23	1	T cell receptor complex [GO:0042101]
GO:0005223	4	0.23	1	intracellular cGMP activated cation channel activity [GO:0005223]
GO:0060996	17	0.23	1	dendritic spine development [GO:0060996]
GO:0048468	44	0.23	1	cell development [GO:0048468]
GO:0031077	4	0.23	1	post-embryonic camera-type eye development [GO:0031077]
GO:0006670	5	0.23	1	sphingosine metabolic process [GO:0006670]
GO:0008631	12	0.23	1	intrinsic apoptotic signaling pathway in response to oxidative stress [GO:0008631]
GO:0032914	5	0.23	1	positive regulation of transforming growth factor beta1 production [GO:0032914]
GO:0021670	11	0.23	1	lateral ventricle development [GO:0021670]
GO:0052851	3	0.23	1	ferric-chelate reductase (NADPH) activity [GO:0052851]
GO:0043596	8	0.23	1	nuclear replication fork [GO:0043596]
GO:0002199	12	0.23	1	zona pellucida receptor complex [GO:0002199]
GO:0007413	17	0.23	1	axonal fasciculation [GO:0007413]
GO:0008037	15	0.23	1	cell recognition [GO:0008037]
GO:0008409	9	0.23	1	5'-3' exonuclease activity [GO:0008409]
GO:0061037	8	0.23	1	negative regulation of cartilage development [GO:0061037]
GO:0000975	6	0.23	1	regulatory region DNA binding [GO:0000975]
GO:0030518	15	0.23	1	intracellular steroid hormone receptor signaling pathway [GO:0030518]
GO:0003195	4	0.23	1	tricuspid valve formation [GO:0003195]
GO:0070681	3	0.23	1	glutaminyl-tRNAGln biosynthesis via transamidation [GO:0070681]
GO:0007292	7	0.23	1	female gamete generation [GO:0007292]
GO:2001015	3	0.23	1	negative regulation of skeletal muscle cell differentiation [GO:2001015]
GO:0070061	5	0.23	1	fructose binding [GO:0070061]
GO:0015813	10	0.23	1	L-glutamate transport [GO:0015813]
GO:0021516	5	0.23	1	dorsal spinal cord development [GO:0021516]
GO:0046784	7	0.23	1	viral mRNA export from host cell nucleus [GO:0046784]
GO:0009410	10	0.23	1	response to xenobiotic stimulus [GO:0009410]
GO:0061000	4	0.23	1	negative regulation of dendritic spine development [GO:0061000]
GO:0009101	7	0.23	1	glycoprotein biosynthetic process [GO:0009101]
GO:0035095	8	0.23	1	behavioral response to nicotine [GO:0035095]
GO:0015232	4	0.23	1	heme transporter activity [GO:0015232]
GO:0004711	3	0.23	1	ribosomal protein S6 kinase activity [GO:0004711]
GO:0005534	5	0.23	1	galactose binding [GO:0005534]
GO:0031115	10	0.23	1	negative regulation of microtubule polymerization [GO:0031115]
GO:0031290	20	0.23	1	retinal ganglion cell axon guidance [GO:0031290]
GO:0060486	3	0.23	1	Clara cell differentiation [GO:0060486]
GO:0032789	3	0.23	1	unsaturated monocarboxylic acid metabolic process [GO:0032789]
GO:0072378	5	0.23	1	blood coagulation, fibrin clot formation [GO:0072378]
GO:0102337	7	0.23	1	3-oxo-cerotoyl-CoA synthase activity [GO:0102337]
GO:0010989	5	0.23	1	negative regulation of low-density lipoprotein particle clearance [GO:0010989]
GO:0005119	3	0.23	1	smoothened binding [GO:0005119]
GO:0015377	3	0.23	1	cation:chloride symporter activity [GO:0015377]
GO:0033628	8	0.23	1	regulation of cell adhesion mediated by integrin [GO:0033628]
GO:0033596	3	0.23	1	TSC1-TSC2 complex [GO:0033596]
GO:0051938	4	0.23	1	L-glutamate import [GO:0051938]
GO:0072488	3	0.23	1	ammonium transmembrane transport [GO:0072488]
GO:0002457	3	0.23	1	T cell antigen processing and presentation [GO:0002457]
GO:0000064	3	0.23	1	L-ornithine transmembrane transporter activity [GO:0000064]
GO:0009056	11	0.23	1	catabolic process [GO:0009056]
GO:0016509	3	0.23	1	long-chain-3-hydroxyacyl-CoA dehydrogenase activity [GO:0016509]
GO:0044375	3	0.23	1	regulation of peroxisome size [GO:0044375]
GO:0050807	10	0.24	1	regulation of synapse organization [GO:0050807]
GO:0008483	4	0.24	1	transaminase activity [GO:0008483]
GO:0000209	101	0.24	1	protein polyubiquitination [GO:0000209]
GO:0046966	21	0.24	1	thyroid hormone receptor binding [GO:0046966]
GO:0032288	7	0.24	1	myelin assembly [GO:0032288]
GO:0051645	6	0.24	1	Golgi localization [GO:0051645]
GO:0015677	6	0.24	1	copper ion import [GO:0015677]
GO:0060087	8	0.24	1	relaxation of vascular smooth muscle [GO:0060087]
GO:0007548	9	0.24	1	sex differentiation [GO:0007548]
GO:0000253	3	0.24	1	3-keto sterol reductase activity [GO:0000253]
GO:0003402	3	0.24	1	planar cell polarity pathway involved in axis elongation [GO:0003402]
GO:0042284	3	0.24	1	sphingolipid delta-4 desaturase activity [GO:0042284]
GO:0045120	13	0.24	1	pronucleus [GO:0045120]
GO:0046959	4	0.24	1	habituation [GO:0046959]
GO:0048608	11	0.24	1	reproductive structure development [GO:0048608]
GO:0016580	13	0.24	1	Sin3 complex [GO:0016580]
GO:0070469	4	0.24	1	respiratory chain [GO:0070469]
GO:0048541	8	0.24	1	Peyer's patch development [GO:0048541]
GO:0019104	7	0.24	1	DNA N-glycosylase activity [GO:0019104]
GO:0019208	5	0.24	1	phosphatase regulator activity [GO:0019208]
GO:0003084	9	0.24	1	positive regulation of systemic arterial blood pressure [GO:0003084]
GO:0050982	13	0.24	1	detection of mechanical stimulus [GO:0050982]
GO:0000054	6	0.24	1	ribosomal subunit export from nucleus [GO:0000054]
GO:2000766	5	0.24	1	negative regulation of cytoplasmic translation [GO:2000766]
GO:0006353	7	0.24	1	DNA-templated transcription, termination [GO:0006353]
GO:0051583	3	0.24	1	dopamine uptake involved in synaptic transmission [GO:0051583]
GO:0004332	5	0.24	1	fructose-bisphosphate aldolase activity [GO:0004332]
GO:2000273	3	0.24	1	positive regulation of receptor activity [GO:2000273]
GO:0061469	6	0.24	1	regulation of type B pancreatic cell proliferation [GO:0061469]
GO:0032649	3	0.24	1	regulation of interferon-gamma production [GO:0032649]
GO:0070411	12	0.24	1	I-SMAD binding [GO:0070411]
GO:0015171	17	0.24	1	amino acid transmembrane transporter activity [GO:0015171]
GO:0048668	7	0.24	1	collateral sprouting [GO:0048668]
GO:0021796	9	0.24	1	cerebral cortex regionalization [GO:0021796]
GO:0060379	3	0.24	1	cardiac muscle cell myoblast differentiation [GO:0060379]
GO:0002002	3	0.24	1	regulation of angiotensin levels in blood [GO:0002002]
[truncated: 6,905 more rows]
