# Supplementary material for: Loss of Cx43 in Murine Sertoli Cells Leads to Altered Prepubertal Sertoli Cell Maturation and Impairment of the Mitosis-Meiosis Switch
Source: Cells. 2020 Mar 10;9(3):676. doi: 10.3390/cells9030676 (PMC7140672; doi:10.3390/cells9030676)
Supplement: Supplementary file 1 [file cells-09-00676-s001.zip › Table S16_NGS_GSEA_GO_day8_normalized.xlsx]

## Sheet: GSEA_GO_Normalized_t8
GO	GO.setsize	pGO	qGO	description
GO:0006221	4	0	0	pyrimidine nucleotide biosynthetic process [GO:0006221]
GO:1902570	5	0	0	protein localization to nucleolus [GO:1902570]
GO:0006270	23	0	0	DNA replication initiation [GO:0006270]
GO:0007130	22	0	0	synaptonemal complex assembly [GO:0007130]
GO:0048477	32	0	0	oogenesis [GO:0048477]
GO:0030718	5	0	0	germ-line stem cell population maintenance [GO:0030718]
GO:0090502	9	0	0	RNA phosphodiester bond hydrolysis, endonucleolytic [GO:0090502]
GO:0007094	19	0	0	mitotic spindle assembly checkpoint [GO:0007094]
GO:0004745	15	0	0	retinol dehydrogenase activity [GO:0004745]
GO:0042572	20	0	0	retinol metabolic process [GO:0042572]
GO:0060449	7	0	0	bud elongation involved in lung branching [GO:0060449]
GO:0060996	17	0	0	dendritic spine development [GO:0060996]
GO:0021871	5	0	0	forebrain regionalization [GO:0021871]
GO:0003688	13	0	0	DNA replication origin binding [GO:0003688]
GO:0030332	24	0	0	cyclin binding [GO:0030332]
GO:0001741	18	0	0	XY body [GO:0001741]
GO:0060840	9	0	0	artery development [GO:0060840]
GO:0060841	5	0	0	venous blood vessel development [GO:0060841]
GO:0035035	27	0	0	histone acetyltransferase binding [GO:0035035]
GO:0007494	9	0	0	midgut development [GO:0007494]
GO:0033088	4	0	0	negative regulation of immature T cell proliferation in thymus [GO:0033088]
GO:0048557	21	0	0	embryonic digestive tract morphogenesis [GO:0048557]
GO:0043292	14	0	0	contractile fiber [GO:0043292]
GO:0007088	18	0	0	regulation of mitotic nuclear division [GO:0007088]
GO:0034711	4	0	0	inhibin binding [GO:0034711]
GO:0031045	12	0	0	dense core granule [GO:0031045]
GO:0048515	7	0	0	spermatid differentiation [GO:0048515]
GO:0010587	4	0	0	miRNA catabolic process [GO:0010587]
GO:0046339	10	0	0	diacylglycerol metabolic process [GO:0046339]
GO:0050767	28	0	0	regulation of neurogenesis [GO:0050767]
GO:0021517	7	0	0	ventral spinal cord development [GO:0021517]
GO:0021696	6	0	0	cerebellar cortex morphogenesis [GO:0021696]
GO:0003383	4	0	0	apical constriction [GO:0003383]
GO:0021854	12	0	0	hypothalamus development [GO:0021854]
GO:0061351	10	0	0	neural precursor cell proliferation [GO:0061351]
GO:0046427	16	0	0	positive regulation of JAK-STAT cascade [GO:0046427]
GO:0030049	6	0	0	muscle filament sliding [GO:0030049]
GO:0008331	11	0	0	high voltage-gated calcium channel activity [GO:0008331]
GO:0008574	12	0	0	ATP-dependent microtubule motor activity, plus-end-directed [GO:0008574]
GO:0072687	8	0	0	meiotic spindle [GO:0072687]
GO:0015035	16	0	0	protein disulfide oxidoreductase activity [GO:0015035]
GO:0043951	7	0	0	negative regulation of cAMP-mediated signaling [GO:0043951]
GO:0045786	33	0	0	negative regulation of cell cycle [GO:0045786]
GO:0046827	16	0	0	positive regulation of protein export from nucleus [GO:0046827]
GO:0090267	7	0	0	positive regulation of mitotic cell cycle spindle assembly checkpoint [GO:0090267]
GO:0005697	16	0	0	telomerase holoenzyme complex [GO:0005697]
GO:0032508	14	0	0	DNA duplex unwinding [GO:0032508]
GO:0033391	14	0	0	chromatoid body [GO:0033391]
GO:0043046	18	0	0	DNA methylation involved in gamete generation [GO:0043046]
GO:0071546	7	0	0	pi-body [GO:0071546]
GO:0050804	23	0	0	modulation of chemical synaptic transmission [GO:0050804]
GO:0007129	30	0	0	synapsis [GO:0007129]
GO:0007140	24	0	0	male meiotic nuclear division [GO:0007140]
GO:0034587	15	0	0	piRNA metabolic process [GO:0034587]
GO:0043186	13	0	0	P granule [GO:0043186]
GO:0046620	9	0	0	regulation of organ growth [GO:0046620]
GO:0060964	5	0	0	regulation of gene silencing by miRNA [GO:0060964]
GO:0071547	5	0	0	piP-body [GO:0071547]
GO:1903818	8	0	0	positive regulation of voltage-gated potassium channel activity [GO:1903818]
GO:0008409	9	0	0	5'-3' exonuclease activity [GO:0008409]
GO:0072092	3	0	0	ureteric bud invasion [GO:0072092]
GO:0051444	8	0	0	negative regulation of ubiquitin-protein transferase activity [GO:0051444]
GO:0000940	9	0	0	condensed chromosome outer kinetochore [GO:0000940]
GO:0045120	13	0	0	pronucleus [GO:0045120]
GO:0046602	5	0	0	regulation of mitotic centrosome separation [GO:0046602]
GO:0060174	10	0	0	limb bud formation [GO:0060174]
GO:0030518	15	0	0	intracellular steroid hormone receptor signaling pathway [GO:0030518]
GO:0060068	11	0	0	vagina development [GO:0060068]
GO:0045736	22	0	0	negative regulation of cyclin-dependent protein serine/threonine kinase activity [GO:0045736]
GO:0007530	6	0	0	sex determination [GO:0007530]
GO:0048608	11	0	0	reproductive structure development [GO:0048608]
GO:0060426	7	0	0	lung vasculature development [GO:0060426]
GO:0010839	12	0	0	negative regulation of keratinocyte proliferation [GO:0010839]
GO:0003199	4	0	0	endocardial cushion to mesenchymal transition involved in heart valve formation [GO:0003199]
GO:2001135	4	0	0	regulation of endocytic recycling [GO:2001135]
GO:0031054	12	0	0	pre-miRNA processing [GO:0031054]
GO:0031123	5	0	0	RNA 3'-end processing [GO:0031123]
GO:2000987	5	0	0	positive regulation of behavioral fear response [GO:2000987]
GO:0008081	13	0	0	phosphoric diester hydrolase activity [GO:0008081]
GO:0008190	9	0	0	eukaryotic initiation factor 4E binding [GO:0008190]
GO:0030371	10	0	0	translation repressor activity [GO:0030371]
GO:0086091	29	0	0	regulation of heart rate by cardiac conduction [GO:0086091]
GO:0097526	6	0	0	spliceosomal tri-snRNP complex [GO:0097526]
GO:0060415	6	0	0	muscle tissue morphogenesis [GO:0060415]
GO:0007141	16	0	0	male meiosis I [GO:0007141]
GO:0010529	7	0	0	negative regulation of transposition [GO:0010529]
GO:0032776	3	0	0	DNA methylation on cytosine [GO:0032776]
GO:0070740	3	0	0	tubulin-glutamic acid ligase activity [GO:0070740]
GO:1990573	6	0	0	potassium ion import across plasma membrane [GO:1990573]
GO:0003899	32	0	0	DNA-directed 5'-3' RNA polymerase activity [GO:0003899]
GO:0005666	18	0	0	DNA-directed RNA polymerase III complex [GO:0005666]
GO:0010569	14	0	0	regulation of double-strand break repair via homologous recombination [GO:0010569]
GO:0000711	4	0	0	meiotic DNA repair synthesis [GO:0000711]
GO:0000793	31	0	0	condensed chromosome [GO:0000793]
GO:0000795	25	0	0	synaptonemal complex [GO:0000795]
GO:0000800	17	0	0	lateral element [GO:0000800]
GO:0000802	3	0	0	transverse filament [GO:0000802]
GO:0007066	4	0	0	female meiosis sister chromatid cohesion [GO:0007066]
GO:0060420	3	0	0	regulation of heart growth [GO:0060420]
GO:0035234	8	0	0	ectopic germ cell programmed cell death [GO:0035234]
GO:0009303	10	0	0	rRNA transcription [GO:0009303]
GO:0072711	7	0	0	cellular response to hydroxyurea [GO:0072711]
GO:0021882	3	0	0	regulation of transcription from RNA polymerase II promoter involved in forebrain neuron fate commitment [GO:0021882]
GO:0032585	8	0	0	multivesicular body membrane [GO:0032585]
GO:0035198	14	0	0	miRNA binding [GO:0035198]
GO:1900264	6	0	0	positive regulation of DNA-directed DNA polymerase activity [GO:1900264]
GO:0015937	10	0	0	coenzyme A biosynthetic process [GO:0015937]
GO:0070966	3	0	0	nuclear-transcribed mRNA catabolic process, no-go decay [GO:0070966]
GO:0031369	18	0	0	translation initiation factor binding [GO:0031369]
GO:0046655	4	0	0	folic acid metabolic process [GO:0046655]
GO:0045687	4	0	0	positive regulation of glial cell differentiation [GO:0045687]
GO:1902305	5	0	0	regulation of sodium ion transmembrane transport [GO:1902305]
GO:0000779	6	0	0	condensed chromosome, centromeric region [GO:0000779]
GO:0035095	8	0	0	behavioral response to nicotine [GO:0035095]
GO:0017070	7	0	0	U6 snRNA binding [GO:0017070]
GO:0034502	6	0	0	protein localization to chromosome [GO:0034502]
GO:0016075	9	0	0	rRNA catabolic process [GO:0016075]
GO:0072049	4	0	0	comma-shaped body morphogenesis [GO:0072049]
GO:0097477	3	0	0	lateral motor column neuron migration [GO:0097477]
GO:0004089	7	0	0	carbonate dehydratase activity [GO:0004089]
GO:0070842	4	0	0	aggresome assembly [GO:0070842]
GO:0086002	12	0	0	cardiac muscle cell action potential involved in contraction [GO:0086002]
GO:0097371	6	0	0	MDM2/MDM4 family protein binding [GO:0097371]
GO:0033600	5	0	0	negative regulation of mammary gland epithelial cell proliferation [GO:0033600]
GO:0007144	5	0	0	female meiosis I [GO:0007144]
GO:0032808	7	0	0	lacrimal gland development [GO:0032808]
GO:0060287	6	0	0	epithelial cilium movement involved in determination of left/right asymmetry [GO:0060287]
GO:0070873	4	0	0	regulation of glycogen metabolic process [GO:0070873]
GO:0060253	10	0	0	negative regulation of glial cell proliferation [GO:0060253]
GO:0018126	3	0	0	protein hydroxylation [GO:0018126]
GO:0061144	3	0	0	alveolar secondary septum development [GO:0061144]
GO:0000801	8	0	0	central element [GO:0000801]
GO:0046661	4	0	0	male sex differentiation [GO:0046661]
GO:0042795	8	0	0	snRNA transcription from RNA polymerase II promoter [GO:0042795]
GO:0048385	4	0	0	regulation of retinoic acid receptor signaling pathway [GO:0048385]
GO:0015464	9	0	0	acetylcholine receptor activity [GO:0015464]
GO:0021631	5	0	0	optic nerve morphogenesis [GO:0021631]
GO:0007127	5	0	0	meiosis I [GO:0007127]
GO:0071864	5	0	0	positive regulation of cell proliferation in bone marrow [GO:0071864]
GO:0051987	4	0	0	positive regulation of attachment of spindle microtubules to kinetochore [GO:0051987]
GO:0003338	4	0	0	metanephros morphogenesis [GO:0003338]
GO:0086046	3	0	0	membrane depolarization during SA node cell action potential [GO:0086046]
GO:0004802	3	0	0	transketolase activity [GO:0004802]
GO:0071922	4	0	0	regulation of cohesin loading [GO:0071922]
GO:0022417	4	0	0	protein maturation by protein folding [GO:0022417]
GO:0051150	4	0	0	regulation of smooth muscle cell differentiation [GO:0051150]
GO:1901842	4	0	0	negative regulation of high voltage-gated calcium channel activity [GO:1901842]
GO:0034991	5	0	0	nuclear meiotic cohesin complex [GO:0034991]
GO:0034584	4	0	0	piRNA binding [GO:0034584]
GO:0005315	4	0	0	inorganic phosphate transmembrane transporter activity [GO:0005315]
GO:2000647	7	0	0	negative regulation of stem cell proliferation [GO:2000647]
GO:0030160	3	0	0	GKAP/Homer scaffold activity [GO:0030160]
GO:0097114	4	0	0	NMDA glutamate receptor clustering [GO:0097114]
GO:1900452	3	0	0	regulation of long term synaptic depression [GO:1900452]
GO:0060982	8	0	0	coronary artery morphogenesis [GO:0060982]
GO:0001518	10	0	0	voltage-gated sodium channel complex [GO:0001518]
GO:0000727	5	0	0	double-strand break repair via break-induced replication [GO:0000727]
GO:0031298	6	0	0	replication fork protection complex [GO:0031298]
GO:0046813	4	0	0	receptor-mediated virion attachment to host cell [GO:0046813]
GO:0098815	3	0	0	modulation of excitatory postsynaptic potential [GO:0098815]
GO:0001545	3	0	0	primary ovarian follicle growth [GO:0001545]
GO:0004104	3	0	0	cholinesterase activity [GO:0004104]
GO:0038026	4	0	0	reelin-mediated signaling pathway [GO:0038026]
GO:0046578	5	0	0	regulation of Ras protein signal transduction [GO:0046578]
GO:1903966	4	0	0	monounsaturated fatty acid biosynthetic process [GO:1903966]
GO:0008078	4	0	0	mesodermal cell migration [GO:0008078]
GO:0031694	4	0	0	alpha-2A adrenergic receptor binding [GO:0031694]
GO:0086045	4	0	0	membrane depolarization during AV node cell action potential [GO:0086045]
GO:0098912	3	0	0	membrane depolarization during atrial cardiac muscle cell action potential [GO:0098912]
GO:0044613	4	0	0	nuclear pore central transport channel [GO:0044613]
GO:0007412	3	0	0	axon target recognition [GO:0007412]
GO:0000454	3	0	0	snoRNA guided rRNA pseudouridine synthesis [GO:0000454]
GO:0051057	6	0	0	positive regulation of small GTPase mediated signal transduction [GO:0051057]
GO:1904358	3	0	0	positive regulation of telomere maintenance via telomere lengthening [GO:1904358]
GO:0070326	4	0	0	very-low-density lipoprotein particle receptor binding [GO:0070326]
GO:0086048	3	0	0	membrane depolarization during bundle of His cell action potential [GO:0086048]
GO:0086012	6	0	0	membrane depolarization during cardiac muscle cell action potential [GO:0086012]
GO:0008282	4	0	0	ATP-sensitive potassium channel complex [GO:0008282]
GO:0086006	5	0	0	voltage-gated sodium channel activity involved in cardiac muscle cell action potential [GO:0086006]
GO:0086047	3	0	0	membrane depolarization during Purkinje myocyte cell action potential [GO:0086047]
GO:0008340	19	0.01	0.273129	determination of adult lifespan [GO:0008340]
GO:0031643	14	0.01	0.273129	positive regulation of myelination [GO:0031643]
GO:0031571	8	0.01	0.273129	mitotic G1 DNA damage checkpoint [GO:0031571]
GO:1903715	6	0.01	0.273129	regulation of aerobic respiration [GO:1903715]
GO:0007281	37	0.01	0.273129	germ cell development [GO:0007281]
GO:0006302	54	0.01	0.273129	double-strand break repair [GO:0006302]
GO:0031076	14	0.01	0.273129	embryonic camera-type eye development [GO:0031076]
GO:0030314	7	0.01	0.273129	junctional membrane complex [GO:0030314]
GO:0032526	46	0.01	0.273129	response to retinoic acid [GO:0032526]
GO:0097070	5	0.01	0.273129	ductus arteriosus closure [GO:0097070]
GO:0016322	11	0.01	0.273129	neuron remodeling [GO:0016322]
GO:0048024	10	0.01	0.273129	regulation of mRNA splicing, via spliceosome [GO:0048024]
GO:0006383	22	0.01	0.273129	transcription from RNA polymerase III promoter [GO:0006383]
GO:0032596	3	0.01	0.273129	protein transport into membrane raft [GO:0032596]
GO:0033227	5	0.01	0.273129	dsRNA transport [GO:0033227]
GO:0008494	7	0.01	0.273129	translation activator activity [GO:0008494]
GO:0051321	61	0.01	0.273129	meiotic cell cycle [GO:0051321]
GO:0031428	5	0.01	0.273129	box C/D snoRNP complex [GO:0031428]
GO:0048842	5	0.01	0.273129	positive regulation of axon extension involved in axon guidance [GO:0048842]
GO:0031077	4	0.01	0.273129	post-embryonic camera-type eye development [GO:0031077]
GO:0045717	10	0.01	0.273129	negative regulation of fatty acid biosynthetic process [GO:0045717]
GO:0001541	45	0.01	0.273129	ovarian follicle development [GO:0001541]
GO:0048505	5	0.01	0.273129	regulation of timing of cell differentiation [GO:0048505]
GO:0000178	15	0.01	0.273129	exosome (RNase complex) [GO:0000178]
GO:0000775	47	0.01	0.273129	chromosome, centromeric region [GO:0000775]
GO:0009266	5	0.01	0.273129	response to temperature stimulus [GO:0009266]
GO:0048701	37	0.01	0.273129	embryonic cranial skeleton morphogenesis [GO:0048701]
GO:0036151	3	0.01	0.273129	phosphatidylcholine acyl-chain remodeling [GO:0036151]
GO:0015677	6	0.01	0.273129	copper ion import [GO:0015677]
GO:0008354	9	0.01	0.273129	germ cell migration [GO:0008354]
GO:0035701	4	0.01	0.273129	hematopoietic stem cell migration [GO:0035701]
GO:0051019	22	0.01	0.273129	mitogen-activated protein kinase binding [GO:0051019]
GO:0000387	23	0.01	0.273129	spliceosomal snRNP assembly [GO:0000387]
GO:0034720	5	0.01	0.273129	histone H3-K4 demethylation [GO:0034720]
GO:0071313	8	0.01	0.273129	cellular response to caffeine [GO:0071313]
GO:1990454	6	0.01	0.273129	L-type voltage-gated calcium channel complex [GO:1990454]
GO:0005487	15	0.01	0.273129	nucleocytoplasmic transporter activity [GO:0005487]
GO:0031262	4	0.01	0.273129	Ndc80 complex [GO:0031262]
GO:0003416	5	0.01	0.273129	endochondral bone growth [GO:0003416]
GO:0006164	7	0.01	0.273129	purine nucleotide biosynthetic process [GO:0006164]
GO:0003910	5	0.01	0.273129	DNA ligase (ATP) activity [GO:0003910]
GO:0051310	12	0.01	0.273129	metaphase plate congression [GO:0051310]
GO:0016180	11	0.01	0.273129	snRNA processing [GO:0016180]
GO:0046653	6	0.01	0.273129	tetrahydrofolate metabolic process [GO:0046653]
GO:0060745	3	0.01	0.273129	mammary gland branching involved in pregnancy [GO:0060745]
GO:0046959	4	0.01	0.273129	habituation [GO:0046959]
GO:2000020	7	0.01	0.273129	positive regulation of male gonad development [GO:2000020]
GO:0010941	9	0.01	0.273129	regulation of cell death [GO:0010941]
GO:0051382	8	0.01	0.273129	kinetochore assembly [GO:0051382]
GO:0001542	8	0.01	0.273129	ovulation from ovarian follicle [GO:0001542]
GO:0043009	4	0.01	0.273129	chordate embryonic development [GO:0043009]
GO:0005677	7	0.01	0.273129	chromatin silencing complex [GO:0005677]
GO:0034501	10	0.01	0.273129	protein localization to kinetochore [GO:0034501]
GO:0008417	4	0.01	0.273129	fucosyltransferase activity [GO:0008417]
GO:0034388	5	0.01	0.273129	Pwp2p-containing subcomplex of 90S preribosome [GO:0034388]
GO:0009888	15	0.01	0.273129	tissue development [GO:0009888]
GO:0006661	15	0.01	0.273129	phosphatidylinositol biosynthetic process [GO:0006661]
GO:0000780	11	0.01	0.273129	condensed nuclear chromosome, centromeric region [GO:0000780]
GO:0035092	5	0.01	0.273129	sperm chromatin condensation [GO:0035092]
GO:0051026	8	0.01	0.273129	chiasma assembly [GO:0051026]
GO:0051409	4	0.01	0.273129	response to nitrosative stress [GO:0051409]
GO:1904851	8	0.01	0.273129	positive regulation of establishment of protein localization to telomere [GO:1904851]
GO:0010369	14	0.01	0.273129	chromocenter [GO:0010369]
GO:1903026	6	0.01	0.273129	negative regulation of RNA polymerase II regulatory region sequence-specific DNA binding [GO:1903026]
GO:0048023	4	0.01	0.273129	positive regulation of melanin biosynthetic process [GO:0048023]
GO:1900746	4	0.01	0.273129	regulation of vascular endothelial growth factor signaling pathway [GO:1900746]
GO:0043625	3	0.01	0.273129	delta DNA polymerase complex [GO:0043625]
GO:0021801	3	0.01	0.273129	cerebral cortex radial glia guided migration [GO:0021801]
GO:0010826	4	0.01	0.273129	negative regulation of centrosome duplication [GO:0010826]
GO:0046599	7	0.01	0.273129	regulation of centriole replication [GO:0046599]
GO:0031577	3	0.01	0.273129	spindle checkpoint [GO:0031577]
GO:0070192	6	0.01	0.273129	chromosome organization involved in meiotic cell cycle [GO:0070192]
GO:0006110	5	0.01	0.273129	regulation of glycolytic process [GO:0006110]
GO:0060485	8	0.01	0.273129	mesenchyme development [GO:0060485]
GO:0001560	3	0.01	0.273129	regulation of cell growth by extracellular stimulus [GO:0001560]
GO:0070475	5	0.01	0.273129	rRNA base methylation [GO:0070475]
GO:0004791	8	0.01	0.273129	thioredoxin-disulfide reductase activity [GO:0004791]
GO:0046976	6	0.01	0.273129	histone methyltransferase activity (H3-K27 specific) [GO:0046976]
GO:0060066	3	0.01	0.273129	oviduct development [GO:0060066]
GO:0042809	6	0.01	0.273129	vitamin D receptor binding [GO:0042809]
GO:0070816	6	0.01	0.273129	phosphorylation of RNA polymerase II C-terminal domain [GO:0070816]
GO:0051984	6	0.01	0.273129	positive regulation of chromosome segregation [GO:0051984]
GO:1990357	4	0.01	0.273129	terminal web [GO:1990357]
GO:0071681	5	0.01	0.273129	cellular response to indole-3-methanol [GO:0071681]
GO:0008131	9	0.01	0.273129	primary amine oxidase activity [GO:0008131]
GO:0009308	9	0.01	0.273129	amine metabolic process [GO:0009308]
GO:0035067	11	0.01	0.273129	negative regulation of histone acetylation [GO:0035067]
GO:0044339	3	0.01	0.273129	canonical Wnt signaling pathway involved in osteoblast differentiation [GO:0044339]
GO:0030238	12	0.01	0.273129	male sex determination [GO:0030238]
GO:0072757	5	0.01	0.273129	cellular response to camptothecin [GO:0072757]
GO:1990414	4	0.01	0.273129	replication-born double-strand break repair via sister chromatid exchange [GO:1990414]
GO:0003906	11	0.01	0.273129	DNA-(apurinic or apyrimidinic site) lyase activity [GO:0003906]
GO:1905342	4	0.01	0.273129	positive regulation of protein localization to kinetochore [GO:1905342]
GO:0051900	4	0.01	0.273129	regulation of mitochondrial depolarization [GO:0051900]
GO:0042796	6	0.01	0.273129	snRNA transcription from RNA polymerase III promoter [GO:0042796]
GO:0030422	5	0.01	0.273129	production of siRNA involved in RNA interference [GO:0030422]
GO:0030423	3	0.01	0.273129	targeting of mRNA for destruction involved in RNA interference [GO:0030423]
GO:0035087	4	0.01	0.273129	siRNA loading onto RISC involved in RNA interference [GO:0035087]
GO:0070883	4	0.01	0.273129	pre-miRNA binding [GO:0070883]
GO:0005219	3	0.01	0.273129	ryanodine-sensitive calcium-release channel activity [GO:0005219]
GO:0060402	7	0.01	0.273129	calcium ion transport into cytosol [GO:0060402]
GO:0021543	3	0.01	0.273129	pallium development [GO:0021543]
GO:0003323	12	0.01	0.273129	type B pancreatic cell development [GO:0003323]
GO:0042063	5	0.01	0.273129	gliogenesis [GO:0042063]
GO:0010989	5	0.01	0.273129	negative regulation of low-density lipoprotein particle clearance [GO:0010989]
GO:0033151	10	0.01	0.273129	V(D)J recombination [GO:0033151]
GO:0006090	6	0.01	0.273129	pyruvate metabolic process [GO:0006090]
GO:0070673	3	0.01	0.273129	response to interleukin-18 [GO:0070673]
GO:0051383	5	0.01	0.273129	kinetochore organization [GO:0051383]
GO:0000942	4	0.01	0.273129	condensed nuclear chromosome outer kinetochore [GO:0000942]
GO:0004897	3	0.01	0.273129	ciliary neurotrophic factor receptor activity [GO:0004897]
GO:0021524	3	0.01	0.273129	visceral motor neuron differentiation [GO:0021524]
GO:0032925	3	0.01	0.273129	regulation of activin receptor signaling pathway [GO:0032925]
GO:0070652	8	0.01	0.273129	HAUS complex [GO:0070652]
GO:0007062	15	0.01	0.273129	sister chromatid cohesion [GO:0007062]
GO:0008900	3	0.01	0.273129	hydrogen:potassium-exchanging ATPase activity [GO:0008900]
GO:0098655	5	0.01	0.273129	cation transmembrane transport [GO:0098655]
GO:0060244	4	0.01	0.273129	negative regulation of cell proliferation involved in contact inhibition [GO:0060244]
GO:0000176	11	0.01	0.273129	nuclear exosome (RNase complex) [GO:0000176]
GO:0021986	3	0.01	0.273129	habenula development [GO:0021986]
GO:0031390	7	0.01	0.273129	Ctf18 RFC-like complex [GO:0031390]
GO:0006072	4	0.01	0.273129	glycerol-3-phosphate metabolic process [GO:0006072]
GO:0033683	6	0.01	0.273129	nucleotide-excision repair, DNA incision [GO:0033683]
GO:1903348	3	0.01	0.273129	positive regulation of bicellular tight junction assembly [GO:1903348]
GO:0042738	5	0.01	0.273129	exogenous drug catabolic process [GO:0042738]
GO:0002318	8	0.01	0.273129	myeloid progenitor cell differentiation [GO:0002318]
GO:0010817	4	0.01	0.273129	regulation of hormone levels [GO:0010817]
GO:0005220	3	0.01	0.273129	inositol 1,4,5-trisphosphate-sensitive calcium-release channel activity [GO:0005220]
GO:0004832	3	0.01	0.273129	valine-tRNA ligase activity [GO:0004832]
GO:0006438	3	0.01	0.273129	valyl-tRNA aminoacylation [GO:0006438]
GO:0032138	3	0.01	0.273129	single base insertion or deletion binding [GO:0032138]
GO:0098914	4	0.01	0.273129	membrane repolarization during atrial cardiac muscle cell action potential [GO:0098914]
GO:0031957	8	0.01	0.273129	very long-chain fatty acid-CoA ligase activity [GO:0031957]
GO:1902109	3	0.01	0.273129	negative regulation of mitochondrial membrane permeability involved in apoptotic process [GO:1902109]
GO:0042759	4	0.01	0.273129	long-chain fatty acid biosynthetic process [GO:0042759]
GO:0046651	3	0.01	0.273129	lymphocyte proliferation [GO:0046651]
GO:0006287	5	0.01	0.273129	base-excision repair, gap-filling [GO:0006287]
GO:0019852	4	0.01	0.273129	L-ascorbic acid metabolic process [GO:0019852]
GO:1903265	4	0.01	0.273129	positive regulation of tumor necrosis factor-mediated signaling pathway [GO:1903265]
GO:0021913	4	0.01	0.273129	regulation of transcription from RNA polymerase II promoter involved in ventral spinal cord interneuron specification [GO:0021913]
GO:0098700	3	0.01	0.273129	neurotransmitter loading into synaptic vesicle [GO:0098700]
GO:0042138	5	0.01	0.273129	meiotic DNA double-strand break formation [GO:0042138]
GO:0044240	3	0.01	0.273129	multicellular organismal lipid catabolic process [GO:0044240]
GO:0071001	3	0.01	0.273129	U4/U6 snRNP [GO:0071001]
GO:0004614	4	0.01	0.273129	phosphoglucomutase activity [GO:0004614]
GO:0070495	3	0.01	0.273129	negative regulation of thrombin-activated receptor signaling pathway [GO:0070495]
GO:0002084	4	0.02	0.384622	protein depalmitoylation [GO:0002084]
GO:0048148	23	0.02	0.384622	behavioral response to cocaine [GO:0048148]
GO:0000794	41	0.02	0.384622	condensed nuclear chromosome [GO:0000794]
GO:0042273	24	0.02	0.384622	ribosomal large subunit biogenesis [GO:0042273]
GO:0004022	6	0.02	0.384622	alcohol dehydrogenase (NAD) activity [GO:0004022]
GO:0072513	5	0.02	0.384622	positive regulation of secondary heart field cardioblast proliferation [GO:0072513]
GO:0006626	17	0.02	0.384622	protein targeting to mitochondrion [GO:0006626]
GO:0055075	7	0.02	0.384622	potassium ion homeostasis [GO:0055075]
GO:0061743	5	0.02	0.384622	motor learning [GO:0061743]
GO:0045454	57	0.02	0.384622	cell redox homeostasis [GO:0045454]
GO:0000405	6	0.02	0.384622	bubble DNA binding [GO:0000405]
GO:0102798	4	0.02	0.384622	heptaldehyde:oxygen oxidoreductase activity [GO:0102798]
GO:0007528	32	0.02	0.384622	neuromuscular junction development [GO:0007528]
GO:0014834	4	0.02	0.384622	skeletal muscle satellite cell maintenance involved in skeletal muscle regeneration [GO:0014834]
GO:0001974	41	0.02	0.384622	blood vessel remodeling [GO:0001974]
GO:0000466	4	0.02	0.384622	maturation of 5.8S rRNA from tricistronic rRNA transcript (SSU-rRNA, 5.8S rRNA, LSU-rRNA) [GO:0000466]
GO:0070545	4	0.02	0.384622	PeBoW complex [GO:0070545]
GO:0009052	4	0.02	0.384622	pentose-phosphate shunt, non-oxidative branch [GO:0009052]
GO:0060045	22	0.02	0.384622	positive regulation of cardiac muscle cell proliferation [GO:0060045]
GO:0070531	5	0.02	0.384622	BRCA1-A complex [GO:0070531]
GO:0085020	8	0.02	0.384622	protein K6-linked ubiquitination [GO:0085020]
GO:0033147	11	0.02	0.384622	negative regulation of intracellular estrogen receptor signaling pathway [GO:0033147]
GO:0004629	7	0.02	0.384622	phospholipase C activity [GO:0004629]
GO:0007005	74	0.02	0.384622	mitochondrion organization [GO:0007005]
GO:0003351	12	0.02	0.384622	epithelial cilium movement [GO:0003351]
GO:0018095	12	0.02	0.384622	protein polyglutamylation [GO:0018095]
GO:0016533	3	0.02	0.384622	cyclin-dependent protein kinase 5 holoenzyme complex [GO:0016533]
GO:0042551	9	0.02	0.384622	neuron maturation [GO:0042551]
GO:0045879	21	0.02	0.384622	negative regulation of smoothened signaling pathway [GO:0045879]
GO:0040016	8	0.02	0.384622	embryonic cleavage [GO:0040016]
GO:0043548	19	0.02	0.384622	phosphatidylinositol 3-kinase binding [GO:0043548]
GO:0061303	7	0.02	0.384622	cornea development in camera-type eye [GO:0061303]
GO:0031103	13	0.02	0.384622	axon regeneration [GO:0031103]
GO:0035265	15	0.02	0.384622	organ growth [GO:0035265]
GO:0010971	19	0.02	0.384622	positive regulation of G2/M transition of mitotic cell cycle [GO:0010971]
GO:0007052	26	0.02	0.384622	mitotic spindle organization [GO:0007052]
GO:0021775	3	0.02	0.384622	smoothened signaling pathway involved in ventral spinal cord interneuron specification [GO:0021775]
GO:0021776	3	0.02	0.384622	smoothened signaling pathway involved in spinal cord motor neuron cell fate specification [GO:0021776]
GO:0000904	10	0.02	0.384622	cell morphogenesis involved in differentiation [GO:0000904]
GO:0010501	44	0.02	0.384622	RNA secondary structure unwinding [GO:0010501]
GO:0071286	5	0.02	0.384622	cellular response to magnesium ion [GO:0071286]
GO:0002175	3	0.02	0.384622	protein localization to paranode region of axon [GO:0002175]
GO:0071011	29	0.02	0.384622	precatalytic spliceosome [GO:0071011]
GO:0055118	4	0.02	0.384622	negative regulation of cardiac muscle contraction [GO:0055118]
GO:0034648	4	0.02	0.384622	histone demethylase activity (H3-dimethyl-K4 specific) [GO:0034648]
GO:0031641	16	0.02	0.384622	regulation of myelination [GO:0031641]
GO:0007051	19	0.02	0.384622	spindle organization [GO:0007051]
GO:0051445	3	0.02	0.384622	regulation of meiotic cell cycle [GO:0051445]
GO:0043140	8	0.02	0.384622	ATP-dependent 3'-5' DNA helicase activity [GO:0043140]
GO:0032620	4	0.02	0.384622	interleukin-17 production [GO:0032620]
GO:0031235	10	0.02	0.384622	intrinsic component of the cytoplasmic side of the plasma membrane [GO:0031235]
GO:0090073	9	0.02	0.384622	positive regulation of protein homodimerization activity [GO:0090073]
GO:0006081	6	0.02	0.384622	cellular aldehyde metabolic process [GO:0006081]
GO:0006048	6	0.02	0.384622	UDP-N-acetylglucosamine biosynthetic process [GO:0006048]
GO:0007098	34	0.02	0.384622	centrosome cycle [GO:0007098]
GO:0030284	5	0.02	0.384622	estrogen receptor activity [GO:0030284]
GO:0001758	8	0.02	0.384622	retinal dehydrogenase activity [GO:0001758]
GO:1902261	4	0.02	0.384622	positive regulation of delayed rectifier potassium channel activity [GO:1902261]
GO:2000820	3	0.02	0.384622	negative regulation of transcription from RNA polymerase II promoter involved in smooth muscle cell differentiation [GO:2000820]
GO:1990416	8	0.02	0.384622	cellular response to brain-derived neurotrophic factor stimulus [GO:1990416]
GO:1901300	4	0.02	0.384622	positive regulation of hydrogen peroxide-mediated programmed cell death [GO:1901300]
GO:0070681	3	0.02	0.384622	glutaminyl-tRNAGln biosynthesis via transamidation [GO:0070681]
GO:0071500	3	0.02	0.384622	cellular response to nitrosative stress [GO:0071500]
GO:0031665	6	0.02	0.384622	negative regulation of lipopolysaccharide-mediated signaling pathway [GO:0031665]
GO:0004427	3	0.02	0.384622	inorganic diphosphatase activity [GO:0004427]
GO:0035511	4	0.02	0.384622	oxidative DNA demethylation [GO:0035511]
GO:0090305	9	0.02	0.384622	nucleic acid phosphodiester bond hydrolysis [GO:0090305]
GO:0042975	11	0.02	0.384622	peroxisome proliferator activated receptor binding [GO:0042975]
GO:2001015	3	0.02	0.384622	negative regulation of skeletal muscle cell differentiation [GO:2001015]
GO:2000060	13	0.02	0.384622	positive regulation of protein ubiquitination involved in ubiquitin-dependent protein catabolic process [GO:2000060]
GO:0003841	8	0.02	0.384622	1-acylglycerol-3-phosphate O-acyltransferase activity [GO:0003841]
GO:0032386	4	0.02	0.384622	regulation of intracellular transport [GO:0032386]
GO:1990726	5	0.02	0.384622	Lsm1-7-Pat1 complex [GO:1990726]
GO:0015085	3	0.02	0.384622	calcium ion transmembrane transporter activity [GO:0015085]
GO:0003987	3	0.02	0.384622	acetate-CoA ligase activity [GO:0003987]
GO:0004535	12	0.02	0.384622	poly(A)-specific ribonuclease activity [GO:0004535]
GO:0007089	3	0.02	0.384622	traversing start control point of mitotic cell cycle [GO:0007089]
GO:1990000	8	0.02	0.384622	amyloid fibril formation [GO:1990000]
GO:0000228	17	0.02	0.384622	nuclear chromosome [GO:0000228]
GO:0031618	8	0.02	0.384622	nuclear pericentric heterochromatin [GO:0031618]
GO:1900087	24	0.02	0.384622	positive regulation of G1/S transition of mitotic cell cycle [GO:1900087]
GO:0030538	4	0.02	0.384622	embryonic genitalia morphogenesis [GO:0030538]
GO:0031860	4	0.02	0.384622	telomeric 3' overhang formation [GO:0031860]
GO:0061762	3	0.02	0.384622	CAMKK-AMPK signaling cascade [GO:0061762]
GO:2001141	5	0.02	0.384622	regulation of RNA biosynthetic process [GO:2001141]
GO:0018479	3	0.02	0.384622	benzaldehyde dehydrogenase (NAD+) activity [GO:0018479]
GO:2000672	6	0.02	0.384622	negative regulation of motor neuron apoptotic process [GO:2000672]
GO:0046935	5	0.02	0.384622	1-phosphatidylinositol-3-kinase regulator activity [GO:0046935]
GO:1902259	6	0.02	0.384622	regulation of delayed rectifier potassium channel activity [GO:1902259]
GO:0050771	11	0.02	0.384622	negative regulation of axonogenesis [GO:0050771]
GO:0032226	4	0.02	0.384622	positive regulation of synaptic transmission, dopaminergic [GO:0032226]
GO:0043535	5	0.02	0.384622	regulation of blood vessel endothelial cell migration [GO:0043535]
GO:0048476	5	0.02	0.384622	Holliday junction resolvase complex [GO:0048476]
GO:0070324	6	0.02	0.384622	thyroid hormone binding [GO:0070324]
GO:0003918	3	0.02	0.384622	DNA topoisomerase type II (ATP-hydrolyzing) activity [GO:0003918]
GO:0010950	4	0.02	0.384622	positive regulation of endopeptidase activity [GO:0010950]
GO:0009378	5	0.02	0.384622	four-way junction helicase activity [GO:0009378]
GO:0043647	3	0.02	0.384622	inositol phosphate metabolic process [GO:0043647]
GO:0008509	5	0.02	0.384622	anion transmembrane transporter activity [GO:0008509]
GO:0061030	4	0.02	0.384622	epithelial cell differentiation involved in mammary gland alveolus development [GO:0061030]
GO:0003357	4	0.02	0.384622	noradrenergic neuron differentiation [GO:0003357]
GO:0007638	3	0.02	0.384622	mechanosensory behavior [GO:0007638]
GO:0007215	6	0.02	0.384622	glutamate receptor signaling pathway [GO:0007215]
GO:0051716	4	0.02	0.384622	cellular response to stimulus [GO:0051716]
GO:0034702	7	0.02	0.384622	ion channel complex [GO:0034702]
GO:0035196	10	0.02	0.384622	production of miRNAs involved in gene silencing by miRNA [GO:0035196]
GO:0021773	3	0.02	0.384622	striatal medium spiny neuron differentiation [GO:0021773]
GO:0016584	7	0.02	0.384622	nucleosome positioning [GO:0016584]
GO:0047192	3	0.02	0.384622	1-alkylglycerophosphocholine O-acetyltransferase activity [GO:0047192]
GO:0042428	8	0.02	0.384622	serotonin metabolic process [GO:0042428]
GO:0070110	3	0.02	0.384622	ciliary neurotrophic factor receptor complex [GO:0070110]
GO:0070120	5	0.02	0.384622	ciliary neurotrophic factor-mediated signaling pathway [GO:0070120]
GO:0038191	10	0.02	0.384622	neuropilin binding [GO:0038191]
GO:0019853	3	0.02	0.384622	L-ascorbic acid biosynthetic process [GO:0019853]
GO:0050252	3	0.02	0.384622	retinol O-fatty-acyltransferase activity [GO:0050252]
GO:0004792	4	0.02	0.384622	thiosulfate sulfurtransferase activity [GO:0004792]
GO:0002151	8	0.02	0.384622	G-quadruplex RNA binding [GO:0002151]
GO:0010792	4	0.02	0.384622	DNA double-strand break processing involved in repair via single-strand annealing [GO:0010792]
GO:0020018	3	0.02	0.384622	ciliary pocket membrane [GO:0020018]
GO:0048133	4	0.02	0.384622	male germ-line stem cell asymmetric division [GO:0048133]
GO:0048012	9	0.02	0.384622	hepatocyte growth factor receptor signaling pathway [GO:0048012]
GO:0032021	4	0.02	0.384622	NELF complex [GO:0032021]
GO:0034968	6	0.02	0.384622	histone lysine methylation [GO:0034968]
GO:0048387	7	0.02	0.384622	negative regulation of retinoic acid receptor signaling pathway [GO:0048387]
GO:0035276	3	0.02	0.384622	ethanol binding [GO:0035276]
GO:0050746	3	0.02	0.384622	regulation of lipoprotein metabolic process [GO:0050746]
GO:0019695	3	0.02	0.384622	choline metabolic process [GO:0019695]
GO:0006068	9	0.02	0.384622	ethanol catabolic process [GO:0006068]
GO:0048019	4	0.02	0.384622	receptor antagonist activity [GO:0048019]
GO:0004069	3	0.02	0.384622	L-aspartate:2-oxoglutarate aminotransferase activity [GO:0004069]
GO:0006532	3	0.02	0.384622	aspartate biosynthetic process [GO:0006532]
GO:0032896	4	0.02	0.384622	palmitoyl-CoA 9-desaturase activity [GO:0032896]
GO:0042178	7	0.02	0.384622	xenobiotic catabolic process [GO:0042178]
GO:0032417	4	0.02	0.384622	positive regulation of sodium:proton antiporter activity [GO:0032417]
GO:0016445	3	0.02	0.384622	somatic diversification of immunoglobulins [GO:0016445]
GO:0033605	3	0.02	0.384622	positive regulation of catecholamine secretion [GO:0033605]
GO:0004839	3	0.02	0.384622	ubiquitin activating enzyme activity [GO:0004839]
GO:0000055	7	0.03	0.4452	ribosomal large subunit export from nucleus [GO:0000055]
GO:1990918	3	0.03	0.4452	double-strand break repair involved in meiotic recombination [GO:1990918]
GO:0048752	7	0.03	0.4452	semicircular canal morphogenesis [GO:0048752]
GO:0000784	91	0.03	0.4452	nuclear chromosome, telomeric region [GO:0000784]
GO:0007004	11	0.03	0.4452	telomere maintenance via telomerase [GO:0007004]
GO:0005496	31	0.03	0.4452	steroid binding [GO:0005496]
GO:0042325	12	0.03	0.4452	regulation of phosphorylation [GO:0042325]
GO:0008266	18	0.03	0.4452	poly(U) RNA binding [GO:0008266]
GO:0051539	38	0.03	0.4452	4 iron, 4 sulfur cluster binding [GO:0051539]
GO:0030515	20	0.03	0.4452	snoRNA binding [GO:0030515]
GO:0043995	8	0.03	0.4452	histone acetyltransferase activity (H4-K5 specific) [GO:0043995]
GO:0043996	8	0.03	0.4452	histone acetyltransferase activity (H4-K8 specific) [GO:0043996]
GO:0070166	10	0.03	0.4452	enamel mineralization [GO:0070166]
GO:0045061	5	0.03	0.4452	thymic T cell selection [GO:0045061]
GO:0006283	10	0.03	0.4452	transcription-coupled nucleotide-excision repair [GO:0006283]
GO:0003340	4	0.03	0.4452	negative regulation of mesenchymal to epithelial transition involved in metanephros morphogenesis [GO:0003340]
GO:0006574	4	0.03	0.4452	valine catabolic process [GO:0006574]
GO:0002949	3	0.03	0.4452	tRNA threonylcarbamoyladenosine modification [GO:0002949]
GO:0004031	5	0.03	0.4452	aldehyde oxidase activity [GO:0004031]
GO:0050250	4	0.03	0.4452	retinal oxidase activity [GO:0050250]
GO:0102797	4	0.03	0.4452	geranial:oxygen oxidoreductase activity [GO:0102797]
GO:0015030	46	0.03	0.4452	Cajal body [GO:0015030]
GO:0048254	4	0.03	0.4452	snoRNA localization [GO:0048254]
GO:0006103	13	0.03	0.4452	2-oxoglutarate metabolic process [GO:0006103]
GO:0004716	6	0.03	0.4452	signal transducer, downstream of receptor, with protein tyrosine kinase activity [GO:0004716]
GO:0046826	5	0.03	0.4452	negative regulation of protein export from nucleus [GO:0046826]
GO:0051575	4	0.03	0.4452	5'-deoxyribose-5-phosphate lyase activity [GO:0051575]
GO:0070419	7	0.03	0.4452	nonhomologous end joining complex [GO:0070419]
GO:0031297	22	0.03	0.4452	replication fork processing [GO:0031297]
GO:0004721	34	0.03	0.4452	phosphoprotein phosphatase activity [GO:0004721]
GO:0004826	4	0.03	0.4452	phenylalanine-tRNA ligase activity [GO:0004826]
GO:0044539	7	0.03	0.4452	long-chain fatty acid import [GO:0044539]
GO:0004525	4	0.03	0.4452	ribonuclease III activity [GO:0004525]
GO:0001831	3	0.03	0.4452	trophectodermal cellular morphogenesis [GO:0001831]
GO:1901838	8	0.03	0.4452	positive regulation of transcription of nuclear large rRNA transcript from RNA polymerase I promoter [GO:1901838]
GO:2000678	13	0.03	0.4452	negative regulation of transcription regulatory region DNA binding [GO:2000678]
GO:0031267	15	0.03	0.4452	small GTPase binding [GO:0031267]
GO:0045636	5	0.03	0.4452	positive regulation of melanocyte differentiation [GO:0045636]
GO:0021965	3	0.03	0.4452	spinal cord ventral commissure morphogenesis [GO:0021965]
GO:0070201	8	0.03	0.4452	regulation of establishment of protein localization [GO:0070201]
GO:0005771	20	0.03	0.4452	multivesicular body [GO:0005771]
GO:0008024	7	0.03	0.4452	cyclin/CDK positive transcription elongation factor complex [GO:0008024]
GO:0086080	4	0.03	0.4452	protein binding involved in heterotypic cell-cell adhesion [GO:0086080]
GO:0071158	25	0.03	0.4452	positive regulation of cell cycle arrest [GO:0071158]
GO:0010389	13	0.03	0.4452	regulation of G2/M transition of mitotic cell cycle [GO:0010389]
GO:0006682	4	0.03	0.4452	galactosylceramide biosynthetic process [GO:0006682]
GO:0008217	48	0.03	0.4452	regulation of blood pressure [GO:0008217]
GO:0044615	6	0.03	0.4452	nuclear pore nuclear basket [GO:0044615]
GO:0070034	17	0.03	0.4452	telomerase RNA binding [GO:0070034]
GO:0035068	9	0.03	0.4452	micro-ribonucleoprotein complex [GO:0035068]
GO:0004028	5	0.03	0.4452	3-chloroallyl aldehyde dehydrogenase activity [GO:0004028]
GO:0003831	5	0.03	0.4452	beta-N-acetylglucosaminylglycopeptide beta-1,4-galactosyltransferase activity [GO:0003831]
GO:0050673	13	0.03	0.4452	epithelial cell proliferation [GO:0050673]
GO:0035726	6	0.03	0.4452	common myeloid progenitor cell proliferation [GO:0035726]
GO:0006360	11	0.03	0.4452	transcription from RNA polymerase I promoter [GO:0006360]
GO:0001945	13	0.03	0.4452	lymph vessel development [GO:0001945]
GO:0002089	16	0.03	0.4452	lens morphogenesis in camera-type eye [GO:0002089]
GO:0000070	21	0.03	0.4452	mitotic sister chromatid segregation [GO:0000070]
GO:0035999	7	0.03	0.4452	tetrahydrofolate interconversion [GO:0035999]
GO:0017025	20	0.03	0.4452	TBP-class protein binding [GO:0017025]
GO:0006687	8	0.03	0.4452	glycosphingolipid metabolic process [GO:0006687]
GO:0006352	14	0.03	0.4452	DNA-templated transcription, initiation [GO:0006352]
GO:0060008	7	0.03	0.4452	Sertoli cell differentiation [GO:0060008]
GO:0072277	3	0.03	0.4452	metanephric glomerular capillary formation [GO:0072277]
GO:0032184	5	0.03	0.4452	SUMO polymer binding [GO:0032184]
GO:0043142	7	0.03	0.4452	single-stranded DNA-dependent ATPase activity [GO:0043142]
GO:0018394	4	0.03	0.4452	peptidyl-lysine acetylation [GO:0018394]
GO:0006119	5	0.03	0.4452	oxidative phosphorylation [GO:0006119]
GO:0016024	12	0.03	0.4452	CDP-diacylglycerol biosynthetic process [GO:0016024]
GO:0042171	4	0.03	0.4452	lysophosphatidic acid acyltransferase activity [GO:0042171]
GO:0005248	15	0.03	0.4452	voltage-gated sodium channel activity [GO:0005248]
GO:0097027	9	0.03	0.4452	ubiquitin-protein transferase activator activity [GO:0097027]
GO:0035630	5	0.03	0.4452	bone mineralization involved in bone maturation [GO:0035630]
GO:0035867	4	0.03	0.4452	alphav-beta3 integrin-IGF-1-IGF1R complex [GO:0035867]
GO:0060463	8	0.03	0.4452	lung lobe morphogenesis [GO:0060463]
GO:0042663	3	0.03	0.4452	regulation of endodermal cell fate specification [GO:0042663]
GO:1901797	5	0.03	0.4452	negative regulation of signal transduction by p53 class mediator [GO:1901797]
GO:0001955	7	0.03	0.4452	blood vessel maturation [GO:0001955]
GO:0006563	5	0.03	0.4452	L-serine metabolic process [GO:0006563]
GO:0000445	7	0.03	0.4452	THO complex part of transcription export complex [GO:0000445]
GO:0032786	6	0.03	0.4452	positive regulation of DNA-templated transcription, elongation [GO:0032786]
GO:0008294	3	0.03	0.4452	calcium- and calmodulin-responsive adenylate cyclase activity [GO:0008294]
GO:0071850	14	0.03	0.4452	mitotic cell cycle arrest [GO:0071850]
GO:0000448	3	0.03	0.4452	cleavage in ITS2 between 5.8S rRNA and LSU-rRNA of tricistronic rRNA transcript (SSU-rRNA, 5.8S rRNA, LSU-rRNA) [GO:0000448]
GO:0010825	4	0.03	0.4452	positive regulation of centrosome duplication [GO:0010825]
GO:0006420	4	0.03	0.4452	arginyl-tRNA aminoacylation [GO:0006420]
GO:0004705	3	0.03	0.4452	JUN kinase activity [GO:0004705]
GO:0016233	8	0.03	0.4452	telomere capping [GO:0016233]
GO:0005375	5	0.03	0.4452	copper ion transmembrane transporter activity [GO:0005375]
GO:0016082	10	0.03	0.4452	synaptic vesicle priming [GO:0016082]
GO:0098887	4	0.03	0.4452	neurotransmitter receptor transport, endosome to postsynaptic membrane [GO:0098887]
GO:0032133	4	0.03	0.4452	chromosome passenger complex [GO:0032133]
GO:0006497	11	0.03	0.4452	protein lipidation [GO:0006497]
GO:0006488	9	0.03	0.4452	dolichol-linked oligosaccharide biosynthetic process [GO:0006488]
GO:0030323	4	0.03	0.4452	respiratory tube development [GO:0030323]
GO:0032929	3	0.03	0.4452	negative regulation of superoxide anion generation [GO:0032929]
GO:0000712	12	0.03	0.4452	resolution of meiotic recombination intermediates [GO:0000712]
GO:0033148	8	0.03	0.4452	positive regulation of intracellular estrogen receptor signaling pathway [GO:0033148]
GO:0008050	3	0.03	0.4452	female courtship behavior [GO:0008050]
GO:0070401	3	0.03	0.4452	NADP+ binding [GO:0070401]
GO:0000930	8	0.03	0.4452	gamma-tubulin complex [GO:0000930]
GO:1904954	4	0.03	0.4452	canonical Wnt signaling pathway involved in midbrain dopaminergic neuron differentiation [GO:1904954]
GO:0008199	10	0.03	0.4452	ferric iron binding [GO:0008199]
GO:0006165	7	0.03	0.4452	nucleoside diphosphate phosphorylation [GO:0006165]
GO:0048935	8	0.03	0.4452	peripheral nervous system neuron development [GO:0048935]
GO:0000778	7	0.03	0.4452	condensed nuclear chromosome kinetochore [GO:0000778]
GO:0016853	6	0.03	0.4452	isomerase activity [GO:0016853]
GO:0005851	6	0.03	0.4452	eukaryotic translation initiation factor 2B complex [GO:0005851]
GO:1905098	3	0.03	0.4452	negative regulation of guanyl-nucleotide exchange factor activity [GO:1905098]
GO:0016528	7	0.03	0.4452	sarcoplasm [GO:0016528]
GO:0043537	14	0.03	0.4452	negative regulation of blood vessel endothelial cell migration [GO:0043537]
GO:0035280	7	0.03	0.4452	miRNA loading onto RISC involved in gene silencing by miRNA [GO:0035280]
GO:0070578	7	0.03	0.4452	RISC-loading complex [GO:0070578]
GO:1990646	3	0.03	0.4452	cellular response to prolactin [GO:1990646]
GO:0004033	7	0.03	0.4452	aldo-keto reductase (NADP) activity [GO:0004033]
GO:0061153	3	0.03	0.4452	trachea gland development [GO:0061153]
GO:0006552	4	0.03	0.4452	leucine catabolic process [GO:0006552]
GO:0071870	4	0.03	0.4452	cellular response to catecholamine stimulus [GO:0071870]
GO:0017151	7	0.03	0.4452	DEAD/H-box RNA helicase binding [GO:0017151]
GO:0035363	4	0.03	0.4452	histone locus body [GO:0035363]
GO:0006297	5	0.03	0.4452	nucleotide-excision repair, DNA gap filling [GO:0006297]
GO:0060623	3	0.03	0.4452	regulation of chromosome condensation [GO:0060623]
GO:0005896	3	0.03	0.4452	interleukin-6 receptor complex [GO:0005896]
GO:0033628	8	0.03	0.4452	regulation of cell adhesion mediated by integrin [GO:0033628]
GO:0035243	4	0.03	0.4452	protein-arginine omega-N symmetric methyltransferase activity [GO:0035243]
GO:0060011	5	0.03	0.4452	Sertoli cell proliferation [GO:0060011]
GO:0001515	4	0.03	0.4452	opioid peptide activity [GO:0001515]
GO:0045722	6	0.03	0.4452	positive regulation of gluconeogenesis [GO:0045722]
GO:0061577	3	0.03	0.4452	calcium ion transmembrane transport via high voltage-gated calcium channel [GO:0061577]
GO:0002930	3	0.03	0.4452	trabecular meshwork development [GO:0002930]
GO:1902742	4	0.03	0.4452	apoptotic process involved in development [GO:1902742]
GO:0006311	3	0.03	0.4452	meiotic gene conversion [GO:0006311]
GO:0005981	4	0.03	0.4452	regulation of glycogen catabolic process [GO:0005981]
GO:0004366	3	0.03	0.4452	glycerol-3-phosphate O-acyltransferase activity [GO:0004366]
GO:0010032	6	0.03	0.4452	meiotic chromosome condensation [GO:0010032]
GO:0004024	3	0.03	0.4452	alcohol dehydrogenase activity, zinc-dependent [GO:0004024]
GO:0006069	4	0.03	0.4452	ethanol oxidation [GO:0006069]
GO:0006306	19	0.04	0.49743	DNA methylation [GO:0006306]
GO:0000381	38	0.04	0.49743	regulation of alternative mRNA splicing, via spliceosome [GO:0000381]
GO:0050807	10	0.04	0.49743	regulation of synapse organization [GO:0050807]
GO:0004521	19	0.04	0.49743	endoribonuclease activity [GO:0004521]
GO:0000463	10	0.04	0.49743	maturation of LSU-rRNA from tricistronic rRNA transcript (SSU-rRNA, 5.8S rRNA, LSU-rRNA) [GO:0000463]
GO:0030414	14	0.04	0.49743	peptidase inhibitor activity [GO:0030414]
GO:0007339	34	0.04	0.49743	binding of sperm to zona pellucida [GO:0007339]
GO:0042555	8	0.04	0.49743	MCM complex [GO:0042555]
GO:0008143	19	0.04	0.49743	poly(A) binding [GO:0008143]
GO:0046972	8	0.04	0.49743	histone acetyltransferase activity (H4-K16 specific) [GO:0046972]
GO:0008628	3	0.04	0.49743	hormone-mediated apoptotic signaling pathway [GO:0008628]
GO:0097194	17	0.04	0.49743	execution phase of apoptosis [GO:0097194]
GO:0061298	9	0.04	0.49743	retina vasculature development in camera-type eye [GO:0061298]
GO:0000578	8	0.04	0.49743	embryonic axis specification [GO:0000578]
GO:0043295	10	0.04	0.49743	glutathione binding [GO:0043295]
GO:0060323	7	0.04	0.49743	head morphogenesis [GO:0060323]
GO:0051306	3	0.04	0.49743	mitotic sister chromatid separation [GO:0051306]
GO:0005242	11	0.04	0.49743	inward rectifier potassium channel activity [GO:0005242]
GO:0000777	78	0.04	0.49743	condensed chromosome kinetochore [GO:0000777]
GO:0034080	5	0.04	0.49743	CENP-A containing nucleosome assembly [GO:0034080]
GO:0051101	7	0.04	0.49743	regulation of DNA binding [GO:0051101]
GO:0010838	9	0.04	0.49743	positive regulation of keratinocyte proliferation [GO:0010838]
GO:0042255	5	0.04	0.49743	ribosome assembly [GO:0042255]
GO:0050145	3	0.04	0.49743	nucleoside phosphate kinase activity [GO:0050145]
GO:0009311	18	0.04	0.49743	oligosaccharide metabolic process [GO:0009311]
GO:0002326	4	0.04	0.49743	B cell lineage commitment [GO:0002326]
GO:0002009	20	0.04	0.49743	morphogenesis of an epithelium [GO:0002009]
GO:0098586	21	0.04	0.49743	cellular response to virus [GO:0098586]
GO:0022408	15	0.04	0.49743	negative regulation of cell-cell adhesion [GO:0022408]
GO:0004004	60	0.04	0.49743	ATP-dependent RNA helicase activity [GO:0004004]
GO:0006268	7	0.04	0.49743	DNA unwinding involved in DNA replication [GO:0006268]
GO:0002199	12	0.04	0.49743	zona pellucida receptor complex [GO:0002199]
GO:0016829	13	0.04	0.49743	lyase activity [GO:0016829]
GO:0022010	13	0.04	0.49743	central nervous system myelination [GO:0022010]
GO:0030330	13	0.04	0.49743	DNA damage response, signal transduction by p53 class mediator [GO:0030330]
GO:0030315	38	0.04	0.49743	T-tubule [GO:0030315]
GO:0047429	5	0.04	0.49743	nucleoside-triphosphate diphosphatase activity [GO:0047429]
GO:0061676	5	0.04	0.49743	importin-alpha family protein binding [GO:0061676]
GO:0099104	4	0.04	0.49743	potassium channel activator activity [GO:0099104]
GO:0001523	17	0.04	0.49743	retinoid metabolic process [GO:0001523]
GO:0015467	4	0.04	0.49743	G-protein activated inward rectifier potassium channel activity [GO:0015467]
GO:0014003	25	0.04	0.49743	oligodendrocyte development [GO:0014003]
GO:0010172	9	0.04	0.49743	embryonic body morphogenesis [GO:0010172]
GO:0002573	5	0.04	0.49743	myeloid leukocyte differentiation [GO:0002573]
GO:0070212	4	0.04	0.49743	protein poly-ADP-ribosylation [GO:0070212]
GO:0021707	9	0.04	0.49743	cerebellar granule cell differentiation [GO:0021707]
GO:0045916	4	0.04	0.49743	negative regulation of complement activation [GO:0045916]
GO:0045835	8	0.04	0.49743	negative regulation of meiotic nuclear division [GO:0045835]
GO:2000058	3	0.04	0.49743	regulation of protein ubiquitination involved in ubiquitin-dependent protein catabolic process [GO:2000058]
GO:0061578	5	0.04	0.49743	Lys63-specific deubiquitinase activity [GO:0061578]
GO:2000825	4	0.04	0.49743	positive regulation of androgen receptor activity [GO:2000825]
GO:0098532	6	0.04	0.49743	histone H3-K27 trimethylation [GO:0098532]
GO:0050567	3	0.04	0.49743	glutaminyl-tRNA synthase (glutamine-hydrolyzing) activity [GO:0050567]
GO:0045618	14	0.04	0.49743	positive regulation of keratinocyte differentiation [GO:0045618]
GO:0042326	18	0.04	0.49743	negative regulation of phosphorylation [GO:0042326]
GO:0006414	5	0.04	0.49743	translational elongation [GO:0006414]
GO:0007016	6	0.04	0.49743	cytoskeletal anchoring at plasma membrane [GO:0007016]
GO:0010997	5	0.04	0.49743	anaphase-promoting complex binding [GO:0010997]
GO:1904668	8	0.04	0.49743	positive regulation of ubiquitin protein ligase activity [GO:1904668]
GO:0031826	3	0.04	0.49743	type 2A serotonin receptor binding [GO:0031826]
GO:0000271	3	0.04	0.49743	polysaccharide biosynthetic process [GO:0000271]
GO:0005540	21	0.04	0.49743	hyaluronic acid binding [GO:0005540]
GO:0030104	4	0.04	0.49743	water homeostasis [GO:0030104]
GO:0019208	5	0.04	0.49743	phosphatase regulator activity [GO:0019208]
GO:0090666	4	0.04	0.49743	scaRNA localization to Cajal body [GO:0090666]
GO:0035269	8	0.04	0.49743	protein O-linked mannosylation [GO:0035269]
GO:0010956	3	0.04	0.49743	negative regulation of calcidiol 1-monooxygenase activity [GO:0010956]
GO:0031314	5	0.04	0.49743	extrinsic component of mitochondrial inner membrane [GO:0031314]
GO:0001733	3	0.04	0.49743	galactosylceramide sulfotransferase activity [GO:0001733]
GO:0014066	6	0.04	0.49743	regulation of phosphatidylinositol 3-kinase signaling [GO:0014066]
GO:0000054	6	0.04	0.49743	ribosomal subunit export from nucleus [GO:0000054]
GO:0043240	12	0.04	0.49743	Fanconi anaemia nuclear complex [GO:0043240]
GO:0000900	9	0.04	0.49743	translation repressor activity, nucleic acid binding [GO:0000900]
GO:0033153	5	0.04	0.49743	T cell receptor V(D)J recombination [GO:0033153]
GO:0048403	4	0.04	0.49743	brain-derived neurotrophic factor binding [GO:0048403]
GO:1903003	3	0.04	0.49743	positive regulation of protein deubiquitination [GO:1903003]
GO:0070905	3	0.04	0.49743	serine binding [GO:0070905]
GO:0031417	3	0.04	0.49743	NatC complex [GO:0031417]
GO:0070131	7	0.04	0.49743	positive regulation of mitochondrial translation [GO:0070131]
GO:0048549	4	0.04	0.49743	positive regulation of pinocytosis [GO:0048549]
GO:0003909	3	0.04	0.49743	DNA ligase activity [GO:0003909]
GO:0090074	4	0.04	0.49743	negative regulation of protein homodimerization activity [GO:0090074]
GO:0019908	3	0.04	0.49743	nuclear cyclin-dependent protein kinase holoenzyme complex [GO:0019908]
GO:0071907	5	0.04	0.49743	determination of digestive tract left/right asymmetry [GO:0071907]
GO:0001156	3	0.04	0.49743	TFIIIC-class transcription factor binding [GO:0001156]
GO:0060081	10	0.04	0.49743	membrane hyperpolarization [GO:0060081]
GO:0061055	3	0.04	0.49743	myotome development [GO:0061055]
GO:0072107	4	0.04	0.49743	positive regulation of ureteric bud formation [GO:0072107]
GO:0031094	3	0.04	0.49743	platelet dense tubular network [GO:0031094]
GO:0044598	4	0.04	0.49743	doxorubicin metabolic process [GO:0044598]
GO:0055091	9	0.04	0.49743	phospholipid homeostasis [GO:0055091]
GO:0030174	3	0.04	0.49743	regulation of DNA-dependent DNA replication initiation [GO:0030174]
GO:0048102	7	0.04	0.49743	autophagic cell death [GO:0048102]
GO:0003689	6	0.04	0.49743	DNA clamp loader activity [GO:0003689]
GO:0009166	3	0.04	0.49743	nucleotide catabolic process [GO:0009166]
GO:0032615	3	0.04	0.49743	interleukin-12 production [GO:0032615]
GO:0044752	3	0.04	0.49743	response to human chorionic gonadotropin [GO:0044752]
GO:0007600	3	0.04	0.49743	sensory perception [GO:0007600]
GO:0071466	4	0.04	0.49743	cellular response to xenobiotic stimulus [GO:0071466]
GO:0033262	3	0.04	0.49743	regulation of nuclear cell cycle DNA replication [GO:0033262]
GO:0003836	4	0.04	0.49743	beta-galactoside (CMP) alpha-2,3-sialyltransferase activity [GO:0003836]
GO:0050803	3	0.04	0.49743	regulation of synapse structure or activity [GO:0050803]
GO:0006013	8	0.04	0.49743	mannose metabolic process [GO:0006013]
GO:0009298	4	0.04	0.49743	GDP-mannose biosynthetic process [GO:0009298]
GO:1903298	3	0.04	0.49743	negative regulation of hypoxia-induced intrinsic apoptotic signaling pathway [GO:1903298]
GO:0016361	4	0.04	0.49743	activin receptor activity, type I [GO:0016361]
GO:0045964	3	0.04	0.49743	positive regulation of dopamine metabolic process [GO:0045964]
GO:0005663	5	0.04	0.49743	DNA replication factor C complex [GO:0005663]
GO:0045653	4	0.04	0.49743	negative regulation of megakaryocyte differentiation [GO:0045653]
GO:0051569	10	0.04	0.49743	regulation of histone H3-K4 methylation [GO:0051569]
GO:0034705	6	0.04	0.49743	potassium channel complex [GO:0034705]
GO:0102420	3	0.04	0.49743	sn-1-glycerol-3-phosphate C16:0-DCA-CoA acyl transferase activity [GO:0102420]
GO:0017171	4	0.04	0.49743	serine hydrolase activity [GO:0017171]
GO:0050816	3	0.04	0.49743	phosphothreonine residue binding [GO:0050816]
GO:0021988	3	0.04	0.49743	olfactory lobe development [GO:0021988]
GO:0051612	3	0.04	0.49743	negative regulation of serotonin uptake [GO:0051612]
GO:0000221	3	0.05	0.535096	vacuolar proton-transporting V-type ATPase, V1 domain [GO:0000221]
GO:0008097	9	0.05	0.535096	5S rRNA binding [GO:0008097]
GO:0034237	13	0.05	0.535096	protein kinase A regulatory subunit binding [GO:0034237]
GO:0010212	52	0.05	0.535096	response to ionizing radiation [GO:0010212]
GO:0000723	31	0.05	0.535096	telomere maintenance [GO:0000723]
GO:0006749	38	0.05	0.535096	glutathione metabolic process [GO:0006749]
GO:0070286	8	0.05	0.535096	axonemal dynein complex assembly [GO:0070286]
GO:0032040	29	0.05	0.535096	small-subunit processome [GO:0032040]
GO:0031624	33	0.05	0.535096	ubiquitin conjugating enzyme binding [GO:0031624]
GO:0070301	56	0.05	0.535096	cellular response to hydrogen peroxide [GO:0070301]
GO:0021869	3	0.05	0.535096	forebrain ventricular zone progenitor cell division [GO:0021869]
GO:0000792	31	0.05	0.535096	heterochromatin [GO:0000792]
GO:0005664	7	0.05	0.535096	nuclear origin of replication recognition complex [GO:0005664]
GO:0035877	3	0.05	0.535096	death effector domain binding [GO:0035877]
GO:0033077	34	0.05	0.535096	T cell differentiation in thymus [GO:0033077]
GO:0000079	15	0.05	0.535096	regulation of cyclin-dependent protein serine/threonine kinase activity [GO:0000079]
GO:2000810	9	0.05	0.535096	regulation of bicellular tight junction assembly [GO:2000810]
GO:0060644	13	0.05	0.535096	mammary gland epithelial cell differentiation [GO:0060644]
GO:2000504	3	0.05	0.535096	positive regulation of blood vessel remodeling [GO:2000504]
GO:0005916	12	0.05	0.535096	fascia adherens [GO:0005916]
GO:0006396	33	0.05	0.535096	RNA processing [GO:0006396]
GO:0010513	4	0.05	0.535096	positive regulation of phosphatidylinositol biosynthetic process [GO:0010513]
GO:0010107	22	0.05	0.535096	potassium ion import [GO:0010107]
GO:0021884	8	0.05	0.535096	forebrain neuron development [GO:0021884]
GO:0005828	5	0.05	0.535096	kinetochore microtubule [GO:0005828]
GO:0032937	3	0.05	0.535096	SREBP-SCAP-Insig complex [GO:0032937]
GO:1990167	3	0.05	0.535096	protein K27-linked deubiquitination [GO:1990167]
GO:0097421	33	0.05	0.535096	liver regeneration [GO:0097421]
GO:0034709	11	0.05	0.535096	methylosome [GO:0034709]
GO:0033211	6	0.05	0.535096	adiponectin-activated signaling pathway [GO:0033211]
GO:0033962	12	0.05	0.535096	cytoplasmic mRNA processing body assembly [GO:0033962]
GO:0006082	3	0.05	0.535096	organic acid metabolic process [GO:0006082]
GO:0070995	5	0.05	0.535096	NADPH oxidation [GO:0070995]
GO:0009437	8	0.05	0.535096	carnitine metabolic process [GO:0009437]
GO:0022007	4	0.05	0.535096	convergent extension involved in neural plate elongation [GO:0022007]
GO:0046513	24	0.05	0.535096	ceramide biosynthetic process [GO:0046513]
GO:0046580	22	0.05	0.535096	negative regulation of Ras protein signal transduction [GO:0046580]
GO:0003231	5	0.05	0.535096	cardiac ventricle development [GO:0003231]
GO:0000444	4	0.05	0.535096	MIS12/MIND type complex [GO:0000444]
GO:0006760	3	0.05	0.535096	folic acid-containing compound metabolic process [GO:0006760]
GO:0001093	4	0.05	0.535096	TFIIB-class transcription factor binding [GO:0001093]
GO:0045839	10	0.05	0.535096	negative regulation of mitotic nuclear division [GO:0045839]
GO:0016010	11	0.05	0.535096	dystrophin-associated glycoprotein complex [GO:0016010]
GO:0097300	6	0.05	0.535096	programmed necrotic cell death [GO:0097300]
GO:0042585	3	0.05	0.535096	germinal vesicle [GO:0042585]
GO:0021764	5	0.05	0.535096	amygdala development [GO:0021764]
GO:1904219	3	0.05	0.535096	positive regulation of CDP-diacylglycerol-serine O-phosphatidyltransferase activity [GO:1904219]
GO:0005642	4	0.05	0.535096	annulate lamellae [GO:0005642]
GO:0044614	4	0.05	0.535096	nuclear pore cytoplasmic filaments [GO:0044614]
GO:0098911	10	0.05	0.535096	regulation of ventricular cardiac muscle cell action potential [GO:0098911]
GO:0097049	3	0.05	0.535096	motor neuron apoptotic process [GO:0097049]
GO:0033152	5	0.05	0.535096	immunoglobulin V(D)J recombination [GO:0033152]
GO:0070644	3	0.05	0.535096	vitamin D response element binding [GO:0070644]
GO:0005688	8	0.05	0.535096	U6 snRNP [GO:0005688]
GO:0061665	3	0.05	0.535096	SUMO ligase activity [GO:0061665]
GO:0032549	3	0.05	0.535096	ribonucleoside binding [GO:0032549]
GO:0061051	5	0.05	0.535096	positive regulation of cell growth involved in cardiac muscle cell development [GO:0061051]
GO:0071930	3	0.05	0.535096	negative regulation of transcription involved in G1/S transition of mitotic cell cycle [GO:0071930]
GO:0046600	4	0.05	0.535096	negative regulation of centriole replication [GO:0046600]
GO:0009410	10	0.05	0.535096	response to xenobiotic stimulus [GO:0009410]
GO:0048672	8	0.05	0.535096	positive regulation of collateral sprouting [GO:0048672]
GO:0035928	3	0.05	0.535096	rRNA import into mitochondrion [GO:0035928]
GO:0090661	4	0.05	0.535096	box H/ACA telomerase RNP complex [GO:0090661]
GO:0030621	5	0.05	0.535096	U4 snRNA binding [GO:0030621]
GO:2000727	10	0.05	0.535096	positive regulation of cardiac muscle cell differentiation [GO:2000727]
GO:0004030	5	0.05	0.535096	aldehyde dehydrogenase [NAD(P)+] activity [GO:0004030]
GO:0071953	3	0.05	0.535096	elastic fiber [GO:0071953]
GO:0005942	9	0.05	0.535096	phosphatidylinositol 3-kinase complex [GO:0005942]
GO:0043651	10	0.05	0.535096	linoleic acid metabolic process [GO:0043651]
GO:0071279	3	0.05	0.535096	cellular response to cobalt ion [GO:0071279]
GO:0036302	7	0.05	0.535096	atrioventricular canal development [GO:0036302]
GO:0021571	3	0.05	0.535096	rhombomere 5 development [GO:0021571]
GO:0045925	4	0.05	0.535096	positive regulation of female receptivity [GO:0045925]
GO:0031503	3	0.05	0.535096	protein complex localization [GO:0031503]
GO:0060547	4	0.05	0.535096	negative regulation of necrotic cell death [GO:0060547]
GO:0060528	4	0.05	0.535096	secretory columnal luminar epithelial cell differentiation involved in prostate glandular acinus development [GO:0060528]
GO:0070097	7	0.05	0.535096	delta-catenin binding [GO:0070097]
GO:0006210	3	0.05	0.535096	thymine catabolic process [GO:0006210]
GO:0048763	3	0.05	0.535096	calcium-induced calcium release activity [GO:0048763]
GO:0002328	5	0.05	0.535096	pro-B cell differentiation [GO:0002328]
GO:0016747	3	0.05	0.535096	transferase activity, transferring acyl groups other than amino-acyl groups [GO:0016747]
GO:0030215	11	0.05	0.535096	semaphorin receptor binding [GO:0030215]
GO:0050265	3	0.05	0.535096	RNA uridylyltransferase activity [GO:0050265]
GO:0043043	3	0.05	0.535096	peptide biosynthetic process [GO:0043043]
GO:1903237	3	0.05	0.535096	negative regulation of leukocyte tethering or rolling [GO:1903237]
GO:0004620	9	0.05	0.535096	phospholipase activity [GO:0004620]
GO:0060340	11	0.05	0.535096	positive regulation of type I interferon-mediated signaling pathway [GO:0060340]
GO:0070245	5	0.05	0.535096	positive regulation of thymocyte apoptotic process [GO:0070245]
GO:0044020	3	0.05	0.535096	histone methyltransferase activity (H4-R3 specific) [GO:0044020]
GO:0031628	4	0.05	0.535096	opioid receptor binding [GO:0031628]
GO:2000048	3	0.05	0.535096	negative regulation of cell-cell adhesion mediated by cadherin [GO:2000048]
GO:0004075	4	0.05	0.535096	biotin carboxylase activity [GO:0004075]
GO:0034241	3	0.05	0.535096	positive regulation of macrophage fusion [GO:0034241]
GO:0015705	4	0.05	0.535096	iodide transport [GO:0015705]
GO:2000348	3	0.05	0.535096	regulation of CD40 signaling pathway [GO:2000348]
GO:0016783	4	0.05	0.535096	sulfurtransferase activity [GO:0016783]
GO:0005247	11	0.05	0.535096	voltage-gated chloride channel activity [GO:0005247]
GO:0050291	6	0.05	0.535096	sphingosine N-acyltransferase activity [GO:0050291]
GO:1903751	3	0.05	0.535096	negative regulation of intrinsic apoptotic signaling pathway in response to hydrogen peroxide [GO:1903751]
GO:1904872	4	0.05	0.535096	regulation of telomerase RNA localization to Cajal body [GO:1904872]
GO:0008970	4	0.05	0.535096	phosphatidylcholine 1-acylhydrolase activity [GO:0008970]
GO:0032962	4	0.05	0.535096	positive regulation of inositol trisphosphate biosynthetic process [GO:0032962]
GO:0032911	3	0.05	0.535096	negative regulation of transforming growth factor beta1 production [GO:0032911]
GO:0097350	5	0.05	0.535096	neutrophil clearance [GO:0097350]
GO:0035799	4	0.05	0.535096	ureter maturation [GO:0035799]
GO:0015245	4	0.05	0.535096	fatty acid transporter activity [GO:0015245]
GO:0000811	3	0.05	0.535096	GINS complex [GO:0000811]
GO:1900454	4	0.05	0.535096	positive regulation of long term synaptic depression [GO:1900454]
GO:0042345	4	0.05	0.535096	regulation of NF-kappaB import into nucleus [GO:0042345]
GO:0005225	5	0.05	0.535096	volume-sensitive anion channel activity [GO:0005225]
GO:0034476	3	0.05	0.535096	U5 snRNA 3'-end processing [GO:0034476]
GO:0044530	4	0.05	0.535096	supraspliceosomal complex [GO:0044530]
GO:0044265	3	0.05	0.535096	cellular macromolecule catabolic process [GO:0044265]
GO:1990423	3	0.05	0.535096	RZZ complex [GO:1990423]
GO:0030576	3	0.05	0.535096	Cajal body organization [GO:0030576]
GO:0086089	3	0.05	0.535096	voltage-gated potassium channel activity involved in atrial cardiac muscle cell action potential repolarization [GO:0086089]
GO:0071514	6	0.06	0.57507	genetic imprinting [GO:0071514]
GO:0016925	23	0.06	0.57507	protein sumoylation [GO:0016925]
GO:0035909	14	0.06	0.57507	aorta morphogenesis [GO:0035909]
GO:0003407	14	0.06	0.57507	neural retina development [GO:0003407]
GO:0031419	8	0.06	0.57507	cobalamin binding [GO:0031419]
GO:0009898	45	0.06	0.57507	cytoplasmic side of plasma membrane [GO:0009898]
GO:0007042	8	0.06	0.57507	lysosomal lumen acidification [GO:0007042]
GO:0006664	4	0.06	0.57507	glycolipid metabolic process [GO:0006664]
GO:0022602	4	0.06	0.57507	ovulation cycle process [GO:0022602]
GO:1902723	3	0.06	0.57507	negative regulation of skeletal muscle satellite cell proliferation [GO:1902723]
GO:0051287	38	0.06	0.57507	NAD binding [GO:0051287]
GO:0061036	16	0.06	0.57507	positive regulation of cartilage development [GO:0061036]
GO:0006102	5	0.06	0.57507	isocitrate metabolic process [GO:0006102]
GO:0050661	27	0.06	0.57507	NADP binding [GO:0050661]
GO:0030497	7	0.06	0.57507	fatty acid elongation [GO:0030497]
GO:0050848	9	0.06	0.57507	regulation of calcium-mediated signaling [GO:0050848]
GO:0008420	6	0.06	0.57507	CTD phosphatase activity [GO:0008420]
GO:0043586	13	0.06	0.57507	tongue development [GO:0043586]
GO:0006432	4	0.06	0.57507	phenylalanyl-tRNA aminoacylation [GO:0006432]
GO:0051290	18	0.06	0.57507	protein heterotetramerization [GO:0051290]
GO:0005159	12	0.06	0.57507	insulin-like growth factor receptor binding [GO:0005159]
GO:0032000	8	0.06	0.57507	positive regulation of fatty acid beta-oxidation [GO:0032000]
GO:1902230	13	0.06	0.57507	negative regulation of intrinsic apoptotic signaling pathway in response to DNA damage [GO:1902230]
GO:0051963	8	0.06	0.57507	regulation of synapse assembly [GO:0051963]
GO:0030148	25	0.06	0.57507	sphingolipid biosynthetic process [GO:0030148]
GO:0007442	4	0.06	0.57507	hindgut morphogenesis [GO:0007442]
GO:0008823	3	0.06	0.57507	cupric reductase activity [GO:0008823]
GO:0001823	12	0.06	0.57507	mesonephros development [GO:0001823]
GO:0021940	4	0.06	0.57507	positive regulation of cerebellar granule cell precursor proliferation [GO:0021940]
GO:0021846	15	0.06	0.57507	cell proliferation in forebrain [GO:0021846]
GO:0031915	9	0.06	0.57507	positive regulation of synaptic plasticity [GO:0031915]
GO:0006406	32	0.06	0.57507	mRNA export from nucleus [GO:0006406]
GO:1902741	9	0.06	0.57507	positive regulation of interferon-alpha secretion [GO:1902741]
GO:0004029	14	0.06	0.57507	aldehyde dehydrogenase (NAD) activity [GO:0004029]
GO:0045329	3	0.06	0.57507	carnitine biosynthetic process [GO:0045329]
GO:0031214	21	0.06	0.57507	biomineral tissue development [GO:0031214]
GO:1904938	6	0.06	0.57507	planar cell polarity pathway involved in axon guidance [GO:1904938]
GO:0006942	4	0.06	0.57507	regulation of striated muscle contraction [GO:0006942]
GO:1990239	5	0.06	0.57507	steroid hormone binding [GO:1990239]
GO:0007176	4	0.06	0.57507	regulation of epidermal growth factor-activated receptor activity [GO:0007176]
GO:0006413	23	0.06	0.57507	translational initiation [GO:0006413]
GO:0001547	3	0.06	0.57507	antral ovarian follicle growth [GO:0001547]
GO:0000056	6	0.06	0.57507	ribosomal small subunit export from nucleus [GO:0000056]
GO:0016139	5	0.06	0.57507	glycoside catabolic process [GO:0016139]
GO:0006796	6	0.06	0.57507	phosphate-containing compound metabolic process [GO:0006796]
GO:0002329	3	0.06	0.57507	pre-B cell differentiation [GO:0002329]
GO:1904222	3	0.06	0.57507	positive regulation of serine C-palmitoyltransferase activity [GO:1904222]
GO:0034979	3	0.06	0.57507	NAD-dependent protein deacetylase activity [GO:0034979]
GO:0071711	10	0.06	0.57507	basement membrane organization [GO:0071711]
GO:0003726	3	0.06	0.57507	double-stranded RNA adenosine deaminase activity [GO:0003726]
GO:0030388	7	0.06	0.57507	fructose 1,6-bisphosphate metabolic process [GO:0030388]
GO:0048185	10	0.06	0.57507	activin binding [GO:0048185]
GO:0010804	13	0.06	0.57507	negative regulation of tumor necrosis factor-mediated signaling pathway [GO:0010804]
GO:0006975	7	0.06	0.57507	DNA damage induced protein phosphorylation [GO:0006975]
GO:1904871	7	0.06	0.57507	positive regulation of protein localization to Cajal body [GO:1904871]
GO:1904874	13	0.06	0.57507	positive regulation of telomerase RNA localization to Cajal body [GO:1904874]
GO:0006122	11	0.06	0.57507	mitochondrial electron transport, ubiquinol to cytochrome c [GO:0006122]
GO:0005049	8	0.06	0.57507	nuclear export signal receptor activity [GO:0005049]
GO:0004532	4	0.06	0.57507	exoribonuclease activity [GO:0004532]
GO:0000137	6	0.06	0.57507	Golgi cis cisterna [GO:0000137]
GO:0051145	18	0.06	0.57507	smooth muscle cell differentiation [GO:0051145]
GO:0070033	3	0.06	0.57507	synaptobrevin 2-SNAP-25-syntaxin-1a-complexin II complex [GO:0070033]
GO:0042166	9	0.06	0.57507	acetylcholine binding [GO:0042166]
GO:0043405	6	0.06	0.57507	regulation of MAP kinase activity [GO:0043405]
GO:0033276	13	0.06	0.57507	transcription factor TFTC complex [GO:0033276]
GO:2000741	4	0.06	0.57507	positive regulation of mesenchymal stem cell differentiation [GO:2000741]
GO:0032651	3	0.06	0.57507	regulation of interleukin-1 beta production [GO:0032651]
GO:0008373	9	0.06	0.57507	sialyltransferase activity [GO:0008373]
GO:0035469	4	0.06	0.57507	determination of pancreatic left/right asymmetry [GO:0035469]
GO:0010216	6	0.06	0.57507	maintenance of DNA methylation [GO:0010216]
GO:0043256	3	0.06	0.57507	laminin complex [GO:0043256]
GO:0004703	5	0.06	0.57507	G-protein coupled receptor kinase activity [GO:0004703]
GO:0072086	4	0.06	0.57507	specification of loop of Henle identity [GO:0072086]
GO:0002121	3	0.06	0.57507	inter-male aggressive behavior [GO:0002121]
GO:0099525	4	0.06	0.57507	presynaptic dense core vesicle exocytosis [GO:0099525]
GO:0010922	5	0.06	0.57507	positive regulation of phosphatase activity [GO:0010922]
GO:0032410	5	0.06	0.57507	negative regulation of transporter activity [GO:0032410]
GO:0046952	3	0.06	0.57507	ketone body catabolic process [GO:0046952]
GO:0000172	6	0.06	0.57507	ribonuclease MRP complex [GO:0000172]
GO:0097680	3	0.06	0.57507	double-strand break repair via classical nonhomologous end joining [GO:0097680]
GO:0051835	4	0.06	0.57507	positive regulation of synapse structural plasticity [GO:0051835]
GO:0015186	3	0.06	0.57507	L-glutamine transmembrane transporter activity [GO:0015186]
GO:0015670	3	0.06	0.57507	carbon dioxide transport [GO:0015670]
GO:0004459	4	0.06	0.57507	L-lactate dehydrogenase activity [GO:0004459]
GO:0010518	6	0.06	0.57507	positive regulation of phospholipase activity [GO:0010518]
GO:0008948	3	0.06	0.57507	oxaloacetate decarboxylase activity [GO:0008948]
GO:0005956	3	0.06	0.57507	protein kinase CK2 complex [GO:0005956]
GO:1900740	3	0.06	0.57507	positive regulation of protein insertion into mitochondrial membrane involved in apoptotic signaling pathway [GO:1900740]
GO:0046605	3	0.06	0.57507	regulation of centrosome cycle [GO:0046605]
GO:0045322	4	0.06	0.57507	unmethylated CpG binding [GO:0045322]
GO:0048069	4	0.06	0.57507	eye pigmentation [GO:0048069]
GO:0030070	3	0.06	0.57507	insulin processing [GO:0030070]
GO:0072300	3	0.06	0.57507	positive regulation of metanephric glomerulus development [GO:0072300]
GO:0006449	3	0.06	0.57507	regulation of translational termination [GO:0006449]
GO:0071035	6	0.06	0.57507	nuclear polyadenylation-dependent rRNA catabolic process [GO:0071035]
GO:0010701	4	0.06	0.57507	positive regulation of norepinephrine secretion [GO:0010701]
GO:0009072	3	0.06	0.57507	aromatic amino acid family metabolic process [GO:0009072]
GO:0003691	9	0.07	0.615281	double-stranded telomeric DNA binding [GO:0003691]
GO:0003720	4	0.07	0.615281	telomerase activity [GO:0003720]
GO:1905146	3	0.07	0.615281	lysosomal protein catabolic process [GO:1905146]
GO:0016757	22	0.07	0.615281	transferase activity, transferring glycosyl groups [GO:0016757]
GO:0046527	4	0.07	0.615281	glucosyltransferase activity [GO:0046527]
GO:2000726	7	0.07	0.615281	negative regulation of cardiac muscle cell differentiation [GO:2000726]
GO:0060718	6	0.07	0.615281	chorionic trophoblast cell differentiation [GO:0060718]
GO:0051146	13	0.07	0.615281	striated muscle cell differentiation [GO:0051146]
GO:0003382	21	0.07	0.615281	epithelial cell morphogenesis [GO:0003382]
GO:0044805	3	0.07	0.615281	late nucleophagy [GO:0044805]
GO:0034673	3	0.07	0.615281	inhibin-betaglycan-ActRII complex [GO:0034673]
GO:0010544	6	0.07	0.615281	negative regulation of platelet activation [GO:0010544]
GO:0005827	5	0.07	0.615281	polar microtubule [GO:0005827]
GO:2001275	11	0.07	0.615281	positive regulation of glucose import in response to insulin stimulus [GO:2001275]
GO:0000910	28	0.07	0.615281	cytokinesis [GO:0000910]
GO:2000378	25	0.07	0.615281	negative regulation of reactive oxygen species metabolic process [GO:2000378]
GO:0016070	5	0.07	0.615281	RNA metabolic process [GO:0016070]
GO:0000776	64	0.07	0.615281	kinetochore [GO:0000776]
GO:0001223	18	0.07	0.615281	transcription coactivator binding [GO:0001223]
GO:0005683	7	0.07	0.615281	U7 snRNP [GO:0005683]
GO:0046540	23	0.07	0.615281	U4/U6 x U5 tri-snRNP complex [GO:0046540]
GO:0090050	6	0.07	0.615281	positive regulation of cell migration involved in sprouting angiogenesis [GO:0090050]
GO:0043259	3	0.07	0.615281	laminin-10 complex [GO:0043259]
GO:0030325	23	0.07	0.615281	adrenal gland development [GO:0030325]
GO:0006531	6	0.07	0.615281	aspartate metabolic process [GO:0006531]
GO:0010613	17	0.07	0.615281	positive regulation of cardiac muscle hypertrophy [GO:0010613]
GO:0051103	5	0.07	0.615281	DNA ligation involved in DNA repair [GO:0051103]
GO:1904357	7	0.07	0.615281	negative regulation of telomere maintenance via telomere lengthening [GO:1904357]
GO:0001709	17	0.07	0.615281	cell fate determination [GO:0001709]
GO:0000975	6	0.07	0.615281	regulatory region DNA binding [GO:0000975]
GO:0042403	7	0.07	0.615281	thyroid hormone metabolic process [GO:0042403]
GO:0007635	5	0.07	0.615281	chemosensory behavior [GO:0007635]
GO:0003195	4	0.07	0.615281	tricuspid valve formation [GO:0003195]
GO:0035939	3	0.07	0.615281	microsatellite binding [GO:0035939]
GO:0060842	4	0.07	0.615281	arterial endothelial cell differentiation [GO:0060842]
GO:0042445	13	0.07	0.615281	hormone metabolic process [GO:0042445]
GO:0060576	9	0.07	0.615281	intestinal epithelial cell development [GO:0060576]
GO:0006658	4	0.07	0.615281	phosphatidylserine metabolic process [GO:0006658]
GO:0015194	8	0.07	0.615281	L-serine transmembrane transporter activity [GO:0015194]
GO:1902166	8	0.07	0.615281	negative regulation of intrinsic apoptotic signaling pathway in response to DNA damage by p53 class mediator [GO:1902166]
GO:0086073	5	0.07	0.615281	bundle of His cell-Purkinje myocyte adhesion involved in cell communication [GO:0086073]
GO:0008469	7	0.07	0.615281	histone-arginine N-methyltransferase activity [GO:0008469]
GO:0008121	4	0.07	0.615281	ubiquinol-cytochrome-c reductase activity [GO:0008121]
GO:0030660	8	0.07	0.615281	Golgi-associated vesicle membrane [GO:0030660]
GO:0035616	3	0.07	0.615281	histone H2B conserved C-terminal lysine deubiquitination [GO:0035616]
GO:0007006	7	0.07	0.615281	mitochondrial membrane organization [GO:0007006]
GO:0005721	12	0.07	0.615281	pericentric heterochromatin [GO:0005721]
GO:0043023	7	0.07	0.615281	ribosomal large subunit binding [GO:0043023]
GO:1902751	4	0.07	0.615281	positive regulation of cell cycle G2/M phase transition [GO:1902751]
GO:0061833	3	0.07	0.615281	protein localization to tricellular tight junction [GO:0061833]
GO:0032825	8	0.07	0.615281	positive regulation of natural killer cell differentiation [GO:0032825]
GO:0000339	5	0.07	0.615281	RNA cap binding [GO:0000339]
GO:0017069	9	0.07	0.615281	snRNA binding [GO:0017069]
GO:0032465	19	0.07	0.615281	regulation of cytokinesis [GO:0032465]
GO:0008106	3	0.07	0.615281	alcohol dehydrogenase (NADP+) activity [GO:0008106]
GO:0003198	11	0.07	0.615281	epithelial to mesenchymal transition involved in endocardial cushion formation [GO:0003198]
GO:0009142	8	0.07	0.615281	nucleoside triphosphate biosynthetic process [GO:0009142]
GO:0045945	11	0.07	0.615281	positive regulation of transcription from RNA polymerase III promoter [GO:0045945]
GO:0004180	15	0.07	0.615281	carboxypeptidase activity [GO:0004180]
GO:0033058	3	0.07	0.615281	directional locomotion [GO:0033058]
GO:0071910	5	0.07	0.615281	determination of liver left/right asymmetry [GO:0071910]
GO:0001032	4	0.07	0.615281	RNA polymerase III type 3 promoter DNA binding [GO:0001032]
GO:0016655	6	0.07	0.615281	oxidoreductase activity, acting on NAD(P)H, quinone or similar compound as acceptor [GO:0016655]
GO:0071389	3	0.07	0.615281	cellular response to mineralocorticoid stimulus [GO:0071389]
GO:0071314	4	0.07	0.615281	cellular response to cocaine [GO:0071314]
GO:0051387	4	0.07	0.615281	negative regulation of neurotrophin TRK receptor signaling pathway [GO:0051387]
GO:0043541	3	0.07	0.615281	UDP-N-acetylglucosamine transferase complex [GO:0043541]
GO:0032357	5	0.07	0.615281	oxidized purine DNA binding [GO:0032357]
GO:0000730	4	0.07	0.615281	DNA recombinase assembly [GO:0000730]
GO:0048096	8	0.07	0.615281	chromatin-mediated maintenance of transcription [GO:0048096]
GO:0008427	3	0.07	0.615281	calcium-dependent protein kinase inhibitor activity [GO:0008427]
GO:0019511	4	0.07	0.615281	peptidyl-proline hydroxylation [GO:0019511]
GO:0030277	8	0.07	0.615281	maintenance of gastrointestinal epithelium [GO:0030277]
GO:0004784	3	0.07	0.615281	superoxide dismutase activity [GO:0004784]
GO:0015874	3	0.07	0.615281	norepinephrine transport [GO:0015874]
GO:0008186	4	0.07	0.615281	RNA-dependent ATPase activity [GO:0008186]
GO:0038085	5	0.07	0.615281	vascular endothelial growth factor binding [GO:0038085]
GO:0002072	3	0.07	0.615281	optic cup morphogenesis involved in camera-type eye development [GO:0002072]
GO:0021912	3	0.07	0.615281	regulation of transcription from RNA polymerase II promoter involved in spinal cord motor neuron fate specification [GO:0021912]
GO:1902991	3	0.07	0.615281	regulation of amyloid precursor protein catabolic process [GO:1902991]
GO:0090068	3	0.07	0.615281	positive regulation of cell cycle process [GO:0090068]
GO:0016618	3	0.07	0.615281	hydroxypyruvate reductase activity [GO:0016618]
GO:0030267	3	0.07	0.615281	glyoxylate reductase (NADP) activity [GO:0030267]
GO:0042271	3	0.07	0.615281	susceptibility to natural killer cell mediated cytotoxicity [GO:0042271]
GO:1904491	4	0.08	0.651711	protein localization to ciliary transition zone [GO:1904491]
GO:0043984	12	0.08	0.651711	histone H4-K16 acetylation [GO:0043984]
GO:0060836	6	0.08	0.651711	lymphatic endothelial cell differentiation [GO:0060836]
GO:0016308	6	0.08	0.651711	1-phosphatidylinositol-4-phosphate 5-kinase activity [GO:0016308]
GO:0005605	19	0.08	0.651711	basal lamina [GO:0005605]
GO:0032433	17	0.08	0.651711	filopodium tip [GO:0032433]
GO:0006518	9	0.08	0.651711	peptide metabolic process [GO:0006518]
GO:0001675	15	0.08	0.651711	acrosome assembly [GO:0001675]
GO:0060326	45	0.08	0.651711	cell chemotaxis [GO:0060326]
GO:0022624	16	0.08	0.651711	proteasome accessory complex [GO:0022624]
GO:0005092	10	0.08	0.651711	GDP-dissociation inhibitor activity [GO:0005092]
GO:0001738	3	0.08	0.651711	morphogenesis of a polarized epithelium [GO:0001738]
GO:0022405	7	0.08	0.651711	hair cycle process [GO:0022405]
GO:0032588	20	0.08	0.651711	trans-Golgi network membrane [GO:0032588]
GO:0048489	14	0.08	0.651711	synaptic vesicle transport [GO:0048489]
GO:0071872	7	0.08	0.651711	cellular response to epinephrine stimulus [GO:0071872]
GO:0006805	21	0.08	0.651711	xenobiotic metabolic process [GO:0006805]
GO:0031092	3	0.08	0.651711	platelet alpha granule membrane [GO:0031092]
GO:0005623	33	0.08	0.651711	cell [GO:0005623]
GO:0030910	5	0.08	0.651711	olfactory placode formation [GO:0030910]
GO:0010888	10	0.08	0.651711	negative regulation of lipid storage [GO:0010888]
GO:0043504	5	0.08	0.651711	mitochondrial DNA repair [GO:0043504]
GO:0042482	4	0.08	0.651711	positive regulation of odontogenesis [GO:0042482]
GO:0060411	11	0.08	0.651711	cardiac septum morphogenesis [GO:0060411]
GO:0022857	26	0.08	0.651711	transmembrane transporter activity [GO:0022857]
GO:0009143	5	0.08	0.651711	nucleoside triphosphate catabolic process [GO:0009143]
GO:0005720	21	0.08	0.651711	nuclear heterochromatin [GO:0005720]
GO:0032983	5	0.08	0.651711	kainate selective glutamate receptor complex [GO:0032983]
GO:0048563	4	0.08	0.651711	post-embryonic animal organ morphogenesis [GO:0048563]
GO:0070579	4	0.08	0.651711	methylcytosine dioxygenase activity [GO:0070579]
GO:0090400	4	0.08	0.651711	stress-induced premature senescence [GO:0090400]
GO:0043457	6	0.08	0.651711	regulation of cellular respiration [GO:0043457]
GO:0007189	42	0.08	0.651711	adenylate cyclase-activating G-protein coupled receptor signaling pathway [GO:0007189]
GO:0036374	4	0.08	0.651711	glutathione hydrolase activity [GO:0036374]
GO:0102953	4	0.08	0.651711	hypoglycin A gamma-glutamyl transpeptidase activity [GO:0102953]
GO:0051046	3	0.08	0.651711	regulation of secretion [GO:0051046]
GO:0060999	23	0.08	0.651711	positive regulation of dendritic spine development [GO:0060999]
GO:0060770	7	0.08	0.651711	negative regulation of epithelial cell proliferation involved in prostate gland development [GO:0060770]
GO:0051149	16	0.08	0.651711	positive regulation of muscle cell differentiation [GO:0051149]
GO:0035562	9	0.08	0.651711	negative regulation of chromatin binding [GO:0035562]
GO:0097451	3	0.08	0.651711	glial limiting end-foot [GO:0097451]
GO:0035520	5	0.08	0.651711	monoubiquitinated protein deubiquitination [GO:0035520]
GO:0003839	4	0.08	0.651711	gamma-glutamylcyclotransferase activity [GO:0003839]
GO:0035235	8	0.08	0.651711	ionotropic glutamate receptor signaling pathway [GO:0035235]
GO:0004814	4	0.08	0.651711	arginine-tRNA ligase activity [GO:0004814]
GO:0046621	12	0.08	0.651711	negative regulation of organ growth [GO:0046621]
GO:0021979	4	0.08	0.651711	hypothalamus cell differentiation [GO:0021979]
GO:2001259	6	0.08	0.651711	positive regulation of cation channel activity [GO:2001259]
GO:0044354	4	0.08	0.651711	macropinosome [GO:0044354]
GO:0004698	3	0.08	0.651711	calcium-dependent protein kinase C activity [GO:0004698]
GO:0004536	6	0.08	0.651711	deoxyribonuclease activity [GO:0004536]
GO:0035947	3	0.08	0.651711	regulation of gluconeogenesis by regulation of transcription from RNA polymerase II promoter [GO:0035947]
GO:0009048	6	0.08	0.651711	dosage compensation by inactivation of X chromosome [GO:0009048]
GO:0071376	4	0.08	0.651711	cellular response to corticotropin-releasing hormone stimulus [GO:0071376]
GO:0000138	4	0.08	0.651711	Golgi trans cisterna [GO:0000138]
GO:0010803	7	0.08	0.651711	regulation of tumor necrosis factor-mediated signaling pathway [GO:0010803]
GO:0048639	6	0.08	0.651711	positive regulation of developmental growth [GO:0048639]
GO:0010573	3	0.08	0.651711	vascular endothelial growth factor production [GO:0010573]
GO:0072539	3	0.08	0.651711	T-helper 17 cell differentiation [GO:0072539]
GO:0071014	5	0.08	0.651711	post-mRNA release spliceosomal complex [GO:0071014]
GO:0045652	3	0.08	0.651711	regulation of megakaryocyte differentiation [GO:0045652]
GO:0005958	3	0.08	0.651711	DNA-dependent protein kinase-DNA ligase 4 complex [GO:0005958]
GO:0005127	6	0.08	0.651711	ciliary neurotrophic factor receptor binding [GO:0005127]
GO:0003266	4	0.08	0.651711	regulation of secondary heart field cardioblast proliferation [GO:0003266]
GO:0006907	4	0.08	0.651711	pinocytosis [GO:0006907]
GO:0086014	5	0.08	0.651711	atrial cardiac muscle cell action potential [GO:0086014]
GO:0001129	3	0.08	0.651711	RNA polymerase II transcription factor activity, TBP-class protein binding, involved in preinitiation complex assembly [GO:0001129]
GO:0004461	3	0.08	0.651711	lactose synthase activity [GO:0004461]
GO:0008385	7	0.08	0.651711	IkappaB kinase complex [GO:0008385]
GO:0010571	4	0.08	0.651711	positive regulation of nuclear cell cycle DNA replication [GO:0010571]
GO:2001200	3	0.08	0.651711	positive regulation of dendritic cell differentiation [GO:2001200]
GO:0045581	6	0.08	0.651711	negative regulation of T cell differentiation [GO:0045581]
GO:0006021	4	0.08	0.651711	inositol biosynthetic process [GO:0006021]
GO:0019464	3	0.08	0.651711	glycine decarboxylation via glycine cleavage system [GO:0019464]
GO:0072734	3	0.08	0.651711	cellular response to staurosporine [GO:0072734]
GO:0015616	3	0.08	0.651711	DNA translocase activity [GO:0015616]
GO:0051250	3	0.08	0.651711	negative regulation of lymphocyte activation [GO:0051250]
GO:0051430	3	0.08	0.651711	corticotropin-releasing hormone receptor 1 binding [GO:0051430]
GO:0098779	4	0.08	0.651711	positive regulation of macromitophagy in response to mitochondrial depolarization [GO:0098779]
GO:0019244	4	0.08	0.651711	lactate biosynthetic process from pyruvate [GO:0019244]
GO:0008483	4	0.09	0.687863	transaminase activity [GO:0008483]
GO:0051775	6	0.09	0.687863	response to redox state [GO:0051775]
GO:0031047	30	0.09	0.687863	gene silencing by RNA [GO:0031047]
GO:0008240	3	0.09	0.687863	tripeptidyl-peptidase activity [GO:0008240]
GO:0070761	5	0.09	0.687863	pre-snoRNP complex [GO:0070761]
GO:0071630	3	0.09	0.687863	ubiquitin-dependent catabolism of misfolded proteins by nucleus-associated proteasome [GO:0071630]
GO:0009328	3	0.09	0.687863	phenylalanine-tRNA ligase complex [GO:0009328]
GO:0051000	14	0.09	0.687863	positive regulation of nitric-oxide synthase activity [GO:0051000]
GO:0004540	17	0.09	0.687863	ribonuclease activity [GO:0004540]
GO:0048483	3	0.09	0.687863	autonomic nervous system development [GO:0048483]
GO:0051400	4	0.09	0.687863	BH domain binding [GO:0051400]
GO:0001775	13	0.09	0.687863	cell activation [GO:0001775]
GO:0050920	5	0.09	0.687863	regulation of chemotaxis [GO:0050920]
GO:0070536	19	0.09	0.687863	protein K63-linked deubiquitination [GO:0070536]
GO:0043518	14	0.09	0.687863	negative regulation of DNA damage response, signal transduction by p53 class mediator [GO:0043518]
GO:0002367	3	0.09	0.687863	cytokine production involved in immune response [GO:0002367]
GO:0035640	15	0.09	0.687863	exploration behavior [GO:0035640]
GO:0015272	4	0.09	0.687863	ATP-activated inward rectifier potassium channel activity [GO:0015272]
GO:0034046	8	0.09	0.687863	poly(G) binding [GO:0034046]
GO:0031080	10	0.09	0.687863	nuclear pore outer ring [GO:0031080]
GO:0048702	5	0.09	0.687863	embryonic neurocranium morphogenesis [GO:0048702]
GO:0004551	3	0.09	0.687863	nucleotide diphosphatase activity [GO:0004551]
GO:0071394	10	0.09	0.687863	cellular response to testosterone stimulus [GO:0071394]
GO:0070734	3	0.09	0.687863	histone H3-K27 methylation [GO:0070734]
GO:0006533	3	0.09	0.687863	aspartate catabolic process [GO:0006533]
GO:2000177	11	0.09	0.687863	regulation of neural precursor cell proliferation [GO:2000177]
GO:0032543	33	0.09	0.687863	mitochondrial translation [GO:0032543]
GO:0007292	7	0.09	0.687863	female gamete generation [GO:0007292]
GO:2000738	6	0.09	0.687863	positive regulation of stem cell differentiation [GO:2000738]
GO:0048018	15	0.09	0.687863	receptor agonist activity [GO:0048018]
GO:0000076	5	0.09	0.687863	DNA replication checkpoint [GO:0000076]
GO:0000731	8	0.09	0.687863	DNA synthesis involved in DNA repair [GO:0000731]
GO:0006751	6	0.09	0.687863	glutathione catabolic process [GO:0006751]
GO:0010659	6	0.09	0.687863	cardiac muscle cell apoptotic process [GO:0010659]
GO:0017056	14	0.09	0.687863	structural constituent of nuclear pore [GO:0017056]
GO:0046890	3	0.09	0.687863	regulation of lipid biosynthetic process [GO:0046890]
GO:0070182	13	0.09	0.687863	DNA polymerase binding [GO:0070182]
GO:0033314	7	0.09	0.687863	mitotic DNA replication checkpoint [GO:0033314]
GO:0032767	3	0.09	0.687863	copper-dependent protein binding [GO:0032767]
GO:0006265	7	0.09	0.687863	DNA topological change [GO:0006265]
GO:0003254	8	0.09	0.687863	regulation of membrane depolarization [GO:0003254]
GO:0071470	5	0.09	0.687863	cellular response to osmotic stress [GO:0071470]
GO:0044291	16	0.09	0.687863	cell-cell contact zone [GO:0044291]
GO:0042501	4	0.09	0.687863	serine phosphorylation of STAT protein [GO:0042501]
GO:0072095	3	0.09	0.687863	regulation of branch elongation involved in ureteric bud branching [GO:0072095]
GO:0071895	3	0.09	0.687863	odontoblast differentiation [GO:0071895]
GO:0021570	3	0.09	0.687863	rhombomere 4 development [GO:0021570]
GO:0008298	3	0.09	0.687863	intracellular mRNA localization [GO:0008298]
GO:0019227	7	0.09	0.687863	neuronal action potential propagation [GO:0019227]
GO:0034272	3	0.09	0.687863	phosphatidylinositol 3-kinase complex, class III, type II [GO:0034272]
GO:0000038	13	0.09	0.687863	very long-chain fatty acid metabolic process [GO:0000038]
GO:0034098	7	0.09	0.687863	VCP-NPL4-UFD1 AAA ATPase complex [GO:0034098]
GO:0055106	3	0.09	0.687863	ubiquitin-protein transferase regulator activity [GO:0055106]
GO:0003211	5	0.09	0.687863	cardiac ventricle formation [GO:0003211]
GO:0004758	4	0.09	0.687863	serine C-palmitoyltransferase activity [GO:0004758]
GO:0004699	3	0.09	0.687863	calcium-independent protein kinase C activity [GO:0004699]
GO:0043697	6	0.09	0.687863	cell dedifferentiation [GO:0043697]
GO:0004032	6	0.09	0.687863	alditol:NADP+ 1-oxidoreductase activity [GO:0004032]
GO:0003986	3	0.09	0.687863	acetyl-CoA hydrolase activity [GO:0003986]
GO:0006166	4	0.09	0.687863	purine ribonucleoside salvage [GO:0006166]
GO:0031281	3	0.09	0.687863	positive regulation of cyclase activity [GO:0031281]
GO:0090045	3	0.09	0.687863	positive regulation of deacetylase activity [GO:0090045]
GO:0004957	6	0.09	0.687863	prostaglandin E receptor activity [GO:0004957]
GO:0070915	5	0.09	0.687863	lysophosphatidic acid receptor activity [GO:0070915]
GO:0033592	5	0.09	0.687863	RNA strand annealing activity [GO:0033592]
GO:0048496	3	0.09	0.687863	maintenance of animal organ identity [GO:0048496]
GO:0072014	4	0.09	0.687863	proximal tubule development [GO:0072014]
GO:0030546	4	0.09	0.687863	receptor activator activity [GO:0030546]
GO:0061734	4	0.09	0.687863	parkin-mediated stimulation of mitophagy in response to mitochondrial depolarization [GO:0061734]
GO:0097237	5	0.09	0.687863	cellular response to toxic substance [GO:0097237]
GO:0034473	3	0.09	0.687863	U1 snRNA 3'-end processing [GO:0034473]
GO:0045686	3	0.09	0.687863	negative regulation of glial cell differentiation [GO:0045686]
GO:0002138	4	0.1	0.714034	retinoic acid biosynthetic process [GO:0002138]
GO:0042574	13	0.1	0.714034	retinal metabolic process [GO:0042574]
GO:0001894	16	0.1	0.714034	tissue homeostasis [GO:0001894]
GO:0035613	11	0.1	0.714034	RNA stem-loop binding [GO:0035613]
GO:0006950	16	0.1	0.714034	response to stress [GO:0006950]
GO:0060544	3	0.1	0.714034	regulation of necroptotic process [GO:0060544]
GO:0048103	11	0.1	0.714034	somatic stem cell division [GO:0048103]
GO:0034551	9	0.1	0.714034	mitochondrial respiratory chain complex III assembly [GO:0034551]
GO:0045956	13	0.1	0.714034	positive regulation of calcium ion-dependent exocytosis [GO:0045956]
GO:0005113	7	0.1	0.714034	patched binding [GO:0005113]
GO:0033085	5	0.1	0.714034	negative regulation of T cell differentiation in thymus [GO:0033085]
GO:0032807	3	0.1	0.714034	DNA ligase IV complex [GO:0032807]
GO:0050770	23	0.1	0.714034	regulation of axonogenesis [GO:0050770]
GO:0019432	11	0.1	0.714034	triglyceride biosynthetic process [GO:0019432]
GO:0072576	3	0.1	0.714034	liver morphogenesis [GO:0072576]
GO:0050795	9	0.1	0.714034	regulation of behavior [GO:0050795]
GO:0005095	5	0.1	0.714034	GTPase inhibitor activity [GO:0005095]
GO:0009987	24	0.1	0.714034	cellular process [GO:0009987]
GO:0043254	12	0.1	0.714034	regulation of protein complex assembly [GO:0043254]
GO:0042532	9	0.1	0.714034	negative regulation of tyrosine phosphorylation of STAT protein [GO:0042532]
GO:0035064	45	0.1	0.714034	methylated histone binding [GO:0035064]
GO:1904262	11	0.1	0.714034	negative regulation of TORC1 signaling [GO:1904262]
GO:0007413	17	0.1	0.714034	axonal fasciculation [GO:0007413]
GO:0061113	3	0.1	0.714034	pancreas morphogenesis [GO:0061113]
GO:0005610	4	0.1	0.714034	laminin-5 complex [GO:0005610]
GO:0031224	8	0.1	0.714034	intrinsic component of membrane [GO:0031224]
GO:1903278	4	0.1	0.714034	positive regulation of sodium ion export from cell [GO:1903278]
GO:0015288	4	0.1	0.714034	porin activity [GO:0015288]
GO:0060029	5	0.1	0.714034	convergent extension involved in organogenesis [GO:0060029]
GO:0014731	5	0.1	0.714034	spectrin-associated cytoskeleton [GO:0014731]
GO:0016628	4	0.1	0.714034	oxidoreductase activity, acting on the CH-CH group of donors, NAD or NADP as acceptor [GO:0016628]
GO:0032039	12	0.1	0.714034	integrator complex [GO:0032039]
GO:0048149	15	0.1	0.714034	behavioral response to ethanol [GO:0048149]
GO:0017157	23	0.1	0.714034	regulation of exocytosis [GO:0017157]
GO:0010917	8	0.1	0.714034	negative regulation of mitochondrial membrane potential [GO:0010917]
GO:0016558	9	0.1	0.714034	protein import into peroxisome matrix [GO:0016558]
GO:0048732	7	0.1	0.714034	gland development [GO:0048732]
GO:0030956	3	0.1	0.714034	glutamyl-tRNA(Gln) amidotransferase complex [GO:0030956]
GO:0006665	16	0.1	0.714034	sphingolipid metabolic process [GO:0006665]
GO:0048156	9	0.1	0.714034	tau protein binding [GO:0048156]
GO:0006367	31	0.1	0.714034	transcription initiation from RNA polymerase II promoter [GO:0006367]
GO:0021516	5	0.1	0.714034	dorsal spinal cord development [GO:0021516]
GO:0005849	4	0.1	0.714034	mRNA cleavage factor complex [GO:0005849]
GO:0045472	4	0.1	0.714034	response to ether [GO:0045472]
GO:0005684	6	0.1	0.714034	U2-type spliceosomal complex [GO:0005684]
GO:0046684	4	0.1	0.714034	response to pyrethroid [GO:0046684]
GO:0001652	6	0.1	0.714034	granular component [GO:0001652]
GO:0031167	5	0.1	0.714034	rRNA methylation [GO:0031167]
GO:0001994	4	0.1	0.714034	norepinephrine-epinephrine vasoconstriction involved in regulation of systemic arterial blood pressure [GO:0001994]
GO:0032816	8	0.1	0.714034	positive regulation of natural killer cell activation [GO:0032816]
GO:0043928	9	0.1	0.714034	exonucleolytic nuclear-transcribed mRNA catabolic process involved in deadenylation-dependent decay [GO:0043928]
GO:0004385	8	0.1	0.714034	guanylate kinase activity [GO:0004385]
GO:0032232	3	0.1	0.714034	negative regulation of actin filament bundle assembly [GO:0032232]
GO:2000146	11	0.1	0.714034	negative regulation of cell motility [GO:2000146]
GO:0061469	6	0.1	0.714034	regulation of type B pancreatic cell proliferation [GO:0061469]
GO:0034333	8	0.1	0.714034	adherens junction assembly [GO:0034333]
GO:0006105	7	0.1	0.714034	succinate metabolic process [GO:0006105]
GO:0070411	12	0.1	0.714034	I-SMAD binding [GO:0070411]
GO:0090498	3	0.1	0.714034	extrinsic component of Golgi membrane [GO:0090498]
GO:0017150	4	0.1	0.714034	tRNA dihydrouridine synthase activity [GO:0017150]
GO:0072075	6	0.1	0.714034	metanephric mesenchyme development [GO:0072075]
GO:2000650	6	0.1	0.714034	negative regulation of sodium ion transmembrane transporter activity [GO:2000650]
GO:0016199	5	0.1	0.714034	axon midline choice point recognition [GO:0016199]
GO:0070016	9	0.1	0.714034	armadillo repeat domain binding [GO:0070016]
GO:0017059	5	0.1	0.714034	serine C-palmitoyltransferase complex [GO:0017059]
GO:0010991	5	0.1	0.714034	negative regulation of SMAD protein complex assembly [GO:0010991]
GO:0003857	5	0.1	0.714034	3-hydroxyacyl-CoA dehydrogenase activity [GO:0003857]
GO:1903202	3	0.1	0.714034	negative regulation of oxidative stress-induced cell death [GO:1903202]
GO:0032286	4	0.1	0.714034	central nervous system myelin maintenance [GO:0032286]
GO:0008274	4	0.1	0.714034	gamma-tubulin ring complex [GO:0008274]
GO:0030950	5	0.1	0.714034	establishment or maintenance of actin cytoskeleton polarity [GO:0030950]
GO:0071028	8	0.1	0.714034	nuclear mRNA surveillance [GO:0071028]
GO:0075525	5	0.1	0.714034	viral translational termination-reinitiation [GO:0075525]
GO:0008276	11	0.1	0.714034	protein methyltransferase activity [GO:0008276]
GO:0070317	4	0.1	0.714034	negative regulation of G0 to G1 transition [GO:0070317]
GO:0034447	4	0.1	0.714034	very-low-density lipoprotein particle clearance [GO:0034447]
GO:0080130	3	0.1	0.714034	L-phenylalanine:2-oxoglutarate aminotransferase activity [GO:0080130]
GO:0060084	3	0.1	0.714034	synaptic transmission involved in micturition [GO:0060084]
GO:0044406	6	0.1	0.714034	adhesion of symbiont to host [GO:0044406]
GO:0019941	3	0.1	0.714034	modification-dependent protein catabolic process [GO:0019941]
GO:0042036	3	0.1	0.714034	negative regulation of cytokine biosynthetic process [GO:0042036]
GO:0019064	3	0.1	0.714034	fusion of virus membrane with host plasma membrane [GO:0019064]
GO:0000002	12	0.11	0.731471	mitochondrial genome maintenance [GO:0000002]
GO:0045793	9	0.11	0.731471	positive regulation of cell size [GO:0045793]
GO:0046328	15	0.11	0.731471	regulation of JNK cascade [GO:0046328]
GO:0002260	12	0.11	0.731471	lymphocyte homeostasis [GO:0002260]
GO:1901896	4	0.11	0.731471	positive regulation of calcium-transporting ATPase activity [GO:1901896]
GO:0010875	14	0.11	0.731471	positive regulation of cholesterol efflux [GO:0010875]
GO:0000788	12	0.11	0.731471	nuclear nucleosome [GO:0000788]
GO:0048711	11	0.11	0.731471	positive regulation of astrocyte differentiation [GO:0048711]
GO:2000045	18	0.11	0.731471	regulation of G1/S transition of mitotic cell cycle [GO:2000045]
GO:0000175	14	0.11	0.731471	3'-5'-exoribonuclease activity [GO:0000175]
GO:0008635	6	0.11	0.731471	activation of cysteine-type endopeptidase activity involved in apoptotic process by cytochrome c [GO:0008635]
GO:2001234	27	0.11	0.731471	negative regulation of apoptotic signaling pathway [GO:2001234]
GO:0007431	4	0.11	0.731471	salivary gland development [GO:0007431]
GO:0060455	6	0.11	0.731471	negative regulation of gastric acid secretion [GO:0060455]
GO:0097051	3	0.11	0.731471	establishment of protein localization to endoplasmic reticulum membrane [GO:0097051]
GO:0001731	8	0.11	0.731471	formation of translation preinitiation complex [GO:0001731]
GO:0006520	11	0.11	0.731471	cellular amino acid metabolic process [GO:0006520]
GO:0032438	12	0.11	0.731471	melanosome organization [GO:0032438]
GO:0000164	9	0.11	0.731471	protein phosphatase type 1 complex [GO:0000164]
GO:0055100	3	0.11	0.731471	adiponectin binding [GO:0055100]
GO:0031442	6	0.11	0.731471	positive regulation of mRNA 3'-end processing [GO:0031442]
GO:0006913	26	0.11	0.731471	nucleocytoplasmic transport [GO:0006913]
GO:0046475	11	0.11	0.731471	glycerophospholipid catabolic process [GO:0046475]
GO:1901018	3	0.11	0.731471	positive regulation of potassium ion transmembrane transporter activity [GO:1901018]
GO:0004016	10	0.11	0.731471	adenylate cyclase activity [GO:0004016]
GO:0007548	9	0.11	0.731471	sex differentiation [GO:0007548]
GO:0008608	5	0.11	0.731471	attachment of spindle microtubules to kinetochore [GO:0008608]
GO:0050840	27	0.11	0.731471	extracellular matrix binding [GO:0050840]
GO:0046718	14	0.11	0.731471	viral entry into host cell [GO:0046718]
GO:0033018	5	0.11	0.731471	sarcoplasmic reticulum lumen [GO:0033018]
GO:0051481	14	0.11	0.731471	negative regulation of cytosolic calcium ion concentration [GO:0051481]
GO:0042987	6	0.11	0.731471	amyloid precursor protein catabolic process [GO:0042987]
GO:0006284	28	0.11	0.731471	base-excision repair [GO:0006284]
GO:0019439	4	0.11	0.731471	aromatic compound catabolic process [GO:0019439]
GO:0000120	4	0.11	0.731471	RNA polymerase I transcription factor complex [GO:0000120]
GO:0072574	6	0.11	0.731471	hepatocyte proliferation [GO:0072574]
GO:0032259	6	0.11	0.731471	methylation [GO:0032259]
GO:0034121	5	0.11	0.731471	regulation of toll-like receptor signaling pathway [GO:0034121]
GO:0000819	3	0.11	0.731471	sister chromatid segregation [GO:0000819]
GO:0007216	10	0.11	0.731471	G-protein coupled glutamate receptor signaling pathway [GO:0007216]
GO:0035360	7	0.11	0.731471	positive regulation of peroxisome proliferator activated receptor signaling pathway [GO:0035360]
GO:0030667	22	0.11	0.731471	secretory granule membrane [GO:0030667]
GO:0003678	13	0.11	0.731471	DNA helicase activity [GO:0003678]
GO:0033553	4	0.11	0.731471	rDNA heterochromatin [GO:0033553]
GO:1902916	5	0.11	0.731471	positive regulation of protein polyubiquitination [GO:1902916]
GO:0035242	6	0.11	0.731471	protein-arginine omega-N asymmetric methyltransferase activity [GO:0035242]
GO:0006002	9	0.11	0.731471	fructose 6-phosphate metabolic process [GO:0006002]
GO:0061615	5	0.11	0.731471	glycolytic process through fructose-6-phosphate [GO:0061615]
GO:0060502	3	0.11	0.731471	epithelial cell proliferation involved in lung morphogenesis [GO:0060502]
GO:0047391	5	0.11	0.731471	alkylglycerophosphoethanolamine phosphodiesterase activity [GO:0047391]
GO:0048386	5	0.11	0.731471	positive regulation of retinoic acid receptor signaling pathway [GO:0048386]
GO:0046822	6	0.11	0.731471	regulation of nucleocytoplasmic transport [GO:0046822]
GO:0072357	7	0.11	0.731471	PTW/PP1 phosphatase complex [GO:0072357]
GO:1904637	5	0.11	0.731471	cellular response to ionomycin [GO:1904637]
GO:0070552	3	0.11	0.731471	BRISC complex [GO:0070552]
GO:0038165	4	0.11	0.731471	oncostatin-M-mediated signaling pathway [GO:0038165]
GO:0042058	6	0.11	0.731471	regulation of epidermal growth factor receptor signaling pathway [GO:0042058]
GO:1904751	5	0.11	0.731471	positive regulation of protein localization to nucleolus [GO:1904751]
GO:0001997	3	0.11	0.731471	positive regulation of the force of heart contraction by epinephrine-norepinephrine [GO:0001997]
GO:0035304	3	0.11	0.731471	regulation of protein dephosphorylation [GO:0035304]
GO:1902309	3	0.11	0.731471	negative regulation of peptidyl-serine dephosphorylation [GO:1902309]
GO:0001674	4	0.11	0.731471	female germ cell nucleus [GO:0001674]
GO:0006376	13	0.11	0.731471	mRNA splice site selection [GO:0006376]
GO:1900245	3	0.11	0.731471	positive regulation of MDA-5 signaling pathway [GO:1900245]
GO:0016241	5	0.11	0.731471	regulation of macroautophagy [GO:0016241]
GO:0030488	15	0.11	0.731471	tRNA methylation [GO:0030488]
GO:0090261	3	0.11	0.731471	positive regulation of inclusion body assembly [GO:0090261]
GO:0090330	4	0.11	0.731471	regulation of platelet aggregation [GO:0090330]
GO:0007143	10	0.11	0.731471	female meiotic nuclear division [GO:0007143]
GO:0035359	4	0.11	0.731471	negative regulation of peroxisome proliferator activated receptor signaling pathway [GO:0035359]
GO:0072102	4	0.11	0.731471	glomerulus morphogenesis [GO:0072102]
GO:0001834	3	0.11	0.731471	trophectodermal cell proliferation [GO:0001834]
GO:0044597	4	0.11	0.731471	daunorubicin metabolic process [GO:0044597]
GO:2000008	7	0.11	0.731471	regulation of protein localization to cell surface [GO:2000008]
GO:0048029	5	0.11	0.731471	monosaccharide binding [GO:0048029]
GO:0051351	3	0.11	0.731471	positive regulation of ligase activity [GO:0051351]
GO:2000017	3	0.11	0.731471	positive regulation of determination of dorsal identity [GO:2000017]
GO:0071034	4	0.11	0.731471	CUT catabolic process [GO:0071034]
GO:0004829	3	0.11	0.731471	threonine-tRNA ligase activity [GO:0004829]
GO:0070295	6	0.11	0.731471	renal water absorption [GO:0070295]
GO:0015858	3	0.11	0.731471	nucleoside transport [GO:0015858]
GO:0060058	5	0.11	0.731471	positive regulation of apoptotic process involved in mammary gland involution [GO:0060058]
GO:0051725	3	0.11	0.731471	protein de-ADP-ribosylation [GO:0051725]
GO:0018242	4	0.11	0.731471	protein O-linked glycosylation via serine [GO:0018242]
GO:1902414	3	0.11	0.731471	protein localization to cell junction [GO:1902414]
GO:0061087	5	0.11	0.731471	positive regulation of histone H3-K27 methylation [GO:0061087]
GO:0042328	3	0.11	0.731471	heparan sulfate N-acetylglucosaminyltransferase activity [GO:0042328]
GO:0008934	4	0.11	0.731471	inositol monophosphate 1-phosphatase activity [GO:0008934]
GO:0043218	3	0.11	0.731471	compact myelin [GO:0043218]
GO:0046726	4	0.11	0.731471	positive regulation by virus of viral protein levels in host cell [GO:0046726]
GO:0071012	3	0.11	0.731471	catalytic step 1 spliceosome [GO:0071012]
GO:0051386	3	0.11	0.731471	regulation of neurotrophin TRK receptor signaling pathway [GO:0051386]
GO:0030375	3	0.12	0.755644	thyroid hormone receptor coactivator activity [GO:0030375]
GO:0051010	13	0.12	0.755644	microtubule plus-end binding [GO:0051010]
GO:0070403	14	0.12	0.755644	NAD+ binding [GO:0070403]
GO:2000234	5	0.12	0.755644	positive regulation of rRNA processing [GO:2000234]
GO:0007093	26	0.12	0.755644	mitotic cell cycle checkpoint [GO:0007093]
GO:0043330	32	0.12	0.755644	response to exogenous dsRNA [GO:0043330]
GO:0048745	16	0.12	0.755644	smooth muscle tissue development [GO:0048745]
GO:0042176	17	0.12	0.755644	regulation of protein catabolic process [GO:0042176]
GO:0007208	3	0.12	0.755644	phospholipase C-activating serotonin receptor signaling pathway [GO:0007208]
GO:0005871	46	0.12	0.755644	kinesin complex [GO:0005871]
GO:0001992	5	0.12	0.755644	regulation of systemic arterial blood pressure by vasopressin [GO:0001992]
GO:0005687	10	0.12	0.755644	U4 snRNP [GO:0005687]
GO:1900453	3	0.12	0.755644	negative regulation of long term synaptic depression [GO:1900453]
GO:1903861	16	0.12	0.755644	positive regulation of dendrite extension [GO:1903861]
GO:0043407	34	0.12	0.755644	negative regulation of MAP kinase activity [GO:0043407]
GO:0000184	33	0.12	0.755644	nuclear-transcribed mRNA catabolic process, nonsense-mediated decay [GO:0000184]
GO:0036376	6	0.12	0.755644	sodium ion export from cell [GO:0036376]
GO:1903288	3	0.12	0.755644	positive regulation of potassium ion import [GO:1903288]
GO:0005742	8	0.12	0.755644	mitochondrial outer membrane translocase complex [GO:0005742]
GO:0036514	3	0.12	0.755644	dopaminergic neuron axon guidance [GO:0036514]
GO:0060122	23	0.12	0.755644	inner ear receptor stereocilium organization [GO:0060122]
GO:0034599	60	0.12	0.755644	cellular response to oxidative stress [GO:0034599]
GO:0005652	8	0.12	0.755644	nuclear lamina [GO:0005652]
GO:1900164	3	0.12	0.755644	nodal signaling pathway involved in determination of lateral mesoderm left/right asymmetry [GO:1900164]
GO:0001922	5	0.12	0.755644	B-1 B cell homeostasis [GO:0001922]
GO:2000144	7	0.12	0.755644	positive regulation of DNA-templated transcription, initiation [GO:2000144]
GO:0042904	5	0.12	0.755644	9-cis-retinoic acid biosynthetic process [GO:0042904]
GO:0031904	5	0.12	0.755644	endosome lumen [GO:0031904]
GO:0031937	3	0.12	0.755644	positive regulation of chromatin silencing [GO:0031937]
GO:0071010	4	0.12	0.755644	prespliceosome [GO:0071010]
GO:0002682	6	0.12	0.755644	regulation of immune system process [GO:0002682]
GO:0016274	7	0.12	0.755644	protein-arginine N-methyltransferase activity [GO:0016274]
GO:0000242	20	0.12	0.755644	pericentriolar material [GO:0000242]
GO:0005945	3	0.12	0.755644	6-phosphofructokinase complex [GO:0005945]
GO:0004527	13	0.12	0.755644	exonuclease activity [GO:0004527]
GO:0003956	6	0.12	0.755644	NAD(P)+-protein-arginine ADP-ribosyltransferase activity [GO:0003956]
GO:0097025	5	0.12	0.755644	MPP7-DLG1-LIN7 complex [GO:0097025]
GO:0005832	10	0.12	0.755644	chaperonin-containing T-complex [GO:0005832]
GO:0071494	5	0.12	0.755644	cellular response to UV-C [GO:0071494]
GO:0009247	8	0.12	0.755644	glycolipid biosynthetic process [GO:0009247]
GO:0035330	3	0.12	0.755644	regulation of hippo signaling [GO:0035330]
GO:0090286	7	0.12	0.755644	cytoskeletal anchoring at nuclear membrane [GO:0090286]
GO:0080154	5	0.12	0.755644	regulation of fertilization [GO:0080154]
GO:0035282	3	0.12	0.755644	segmentation [GO:0035282]
GO:0016188	7	0.12	0.755644	synaptic vesicle maturation [GO:0016188]
GO:0004861	12	0.12	0.755644	cyclin-dependent protein serine/threonine kinase inhibitor activity [GO:0004861]
GO:0006266	5	0.12	0.755644	DNA ligation [GO:0006266]
GO:0004740	4	0.12	0.755644	pyruvate dehydrogenase (acetyl-transferring) kinase activity [GO:0004740]
GO:0006590	6	0.12	0.755644	thyroid hormone generation [GO:0006590]
GO:2000737	15	0.12	0.755644	negative regulation of stem cell differentiation [GO:2000737]
GO:0034271	3	0.12	0.755644	phosphatidylinositol 3-kinase complex, class III, type I [GO:0034271]
GO:0006685	4	0.12	0.755644	sphingomyelin catabolic process [GO:0006685]
GO:0071233	7	0.12	0.755644	cellular response to leucine [GO:0071233]
GO:0019346	3	0.12	0.755644	transsulfuration [GO:0019346]
GO:0047522	3	0.12	0.755644	15-oxoprostaglandin 13-oxidase activity [GO:0047522]
GO:0000796	8	0.12	0.755644	condensin complex [GO:0000796]
GO:1902856	3	0.12	0.755644	negative regulation of non-motile cilium assembly [GO:1902856]
GO:0030072	4	0.12	0.755644	peptide hormone secretion [GO:0030072]
GO:0009597	4	0.12	0.755644	detection of virus [GO:0009597]
GO:0090527	6	0.12	0.755644	actin filament reorganization [GO:0090527]
GO:0048512	6	0.12	0.755644	circadian behavior [GO:0048512]
GO:0015866	3	0.12	0.755644	ADP transport [GO:0015866]
GO:0004117	3	0.12	0.755644	calmodulin-dependent cyclic-nucleotide phosphodiesterase activity [GO:0004117]
GO:0045608	3	0.12	0.755644	negative regulation of auditory receptor cell differentiation [GO:0045608]
GO:0034382	3	0.12	0.755644	chylomicron remnant clearance [GO:0034382]
GO:0002134	3	0.12	0.755644	UTP binding [GO:0002134]
GO:0019871	5	0.12	0.755644	sodium channel inhibitor activity [GO:0019871]
GO:0052832	4	0.12	0.755644	inositol monophosphate 3-phosphatase activity [GO:0052832]
GO:0052833	4	0.12	0.755644	inositol monophosphate 4-phosphatase activity [GO:0052833]
GO:0034616	5	0.12	0.755644	response to laminar fluid shear stress [GO:0034616]
GO:0016798	9	0.12	0.755644	hydrolase activity, acting on glycosyl bonds [GO:0016798]
GO:0021885	3	0.12	0.755644	forebrain cell migration [GO:0021885]
GO:1904861	3	0.12	0.755644	excitatory synapse assembly [GO:1904861]
GO:0004321	6	0.12	0.755644	fatty-acyl-CoA synthase activity [GO:0004321]
GO:0102007	3	0.12	0.755644	acyl-L-homoserine-lactone lactonohydrolase activity [GO:0102007]
GO:0030216	68	0.13	0.77168	keratinocyte differentiation [GO:0030216]
GO:0032049	7	0.13	0.77168	cardiolipin biosynthetic process [GO:0032049]
GO:1990182	4	0.13	0.77168	exosomal secretion [GO:1990182]
GO:0008637	24	0.13	0.77168	apoptotic mitochondrial changes [GO:0008637]
GO:0043546	9	0.13	0.77168	molybdopterin cofactor binding [GO:0043546]
GO:0097200	8	0.13	0.77168	cysteine-type endopeptidase activity involved in execution phase of apoptosis [GO:0097200]
GO:0003085	11	0.13	0.77168	negative regulation of systemic arterial blood pressure [GO:0003085]
GO:0021889	7	0.13	0.77168	olfactory bulb interneuron differentiation [GO:0021889]
GO:0046929	4	0.13	0.77168	negative regulation of neurotransmitter secretion [GO:0046929]
GO:0006670	5	0.13	0.77168	sphingosine metabolic process [GO:0006670]
GO:0014067	12	0.13	0.77168	negative regulation of phosphatidylinositol 3-kinase signaling [GO:0014067]
GO:2000377	24	0.13	0.77168	regulation of reactive oxygen species metabolic process [GO:2000377]
GO:0007210	4	0.13	0.77168	serotonin receptor signaling pathway [GO:0007210]
GO:0003016	11	0.13	0.77168	respiratory system process [GO:0003016]
GO:0050881	5	0.13	0.77168	musculoskeletal movement [GO:0050881]
GO:1901386	14	0.13	0.77168	negative regulation of voltage-gated calcium channel activity [GO:1901386]
GO:0051402	35	0.13	0.77168	neuron apoptotic process [GO:0051402]
GO:0006235	3	0.13	0.77168	dTTP biosynthetic process [GO:0006235]
GO:0007569	27	0.13	0.77168	cell aging [GO:0007569]
GO:0009913	8	0.13	0.77168	epidermal cell differentiation [GO:0009913]
GO:0016831	6	0.13	0.77168	carboxy-lyase activity [GO:0016831]
GO:0097708	3	0.13	0.77168	intracellular vesicle [GO:0097708]
GO:0002003	4	0.13	0.77168	angiotensin maturation [GO:0002003]
GO:0034719	16	0.13	0.77168	SMN-Sm protein complex [GO:0034719]
GO:2000648	13	0.13	0.77168	positive regulation of stem cell proliferation [GO:2000648]
GO:0055119	7	0.13	0.77168	relaxation of cardiac muscle [GO:0055119]
GO:0009395	13	0.13	0.77168	phospholipid catabolic process [GO:0009395]
GO:0005641	13	0.13	0.77168	nuclear envelope lumen [GO:0005641]
GO:0010763	11	0.13	0.77168	positive regulation of fibroblast migration [GO:0010763]
GO:0044208	3	0.13	0.77168	'de novo' AMP biosynthetic process [GO:0044208]
GO:0097484	9	0.13	0.77168	dendrite extension [GO:0097484]
GO:0031062	9	0.13	0.77168	positive regulation of histone methylation [GO:0031062]
GO:0017136	3	0.13	0.77168	NAD-dependent histone deacetylase activity [GO:0017136]
GO:0060013	9	0.13	0.77168	righting reflex [GO:0060013]
GO:0015813	10	0.13	0.77168	L-glutamate transport [GO:0015813]
GO:0070945	5	0.13	0.77168	neutrophil mediated killing of gram-negative bacterium [GO:0070945]
GO:1902231	8	0.13	0.77168	positive regulation of intrinsic apoptotic signaling pathway in response to DNA damage [GO:1902231]
GO:0016602	4	0.13	0.77168	CCAAT-binding factor complex [GO:0016602]
GO:0050880	12	0.13	0.77168	regulation of blood vessel size [GO:0050880]
GO:0051123	12	0.13	0.77168	RNA polymerase II transcriptional preinitiation complex assembly [GO:0051123]
GO:0005068	9	0.13	0.77168	transmembrane receptor protein tyrosine kinase adaptor activity [GO:0005068]
GO:0098908	3	0.13	0.77168	regulation of neuronal action potential [GO:0098908]
GO:0043553	3	0.13	0.77168	negative regulation of phosphatidylinositol 3-kinase activity [GO:0043553]
GO:0048861	4	0.13	0.77168	leukemia inhibitory factor signaling pathway [GO:0048861]
GO:0001996	3	0.13	0.77168	positive regulation of heart rate by epinephrine-norepinephrine [GO:0001996]
GO:0000722	9	0.13	0.77168	telomere maintenance via recombination [GO:0000722]
GO:0033278	5	0.13	0.77168	cell proliferation in midbrain [GO:0033278]
GO:0005087	4	0.13	0.77168	Ran guanyl-nucleotide exchange factor activity [GO:0005087]
GO:0006353	7	0.13	0.77168	DNA-templated transcription, termination [GO:0006353]
GO:0042699	6	0.13	0.77168	follicle-stimulating hormone signaling pathway [GO:0042699]
GO:0000015	3	0.13	0.77168	phosphopyruvate hydratase complex [GO:0000015]
GO:0071459	5	0.13	0.77168	protein localization to chromosome, centromeric region [GO:0071459]
GO:0034595	3	0.13	0.77168	phosphatidylinositol phosphate 5-phosphatase activity [GO:0034595]
GO:0035020	6	0.13	0.77168	regulation of Rac protein signal transduction [GO:0035020]
GO:0043418	3	0.13	0.77168	homocysteine catabolic process [GO:0043418]
GO:1905832	4	0.13	0.77168	positive regulation of spindle assembly [GO:1905832]
GO:0061484	7	0.13	0.77168	hematopoietic stem cell homeostasis [GO:0061484]
GO:0021702	13	0.13	0.77168	cerebellar Purkinje cell differentiation [GO:0021702]
GO:1901385	7	0.13	0.77168	regulation of voltage-gated calcium channel activity [GO:1901385]
GO:0003334	12	0.13	0.77168	keratinocyte development [GO:0003334]
GO:0007342	11	0.13	0.77168	fusion of sperm to egg plasma membrane [GO:0007342]
GO:0070384	4	0.13	0.77168	Harderian gland development [GO:0070384]
GO:0032482	3	0.13	0.77168	Rab protein signal transduction [GO:0032482]
GO:0031782	4	0.13	0.77168	type 4 melanocortin receptor binding [GO:0031782]
GO:0060315	8	0.13	0.77168	negative regulation of ryanodine-sensitive calcium-release channel activity [GO:0060315]
GO:0008026	4	0.13	0.77168	ATP-dependent helicase activity [GO:0008026]
GO:0070822	3	0.13	0.77168	Sin3-type complex [GO:0070822]
GO:0102499	3	0.13	0.77168	SHG alpha-glucan phosphorylase activity [GO:0102499]
GO:0033512	3	0.13	0.77168	L-lysine catabolic process to acetyl-CoA via saccharopine [GO:0033512]
GO:0002317	4	0.13	0.77168	plasma cell differentiation [GO:0002317]
GO:0072643	5	0.13	0.77168	interferon-gamma secretion [GO:0072643]
GO:0072378	5	0.13	0.77168	blood coagulation, fibrin clot formation [GO:0072378]
GO:0031344	3	0.13	0.77168	regulation of cell projection organization [GO:0031344]
GO:0000438	3	0.13	0.77168	core TFIIH complex portion of holo TFIIH complex [GO:0000438]
GO:0032237	6	0.13	0.77168	activation of store-operated calcium channel activity [GO:0032237]
GO:0002043	5	0.13	0.77168	blood vessel endothelial cell proliferation involved in sprouting angiogenesis [GO:0002043]
GO:0035767	6	0.13	0.77168	endothelial cell chemotaxis [GO:0035767]
GO:1902512	3	0.13	0.77168	positive regulation of apoptotic DNA fragmentation [GO:1902512]
GO:0004616	3	0.13	0.77168	phosphogluconate dehydrogenase (decarboxylating) activity [GO:0004616]
GO:0043138	5	0.13	0.77168	3'-5' DNA helicase activity [GO:0043138]
GO:0072282	3	0.13	0.77168	metanephric nephron tubule morphogenesis [GO:0072282]
GO:0005333	3	0.13	0.77168	norepinephrine transmembrane transporter activity [GO:0005333]
GO:0004322	6	0.13	0.77168	ferroxidase activity [GO:0004322]
GO:0016532	3	0.13	0.77168	superoxide dismutase copper chaperone activity [GO:0016532]
GO:0015319	3	0.13	0.77168	sodium:inorganic phosphate symporter activity [GO:0015319]
GO:0070458	3	0.13	0.77168	cellular detoxification of nitrogen compound [GO:0070458]
GO:0009791	101	0.14	0.789462	post-embryonic development [GO:0009791]
GO:0004857	19	0.14	0.789462	enzyme inhibitor activity [GO:0004857]
GO:0030687	20	0.14	0.789462	preribosome, large subunit precursor [GO:0030687]
GO:0050955	3	0.14	0.789462	thermoception [GO:0050955]
GO:0006364	71	0.14	0.789462	rRNA processing [GO:0006364]
GO:0043981	14	0.14	0.789462	histone H4-K5 acetylation [GO:0043981]
GO:0032091	60	0.14	0.789462	negative regulation of protein binding [GO:0032091]
GO:0006826	13	0.14	0.789462	iron ion transport [GO:0006826]
GO:0006458	13	0.14	0.789462	'de novo' protein folding [GO:0006458]
GO:0032212	29	0.14	0.789462	positive regulation of telomere maintenance via telomerase [GO:0032212]
GO:0043568	10	0.14	0.789462	positive regulation of insulin-like growth factor receptor signaling pathway [GO:0043568]
GO:0060056	6	0.14	0.789462	mammary gland involution [GO:0060056]
GO:2000394	6	0.14	0.789462	positive regulation of lamellipodium morphogenesis [GO:2000394]
GO:0042476	26	0.14	0.789462	odontogenesis [GO:0042476]
GO:0070006	16	0.14	0.789462	metalloaminopeptidase activity [GO:0070006]
GO:0042392	3	0.14	0.789462	sphingosine-1-phosphate phosphatase activity [GO:0042392]
GO:0003300	8	0.14	0.789462	cardiac muscle hypertrophy [GO:0003300]
GO:0009436	3	0.14	0.789462	glyoxylate catabolic process [GO:0009436]
GO:0051896	15	0.14	0.789462	regulation of protein kinase B signaling [GO:0051896]
GO:0052851	3	0.14	0.789462	ferric-chelate reductase (NADPH) activity [GO:0052851]
GO:0044224	10	0.14	0.789462	juxtaparanode region of axon [GO:0044224]
GO:0060992	5	0.14	0.789462	response to fungicide [GO:0060992]
GO:0090161	11	0.14	0.789462	Golgi ribbon formation [GO:0090161]
GO:0070972	5	0.14	0.789462	protein localization to endoplasmic reticulum [GO:0070972]
GO:0006694	22	0.14	0.789462	steroid biosynthetic process [GO:0006694]
GO:0016810	7	0.14	0.789462	hydrolase activity, acting on carbon-nitrogen (but not peptide) bonds [GO:0016810]
GO:0003950	19	0.14	0.789462	NAD+ ADP-ribosyltransferase activity [GO:0003950]
GO:0004735	3	0.14	0.789462	pyrroline-5-carboxylate reductase activity [GO:0004735]
GO:0035327	19	0.14	0.789462	transcriptionally active chromatin [GO:0035327]
GO:0090382	6	0.14	0.789462	phagosome maturation [GO:0090382]
GO:1990785	4	0.14	0.789462	response to water-immersion restraint stress [GO:1990785]
GO:0033634	5	0.14	0.789462	positive regulation of cell-cell adhesion mediated by integrin [GO:0033634]
GO:2000619	4	0.14	0.789462	negative regulation of histone H4-K16 acetylation [GO:2000619]
GO:0019228	24	0.14	0.789462	neuronal action potential [GO:0019228]
GO:1990254	6	0.14	0.789462	keratin filament binding [GO:1990254]
GO:0019344	3	0.14	0.789462	cysteine biosynthetic process [GO:0019344]
GO:0005665	15	0.14	0.789462	DNA-directed RNA polymerase II, core complex [GO:0005665]
GO:0016342	10	0.14	0.789462	catenin complex [GO:0016342]
GO:1903599	4	0.14	0.789462	positive regulation of mitophagy [GO:1903599]
GO:0051131	9	0.14	0.789462	chaperone-mediated protein complex assembly [GO:0051131]
GO:0030665	12	0.14	0.789462	clathrin-coated vesicle membrane [GO:0030665]
GO:0004563	5	0.14	0.789462	beta-N-acetylhexosaminidase activity [GO:0004563]
GO:0006686	6	0.14	0.789462	sphingomyelin biosynthetic process [GO:0006686]
GO:0015807	5	0.14	0.789462	L-amino acid transport [GO:0015807]
GO:1900748	3	0.14	0.789462	positive regulation of vascular endothelial growth factor signaling pathway [GO:1900748]
GO:1901016	7	0.14	0.789462	regulation of potassium ion transmembrane transporter activity [GO:1901016]
GO:0008504	5	0.14	0.789462	monoamine transmembrane transporter activity [GO:0008504]
GO:0048237	4	0.14	0.789462	rough endoplasmic reticulum lumen [GO:0048237]
GO:0004707	10	0.14	0.789462	MAP kinase activity [GO:0004707]
GO:0035032	4	0.14	0.789462	phosphatidylinositol 3-kinase complex, class III [GO:0035032]
GO:0043654	4	0.14	0.789462	recognition of apoptotic cell [GO:0043654]
GO:0031981	3	0.14	0.789462	nuclear lumen [GO:0031981]
GO:0006637	26	0.14	0.789462	acyl-CoA metabolic process [GO:0006637]
GO:0016442	11	0.14	0.789462	RISC complex [GO:0016442]
GO:2000628	3	0.14	0.789462	regulation of miRNA metabolic process [GO:2000628]
GO:0030212	12	0.14	0.789462	hyaluronan metabolic process [GO:0030212]
GO:0004526	9	0.14	0.789462	ribonuclease P activity [GO:0004526]
GO:0043506	3	0.14	0.789462	regulation of JUN kinase activity [GO:0043506]
GO:0016428	3	0.14	0.789462	tRNA (cytosine-5-)-methyltransferase activity [GO:0016428]
GO:0005176	3	0.14	0.789462	ErbB-2 class receptor binding [GO:0005176]
GO:0004924	3	0.14	0.789462	oncostatin-M receptor activity [GO:0004924]
GO:0072015	10	0.14	0.789462	glomerular visceral epithelial cell development [GO:0072015]
GO:1990247	6	0.14	0.789462	N6-methyladenosine-containing RNA binding [GO:1990247]
GO:0016941	3	0.14	0.789462	natriuretic peptide receptor activity [GO:0016941]
GO:0002143	3	0.14	0.789462	tRNA wobble position uridine thiolation [GO:0002143]
GO:0035252	4	0.14	0.789462	UDP-xylosyltransferase activity [GO:0035252]
GO:0070139	3	0.14	0.789462	SUMO-specific endopeptidase activity [GO:0070139]
GO:0018812	4	0.14	0.789462	3-hydroxyacyl-CoA dehydratase activity [GO:0018812]
GO:0102344	4	0.14	0.789462	3-hydroxy-behenoyl-CoA dehydratase activity [GO:0102344]
GO:0008379	6	0.14	0.789462	thioredoxin peroxidase activity [GO:0008379]
GO:0051864	8	0.14	0.789462	histone demethylase activity (H3-K36 specific) [GO:0051864]
GO:0033269	4	0.14	0.789462	internode region of axon [GO:0033269]
GO:0009988	3	0.14	0.789462	cell-cell recognition [GO:0009988]
GO:2000117	15	0.14	0.789462	negative regulation of cysteine-type endopeptidase activity [GO:2000117]
GO:0071614	3	0.14	0.789462	linoleic acid epoxygenase activity [GO:0071614]
GO:0060492	3	0.14	0.789462	lung induction [GO:0060492]
GO:0032451	4	0.14	0.789462	demethylase activity [GO:0032451]
GO:0046951	3	0.14	0.789462	ketone body biosynthetic process [GO:0046951]
GO:0021523	3	0.14	0.789462	somatic motor neuron differentiation [GO:0021523]
GO:0016446	11	0.15	0.80361	somatic hypermutation of immunoglobulin genes [GO:0016446]
GO:2000279	13	0.15	0.80361	negative regulation of DNA biosynthetic process [GO:2000279]
GO:0000278	70	0.15	0.80361	mitotic cell cycle [GO:0000278]
GO:0006366	113	0.15	0.80361	transcription from RNA polymerase II promoter [GO:0006366]
GO:0006513	25	0.15	0.80361	protein monoubiquitination [GO:0006513]
GO:0010960	7	0.15	0.80361	magnesium ion homeostasis [GO:0010960]
GO:0048485	15	0.15	0.80361	sympathetic nervous system development [GO:0048485]
GO:2000369	7	0.15	0.80361	regulation of clathrin-dependent endocytosis [GO:2000369]
GO:0021513	7	0.15	0.80361	spinal cord dorsal/ventral patterning [GO:0021513]
GO:0043982	14	0.15	0.80361	histone H4-K8 acetylation [GO:0043982]
GO:0006479	16	0.15	0.80361	protein methylation [GO:0006479]
GO:1902725	3	0.15	0.80361	negative regulation of satellite cell differentiation [GO:1902725]
GO:0046322	5	0.15	0.80361	negative regulation of fatty acid oxidation [GO:0046322]
GO:0061436	19	0.15	0.80361	establishment of skin barrier [GO:0061436]
GO:2000327	3	0.15	0.80361	positive regulation of ligand-dependent nuclear receptor transcription coactivator activity [GO:2000327]
GO:0045842	5	0.15	0.80361	positive regulation of mitotic metaphase/anaphase transition [GO:0045842]
GO:0042985	6	0.15	0.80361	negative regulation of amyloid precursor protein biosynthetic process [GO:0042985]
GO:0035239	8	0.15	0.80361	tube morphogenesis [GO:0035239]
GO:0004407	20	0.15	0.80361	histone deacetylase activity [GO:0004407]
GO:0006516	7	0.15	0.80361	glycoprotein catabolic process [GO:0006516]
GO:0048339	11	0.15	0.80361	paraxial mesoderm development [GO:0048339]
GO:0034465	3	0.15	0.80361	response to carbon monoxide [GO:0034465]
GO:0050435	13	0.15	0.80361	amyloid-beta metabolic process [GO:0050435]
GO:0032229	5	0.15	0.80361	negative regulation of synaptic transmission, GABAergic [GO:0032229]
GO:0060087	8	0.15	0.80361	relaxation of vascular smooth muscle [GO:0060087]
GO:2000373	3	0.15	0.80361	positive regulation of DNA topoisomerase (ATP-hydrolyzing) activity [GO:2000373]
GO:0015266	4	0.15	0.80361	protein channel activity [GO:0015266]
GO:0031210	18	0.15	0.80361	phosphatidylcholine binding [GO:0031210]
GO:2000016	3	0.15	0.80361	negative regulation of determination of dorsal identity [GO:2000016]
GO:0006361	15	0.15	0.80361	transcription initiation from RNA polymerase I promoter [GO:0006361]
GO:0043950	12	0.15	0.80361	positive regulation of cAMP-mediated signaling [GO:0043950]
GO:0045295	10	0.15	0.80361	gamma-catenin binding [GO:0045295]
GO:0070851	4	0.15	0.80361	growth factor receptor binding [GO:0070851]
GO:0004767	6	0.15	0.80361	sphingomyelin phosphodiesterase activity [GO:0004767]
GO:0003872	3	0.15	0.80361	6-phosphofructokinase activity [GO:0003872]
GO:0060158	13	0.15	0.80361	phospholipase C-activating dopamine receptor signaling pathway [GO:0060158]
GO:0019104	7	0.15	0.80361	DNA N-glycosylase activity [GO:0019104]
GO:0021914	3	0.15	0.80361	negative regulation of smoothened signaling pathway involved in ventral spinal cord patterning [GO:0021914]
GO:0006621	6	0.15	0.80361	protein retention in ER lumen [GO:0006621]
GO:0007167	7	0.15	0.80361	enzyme linked receptor protein signaling pathway [GO:0007167]
GO:0048593	22	0.15	0.80361	camera-type eye morphogenesis [GO:0048593]
GO:0060052	9	0.15	0.80361	neurofilament cytoskeleton organization [GO:0060052]
GO:0033687	3	0.15	0.80361	osteoblast proliferation [GO:0033687]
GO:0033504	4	0.15	0.80361	floor plate development [GO:0033504]
GO:1900020	5	0.15	0.80361	positive regulation of protein kinase C activity [GO:1900020]
GO:0004937	3	0.15	0.80361	alpha1-adrenergic receptor activity [GO:0004937]
GO:0006825	12	0.15	0.80361	copper ion transport [GO:0006825]
GO:0004634	3	0.15	0.80361	phosphopyruvate hydratase activity [GO:0004634]
GO:0005979	8	0.15	0.80361	regulation of glycogen biosynthetic process [GO:0005979]
GO:0031587	3	0.15	0.80361	positive regulation of inositol 1,4,5-trisphosphate-sensitive calcium-release channel activity [GO:0031587]
GO:0001919	5	0.15	0.80361	regulation of receptor recycling [GO:0001919]
GO:0001030	3	0.15	0.80361	RNA polymerase III type 1 promoter DNA binding [GO:0001030]
GO:0055099	3	0.15	0.80361	response to high density lipoprotein particle [GO:0055099]
GO:0034751	3	0.15	0.80361	aryl hydrocarbon receptor complex [GO:0034751]
GO:0060998	6	0.15	0.80361	regulation of dendritic spine development [GO:0060998]
GO:0001780	6	0.15	0.80361	neutrophil homeostasis [GO:0001780]
GO:0000301	3	0.15	0.80361	retrograde transport, vesicle recycling within Golgi [GO:0000301]
GO:0045838	3	0.15	0.80361	positive regulation of membrane potential [GO:0045838]
GO:0071679	8	0.15	0.80361	commissural neuron axon guidance [GO:0071679]
GO:2000664	4	0.15	0.80361	positive regulation of interleukin-5 secretion [GO:2000664]
GO:0060372	5	0.15	0.80361	regulation of atrial cardiac muscle cell membrane repolarization [GO:0060372]
GO:0001867	5	0.15	0.80361	complement activation, lectin pathway [GO:0001867]
GO:0060438	5	0.15	0.80361	trachea development [GO:0060438]
GO:0019732	4	0.15	0.80361	antifungal humoral response [GO:0019732]
GO:0031053	6	0.15	0.80361	primary miRNA processing [GO:0031053]
GO:1900025	10	0.15	0.80361	negative regulation of substrate adhesion-dependent cell spreading [GO:1900025]
GO:0030549	3	0.15	0.80361	acetylcholine receptor activator activity [GO:0030549]
GO:0018094	3	0.15	0.80361	protein polyglycylation [GO:0018094]
GO:0035751	4	0.15	0.80361	regulation of lysosomal lumen pH [GO:0035751]
GO:0089720	6	0.15	0.80361	caspase binding [GO:0089720]
GO:0061513	3	0.15	0.80361	glucose 6-phosphate:inorganic phosphate antiporter activity [GO:0061513]
GO:0046068	4	0.15	0.80361	cGMP metabolic process [GO:0046068]
GO:0000052	4	0.15	0.80361	citrulline metabolic process [GO:0000052]
GO:0072488	3	0.15	0.80361	ammonium transmembrane transport [GO:0072488]
GO:0044806	4	0.15	0.80361	G-quadruplex DNA unwinding [GO:0044806]
GO:0018894	3	0.15	0.80361	dibenzo-p-dioxin metabolic process [GO:0018894]
GO:0034134	5	0.15	0.80361	toll-like receptor 2 signaling pathway [GO:0034134]
GO:0071801	3	0.15	0.80361	regulation of podosome assembly [GO:0071801]
GO:0010716	3	0.15	0.80361	negative regulation of extracellular matrix disassembly [GO:0010716]
GO:0071008	4	0.15	0.80361	U2-type post-mRNA release spliceosomal complex [GO:0071008]
GO:1990022	3	0.15	0.80361	RNA polymerase III complex localization to nucleus [GO:1990022]
GO:0032095	4	0.15	0.80361	regulation of response to food [GO:0032095]
GO:0060666	5	0.15	0.80361	dichotomous subdivision of terminal units involved in salivary gland branching [GO:0060666]
GO:0042997	3	0.16	0.818759	negative regulation of Golgi to plasma membrane protein transport [GO:0042997]
GO:0030242	4	0.16	0.818759	pexophagy [GO:0030242]
GO:0004065	5	0.16	0.818759	arylsulfatase activity [GO:0004065]
GO:0042162	23	0.16	0.818759	telomeric DNA binding [GO:0042162]
GO:0006417	55	0.16	0.818759	regulation of translation [GO:0006417]
GO:0000724	68	0.16	0.818759	double-strand break repair via homologous recombination [GO:0000724]
GO:0046854	18	0.16	0.818759	phosphatidylinositol phosphorylation [GO:0046854]
GO:0005689	26	0.16	0.818759	U12-type spliceosomal complex [GO:0005689]
GO:0016614	8	0.16	0.818759	oxidoreductase activity, acting on CH-OH group of donors [GO:0016614]
GO:0050660	59	0.16	0.818759	flavin adenine dinucleotide binding [GO:0050660]
GO:0097342	6	0.16	0.818759	ripoptosome [GO:0097342]
GO:2000785	11	0.16	0.818759	regulation of autophagosome assembly [GO:2000785]
GO:0031995	8	0.16	0.818759	insulin-like growth factor II binding [GO:0031995]
GO:0010592	16	0.16	0.818759	positive regulation of lamellipodium assembly [GO:0010592]
GO:0045596	48	0.16	0.818759	negative regulation of cell differentiation [GO:0045596]
GO:0005587	6	0.16	0.818759	collagen type IV trimer [GO:0005587]
GO:0021555	4	0.16	0.818759	midbrain-hindbrain boundary morphogenesis [GO:0021555]
GO:0030902	23	0.16	0.818759	hindbrain development [GO:0030902]
GO:0033558	10	0.16	0.818759	protein deacetylase activity [GO:0033558]
GO:2000786	9	0.16	0.818759	positive regulation of autophagosome assembly [GO:2000786]
GO:0032483	6	0.16	0.818759	regulation of Rab protein signal transduction [GO:0032483]
GO:0004683	21	0.16	0.818759	calmodulin-dependent protein kinase activity [GO:0004683]
GO:0008384	3	0.16	0.818759	IkappaB kinase activity [GO:0008384]
GO:0046626	12	0.16	0.818759	regulation of insulin receptor signaling pathway [GO:0046626]
GO:0070262	8	0.16	0.818759	peptidyl-serine dephosphorylation [GO:0070262]
GO:0005682	21	0.16	0.818759	U5 snRNP [GO:0005682]
GO:0032453	3	0.16	0.818759	histone demethylase activity (H3-K4 specific) [GO:0032453]
GO:0021772	24	0.16	0.818759	olfactory bulb development [GO:0021772]
GO:0002118	4	0.16	0.818759	aggressive behavior [GO:0002118]
GO:0060235	7	0.16	0.818759	lens induction in camera-type eye [GO:0060235]
GO:0003347	3	0.16	0.818759	epicardial cell to mesenchymal cell transition [GO:0003347]
GO:0060290	6	0.16	0.818759	transdifferentiation [GO:0060290]
GO:0060766	14	0.16	0.818759	negative regulation of androgen receptor signaling pathway [GO:0060766]
GO:0070318	3	0.16	0.818759	positive regulation of G0 to G1 transition [GO:0070318]
GO:0061198	3	0.16	0.818759	fungiform papilla formation [GO:0061198]
GO:0005275	3	0.16	0.818759	amine transmembrane transporter activity [GO:0005275]
GO:0004040	3	0.16	0.818759	amidase activity [GO:0004040]
GO:0032927	8	0.16	0.818759	positive regulation of activin receptor signaling pathway [GO:0032927]
GO:0070914	11	0.16	0.818759	UV-damage excision repair [GO:0070914]
GO:0072520	18	0.16	0.818759	seminiferous tubule development [GO:0072520]
GO:0008195	13	0.16	0.818759	phosphatidate phosphatase activity [GO:0008195]
GO:0072675	6	0.16	0.818759	osteoclast fusion [GO:0072675]
GO:0030275	5	0.16	0.818759	LRR domain binding [GO:0030275]
GO:2000641	7	0.16	0.818759	regulation of early endosome to late endosome transport [GO:2000641]
GO:0000973	3	0.16	0.818759	posttranscriptional tethering of RNA polymerase II gene DNA at nuclear periphery [GO:0000973]
GO:0034393	8	0.16	0.818759	positive regulation of smooth muscle cell apoptotic process [GO:0034393]
GO:0097129	3	0.16	0.818759	cyclin D2-CDK4 complex [GO:0097129]
GO:0072719	5	0.16	0.818759	cellular response to cisplatin [GO:0072719]
GO:0030131	17	0.16	0.818759	clathrin adaptor complex [GO:0030131]
GO:0006104	5	0.16	0.818759	succinyl-CoA metabolic process [GO:0006104]
GO:0008023	21	0.16	0.818759	transcription elongation factor complex [GO:0008023]
GO:0061099	10	0.16	0.818759	negative regulation of protein tyrosine kinase activity [GO:0061099]
GO:0034315	5	0.16	0.818759	regulation of Arp2/3 complex-mediated actin nucleation [GO:0034315]
GO:0039706	9	0.16	0.818759	co-receptor binding [GO:0039706]
GO:1990023	11	0.16	0.818759	mitotic spindle midzone [GO:1990023]
GO:0072676	4	0.16	0.818759	lymphocyte migration [GO:0072676]
GO:0097543	3	0.16	0.818759	ciliary inversin compartment [GO:0097543]
GO:0030306	8	0.16	0.818759	ADP-ribosylation factor binding [GO:0030306]
GO:0008541	7	0.16	0.818759	proteasome regulatory particle, lid subcomplex [GO:0008541]
GO:0061180	8	0.16	0.818759	mammary gland epithelium development [GO:0061180]
GO:0045159	3	0.16	0.818759	myosin II binding [GO:0045159]
GO:0043560	10	0.16	0.818759	insulin receptor substrate binding [GO:0043560]
GO:0001031	3	0.16	0.818759	RNA polymerase III type 2 promoter DNA binding [GO:0001031]
GO:0036023	3	0.16	0.818759	embryonic skeletal limb joint morphogenesis [GO:0036023]
GO:0021782	5	0.16	0.818759	glial cell development [GO:0021782]
GO:0008184	3	0.16	0.818759	glycogen phosphorylase activity [GO:0008184]
GO:0051861	4	0.16	0.818759	glycolipid binding [GO:0051861]
GO:0030001	6	0.16	0.818759	metal ion transport [GO:0030001]
GO:0042592	5	0.16	0.818759	homeostatic process [GO:0042592]
GO:0010586	10	0.16	0.818759	miRNA metabolic process [GO:0010586]
GO:0036041	3	0.16	0.818759	long-chain fatty acid binding [GO:0036041]
GO:0070814	3	0.16	0.818759	hydrogen sulfide biosynthetic process [GO:0070814]
GO:0051538	3	0.16	0.818759	3 iron, 4 sulfur cluster binding [GO:0051538]
GO:0004430	4	0.16	0.818759	1-phosphatidylinositol 4-kinase activity [GO:0004430]
GO:0006114	3	0.16	0.818759	glycerol biosynthetic process [GO:0006114]
GO:0071373	3	0.16	0.818759	cellular response to luteinizing hormone stimulus [GO:0071373]
GO:0020005	6	0.16	0.818759	symbiont-containing vacuole membrane [GO:0020005]
GO:0022850	3	0.16	0.818759	serotonin-gated cation-selective channel activity [GO:0022850]
GO:0008474	5	0.17	0.834443	palmitoyl-(protein) hydrolase activity [GO:0008474]
GO:0004364	26	0.17	0.834443	glutathione transferase activity [GO:0004364]
GO:0042776	4	0.17	0.834443	mitochondrial ATP synthesis coupled proton transport [GO:0042776]
GO:0005761	19	0.17	0.834443	mitochondrial ribosome [GO:0005761]
GO:0008015	15	0.17	0.834443	blood circulation [GO:0008015]
GO:0006359	3	0.17	0.834443	regulation of transcription from RNA polymerase III promoter [GO:0006359]
GO:0017144	13	0.17	0.834443	drug metabolic process [GO:0017144]
GO:0000460	14	0.17	0.834443	maturation of 5.8S rRNA [GO:0000460]
GO:0036310	8	0.17	0.834443	annealing helicase activity [GO:0036310]
GO:0019243	4	0.17	0.834443	methylglyoxal catabolic process to D-lactate via S-lactoyl-glutathione [GO:0019243]
GO:0010387	3	0.17	0.834443	COP9 signalosome assembly [GO:0010387]
GO:0031301	8	0.17	0.834443	integral component of organelle membrane [GO:0031301]
GO:0051434	5	0.17	0.834443	BH3 domain binding [GO:0051434]
GO:0044829	7	0.17	0.834443	positive regulation by host of viral genome replication [GO:0044829]
GO:1903206	9	0.17	0.834443	negative regulation of hydrogen peroxide-induced cell death [GO:1903206]
GO:0060760	5	0.17	0.834443	positive regulation of response to cytokine stimulus [GO:0060760]
GO:0035641	15	0.17	0.834443	locomotory exploration behavior [GO:0035641]
GO:0035455	10	0.17	0.834443	response to interferon-alpha [GO:0035455]
GO:0048169	22	0.17	0.834443	regulation of long-term neuronal synaptic plasticity [GO:0048169]
GO:0048841	5	0.17	0.834443	regulation of axon extension involved in axon guidance [GO:0048841]
GO:0001556	15	0.17	0.834443	oocyte maturation [GO:0001556]
GO:2000310	14	0.17	0.834443	regulation of NMDA receptor activity [GO:2000310]
GO:0030851	11	0.17	0.834443	granulocyte differentiation [GO:0030851]
GO:1901031	3	0.17	0.834443	regulation of response to reactive oxygen species [GO:1901031]
GO:0050806	14	0.17	0.834443	positive regulation of synaptic transmission [GO:0050806]
GO:0003310	4	0.17	0.834443	pancreatic A cell differentiation [GO:0003310]
GO:0022829	4	0.17	0.834443	wide pore channel activity [GO:0022829]
GO:2000757	4	0.17	0.834443	negative regulation of peptidyl-lysine acetylation [GO:2000757]
GO:1902807	3	0.17	0.834443	negative regulation of cell cycle G1/S phase transition [GO:1902807]
GO:0051025	3	0.17	0.834443	negative regulation of immunoglobulin secretion [GO:0051025]
GO:0044300	6	0.17	0.834443	cerebellar mossy fiber [GO:0044300]
GO:1901165	4	0.17	0.834443	positive regulation of trophoblast cell migration [GO:1901165]
GO:0005313	11	0.17	0.834443	L-glutamate transmembrane transporter activity [GO:0005313]
GO:0042577	9	0.17	0.834443	lipid phosphatase activity [GO:0042577]
GO:0034122	13	0.17	0.834443	negative regulation of toll-like receptor signaling pathway [GO:0034122]
GO:0045619	4	0.17	0.834443	regulation of lymphocyte differentiation [GO:0045619]
GO:2000172	3	0.17	0.834443	regulation of branching morphogenesis of a nerve [GO:2000172]
GO:0016012	6	0.17	0.834443	sarcoglycan complex [GO:0016012]
GO:0033044	4	0.17	0.834443	regulation of chromosome organization [GO:0033044]
GO:0034508	4	0.17	0.834443	centromere complex assembly [GO:0034508]
GO:0046624	3	0.17	0.834443	sphingolipid transporter activity [GO:0046624]
GO:0034244	11	0.17	0.834443	negative regulation of transcription elongation from RNA polymerase II promoter [GO:0034244]
GO:2000273	3	0.17	0.834443	positive regulation of receptor activity [GO:2000273]
GO:0032801	12	0.17	0.834443	receptor catabolic process [GO:0032801]
GO:0140036	3	0.17	0.834443	ubiquitin-dependent protein binding [GO:0140036]
GO:0072207	3	0.17	0.834443	metanephric epithelium development [GO:0072207]
GO:0030865	6	0.17	0.834443	cortical cytoskeleton organization [GO:0030865]
GO:0060575	7	0.17	0.834443	intestinal epithelial cell differentiation [GO:0060575]
GO:0006089	4	0.17	0.834443	lactate metabolic process [GO:0006089]
GO:0032287	8	0.17	0.834443	peripheral nervous system myelin maintenance [GO:0032287]
GO:0008088	7	0.17	0.834443	axo-dendritic transport [GO:0008088]
GO:0009912	3	0.17	0.834443	auditory receptor cell fate commitment [GO:0009912]
GO:0007589	3	0.17	0.834443	body fluid secretion [GO:0007589]
GO:1902074	3	0.17	0.834443	response to salt [GO:1902074]
GO:0043125	3	0.17	0.834443	ErbB-3 class receptor binding [GO:0043125]
GO:1901844	4	0.17	0.834443	regulation of cell communication by electrical coupling involved in cardiac conduction [GO:1901844]
GO:0021891	5	0.17	0.834443	olfactory bulb interneuron development [GO:0021891]
GO:0072138	3	0.17	0.834443	mesenchymal cell proliferation involved in ureteric bud development [GO:0072138]
GO:1903215	3	0.17	0.834443	negative regulation of protein targeting to mitochondrion [GO:1903215]
GO:1901509	3	0.17	0.834443	regulation of endothelial tube morphogenesis [GO:1901509]
GO:0034750	3	0.17	0.834443	Scrib-APC-beta-catenin complex [GO:0034750]
GO:0015793	4	0.17	0.834443	glycerol transport [GO:0015793]
GO:0015672	3	0.17	0.834443	monovalent inorganic cation transport [GO:0015672]
GO:0048101	3	0.17	0.834443	calcium- and calmodulin-regulated 3',5'-cyclic-GMP phosphodiesterase activity [GO:0048101]
GO:0008065	4	0.17	0.834443	establishment of blood-nerve barrier [GO:0008065]
GO:1905050	5	0.17	0.834443	positive regulation of metallopeptidase activity [GO:1905050]
GO:0000974	11	0.17	0.834443	Prp19 complex [GO:0000974]
GO:0004062	4	0.17	0.834443	aryl sulfotransferase activity [GO:0004062]
GO:0071038	5	0.17	0.834443	nuclear polyadenylation-dependent tRNA catabolic process [GO:0071038]
GO:0019992	6	0.17	0.834443	diacylglycerol binding [GO:0019992]
GO:0017133	3	0.17	0.834443	mitochondrial electron transfer flavoprotein complex [GO:0017133]
GO:0045213	4	0.17	0.834443	neurotransmitter receptor metabolic process [GO:0045213]
GO:0021697	3	0.17	0.834443	cerebellar cortex formation [GO:0021697]
GO:0045851	4	0.17	0.834443	pH reduction [GO:0045851]
GO:0004439	7	0.18	0.856154	phosphatidylinositol-4,5-bisphosphate 5-phosphatase activity [GO:0004439]
GO:0036038	13	0.18	0.856154	MKS complex [GO:0036038]
GO:0051974	8	0.18	0.856154	negative regulation of telomerase activity [GO:0051974]
GO:0070372	20	0.18	0.856154	regulation of ERK1 and ERK2 cascade [GO:0070372]
GO:0051084	5	0.18	0.856154	'de novo' posttranslational protein folding [GO:0051084]
GO:0010955	11	0.18	0.856154	negative regulation of protein processing [GO:0010955]
GO:2000660	3	0.18	0.856154	negative regulation of interleukin-1-mediated signaling pathway [GO:2000660]
GO:0033263	7	0.18	0.856154	CORVET complex [GO:0033263]
GO:0030225	13	0.18	0.856154	macrophage differentiation [GO:0030225]
GO:0006108	6	0.18	0.856154	malate metabolic process [GO:0006108]
GO:0009165	6	0.18	0.856154	nucleotide biosynthetic process [GO:0009165]
GO:0032914	5	0.18	0.856154	positive regulation of transforming growth factor beta1 production [GO:0032914]
GO:0051281	27	0.18	0.856154	positive regulation of release of sequestered calcium ion into cytosol [GO:0051281]
GO:0042982	8	0.18	0.856154	amyloid precursor protein metabolic process [GO:0042982]
GO:0036092	3	0.18	0.856154	phosphatidylinositol-3-phosphate biosynthetic process [GO:0036092]
GO:0046632	10	0.18	0.856154	alpha-beta T cell differentiation [GO:0046632]
GO:0030517	20	0.18	0.856154	negative regulation of axon extension [GO:0030517]
GO:0016328	54	0.18	0.856154	lateral plasma membrane [GO:0016328]
GO:0036515	3	0.18	0.856154	serotonergic neuron axon guidance [GO:0036515]
GO:0040011	11	0.18	0.856154	locomotion [GO:0040011]
GO:0006167	4	0.18	0.856154	AMP biosynthetic process [GO:0006167]
GO:0004488	4	0.18	0.856154	methylenetetrahydrofolate dehydrogenase (NADP+) activity [GO:0004488]
GO:0042509	7	0.18	0.856154	regulation of tyrosine phosphorylation of STAT protein [GO:0042509]
GO:0006635	39	0.18	0.856154	fatty acid beta-oxidation [GO:0006635]
GO:0004300	7	0.18	0.856154	enoyl-CoA hydratase activity [GO:0004300]
GO:0007625	14	0.18	0.856154	grooming behavior [GO:0007625]
GO:0031638	9	0.18	0.856154	zymogen activation [GO:0031638]
GO:0036066	3	0.18	0.856154	protein O-linked fucosylation [GO:0036066]
GO:0097060	23	0.18	0.856154	synaptic membrane [GO:0097060]
GO:1904417	8	0.18	0.856154	positive regulation of xenophagy [GO:1904417]
GO:2000781	7	0.18	0.856154	positive regulation of double-strand break repair [GO:2000781]
GO:0000347	5	0.18	0.856154	THO complex [GO:0000347]
GO:0001957	6	0.18	0.856154	intramembranous ossification [GO:0001957]
GO:0008308	3	0.18	0.856154	voltage-gated anion channel activity [GO:0008308]
GO:0045040	4	0.18	0.856154	protein import into mitochondrial outer membrane [GO:0045040]
GO:0015187	6	0.18	0.856154	glycine transmembrane transporter activity [GO:0015187]
GO:0016266	5	0.18	0.856154	O-glycan processing [GO:0016266]
GO:0071558	4	0.18	0.856154	histone demethylase activity (H3-K27 specific) [GO:0071558]
GO:0050801	5	0.18	0.856154	ion homeostasis [GO:0050801]
GO:0031698	3	0.18	0.856154	beta-2 adrenergic receptor binding [GO:0031698]
GO:0003954	5	0.18	0.856154	NADH dehydrogenase activity [GO:0003954]
GO:0003180	7	0.18	0.856154	aortic valve morphogenesis [GO:0003180]
GO:0043219	5	0.18	0.856154	lateral loop [GO:0043219]
GO:0051492	13	0.18	0.856154	regulation of stress fiber assembly [GO:0051492]
GO:0071372	13	0.18	0.856154	cellular response to follicle-stimulating hormone stimulus [GO:0071372]
GO:0007096	7	0.18	0.856154	regulation of exit from mitosis [GO:0007096]
GO:0090003	5	0.18	0.856154	regulation of establishment of protein localization to plasma membrane [GO:0090003]
GO:0004579	5	0.18	0.856154	dolichyl-diphosphooligosaccharide-protein glycotransferase activity [GO:0004579]
GO:1900118	6	0.18	0.856154	negative regulation of execution phase of apoptosis [GO:1900118]
GO:0090503	4	0.18	0.856154	RNA phosphodiester bond hydrolysis, exonucleolytic [GO:0090503]
GO:0033629	5	0.18	0.856154	negative regulation of cell adhesion mediated by integrin [GO:0033629]
GO:1901612	7	0.18	0.856154	cardiolipin binding [GO:1901612]
GO:0045541	4	0.18	0.856154	negative regulation of cholesterol biosynthetic process [GO:0045541]
GO:0098519	4	0.18	0.856154	nucleotide phosphatase activity, acting on free nucleotides [GO:0098519]
GO:0060355	3	0.18	0.856154	positive regulation of cell adhesion molecule production [GO:0060355]
GO:0004559	5	0.18	0.856154	alpha-mannosidase activity [GO:0004559]
GO:0051155	7	0.18	0.856154	positive regulation of striated muscle cell differentiation [GO:0051155]
GO:0097058	3	0.18	0.856154	CRLF-CLCF1 complex [GO:0097058]
GO:0008544	46	0.19	0.868014	epidermis development [GO:0008544]
GO:0044255	14	0.19	0.868014	cellular lipid metabolic process [GO:0044255]
GO:0005251	17	0.19	0.868014	delayed rectifier potassium channel activity [GO:0005251]
GO:0048703	10	0.19	0.868014	embryonic viscerocranium morphogenesis [GO:0048703]
GO:0010880	12	0.19	0.868014	regulation of release of sequestered calcium ion into cytosol by sarcoplasmic reticulum [GO:0010880]
GO:0004359	3	0.19	0.868014	glutaminase activity [GO:0004359]
GO:0032727	11	0.19	0.868014	positive regulation of interferon-alpha production [GO:0032727]
GO:0031264	6	0.19	0.868014	death-inducing signaling complex [GO:0031264]
GO:0031510	3	0.19	0.868014	SUMO activating enzyme complex [GO:0031510]
GO:0005732	8	0.19	0.868014	small nucleolar ribonucleoprotein complex [GO:0005732]
GO:0032940	10	0.19	0.868014	secretion by cell [GO:0032940]
GO:0010766	6	0.19	0.868014	negative regulation of sodium ion transport [GO:0010766]
GO:0031091	13	0.19	0.868014	platelet alpha granule [GO:0031091]
GO:0001887	4	0.19	0.868014	selenium compound metabolic process [GO:0001887]
GO:0030955	14	0.19	0.868014	potassium ion binding [GO:0030955]
GO:0034983	7	0.19	0.868014	peptidyl-lysine deacetylation [GO:0034983]
GO:0021938	4	0.19	0.868014	smoothened signaling pathway involved in regulation of cerebellar granule cell precursor cell proliferation [GO:0021938]
GO:0005388	14	0.19	0.868014	calcium-transporting ATPase activity [GO:0005388]
GO:0044314	5	0.19	0.868014	protein K27-linked ubiquitination [GO:0044314]
GO:0042254	26	0.19	0.868014	ribosome biogenesis [GO:0042254]
GO:0071636	5	0.19	0.868014	positive regulation of transforming growth factor beta production [GO:0071636]
GO:2000767	3	0.19	0.868014	positive regulation of cytoplasmic translation [GO:2000767]
GO:0030145	46	0.19	0.868014	manganese ion binding [GO:0030145]
GO:1903827	11	0.19	0.868014	regulation of cellular protein localization [GO:1903827]
GO:0016620	7	0.19	0.868014	oxidoreductase activity, acting on the aldehyde or oxo group of donors, NAD or NADP as acceptor [GO:0016620]
GO:0005912	52	0.19	0.868014	adherens junction [GO:0005912]
GO:0044387	8	0.19	0.868014	negative regulation of protein kinase activity by regulation of protein phosphorylation [GO:0044387]
GO:0022841	14	0.19	0.868014	potassium ion leak channel activity [GO:0022841]
GO:0001848	6	0.19	0.868014	complement binding [GO:0001848]
GO:0060523	3	0.19	0.868014	prostate epithelial cord elongation [GO:0060523]
GO:0030833	15	0.19	0.868014	regulation of actin filament polymerization [GO:0030833]
GO:0017166	11	0.19	0.868014	vinculin binding [GO:0017166]
GO:0035174	6	0.19	0.868014	histone serine kinase activity [GO:0035174]
GO:0060789	6	0.19	0.868014	hair follicle placode formation [GO:0060789]
GO:0080182	14	0.19	0.868014	histone H3-K4 trimethylation [GO:0080182]
GO:0006336	11	0.19	0.868014	DNA replication-independent nucleosome assembly [GO:0006336]
GO:0001975	27	0.19	0.868014	response to amphetamine [GO:0001975]
GO:0090526	3	0.19	0.868014	regulation of gluconeogenesis involved in cellular glucose homeostasis [GO:0090526]
GO:0070061	5	0.19	0.868014	fructose binding [GO:0070061]
GO:0008484	8	0.19	0.868014	sulfuric ester hydrolase activity [GO:0008484]
GO:1902949	4	0.19	0.868014	positive regulation of tau-protein kinase activity [GO:1902949]
GO:0006654	9	0.19	0.868014	phosphatidic acid biosynthetic process [GO:0006654]
GO:0055070	3	0.19	0.868014	copper ion homeostasis [GO:0055070]
GO:0016011	5	0.19	0.868014	dystroglycan complex [GO:0016011]
GO:0060923	5	0.19	0.868014	cardiac muscle cell fate commitment [GO:0060923]
GO:0090399	8	0.19	0.868014	replicative senescence [GO:0090399]
GO:0047134	5	0.19	0.868014	protein-disulfide reductase activity [GO:0047134]
GO:0048194	5	0.19	0.868014	Golgi vesicle budding [GO:0048194]
GO:0031985	10	0.19	0.868014	Golgi cisterna [GO:0031985]
GO:0061384	8	0.19	0.868014	heart trabecula morphogenesis [GO:0061384]
GO:0016407	8	0.19	0.868014	acetyltransferase activity [GO:0016407]
GO:0061333	5	0.19	0.868014	renal tubule morphogenesis [GO:0061333]
GO:0005534	5	0.19	0.868014	galactose binding [GO:0005534]
GO:0006517	10	0.19	0.868014	protein deglycosylation [GO:0006517]
GO:0003356	4	0.19	0.868014	regulation of cilium beat frequency [GO:0003356]
GO:0070996	3	0.19	0.868014	type 1 melanocortin receptor binding [GO:0070996]
GO:0009086	7	0.19	0.868014	methionine biosynthetic process [GO:0009086]
GO:0050431	16	0.19	0.868014	transforming growth factor beta binding [GO:0050431]
GO:0010626	5	0.19	0.868014	negative regulation of Schwann cell proliferation [GO:0010626]
GO:0016671	6	0.19	0.868014	oxidoreductase activity, acting on a sulfur group of donors, disulfide as acceptor [GO:0016671]
GO:0061005	3	0.19	0.868014	cell differentiation involved in kidney development [GO:0061005]
GO:0007199	4	0.19	0.868014	G-protein coupled receptor signaling pathway coupled to cGMP nucleotide second messenger [GO:0007199]
GO:0010632	5	0.19	0.868014	regulation of epithelial cell migration [GO:0010632]
GO:0061689	4	0.19	0.868014	tricellular tight junction [GO:0061689]
GO:0060060	3	0.19	0.868014	post-embryonic retina morphogenesis in camera-type eye [GO:0060060]
GO:0060474	4	0.19	0.868014	positive regulation of flagellated sperm motility involved in capacitation [GO:0060474]
GO:0035054	3	0.19	0.868014	embryonic heart tube anterior/posterior pattern specification [GO:0035054]
GO:1901843	3	0.19	0.868014	positive regulation of high voltage-gated calcium channel activity [GO:1901843]
GO:0089711	6	0.19	0.868014	L-glutamate transmembrane transport [GO:0089711]
GO:0016712	18	0.19	0.868014	oxidoreductase activity, acting on paired donors, with incorporation or reduction of molecular oxygen, reduced flavin or flavoprotein as one donor, and incorporation of one atom of oxygen [GO:0016712]
GO:0022009	4	0.19	0.868014	central nervous system vasculogenesis [GO:0022009]
GO:0030327	3	0.19	0.868014	prenylated protein catabolic process [GO:0030327]
GO:1901380	6	0.19	0.868014	negative regulation of potassium ion transmembrane transport [GO:1901380]
GO:0051464	4	0.19	0.868014	positive regulation of cortisol secretion [GO:0051464]
GO:0010641	3	0.19	0.868014	positive regulation of platelet-derived growth factor receptor signaling pathway [GO:0010641]
GO:0018916	4	0.19	0.868014	nitrobenzene metabolic process [GO:0018916]
GO:2000074	3	0.19	0.868014	regulation of type B pancreatic cell development [GO:2000074]
GO:0035264	102	0.2	0.883772	multicellular organism growth [GO:0035264]
GO:0035050	23	0.2	0.883772	embryonic heart tube development [GO:0035050]
GO:0003094	9	0.2	0.883772	glomerular filtration [GO:0003094]
GO:0060348	52	0.2	0.883772	bone development [GO:0060348]
GO:0017162	9	0.2	0.883772	aryl hydrocarbon receptor binding [GO:0017162]
GO:0045739	29	0.2	0.883772	positive regulation of DNA repair [GO:0045739]
GO:0032211	17	0.2	0.883772	negative regulation of telomere maintenance via telomerase [GO:0032211]
GO:0042692	11	0.2	0.883772	muscle cell differentiation [GO:0042692]
GO:0060322	16	0.2	0.883772	head development [GO:0060322]
GO:0006493	26	0.2	0.883772	protein O-linked glycosylation [GO:0006493]
GO:0060054	6	0.2	0.883772	positive regulation of epithelial cell proliferation involved in wound healing [GO:0060054]
GO:0001222	11	0.2	0.883772	transcription corepressor binding [GO:0001222]
GO:0044325	103	0.2	0.883772	ion channel binding [GO:0044325]
GO:0060173	34	0.2	0.883772	limb development [GO:0060173]
GO:0009116	10	0.2	0.883772	nucleoside metabolic process [GO:0009116]
GO:0042053	9	0.2	0.883772	regulation of dopamine metabolic process [GO:0042053]
GO:0046639	3	0.2	0.883772	negative regulation of alpha-beta T cell differentiation [GO:0046639]
GO:0090084	7	0.2	0.883772	negative regulation of inclusion body assembly [GO:0090084]
GO:0006390	8	0.2	0.883772	transcription from mitochondrial promoter [GO:0006390]
GO:0003828	5	0.2	0.883772	alpha-N-acetylneuraminate alpha-2,8-sialyltransferase activity [GO:0003828]
GO:0009826	3	0.2	0.883772	unidimensional cell growth [GO:0009826]
GO:0043596	8	0.2	0.883772	nuclear replication fork [GO:0043596]
GO:0001890	49	0.2	0.883772	placenta development [GO:0001890]
GO:0030172	3	0.2	0.883772	troponin C binding [GO:0030172]
GO:0006405	15	0.2	0.883772	RNA export from nucleus [GO:0006405]
GO:0045947	12	0.2	0.883772	negative regulation of translational initiation [GO:0045947]
GO:0032485	3	0.2	0.883772	regulation of Ral protein signal transduction [GO:0032485]
GO:0004499	9	0.2	0.883772	N,N-dimethylaniline monooxygenase activity [GO:0004499]
GO:0048263	6	0.2	0.883772	determination of dorsal identity [GO:0048263]
GO:0006725	4	0.2	0.883772	cellular aromatic compound metabolic process [GO:0006725]
GO:0034220	26	0.2	0.883772	ion transmembrane transport [GO:0034220]
GO:0030208	3	0.2	0.883772	dermatan sulfate biosynthetic process [GO:0030208]
GO:0061029	15	0.2	0.883772	eyelid development in camera-type eye [GO:0061029]
GO:0003309	6	0.2	0.883772	type B pancreatic cell differentiation [GO:0003309]
GO:0061418	3	0.2	0.883772	regulation of transcription from RNA polymerase II promoter in response to hypoxia [GO:0061418]
GO:0035173	4	0.2	0.883772	histone kinase activity [GO:0035173]
GO:0021610	3	0.2	0.883772	facial nerve morphogenesis [GO:0021610]
GO:0098712	5	0.2	0.883772	L-glutamate import across plasma membrane [GO:0098712]
GO:0061154	5	0.2	0.883772	endothelial tube morphogenesis [GO:0061154]
GO:0034993	6	0.2	0.883772	LINC complex [GO:0034993]
GO:0042093	4	0.2	0.883772	T-helper cell differentiation [GO:0042093]
GO:0006047	5	0.2	0.883772	UDP-N-acetylglucosamine metabolic process [GO:0006047]
GO:0043587	4	0.2	0.883772	tongue morphogenesis [GO:0043587]
GO:0006684	3	0.2	0.883772	sphingomyelin metabolic process [GO:0006684]
GO:2001222	16	0.2	0.883772	regulation of neuron migration [GO:2001222]
GO:0034766	3	0.2	0.883772	negative regulation of ion transmembrane transport [GO:0034766]
GO:0032127	3	0.2	0.883772	dense core granule membrane [GO:0032127]
GO:0016080	3	0.2	0.883772	synaptic vesicle targeting [GO:0016080]
GO:0061084	3	0.2	0.883772	negative regulation of protein refolding [GO:0061084]
GO:0007341	6	0.2	0.883772	penetration of zona pellucida [GO:0007341]
[truncated: 6,905 more rows]
