# Supplementary material for: Loss of Cx43 in Murine Sertoli Cells Leads to Altered Prepubertal Sertoli Cell Maturation and Impairment of the Mitosis-Meiosis Switch
Source: Cells. 2020 Mar 10;9(3):676. doi: 10.3390/cells9030676 (PMC7140672; doi:10.3390/cells9030676)
Supplement: Supplementary file 1 [file cells-09-00676-s001.zip › Table S17_NGS_GSEA_GO_day10_normalized.xlsx]

## Sheet: GSEA_GO_Normalized_t10
GO	GO.setsize	pGO	qGO	description
GO:1990918	3	0	0	double-strand break repair involved in meiotic recombination [GO:1990918]
GO:0048483	3	0	0	autonomic nervous system development [GO:0048483]
GO:0022010	13	0	0	central nervous system myelination [GO:0022010]
GO:0043046	18	0	0	DNA methylation involved in gamete generation [GO:0043046]
GO:0071546	7	0	0	pi-body [GO:0071546]
GO:0007140	24	0	0	male meiotic nuclear division [GO:0007140]
GO:0060964	5	0	0	regulation of gene silencing by miRNA [GO:0060964]
GO:0071547	5	0	0	piP-body [GO:0071547]
GO:1903818	8	0	0	positive regulation of voltage-gated potassium channel activity [GO:1903818]
GO:0051310	12	0	0	metaphase plate congression [GO:0051310]
GO:0007216	10	0	0	G-protein coupled glutamate receptor signaling pathway [GO:0007216]
GO:2001135	4	0	0	regulation of endocytic recycling [GO:2001135]
GO:0060415	6	0	0	muscle tissue morphogenesis [GO:0060415]
GO:0007141	16	0	0	male meiosis I [GO:0007141]
GO:0032386	4	0	0	regulation of intracellular transport [GO:0032386]
GO:0021516	5	0	0	dorsal spinal cord development [GO:0021516]
GO:0021892	4	0	0	cerebral cortex GABAergic interneuron differentiation [GO:0021892]
GO:0000711	4	0	0	meiotic DNA repair synthesis [GO:0000711]
GO:0000795	25	0	0	synaptonemal complex [GO:0000795]
GO:0000800	17	0	0	lateral element [GO:0000800]
GO:0000802	3	0	0	transverse filament [GO:0000802]
GO:0007066	4	0	0	female meiosis sister chromatid cohesion [GO:0007066]
GO:0035092	5	0	0	sperm chromatin condensation [GO:0035092]
GO:0051026	8	0	0	chiasma assembly [GO:0051026]
GO:0036156	6	0	0	inner dynein arm [GO:0036156]
GO:0002551	3	0	0	mast cell chemotaxis [GO:0002551]
GO:0043587	4	0	0	tongue morphogenesis [GO:0043587]
GO:0070401	3	0	0	NADP+ binding [GO:0070401]
GO:0021877	3	0	0	forebrain neuron fate commitment [GO:0021877]
GO:0021879	11	0	0	forebrain neuron differentiation [GO:0021879]
GO:0000801	8	0	0	central element [GO:0000801]
GO:0043697	6	0	0	cell dedifferentiation [GO:0043697]
GO:0032190	3	0	0	acrosin binding [GO:0032190]
GO:0072086	4	0	0	specification of loop of Henle identity [GO:0072086]
GO:0071864	5	0	0	positive regulation of cell proliferation in bone marrow [GO:0071864]
GO:0060060	3	0	0	post-embryonic retina morphogenesis in camera-type eye [GO:0060060]
GO:0016918	8	0	0	retinal binding [GO:0016918]
GO:0034991	5	0	0	nuclear meiotic cohesin complex [GO:0034991]
GO:0048133	4	0	0	male germ-line stem cell asymmetric division [GO:0048133]
GO:0006311	3	0	0	meiotic gene conversion [GO:0006311]
GO:0021912	3	0	0	regulation of transcription from RNA polymerase II promoter involved in spinal cord motor neuron fate specification [GO:0021912]
GO:0021913	4	0	0	regulation of transcription from RNA polymerase II promoter involved in ventral spinal cord interneuron specification [GO:0021913]
GO:2000360	3	0	0	negative regulation of binding of sperm to zona pellucida [GO:2000360]
GO:0098700	3	0	0	neurotransmitter loading into synaptic vesicle [GO:0098700]
GO:0042138	5	0	0	meiotic DNA double-strand break formation [GO:0042138]
GO:1904349	3	0	0	positive regulation of small intestine smooth muscle contraction [GO:1904349]
GO:0045686	3	0	0	negative regulation of glial cell differentiation [GO:0045686]
GO:0034587	15	0.01	1	piRNA metabolic process [GO:0034587]
GO:0000940	9	0.01	1	condensed chromosome outer kinetochore [GO:0000940]
GO:0030284	5	0.01	1	estrogen receptor activity [GO:0030284]
GO:0060750	5	0.01	1	epithelial cell proliferation involved in mammary gland duct elongation [GO:0060750]
GO:0048486	3	0.01	1	parasympathetic nervous system development [GO:0048486]
GO:0051754	4	0.01	1	meiotic sister chromatid cohesion, centromeric [GO:0051754]
GO:0097477	3	0.01	1	lateral motor column neuron migration [GO:0097477]
GO:0032714	4	0.01	1	negative regulation of interleukin-5 production [GO:0032714]
GO:0021544	5	0.01	1	subpallium development [GO:0021544]
GO:0004969	4	0.01	1	histamine receptor activity [GO:0004969]
GO:0047192	3	0.01	1	1-alkylglycerophosphocholine O-acetyltransferase activity [GO:0047192]
GO:0000942	4	0.01	1	condensed nuclear chromosome outer kinetochore [GO:0000942]
GO:0030893	5	0.01	1	meiotic cohesin complex [GO:0030893]
GO:0051586	3	0.01	1	positive regulation of dopamine uptake involved in synaptic transmission [GO:0051586]
GO:0042036	3	0.01	1	negative regulation of cytokine biosynthetic process [GO:0042036]
GO:0021965	3	0.02	1	spinal cord ventral commissure morphogenesis [GO:0021965]
GO:0008574	12	0.02	1	ATP-dependent microtubule motor activity, plus-end-directed [GO:0008574]
GO:0031262	4	0.02	1	Ndc80 complex [GO:0031262]
GO:0098855	3	0.02	1	HCN channel complex [GO:0098855]
GO:0021529	3	0.02	1	spinal cord oligodendrocyte cell differentiation [GO:0021529]
GO:0050883	3	0.02	1	musculoskeletal movement, spinal reflex action [GO:0050883]
GO:0051409	4	0.02	1	response to nitrosative stress [GO:0051409]
GO:0070192	6	0.02	1	chromosome organization involved in meiotic cell cycle [GO:0070192]
GO:0004967	3	0.02	1	glucagon receptor activity [GO:0004967]
GO:0060066	3	0.02	1	oviduct development [GO:0060066]
GO:0034584	4	0.02	1	piRNA binding [GO:0034584]
GO:0030216	68	0.03	1	keratinocyte differentiation [GO:0030216]
GO:0007494	9	0.03	1	midgut development [GO:0007494]
GO:0070365	11	0.03	1	hepatocyte differentiation [GO:0070365]
GO:0009624	3	0.03	1	response to nematode [GO:0009624]
GO:0005222	4	0.03	1	intracellular cAMP activated cation channel activity [GO:0005222]
GO:0060166	3	0.03	1	olfactory pit development [GO:0060166]
GO:0071930	3	0.03	1	negative regulation of transcription involved in G1/S transition of mitotic cell cycle [GO:0071930]
GO:0035881	6	0.03	1	amacrine cell differentiation [GO:0035881]
GO:0060040	8	0.03	1	retinal bipolar neuron differentiation [GO:0060040]
GO:0072049	4	0.03	1	comma-shaped body morphogenesis [GO:0072049]
GO:0051919	4	0.03	1	positive regulation of fibrinolysis [GO:0051919]
GO:0061821	3	0.03	1	telomeric D-loop binding [GO:0061821]
GO:0072053	3	0.03	1	renal inner medulla development [GO:0072053]
GO:0001505	6	0.03	1	regulation of neurotransmitter levels [GO:0001505]
GO:0042738	5	0.03	1	exogenous drug catabolic process [GO:0042738]
GO:0051612	3	0.03	1	negative regulation of serotonin uptake [GO:0051612]
GO:0008502	3	0.03	1	melatonin receptor activity [GO:0008502]
GO:0004022	6	0.04	1	alcohol dehydrogenase (NAD) activity [GO:0004022]
GO:0021889	7	0.04	1	olfactory bulb interneuron differentiation [GO:0021889]
GO:0043186	13	0.04	1	P granule [GO:0043186]
GO:0008066	6	0.04	1	glutamate receptor activity [GO:0008066]
GO:0003358	3	0.04	1	noradrenergic neuron development [GO:0003358]
GO:0021979	4	0.04	1	hypothalamus cell differentiation [GO:0021979]
GO:0006590	6	0.04	1	thyroid hormone generation [GO:0006590]
GO:0021798	7	0.04	1	forebrain dorsal/ventral pattern formation [GO:0021798]
GO:0051969	3	0.04	1	regulation of transmission of nerve impulse [GO:0051969]
GO:1905333	3	0.04	1	regulation of gastric motility [GO:1905333]
GO:0098815	3	0.04	1	modulation of excitatory postsynaptic potential [GO:0098815]
GO:2000381	3	0.04	1	negative regulation of mesoderm development [GO:2000381]
GO:0022850	3	0.04	1	serotonin-gated cation-selective channel activity [GO:0022850]
GO:0021902	7	0.05	1	commitment of neuronal cell to specific neuron type in forebrain [GO:0021902]
GO:2000504	3	0.05	1	positive regulation of blood vessel remodeling [GO:2000504]
GO:0004035	4	0.05	1	alkaline phosphatase activity [GO:0004035]
GO:0007129	30	0.05	1	synapsis [GO:0007129]
GO:0042904	5	0.05	1	9-cis-retinoic acid biosynthetic process [GO:0042904]
GO:0021764	5	0.05	1	amygdala development [GO:0021764]
GO:0002763	3	0.05	1	positive regulation of myeloid leukocyte differentiation [GO:0002763]
GO:1990646	3	0.05	1	cellular response to prolactin [GO:1990646]
GO:0051383	5	0.05	1	kinetochore organization [GO:0051383]
GO:0015252	3	0.05	1	hydrogen ion channel activity [GO:0015252]
GO:0005333	3	0.05	1	norepinephrine transmembrane transporter activity [GO:0005333]
GO:0016445	3	0.05	1	somatic diversification of immunoglobulins [GO:0016445]
GO:0021853	6	0.06	1	cerebral cortex GABAergic interneuron migration [GO:0021853]
GO:0034366	6	0.06	1	spherical high-density lipoprotein particle [GO:0034366]
GO:0070653	3	0.06	1	high-density lipoprotein particle receptor binding [GO:0070653]
GO:0048149	15	0.06	1	behavioral response to ethanol [GO:0048149]
GO:0042573	14	0.06	1	retinoic acid metabolic process [GO:0042573]
GO:0030223	4	0.06	1	neutrophil differentiation [GO:0030223]
GO:0046624	3	0.06	1	sphingolipid transporter activity [GO:0046624]
GO:0015321	4	0.06	1	sodium-dependent phosphate transmembrane transporter activity [GO:0015321]
GO:0015874	3	0.06	1	norepinephrine transport [GO:0015874]
GO:0010310	3	0.06	1	regulation of hydrogen peroxide metabolic process [GO:0010310]
GO:0007130	22	0.07	1	synaptonemal complex assembly [GO:0007130]
GO:0060054	6	0.07	1	positive regulation of epithelial cell proliferation involved in wound healing [GO:0060054]
GO:0003846	4	0.07	1	2-acylglycerol O-acyltransferase activity [GO:0003846]
GO:0090027	4	0.07	1	negative regulation of monocyte chemotaxis [GO:0090027]
GO:0034056	4	0.07	1	estrogen response element binding [GO:0034056]
GO:0035036	3	0.07	1	sperm-egg recognition [GO:0035036]
GO:0004032	6	0.07	1	alditol:NADP+ 1-oxidoreductase activity [GO:0004032]
GO:0044752	3	0.07	1	response to human chorionic gonadotropin [GO:0044752]
GO:0001129	3	0.07	1	RNA polymerase II transcription factor activity, TBP-class protein binding, involved in preinitiation complex assembly [GO:0001129]
GO:0006778	3	0.07	1	porphyrin-containing compound metabolic process [GO:0006778]
GO:1904970	3	0.07	1	brush border assembly [GO:1904970]
GO:0034653	4	0.07	1	retinoic acid catabolic process [GO:0034653]
GO:0007412	3	0.07	1	axon target recognition [GO:0007412]
GO:1904000	3	0.07	1	positive regulation of eating behavior [GO:1904000]
GO:0019628	3	0.07	1	urate catabolic process [GO:0019628]
GO:0045120	13	0.08	1	pronucleus [GO:0045120]
GO:0007196	5	0.08	1	adenylate cyclase-inhibiting G-protein coupled glutamate receptor signaling pathway [GO:0007196]
GO:0001758	8	0.08	1	retinal dehydrogenase activity [GO:0001758]
GO:0006352	14	0.08	1	DNA-templated transcription, initiation [GO:0006352]
GO:0000228	17	0.08	1	nuclear chromosome [GO:0000228]
GO:0034502	6	0.08	1	protein localization to chromosome [GO:0034502]
GO:0021533	4	0.08	1	cell differentiation in hindbrain [GO:0021533]
GO:0021797	5	0.08	1	forebrain anterior/posterior pattern specification [GO:0021797]
GO:0005502	3	0.08	1	11-cis retinal binding [GO:0005502]
GO:0034633	3	0.08	1	retinol transport [GO:0034633]
GO:0034875	6	0.08	1	caffeine oxidase activity [GO:0034875]
GO:0101020	7	0.08	1	estrogen 16-alpha-hydroxylase activity [GO:0101020]
GO:0021527	13	0.09	1	spinal cord association neuron differentiation [GO:0021527]
GO:0048599	11	0.09	1	oocyte development [GO:0048599]
GO:0086080	4	0.09	1	protein binding involved in heterotypic cell-cell adhesion [GO:0086080]
GO:0044314	5	0.09	1	protein K27-linked ubiquitination [GO:0044314]
GO:0001093	4	0.09	1	TFIIB-class transcription factor binding [GO:0001093]
GO:0021530	3	0.09	1	spinal cord oligodendrocyte cell fate specification [GO:0021530]
GO:0051123	12	0.09	1	RNA polymerase II transcriptional preinitiation complex assembly [GO:0051123]
GO:0060012	6	0.09	1	synaptic transmission, glycinergic [GO:0060012]
GO:0043647	3	0.09	1	inositol phosphate metabolic process [GO:0043647]
GO:0021543	3	0.09	1	pallium development [GO:0021543]
GO:2001055	3	0.09	1	positive regulation of mesenchymal cell apoptotic process [GO:2001055]
GO:0007199	4	0.09	1	G-protein coupled receptor signaling pathway coupled to cGMP nucleotide second messenger [GO:0007199]
GO:0043207	3	0.09	1	response to external biotic stimulus [GO:0043207]
GO:0051430	3	0.09	1	corticotropin-releasing hormone receptor 1 binding [GO:0051430]
GO:0046483	3	0.09	1	heterocycle metabolic process [GO:0046483]
GO:0060689	3	0.1	1	cell differentiation involved in salivary gland development [GO:0060689]
GO:1902093	3	0.1	1	positive regulation of flagellated sperm motility [GO:1902093]
GO:0007501	4	0.1	1	mesodermal cell fate specification [GO:0007501]
GO:0005126	6	0.1	1	cytokine receptor binding [GO:0005126]
GO:0005882	74	0.1	1	intermediate filament [GO:0005882]
GO:0003828	5	0.1	1	alpha-N-acetylneuraminate alpha-2,8-sialyltransferase activity [GO:0003828]
GO:0099104	4	0.1	1	potassium channel activator activity [GO:0099104]
GO:0004946	3	0.1	1	bombesin receptor activity [GO:0004946]
GO:2000320	4	0.1	1	negative regulation of T-helper 17 cell differentiation [GO:2000320]
GO:0001674	4	0.1	1	female germ cell nucleus [GO:0001674]
GO:0032788	3	0.1	1	saturated monocarboxylic acid metabolic process [GO:0032788]
GO:0016410	3	0.1	1	N-acyltransferase activity [GO:0016410]
GO:0002072	3	0.1	1	optic cup morphogenesis involved in camera-type eye development [GO:0002072]
GO:0004833	3	0.1	1	tryptophan 2,3-dioxygenase activity [GO:0004833]
GO:0005577	7	0.11	1	fibrinogen complex [GO:0005577]
GO:0004144	4	0.11	1	diacylglycerol O-acyltransferase activity [GO:0004144]
GO:0006333	5	0.11	1	chromatin assembly or disassembly [GO:0006333]
GO:0032651	3	0.11	1	regulation of interleukin-1 beta production [GO:0032651]
GO:0031406	7	0.11	1	carboxylic acid binding [GO:0031406]
GO:0005219	3	0.11	1	ryanodine-sensitive calcium-release channel activity [GO:0005219]
GO:0005436	6	0.11	1	sodium:phosphate symporter activity [GO:0005436]
GO:0072378	5	0.11	1	blood coagulation, fibrin clot formation [GO:0072378]
GO:0060474	4	0.11	1	positive regulation of flagellated sperm motility involved in capacitation [GO:0060474]
GO:0004062	4	0.11	1	aryl sulfotransferase activity [GO:0004062]
GO:0070634	3	0.11	1	transepithelial ammonium transport [GO:0070634]
GO:0002176	3	0.11	1	male germ cell proliferation [GO:0002176]
GO:0046013	3	0.11	1	regulation of T cell homeostatic proliferation [GO:0046013]
GO:0010032	6	0.11	1	meiotic chromosome condensation [GO:0010032]
GO:0021871	5	0.12	1	forebrain regionalization [GO:0021871]
GO:0043160	3	0.12	1	acrosomal lumen [GO:0043160]
GO:0004028	5	0.12	1	3-chloroallyl aldehyde dehydrogenase activity [GO:0004028]
GO:0046602	5	0.12	1	regulation of mitotic centrosome separation [GO:0046602]
GO:0005833	5	0.12	1	hemoglobin complex [GO:0005833]
GO:0035304	3	0.12	1	regulation of protein dephosphorylation [GO:0035304]
GO:0090277	8	0.12	1	positive regulation of peptide hormone secretion [GO:0090277]
GO:0009308	9	0.12	1	amine metabolic process [GO:0009308]
GO:0031503	3	0.12	1	protein complex localization [GO:0031503]
GO:0051900	4	0.12	1	regulation of mitochondrial depolarization [GO:0051900]
GO:0036128	6	0.12	1	CatSper complex [GO:0036128]
GO:0003337	7	0.12	1	mesenchymal to epithelial transition involved in metanephros morphogenesis [GO:0003337]
GO:0060336	3	0.12	1	negative regulation of interferon-gamma-mediated signaling pathway [GO:0060336]
GO:0033685	3	0.13	1	negative regulation of luteinizing hormone secretion [GO:0033685]
GO:0051971	6	0.13	1	positive regulation of transmission of nerve impulse [GO:0051971]
GO:0008608	5	0.13	1	attachment of spindle microtubules to kinetochore [GO:0008608]
GO:0055102	4	0.13	1	lipase inhibitor activity [GO:0055102]
GO:0042585	3	0.13	1	germinal vesicle [GO:0042585]
GO:0015695	8	0.13	1	organic cation transport [GO:0015695]
GO:0060547	4	0.13	1	negative regulation of necrotic cell death [GO:0060547]
GO:0032789	3	0.13	1	unsaturated monocarboxylic acid metabolic process [GO:0032789]
GO:0032713	5	0.13	1	negative regulation of interleukin-4 production [GO:0032713]
GO:0007341	6	0.13	1	penetration of zona pellucida [GO:0007341]
GO:0001591	8	0.13	1	dopamine neurotransmitter receptor activity, coupled via Gi/Go [GO:0001591]
GO:0004605	3	0.13	1	phosphatidate cytidylyltransferase activity [GO:0004605]
GO:0085020	8	0.14	1	protein K6-linked ubiquitination [GO:0085020]
GO:0061436	19	0.14	1	establishment of skin barrier [GO:0061436]
GO:0097209	4	0.14	1	epidermal lamellar body [GO:0097209]
GO:0050996	6	0.14	1	positive regulation of lipid catabolic process [GO:0050996]
GO:0007089	3	0.14	1	traversing start control point of mitotic cell cycle [GO:0007089]
GO:0072676	4	0.14	1	lymphocyte migration [GO:0072676]
GO:0048385	4	0.14	1	regulation of retinoic acid receptor signaling pathway [GO:0048385]
GO:0016056	3	0.14	1	rhodopsin mediated signaling pathway [GO:0016056]
GO:2000312	3	0.14	1	regulation of kainate selective glutamate receptor activity [GO:2000312]
GO:0031424	29	0.15	1	keratinization [GO:0031424]
GO:0006682	4	0.15	1	galactosylceramide biosynthetic process [GO:0006682]
GO:0005412	6	0.15	1	glucose:sodium symporter activity [GO:0005412]
GO:0031639	11	0.15	1	plasminogen activation [GO:0031639]
GO:0007621	4	0.15	1	negative regulation of female receptivity [GO:0007621]
GO:0000125	3	0.15	1	PCAF complex [GO:0000125]
GO:0102991	8	0.15	1	myristoyl-CoA hydrolase activity [GO:0102991]
GO:0008970	4	0.15	1	phosphatidylcholine 1-acylhydrolase activity [GO:0008970]
GO:0008078	4	0.15	1	mesodermal cell migration [GO:0008078]
GO:0051714	3	0.15	1	positive regulation of cytolysis in other organism [GO:0051714]
GO:0060046	14	0.16	1	regulation of acrosome reaction [GO:0060046]
GO:0060840	9	0.16	1	artery development [GO:0060840]
GO:0007290	4	0.16	1	spermatid nucleus elongation [GO:0007290]
GO:0045095	71	0.16	1	keratin filament [GO:0045095]
GO:0021984	8	0.16	1	adenohypophysis development [GO:0021984]
GO:0032133	4	0.16	1	chromosome passenger complex [GO:0032133]
GO:0000778	7	0.16	1	condensed nuclear chromosome kinetochore [GO:0000778]
GO:0070330	28	0.16	1	aromatase activity [GO:0070330]
GO:0006069	4	0.16	1	ethanol oxidation [GO:0006069]
GO:0005009	4	0.16	1	insulin-activated receptor activity [GO:0005009]
GO:0004985	4	0.17	1	opioid receptor activity [GO:0004985]
GO:0008020	8	0.17	1	G-protein coupled photoreceptor activity [GO:0008020]
GO:0003199	4	0.17	1	endocardial cushion to mesenchymal transition involved in heart valve formation [GO:0003199]
GO:0021702	13	0.17	1	cerebellar Purkinje cell differentiation [GO:0021702]
GO:0030280	7	0.17	1	structural constituent of epidermis [GO:0030280]
GO:0008527	10	0.17	1	taste receptor activity [GO:0008527]
GO:0022009	4	0.17	1	central nervous system vasculogenesis [GO:0022009]
GO:0032392	3	0.17	1	DNA geometric change [GO:0032392]
GO:0005198	176	0.18	1	structural molecule activity [GO:0005198]
GO:0001533	45	0.18	1	cornified envelope [GO:0001533]
GO:0048852	3	0.18	1	diencephalon morphogenesis [GO:0048852]
GO:1904751	5	0.18	1	positive regulation of protein localization to nucleolus [GO:1904751]
GO:0035609	4	0.18	1	C-terminal protein deglutamylation [GO:0035609]
GO:0016712	18	0.18	1	oxidoreductase activity, acting on paired donors, with incorporation or reduction of molecular oxygen, reduced flavin or flavoprotein as one donor, and incorporation of one atom of oxygen [GO:0016712]
GO:0008395	28	0.18	1	steroid hydroxylase activity [GO:0008395]
GO:1990423	3	0.18	1	RZZ complex [GO:1990423]
GO:0018149	48	0.19	1	peptide cross-linking [GO:0018149]
GO:0007194	19	0.19	1	negative regulation of adenylate cyclase activity [GO:0007194]
GO:0061370	6	0.19	1	testosterone biosynthetic process [GO:0061370]
GO:1900738	4	0.19	1	positive regulation of phospholipase C-activating G-protein coupled receptor signaling pathway [GO:1900738]
GO:0072221	4	0.19	1	metanephric distal convoluted tubule development [GO:0072221]
GO:1904358	3	0.19	1	positive regulation of telomere maintenance via telomere lengthening [GO:1904358]
GO:0042574	13	0.2	1	retinal metabolic process [GO:0042574]
GO:0030314	7	0.2	1	junctional membrane complex [GO:0030314]
GO:0052695	4	0.2	1	cellular glucuronidation [GO:0052695]
GO:0048525	4	0.2	1	negative regulation of viral process [GO:0048525]
GO:0099583	3	0.2	1	neurotransmitter receptor activity involved in regulation of postsynaptic cytosolic calcium ion concentration [GO:0099583]
GO:0001963	16	0.2	1	synaptic transmission, dopaminergic [GO:0001963]
GO:0001835	6	0.2	1	blastocyst hatching [GO:0001835]
GO:0016321	5	0.2	1	female meiosis chromosome segregation [GO:0016321]
GO:0070873	4	0.2	1	regulation of glycogen metabolic process [GO:0070873]
GO:0007386	4	0.2	1	compartment pattern specification [GO:0007386]
GO:0032053	3	0.2	1	ciliary basal body organization [GO:0032053]
GO:0050951	4	0.21	1	sensory perception of temperature stimulus [GO:0050951]
GO:0035093	10	0.21	1	spermatogenesis, exchange of chromosomal proteins [GO:0035093]
GO:0031018	38	0.21	1	endocrine pancreas development [GO:0031018]
GO:0048664	7	0.21	1	neuron fate determination [GO:0048664]
GO:0016620	7	0.21	1	oxidoreductase activity, acting on the aldehyde or oxo group of donors, NAD or NADP as acceptor [GO:0016620]
GO:0070459	4	0.21	1	prolactin secretion [GO:0070459]
GO:0014061	4	0.21	1	regulation of norepinephrine secretion [GO:0014061]
GO:0010825	4	0.21	1	positive regulation of centrosome duplication [GO:0010825]
GO:0016934	6	0.21	1	extracellular-glycine-gated chloride channel activity [GO:0016934]
GO:2001141	5	0.21	1	regulation of RNA biosynthetic process [GO:2001141]
GO:0009048	6	0.21	1	dosage compensation by inactivation of X chromosome [GO:0009048]
GO:0019218	4	0.21	1	regulation of steroid metabolic process [GO:0019218]
GO:0035067	11	0.21	1	negative regulation of histone acetylation [GO:0035067]
GO:0007144	5	0.21	1	female meiosis I [GO:0007144]
GO:0099601	5	0.21	1	regulation of neurotransmitter receptor activity [GO:0099601]
GO:0070053	3	0.21	1	thrombospondin receptor activity [GO:0070053]
GO:0009253	6	0.22	1	peptidoglycan catabolic process [GO:0009253]
GO:0001741	18	0.22	1	XY body [GO:0001741]
GO:0031133	5	0.22	1	regulation of axon diameter [GO:0031133]
GO:0032100	4	0.22	1	positive regulation of appetite [GO:0032100]
GO:0000796	8	0.22	1	condensin complex [GO:0000796]
GO:0004703	5	0.22	1	G-protein coupled receptor kinase activity [GO:0004703]
GO:0071107	4	0.22	1	response to parathyroid hormone [GO:0071107]
GO:0009056	11	0.22	1	catabolic process [GO:0009056]
GO:0048665	17	0.23	1	neuron fate specification [GO:0048665]
GO:2000820	3	0.23	1	negative regulation of transcription from RNA polymerase II promoter involved in smooth muscle cell differentiation [GO:2000820]
GO:2000987	5	0.23	1	positive regulation of behavioral fear response [GO:2000987]
GO:0002682	6	0.23	1	regulation of immune system process [GO:0002682]
GO:0008504	5	0.23	1	monoamine transmembrane transporter activity [GO:0008504]
GO:0051984	6	0.23	1	positive regulation of chromosome segregation [GO:0051984]
GO:0048562	6	0.23	1	embryonic organ morphogenesis [GO:0048562]
GO:0006270	23	0.24	1	DNA replication initiation [GO:0006270]
GO:0045141	9	0.24	1	meiotic telomere clustering [GO:0045141]
GO:0030414	14	0.24	1	peptidase inhibitor activity [GO:0030414]
GO:0052697	4	0.24	1	xenobiotic glucuronidation [GO:0052697]
GO:0035502	4	0.24	1	metanephric part of ureteric bud development [GO:0035502]
GO:0007198	5	0.25	1	adenylate cyclase-inhibiting serotonin receptor signaling pathway [GO:0007198]
GO:0035878	6	0.25	1	nail development [GO:0035878]
GO:0070531	5	0.26	1	BRCA1-A complex [GO:0070531]
GO:0005179	86	0.26	1	hormone activity [GO:0005179]
GO:0052696	4	0.26	1	flavonoid glucuronidation [GO:0052696]
GO:0007586	23	0.26	1	digestion [GO:0007586]
GO:0043266	9	0.26	1	regulation of potassium ion transport [GO:0043266]
GO:0051546	5	0.26	1	keratinocyte migration [GO:0051546]
GO:2001222	16	0.26	1	regulation of neuron migration [GO:2001222]
GO:0010694	5	0.26	1	positive regulation of alkaline phosphatase activity [GO:0010694]
GO:0031298	6	0.26	1	replication fork protection complex [GO:0031298]
GO:0006071	11	0.27	1	glycerol metabolic process [GO:0006071]
GO:0021884	8	0.27	1	forebrain neuron development [GO:0021884]
GO:0021517	7	0.27	1	ventral spinal cord development [GO:0021517]
GO:0003416	5	0.27	1	endochondral bone growth [GO:0003416]
GO:0051970	4	0.27	1	negative regulation of transmission of nerve impulse [GO:0051970]
GO:0045834	5	0.27	1	positive regulation of lipid metabolic process [GO:0045834]
GO:1900004	11	0.27	1	negative regulation of serine-type endopeptidase activity [GO:1900004]
GO:0002064	10	0.28	1	epithelial cell development [GO:0002064]
GO:0006108	6	0.28	1	malate metabolic process [GO:0006108]
GO:0060594	3	0.28	1	mammary gland specification [GO:0060594]
GO:0046599	7	0.28	1	regulation of centriole replication [GO:0046599]
GO:0051151	7	0.28	1	negative regulation of smooth muscle cell differentiation [GO:0051151]
GO:0031731	3	0.29	1	CCR6 chemokine receptor binding [GO:0031731]
GO:0000212	7	0.29	1	meiotic spindle organization [GO:0000212]
GO:0017171	4	0.29	1	serine hydrolase activity [GO:0017171]
GO:0048743	9	0.3	1	positive regulation of skeletal muscle fiber development [GO:0048743]
GO:0003406	6	0.3	1	retinal pigment epithelium development [GO:0003406]
GO:0072711	7	0.3	1	cellular response to hydroxyurea [GO:0072711]
GO:0035811	6	0.3	1	negative regulation of urine volume [GO:0035811]
GO:0050672	6	0.3	1	negative regulation of lymphocyte proliferation [GO:0050672]
GO:0035240	13	0.3	1	dopamine binding [GO:0035240]
GO:0051180	3	0.3	1	vitamin transport [GO:0051180]
GO:0071286	5	0.31	1	cellular response to magnesium ion [GO:0071286]
GO:0007127	5	0.31	1	meiosis I [GO:0007127]
GO:0008900	3	0.31	1	hydrogen:potassium-exchanging ATPase activity [GO:0008900]
GO:0061074	3	0.31	1	regulation of neural retina development [GO:0061074]
GO:0030070	3	0.31	1	insulin processing [GO:0030070]
GO:0045236	8	0.31	1	CXCR chemokine receptor binding [GO:0045236]
GO:0030718	5	0.32	1	germ-line stem cell population maintenance [GO:0030718]
GO:0007635	5	0.32	1	chemosensory behavior [GO:0007635]
GO:0007292	7	0.32	1	female gamete generation [GO:0007292]
GO:1903026	6	0.32	1	negative regulation of RNA polymerase II regulatory region sequence-specific DNA binding [GO:1903026]
GO:0033504	4	0.32	1	floor plate development [GO:0033504]
GO:0007207	5	0.32	1	phospholipase C-activating G-protein coupled acetylcholine receptor signaling pathway [GO:0007207]
GO:0060124	7	0.32	1	positive regulation of growth hormone secretion [GO:0060124]
GO:0035375	3	0.32	1	zymogen binding [GO:0035375]
GO:0016998	13	0.33	1	cell wall macromolecule catabolic process [GO:0016998]
GO:0031577	3	0.33	1	spindle checkpoint [GO:0031577]
GO:0001833	14	0.33	1	inner cell mass cell proliferation [GO:0001833]
GO:0042730	15	0.33	1	fibrinolysis [GO:0042730]
GO:0001159	3	0.33	1	core promoter proximal region DNA binding [GO:0001159]
GO:0004994	5	0.33	1	somatostatin receptor activity [GO:0004994]
GO:0003300	8	0.34	1	cardiac muscle hypertrophy [GO:0003300]
GO:0004303	10	0.34	1	estradiol 17-beta-dehydrogenase activity [GO:0004303]
GO:0048633	4	0.34	1	positive regulation of skeletal muscle tissue growth [GO:0048633]
GO:0060713	4	0.34	1	labyrinthine layer morphogenesis [GO:0060713]
GO:0008199	10	0.34	1	ferric iron binding [GO:0008199]
GO:0018002	3	0.34	1	N-terminal peptidyl-glutamic acid acetylation [GO:0018002]
GO:0008188	13	0.35	1	neuropeptide receptor activity [GO:0008188]
GO:0003796	13	0.35	1	lysozyme activity [GO:0003796]
GO:0015020	20	0.35	1	glucuronosyltransferase activity [GO:0015020]
GO:0032814	3	0.35	1	regulation of natural killer cell activation [GO:0032814]
GO:0004500	3	0.35	1	dopamine beta-monooxygenase activity [GO:0004500]
GO:0060287	6	0.35	1	epithelial cilium movement involved in determination of left/right asymmetry [GO:0060287]
GO:0010737	9	0.35	1	protein kinase A signaling [GO:0010737]
GO:1903779	5	0.35	1	regulation of cardiac conduction [GO:1903779]
GO:0006978	9	0.35	1	DNA damage response, signal transduction by p53 class mediator resulting in transcription of p21 class mediator [GO:0006978]
GO:0070495	3	0.35	1	negative regulation of thrombin-activated receptor signaling pathway [GO:0070495]
GO:0070175	3	0.35	1	positive regulation of enamel mineralization [GO:0070175]
GO:0001976	3	0.35	1	neurological system process involved in regulation of systemic arterial blood pressure [GO:0001976]
GO:0035686	14	0.36	1	sperm fibrous sheath [GO:0035686]
GO:0008024	7	0.36	1	cyclin/CDK positive transcription elongation factor complex [GO:0008024]
GO:0001580	35	0.36	1	detection of chemical stimulus involved in sensory perception of bitter taste [GO:0001580]
GO:0035404	3	0.36	1	histone-serine phosphorylation [GO:0035404]
GO:0046883	6	0.36	1	regulation of hormone secretion [GO:0046883]
GO:0098993	3	0.36	1	anchored component of synaptic vesicle membrane [GO:0098993]
GO:0017198	3	0.36	1	N-terminal peptidyl-serine acetylation [GO:0017198]
GO:0099512	3	0.36	1	supramolecular fiber [GO:0099512]
GO:0010587	4	0.37	1	miRNA catabolic process [GO:0010587]
GO:1903899	4	0.37	1	positive regulation of PERK-mediated unfolded protein response [GO:1903899]
GO:0045472	4	0.37	1	response to ether [GO:0045472]
GO:0032310	3	0.37	1	prostaglandin secretion [GO:0032310]
GO:0048639	6	0.37	1	positive regulation of developmental growth [GO:0048639]
GO:0071156	4	0.37	1	regulation of cell cycle arrest [GO:0071156]
GO:1990190	3	0.37	1	peptide-glutamate-N-acetyltransferase activity [GO:1990190]
GO:0047874	4	0.37	1	dolichyldiphosphatase activity [GO:0047874]
GO:0034395	3	0.38	1	regulation of transcription from RNA polymerase II promoter in response to iron [GO:0034395]
GO:0002367	3	0.38	1	cytokine production involved in immune response [GO:0002367]
GO:0060192	3	0.38	1	negative regulation of lipase activity [GO:0060192]
GO:0003309	6	0.38	1	type B pancreatic cell differentiation [GO:0003309]
GO:0005243	7	0.38	1	gap junction channel activity [GO:0005243]
GO:0035511	4	0.38	1	oxidative DNA demethylation [GO:0035511]
GO:1905098	3	0.38	1	negative regulation of guanyl-nucleotide exchange factor activity [GO:1905098]
GO:0002930	3	0.38	1	trabecular meshwork development [GO:0002930]
GO:0008392	22	0.38	1	arachidonic acid epoxygenase activity [GO:0008392]
GO:0036094	8	0.38	1	small molecule binding [GO:0036094]
GO:0030345	3	0.38	1	structural constituent of tooth enamel [GO:0030345]
GO:0016811	12	0.39	1	hydrolase activity, acting on carbon-nitrogen (but not peptide) bonds, in linear amides [GO:0016811]
GO:0060559	3	0.39	1	positive regulation of calcidiol 1-monooxygenase activity [GO:0060559]
GO:0030263	5	0.39	1	apoptotic chromosome condensation [GO:0030263]
GO:0019841	12	0.39	1	retinol binding [GO:0019841]
GO:0006700	3	0.39	1	C21-steroid hormone biosynthetic process [GO:0006700]
GO:0043218	3	0.39	1	compact myelin [GO:0043218]
GO:0014051	4	0.39	1	gamma-aminobutyric acid secretion [GO:0014051]
GO:0004935	3	0.39	1	adrenergic receptor activity [GO:0004935]
GO:0004993	24	0.4	1	G-protein coupled serotonin receptor activity [GO:0004993]
GO:0010513	4	0.4	1	positive regulation of phosphatidylinositol biosynthetic process [GO:0010513]
GO:0007442	4	0.4	1	hindgut morphogenesis [GO:0007442]
GO:0018158	3	0.4	1	protein oxidation [GO:0018158]
GO:0034190	3	0.4	1	apolipoprotein receptor binding [GO:0034190]
GO:0010804	13	0.4	1	negative regulation of tumor necrosis factor-mediated signaling pathway [GO:0010804]
GO:0072179	3	0.4	1	nephric duct formation [GO:0072179]
GO:0047184	6	0.4	1	1-acylglycerophosphocholine O-acyltransferase activity [GO:0047184]
GO:0007195	10	0.4	1	adenylate cyclase-inhibiting dopamine receptor signaling pathway [GO:0007195]
GO:0009642	5	0.4	1	response to light intensity [GO:0009642]
GO:0005332	4	0.4	1	gamma-aminobutyric acid:sodium symporter activity [GO:0005332]
GO:0030917	5	0.41	1	midbrain-hindbrain boundary development [GO:0030917]
GO:0021775	3	0.41	1	smoothened signaling pathway involved in ventral spinal cord interneuron specification [GO:0021775]
GO:0033391	14	0.41	1	chromatoid body [GO:0033391]
GO:0042663	3	0.41	1	regulation of endodermal cell fate specification [GO:0042663]
GO:0012510	3	0.41	1	trans-Golgi network transport vesicle membrane [GO:0012510]
GO:0005344	8	0.41	1	oxygen transporter activity [GO:0005344]
GO:0033153	5	0.41	1	T cell receptor V(D)J recombination [GO:0033153]
GO:0004802	3	0.41	1	transketolase activity [GO:0004802]
GO:0001545	3	0.41	1	primary ovarian follicle growth [GO:0001545]
GO:0046951	3	0.41	1	ketone body biosynthetic process [GO:0046951]
GO:0061743	5	0.42	1	motor learning [GO:0061743]
GO:0042100	28	0.42	1	B cell proliferation [GO:0042100]
GO:0001594	11	0.42	1	trace-amine receptor activity [GO:0001594]
GO:0021895	12	0.42	1	cerebral cortex neuron differentiation [GO:0021895]
GO:0043009	4	0.42	1	chordate embryonic development [GO:0043009]
GO:0097451	3	0.42	1	glial limiting end-foot [GO:0097451]
GO:0060157	4	0.42	1	urinary bladder development [GO:0060157]
GO:0015722	3	0.42	1	canalicular bile acid transport [GO:0015722]
GO:0097598	3	0.42	1	sperm cytoplasmic droplet [GO:0097598]
GO:0060585	3	0.42	1	positive regulation of prostaglandin-endoperoxide synthase activity [GO:0060585]
GO:0070093	3	0.42	1	negative regulation of glucagon secretion [GO:0070093]
GO:0031433	6	0.42	1	telethonin binding [GO:0031433]
GO:0007210	4	0.43	1	serotonin receptor signaling pathway [GO:0007210]
GO:0021776	3	0.43	1	smoothened signaling pathway involved in spinal cord motor neuron cell fate specification [GO:0021776]
GO:0022029	5	0.43	1	telencephalon cell migration [GO:0022029]
GO:0021953	12	0.43	1	central nervous system neuron differentiation [GO:0021953]
GO:0001523	17	0.43	1	retinoid metabolic process [GO:0001523]
GO:0015272	4	0.43	1	ATP-activated inward rectifier potassium channel activity [GO:0015272]
GO:0034121	5	0.43	1	regulation of toll-like receptor signaling pathway [GO:0034121]
GO:0051252	3	0.43	1	regulation of RNA metabolic process [GO:0051252]
GO:0031493	3	0.43	1	nucleosomal histone binding [GO:0031493]
GO:0047023	4	0.43	1	androsterone dehydrogenase activity [GO:0047023]
GO:0031344	3	0.43	1	regulation of cell projection organization [GO:0031344]
GO:0021562	3	0.43	1	vestibulocochlear nerve development [GO:0021562]
GO:0060084	3	0.43	1	synaptic transmission involved in micturition [GO:0060084]
GO:0086048	3	0.43	1	membrane depolarization during bundle of His cell action potential [GO:0086048]
GO:0050294	4	0.43	1	steroid sulfotransferase activity [GO:0050294]
GO:0000786	47	0.44	1	nucleosome [GO:0000786]
GO:0060168	3	0.44	1	positive regulation of adenosine receptor signaling pathway [GO:0060168]
GO:0072687	8	0.44	1	meiotic spindle [GO:0072687]
GO:0044615	6	0.44	1	nuclear pore nuclear basket [GO:0044615]
GO:0000988	3	0.44	1	transcription factor activity, protein binding [GO:0000988]
GO:0035939	3	0.44	1	microsatellite binding [GO:0035939]
GO:1990726	5	0.44	1	Lsm1-7-Pat1 complex [GO:1990726]
GO:0060579	3	0.44	1	ventral spinal cord interneuron fate commitment [GO:0060579]
GO:0072050	5	0.44	1	S-shaped body morphogenesis [GO:0072050]
GO:0004966	6	0.44	1	galanin receptor activity [GO:0004966]
GO:0070110	3	0.44	1	ciliary neurotrophic factor receptor complex [GO:0070110]
GO:0021536	3	0.44	1	diencephalon development [GO:0021536]
GO:1902109	3	0.44	1	negative regulation of mitochondrial membrane permeability involved in apoptotic process [GO:1902109]
GO:0080130	3	0.44	1	L-phenylalanine:2-oxoglutarate aminotransferase activity [GO:0080130]
GO:0021885	3	0.44	1	forebrain cell migration [GO:0021885]
GO:0070741	3	0.44	1	response to interleukin-6 [GO:0070741]
GO:0051575	4	0.45	1	5'-deoxyribose-5-phosphate lyase activity [GO:0051575]
GO:0014854	3	0.45	1	response to inactivity [GO:0014854]
GO:0060290	6	0.45	1	transdifferentiation [GO:0060290]
GO:0006589	3	0.45	1	octopamine biosynthetic process [GO:0006589]
GO:0015101	5	0.45	1	organic cation transmembrane transporter activity [GO:0015101]
GO:0021801	3	0.45	1	cerebral cortex radial glia guided migration [GO:0021801]
GO:0043196	10	0.45	1	varicosity [GO:0043196]
GO:0051431	4	0.45	1	corticotropin-releasing hormone receptor 2 binding [GO:0051431]
GO:0007197	5	0.45	1	adenylate cyclase-inhibiting G-protein coupled acetylcholine receptor signaling pathway [GO:0007197]
GO:0016907	5	0.45	1	G-protein coupled acetylcholine receptor activity [GO:0016907]
GO:0032827	4	0.45	1	negative regulation of natural killer cell differentiation involved in immune response [GO:0032827]
GO:0033563	4	0.45	1	dorsal/ventral axon guidance [GO:0033563]
GO:0019373	21	0.45	1	epoxygenase P450 pathway [GO:0019373]
GO:0004938	3	0.45	1	alpha2-adrenergic receptor activity [GO:0004938]
GO:0002377	51	0.46	1	immunoglobulin production [GO:0002377]
GO:0048477	32	0.46	1	oogenesis [GO:0048477]
GO:0071866	3	0.46	1	negative regulation of apoptotic process in bone marrow [GO:0071866]
GO:0043515	5	0.46	1	kinetochore binding [GO:0043515]
GO:1990167	3	0.46	1	protein K27-linked deubiquitination [GO:1990167]
GO:1904659	7	0.46	1	glucose transmembrane transport [GO:1904659]
GO:0030388	7	0.46	1	fructose 1,6-bisphosphate metabolic process [GO:0030388]
GO:0045687	4	0.46	1	positive regulation of glial cell differentiation [GO:0045687]
GO:0086053	3	0.46	1	AV node cell to bundle of His cell communication by electrical coupling [GO:0086053]
GO:0007091	5	0.46	1	metaphase/anaphase transition of mitotic cell cycle [GO:0007091]
GO:0015111	3	0.46	1	iodide transmembrane transporter activity [GO:0015111]
GO:0061072	7	0.46	1	iris morphogenesis [GO:0061072]
GO:0000730	4	0.46	1	DNA recombinase assembly [GO:0000730]
GO:0010817	4	0.46	1	regulation of hormone levels [GO:0010817]
GO:0002803	3	0.46	1	positive regulation of antibacterial peptide production [GO:0002803]
GO:0004024	3	0.46	1	alcohol dehydrogenase activity, zinc-dependent [GO:0004024]
GO:0043567	6	0.47	1	regulation of insulin-like growth factor receptor signaling pathway [GO:0043567]
GO:0048630	3	0.47	1	skeletal muscle tissue growth [GO:0048630]
GO:0010243	12	0.47	1	response to organonitrogen compound [GO:0010243]
GO:0046959	4	0.47	1	habituation [GO:0046959]
GO:0015889	4	0.47	1	cobalamin transport [GO:0015889]
GO:0050801	5	0.47	1	ion homeostasis [GO:0050801]
GO:0034363	4	0.47	1	intermediate-density lipoprotein particle [GO:0034363]
GO:0005277	3	0.47	1	acetylcholine transmembrane transporter activity [GO:0005277]
GO:0050810	6	0.47	1	regulation of steroid biosynthetic process [GO:0050810]
GO:0000320	3	0.47	1	re-entry into mitotic cell cycle [GO:0000320]
GO:0097237	5	0.47	1	cellular response to toxic substance [GO:0097237]
GO:0051106	4	0.47	1	positive regulation of DNA ligation [GO:0051106]
GO:0048663	31	0.48	1	neuron fate commitment [GO:0048663]
GO:0042284	3	0.48	1	sphingolipid delta-4 desaturase activity [GO:0042284]
GO:0061615	5	0.48	1	glycolytic process through fructose-6-phosphate [GO:0061615]
GO:1900746	4	0.48	1	regulation of vascular endothelial growth factor signaling pathway [GO:1900746]
GO:0001940	6	0.48	1	male pronucleus [GO:0001940]
GO:0006684	3	0.48	1	sphingomyelin metabolic process [GO:0006684]
GO:1903553	4	0.48	1	positive regulation of extracellular exosome assembly [GO:1903553]
GO:0002430	6	0.48	1	complement receptor mediated signaling pathway [GO:0002430]
GO:0043541	3	0.48	1	UDP-N-acetylglucosamine transferase complex [GO:0043541]
GO:0016651	4	0.48	1	oxidoreductase activity, acting on NAD(P)H [GO:0016651]
GO:0004982	5	0.48	1	N-formyl peptide receptor activity [GO:0004982]
GO:0043229	3	0.48	1	intracellular organelle [GO:0043229]
GO:0008401	3	0.48	1	retinoic acid 4-hydroxylase activity [GO:0008401]
GO:0000799	3	0.48	1	nuclear condensin complex [GO:0000799]
GO:0006710	3	0.48	1	androgen catabolic process [GO:0006710]
GO:0008628	3	0.49	1	hormone-mediated apoptotic signaling pathway [GO:0008628]
GO:0051445	3	0.49	1	regulation of meiotic cell cycle [GO:0051445]
GO:0043487	4	0.49	1	regulation of RNA stability [GO:0043487]
GO:0051795	3	0.49	1	positive regulation of timing of catagen [GO:0051795]
GO:0047035	5	0.49	1	testosterone dehydrogenase (NAD+) activity [GO:0047035]
GO:0001642	4	0.49	1	group III metabotropic glutamate receptor activity [GO:0001642]
GO:0018479	3	0.49	1	benzaldehyde dehydrogenase (NAD+) activity [GO:0018479]
GO:0071453	3	0.49	1	cellular response to oxygen levels [GO:0071453]
GO:0086077	3	0.49	1	gap junction channel activity involved in AV node cell-bundle of His cell electrical coupling [GO:0086077]
GO:0021759	3	0.49	1	globus pallidus development [GO:0021759]
GO:2000628	3	0.49	1	regulation of miRNA metabolic process [GO:2000628]
GO:0015143	8	0.49	1	urate transmembrane transporter activity [GO:0015143]
GO:0047696	3	0.49	1	beta-adrenergic receptor kinase activity [GO:0047696]
GO:1990086	4	0.49	1	lens fiber cell apoptotic process [GO:1990086]
GO:0032411	5	0.5	1	positive regulation of transporter activity [GO:0032411]
GO:0060460	3	0.5	1	left lung morphogenesis [GO:0060460]
GO:1901386	14	0.5	1	negative regulation of voltage-gated calcium channel activity [GO:1901386]
GO:0035519	5	0.5	1	protein K29-linked ubiquitination [GO:0035519]
GO:0043951	7	0.5	1	negative regulation of cAMP-mediated signaling [GO:0043951]
GO:0018298	11	0.5	1	protein-chromophore linkage [GO:0018298]
GO:0090310	3	0.5	1	negative regulation of methylation-dependent chromatin silencing [GO:0090310]
GO:0022037	4	0.5	1	metencephalon development [GO:0022037]
GO:0045143	5	0.5	1	homologous chromosome segregation [GO:0045143]
GO:0016422	3	0.5	1	mRNA (2'-O-methyladenosine-N6-)-methyltransferase activity [GO:0016422]
GO:0003211	5	0.5	1	cardiac ventricle formation [GO:0003211]
GO:0060486	3	0.5	1	Clara cell differentiation [GO:0060486]
GO:0015872	6	0.5	1	dopamine transport [GO:0015872]
GO:0004897	3	0.5	1	ciliary neurotrophic factor receptor activity [GO:0004897]
GO:0021553	3	0.5	1	olfactory nerve development [GO:0021553]
GO:1902523	3	0.5	1	positive regulation of protein K63-linked ubiquitination [GO:1902523]
GO:0016015	3	0.5	1	morphogen activity [GO:0016015]
GO:0015018	3	0.51	1	galactosylgalactosylxylosylprotein 3-beta-glucuronosyltransferase activity [GO:0015018]
GO:0030902	23	0.51	1	hindbrain development [GO:0030902]
GO:0043159	4	0.51	1	acrosomal matrix [GO:0043159]
GO:0033026	3	0.51	1	negative regulation of mast cell apoptotic process [GO:0033026]
GO:0008202	17	0.51	1	steroid metabolic process [GO:0008202]
GO:0060745	3	0.51	1	mammary gland branching involved in pregnancy [GO:0060745]
GO:0070141	4	0.51	1	response to UV-A [GO:0070141]
GO:0045925	4	0.51	1	positive regulation of female receptivity [GO:0045925]
GO:0016331	14	0.51	1	morphogenesis of embryonic epithelium [GO:0016331]
GO:0000403	6	0.51	1	Y-form DNA binding [GO:0000403]
GO:0071314	4	0.51	1	cellular response to cocaine [GO:0071314]
GO:0021978	8	0.51	1	telencephalon regionalization [GO:0021978]
GO:0042278	4	0.51	1	purine nucleoside metabolic process [GO:0042278]
GO:0050252	3	0.51	1	retinol O-fatty-acyltransferase activity [GO:0050252]
GO:0048496	3	0.51	1	maintenance of animal organ identity [GO:0048496]
GO:0045653	4	0.51	1	negative regulation of megakaryocyte differentiation [GO:0045653]
GO:0032138	3	0.51	1	single base insertion or deletion binding [GO:0032138]
GO:0051464	4	0.51	1	positive regulation of cortisol secretion [GO:0051464]
GO:0002188	4	0.51	1	translation reinitiation [GO:0002188]
GO:0002331	3	0.51	1	pre-B cell allelic exclusion [GO:0002331]
GO:0001669	102	0.52	1	acrosomal vesicle [GO:0001669]
GO:0071377	6	0.52	1	cellular response to glucagon stimulus [GO:0071377]
GO:0001731	8	0.52	1	formation of translation preinitiation complex [GO:0001731]
GO:0003872	3	0.52	1	6-phosphofructokinase activity [GO:0003872]
GO:0032849	3	0.52	1	positive regulation of cellular pH reduction [GO:0032849]
GO:0031314	5	0.52	1	extrinsic component of mitochondrial inner membrane [GO:0031314]
GO:0032098	8	0.52	1	regulation of appetite [GO:0032098]
GO:0030250	3	0.52	1	guanylate cyclase activator activity [GO:0030250]
GO:0004033	7	0.52	1	aldo-keto reductase (NADP) activity [GO:0004033]
GO:0060364	3	0.52	1	frontal suture morphogenesis [GO:0060364]
GO:0018216	3	0.52	1	peptidyl-arginine methylation [GO:0018216]
GO:0046605	3	0.52	1	regulation of centrosome cycle [GO:0046605]
GO:0044613	4	0.52	1	nuclear pore central transport channel [GO:0044613]
GO:0051823	6	0.52	1	regulation of synapse structural plasticity [GO:0051823]
GO:1903507	3	0.53	1	negative regulation of nucleic acid-templated transcription [GO:1903507]
GO:0001831	3	0.53	1	trophectodermal cellular morphogenesis [GO:0001831]
GO:0015711	11	0.53	1	organic anion transport [GO:0015711]
GO:0014050	4	0.53	1	negative regulation of glutamate secretion [GO:0014050]
GO:0000444	4	0.53	1	MIS12/MIND type complex [GO:0000444]
GO:0060571	4	0.53	1	morphogenesis of an epithelial fold [GO:0060571]
GO:0061205	4	0.53	1	paramesonephric duct development [GO:0061205]
GO:0072207	3	0.53	1	metanephric epithelium development [GO:0072207]
GO:0005896	3	0.53	1	interleukin-6 receptor complex [GO:0005896]
GO:0007171	4	0.53	1	activation of transmembrane receptor protein tyrosine kinase activity [GO:0007171]
GO:0000727	5	0.53	1	double-strand break repair via break-induced replication [GO:0000727]
GO:0004104	3	0.53	1	cholinesterase activity [GO:0004104]
GO:0072300	3	0.53	1	positive regulation of metanephric glomerulus development [GO:0072300]
GO:0072562	152	0.54	1	blood microparticle [GO:0072562]
GO:0036151	3	0.54	1	phosphatidylcholine acyl-chain remodeling [GO:0036151]
GO:0004875	7	0.54	1	complement receptor activity [GO:0004875]
GO:0060903	4	0.54	1	positive regulation of meiosis I [GO:0060903]
GO:2001212	3	0.54	1	regulation of vasculogenesis [GO:2001212]
GO:1990254	6	0.54	1	keratin filament binding [GO:1990254]
GO:0005945	3	0.54	1	6-phosphofructokinase complex [GO:0005945]
GO:0010956	3	0.54	1	negative regulation of calcidiol 1-monooxygenase activity [GO:0010956]
GO:0061005	3	0.54	1	cell differentiation involved in kidney development [GO:0061005]
GO:0032119	3	0.54	1	sequestering of zinc ion [GO:0032119]
GO:0043138	5	0.54	1	3'-5' DNA helicase activity [GO:0043138]
GO:0034776	3	0.54	1	response to histamine [GO:0034776]
GO:2001200	3	0.54	1	positive regulation of dendritic cell differentiation [GO:2001200]
GO:0036414	5	0.54	1	histone citrullination [GO:0036414]
GO:0050955	3	0.55	1	thermoception [GO:0050955]
GO:0019432	11	0.55	1	triglyceride biosynthetic process [GO:0019432]
GO:0051963	8	0.55	1	regulation of synapse assembly [GO:0051963]
GO:0008499	5	0.55	1	UDP-galactose:beta-N-acetylglucosamine beta-1,3-galactosyltransferase activity [GO:0008499]
GO:0060452	7	0.55	1	positive regulation of cardiac muscle contraction [GO:0060452]
GO:0018206	4	0.55	1	peptidyl-methionine modification [GO:0018206]
GO:0001547	3	0.55	1	antral ovarian follicle growth [GO:0001547]
GO:0051128	3	0.55	1	regulation of cellular component organization [GO:0051128]
GO:0007000	4	0.55	1	nucleolus organization [GO:0007000]
GO:1904354	5	0.55	1	negative regulation of telomere capping [GO:1904354]
GO:0000137	6	0.55	1	Golgi cis cisterna [GO:0000137]
GO:0007100	4	0.55	1	mitotic centrosome separation [GO:0007100]
GO:0007603	4	0.55	1	phototransduction, visible light [GO:0007603]
GO:0072164	5	0.55	1	mesonephric tubule development [GO:0072164]
GO:0060743	4	0.55	1	epithelial cell maturation involved in prostate gland development [GO:0060743]
GO:2000273	3	0.55	1	positive regulation of receptor activity [GO:2000273]
GO:0002068	3	0.55	1	glandular epithelial cell development [GO:0002068]
GO:0007342	11	0.55	1	fusion of sperm to egg plasma membrane [GO:0007342]
GO:0032308	5	0.55	1	positive regulation of prostaglandin secretion [GO:0032308]
GO:0009912	3	0.55	1	auditory receptor cell fate commitment [GO:0009912]
GO:0007589	3	0.55	1	body fluid secretion [GO:0007589]
GO:0008379	6	0.55	1	thioredoxin peroxidase activity [GO:0008379]
GO:0003350	3	0.55	1	pulmonary myocardium development [GO:0003350]
GO:0016019	4	0.55	1	peptidoglycan receptor activity [GO:0016019]
GO:0035276	3	0.55	1	ethanol binding [GO:0035276]
GO:0051250	3	0.55	1	negative regulation of lymphocyte activation [GO:0051250]
GO:0061303	7	0.56	1	cornea development in camera-type eye [GO:0061303]
GO:0010523	3	0.56	1	negative regulation of calcium ion transport into cytosol [GO:0010523]
GO:0071205	5	0.56	1	protein localization to juxtaparanode region of axon [GO:0071205]
GO:0045741	8	0.56	1	positive regulation of epidermal growth factor-activated receptor activity [GO:0045741]
GO:0090383	5	0.56	1	phagosome acidification [GO:0090383]
GO:0001709	17	0.56	1	cell fate determination [GO:0001709]
GO:0060160	3	0.56	1	negative regulation of dopamine receptor signaling pathway [GO:0060160]
GO:0051345	4	0.56	1	positive regulation of hydrolase activity [GO:0051345]
GO:0031536	6	0.56	1	positive regulation of exit from mitosis [GO:0031536]
GO:0042159	4	0.56	1	lipoprotein catabolic process [GO:0042159]
GO:0004514	3	0.56	1	nicotinate-nucleotide diphosphorylase (carboxylating) activity [GO:0004514]
GO:1990430	4	0.56	1	extracellular matrix protein binding [GO:1990430]
GO:0035256	3	0.56	1	G-protein coupled glutamate receptor binding [GO:0035256]
GO:0021524	3	0.56	1	visceral motor neuron differentiation [GO:0021524]
GO:0071922	4	0.56	1	regulation of cohesin loading [GO:0071922]
GO:0046974	6	0.56	1	histone methyltransferase activity (H3-K9 specific) [GO:0046974]
GO:0032286	4	0.56	1	central nervous system myelin maintenance [GO:0032286]
GO:1900452	3	0.56	1	regulation of long term synaptic depression [GO:1900452]
GO:0097149	3	0.56	1	centralspindlin complex [GO:0097149]
GO:0008745	4	0.56	1	N-acetylmuramoyl-L-alanine amidase activity [GO:0008745]
GO:0044117	4	0.56	1	growth of symbiont in host [GO:0044117]
GO:0033265	3	0.56	1	choline binding [GO:0033265]
GO:0033092	3	0.56	1	positive regulation of immature T cell proliferation in thymus [GO:0033092]
GO:0008282	4	0.56	1	ATP-sensitive potassium channel complex [GO:0008282]
GO:0038100	4	0.57	1	nodal binding [GO:0038100]
GO:0022602	4	0.57	1	ovulation cycle process [GO:0022602]
GO:0030594	23	0.57	1	neurotransmitter receptor activity [GO:0030594]
GO:0022848	16	0.57	1	acetylcholine-gated cation-selective channel activity [GO:0022848]
GO:0009931	7	0.57	1	calcium-dependent protein serine/threonine kinase activity [GO:0009931]
GO:0045110	6	0.57	1	intermediate filament bundle assembly [GO:0045110]
GO:0036353	3	0.57	1	histone H2A-K119 monoubiquitination [GO:0036353]
GO:0032691	9	0.57	1	negative regulation of interleukin-1 beta production [GO:0032691]
GO:0021914	3	0.57	1	negative regulation of smoothened signaling pathway involved in ventral spinal cord patterning [GO:0021914]
GO:0070905	3	0.57	1	serine binding [GO:0070905]
GO:0004758	4	0.57	1	serine C-palmitoyltransferase activity [GO:0004758]
GO:0010626	5	0.57	1	negative regulation of Schwann cell proliferation [GO:0010626]
GO:0044598	4	0.57	1	doxorubicin metabolic process [GO:0044598]
GO:0061153	3	0.57	1	trachea gland development [GO:0061153]
GO:0035363	4	0.57	1	histone locus body [GO:0035363]
GO:0043152	4	0.57	1	induction of bacterial agglutination [GO:0043152]
GO:0098655	5	0.57	1	cation transmembrane transport [GO:0098655]
GO:0006706	3	0.57	1	steroid catabolic process [GO:0006706]
GO:0000811	3	0.57	1	GINS complex [GO:0000811]
GO:0021523	3	0.57	1	somatic motor neuron differentiation [GO:0021523]
GO:0021555	4	0.58	1	midbrain-hindbrain boundary morphogenesis [GO:0021555]
GO:0002175	3	0.58	1	protein localization to paranode region of axon [GO:0002175]
GO:0009395	13	0.58	1	phospholipid catabolic process [GO:0009395]
GO:0046790	5	0.58	1	virion binding [GO:0046790]
GO:0006477	4	0.58	1	protein sulfation [GO:0006477]
GO:0030983	6	0.58	1	mismatched DNA binding [GO:0030983]
GO:0003987	3	0.58	1	acetate-CoA ligase activity [GO:0003987]
GO:0048936	3	0.58	1	peripheral nervous system neuron axonogenesis [GO:0048936]
GO:0050999	4	0.58	1	regulation of nitric-oxide synthase activity [GO:0050999]
GO:0005230	15	0.58	1	extracellular ligand-gated ion channel activity [GO:0005230]
GO:0072177	6	0.58	1	mesonephric duct development [GO:0072177]
GO:0003356	4	0.58	1	regulation of cilium beat frequency [GO:0003356]
GO:0015747	8	0.58	1	urate transport [GO:0015747]
GO:0046914	12	0.58	1	transition metal ion binding [GO:0046914]
GO:0032275	4	0.58	1	luteinizing hormone secretion [GO:0032275]
GO:0050917	6	0.58	1	sensory perception of umami taste [GO:0050917]
GO:0005186	14	0.58	1	pheromone activity [GO:0005186]
GO:0015696	6	0.58	1	ammonium transport [GO:0015696]
GO:0004370	4	0.58	1	glycerol kinase activity [GO:0004370]
GO:0019240	3	0.58	1	citrulline biosynthetic process [GO:0019240]
GO:0004716	6	0.59	1	signal transducer, downstream of receptor, with protein tyrosine kinase activity [GO:0004716]
GO:0001673	20	0.59	1	male germ cell nucleus [GO:0001673]
GO:0034080	5	0.59	1	CENP-A containing nucleosome assembly [GO:0034080]
GO:0008453	4	0.59	1	alanine-glyoxylate transaminase activity [GO:0008453]
GO:0014042	4	0.59	1	positive regulation of neuron maturation [GO:0014042]
GO:0060455	6	0.59	1	negative regulation of gastric acid secretion [GO:0060455]
GO:0045910	7	0.59	1	negative regulation of DNA recombination [GO:0045910]
GO:0046340	3	0.59	1	diacylglycerol catabolic process [GO:0046340]
GO:0014731	5	0.59	1	spectrin-associated cytoskeleton [GO:0014731]
GO:0006167	4	0.59	1	AMP biosynthetic process [GO:0006167]
GO:0006335	9	0.59	1	DNA replication-dependent nucleosome assembly [GO:0006335]
GO:0030261	10	0.59	1	chromosome condensation [GO:0030261]
GO:0032549	3	0.59	1	ribonucleoside binding [GO:0032549]
GO:0009743	7	0.59	1	response to carbohydrate [GO:0009743]
GO:0010536	4	0.59	1	positive regulation of activation of Janus kinase activity [GO:0010536]
GO:0000448	3	0.59	1	cleavage in ITS2 between 5.8S rRNA and LSU-rRNA of tricistronic rRNA transcript (SSU-rRNA, 5.8S rRNA, LSU-rRNA) [GO:0000448]
GO:0035524	3	0.59	1	proline transmembrane transport [GO:0035524]
GO:0031752	3	0.59	1	D5 dopamine receptor binding [GO:0031752]
GO:0002381	3	0.59	1	immunoglobulin production involved in immunoglobulin mediated immune response [GO:0002381]
GO:0019911	10	0.59	1	structural constituent of myelin sheath [GO:0019911]
GO:0004461	3	0.59	1	lactose synthase activity [GO:0004461]
GO:0042668	3	0.59	1	auditory receptor cell fate determination [GO:0042668]
GO:0031497	8	0.59	1	chromatin assembly [GO:0031497]
GO:0032876	5	0.59	1	negative regulation of DNA endoreduplication [GO:0032876]
GO:0097100	4	0.59	1	supercoiled DNA binding [GO:0097100]
GO:0044240	3	0.59	1	multicellular organismal lipid catabolic process [GO:0044240]
GO:0017077	3	0.59	1	oxidative phosphorylation uncoupler activity [GO:0017077]
GO:0001696	7	0.6	1	gastric acid secretion [GO:0001696]
GO:0000791	7	0.6	1	euchromatin [GO:0000791]
GO:0060164	4	0.6	1	regulation of timing of neuron differentiation [GO:0060164]
GO:0004040	3	0.6	1	amidase activity [GO:0004040]
GO:0046500	4	0.6	1	S-adenosylmethionine metabolic process [GO:0046500]
GO:0060510	7	0.6	1	Type II pneumocyte differentiation [GO:0060510]
GO:0032693	12	0.6	1	negative regulation of interleukin-10 production [GO:0032693]
GO:0021882	3	0.6	1	regulation of transcription from RNA polymerase II promoter involved in forebrain neuron fate commitment [GO:0021882]
GO:0001660	6	0.6	1	fever generation [GO:0001660]
GO:0090245	3	0.6	1	axis elongation involved in somitogenesis [GO:0090245]
GO:0003909	3	0.6	1	DNA ligase activity [GO:0003909]
GO:0097524	4	0.6	1	sperm plasma membrane [GO:0097524]
GO:0071469	3	0.6	1	cellular response to alkaline pH [GO:0071469]
GO:0007597	3	0.6	1	blood coagulation, intrinsic pathway [GO:0007597]
GO:0014063	4	0.6	1	negative regulation of serotonin secretion [GO:0014063]
GO:0000138	4	0.6	1	Golgi trans cisterna [GO:0000138]
GO:0003166	3	0.6	1	bundle of His development [GO:0003166]
GO:0003357	4	0.6	1	noradrenergic neuron differentiation [GO:0003357]
GO:0008310	4	0.6	1	single-stranded DNA 3'-5' exodeoxyribonuclease activity [GO:0008310]
GO:0006309	6	0.6	1	apoptotic DNA fragmentation [GO:0006309]
GO:0044597	4	0.6	1	daunorubicin metabolic process [GO:0044597]
GO:1902856	3	0.6	1	negative regulation of non-motile cilium assembly [GO:1902856]
GO:0061624	3	0.6	1	fructose catabolic process to hydroxyacetone phosphate and glyceraldehyde-3-phosphate [GO:0061624]
GO:0051715	3	0.6	1	cytolysis in other organism [GO:0051715]
GO:0010700	5	0.6	1	negative regulation of norepinephrine secretion [GO:0010700]
GO:0051446	3	0.6	1	positive regulation of meiotic cell cycle [GO:0051446]
GO:0023019	21	0.61	1	signal transduction involved in regulation of gene expression [GO:0023019]
GO:0003896	3	0.61	1	DNA primase activity [GO:0003896]
GO:0071548	8	0.61	1	response to dexamethasone [GO:0071548]
GO:0051425	3	0.61	1	PTB domain binding [GO:0051425]
GO:0019862	3	0.61	1	IgA binding [GO:0019862]
GO:1902373	3	0.61	1	negative regulation of mRNA catabolic process [GO:1902373]
GO:0060266	4	0.61	1	negative regulation of respiratory burst involved in inflammatory response [GO:0060266]
GO:0072092	3	0.61	1	ureteric bud invasion [GO:0072092]
GO:0000768	3	0.61	1	syncytium formation by plasma membrane fusion [GO:0000768]
GO:0035174	6	0.61	1	histone serine kinase activity [GO:0035174]
GO:0070318	3	0.61	1	positive regulation of G0 to G1 transition [GO:0070318]
GO:0065004	5	0.61	1	protein-DNA complex assembly [GO:0065004]
GO:0010529	7	0.61	1	negative regulation of transposition [GO:0010529]
GO:0045650	6	0.61	1	negative regulation of macrophage differentiation [GO:0045650]
GO:0007060	3	0.61	1	male meiosis chromosome segregation [GO:0007060]
GO:0061184	3	0.61	1	positive regulation of dermatome development [GO:0061184]
GO:0031315	3	0.61	1	extrinsic component of mitochondrial outer membrane [GO:0031315]
GO:0005971	3	0.61	1	ribonucleoside-diphosphate reductase complex [GO:0005971]
GO:0060023	5	0.61	1	soft palate development [GO:0060023]
GO:0050265	3	0.61	1	RNA uridylyltransferase activity [GO:0050265]
GO:0005220	3	0.61	1	inositol 1,4,5-trisphosphate-sensitive calcium-release channel activity [GO:0005220]
GO:0006873	3	0.61	1	cellular ion homeostasis [GO:0006873]
GO:0047961	4	0.61	1	glycine N-acyltransferase activity [GO:0047961]
GO:0032137	3	0.61	1	guanine/thymine mispair binding [GO:0032137]
GO:0033686	3	0.61	1	positive regulation of luteinizing hormone secretion [GO:0033686]
GO:0045851	4	0.61	1	pH reduction [GO:0045851]
GO:0000405	6	0.62	1	bubble DNA binding [GO:0000405]
GO:0032596	3	0.62	1	protein transport into membrane raft [GO:0032596]
GO:0030060	3	0.62	1	L-malate dehydrogenase activity [GO:0030060]
GO:0051378	11	0.62	1	serotonin binding [GO:0051378]
GO:0042048	8	0.62	1	olfactory behavior [GO:0042048]
GO:1901031	3	0.62	1	regulation of response to reactive oxygen species [GO:1901031]
GO:0031123	5	0.62	1	RNA 3'-end processing [GO:0031123]
GO:0070061	5	0.62	1	fructose binding [GO:0070061]
GO:0000298	3	0.62	1	endopolyphosphatase activity [GO:0000298]
GO:0060420	3	0.62	1	regulation of heart growth [GO:0060420]
GO:0051567	7	0.62	1	histone H3-K9 methylation [GO:0051567]
GO:0002862	7	0.62	1	negative regulation of inflammatory response to antigenic stimulus [GO:0002862]
GO:0060744	6	0.62	1	mammary gland branching involved in thelarche [GO:0060744]
GO:0071681	5	0.62	1	cellular response to indole-3-methanol [GO:0071681]
GO:0007223	7	0.62	1	Wnt signaling pathway, calcium modulating pathway [GO:0007223]
GO:0035625	4	0.62	1	epidermal growth factor-activated receptor transactivation by G-protein coupled receptor signaling pathway [GO:0035625]
GO:0061144	3	0.62	1	alveolar secondary septum development [GO:0061144]
GO:0016290	11	0.62	1	palmitoyl-CoA hydrolase activity [GO:0016290]
GO:0016584	7	0.62	1	nucleosome positioning [GO:0016584]
GO:0086046	3	0.62	1	membrane depolarization during SA node cell action potential [GO:0086046]
GO:0021986	3	0.62	1	habenula development [GO:0021986]
GO:0030277	8	0.62	1	maintenance of gastrointestinal epithelium [GO:0030277]
GO:0098536	4	0.62	1	deuterosome [GO:0098536]
GO:0033269	4	0.62	1	internode region of axon [GO:0033269]
GO:1902036	4	0.62	1	regulation of hematopoietic stem cell differentiation [GO:1902036]
GO:1902742	4	0.62	1	apoptotic process involved in development [GO:1902742]
GO:0005501	6	0.62	1	retinoid binding [GO:0005501]
GO:1990542	3	0.62	1	mitochondrial transmembrane transport [GO:1990542]
GO:0001839	3	0.63	1	neural plate morphogenesis [GO:0001839]
GO:0032483	6	0.63	1	regulation of Rab protein signal transduction [GO:0032483]
GO:0005672	5	0.63	1	transcription factor TFIIA complex [GO:0005672]
GO:0071500	3	0.63	1	cellular response to nitrosative stress [GO:0071500]
GO:0045182	5	0.63	1	translation regulator activity [GO:0045182]
GO:0048793	7	0.63	1	pronephros development [GO:0048793]
GO:0046485	4	0.63	1	ether lipid metabolic process [GO:0046485]
GO:0004000	5	0.63	1	adenosine deaminase activity [GO:0004000]
GO:0016747	3	0.63	1	transferase activity, transferring acyl groups other than amino-acyl groups [GO:0016747]
GO:0010989	5	0.63	1	negative regulation of low-density lipoprotein particle clearance [GO:0010989]
GO:0032446	3	0.63	1	protein modification by small protein conjugation [GO:0032446]
GO:0035336	4	0.63	1	long-chain fatty-acyl-CoA metabolic process [GO:0035336]
GO:0015840	3	0.63	1	urea transport [GO:0015840]
GO:0005879	5	0.63	1	axonemal microtubule [GO:0005879]
GO:0060468	4	0.63	1	prevention of polyspermy [GO:0060468]
GO:0008107	3	0.63	1	galactoside 2-alpha-L-fucosyltransferase activity [GO:0008107]
GO:1902459	8	0.64	1	positive regulation of stem cell population maintenance [GO:1902459]
GO:0002023	3	0.64	1	reduction of food intake in response to dietary excess [GO:0002023]
GO:0097228	26	0.64	1	sperm principal piece [GO:0097228]
GO:0048712	12	0.64	1	negative regulation of astrocyte differentiation [GO:0048712]
GO:0046703	7	0.64	1	natural killer cell lectin-like receptor binding [GO:0046703]
GO:0006975	7	0.64	1	DNA damage induced protein phosphorylation [GO:0006975]
GO:0030104	4	0.64	1	water homeostasis [GO:0030104]
GO:0072108	4	0.64	1	positive regulation of mesenchymal to epithelial transition involved in metanephros morphogenesis [GO:0072108]
GO:0031860	4	0.64	1	telomeric 3' overhang formation [GO:0031860]
GO:0090399	8	0.64	1	replicative senescence [GO:0090399]
GO:1900212	4	0.64	1	negative regulation of mesenchymal cell apoptotic process involved in metanephros development [GO:1900212]
GO:0042908	3	0.64	1	xenobiotic transport [GO:0042908]
GO:0031587	3	0.64	1	positive regulation of inositol 1,4,5-trisphosphate-sensitive calcium-release channel activity [GO:0031587]
GO:0003139	7	0.64	1	secondary heart field specification [GO:0003139]
GO:0072757	5	0.64	1	cellular response to camptothecin [GO:0072757]
GO:0008509	5	0.64	1	anion transmembrane transporter activity [GO:0008509]
GO:0051861	4	0.64	1	glycolipid binding [GO:0051861]
GO:1900407	3	0.64	1	regulation of cellular response to oxidative stress [GO:1900407]
GO:0033151	10	0.64	1	V(D)J recombination [GO:0033151]
GO:0097433	5	0.64	1	dense body [GO:0097433]
GO:0010735	4	0.64	1	positive regulation of transcription via serum response element binding [GO:0010735]
GO:0030160	3	0.64	1	GKAP/Homer scaffold activity [GO:0030160]
GO:0023041	3	0.64	1	neuronal signal transduction [GO:0023041]
GO:0071774	7	0.64	1	response to fibroblast growth factor [GO:0071774]
GO:0019532	4	0.64	1	oxalate transport [GO:0019532]
GO:1990189	4	0.64	1	peptide-serine-N-acetyltransferase activity [GO:1990189]
GO:0098912	3	0.64	1	membrane depolarization during atrial cardiac muscle cell action potential [GO:0098912]
GO:0005132	13	0.64	1	type I interferon receptor binding [GO:0005132]
GO:0004668	5	0.64	1	protein-arginine deiminase activity [GO:0004668]
GO:0042572	20	0.65	1	retinol metabolic process [GO:0042572]
GO:0045076	3	0.65	1	regulation of interleukin-2 biosynthetic process [GO:0045076]
GO:0055014	3	0.65	1	atrial cardiac muscle cell development [GO:0055014]
GO:0016539	3	0.65	1	intein-mediated protein splicing [GO:0016539]
GO:0008528	12	0.65	1	G-protein coupled peptide receptor activity [GO:0008528]
GO:0050805	8	0.65	1	negative regulation of synaptic transmission [GO:0050805]
GO:0033564	5	0.65	1	anterior/posterior axon guidance [GO:0033564]
GO:0034501	10	0.65	1	protein localization to kinetochore [GO:0034501]
GO:0005688	8	0.65	1	U6 snRNP [GO:0005688]
GO:0002125	4	0.65	1	maternal aggressive behavior [GO:0002125]
GO:0042743	8	0.65	1	hydrogen peroxide metabolic process [GO:0042743]
GO:0090521	3	0.65	1	glomerular visceral epithelial cell migration [GO:0090521]
GO:0046655	4	0.65	1	folic acid metabolic process [GO:0046655]
GO:0015238	8	0.65	1	drug transmembrane transporter activity [GO:0015238]
GO:0021942	6	0.65	1	radial glia guided migration of Purkinje cell [GO:0021942]
GO:0051156	5	0.65	1	glucose 6-phosphate metabolic process [GO:0051156]
GO:0010841	4	0.65	1	positive regulation of circadian sleep/wake cycle, wakefulness [GO:0010841]
GO:0071674	3	0.65	1	mononuclear cell migration [GO:0071674]
GO:0006144	7	0.65	1	purine nucleobase metabolic process [GO:0006144]
GO:1902414	3	0.65	1	protein localization to cell junction [GO:1902414]
GO:0008519	6	0.65	1	ammonium transmembrane transporter activity [GO:0008519]
GO:0097350	5	0.65	1	neutrophil clearance [GO:0097350]
GO:0004069	3	0.65	1	L-aspartate:2-oxoglutarate aminotransferase activity [GO:0004069]
GO:0005499	3	0.65	1	vitamin D binding [GO:0005499]
GO:0006221	4	0.66	1	pyrimidine nucleotide biosynthetic process [GO:0006221]
GO:0004623	21	0.66	1	phospholipase A2 activity [GO:0004623]
GO:0004497	32	0.66	1	monooxygenase activity [GO:0004497]
GO:0004525	4	0.66	1	ribonuclease III activity [GO:0004525]
GO:0046881	4	0.66	1	positive regulation of follicle-stimulating hormone secretion [GO:0046881]
GO:0032675	5	0.66	1	regulation of interleukin-6 production [GO:0032675]
GO:0043516	3	0.66	1	regulation of DNA damage response, signal transduction by p53 class mediator [GO:0043516]
GO:0060068	11	0.66	1	vagina development [GO:0060068]
GO:0046604	4	0.66	1	positive regulation of mitotic centrosome separation [GO:0046604]
GO:0052845	3	0.66	1	inositol-5-diphosphate-1,2,3,4,6-pentakisphosphate diphosphatase activity [GO:0052845]
GO:1901909	3	0.66	1	diadenosine hexaphosphate catabolic process [GO:1901909]
GO:0008308	3	0.66	1	voltage-gated anion channel activity [GO:0008308]
GO:0033278	5	0.66	1	cell proliferation in midbrain [GO:0033278]
GO:0009792	5	0.66	1	embryo development ending in birth or egg hatching [GO:0009792]
GO:0060261	8	0.66	1	positive regulation of transcription initiation from RNA polymerase II promoter [GO:0060261]
GO:0032929	3	0.66	1	negative regulation of superoxide anion generation [GO:0032929]
GO:0051983	8	0.66	1	regulation of chromosome segregation [GO:0051983]
GO:0007217	4	0.66	1	tachykinin receptor signaling pathway [GO:0007217]
GO:0035995	4	0.66	1	detection of muscle stretch [GO:0035995]
GO:0033276	13	0.66	1	transcription factor TFTC complex [GO:0033276]
GO:0009378	5	0.66	1	four-way junction helicase activity [GO:0009378]
GO:0014835	3	0.66	1	myoblast differentiation involved in skeletal muscle regeneration [GO:0014835]
GO:0030422	5	0.66	1	production of siRNA involved in RNA interference [GO:0030422]
GO:0015464	9	0.66	1	acetylcholine receptor activity [GO:0015464]
GO:0021559	5	0.66	1	trigeminal nerve development [GO:0021559]
GO:1901078	3	0.66	1	negative regulation of relaxation of muscle [GO:1901078]
GO:0045226	3	0.66	1	extracellular polysaccharide biosynthetic process [GO:0045226]
GO:0055077	4	0.66	1	gap junction hemi-channel activity [GO:0055077]
GO:0033602	3	0.66	1	negative regulation of dopamine secretion [GO:0033602]
GO:0048294	3	0.66	1	negative regulation of isotype switching to IgE isotypes [GO:0048294]
GO:0008948	3	0.66	1	oxaloacetate decarboxylase activity [GO:0008948]
GO:0034968	6	0.66	1	histone lysine methylation [GO:0034968]
GO:0071596	3	0.66	1	ubiquitin-dependent protein catabolic process via the N-end rule pathway [GO:0071596]
GO:0045322	4	0.66	1	unmethylated CpG binding [GO:0045322]
GO:0046010	3	0.66	1	positive regulation of circadian sleep/wake cycle, non-REM sleep [GO:0046010]
GO:0086015	4	0.66	1	SA node cell action potential [GO:0086015]
GO:2000435	3	0.66	1	negative regulation of protein neddylation [GO:2000435]
GO:1902570	5	0.67	1	protein localization to nucleolus [GO:1902570]
GO:0002949	3	0.67	1	tRNA threonylcarbamoyladenosine modification [GO:0002949]
GO:0014075	10	0.67	1	response to amine [GO:0014075]
GO:0016533	3	0.67	1	cyclin-dependent protein kinase 5 holoenzyme complex [GO:0016533]
GO:0002667	3	0.67	1	regulation of T cell anergy [GO:0002667]
GO:0009649	4	0.67	1	entrainment of circadian clock [GO:0009649]
GO:0035701	4	0.67	1	hematopoietic stem cell migration [GO:0035701]
GO:0031572	16	0.67	1	G2 DNA damage checkpoint [GO:0031572]
GO:0008061	8	0.67	1	chitin binding [GO:0008061]
GO:0002286	18	0.67	1	T cell activation involved in immune response [GO:0002286]
GO:0016247	9	0.67	1	channel regulator activity [GO:0016247]
GO:0061448	3	0.67	1	connective tissue development [GO:0061448]
GO:0004767	6	0.67	1	sphingomyelin phosphodiesterase activity [GO:0004767]
GO:0098532	6	0.67	1	histone H3-K27 trimethylation [GO:0098532]
GO:0019557	4	0.67	1	histidine catabolic process to glutamate and formate [GO:0019557]
GO:0030660	8	0.67	1	Golgi-associated vesicle membrane [GO:0030660]
GO:0033141	17	0.67	1	positive regulation of peptidyl-serine phosphorylation of STAT protein [GO:0033141]
GO:0060126	3	0.67	1	somatotropin secreting cell differentiation [GO:0060126]
GO:0008106	3	0.67	1	alcohol dehydrogenase (NADP+) activity [GO:0008106]
GO:0031284	4	0.67	1	positive regulation of guanylate cyclase activity [GO:0031284]
GO:0030943	3	0.67	1	mitochondrion targeting sequence binding [GO:0030943]
GO:0004332	5	0.67	1	fructose-bisphosphate aldolase activity [GO:0004332]
GO:0006929	5	0.67	1	substrate-dependent cell migration [GO:0006929]
GO:0070296	3	0.67	1	sarcoplasmic reticulum calcium ion transport [GO:0070296]
GO:0000038	13	0.67	1	very long-chain fatty acid metabolic process [GO:0000038]
GO:0061179	11	0.67	1	negative regulation of insulin secretion involved in cellular response to glucose stimulus [GO:0061179]
GO:0009263	3	0.67	1	deoxyribonucleotide biosynthetic process [GO:0009263]
GO:0061030	4	0.67	1	epithelial cell differentiation involved in mammary gland alveolus development [GO:0061030]
GO:0006650	6	0.67	1	glycerophospholipid metabolic process [GO:0006650]
GO:0045652	3	0.67	1	regulation of megakaryocyte differentiation [GO:0045652]
GO:0033180	6	0.67	1	proton-transporting V-type ATPase, V1 domain [GO:0033180]
GO:0009166	3	0.67	1	nucleotide catabolic process [GO:0009166]
GO:0006290	4	0.67	1	pyrimidine dimer repair [GO:0006290]
GO:0072148	3	0.67	1	epithelial cell fate commitment [GO:0072148]
GO:0071393	3	0.67	1	cellular response to progesterone stimulus [GO:0071393]
GO:0021575	4	0.67	1	hindbrain morphogenesis [GO:0021575]
GO:0046068	4	0.67	1	cGMP metabolic process [GO:0046068]
GO:0002374	4	0.67	1	cytokine secretion involved in immune response [GO:0002374]
GO:0048302	3	0.67	1	regulation of isotype switching to IgG isotypes [GO:0048302]
GO:0061625	3	0.67	1	glycolytic process through fructose-1-phosphate [GO:0061625]
GO:0070423	3	0.67	1	nucleotide-binding oligomerization domain containing signaling pathway [GO:0070423]
GO:1902275	3	0.67	1	regulation of chromatin organization [GO:1902275]
GO:0005658	5	0.68	1	alpha DNA polymerase:primase complex [GO:0005658]
GO:0102797	4	0.68	1	geranial:oxygen oxidoreductase activity [GO:0102797]
GO:0045842	5	0.68	1	positive regulation of mitotic metaphase/anaphase transition [GO:0045842]
GO:0014827	4	0.68	1	intestine smooth muscle contraction [GO:0014827]
GO:0005095	5	0.68	1	GTPase inhibitor activity [GO:0005095]
GO:0048263	6	0.68	1	determination of dorsal identity [GO:0048263]
GO:0051574	7	0.68	1	positive regulation of histone H3-K9 methylation [GO:0051574]
GO:0014808	7	0.68	1	release of sequestered calcium ion into cytosol by sarcoplasmic reticulum [GO:0014808]
GO:0008467	5	0.68	1	[heparan sulfate]-glucosamine 3-sulfotransferase 1 activity [GO:0008467]
GO:2000346	3	0.68	1	negative regulation of hepatocyte proliferation [GO:2000346]
GO:0043522	10	0.68	1	leucine zipper domain binding [GO:0043522]
GO:0000780	11	0.68	1	condensed nuclear chromosome, centromeric region [GO:0000780]
GO:0052847	3	0.68	1	inositol-1,5-bisdiphosphate-2,3,4,6-tetrakisphosphate 5-diphosphatase activity [GO:0052847]
GO:0052848	3	0.68	1	inositol-3,5-bisdiphosphate-2,3,4,6-tetrakisphosphate 5-diphosphatase activity [GO:0052848]
GO:1901911	3	0.68	1	adenosine 5'-(hexahydrogen pentaphosphate) catabolic process [GO:1901911]
GO:0097211	6	0.68	1	cellular response to gonadotropin-releasing hormone [GO:0097211]
GO:0008294	3	0.68	1	calcium- and calmodulin-responsive adenylate cyclase activity [GO:0008294]
GO:0030252	6	0.68	1	growth hormone secretion [GO:0030252]
GO:2000344	8	0.68	1	positive regulation of acrosome reaction [GO:2000344]
GO:0061049	4	0.68	1	cell growth involved in cardiac muscle cell development [GO:0061049]
GO:0004169	4	0.68	1	dolichyl-phosphate-mannose-protein mannosyltransferase activity [GO:0004169]
GO:0051573	5	0.68	1	negative regulation of histone H3-K9 methylation [GO:0051573]
GO:0032482	3	0.68	1	Rab protein signal transduction [GO:0032482]
GO:0004748	3	0.68	1	ribonucleoside-diphosphate reductase activity, thioredoxin disulfide as acceptor [GO:0004748]
GO:0007638	3	0.68	1	mechanosensory behavior [GO:0007638]
GO:0019896	5	0.68	1	axonal transport of mitochondrion [GO:0019896]
GO:0002317	4	0.68	1	plasma cell differentiation [GO:0002317]
GO:0031427	4	0.68	1	response to methotrexate [GO:0031427]
GO:2000348	3	0.68	1	regulation of CD40 signaling pathway [GO:2000348]
GO:0019695	3	0.68	1	choline metabolic process [GO:0019695]
GO:0004859	3	0.68	1	phospholipase inhibitor activity [GO:0004859]
GO:0008296	3	0.68	1	3'-5'-exodeoxyribonuclease activity [GO:0008296]
GO:0036122	10	0.69	1	BMP binding [GO:0036122]
GO:0006275	12	0.69	1	regulation of DNA replication [GO:0006275]
GO:0031232	4	0.69	1	extrinsic component of external side of plasma membrane [GO:0031232]
GO:0007208	3	0.69	1	phospholipase C-activating serotonin receptor signaling pathway [GO:0007208]
GO:0010387	3	0.69	1	COP9 signalosome assembly [GO:0010387]
GO:0030300	5	0.69	1	regulation of intestinal cholesterol absorption [GO:0030300]
GO:0031256	7	0.69	1	leading edge membrane [GO:0031256]
GO:0022829	4	0.69	1	wide pore channel activity [GO:0022829]
GO:0004844	4	0.69	1	uracil DNA N-glycosylase activity [GO:0004844]
GO:0009881	3	0.69	1	photoreceptor activity [GO:0009881]
GO:0008486	3	0.69	1	diphosphoinositol-polyphosphate diphosphatase activity [GO:0008486]
GO:1901907	3	0.69	1	diadenosine pentaphosphate catabolic process [GO:1901907]
GO:0005173	3	0.69	1	stem cell factor receptor binding [GO:0005173]
GO:0015276	4	0.69	1	ligand-gated ion channel activity [GO:0015276]
GO:0043270	5	0.69	1	positive regulation of ion transport [GO:0043270]
GO:0060002	3	0.69	1	plus-end directed microfilament motor activity [GO:0060002]
GO:0019215	7	0.69	1	intermediate filament binding [GO:0019215]
GO:0019227	7	0.69	1	neuronal action potential propagation [GO:0019227]
GO:0015760	5	0.69	1	glucose-6-phosphate transport [GO:0015760]
GO:0072189	6	0.69	1	ureter development [GO:0072189]
GO:0031021	3	0.69	1	interphase microtubule organizing center [GO:0031021]
GO:0006210	3	0.69	1	thymine catabolic process [GO:0006210]
GO:0031094	3	0.69	1	platelet dense tubular network [GO:0031094]
GO:0002035	4	0.69	1	brain renin-angiotensin system [GO:0002035]
GO:0030174	3	0.69	1	regulation of DNA-dependent DNA replication initiation [GO:0030174]
GO:0035112	3	0.69	1	genitalia morphogenesis [GO:0035112]
GO:0001867	5	0.69	1	complement activation, lectin pathway [GO:0001867]
GO:0035054	3	0.69	1	embryonic heart tube anterior/posterior pattern specification [GO:0035054]
GO:0000972	4	0.69	1	transcription-dependent tethering of RNA polymerase II gene DNA at nuclear periphery [GO:0000972]
GO:0033038	25	0.69	1	bitter taste receptor activity [GO:0033038]
GO:0032357	5	0.69	1	oxidized purine DNA binding [GO:0032357]
GO:0061513	3	0.69	1	glucose 6-phosphate:inorganic phosphate antiporter activity [GO:0061513]
GO:0046167	4	0.69	1	glycerol-3-phosphate biosynthetic process [GO:0046167]
GO:0006532	3	0.69	1	aspartate biosynthetic process [GO:0006532]
GO:0035799	4	0.69	1	ureter maturation [GO:0035799]
GO:0004321	6	0.69	1	fatty-acyl-CoA synthase activity [GO:0004321]
GO:0061820	6	0.7	1	telomeric D-loop disassembly [GO:0061820]
GO:2000726	7	0.7	1	negative regulation of cardiac muscle cell differentiation [GO:2000726]
GO:0040016	8	0.7	1	embryonic cleavage [GO:0040016]
GO:0051480	30	0.7	1	regulation of cytosolic calcium ion concentration [GO:0051480]
GO:0032914	5	0.7	1	positive regulation of transforming growth factor beta1 production [GO:0032914]
GO:0048566	15	0.7	1	embryonic digestive tract development [GO:0048566]
GO:0004568	5	0.7	1	chitinase activity [GO:0004568]
GO:0035814	6	0.7	1	negative regulation of renal sodium excretion [GO:0035814]
GO:0002323	15	0.7	1	natural killer cell activation involved in immune response [GO:0002323]
GO:0036514	3	0.7	1	dopaminergic neuron axon guidance [GO:0036514]
GO:0030193	17	0.7	1	regulation of blood coagulation [GO:0030193]
GO:0015165	3	0.7	1	pyrimidine nucleotide-sugar transmembrane transporter activity [GO:0015165]
GO:0042719	3	0.7	1	mitochondrial intermembrane space protein transporter complex [GO:0042719]
GO:0043625	3	0.7	1	delta DNA polymerase complex [GO:0043625]
GO:0001757	5	0.7	1	somite specification [GO:0001757]
GO:0001555	3	0.7	1	oocyte growth [GO:0001555]
GO:0030870	4	0.7	1	Mre11 complex [GO:0030870]
GO:0000779	6	0.7	1	condensed chromosome, centromeric region [GO:0000779]
GO:0071459	5	0.7	1	protein localization to chromosome, centromeric region [GO:0071459]
GO:0008050	3	0.7	1	female courtship behavior [GO:0008050]
GO:0030485	5	0.7	1	smooth muscle contractile fiber [GO:0030485]
GO:0006817	4	0.7	1	phosphate ion transport [GO:0006817]
GO:0035610	6	0.7	1	protein side chain deglutamylation [GO:0035610]
GO:0051584	3	0.7	1	regulation of dopamine uptake involved in synaptic transmission [GO:0051584]
GO:0032444	3	0.7	1	activin responsive factor complex [GO:0032444]
GO:0097746	5	0.7	1	regulation of blood vessel diameter [GO:0097746]
GO:0034645	3	0.7	1	cellular macromolecule biosynthetic process [GO:0034645]
GO:0008385	7	0.7	1	IkappaB kinase complex [GO:0008385]
GO:0006880	5	0.7	1	intracellular sequestering of iron ion [GO:0006880]
GO:0032405	5	0.7	1	MutLalpha complex binding [GO:0032405]
GO:0071614	3	0.7	1	linoleic acid epoxygenase activity [GO:0071614]
GO:0036123	3	0.7	1	histone H3-K9 dimethylation [GO:0036123]
GO:0000454	3	0.7	1	snoRNA guided rRNA pseudouridine synthesis [GO:0000454]
GO:0010701	4	0.7	1	positive regulation of norepinephrine secretion [GO:0010701]
GO:0016618	3	0.7	1	hydroxypyruvate reductase activity [GO:0016618]
GO:2001242	3	0.7	1	regulation of intrinsic apoptotic signaling pathway [GO:2001242]
GO:0033603	4	0.71	1	positive regulation of dopamine secretion [GO:0033603]
GO:0045682	4	0.71	1	regulation of epidermis development [GO:0045682]
GO:0009948	22	0.71	1	anterior/posterior axis specification [GO:0009948]
GO:0036126	35	0.71	1	sperm flagellum [GO:0036126]
GO:0044539	7	0.71	1	long-chain fatty acid import [GO:0044539]
GO:0061676	5	0.71	1	importin-alpha family protein binding [GO:0061676]
GO:0005623	33	0.71	1	cell [GO:0005623]
GO:0036515	3	0.71	1	serotonergic neuron axon guidance [GO:0036515]
GO:0060059	8	0.71	1	embryonic retina morphogenesis in camera-type eye [GO:0060059]
GO:0042421	7	0.71	1	norepinephrine biosynthetic process [GO:0042421]
GO:0003310	4	0.71	1	pancreatic A cell differentiation [GO:0003310]
GO:0097029	3	0.71	1	mature conventional dendritic cell differentiation [GO:0097029]
GO:1905564	3	0.71	1	positive regulation of vascular endothelial cell proliferation [GO:1905564]
GO:0001537	5	0.71	1	N-acetylgalactosamine 4-O-sulfotransferase activity [GO:0001537]
GO:0007019	12	0.71	1	microtubule depolymerization [GO:0007019]
GO:0034431	3	0.71	1	bis(5'-adenosyl)-hexaphosphatase activity [GO:0034431]
GO:0052844	3	0.71	1	inositol-3-diphosphate-1,2,4,5,6-pentakisphosphate diphosphatase activity [GO:0052844]
GO:0006544	7	0.71	1	glycine metabolic process [GO:0006544]
GO:0048549	4	0.71	1	positive regulation of pinocytosis [GO:0048549]
GO:0003918	3	0.71	1	DNA topoisomerase type II (ATP-hydrolyzing) activity [GO:0003918]
GO:0030432	10	0.71	1	peristalsis [GO:0030432]
GO:0001031	3	0.71	1	RNA polymerase III type 2 promoter DNA binding [GO:0001031]
GO:0070097	7	0.71	1	delta-catenin binding [GO:0070097]
GO:0042795	8	0.71	1	snRNA transcription from RNA polymerase II promoter [GO:0042795]
GO:0043219	5	0.71	1	lateral loop [GO:0043219]
GO:1903251	4	0.71	1	multi-ciliated epithelial cell differentiation [GO:1903251]
GO:0003323	12	0.71	1	type B pancreatic cell development [GO:0003323]
GO:0007356	3	0.71	1	thorax and anterior abdomen determination [GO:0007356]
GO:0061689	4	0.71	1	tricellular tight junction [GO:0061689]
GO:0002017	3	0.71	1	regulation of blood volume by renal aldosterone [GO:0002017]
GO:0050803	3	0.71	1	regulation of synapse structure or activity [GO:0050803]
GO:0006072	4	0.71	1	glycerol-3-phosphate metabolic process [GO:0006072]
GO:0006114	3	0.71	1	glycerol biosynthetic process [GO:0006114]
GO:1990269	3	0.71	1	RNA polymerase II C-terminal domain phosphoserine binding [GO:1990269]
GO:0002666	4	0.71	1	positive regulation of T cell tolerance induction [GO:0002666]
GO:0002457	3	0.71	1	T cell antigen processing and presentation [GO:0002457]
GO:0004126	4	0.71	1	cytidine deaminase activity [GO:0004126]
GO:0033031	4	0.71	1	positive regulation of neutrophil apoptotic process [GO:0033031]
GO:0071883	4	0.71	1	activation of MAPK activity by adrenergic receptor signaling pathway [GO:0071883]
GO:1990089	3	0.71	1	response to nerve growth factor [GO:1990089]
GO:0060850	5	0.71	1	regulation of transcription involved in cell fate commitment [GO:0060850]
GO:0017133	3	0.71	1	mitochondrial electron transfer flavoprotein complex [GO:0017133]
GO:0015645	5	0.71	1	fatty acid ligase activity [GO:0015645]
GO:0050250	4	0.72	1	retinal oxidase activity [GO:0050250]
GO:0097374	3	0.72	1	sensory neuron axon guidance [GO:0097374]
GO:0060294	10	0.72	1	cilium movement involved in cell motility [GO:0060294]
GO:0016048	4	0.72	1	detection of temperature stimulus [GO:0016048]
GO:0009436	3	0.72	1	glyoxylate catabolic process [GO:0009436]
GO:0007398	10	0.72	1	ectoderm development [GO:0007398]
GO:0032229	5	0.72	1	negative regulation of synaptic transmission, GABAergic [GO:0032229]
GO:0051967	14	0.72	1	negative regulation of synaptic transmission, glutamatergic [GO:0051967]
GO:0006405	15	0.72	1	RNA export from nucleus [GO:0006405]
GO:0005610	4	0.72	1	laminin-5 complex [GO:0005610]
GO:0032224	5	0.72	1	positive regulation of synaptic transmission, cholinergic [GO:0032224]
GO:0006658	4	0.72	1	phosphatidylserine metabolic process [GO:0006658]
GO:0001826	4	0.72	1	inner cell mass cell differentiation [GO:0001826]
GO:0031821	4	0.72	1	G-protein coupled serotonin receptor binding [GO:0031821]
GO:0006750	8	0.72	1	glutathione biosynthetic process [GO:0006750]
GO:0060158	13	0.72	1	phospholipase C-activating dopamine receptor signaling pathway [GO:0060158]
GO:0032052	6	0.72	1	bile acid binding [GO:0032052]
GO:0052846	3	0.72	1	inositol-1,5-bisdiphosphate-2,3,4,6-tetrakisphosphate 1-diphosphatase activity [GO:0052846]
GO:0015085	3	0.72	1	calcium ion transmembrane transporter activity [GO:0015085]
GO:0072719	5	0.72	1	cellular response to cisplatin [GO:0072719]
GO:0032816	8	0.72	1	positive regulation of natural killer cell activation [GO:0032816]
GO:0048403	4	0.72	1	brain-derived neurotrophic factor binding [GO:0048403]
GO:0051303	3	0.72	1	establishment of chromosome localization [GO:0051303]
GO:0071396	5	0.72	1	cellular response to lipid [GO:0071396]
GO:0048476	5	0.72	1	Holliday junction resolvase complex [GO:0048476]
GO:0030241	3	0.72	1	skeletal muscle myosin thick filament assembly [GO:0030241]
GO:0031531	3	0.72	1	thyrotropin-releasing hormone receptor binding [GO:0031531]
GO:1990414	4	0.72	1	replication-born double-strand break repair via sister chromatid exchange [GO:1990414]
GO:0003105	5	0.72	1	negative regulation of glomerular filtration [GO:0003105]
GO:1903140	6	0.72	1	regulation of establishment of endothelial barrier [GO:1903140]
GO:2001028	8	0.72	1	positive regulation of endothelial cell chemotaxis [GO:2001028]
GO:0047522	3	0.72	1	15-oxoprostaglandin 13-oxidase activity [GO:0047522]
GO:0060693	4	0.72	1	regulation of branching involved in salivary gland morphogenesis [GO:0060693]
GO:0048763	3	0.72	1	calcium-induced calcium release activity [GO:0048763]
GO:0010193	5	0.72	1	response to ozone [GO:0010193]
GO:0035880	3	0.72	1	embryonic nail plate morphogenesis [GO:0035880]
GO:0005329	4	0.72	1	dopamine transmembrane transporter activity [GO:0005329]
GO:0060011	5	0.72	1	Sertoli cell proliferation [GO:0060011]
GO:0004075	4	0.72	1	biotin carboxylase activity [GO:0004075]
GO:0051725	3	0.72	1	protein de-ADP-ribosylation [GO:0051725]
GO:0008594	4	0.72	1	photoreceptor cell morphogenesis [GO:0008594]
GO:0032095	4	0.72	1	regulation of response to food [GO:0032095]
GO:0008483	4	0.73	1	transaminase activity [GO:0008483]
GO:0030532	5	0.73	1	small nuclear ribonucleoprotein complex [GO:0030532]
GO:1902723	3	0.73	1	negative regulation of skeletal muscle satellite cell proliferation [GO:1902723]
GO:0102798	4	0.73	1	heptaldehyde:oxygen oxidoreductase activity [GO:0102798]
GO:0032225	4	0.73	1	regulation of synaptic transmission, dopaminergic [GO:0032225]
GO:0050767	28	0.73	1	regulation of neurogenesis [GO:0050767]
GO:0043067	3	0.73	1	regulation of programmed cell death [GO:0043067]
GO:0004305	4	0.73	1	ethanolamine kinase activity [GO:0004305]
GO:0042806	3	0.73	1	fucose binding [GO:0042806]
GO:0010760	4	0.73	1	negative regulation of macrophage chemotaxis [GO:0010760]
GO:0031681	9	0.73	1	G-protein beta-subunit binding [GO:0031681]
GO:0090335	5	0.73	1	regulation of brown fat cell differentiation [GO:0090335]
GO:0008940	3	0.73	1	nitrate reductase activity [GO:0008940]
GO:0036374	4	0.73	1	glutathione hydrolase activity [GO:0036374]
GO:0048185	10	0.73	1	activin binding [GO:0048185]
GO:0052843	3	0.73	1	inositol-1-diphosphate-2,3,4,5,6-pentakisphosphate diphosphatase activity [GO:0052843]
GO:0046470	10	0.73	1	phosphatidylcholine metabolic process [GO:0046470]
GO:0072089	7	0.73	1	stem cell proliferation [GO:0072089]
GO:0048672	8	0.73	1	positive regulation of collateral sprouting [GO:0048672]
GO:0010826	4	0.73	1	negative regulation of centrosome duplication [GO:0010826]
GO:0043023	7	0.73	1	ribosomal large subunit binding [GO:0043023]
GO:0002227	10	0.73	1	innate immune response in mucosa [GO:0002227]
GO:0015187	6	0.73	1	glycine transmembrane transporter activity [GO:0015187]
GO:0003056	3	0.73	1	regulation of vascular smooth muscle contraction [GO:0003056]
GO:1901990	9	0.73	1	regulation of mitotic cell cycle phase transition [GO:1901990]
GO:0048806	9	0.73	1	genitalia development [GO:0048806]
GO:0070842	4	0.73	1	aggresome assembly [GO:0070842]
GO:0036033	4	0.73	1	mediator complex binding [GO:0036033]
GO:2001054	6	0.73	1	negative regulation of mesenchymal cell apoptotic process [GO:2001054]
GO:0001834	3	0.73	1	trophectodermal cell proliferation [GO:0001834]
GO:0030072	4	0.73	1	peptide hormone secretion [GO:0030072]
GO:0009597	4	0.73	1	detection of virus [GO:0009597]
GO:0003338	4	0.73	1	metanephros morphogenesis [GO:0003338]
GO:0072205	7	0.73	1	metanephric collecting duct development [GO:0072205]
GO:0001602	6	0.73	1	pancreatic polypeptide receptor activity [GO:0001602]
GO:0031415	6	0.73	1	NatA complex [GO:0031415]
GO:0060005	4	0.73	1	vestibular reflex [GO:0060005]
GO:0030549	3	0.73	1	acetylcholine receptor activator activity [GO:0030549]
GO:0015966	3	0.73	1	diadenosine tetraphosphate biosynthetic process [GO:0015966]
GO:0008330	3	0.73	1	protein tyrosine/threonine phosphatase activity [GO:0008330]
GO:0032350	3	0.73	1	regulation of hormone metabolic process [GO:0032350]
GO:0045581	6	0.73	1	negative regulation of T cell differentiation [GO:0045581]
GO:0050746	3	0.73	1	regulation of lipoprotein metabolic process [GO:0050746]
GO:0046879	4	0.73	1	hormone secretion [GO:0046879]
GO:0097091	3	0.73	1	synaptic vesicle clustering [GO:0097091]
GO:1902991	3	0.73	1	regulation of amyloid precursor protein catabolic process [GO:1902991]
GO:0016790	3	0.73	1	thiolester hydrolase activity [GO:0016790]
GO:0050816	3	0.73	1	phosphothreonine residue binding [GO:0050816]
GO:0033577	3	0.73	1	protein glycosylation in endoplasmic reticulum [GO:0033577]
GO:0032066	3	0.73	1	nucleolus to nucleoplasm transport [GO:0032066]
GO:0019244	4	0.73	1	lactate biosynthetic process from pyruvate [GO:0019244]
GO:0050968	3	0.74	1	detection of chemical stimulus involved in sensory perception of pain [GO:0050968]
GO:0021869	3	0.74	1	forebrain ventricular zone progenitor cell division [GO:0021869]
GO:0045589	8	0.74	1	regulation of regulatory T cell differentiation [GO:0045589]
GO:0043586	13	0.74	1	tongue development [GO:0043586]
GO:0030195	10	0.74	1	negative regulation of blood coagulation [GO:0030195]
GO:0036042	4	0.74	1	long-chain fatty acyl-CoA binding [GO:0036042]
GO:0002740	5	0.74	1	negative regulation of cytokine secretion involved in immune response [GO:0002740]
GO:0045163	3	0.74	1	clustering of voltage-gated potassium channels [GO:0045163]
GO:0042633	12	0.74	1	hair cycle [GO:0042633]
GO:0021695	7	0.74	1	cerebellar cortex development [GO:0021695]
GO:0071241	3	0.74	1	cellular response to inorganic substance [GO:0071241]
GO:0016174	6	0.74	1	NAD(P)H oxidase activity [GO:0016174]
GO:0004735	3	0.74	1	pyrroline-5-carboxylate reductase activity [GO:0004735]
GO:0060298	4	0.74	1	positive regulation of sarcomere organization [GO:0060298]
GO:0035999	7	0.74	1	tetrahydrofolate interconversion [GO:0035999]
GO:0060523	3	0.74	1	prostate epithelial cord elongation [GO:0060523]
GO:0033554	4	0.74	1	cellular response to stress [GO:0033554]
GO:0002677	4	0.74	1	negative regulation of chronic inflammatory response [GO:0002677]
GO:0051571	14	0.74	1	positive regulation of histone H3-K4 methylation [GO:0051571]
GO:0043368	3	0.74	1	positive T cell selection [GO:0043368]
GO:0032776	3	0.74	1	DNA methylation on cytosine [GO:0032776]
GO:1990573	6	0.74	1	potassium ion import across plasma membrane [GO:1990573]
GO:0030916	8	0.74	1	otic vesicle formation [GO:0030916]
GO:0032725	8	0.74	1	positive regulation of granulocyte macrophage colony-stimulating factor production [GO:0032725]
GO:0061564	8	0.74	1	axon development [GO:0061564]
GO:0001561	5	0.74	1	fatty acid alpha-oxidation [GO:0001561]
GO:0001676	15	0.74	1	long-chain fatty acid metabolic process [GO:0001676]
GO:0008821	5	0.74	1	crossover junction endodeoxyribonuclease activity [GO:0008821]
GO:0003006	6	0.74	1	developmental process involved in reproduction [GO:0003006]
GO:0031749	4	0.74	1	D2 dopamine receptor binding [GO:0031749]
GO:0010871	3	0.74	1	negative regulation of receptor biosynthetic process [GO:0010871]
GO:0072197	3	0.74	1	ureter morphogenesis [GO:0072197]
GO:0016655	6	0.74	1	oxidoreductase activity, acting on NAD(P)H, quinone or similar compound as acceptor [GO:0016655]
GO:0017059	5	0.74	1	serine C-palmitoyltransferase complex [GO:0017059]
GO:0008273	5	0.74	1	calcium, potassium:sodium antiporter activity [GO:0008273]
GO:0021861	6	0.74	1	forebrain radial glial cell differentiation [GO:0021861]
GO:0002710	3	0.74	1	negative regulation of T cell mediated immunity [GO:0002710]
GO:0006000	8	0.74	1	fructose metabolic process [GO:0006000]
GO:0034774	8	0.74	1	secretory granule lumen [GO:0034774]
GO:0070120	5	0.74	1	ciliary neurotrophic factor-mediated signaling pathway [GO:0070120]
GO:0002002	3	0.74	1	regulation of angiotensin levels in blood [GO:0002002]
GO:0052866	3	0.74	1	phosphatidylinositol phosphate phosphatase activity [GO:0052866]
GO:0030213	5	0.74	1	hyaluronan biosynthetic process [GO:0030213]
GO:0070735	3	0.74	1	protein-glycine ligase activity [GO:0070735]
GO:0031849	4	0.74	1	olfactory receptor binding [GO:0031849]
GO:0033186	3	0.74	1	CAF-1 complex [GO:0033186]
GO:0045605	3	0.74	1	negative regulation of epidermal cell differentiation [GO:0045605]
GO:0070164	3	0.74	1	negative regulation of adiponectin secretion [GO:0070164]
GO:0016554	4	0.74	1	cytidine to uridine editing [GO:0016554]
GO:0036343	4	0.74	1	psychomotor behavior [GO:0036343]
GO:1904158	3	0.74	1	axonemal central apparatus assembly [GO:1904158]
GO:2000479	3	0.74	1	regulation of cAMP-dependent protein kinase activity [GO:2000479]
GO:0018101	4	0.74	1	protein citrullination [GO:0018101]
GO:0055075	7	0.75	1	potassium ion homeostasis [GO:0055075]
GO:0003341	33	0.75	1	cilium movement [GO:0003341]
GO:0070286	8	0.75	1	axonemal dynein complex assembly [GO:0070286]
GO:0046639	3	0.75	1	negative regulation of alpha-beta T cell differentiation [GO:0046639]
GO:0014029	8	0.75	1	neural crest formation [GO:0014029]
GO:0004308	4	0.75	1	exo-alpha-sialidase activity [GO:0004308]
GO:0004128	5	0.75	1	cytochrome-b5 reductase activity, acting on NAD(P)H [GO:0004128]
GO:0090267	7	0.75	1	positive regulation of mitotic cell cycle spindle assembly checkpoint [GO:0090267]
GO:0002232	4	0.75	1	leukocyte chemotaxis involved in inflammatory response [GO:0002232]
GO:0004505	3	0.75	1	phenylalanine 4-monooxygenase activity [GO:0004505]
GO:0070474	7	0.75	1	positive regulation of uterine smooth muscle contraction [GO:0070474]
GO:0006642	5	0.75	1	triglyceride mobilization [GO:0006642]
GO:0102953	4	0.75	1	hypoglycin A gamma-glutamyl transpeptidase activity [GO:0102953]
GO:0042359	4	0.75	1	vitamin D metabolic process [GO:0042359]
GO:0042698	9	0.75	1	ovulation cycle [GO:0042698]
GO:0008430	4	0.75	1	selenium binding [GO:0008430]
GO:0033591	3	0.75	1	response to L-ascorbic acid [GO:0033591]
GO:0043535	5	0.75	1	regulation of blood vessel endothelial cell migration [GO:0043535]
GO:0019908	3	0.75	1	nuclear cyclin-dependent protein kinase holoenzyme complex [GO:0019908]
GO:0007143	10	0.75	1	female meiotic nuclear division [GO:0007143]
GO:0008026	4	0.75	1	ATP-dependent helicase activity [GO:0008026]
GO:1905342	4	0.75	1	positive regulation of protein localization to kinetochore [GO:1905342]
GO:0001161	3	0.75	1	intronic transcription regulatory region sequence-specific DNA binding [GO:0001161]
GO:0031662	3	0.75	1	positive regulation of cyclin-dependent protein serine/threonine kinase activity involved in G2/M transition of mitotic cell cycle [GO:0031662]
GO:0031466	5	0.75	1	Cul5-RING ubiquitin ligase complex [GO:0031466]
GO:0032290	3	0.75	1	peripheral nervous system myelin formation [GO:0032290]
GO:1990869	4	0.75	1	cellular response to chemokine [GO:1990869]
GO:0070537	3	0.75	1	histone H2A K63-linked deubiquitination [GO:0070537]
GO:0038064	3	0.75	1	collagen receptor activity [GO:0038064]
GO:0048022	3	0.75	1	negative regulation of melanin biosynthetic process [GO:0048022]
GO:0097680	3	0.75	1	double-strand break repair via classical nonhomologous end joining [GO:0097680]
GO:0018094	3	0.75	1	protein polyglycylation [GO:0018094]
GO:0018894	3	0.75	1	dibenzo-p-dioxin metabolic process [GO:0018894]
GO:0031313	6	0.75	1	extrinsic component of endosome membrane [GO:0031313]
GO:0006287	5	0.75	1	base-excision repair, gap-filling [GO:0006287]
GO:0030951	3	0.75	1	establishment or maintenance of microtubule cytoskeleton polarity [GO:0030951]
GO:0010725	3	0.75	1	regulation of primitive erythrocyte differentiation [GO:0010725]
GO:0021988	3	0.75	1	olfactory lobe development [GO:0021988]
GO:0002366	3	0.76	1	leukocyte activation involved in immune response [GO:0002366]
GO:0050966	9	0.76	1	detection of mechanical stimulus involved in sensory perception of pain [GO:0050966]
GO:0007094	19	0.76	1	mitotic spindle assembly checkpoint [GO:0007094]
GO:0033615	3	0.76	1	mitochondrial proton-transporting ATP synthase complex assembly [GO:0033615]
GO:0003091	3	0.76	1	renal water homeostasis [GO:0003091]
GO:0051036	3	0.76	1	regulation of endosome size [GO:0051036]
GO:0031077	4	0.76	1	post-embryonic camera-type eye development [GO:0031077]
GO:0048255	18	0.76	1	mRNA stabilization [GO:0048255]
GO:0001951	4	0.76	1	intestinal D-glucose absorption [GO:0001951]
GO:0071502	5	0.76	1	cellular response to temperature stimulus [GO:0071502]
GO:0051306	3	0.76	1	mitotic sister chromatid separation [GO:0051306]
GO:0005892	17	0.76	1	acetylcholine-gated channel complex [GO:0005892]
GO:0060513	3	0.76	1	prostatic bud formation [GO:0060513]
GO:0035483	4	0.76	1	gastric emptying [GO:0035483]
GO:0060297	3	0.76	1	regulation of sarcomere organization [GO:0060297]
GO:0006959	31	0.76	1	humoral immune response [GO:0006959]
GO:0015349	4	0.76	1	thyroid hormone transmembrane transporter activity [GO:0015349]
GO:0016709	7	0.76	1	oxidoreductase activity, acting on paired donors, with incorporation or reduction of molecular oxygen, NAD(P)H as one donor, and incorporation of one atom of oxygen [GO:0016709]
GO:1901077	3	0.76	1	regulation of relaxation of muscle [GO:1901077]
GO:0031062	9	0.76	1	positive regulation of histone methylation [GO:0031062]
GO:0031638	9	0.76	1	zymogen activation [GO:0031638]
GO:0048708	9	0.76	1	astrocyte differentiation [GO:0048708]
GO:0034432	3	0.76	1	bis(5'-adenosyl)-pentaphosphatase activity [GO:0034432]
GO:0033044	4	0.76	1	regulation of chromosome organization [GO:0033044]
GO:0008569	11	0.76	1	ATP-dependent microtubule motor activity, minus-end-directed [GO:0008569]
GO:0051918	7	0.76	1	negative regulation of fibrinolysis [GO:0051918]
GO:2000737	15	0.76	1	negative regulation of stem cell differentiation [GO:2000737]
GO:0043570	5	0.76	1	maintenance of DNA repeat elements [GO:0043570]
GO:2000729	3	0.76	1	positive regulation of mesenchymal cell proliferation involved in ureter development [GO:2000729]
GO:0015721	6	0.76	1	bile acid and bile salt transport [GO:0015721]
GO:0036132	3	0.76	1	13-prostaglandin reductase activity [GO:0036132]
GO:0070883	4	0.76	1	pre-miRNA binding [GO:0070883]
GO:0051788	3	0.76	1	response to misfolded protein [GO:0051788]
GO:0006090	6	0.76	1	pyruvate metabolic process [GO:0006090]
GO:0033628	8	0.76	1	regulation of cell adhesion mediated by integrin [GO:0033628]
GO:0045132	5	0.76	1	meiotic chromosome segregation [GO:0045132]
GO:0072161	3	0.76	1	mesenchymal cell differentiation involved in kidney development [GO:0072161]
GO:0046037	3	0.76	1	GMP metabolic process [GO:0046037]
GO:0007600	3	0.76	1	sensory perception [GO:0007600]
GO:0086067	3	0.76	1	AV node cell to bundle of His cell communication [GO:0086067]
GO:1990825	4	0.76	1	sequence-specific mRNA binding [GO:1990825]
GO:0019834	4	0.76	1	phospholipase A2 inhibitor activity [GO:0019834]
GO:0097327	5	0.76	1	response to antineoplastic agent [GO:0097327]
GO:0035582	4	0.76	1	sequestering of BMP in extracellular matrix [GO:0035582]
GO:0071001	3	0.76	1	U4/U6 snRNP [GO:0071001]
GO:0090022	4	0.76	1	regulation of neutrophil chemotaxis [GO:0090022]
GO:0000794	41	0.77	1	condensed nuclear chromosome [GO:0000794]
GO:0051702	6	0.77	1	interaction with symbiont [GO:0051702]
GO:0035877	3	0.77	1	death effector domain binding [GO:0035877]
GO:0000788	12	0.77	1	nuclear nucleosome [GO:0000788]
GO:0004629	7	0.77	1	phospholipase C activity [GO:0004629]
GO:0031672	14	0.77	1	A band [GO:0031672]
GO:0032525	13	0.77	1	somite rostral/caudal axis specification [GO:0032525]
GO:0006820	10	0.77	1	anion transport [GO:0006820]
GO:0047498	6	0.77	1	calcium-dependent phospholipase A2 activity [GO:0047498]
GO:0004351	3	0.77	1	glutamate decarboxylase activity [GO:0004351]
GO:0071598	4	0.77	1	neuronal ribonucleoprotein granule [GO:0071598]
GO:0034384	4	0.77	1	high-density lipoprotein particle clearance [GO:0034384]
GO:0001773	3	0.77	1	myeloid dendritic cell activation [GO:0001773]
GO:0003708	4	0.77	1	retinoic acid receptor activity [GO:0003708]
GO:0009113	5	0.77	1	purine nucleobase biosynthetic process [GO:0009113]
GO:0097186	9	0.77	1	amelogenesis [GO:0097186]
GO:0051923	7	0.77	1	sulfation [GO:0051923]
GO:0050819	5	0.77	1	negative regulation of coagulation [GO:0050819]
GO:0099053	3	0.77	1	activating signal cointegrator 1 complex [GO:0099053]
GO:0004340	5	0.77	1	glucokinase activity [GO:0004340]
GO:0009247	8	0.77	1	glycolipid biosynthetic process [GO:0009247]
GO:0072606	3	0.77	1	interleukin-8 secretion [GO:0072606]
GO:0097367	4	0.77	1	carbohydrate derivative binding [GO:0097367]
GO:0006110	5	0.77	1	regulation of glycolytic process [GO:0006110]
GO:0006163	3	0.77	1	purine nucleotide metabolic process [GO:0006163]
GO:0031417	3	0.77	1	NatC complex [GO:0031417]
GO:0048769	3	0.77	1	sarcomerogenesis [GO:0048769]
GO:0045639	6	0.77	1	positive regulation of myeloid cell differentiation [GO:0045639]
GO:1903347	4	0.77	1	negative regulation of bicellular tight junction assembly [GO:1903347]
GO:1905075	3	0.77	1	positive regulation of occluding junction disassembly [GO:1905075]
GO:0006572	5	0.77	1	tyrosine catabolic process [GO:0006572]
GO:2000630	4	0.77	1	positive regulation of miRNA metabolic process [GO:2000630]
GO:0098534	4	0.77	1	centriole assembly [GO:0098534]
GO:1903237	3	0.77	1	negative regulation of leukocyte tethering or rolling [GO:1903237]
GO:0052405	3	0.77	1	negative regulation by host of symbiont molecular function [GO:0052405]
GO:0080009	3	0.77	1	mRNA methylation [GO:0080009]
GO:0071034	4	0.77	1	CUT catabolic process [GO:0071034]
GO:0006704	3	0.77	1	glucocorticoid biosynthetic process [GO:0006704]
GO:0004117	3	0.77	1	calmodulin-dependent cyclic-nucleotide phosphodiesterase activity [GO:0004117]
GO:2001027	3	0.77	1	negative regulation of endothelial cell chemotaxis [GO:2001027]
GO:2000974	3	0.77	1	negative regulation of pro-B cell differentiation [GO:2000974]
GO:1900740	3	0.77	1	positive regulation of protein insertion into mitochondrial membrane involved in apoptotic signaling pathway [GO:1900740]
GO:0060128	3	0.77	1	corticotropin hormone secreting cell differentiation [GO:0060128]
GO:0030297	4	0.77	1	transmembrane receptor protein tyrosine kinase activator activity [GO:0030297]
GO:1900106	3	0.77	1	positive regulation of hyaluranon cable assembly [GO:1900106]
GO:0005324	4	0.77	1	long-chain fatty acid transporter activity [GO:0005324]
GO:0051882	3	0.77	1	mitochondrial depolarization [GO:0051882]
GO:0086047	3	0.77	1	membrane depolarization during Purkinje myocyte cell action potential [GO:0086047]
GO:0002455	8	0.78	1	humoral immune response mediated by circulating immunoglobulin [GO:0002455]
GO:0046548	11	0.78	1	retinal rod cell development [GO:0046548]
GO:0002177	7	0.78	1	manchette [GO:0002177]
GO:0048265	21	0.78	1	response to pain [GO:0048265]
GO:0010842	22	0.78	1	retina layer formation [GO:0010842]
GO:0009629	7	0.78	1	response to gravity [GO:0009629]
GO:0102391	8	0.78	1	decanoate--CoA ligase activity [GO:0102391]
GO:0050145	3	0.78	1	nucleoside phosphate kinase activity [GO:0050145]
GO:0042270	3	0.78	1	protection from natural killer cell mediated cytotoxicity [GO:0042270]
GO:0007028	5	0.78	1	cytoplasm organization [GO:0007028]
GO:0071542	27	0.78	1	dopaminergic neuron differentiation [GO:0071542]
GO:0007338	51	0.78	1	single fertilization [GO:0007338]
GO:0001883	4	0.78	1	purine nucleoside binding [GO:0001883]
GO:0000124	8	0.78	1	SAGA complex [GO:0000124]
GO:0004029	14	0.78	1	aldehyde dehydrogenase (NAD) activity [GO:0004029]
GO:0048702	5	0.78	1	embryonic neurocranium morphogenesis [GO:0048702]
GO:0002934	4	0.78	1	desmosome organization [GO:0002934]
GO:0046415	8	0.78	1	urate metabolic process [GO:0046415]
GO:0019556	4	0.78	1	histidine catabolic process to glutamate and formamide [GO:0019556]
GO:0042171	4	0.78	1	lysophosphatidic acid acyltransferase activity [GO:0042171]
GO:0000400	16	0.78	1	four-way junction DNA binding [GO:0000400]
GO:0060741	3	0.78	1	prostate gland stromal morphogenesis [GO:0060741]
GO:0071543	3	0.78	1	diphosphoinositol polyphosphate metabolic process [GO:0071543]
GO:1902018	5	0.78	1	negative regulation of cilium assembly [GO:1902018]
GO:0097418	3	0.78	1	neurofibrillary tangle [GO:0097418]
GO:0048048	10	0.78	1	embryonic eye morphogenesis [GO:0048048]
GO:2000543	8	0.78	1	positive regulation of gastrulation [GO:2000543]
GO:0015816	6	0.78	1	glycine transport [GO:0015816]
GO:0004052	4	0.78	1	arachidonate 12-lipoxygenase activity [GO:0004052]
GO:0099590	3	0.78	1	neurotransmitter receptor internalization [GO:0099590]
GO:0004089	7	0.78	1	carbonate dehydratase activity [GO:0004089]
GO:0031523	3	0.78	1	Myb complex [GO:0031523]
GO:0060022	6	0.78	1	hard palate development [GO:0060022]
GO:1904954	4	0.78	1	canonical Wnt signaling pathway involved in midbrain dopaminergic neuron differentiation [GO:1904954]
GO:0051304	4	0.78	1	chromosome separation [GO:0051304]
GO:0001030	3	0.78	1	RNA polymerase III type 1 promoter DNA binding [GO:0001030]
GO:0003253	4	0.78	1	cardiac neural crest cell migration involved in outflow tract morphogenesis [GO:0003253]
GO:0060998	6	0.78	1	regulation of dendritic spine development [GO:0060998]
GO:1901491	4	0.78	1	negative regulation of lymphangiogenesis [GO:1901491]
GO:0008171	4	0.78	1	O-methyltransferase activity [GO:0008171]
GO:0044020	3	0.78	1	histone methyltransferase activity (H4-R3 specific) [GO:0044020]
GO:0015501	3	0.78	1	glutamate:sodium symporter activity [GO:0015501]
GO:0034706	7	0.78	1	sodium channel complex [GO:0034706]
GO:0046813	4	0.78	1	receptor-mediated virion attachment to host cell [GO:0046813]
GO:0043949	6	0.78	1	regulation of cAMP-mediated signaling [GO:0043949]
GO:0010571	4	0.78	1	positive regulation of nuclear cell cycle DNA replication [GO:0010571]
GO:0042834	9	0.78	1	peptidoglycan binding [GO:0042834]
GO:0000103	4	0.78	1	sulfate assimilation [GO:0000103]
GO:0046651	3	0.78	1	lymphocyte proliferation [GO:0046651]
GO:0022891	4	0.78	1	substrate-specific transmembrane transporter activity [GO:0022891]
GO:0034457	3	0.79	1	Mpp10 complex [GO:0034457]
GO:1902725	3	0.79	1	negative regulation of satellite cell differentiation [GO:1902725]
GO:1902896	3	0.79	1	terminal web assembly [GO:1902896]
GO:0015562	5	0.79	1	efflux transmembrane transporter activity [GO:0015562]
GO:0042853	3	0.79	1	L-alanine catabolic process [GO:0042853]
GO:0045069	3	0.79	1	regulation of viral genome replication [GO:0045069]
GO:0095500	8	0.79	1	acetylcholine receptor signaling pathway [GO:0095500]
GO:0010751	3	0.79	1	negative regulation of nitric oxide mediated signal transduction [GO:0010751]
GO:0010389	13	0.79	1	regulation of G2/M transition of mitotic cell cycle [GO:0010389]
GO:0016939	3	0.79	1	kinesin II complex [GO:0016939]
GO:0060228	5	0.79	1	phosphatidylcholine-sterol O-acyltransferase activator activity [GO:0060228]
GO:0050692	3	0.79	1	DBD domain binding [GO:0050692]
GO:0000155	6	0.79	1	phosphorelay sensor kinase activity [GO:0000155]
GO:0042035	6	0.79	1	regulation of cytokine biosynthetic process [GO:0042035]
GO:0070945	5	0.79	1	neutrophil mediated killing of gram-negative bacterium [GO:0070945]
GO:0040012	7	0.79	1	regulation of locomotion [GO:0040012]
GO:0052840	3	0.79	1	inositol diphosphate tetrakisphosphate diphosphatase activity [GO:0052840]
GO:0035234	8	0.79	1	ectopic germ cell programmed cell death [GO:0035234]
GO:0090286	7	0.79	1	cytoskeletal anchoring at nuclear membrane [GO:0090286]
GO:0035928	3	0.79	1	rRNA import into mitochondrion [GO:0035928]
GO:0005111	4	0.79	1	type 2 fibroblast growth factor receptor binding [GO:0005111]
GO:0010155	4	0.79	1	regulation of proton transport [GO:0010155]
GO:0002361	4	0.79	1	CD4-positive, CD25-positive, alpha-beta regulatory T cell differentiation [GO:0002361]
GO:0034508	4	0.79	1	centromere complex assembly [GO:0034508]
GO:0003376	6	0.79	1	sphingosine-1-phosphate signaling pathway [GO:0003376]
GO:0001714	4	0.79	1	endodermal cell fate specification [GO:0001714]
GO:0021571	3	0.79	1	rhombomere 5 development [GO:0021571]
GO:0008131	9	0.79	1	primary amine oxidase activity [GO:0008131]
GO:0006685	4	0.79	1	sphingomyelin catabolic process [GO:0006685]
GO:0016888	5	0.79	1	endodeoxyribonuclease activity, producing 5'-phosphomonoesters [GO:0016888]
GO:0010897	3	0.79	1	negative regulation of triglyceride catabolic process [GO:0010897]
GO:0055098	4	0.79	1	response to low-density lipoprotein particle stimulus [GO:0055098]
GO:0031060	4	0.79	1	regulation of histone methylation [GO:0031060]
GO:0032615	3	0.79	1	interleukin-12 production [GO:0032615]
GO:0060043	7	0.79	1	regulation of cardiac muscle cell proliferation [GO:0060043]
GO:0010836	3	0.79	1	negative regulation of protein ADP-ribosylation [GO:0010836]
GO:1901843	3	0.79	1	positive regulation of high voltage-gated calcium channel activity [GO:1901843]
GO:0044218	3	0.79	1	other organism cell membrane [GO:0044218]
GO:0089711	6	0.79	1	L-glutamate transmembrane transport [GO:0089711]
GO:0015705	4	0.79	1	iodide transport [GO:0015705]
GO:0032342	3	0.79	1	aldosterone biosynthetic process [GO:0032342]
GO:0018076	3	0.79	1	N-terminal peptidyl-lysine acetylation [GO:0018076]
GO:0048101	3	0.79	1	calcium- and calmodulin-regulated 3',5'-cyclic-GMP phosphodiesterase activity [GO:0048101]
GO:0004459	4	0.79	1	L-lactate dehydrogenase activity [GO:0004459]
GO:0071373	3	0.79	1	cellular response to luteinizing hormone stimulus [GO:0071373]
GO:0005914	3	0.79	1	spot adherens junction [GO:0005914]
GO:0014719	3	0.79	1	skeletal muscle satellite cell activation [GO:0014719]
GO:1903966	4	0.79	1	monounsaturated fatty acid biosynthetic process [GO:1903966]
GO:0071801	3	0.79	1	regulation of podosome assembly [GO:0071801]
GO:0019992	6	0.79	1	diacylglycerol binding [GO:0019992]
GO:1904640	3	0.79	1	response to methionine [GO:1904640]
GO:0070326	4	0.79	1	very-low-density lipoprotein particle receptor binding [GO:0070326]
GO:0045950	3	0.79	1	negative regulation of mitotic recombination [GO:0045950]
GO:0044030	13	0.8	1	regulation of DNA methylation [GO:0044030]
GO:0001706	16	0.8	1	endoderm formation [GO:0001706]
GO:0007339	34	0.8	1	binding of sperm to zona pellucida [GO:0007339]
GO:0008177	3	0.8	1	succinate dehydrogenase (ubiquinone) activity [GO:0008177]
GO:0019538	8	0.8	1	protein metabolic process [GO:0019538]
GO:0008090	9	0.8	1	retrograde axonal transport [GO:0008090]
GO:0017046	26	0.8	1	peptide hormone binding [GO:0017046]
GO:0060841	5	0.8	1	venous blood vessel development [GO:0060841]
GO:0007631	30	0.8	1	feeding behavior [GO:0007631]
GO:0021522	22	0.8	1	spinal cord motor neuron differentiation [GO:0021522]
GO:0005242	11	0.8	1	inward rectifier potassium channel activity [GO:0005242]
GO:0006516	7	0.8	1	glycoprotein catabolic process [GO:0006516]
GO:0048714	13	0.8	1	positive regulation of oligodendrocyte differentiation [GO:0048714]
GO:1990168	3	0.8	1	protein K33-linked deubiquitination [GO:1990168]
GO:2000648	13	0.8	1	positive regulation of stem cell proliferation [GO:2000648]
GO:0006739	5	0.8	1	NADP metabolic process [GO:0006739]
GO:0019441	7	0.8	1	tryptophan catabolic process to kynurenine [GO:0019441]
GO:1904645	3	0.8	1	response to amyloid-beta [GO:1904645]
GO:0004427	3	0.8	1	inorganic diphosphatase activity [GO:0004427]
GO:0021554	7	0.8	1	optic nerve development [GO:0021554]
GO:0035815	11	0.8	1	positive regulation of renal sodium excretion [GO:0035815]
GO:0019752	6	0.8	1	carboxylic acid metabolic process [GO:0019752]
GO:0033132	4	0.8	1	negative regulation of glucokinase activity [GO:0033132]
GO:0006836	11	0.8	1	neurotransmitter transport [GO:0006836]
GO:0048023	4	0.8	1	positive regulation of melanin biosynthetic process [GO:0048023]
GO:1900264	6	0.8	1	positive regulation of DNA-directed DNA polymerase activity [GO:1900264]
GO:0004890	18	0.8	1	GABA-A receptor activity [GO:0004890]
GO:0080154	5	0.8	1	regulation of fertilization [GO:0080154]
GO:0035095	8	0.8	1	behavioral response to nicotine [GO:0035095]
GO:0045901	3	0.8	1	positive regulation of translational elongation [GO:0045901]
GO:0032232	3	0.8	1	negative regulation of actin filament bundle assembly [GO:0032232]
GO:0008324	3	0.8	1	cation transmembrane transporter activity [GO:0008324]
GO:1905832	4	0.8	1	positive regulation of spindle assembly [GO:1905832]
GO:0072278	3	0.8	1	metanephric comma-shaped body morphogenesis [GO:0072278]
GO:0002922	3	0.8	1	positive regulation of humoral immune response [GO:0002922]
GO:0010573	3	0.8	1	vascular endothelial growth factor production [GO:0010573]
GO:1990712	4	0.8	1	HFE-transferrin receptor complex [GO:1990712]
GO:0006772	3	0.8	1	thiamine metabolic process [GO:0006772]
GO:0051387	4	0.8	1	negative regulation of neurotrophin TRK receptor signaling pathway [GO:0051387]
GO:0006662	3	0.8	1	glycerol ether metabolic process [GO:0006662]
GO:0021800	4	0.8	1	cerebral cortex tangential migration [GO:0021800]
GO:0003278	3	0.8	1	apoptotic process involved in heart morphogenesis [GO:0003278]
GO:0002337	3	0.8	1	B-1a B cell differentiation [GO:0002337]
GO:0052833	4	0.8	1	inositol monophosphate 4-phosphatase activity [GO:0052833]
GO:0046578	5	0.8	1	regulation of Ras protein signal transduction [GO:0046578]
GO:0004366	3	0.8	1	glycerol-3-phosphate O-acyltransferase activity [GO:0004366]
GO:0102420	3	0.8	1	sn-1-glycerol-3-phosphate C16:0-DCA-CoA acyl transferase activity [GO:0102420]
GO:0015616	3	0.8	1	DNA translocase activity [GO:0015616]
GO:0070487	3	0.8	1	monocyte aggregation [GO:0070487]
GO:0006272	3	0.8	1	leading strand elongation [GO:0006272]
GO:0032451	4	0.8	1	demethylase activity [GO:0032451]
GO:0050482	23	0.81	1	arachidonic acid secretion [GO:0050482]
GO:0007423	4	0.81	1	sensory organ development [GO:0007423]
GO:0072210	4	0.81	1	metanephric nephron development [GO:0072210]
GO:0004252	189	0.81	1	serine-type endopeptidase activity [GO:0004252]
GO:0014732	7	0.81	1	skeletal muscle atrophy [GO:0014732]
GO:0044782	13	0.81	1	cilium organization [GO:0044782]
GO:0003351	12	0.81	1	epithelial cilium movement [GO:0003351]
GO:2001016	3	0.81	1	positive regulation of skeletal muscle cell differentiation [GO:2001016]
GO:1901029	7	0.81	1	negative regulation of mitochondrial outer membrane permeabilization involved in apoptotic signaling pathway [GO:1901029]
GO:0071847	4	0.81	1	TNFSF11-mediated signaling pathway [GO:0071847]
GO:0014031	7	0.81	1	mesenchymal cell development [GO:0014031]
GO:0021696	6	0.81	1	cerebellar cortex morphogenesis [GO:0021696]
GO:0016538	13	0.81	1	cyclin-dependent protein serine/threonine kinase regulator activity [GO:0016538]
GO:0048478	3	0.81	1	replication fork protection [GO:0048478]
GO:0007262	6	0.81	1	STAT protein import into nucleus [GO:0007262]
GO:0042536	5	0.81	1	negative regulation of tumor necrosis factor biosynthetic process [GO:0042536]
GO:0034715	6	0.81	1	pICln-Sm protein complex [GO:0034715]
GO:0021954	14	0.81	1	central nervous system neuron development [GO:0021954]
GO:1902808	5	0.81	1	positive regulation of cell cycle G1/S phase transition [GO:1902808]
GO:0070849	4	0.81	1	response to epidermal growth factor [GO:0070849]
GO:0006081	6	0.81	1	cellular aldehyde metabolic process [GO:0006081]
GO:0042627	11	0.81	1	chylomicron [GO:0042627]
GO:0051481	14	0.81	1	negative regulation of cytosolic calcium ion concentration [GO:0051481]
GO:0003231	5	0.81	1	cardiac ventricle development [GO:0003231]
GO:0070858	4	0.81	1	negative regulation of bile acid biosynthetic process [GO:0070858]
GO:0000056	6	0.81	1	ribosomal small subunit export from nucleus [GO:0000056]
GO:0002544	7	0.81	1	chronic inflammatory response [GO:0002544]
GO:0031054	12	0.81	1	pre-miRNA processing [GO:0031054]
GO:1905867	4	0.81	1	epididymis development [GO:1905867]
GO:1904219	3	0.81	1	positive regulation of CDP-diacylglycerol-serine O-phosphatidyltransferase activity [GO:1904219]
GO:1904222	3	0.81	1	positive regulation of serine C-palmitoyltransferase activity [GO:1904222]
GO:0005337	4	0.81	1	nucleoside transmembrane transporter activity [GO:0005337]
GO:0035106	3	0.81	1	operant conditioning [GO:0035106]
GO:0050911	26	0.81	1	detection of chemical stimulus involved in sensory perception of smell [GO:0050911]
GO:0005248	15	0.81	1	voltage-gated sodium channel activity [GO:0005248]
GO:0030686	11	0.81	1	90S preribosome [GO:0030686]
GO:0010988	3	0.81	1	regulation of low-density lipoprotein particle clearance [GO:0010988]
GO:0097441	3	0.81	1	basilar dendrite [GO:0097441]
GO:2001013	4	0.81	1	epithelial cell proliferation involved in renal tubule morphogenesis [GO:2001013]
GO:0072125	3	0.81	1	negative regulation of glomerular mesangial cell proliferation [GO:0072125]
GO:0001733	3	0.81	1	galactosylceramide sulfotransferase activity [GO:0001733]
GO:0032946	3	0.81	1	positive regulation of mononuclear cell proliferation [GO:0032946]
GO:0004532	4	0.81	1	exoribonuclease activity [GO:0004532]
GO:0000015	3	0.81	1	phosphopyruvate hydratase complex [GO:0000015]
GO:0004517	3	0.81	1	nitric-oxide synthase activity [GO:0004517]
GO:0090184	4	0.81	1	positive regulation of kidney development [GO:0090184]
GO:0046512	8	0.81	1	sphingosine biosynthetic process [GO:0046512]
GO:0001156	3	0.81	1	TFIIIC-class transcription factor binding [GO:0001156]
GO:0031983	3	0.81	1	vesicle lumen [GO:0031983]
GO:0018126	3	0.81	1	protein hydroxylation [GO:0018126]
GO:0060285	5	0.81	1	cilium-dependent cell motility [GO:0060285]
GO:0015893	3	0.81	1	drug transport [GO:0015893]
GO:0004739	3	0.81	1	pyruvate dehydrogenase (acetyl-transferring) activity [GO:0004739]
GO:0050508	3	0.81	1	glucuronosyl-N-acetylglucosaminyl-proteoglycan 4-alpha-N-acetylglucosaminyltransferase activity [GO:0050508]
GO:0085029	7	0.81	1	extracellular matrix assembly [GO:0085029]
GO:0072282	3	0.81	1	metanephric nephron tubule morphogenesis [GO:0072282]
GO:0005956	3	0.81	1	protein kinase CK2 complex [GO:0005956]
GO:0032210	3	0.81	1	regulation of telomere maintenance via telomerase [GO:0032210]
GO:2000544	3	0.81	1	regulation of endothelial cell chemotaxis to fibroblast growth factor [GO:2000544]
GO:0006021	4	0.81	1	inositol biosynthetic process [GO:0006021]
GO:1901536	3	0.81	1	negative regulation of DNA demethylation [GO:1901536]
GO:0004667	3	0.81	1	prostaglandin-D synthase activity [GO:0004667]
GO:0045646	4	0.81	1	regulation of erythrocyte differentiation [GO:0045646]
GO:0004745	15	0.82	1	retinol dehydrogenase activity [GO:0004745]
GO:0008616	5	0.82	1	queuosine biosynthetic process [GO:0008616]
GO:0048103	11	0.82	1	somatic stem cell division [GO:0048103]
GO:0033088	4	0.82	1	negative regulation of immature T cell proliferation in thymus [GO:0033088]
GO:0005452	21	0.82	1	inorganic anion exchanger activity [GO:0005452]
GO:0010466	8	0.82	1	negative regulation of peptidase activity [GO:0010466]
GO:0031091	13	0.82	1	platelet alpha granule [GO:0031091]
GO:0051966	21	0.82	1	regulation of synaptic transmission, glutamatergic [GO:0051966]
GO:0007602	20	0.82	1	phototransduction [GO:0007602]
GO:0019958	4	0.82	1	C-X-C chemokine binding [GO:0019958]
GO:0001887	4	0.82	1	selenium compound metabolic process [GO:0001887]
GO:0002009	20	0.82	1	morphogenesis of an epithelium [GO:0002009]
GO:0032924	14	0.82	1	activin receptor signaling pathway [GO:0032924]
GO:0006032	6	0.82	1	chitin catabolic process [GO:0006032]
GO:0048791	23	0.82	1	calcium ion-regulated exocytosis of neurotransmitter [GO:0048791]
GO:0044770	7	0.82	1	cell cycle phase transition [GO:0044770]
GO:0051653	4	0.82	1	spindle localization [GO:0051653]
GO:1902219	4	0.82	1	negative regulation of intrinsic apoptotic signaling pathway in response to osmotic stress [GO:1902219]
GO:0000189	3	0.82	1	MAPK import into nucleus [GO:0000189]
GO:2000767	3	0.82	1	positive regulation of cytoplasmic translation [GO:2000767]
GO:0044208	3	0.82	1	'de novo' AMP biosynthetic process [GO:0044208]
GO:1990604	4	0.82	1	IRE1-TRAF2-ASK1 complex [GO:1990604]
GO:0042420	6	0.82	1	dopamine catabolic process [GO:0042420]
GO:0051712	3	0.82	1	positive regulation of killing of cells of other organism [GO:0051712]
GO:0070698	3	0.82	1	type I activin receptor binding [GO:0070698]
GO:0043142	7	0.82	1	single-stranded DNA-dependent ATPase activity [GO:0043142]
GO:1990446	3	0.82	1	U1 snRNP binding [GO:1990446]
GO:0009994	4	0.82	1	oocyte differentiation [GO:0009994]
GO:0001781	3	0.82	1	neutrophil apoptotic process [GO:0001781]
GO:1904798	6	0.82	1	positive regulation of core promoter binding [GO:1904798]
GO:0033314	7	0.82	1	mitotic DNA replication checkpoint [GO:0033314]
GO:2000172	3	0.82	1	regulation of branching morphogenesis of a nerve [GO:2000172]
GO:0016233	8	0.82	1	telomere capping [GO:0016233]
GO:0045918	5	0.82	1	negative regulation of cytolysis [GO:0045918]
GO:2001259	6	0.82	1	positive regulation of cation channel activity [GO:2001259]
GO:1902259	6	0.82	1	regulation of delayed rectifier potassium channel activity [GO:1902259]
GO:0004145	3	0.82	1	diamine N-acetyltransferase activity [GO:0004145]
GO:0015844	5	0.82	1	monoamine transport [GO:0015844]
GO:0072284	4	0.82	1	metanephric S-shaped body morphogenesis [GO:0072284]
GO:0060591	5	0.82	1	chondroblast differentiation [GO:0060591]
GO:0006450	4	0.82	1	regulation of translational fidelity [GO:0006450]
GO:0061138	3	0.82	1	morphogenesis of a branching epithelium [GO:0061138]
GO:0072384	4	0.82	1	organelle transport along microtubule [GO:0072384]
GO:0055106	3	0.82	1	ubiquitin-protein transferase regulator activity [GO:0055106]
GO:0006555	4	0.82	1	methionine metabolic process [GO:0006555]
GO:0060480	3	0.82	1	lung goblet cell differentiation [GO:0060480]
GO:0019534	6	0.82	1	toxin transporter activity [GO:0019534]
GO:0006552	4	0.82	1	leucine catabolic process [GO:0006552]
GO:0021796	9	0.82	1	cerebral cortex regionalization [GO:0021796]
GO:0016447	6	0.82	1	somatic recombination of immunoglobulin gene segments [GO:0016447]
GO:0090722	4	0.82	1	receptor-receptor interaction [GO:0090722]
GO:0038065	4	0.82	1	collagen-activated signaling pathway [GO:0038065]
GO:0051873	4	0.82	1	killing by host of symbiont cells [GO:0051873]
GO:0003190	4	0.82	1	atrioventricular valve formation [GO:0003190]
GO:0010758	3	0.82	1	regulation of macrophage chemotaxis [GO:0010758]
GO:0046952	3	0.82	1	ketone body catabolic process [GO:0046952]
GO:0050501	4	0.82	1	hyaluronan synthase activity [GO:0050501]
GO:0030548	9	0.82	1	acetylcholine receptor regulator activity [GO:0030548]
GO:0060263	3	0.82	1	regulation of respiratory burst [GO:0060263]
GO:0045608	3	0.82	1	negative regulation of auditory receptor cell differentiation [GO:0045608]
GO:0002669	4	0.82	1	positive regulation of T cell anergy [GO:0002669]
GO:0070633	3	0.82	1	transepithelial transport [GO:0070633]
GO:0042328	3	0.82	1	heparan sulfate N-acetylglucosaminyltransferase activity [GO:0042328]
GO:0052832	4	0.82	1	inositol monophosphate 3-phosphatase activity [GO:0052832]
GO:0021692	3	0.82	1	cerebellar Purkinje cell layer morphogenesis [GO:0021692]
GO:0046033	4	0.82	1	AMP metabolic process [GO:0046033]
GO:0004771	3	0.82	1	sterol esterase activity [GO:0004771]
GO:0102490	3	0.82	1	8-oxo-dGTP phosphohydrolase activity [GO:0102490]
GO:0015732	3	0.82	1	prostaglandin transport [GO:0015732]
GO:0015319	3	0.82	1	sodium:inorganic phosphate symporter activity [GO:0015319]
GO:0042345	4	0.82	1	regulation of NF-kappaB import into nucleus [GO:0042345]
GO:0033326	4	0.82	1	cerebrospinal fluid secretion [GO:0033326]
GO:0061357	3	0.82	1	positive regulation of Wnt protein secretion [GO:0061357]
GO:0060541	8	0.83	1	respiratory system development [GO:0060541]
GO:0001520	8	0.83	1	outer dense fiber [GO:0001520]
GO:0045066	3	0.83	1	regulatory T cell differentiation [GO:0045066]
GO:0090005	8	0.83	1	negative regulation of establishment of protein localization to plasma membrane [GO:0090005]
GO:0048016	6	0.83	1	inositol phosphate-mediated signaling [GO:0048016]
GO:0001972	13	0.83	1	retinoic acid binding [GO:0001972]
GO:0021930	6	0.83	1	cerebellar granule cell precursor proliferation [GO:0021930]
GO:0048318	6	0.83	1	axial mesoderm development [GO:0048318]
GO:1990001	10	0.83	1	inhibition of cysteine-type endopeptidase activity involved in apoptotic process [GO:1990001]
GO:0021542	18	0.83	1	dentate gyrus development [GO:0021542]
GO:1990124	9	0.83	1	messenger ribonucleoprotein complex [GO:1990124]
GO:0006925	3	0.83	1	inflammatory cell apoptotic process [GO:0006925]
GO:0042136	7	0.83	1	neurotransmitter biosynthetic process [GO:0042136]
GO:0060119	10	0.83	1	inner ear receptor cell development [GO:0060119]
GO:0006942	4	0.83	1	regulation of striated muscle contraction [GO:0006942]
GO:0071315	3	0.83	1	cellular response to morphine [GO:0071315]
GO:0071987	4	0.83	1	WD40-repeat domain binding [GO:0071987]
GO:0070579	4	0.83	1	methylcytosine dioxygenase activity [GO:0070579]
GO:0071010	4	0.83	1	prespliceosome [GO:0071010]
GO:0070268	5	0.83	1	cornification [GO:0070268]
GO:0050691	6	0.83	1	regulation of defense response to virus by host [GO:0050691]
GO:2000345	3	0.83	1	regulation of hepatocyte proliferation [GO:2000345]
GO:0035330	3	0.83	1	regulation of hippo signaling [GO:0035330]
GO:0014066	6	0.83	1	regulation of phosphatidylinositol 3-kinase signaling [GO:0014066]
GO:0043517	11	0.83	1	positive regulation of DNA damage response, signal transduction by p53 class mediator [GO:0043517]
GO:1990851	4	0.83	1	Wnt-Frizzled-LRP5/6 complex [GO:1990851]
GO:2000049	4	0.83	1	positive regulation of cell-cell adhesion mediated by cadherin [GO:2000049]
GO:2000721	3	0.83	1	positive regulation of transcription from RNA polymerase II promoter involved in smooth muscle cell differentiation [GO:2000721]
GO:0070252	4	0.83	1	actin-mediated cell contraction [GO:0070252]
GO:1902305	5	0.83	1	regulation of sodium ion transmembrane transport [GO:1902305]
GO:0042148	7	0.83	1	strand invasion [GO:0042148]
GO:0060676	5	0.83	1	ureteric bud formation [GO:0060676]
GO:0070324	6	0.83	1	thyroid hormone binding [GO:0070324]
GO:0008298	3	0.83	1	intracellular mRNA localization [GO:0008298]
GO:0008537	3	0.83	1	proteasome activator complex [GO:0008537]
GO:0032808	7	0.83	1	lacrimal gland development [GO:0032808]
GO:0051716	4	0.83	1	cellular response to stimulus [GO:0051716]
GO:0070989	3	0.83	1	oxidative demethylation [GO:0070989]
GO:0045838	3	0.83	1	positive regulation of membrane potential [GO:0045838]
GO:0003810	9	0.83	1	protein-glutamine gamma-glutamyltransferase activity [GO:0003810]
GO:1902074	3	0.83	1	response to salt [GO:1902074]
GO:2000021	4	0.83	1	regulation of ion homeostasis [GO:2000021]
GO:0010664	3	0.83	1	negative regulation of striated muscle cell apoptotic process [GO:0010664]
GO:0099525	4	0.83	1	presynaptic dense core vesicle exocytosis [GO:0099525]
GO:0048368	5	0.83	1	lateral mesoderm development [GO:0048368]
GO:0002043	5	0.83	1	blood vessel endothelial cell proliferation involved in sprouting angiogenesis [GO:0002043]
GO:0042592	5	0.83	1	homeostatic process [GO:0042592]
GO:0015909	6	0.83	1	long-chain fatty acid transport [GO:0015909]
GO:1990266	5	0.83	1	neutrophil migration [GO:1990266]
GO:0061577	3	0.83	1	calcium ion transmembrane transport via high voltage-gated calcium channel [GO:0061577]
GO:0018242	4	0.83	1	protein O-linked glycosylation via serine [GO:0018242]
GO:0002074	5	0.83	1	extraocular skeletal muscle development [GO:0002074]
GO:0030327	3	0.83	1	prenylated protein catabolic process [GO:0030327]
GO:0051379	6	0.83	1	epinephrine binding [GO:0051379]
GO:0071559	3	0.83	1	response to transforming growth factor beta [GO:0071559]
GO:0034201	3	0.83	1	response to oleic acid [GO:0034201]
GO:0015248	3	0.83	1	sterol transporter activity [GO:0015248]
GO:0032896	4	0.83	1	palmitoyl-CoA 9-desaturase activity [GO:0032896]
GO:0004345	3	0.83	1	glucose-6-phosphate dehydrogenase activity [GO:0004345]
GO:0003340	4	0.84	1	negative regulation of mesenchymal to epithelial transition involved in metanephros morphogenesis [GO:0003340]
GO:0005732	8	0.84	1	small nucleolar ribonucleoprotein complex [GO:0005732]
GO:0003413	5	0.84	1	chondrocyte differentiation involved in endochondral bone morphogenesis [GO:0003413]
GO:0044805	3	0.84	1	late nucleophagy [GO:0044805]
GO:0014807	8	0.84	1	regulation of somitogenesis [GO:0014807]
GO:0050974	4	0.84	1	detection of mechanical stimulus involved in sensory perception [GO:0050974]
GO:0005827	5	0.84	1	polar microtubule [GO:0005827]
GO:0009266	5	0.84	1	response to temperature stimulus [GO:0009266]
GO:2001236	6	0.84	1	regulation of extrinsic apoptotic signaling pathway [GO:2001236]
GO:0090559	4	0.84	1	regulation of membrane permeability [GO:0090559]
GO:0010172	9	0.84	1	embryonic body morphogenesis [GO:0010172]
GO:0051302	6	0.84	1	regulation of cell division [GO:0051302]
GO:0006531	6	0.84	1	aspartate metabolic process [GO:0006531]
GO:0046040	3	0.84	1	IMP metabolic process [GO:0046040]
GO:0061037	8	0.84	1	negative regulation of cartilage development [GO:0061037]
GO:0032099	9	0.84	1	negative regulation of appetite [GO:0032099]
GO:0032259	6	0.84	1	methylation [GO:0032259]
GO:0097550	6	0.84	1	transcriptional preinitiation complex [GO:0097550]
GO:0001556	15	0.84	1	oocyte maturation [GO:0001556]
GO:0090382	6	0.84	1	phagosome maturation [GO:0090382]
GO:0048732	7	0.84	1	gland development [GO:0048732]
GO:0060948	4	0.84	1	cardiac vascular smooth muscle cell development [GO:0060948]
GO:0060576	9	0.84	1	intestinal epithelial cell development [GO:0060576]
GO:0006751	6	0.84	1	glutathione catabolic process [GO:0006751]
GO:0046425	6	0.84	1	regulation of JAK-STAT cascade [GO:0046425]
GO:0030856	7	0.84	1	regulation of epithelial cell differentiation [GO:0030856]
GO:0051450	5	0.84	1	myoblast proliferation [GO:0051450]
GO:0014059	19	0.84	1	regulation of dopamine secretion [GO:0014059]
GO:0071494	5	0.84	1	cellular response to UV-C [GO:0071494]
GO:0098908	3	0.84	1	regulation of neuronal action potential [GO:0098908]
GO:0007167	7	0.84	1	enzyme linked receptor protein signaling pathway [GO:0007167]
GO:0001652	6	0.84	1	granular component [GO:0001652]
GO:0031167	5	0.84	1	rRNA methylation [GO:0031167]
GO:0061762	3	0.84	1	CAMKK-AMPK signaling cascade [GO:0061762]
GO:0043203	7	0.84	1	axon hillock [GO:0043203]
GO:2000297	3	0.84	1	negative regulation of synapse maturation [GO:2000297]
GO:0010829	3	0.84	1	negative regulation of glucose transport [GO:0010829]
GO:0018119	5	0.84	1	peptidyl-cysteine S-nitrosylation [GO:0018119]
GO:0046928	16	0.84	1	regulation of neurotransmitter secretion [GO:0046928]
GO:0000150	7	0.84	1	recombinase activity [GO:0000150]
GO:0010970	5	0.84	1	transport along microtubule [GO:0010970]
GO:0033148	8	0.84	1	positive regulation of intracellular estrogen receptor signaling pathway [GO:0033148]
GO:0001754	3	0.84	1	eye photoreceptor cell differentiation [GO:0001754]
GO:0042180	3	0.84	1	cellular ketone metabolic process [GO:0042180]
GO:0072289	4	0.84	1	metanephric nephron tubule formation [GO:0072289]
GO:0008272	9	0.84	1	sulfate transport [GO:0008272]
GO:0035509	5	0.84	1	negative regulation of myosin-light-chain-phosphatase activity [GO:0035509]
GO:0072539	3	0.84	1	T-helper 17 cell differentiation [GO:0072539]
GO:0034702	7	0.84	1	ion channel complex [GO:0034702]
GO:0071799	4	0.84	1	cellular response to prostaglandin D stimulus [GO:0071799]
GO:0003220	3	0.84	1	left ventricular cardiac muscle tissue morphogenesis [GO:0003220]
GO:0060402	7	0.84	1	calcium ion transport into cytosol [GO:0060402]
GO:0001991	5	0.84	1	regulation of systemic arterial blood pressure by circulatory renin-angiotensin [GO:0001991]
GO:0034625	7	0.84	1	fatty acid elongation, monounsaturated fatty acid [GO:0034625]
GO:1901897	3	0.84	1	regulation of relaxation of cardiac muscle [GO:1901897]
GO:0001601	5	0.84	1	peptide YY receptor activity [GO:0001601]
GO:2000048	3	0.84	1	negative regulation of cell-cell adhesion mediated by cadherin [GO:2000048]
GO:0010248	3	0.84	1	establishment or maintenance of transmembrane electrochemical gradient [GO:0010248]
GO:0072014	4	0.84	1	proximal tubule development [GO:0072014]
GO:0032911	3	0.84	1	negative regulation of transforming growth factor beta1 production [GO:0032911]
GO:0018879	3	0.84	1	biphenyl metabolic process [GO:0018879]
GO:0004322	6	0.84	1	ferroxidase activity [GO:0004322]
GO:0042759	4	0.84	1	long-chain fatty acid biosynthetic process [GO:0042759]
GO:0048069	4	0.84	1	eye pigmentation [GO:0048069]
GO:0060267	4	0.84	1	positive regulation of respiratory burst [GO:0060267]
GO:1900454	4	0.84	1	positive regulation of long term synaptic depression [GO:1900454]
GO:0030267	3	0.84	1	glyoxylate reductase (NADP) activity [GO:0030267]
GO:0032389	3	0.84	1	MutLalpha complex [GO:0032389]
GO:0050871	74	0.85	1	positive regulation of B cell activation [GO:0050871]
GO:0004719	3	0.85	1	protein-L-isoaspartate (D-aspartate) O-methyltransferase activity [GO:0004719]
GO:0001162	8	0.85	1	RNA polymerase II intronic transcription regulatory region sequence-specific DNA binding [GO:0001162]
GO:0014706	4	0.85	1	striated muscle tissue development [GO:0014706]
GO:0002138	4	0.85	1	retinoic acid biosynthetic process [GO:0002138]
GO:0048703	10	0.85	1	embryonic viscerocranium morphogenesis [GO:0048703]
GO:0034553	4	0.85	1	mitochondrial respiratory chain complex II assembly [GO:0034553]
GO:0050777	7	0.85	1	negative regulation of immune response [GO:0050777]
GO:0004031	5	0.85	1	aldehyde oxidase activity [GO:0004031]
GO:0031428	5	0.85	1	box C/D snoRNP complex [GO:0031428]
GO:0098636	3	0.85	1	protein complex involved in cell adhesion [GO:0098636]
GO:0006526	4	0.85	1	arginine biosynthetic process [GO:0006526]
GO:0042487	7	0.85	1	regulation of odontogenesis of dentin-containing tooth [GO:0042487]
GO:0001763	10	0.85	1	morphogenesis of a branching structure [GO:0001763]
GO:0021938	4	0.85	1	smoothened signaling pathway involved in regulation of cerebellar granule cell precursor cell proliferation [GO:0021938]
GO:0008354	9	0.85	1	germ cell migration [GO:0008354]
GO:0036435	3	0.85	1	K48-linked polyubiquitin modification-dependent protein binding [GO:0036435]
GO:0033268	12	0.85	1	node of Ranvier [GO:0033268]
GO:0032982	12	0.85	1	myosin filament [GO:0032982]
GO:0030049	6	0.85	1	muscle filament sliding [GO:0030049]
GO:0031641	16	0.85	1	regulation of myelination [GO:0031641]
GO:0030728	9	0.85	1	ovulation [GO:0030728]
GO:0043208	4	0.85	1	glycosphingolipid binding [GO:0043208]
GO:0035435	5	0.85	1	phosphate ion transmembrane transport [GO:0035435]
GO:1904938	6	0.85	1	planar cell polarity pathway involved in axon guidance [GO:1904938]
GO:0051891	5	0.85	1	positive regulation of cardioblast differentiation [GO:0051891]
GO:0060065	19	0.85	1	uterus development [GO:0060065]
GO:0005275	3	0.85	1	amine transmembrane transporter activity [GO:0005275]
GO:0006533	3	0.85	1	aspartate catabolic process [GO:0006533]
GO:0042445	13	0.85	1	hormone metabolic process [GO:0042445]
GO:0038036	8	0.85	1	sphingosine-1-phosphate receptor activity [GO:0038036]
GO:0006307	7	0.85	1	DNA dealkylation involved in DNA repair [GO:0006307]
GO:0005677	7	0.85	1	chromatin silencing complex [GO:0005677]
GO:0048644	9	0.85	1	muscle organ morphogenesis [GO:0048644]
GO:0071209	3	0.85	1	U7 snRNA binding [GO:0071209]
GO:0008417	4	0.85	1	fucosyltransferase activity [GO:0008417]
GO:0098712	5	0.85	1	L-glutamate import across plasma membrane [GO:0098712]
GO:0047756	3	0.85	1	chondroitin 4-sulfotransferase activity [GO:0047756]
GO:0005328	17	0.85	1	neurotransmitter:sodium symporter activity [GO:0005328]
GO:0070197	8	0.85	1	meiotic attachment of telomere to nuclear envelope [GO:0070197]
GO:0070182	13	0.85	1	DNA polymerase binding [GO:0070182]
GO:0002090	5	0.85	1	regulation of receptor internalization [GO:0002090]
GO:0018343	4	0.85	1	protein farnesylation [GO:0018343]
GO:0045603	10	0.85	1	positive regulation of endothelial cell differentiation [GO:0045603]
GO:1900271	8	0.85	1	regulation of long-term synaptic potentiation [GO:1900271]
GO:0060429	9	0.85	1	epithelium development [GO:0060429]
GO:0072429	4	0.85	1	response to intra-S DNA damage checkpoint signaling [GO:0072429]
GO:0021570	3	0.85	1	rhombomere 4 development [GO:0021570]
GO:1900245	3	0.85	1	positive regulation of MDA-5 signaling pathway [GO:1900245]
GO:0070384	4	0.85	1	Harderian gland development [GO:0070384]
GO:0010216	6	0.85	1	maintenance of DNA methylation [GO:0010216]
GO:0061629	4	0.85	1	RNA polymerase II sequence-specific DNA binding transcription factor binding [GO:0061629]
GO:0007253	5	0.85	1	cytoplasmic sequestering of NF-kappaB [GO:0007253]
GO:0060688	4	0.85	1	regulation of morphogenesis of a branching structure [GO:0060688]
GO:0051096	5	0.85	1	positive regulation of helicase activity [GO:0051096]
GO:0008278	6	0.85	1	cohesin complex [GO:0008278]
GO:0016556	5	0.85	1	mRNA modification [GO:0016556]
GO:0071899	3	0.85	1	negative regulation of estrogen receptor binding [GO:0071899]
GO:0034088	3	0.85	1	maintenance of mitotic sister chromatid cohesion [GO:0034088]
GO:0051938	4	0.85	1	L-glutamate import [GO:0051938]
GO:0034241	3	0.85	1	positive regulation of macrophage fusion [GO:0034241]
GO:0006475	7	0.85	1	internal protein amino acid acetylation [GO:0006475]
GO:0048871	3	0.85	1	multicellular organismal homeostasis [GO:0048871]
GO:1990460	3	0.85	1	leptin receptor binding [GO:1990460]
GO:0044393	3	0.85	1	microspike [GO:0044393]
GO:0008588	3	0.85	1	release of cytoplasmic sequestered NF-kappaB [GO:0008588]
GO:0010828	5	0.85	1	positive regulation of glucose transport [GO:0010828]
GO:0051155	7	0.85	1	positive regulation of striated muscle cell differentiation [GO:0051155]
GO:0048340	3	0.85	1	paraxial mesoderm morphogenesis [GO:0048340]
GO:0019230	3	0.85	1	proprioception [GO:0019230]
GO:0019852	4	0.85	1	L-ascorbic acid metabolic process [GO:0019852]
GO:0044313	3	0.85	1	protein K6-linked deubiquitination [GO:0044313]
GO:0102007	3	0.85	1	acyl-L-homoserine-lactone lactonohydrolase activity [GO:0102007]
GO:0042742	178	0.86	1	defense response to bacterium [GO:0042742]
GO:0048148	23	0.86	1	behavioral response to cocaine [GO:0048148]
GO:0015278	11	0.86	1	calcium-release channel activity [GO:0015278]
GO:0032421	10	0.86	1	stereocilium bundle [GO:0032421]
GO:0045061	5	0.86	1	thymic T cell selection [GO:0045061]
GO:0033227	5	0.86	1	dsRNA transport [GO:0033227]
GO:0048254	4	0.86	1	snoRNA localization [GO:0048254]
GO:0048304	12	0.86	1	positive regulation of isotype switching to IgG isotypes [GO:0048304]
GO:0061549	9	0.86	1	sympathetic ganglion development [GO:0061549]
GO:0071294	9	0.86	1	cellular response to zinc ion [GO:0071294]
GO:0060561	7	0.86	1	apoptotic process involved in morphogenesis [GO:0060561]
GO:0070309	6	0.86	1	lens fiber cell morphogenesis [GO:0070309]
GO:0010757	6	0.86	1	negative regulation of plasminogen activation [GO:0010757]
GO:0010766	6	0.86	1	negative regulation of sodium ion transport [GO:0010766]
GO:0050795	9	0.86	1	regulation of behavior [GO:0050795]
GO:0006473	8	0.86	1	protein acetylation [GO:0006473]
GO:0048646	21	0.86	1	anatomical structure formation involved in morphogenesis [GO:0048646]
GO:1901409	8	0.86	1	positive regulation of phosphorylation of RNA polymerase II C-terminal domain [GO:1901409]
GO:0044351	6	0.86	1	macropinocytosis [GO:0044351]
GO:0005000	7	0.86	1	vasopressin receptor activity [GO:0005000]
GO:0035633	3	0.86	1	maintenance of permeability of blood-brain barrier [GO:0035633]
GO:0032508	14	0.86	1	DNA duplex unwinding [GO:0032508]
GO:0001820	3	0.86	1	serotonin secretion [GO:0001820]
GO:0015288	4	0.86	1	porin activity [GO:0015288]
GO:2001056	5	0.86	1	positive regulation of cysteine-type endopeptidase activity [GO:2001056]
GO:0090281	3	0.86	1	negative regulation of calcium ion import [GO:0090281]
GO:0043616	13	0.86	1	keratinocyte proliferation [GO:0043616]
GO:0050427	4	0.86	1	3'-phosphoadenosine 5'-phosphosulfate metabolic process [GO:0050427]
GO:0060842	4	0.86	1	arterial endothelial cell differentiation [GO:0060842]
GO:0060977	4	0.86	1	coronary vasculature morphogenesis [GO:0060977]
GO:1990785	4	0.86	1	response to water-immersion restraint stress [GO:1990785]
GO:0048018	15	0.86	1	receptor agonist activity [GO:0048018]
GO:0048739	8	0.86	1	cardiac muscle fiber development [GO:0048739]
GO:0097526	6	0.86	1	spliceosomal tri-snRNP complex [GO:0097526]
GO:0030957	9	0.86	1	Tat protein binding [GO:0030957]
GO:0006548	4	0.86	1	histidine catabolic process [GO:0006548]
GO:0097049	3	0.86	1	motor neuron apoptotic process [GO:0097049]
GO:0048240	24	0.86	1	sperm capacitation [GO:0048240]
GO:0010997	5	0.86	1	anaphase-promoting complex binding [GO:0010997]
GO:0032878	3	0.86	1	regulation of establishment or maintenance of cell polarity [GO:0032878]
GO:0006301	7	0.86	1	postreplication repair [GO:0006301]
GO:0019825	12	0.86	1	oxygen binding [GO:0019825]
GO:0033005	5	0.86	1	positive regulation of mast cell activation [GO:0033005]
GO:0000722	9	0.86	1	telomere maintenance via recombination [GO:0000722]
GO:0097061	3	0.86	1	dendritic spine organization [GO:0097061]
GO:0006353	7	0.86	1	DNA-templated transcription, termination [GO:0006353]
GO:0097151	6	0.86	1	positive regulation of inhibitory postsynaptic potential [GO:0097151]
GO:0002091	7	0.86	1	negative regulation of receptor internalization [GO:0002091]
GO:0004634	3	0.86	1	phosphopyruvate hydratase activity [GO:0004634]
GO:0098656	9	0.86	1	anion transmembrane transport [GO:0098656]
GO:1902186	3	0.86	1	regulation of viral release from host cell [GO:1902186]
GO:0045745	12	0.86	1	positive regulation of G-protein coupled receptor protein signaling pathway [GO:0045745]
GO:0043405	6	0.86	1	regulation of MAP kinase activity [GO:0043405]
GO:0036159	12	0.86	1	inner dynein arm assembly [GO:0036159]
GO:0003680	7	0.86	1	AT DNA binding [GO:0003680]
GO:0016208	11	0.86	1	AMP binding [GO:0016208]
GO:0032287	8	0.86	1	peripheral nervous system myelin maintenance [GO:0032287]
GO:0030423	3	0.86	1	targeting of mRNA for destruction involved in RNA interference [GO:0030423]
GO:0098735	5	0.86	1	positive regulation of the force of heart contraction [GO:0098735]
GO:0016671	6	0.86	1	oxidoreductase activity, acting on a sulfur group of donors, disulfide as acceptor [GO:0016671]
GO:2000008	7	0.86	1	regulation of protein localization to cell surface [GO:2000008]
GO:0102338	7	0.86	1	3-oxo-lignoceronyl-CoA synthase activity [GO:0102338]
GO:0071389	3	0.86	1	cellular response to mineralocorticoid stimulus [GO:0071389]
GO:0021650	4	0.86	1	vestibulocochlear nerve formation [GO:0021650]
GO:0032036	8	0.86	1	myosin heavy chain binding [GO:0032036]
GO:0051987	4	0.86	1	positive regulation of attachment of spindle microtubules to kinetochore [GO:0051987]
GO:0032925	3	0.86	1	regulation of activin receptor signaling pathway [GO:0032925]
GO:1903215	3	0.86	1	negative regulation of protein targeting to mitochondrion [GO:1903215]
GO:0060406	4	0.86	1	positive regulation of penile erection [GO:0060406]
GO:2000647	7	0.86	1	negative regulation of stem cell proliferation [GO:2000647]
GO:0015186	3	0.86	1	L-glutamine transmembrane transporter activity [GO:0015186]
GO:0098903	3	0.86	1	regulation of membrane repolarization during action potential [GO:0098903]
GO:0010792	4	0.86	1	DNA double-strand break processing involved in repair via single-strand annealing [GO:0010792]
GO:0048609	3	0.86	1	multicellular organismal reproductive process [GO:0048609]
GO:0060675	4	0.86	1	ureteric bud morphogenesis [GO:0060675]
GO:0008366	4	0.86	1	axon ensheathment [GO:0008366]
GO:0098599	4	0.86	1	palmitoyl hydrolase activity [GO:0098599]
GO:0044806	4	0.86	1	G-quadruplex DNA unwinding [GO:0044806]
GO:0008381	3	0.86	1	mechanically-gated ion channel activity [GO:0008381]
GO:0008934	4	0.86	1	inositol monophosphate 1-phosphatase activity [GO:0008934]
GO:0006323	3	0.86	1	DNA packaging [GO:0006323]
GO:0031084	3	0.86	1	BLOC-2 complex [GO:0031084]
GO:0046848	3	0.86	1	hydroxyapatite binding [GO:0046848]
GO:0086045	4	0.86	1	membrane depolarization during AV node cell action potential [GO:0086045]
GO:0048755	5	0.86	1	branching morphogenesis of a nerve [GO:0048755]
GO:1904058	4	0.86	1	positive regulation of sensory perception of pain [GO:1904058]
GO:0032635	3	0.86	1	interleukin-6 production [GO:0032635]
GO:0004614	4	0.86	1	phosphoglucomutase activity [GO:0004614]
GO:0001788	3	0.87	1	antibody-dependent cellular cytotoxicity [GO:0001788]
GO:0016446	11	0.87	1	somatic hypermutation of immunoglobulin genes [GO:0016446]
GO:0009566	48	0.87	1	fertilization [GO:0009566]
GO:2000234	5	0.87	1	positive regulation of rRNA processing [GO:2000234]
GO:0006574	4	0.87	1	valine catabolic process [GO:0006574]
GO:0016903	3	0.87	1	oxidoreductase activity, acting on the aldehyde or oxo group of donors [GO:0016903]
GO:0060509	7	0.87	1	Type I pneumocyte differentiation [GO:0060509]
GO:0038132	4	0.87	1	neuregulin binding [GO:0038132]
GO:0007161	3	0.87	1	calcium-independent cell-matrix adhesion [GO:0007161]
GO:0019953	10	0.87	1	sexual reproduction [GO:0019953]
GO:0021819	14	0.87	1	layer formation in cerebral cortex [GO:0021819]
GO:0007271	26	0.87	1	synaptic transmission, cholinergic [GO:0007271]
GO:0050881	5	0.87	1	musculoskeletal movement [GO:0050881]
GO:0005504	15	0.87	1	fatty acid binding [GO:0005504]
[truncated: 6,905 more rows]
