# Supplementary material for: Loss of Cx43 in Murine Sertoli Cells Leads to Altered Prepubertal Sertoli Cell Maturation and Impairment of the Mitosis-Meiosis Switch
Source: Cells. 2020 Mar 10;9(3):676. doi: 10.3390/cells9030676 (PMC7140672; doi:10.3390/cells9030676)
Supplement: Supplementary file 1 [file cells-09-00676-s001.zip › Table S18_NGS_GSEA_GO_day12_normalized.xlsx]

## Sheet: GSEA_GO_Normalized_t12
GO	GO.setsize	pGO	qGO	description
GO:0040019	10	0	0	positive regulation of embryonic development [GO:0040019]
GO:0044030	13	0	0	regulation of DNA methylation [GO:0044030]
GO:0006221	4	0	0	pyrimidine nucleotide biosynthetic process [GO:0006221]
GO:0046676	29	0	0	negative regulation of insulin secretion [GO:0046676]
GO:0072091	9	0	0	regulation of stem cell proliferation [GO:0072091]
GO:0005669	33	0	0	transcription factor TFIID complex [GO:0005669]
GO:0000278	70	0	0	mitotic cell cycle [GO:0000278]
GO:0006270	23	0	0	DNA replication initiation [GO:0006270]
GO:0007130	22	0	0	synaptonemal complex assembly [GO:0007130]
GO:1990918	3	0	0	double-strand break repair involved in meiotic recombination [GO:1990918]
GO:0005086	19	0	0	ARF guanyl-nucleotide exchange factor activity [GO:0005086]
GO:0000723	31	0	0	telomere maintenance [GO:0000723]
GO:0045141	9	0	0	meiotic telomere clustering [GO:0045141]
GO:0032526	46	0	0	response to retinoic acid [GO:0032526]
GO:0016322	11	0	0	neuron remodeling [GO:0016322]
GO:0019538	8	0	0	protein metabolic process [GO:0019538]
GO:0055038	40	0	0	recycling endosome membrane [GO:0055038]
GO:0035066	18	0	0	positive regulation of histone acetylation [GO:0035066]
GO:0006826	13	0	0	iron ion transport [GO:0006826]
GO:0014037	8	0	0	Schwann cell differentiation [GO:0014037]
GO:0006298	19	0	0	mismatch repair [GO:0006298]
GO:0060322	16	0	0	head development [GO:0060322]
GO:0048304	12	0	0	positive regulation of isotype switching to IgG isotypes [GO:0048304]
GO:0006310	41	0	0	DNA recombination [GO:0006310]
GO:0005719	26	0	0	nuclear euchromatin [GO:0005719]
GO:0035035	27	0	0	histone acetyltransferase binding [GO:0035035]
GO:0008585	25	0	0	female gonad development [GO:0008585]
GO:0014075	10	0	0	response to amine [GO:0014075]
GO:0021889	7	0	0	olfactory bulb interneuron differentiation [GO:0021889]
GO:0060045	22	0	0	positive regulation of cardiac muscle cell proliferation [GO:0060045]
GO:0070531	5	0	0	BRCA1-A complex [GO:0070531]
GO:0085020	8	0	0	protein K6-linked ubiquitination [GO:0085020]
GO:0016887	115	0	0	ATPase activity [GO:0016887]
GO:0032402	13	0	0	melanosome transport [GO:0032402]
GO:0004003	22	0	0	ATP-dependent DNA helicase activity [GO:0004003]
GO:0051575	4	0	0	5'-deoxyribose-5-phosphate lyase activity [GO:0051575]
GO:0031297	22	0	0	replication fork processing [GO:0031297]
GO:0035093	10	0	0	spermatogenesis, exchange of chromosomal proteins [GO:0035093]
GO:2000134	28	0	0	negative regulation of G1/S transition of mitotic cell cycle [GO:2000134]
GO:0006275	12	0	0	regulation of DNA replication [GO:0006275]
GO:0061053	15	0	0	somite development [GO:0061053]
GO:0021527	13	0	0	spinal cord association neuron differentiation [GO:0021527]
GO:0021915	48	0	0	neural tube development [GO:0021915]
GO:0048663	31	0	0	neuron fate commitment [GO:0048663]
GO:0051290	18	0	0	protein heterotetramerization [GO:0051290]
GO:2001275	11	0	0	positive regulation of glucose import in response to insulin stimulus [GO:2001275]
GO:0051306	3	0	0	mitotic sister chromatid separation [GO:0051306]
GO:0010107	22	0	0	potassium ion import [GO:0010107]
GO:0046339	10	0	0	diacylglycerol metabolic process [GO:0046339]
GO:0000777	78	0	0	condensed chromosome kinetochore [GO:0000777]
GO:0021794	12	0	0	thalamus development [GO:0021794]
GO:0003777	51	0	0	microtubule motor activity [GO:0003777]
GO:0005871	46	0	0	kinesin complex [GO:0005871]
GO:0000776	64	0	0	kinetochore [GO:0000776]
GO:0007052	26	0	0	mitotic spindle organization [GO:0007052]
GO:0036151	3	0	0	phosphatidylcholine acyl-chain remodeling [GO:0036151]
GO:0015677	6	0	0	copper ion import [GO:0015677]
GO:0032483	6	0	0	regulation of Rab protein signal transduction [GO:0032483]
GO:1990167	3	0	0	protein K27-linked deubiquitination [GO:1990167]
GO:1990168	3	0	0	protein K33-linked deubiquitination [GO:1990168]
GO:0004683	21	0	0	calmodulin-dependent protein kinase activity [GO:0004683]
GO:0031572	16	0	0	G2 DNA damage checkpoint [GO:0031572]
GO:0001731	8	0	0	formation of translation preinitiation complex [GO:0001731]
GO:0071157	19	0	0	negative regulation of cell cycle arrest [GO:0071157]
GO:0008306	31	0	0	associative learning [GO:0008306]
GO:1900453	3	0	0	negative regulation of long term synaptic depression [GO:1900453]
GO:0046427	16	0	0	positive regulation of JAK-STAT cascade [GO:0046427]
GO:0034648	4	0	0	histone demethylase activity (H3-dimethyl-K4 specific) [GO:0034648]
GO:0036449	5	0	0	microtubule minus-end [GO:0036449]
GO:0008574	12	0	0	ATP-dependent microtubule motor activity, plus-end-directed [GO:0008574]
GO:0010389	13	0	0	regulation of G2/M transition of mitotic cell cycle [GO:0010389]
GO:0045070	24	0	0	positive regulation of viral genome replication [GO:0045070]
GO:0044770	7	0	0	cell cycle phase transition [GO:0044770]
GO:0005487	15	0	0	nucleocytoplasmic transporter activity [GO:0005487]
GO:0042405	12	0	0	nuclear inclusion body [GO:0042405]
GO:0033391	14	0	0	chromatoid body [GO:0033391]
GO:0043046	18	0	0	DNA methylation involved in gamete generation [GO:0043046]
GO:0046632	10	0	0	alpha-beta T cell differentiation [GO:0046632]
GO:0030517	20	0	0	negative regulation of axon extension [GO:0030517]
GO:0046625	4	0	0	sphingolipid binding [GO:0046625]
GO:0005890	10	0	0	sodium:potassium-exchanging ATPase complex [GO:0005890]
GO:0007129	30	0	0	synapsis [GO:0007129]
GO:0007140	24	0	0	male meiotic nuclear division [GO:0007140]
GO:0004029	14	0	0	aldehyde dehydrogenase (NAD) activity [GO:0004029]
GO:0036514	3	0	0	dopaminergic neuron axon guidance [GO:0036514]
GO:0036515	3	0	0	serotonergic neuron axon guidance [GO:0036515]
GO:0048263	6	0	0	determination of dorsal identity [GO:0048263]
GO:0048167	38	0	0	regulation of synaptic plasticity [GO:0048167]
GO:0048715	12	0	0	negative regulation of oligodendrocyte differentiation [GO:0048715]
GO:0003215	12	0	0	cardiac right ventricle morphogenesis [GO:0003215]
GO:0060317	13	0	0	cardiac epithelial to mesenchymal transition [GO:0060317]
GO:0000940	9	0	0	condensed chromosome outer kinetochore [GO:0000940]
GO:0050693	6	0	0	LBD domain binding [GO:0050693]
GO:0072574	6	0	0	hepatocyte proliferation [GO:0072574]
GO:0000070	21	0	0	mitotic sister chromatid segregation [GO:0000070]
GO:0000444	4	0	0	MIS12/MIND type complex [GO:0000444]
GO:0031465	5	0	0	Cul4B-RING E3 ubiquitin ligase complex [GO:0031465]
GO:0060174	10	0	0	limb bud formation [GO:0060174]
GO:0034056	4	0	0	estrogen response element binding [GO:0034056]
GO:0051225	27	0	0	spindle assembly [GO:0051225]
GO:0017157	23	0	0	regulation of exocytosis [GO:0017157]
GO:0061578	5	0	0	Lys63-specific deubiquitinase activity [GO:0061578]
GO:0033327	11	0	0	Leydig cell differentiation [GO:0033327]
GO:0048608	11	0	0	reproductive structure development [GO:0048608]
GO:0060008	7	0	0	Sertoli cell differentiation [GO:0060008]
GO:0019869	9	0	0	chloride channel inhibitor activity [GO:0019869]
GO:0099738	11	0	0	cell cortex region [GO:0099738]
GO:1904778	5	0	0	positive regulation of protein localization to cell cortex [GO:1904778]
GO:0042445	13	0	0	hormone metabolic process [GO:0042445]
GO:0021764	5	0	0	amygdala development [GO:0021764]
GO:0071500	3	0	0	cellular response to nitrosative stress [GO:0071500]
GO:0000076	5	0	0	DNA replication checkpoint [GO:0000076]
GO:0065002	4	0	0	intracellular protein transmembrane transport [GO:0065002]
GO:0002080	26	0	0	acrosomal membrane [GO:0002080]
GO:0045332	11	0	0	phospholipid translocation [GO:0045332]
GO:0016342	10	0	0	catenin complex [GO:0016342]
GO:0010569	14	0	0	regulation of double-strand break repair via homologous recombination [GO:0010569]
GO:0006975	7	0	0	DNA damage induced protein phosphorylation [GO:0006975]
GO:0050883	3	0	0	musculoskeletal movement, spinal reflex action [GO:0050883]
GO:0061051	5	0	0	positive regulation of cell growth involved in cardiac muscle cell development [GO:0061051]
GO:0000711	4	0	0	meiotic DNA repair synthesis [GO:0000711]
GO:0000780	11	0	0	condensed nuclear chromosome, centromeric region [GO:0000780]
GO:0000795	25	0	0	synaptonemal complex [GO:0000795]
GO:0000800	17	0	0	lateral element [GO:0000800]
GO:0000802	3	0	0	transverse filament [GO:0000802]
GO:0007066	4	0	0	female meiosis sister chromatid cohesion [GO:0007066]
GO:0016321	5	0	0	female meiosis chromosome segregation [GO:0016321]
GO:0051026	8	0	0	chiasma assembly [GO:0051026]
GO:0071539	19	0	0	protein localization to centrosome [GO:0071539]
GO:0034431	3	0	0	bis(5'-adenosyl)-hexaphosphatase activity [GO:0034431]
GO:0003987	3	0	0	acetate-CoA ligase activity [GO:0003987]
GO:0031340	6	0	0	positive regulation of vesicle fusion [GO:0031340]
GO:0007089	3	0	0	traversing start control point of mitotic cell cycle [GO:0007089]
GO:0030857	11	0	0	negative regulation of epithelial cell differentiation [GO:0030857]
GO:0070197	8	0	0	meiotic attachment of telomere to nuclear envelope [GO:0070197]
GO:0051567	7	0	0	histone H3-K9 methylation [GO:0051567]
GO:0072711	7	0	0	cellular response to hydroxyurea [GO:0072711]
GO:0070182	13	0	0	DNA polymerase binding [GO:0070182]
GO:0021882	3	0	0	regulation of transcription from RNA polymerase II promoter involved in forebrain neuron fate commitment [GO:0021882]
GO:0001733	3	0	0	galactosylceramide sulfotransferase activity [GO:0001733]
GO:0030224	15	0	0	monocyte differentiation [GO:0030224]
GO:0060394	11	0	0	negative regulation of pathway-restricted SMAD protein phosphorylation [GO:0060394]
GO:0031573	14	0	0	intra-S DNA damage checkpoint [GO:0031573]
GO:0047496	11	0	0	vesicle transport along microtubule [GO:0047496]
GO:0090521	3	0	0	glomerular visceral epithelial cell migration [GO:0090521]
GO:0005049	8	0	0	nuclear export signal receptor activity [GO:0005049]
GO:1900264	6	0	0	positive regulation of DNA-directed DNA polymerase activity [GO:1900264]
GO:0007064	13	0	0	mitotic sister chromatid cohesion [GO:0007064]
GO:0045143	5	0	0	homologous chromosome segregation [GO:0045143]
GO:2000543	8	0	0	positive regulation of gastrulation [GO:2000543]
GO:0051880	7	0	0	G-quadruplex DNA binding [GO:0051880]
GO:0070192	6	0	0	chromosome organization involved in meiotic cell cycle [GO:0070192]
GO:0051754	4	0	0	meiotic sister chromatid cohesion, centromeric [GO:0051754]
GO:0006825	12	0	0	copper ion transport [GO:0006825]
GO:2001141	5	0	0	regulation of RNA biosynthetic process [GO:2001141]
GO:0035553	3	0	0	oxidative single-stranded RNA demethylation [GO:0035553]
GO:0010833	5	0	0	telomere maintenance via telomere lengthening [GO:0010833]
GO:0017156	13	0	0	calcium ion regulated exocytosis [GO:0017156]
GO:0035357	7	0	0	peroxisome proliferator activated receptor signaling pathway [GO:0035357]
GO:0071453	3	0	0	cellular response to oxygen levels [GO:0071453]
GO:0034595	3	0	0	phosphatidylinositol phosphate 5-phosphatase activity [GO:0034595]
GO:0046855	10	0	0	inositol phosphate dephosphorylation [GO:0046855]
GO:0002551	3	0	0	mast cell chemotaxis [GO:0002551]
GO:0003909	3	0	0	DNA ligase activity [GO:0003909]
GO:0000707	5	0	0	meiotic DNA recombinase assembly [GO:0000707]
GO:0033063	5	0	0	Rad51B-Rad51C-Rad51D-XRCC2 complex [GO:0033063]
GO:0042148	7	0	0	strand invasion [GO:0042148]
GO:0035502	4	0	0	metanephric part of ureteric bud development [GO:0035502]
GO:0060066	3	0	0	oviduct development [GO:0060066]
GO:0072049	4	0	0	comma-shaped body morphogenesis [GO:0072049]
GO:0097477	3	0	0	lateral motor column neuron migration [GO:0097477]
GO:0008821	5	0	0	crossover junction endodeoxyribonuclease activity [GO:0008821]
GO:0000712	12	0	0	resolution of meiotic recombination intermediates [GO:0000712]
GO:1901798	6	0	0	positive regulation of signal transduction by p53 class mediator [GO:1901798]
GO:2000737	15	0	0	negative regulation of stem cell differentiation [GO:2000737]
GO:0003918	3	0	0	DNA topoisomerase type II (ATP-hydrolyzing) activity [GO:0003918]
GO:0043034	14	0	0	costamere [GO:0043034]
GO:0071681	5	0	0	cellular response to indole-3-methanol [GO:0071681]
GO:0051573	5	0	0	negative regulation of histone H3-K9 methylation [GO:0051573]
GO:0007144	5	0	0	female meiosis I [GO:0007144]
GO:0006987	5	0	0	activation of signaling protein activity involved in unfolded protein response [GO:0006987]
GO:0043647	3	0	0	inositol phosphate metabolic process [GO:0043647]
GO:0098641	17	0	0	cadherin binding involved in cell-cell adhesion [GO:0098641]
GO:0060713	4	0	0	labyrinthine layer morphogenesis [GO:0060713]
GO:0004748	3	0	0	ribonucleoside-diphosphate reductase activity, thioredoxin disulfide as acceptor [GO:0004748]
GO:0005971	3	0	0	ribonucleoside-diphosphate reductase complex [GO:0005971]
GO:0009263	3	0	0	deoxyribonucleotide biosynthetic process [GO:0009263]
GO:0003211	5	0	0	cardiac ventricle formation [GO:0003211]
GO:0051252	3	0	0	regulation of RNA metabolic process [GO:0051252]
GO:0000778	7	0	0	condensed nuclear chromosome kinetochore [GO:0000778]
GO:0000801	8	0	0	central element [GO:0000801]
GO:0008310	4	0	0	single-stranded DNA 3'-5' exodeoxyribonuclease activity [GO:0008310]
GO:0004706	4	0	0	JUN kinase kinase kinase activity [GO:0004706]
GO:0033129	7	0	0	positive regulation of histone phosphorylation [GO:0033129]
GO:2000628	3	0	0	regulation of miRNA metabolic process [GO:2000628]
GO:0000796	8	0	0	condensin complex [GO:0000796]
GO:0046541	6	0	0	saliva secretion [GO:0046541]
GO:0030174	3	0	0	regulation of DNA-dependent DNA replication initiation [GO:0030174]
GO:0007127	5	0	0	meiosis I [GO:0007127]
GO:0047192	3	0	0	1-alkylglycerophosphocholine O-acetyltransferase activity [GO:0047192]
GO:0016486	10	0	0	peptide hormone processing [GO:0016486]
GO:0071864	5	0	0	positive regulation of cell proliferation in bone marrow [GO:0071864]
GO:0010165	17	0	0	response to X-ray [GO:0010165]
GO:0006090	6	0	0	pyruvate metabolic process [GO:0006090]
GO:0071044	10	0	0	histone mRNA catabolic process [GO:0071044]
GO:0000942	4	0	0	condensed nuclear chromosome outer kinetochore [GO:0000942]
GO:0000109	4	0	0	nucleotide-excision repair complex [GO:0000109]
GO:0004802	3	0	0	transketolase activity [GO:0004802]
GO:0045132	5	0	0	meiotic chromosome segregation [GO:0045132]
GO:0034991	5	0	0	nuclear meiotic cohesin complex [GO:0034991]
GO:0046974	6	0	0	histone methyltransferase activity (H3-K9 specific) [GO:0046974]
GO:0035054	3	0	0	embryonic heart tube anterior/posterior pattern specification [GO:0035054]
GO:1903202	3	0	0	negative regulation of oxidative stress-induced cell death [GO:1903202]
GO:0032286	4	0	0	central nervous system myelin maintenance [GO:0032286]
GO:0000972	4	0	0	transcription-dependent tethering of RNA polymerase II gene DNA at nuclear periphery [GO:0000972]
GO:0061821	3	0	0	telomeric D-loop binding [GO:0061821]
GO:0016651	4	0	0	oxidoreductase activity, acting on NAD(P)H [GO:0016651]
GO:0033592	5	0	0	RNA strand annealing activity [GO:0033592]
GO:0060336	3	0	0	negative regulation of interferon-gamma-mediated signaling pathway [GO:0060336]
GO:0000727	5	0	0	double-strand break repair via break-induced replication [GO:0000727]
GO:0008385	7	0	0	IkappaB kinase complex [GO:0008385]
GO:0005879	5	0	0	axonemal microtubule [GO:0005879]
GO:0043229	3	0	0	intracellular organelle [GO:0043229]
GO:0010817	4	0	0	regulation of hormone levels [GO:0010817]
GO:0043486	7	0	0	histone exchange [GO:0043486]
GO:0010571	4	0	0	positive regulation of nuclear cell cycle DNA replication [GO:0010571]
GO:0034968	6	0	0	histone lysine methylation [GO:0034968]
GO:0004832	3	0	0	valine-tRNA ligase activity [GO:0004832]
GO:0000052	4	0	0	citrulline metabolic process [GO:0000052]
GO:0006311	3	0	0	meiotic gene conversion [GO:0006311]
GO:0032138	3	0	0	single base insertion or deletion binding [GO:0032138]
GO:0001545	3	0	0	primary ovarian follicle growth [GO:0001545]
GO:0031957	8	0	0	very long-chain fatty acid-CoA ligase activity [GO:0031957]
GO:0038085	5	0	0	vascular endothelial growth factor binding [GO:0038085]
GO:0006287	5	0	0	base-excision repair, gap-filling [GO:0006287]
GO:0042178	7	0	0	xenobiotic catabolic process [GO:0042178]
GO:0036123	3	0	0	histone H3-K9 dimethylation [GO:0036123]
GO:0000799	3	0	0	nuclear condensin complex [GO:0000799]
GO:0010032	6	0	0	meiotic chromosome condensation [GO:0010032]
GO:0060850	5	0	0	regulation of transcription involved in cell fate commitment [GO:0060850]
GO:0042138	5	0	0	meiotic DNA double-strand break formation [GO:0042138]
GO:1904358	3	0	0	positive regulation of telomere maintenance via telomere lengthening [GO:1904358]
GO:1904349	3	0	0	positive regulation of small intestine smooth muscle contraction [GO:1904349]
GO:0032053	3	0	0	ciliary basal body organization [GO:0032053]
GO:0043369	3	0	0	CD4-positive or CD8-positive, alpha-beta T cell lineage commitment [GO:0043369]
GO:1990423	3	0	0	RZZ complex [GO:1990423]
GO:0016446	11	0.01	0.197867	somatic hypermutation of immunoglobulin genes [GO:0016446]
GO:0006306	19	0.01	0.197867	DNA methylation [GO:0006306]
GO:0000055	7	0.01	0.197867	ribosomal large subunit export from nucleus [GO:0000055]
GO:0031175	119	0.01	0.197867	neuron projection development [GO:0031175]
GO:0032012	16	0.01	0.197867	regulation of ARF protein signal transduction [GO:0032012]
GO:0045165	68	0.01	0.197867	cell fate commitment [GO:0045165]
GO:0060037	18	0.01	0.197867	pharyngeal system development [GO:0060037]
GO:0042572	20	0.01	0.197867	retinol metabolic process [GO:0042572]
GO:0006749	38	0.01	0.197867	glutathione metabolic process [GO:0006749]
GO:0001158	24	0.01	0.197867	enhancer sequence-specific DNA binding [GO:0001158]
GO:0042555	8	0.01	0.197867	MCM complex [GO:0042555]
GO:0008143	19	0.01	0.197867	poly(A) binding [GO:0008143]
GO:0042169	32	0.01	0.197867	SH2 domain binding [GO:0042169]
GO:0005201	38	0.01	0.197867	extracellular matrix structural constituent [GO:0005201]
GO:0046854	18	0.01	0.197867	phosphatidylinositol phosphorylation [GO:0046854]
GO:0009408	44	0.01	0.197867	response to heat [GO:0009408]
GO:0030071	9	0.01	0.197867	regulation of mitotic metaphase/anaphase transition [GO:0030071]
GO:0021902	7	0.01	0.197867	commitment of neuronal cell to specific neuron type in forebrain [GO:0021902]
GO:0003688	13	0.01	0.197867	DNA replication origin binding [GO:0003688]
GO:0005664	7	0.01	0.197867	nuclear origin of replication recognition complex [GO:0005664]
GO:0019894	35	0.01	0.197867	kinesin binding [GO:0019894]
GO:0048103	11	0.01	0.197867	somatic stem cell division [GO:0048103]
GO:0070064	18	0.01	0.197867	proline-rich region binding [GO:0070064]
GO:0045859	20	0.01	0.197867	regulation of protein kinase activity [GO:0045859]
GO:0006102	5	0.01	0.197867	isocitrate metabolic process [GO:0006102]
GO:0000050	10	0.01	0.197867	urea cycle [GO:0000050]
GO:0046826	5	0.01	0.197867	negative regulation of protein export from nucleus [GO:0046826]
GO:0032940	10	0.01	0.197867	secretion by cell [GO:0032940]
GO:0070419	7	0.01	0.197867	nonhomologous end joining complex [GO:0070419]
GO:0071481	8	0.01	0.197867	cellular response to X-ray [GO:0071481]
GO:0008094	26	0.01	0.197867	DNA-dependent ATPase activity [GO:0008094]
GO:0004629	7	0.01	0.197867	phospholipase C activity [GO:0004629]
GO:0004679	9	0.01	0.197867	AMP-activated protein kinase activity [GO:0004679]
GO:0021766	70	0.01	0.197867	hippocampus development [GO:0021766]
GO:0034673	3	0.01	0.197867	inhibin-betaglycan-ActRII complex [GO:0034673]
GO:0005095	5	0.01	0.197867	GTPase inhibitor activity [GO:0005095]
GO:0005892	17	0.01	0.197867	acetylcholine-gated channel complex [GO:0005892]
GO:0021522	22	0.01	0.197867	spinal cord motor neuron differentiation [GO:0021522]
GO:0045656	7	0.01	0.197867	negative regulation of monocyte differentiation [GO:0045656]
GO:0031489	18	0.01	0.197867	myosin V binding [GO:0031489]
GO:0046847	12	0.01	0.197867	filopodium assembly [GO:0046847]
GO:0051963	8	0.01	0.197867	regulation of synapse assembly [GO:0051963]
GO:0043576	8	0.01	0.197867	regulation of respiratory gaseous exchange [GO:0043576]
GO:0071800	6	0.01	0.197867	podosome assembly [GO:0071800]
GO:0043966	40	0.01	0.197867	histone H3 acetylation [GO:0043966]
GO:0045069	3	0.01	0.197867	regulation of viral genome replication [GO:0045069]
GO:0048599	11	0.01	0.197867	oocyte development [GO:0048599]
GO:0010717	13	0.01	0.197867	regulation of epithelial to mesenchymal transition [GO:0010717]
GO:0021696	6	0.01	0.197867	cerebellar cortex morphogenesis [GO:0021696]
GO:0007398	10	0.01	0.197867	ectoderm development [GO:0007398]
GO:0070201	8	0.01	0.197867	regulation of establishment of protein localization [GO:0070201]
GO:0070986	14	0.01	0.197867	left/right axis specification [GO:0070986]
GO:0008024	7	0.01	0.197867	cyclin/CDK positive transcription elongation factor complex [GO:0008024]
GO:0043596	8	0.01	0.197867	nuclear replication fork [GO:0043596]
GO:0061351	10	0.01	0.197867	neural precursor cell proliferation [GO:0061351]
GO:0009931	7	0.01	0.197867	calcium-dependent protein serine/threonine kinase activity [GO:0009931]
GO:0033268	12	0.01	0.197867	node of Ranvier [GO:0033268]
GO:0002175	3	0.01	0.197867	protein localization to paranode region of axon [GO:0002175]
GO:0001890	49	0.01	0.197867	placenta development [GO:0001890]
GO:0035519	5	0.01	0.197867	protein K29-linked ubiquitination [GO:0035519]
GO:0071313	8	0.01	0.197867	cellular response to caffeine [GO:0071313]
GO:0030155	38	0.01	0.197867	regulation of cell adhesion [GO:0030155]
GO:0006406	32	0.01	0.197867	mRNA export from nucleus [GO:0006406]
GO:0050684	8	0.01	0.197867	regulation of mRNA processing [GO:0050684]
GO:0060563	10	0.01	0.197867	neuroepithelial cell differentiation [GO:0060563]
GO:0004602	14	0.01	0.197867	glutathione peroxidase activity [GO:0004602]
GO:0070995	5	0.01	0.197867	NADPH oxidation [GO:0070995]
GO:0034587	15	0.01	0.197867	piRNA metabolic process [GO:0034587]
GO:0043186	13	0.01	0.197867	P granule [GO:0043186]
GO:0004028	5	0.01	0.197867	3-chloroallyl aldehyde dehydrogenase activity [GO:0004028]
GO:0008608	5	0.01	0.197867	attachment of spindle microtubules to kinetochore [GO:0008608]
GO:0016589	6	0.01	0.197867	NURF complex [GO:0016589]
GO:1904938	6	0.01	0.197867	planar cell polarity pathway involved in axon guidance [GO:1904938]
GO:1990239	5	0.01	0.197867	steroid hormone binding [GO:1990239]
GO:0019805	3	0.01	0.197867	quinolinate biosynthetic process [GO:0019805]
GO:0010765	20	0.01	0.197867	positive regulation of sodium ion transport [GO:0010765]
GO:0051444	8	0.01	0.197867	negative regulation of ubiquitin-protein transferase activity [GO:0051444]
GO:0004301	3	0.01	0.197867	epoxide hydrolase activity [GO:0004301]
GO:0003231	5	0.01	0.197867	cardiac ventricle development [GO:0003231]
GO:0035631	11	0.01	0.197867	CD40 receptor complex [GO:0035631]
GO:0002456	7	0.01	0.197867	T cell mediated immunity [GO:0002456]
GO:0030518	15	0.01	0.197867	intracellular steroid hormone receptor signaling pathway [GO:0030518]
GO:2000347	6	0.01	0.197867	positive regulation of hepatocyte proliferation [GO:2000347]
GO:2001022	9	0.01	0.197867	positive regulation of response to DNA damage stimulus [GO:2001022]
GO:0051574	7	0.01	0.197867	positive regulation of histone H3-K9 methylation [GO:0051574]
GO:0042904	5	0.01	0.197867	9-cis-retinoic acid biosynthetic process [GO:0042904]
GO:0033189	13	0.01	0.197867	response to vitamin A [GO:0033189]
GO:0004767	6	0.01	0.197867	sphingomyelin phosphodiesterase activity [GO:0004767]
GO:0036124	5	0.01	0.197867	histone H3-K9 trimethylation [GO:0036124]
GO:2001135	4	0.01	0.197867	regulation of endocytic recycling [GO:2001135]
GO:0021510	30	0.01	0.197867	spinal cord development [GO:0021510]
GO:0000729	6	0.01	0.197867	DNA double-strand break processing [GO:0000729]
GO:0043142	7	0.01	0.197867	single-stranded DNA-dependent ATPase activity [GO:0043142]
GO:0000731	8	0.01	0.197867	DNA synthesis involved in DNA repair [GO:0000731]
GO:0005677	7	0.01	0.197867	chromatin silencing complex [GO:0005677]
GO:0033553	4	0.01	0.197867	rDNA heterochromatin [GO:0033553]
GO:0055089	13	0.01	0.197867	fatty acid homeostasis [GO:0055089]
GO:0043114	3	0.01	0.197867	regulation of vascular permeability [GO:0043114]
GO:0051782	8	0.01	0.197867	negative regulation of cell division [GO:0051782]
GO:0042975	11	0.01	0.197867	peroxisome proliferator activated receptor binding [GO:0042975]
GO:0060415	6	0.01	0.197867	muscle tissue morphogenesis [GO:0060415]
GO:0006346	8	0.01	0.197867	methylation-dependent chromatin silencing [GO:0006346]
GO:0021892	4	0.01	0.197867	cerebral cortex GABAergic interneuron differentiation [GO:0021892]
GO:0031017	10	0.01	0.197867	exocrine pancreas development [GO:0031017]
GO:0035092	5	0.01	0.197867	sperm chromatin condensation [GO:0035092]
GO:1902510	4	0.01	0.197867	regulation of apoptotic DNA fragmentation [GO:1902510]
GO:0052845	3	0.01	0.197867	inositol-5-diphosphate-1,2,3,4,6-pentakisphosphate diphosphatase activity [GO:0052845]
GO:0052847	3	0.01	0.197867	inositol-1,5-bisdiphosphate-2,3,4,6-tetrakisphosphate 5-diphosphatase activity [GO:0052847]
GO:0052848	3	0.01	0.197867	inositol-3,5-bisdiphosphate-2,3,4,6-tetrakisphosphate 5-diphosphatase activity [GO:0052848]
GO:1901907	3	0.01	0.197867	diadenosine pentaphosphate catabolic process [GO:1901907]
GO:1901909	3	0.01	0.197867	diadenosine hexaphosphate catabolic process [GO:1901909]
GO:1901911	3	0.01	0.197867	adenosine 5'-(hexahydrogen pentaphosphate) catabolic process [GO:1901911]
GO:0046822	6	0.01	0.197867	regulation of nucleocytoplasmic transport [GO:0046822]
GO:0046600	4	0.01	0.197867	negative regulation of centriole replication [GO:0046600]
GO:0010369	14	0.01	0.197867	chromocenter [GO:0010369]
GO:1900746	4	0.01	0.197867	regulation of vascular endothelial growth factor signaling pathway [GO:1900746]
GO:0031618	8	0.01	0.197867	nuclear pericentric heterochromatin [GO:0031618]
GO:0001957	6	0.01	0.197867	intramembranous ossification [GO:0001957]
GO:0007131	24	0.01	0.197867	reciprocal meiotic recombination [GO:0007131]
GO:0016233	8	0.01	0.197867	telomere capping [GO:0016233]
GO:0007060	3	0.01	0.197867	male meiosis chromosome segregation [GO:0007060]
GO:2000973	4	0.01	0.197867	regulation of pro-B cell differentiation [GO:2000973]
GO:0043203	7	0.01	0.197867	axon hillock [GO:0043203]
GO:0090399	8	0.01	0.197867	replicative senescence [GO:0090399]
GO:0000779	6	0.01	0.197867	condensed chromosome, centromeric region [GO:0000779]
GO:0032133	4	0.01	0.197867	chromosome passenger complex [GO:0032133]
GO:0045603	10	0.01	0.197867	positive regulation of endothelial cell differentiation [GO:0045603]
GO:0048870	19	0.01	0.197867	cell motility [GO:0048870]
GO:0003376	6	0.01	0.197867	sphingosine-1-phosphate signaling pathway [GO:0003376]
GO:0034502	6	0.01	0.197867	protein localization to chromosome [GO:0034502]
GO:0004707	10	0.01	0.197867	MAP kinase activity [GO:0004707]
GO:0000150	7	0.01	0.197867	recombinase activity [GO:0000150]
GO:0006312	6	0.01	0.197867	mitotic recombination [GO:0006312]
GO:0023052	6	0.01	0.197867	signaling [GO:0023052]
GO:0031523	3	0.01	0.197867	Myb complex [GO:0031523]
GO:0002011	12	0.01	0.197867	morphogenesis of an epithelial sheet [GO:0002011]
GO:0001940	6	0.01	0.197867	male pronucleus [GO:0001940]
GO:0070816	6	0.01	0.197867	phosphorylation of RNA polymerase II C-terminal domain [GO:0070816]
GO:0072487	4	0.01	0.197867	MSL complex [GO:0072487]
GO:0001012	7	0.01	0.197867	RNA polymerase II regulatory region DNA binding [GO:0001012]
GO:1990357	4	0.01	0.197867	terminal web [GO:1990357]
GO:0051298	21	0.01	0.197867	centrosome duplication [GO:0051298]
GO:0043570	5	0.01	0.197867	maintenance of DNA repeat elements [GO:0043570]
GO:0060221	3	0.01	0.197867	retinal rod cell differentiation [GO:0060221]
GO:0009378	5	0.01	0.197867	four-way junction helicase activity [GO:0009378]
GO:0032651	3	0.01	0.197867	regulation of interleukin-1 beta production [GO:0032651]
GO:0031503	3	0.01	0.197867	protein complex localization [GO:0031503]
GO:0031669	12	0.01	0.197867	cellular response to nutrient levels [GO:0031669]
GO:0072384	4	0.01	0.197867	organelle transport along microtubule [GO:0072384]
GO:0007638	3	0.01	0.197867	mechanosensory behavior [GO:0007638]
GO:0038033	5	0.01	0.197867	positive regulation of endothelial cell chemotaxis by VEGF-activated vascular endothelial growth factor receptor signaling pathway [GO:0038033]
GO:1905075	3	0.01	0.197867	positive regulation of occluding junction disassembly [GO:1905075]
GO:0008198	18	0.01	0.197867	ferrous iron binding [GO:0008198]
GO:1900364	6	0.01	0.197867	negative regulation of mRNA polyadenylation [GO:1900364]
GO:0006309	6	0.01	0.197867	apoptotic DNA fragmentation [GO:0006309]
GO:0030422	5	0.01	0.197867	production of siRNA involved in RNA interference [GO:0030422]
GO:0035196	10	0.01	0.197867	production of miRNAs involved in gene silencing by miRNA [GO:0035196]
GO:0032279	4	0.01	0.197867	asymmetric synapse [GO:0032279]
GO:0005219	3	0.01	0.197867	ryanodine-sensitive calcium-release channel activity [GO:0005219]
GO:0048763	3	0.01	0.197867	calcium-induced calcium release activity [GO:0048763]
GO:0060017	7	0.01	0.197867	parathyroid gland development [GO:0060017]
GO:0051788	3	0.01	0.197867	response to misfolded protein [GO:0051788]
GO:0033151	10	0.01	0.197867	V(D)J recombination [GO:0033151]
GO:0016447	6	0.01	0.197867	somatic recombination of immunoglobulin gene segments [GO:0016447]
GO:0050927	10	0.01	0.197867	positive regulation of positive chemotaxis [GO:0050927]
GO:0043008	8	0.01	0.197867	ATP-dependent protein binding [GO:0043008]
GO:0004620	9	0.01	0.197867	phospholipase activity [GO:0004620]
GO:0004739	3	0.01	0.197867	pyruvate dehydrogenase (acetyl-transferring) activity [GO:0004739]
GO:0030893	5	0.01	0.197867	meiotic cohesin complex [GO:0030893]
GO:0052866	3	0.01	0.197867	phosphatidylinositol phosphate phosphatase activity [GO:0052866]
GO:0070410	10	0.01	0.197867	co-SMAD binding [GO:0070410]
GO:0034584	4	0.01	0.197867	piRNA binding [GO:0034584]
GO:0051584	3	0.01	0.197867	regulation of dopamine uptake involved in synaptic transmission [GO:0051584]
GO:0032357	5	0.01	0.197867	oxidized purine DNA binding [GO:0032357]
GO:0015909	6	0.01	0.197867	long-chain fatty acid transport [GO:0015909]
GO:0006072	4	0.01	0.197867	glycerol-3-phosphate metabolic process [GO:0006072]
GO:0000014	5	0.01	0.197867	single-stranded DNA endodeoxyribonuclease activity [GO:0000014]
GO:0005663	5	0.01	0.197867	DNA replication factor C complex [GO:0005663]
GO:0048012	9	0.01	0.197867	hepatocyte growth factor receptor signaling pathway [GO:0048012]
GO:0000320	3	0.01	0.197867	re-entry into mitotic cell cycle [GO:0000320]
GO:0098815	3	0.01	0.197867	modulation of excitatory postsynaptic potential [GO:0098815]
GO:1905050	5	0.01	0.197867	positive regulation of metallopeptidase activity [GO:1905050]
GO:0032021	4	0.01	0.197867	NELF complex [GO:0032021]
GO:0002134	3	0.01	0.197867	UTP binding [GO:0002134]
GO:0048387	7	0.01	0.197867	negative regulation of retinoic acid receptor signaling pathway [GO:0048387]
GO:0071156	4	0.01	0.197867	regulation of cell cycle arrest [GO:0071156]
GO:0017198	3	0.01	0.197867	N-terminal peptidyl-serine acetylation [GO:0017198]
GO:0019852	4	0.01	0.197867	L-ascorbic acid metabolic process [GO:0019852]
GO:0004366	3	0.01	0.197867	glycerol-3-phosphate O-acyltransferase activity [GO:0004366]
GO:0102420	3	0.01	0.197867	sn-1-glycerol-3-phosphate C16:0-DCA-CoA acyl transferase activity [GO:0102420]
GO:0021885	3	0.01	0.197867	forebrain cell migration [GO:0021885]
GO:0060978	4	0.01	0.197867	angiogenesis involved in coronary vascular morphogenesis [GO:0060978]
GO:0045236	8	0.01	0.197867	CXCR chemokine receptor binding [GO:0045236]
GO:0032280	4	0.01	0.197867	symmetric synapse [GO:0032280]
GO:1904000	3	0.01	0.197867	positive regulation of eating behavior [GO:1904000]
GO:0034473	3	0.01	0.197867	U1 snRNA 3'-end processing [GO:0034473]
GO:0050816	3	0.01	0.197867	phosphothreonine residue binding [GO:0050816]
GO:0044530	4	0.01	0.197867	supraspliceosomal complex [GO:0044530]
GO:0051882	3	0.01	0.197867	mitochondrial depolarization [GO:0051882]
GO:2000435	3	0.01	0.197867	negative regulation of protein neddylation [GO:2000435]
GO:0051586	3	0.01	0.197867	positive regulation of dopamine uptake involved in synaptic transmission [GO:0051586]
GO:0019244	4	0.01	0.197867	lactate biosynthetic process from pyruvate [GO:0019244]
GO:0021988	3	0.01	0.197867	olfactory lobe development [GO:0021988]
GO:0042036	3	0.01	0.197867	negative regulation of cytokine biosynthetic process [GO:0042036]
GO:0006977	10	0.02	0.291457	DNA damage response, signal transduction by p53 class mediator resulting in cell cycle arrest [GO:0006977]
GO:1990830	124	0.02	0.291457	cellular response to leukemia inhibitory factor [GO:1990830]
GO:0000132	21	0.02	0.291457	establishment of mitotic spindle orientation [GO:0000132]
GO:0048665	17	0.02	0.291457	neuron fate specification [GO:0048665]
GO:0008156	16	0.02	0.291457	negative regulation of DNA replication [GO:0008156]
GO:0008307	27	0.02	0.291457	structural constituent of muscle [GO:0008307]
GO:0030314	7	0.02	0.291457	junctional membrane complex [GO:0030314]
GO:0003896	3	0.02	0.291457	DNA primase activity [GO:0003896]
GO:0006879	42	0.02	0.291457	cellular iron ion homeostasis [GO:0006879]
GO:0035613	11	0.02	0.291457	RNA stem-loop binding [GO:0035613]
GO:0045061	5	0.02	0.291457	thymic T cell selection [GO:0045061]
GO:0071837	19	0.02	0.291457	HMG box domain binding [GO:0071837]
GO:0009725	38	0.02	0.291457	response to hormone [GO:0009725]
GO:0000146	16	0.02	0.291457	microfilament motor activity [GO:0000146]
GO:1902042	23	0.02	0.291457	negative regulation of extrinsic apoptotic signaling pathway via death domain receptors [GO:1902042]
GO:0035869	28	0.02	0.291457	ciliary transition zone [GO:0035869]
GO:0001881	9	0.02	0.291457	receptor recycling [GO:0001881]
GO:0007041	9	0.02	0.291457	lysosomal transport [GO:0007041]
GO:0051036	3	0.02	0.291457	regulation of endosome size [GO:0051036]
GO:0005109	38	0.02	0.291457	frizzled binding [GO:0005109]
GO:0016358	34	0.02	0.291457	dendrite development [GO:0016358]
GO:0021983	26	0.02	0.291457	pituitary gland development [GO:0021983]
GO:0090181	9	0.02	0.291457	regulation of cholesterol metabolic process [GO:0090181]
GO:0007494	9	0.02	0.291457	midgut development [GO:0007494]
GO:2000010	12	0.02	0.291457	positive regulation of protein localization to cell surface [GO:2000010]
GO:0004721	34	0.02	0.291457	phosphoprotein phosphatase activity [GO:0004721]
GO:0031588	11	0.02	0.291457	nucleotide-activated protein kinase complex [GO:0031588]
GO:0033085	5	0.02	0.291457	negative regulation of T cell differentiation in thymus [GO:0033085]
GO:0097493	8	0.02	0.291457	structural molecule activity conferring elasticity [GO:0097493]
GO:0001541	45	0.02	0.291457	ovarian follicle development [GO:0001541]
GO:0048027	20	0.02	0.291457	mRNA 5'-UTR binding [GO:0048027]
GO:0070063	19	0.02	0.291457	RNA polymerase binding [GO:0070063]
GO:0036342	21	0.02	0.291457	post-anal tail morphogenesis [GO:0036342]
GO:0070507	19	0.02	0.291457	regulation of microtubule cytoskeleton organization [GO:0070507]
GO:0046686	26	0.02	0.291457	response to cadmium ion [GO:0046686]
GO:0010039	17	0.02	0.291457	response to iron ion [GO:0010039]
GO:0031103	13	0.02	0.291457	axon regeneration [GO:0031103]
GO:0097051	3	0.02	0.291457	establishment of protein localization to endoplasmic reticulum membrane [GO:0097051]
GO:0045910	7	0.02	0.291457	negative regulation of DNA recombination [GO:0045910]
GO:0006268	7	0.02	0.291457	DNA unwinding involved in DNA replication [GO:0006268]
GO:0001667	7	0.02	0.291457	ameboidal-type cell migration [GO:0001667]
GO:0030913	5	0.02	0.291457	paranodal junction assembly [GO:0030913]
GO:0034720	5	0.02	0.291457	histone H3-K4 demethylation [GO:0034720]
GO:1902373	3	0.02	0.291457	negative regulation of mRNA catabolic process [GO:1902373]
GO:0086010	21	0.02	0.291457	membrane depolarization during action potential [GO:0086010]
GO:0035457	9	0.02	0.291457	cellular response to interferon-alpha [GO:0035457]
GO:0032508	14	0.02	0.291457	DNA duplex unwinding [GO:0032508]
GO:0061676	5	0.02	0.291457	importin-alpha family protein binding [GO:0061676]
GO:0071546	7	0.02	0.291457	pi-body [GO:0071546]
GO:0031092	3	0.02	0.291457	platelet alpha granule membrane [GO:0031092]
GO:0005391	11	0.02	0.291457	sodium:potassium-exchanging ATPase activity [GO:0005391]
GO:0060964	5	0.02	0.291457	regulation of gene silencing by miRNA [GO:0060964]
GO:0071547	5	0.02	0.291457	piP-body [GO:0071547]
GO:0016620	7	0.02	0.291457	oxidoreductase activity, acting on the aldehyde or oxo group of donors, NAD or NADP as acceptor [GO:0016620]
GO:0031262	4	0.02	0.291457	Ndc80 complex [GO:0031262]
GO:0051295	4	0.02	0.291457	establishment of meiotic spindle localization [GO:0051295]
GO:0034451	25	0.02	0.291457	centriolar satellite [GO:0034451]
GO:0031080	10	0.02	0.291457	nuclear pore outer ring [GO:0031080]
GO:0043504	5	0.02	0.291457	mitochondrial DNA repair [GO:0043504]
GO:0071897	10	0.02	0.291457	DNA biosynthetic process [GO:0071897]
GO:0051310	12	0.02	0.291457	metaphase plate congression [GO:0051310]
GO:0071479	31	0.02	0.291457	cellular response to ionizing radiation [GO:0071479]
GO:1990948	6	0.02	0.291457	ubiquitin ligase inhibitor activity [GO:1990948]
GO:0071947	4	0.02	0.291457	protein deubiquitination involved in ubiquitin-dependent protein catabolic process [GO:0071947]
GO:0042573	14	0.02	0.291457	retinoic acid metabolic process [GO:0042573]
GO:0043368	3	0.02	0.291457	positive T cell selection [GO:0043368]
GO:0015879	6	0.02	0.291457	carnitine transport [GO:0015879]
GO:0032184	5	0.02	0.291457	SUMO polymer binding [GO:0032184]
GO:0031253	12	0.02	0.291457	cell projection membrane [GO:0031253]
GO:0031054	12	0.02	0.291457	pre-miRNA processing [GO:0031054]
GO:0006336	11	0.02	0.291457	DNA replication-independent nucleosome assembly [GO:0006336]
GO:0005921	24	0.02	0.291457	gap junction [GO:0005921]
GO:0006658	4	0.02	0.291457	phosphatidylserine metabolic process [GO:0006658]
GO:0043137	4	0.02	0.291457	DNA replication, removal of RNA primer [GO:0043137]
GO:0090305	9	0.02	0.291457	nucleic acid phosphodiester bond hydrolysis [GO:0090305]
GO:0070914	11	0.02	0.291457	UV-damage excision repair [GO:0070914]
GO:2000774	6	0.02	0.291457	positive regulation of cellular senescence [GO:2000774]
GO:0014061	4	0.02	0.291457	regulation of norepinephrine secretion [GO:0014061]
GO:0003726	3	0.02	0.291457	double-stranded RNA adenosine deaminase activity [GO:0003726]
GO:2000060	13	0.02	0.291457	positive regulation of protein ubiquitination involved in ubiquitin-dependent protein catabolic process [GO:2000060]
GO:0002407	4	0.02	0.291457	dendritic cell chemotaxis [GO:0002407]
GO:0032776	3	0.02	0.291457	DNA methylation on cytosine [GO:0032776]
GO:0090554	4	0.02	0.291457	phosphatidylcholine-translocating ATPase activity [GO:0090554]
GO:0051149	16	0.02	0.291457	positive regulation of muscle cell differentiation [GO:0051149]
GO:0032549	3	0.02	0.291457	ribonucleoside binding [GO:0032549]
GO:0021516	5	0.02	0.291457	dorsal spinal cord development [GO:0021516]
GO:0000298	3	0.02	0.291457	endopolyphosphatase activity [GO:0000298]
GO:0052843	3	0.02	0.291457	inositol-1-diphosphate-2,3,4,5,6-pentakisphosphate diphosphatase activity [GO:0052843]
GO:0002763	3	0.02	0.291457	positive regulation of myeloid leukocyte differentiation [GO:0002763]
GO:0071312	9	0.02	0.291457	cellular response to alkaloid [GO:0071312]
GO:0098908	3	0.02	0.291457	regulation of neuronal action potential [GO:0098908]
GO:0009303	10	0.02	0.291457	rRNA transcription [GO:0009303]
GO:0048771	8	0.02	0.291457	tissue remodeling [GO:0048771]
GO:0031670	5	0.02	0.291457	cellular response to nutrient [GO:0031670]
GO:0016018	5	0.02	0.291457	cyclosporin A binding [GO:0016018]
GO:0010457	7	0.02	0.291457	centriole-centriole cohesion [GO:0010457]
GO:0008063	6	0.02	0.291457	Toll signaling pathway [GO:0008063]
GO:0021801	3	0.02	0.291457	cerebral cortex radial glia guided migration [GO:0021801]
GO:0001652	6	0.02	0.291457	granular component [GO:0001652]
GO:0043023	7	0.02	0.291457	ribosomal large subunit binding [GO:0043023]
GO:0097225	20	0.02	0.291457	sperm midpiece [GO:0097225]
GO:0033153	5	0.02	0.291457	T cell receptor V(D)J recombination [GO:0033153]
GO:0097470	6	0.02	0.291457	ribbon synapse [GO:0097470]
GO:0005375	5	0.02	0.291457	copper ion transmembrane transporter activity [GO:0005375]
GO:0004385	8	0.02	0.291457	guanylate kinase activity [GO:0004385]
GO:0004030	5	0.02	0.291457	aldehyde dehydrogenase [NAD(P)+] activity [GO:0004030]
GO:0015238	8	0.02	0.291457	drug transmembrane transporter activity [GO:0015238]
GO:0033044	4	0.02	0.291457	regulation of chromosome organization [GO:0033044]
GO:0051303	3	0.02	0.291457	establishment of chromosome localization [GO:0051303]
GO:0043988	3	0.02	0.291457	histone H3-S28 phosphorylation [GO:0043988]
GO:0006488	9	0.02	0.291457	dolichol-linked oligosaccharide biosynthetic process [GO:0006488]
GO:0045901	3	0.02	0.291457	positive regulation of translational elongation [GO:0045901]
GO:0048476	5	0.02	0.291457	Holliday junction resolvase complex [GO:0048476]
GO:0071895	3	0.02	0.291457	odontoblast differentiation [GO:0071895]
GO:0051984	6	0.02	0.291457	positive regulation of chromosome segregation [GO:0051984]
GO:0060022	6	0.02	0.291457	hard palate development [GO:0060022]
GO:2001054	6	0.02	0.291457	negative regulation of mesenchymal cell apoptotic process [GO:2001054]
GO:0072757	5	0.02	0.291457	cellular response to camptothecin [GO:0072757]
GO:1990414	4	0.02	0.291457	replication-born double-strand break repair via sister chromatid exchange [GO:1990414]
GO:0006684	3	0.02	0.291457	sphingomyelin metabolic process [GO:0006684]
GO:2000623	4	0.02	0.291457	negative regulation of nuclear-transcribed mRNA catabolic process, nonsense-mediated decay [GO:2000623]
GO:1903140	6	0.02	0.291457	regulation of establishment of endothelial barrier [GO:1903140]
GO:2001222	16	0.02	0.291457	regulation of neuron migration [GO:2001222]
GO:0021782	5	0.02	0.291457	glial cell development [GO:0021782]
GO:0060023	5	0.02	0.291457	soft palate development [GO:0060023]
GO:0061144	3	0.02	0.291457	alveolar secondary septum development [GO:0061144]
GO:0007215	6	0.02	0.291457	glutamate receptor signaling pathway [GO:0007215]
GO:0010991	5	0.02	0.291457	negative regulation of SMAD protein complex assembly [GO:0010991]
GO:0051716	4	0.02	0.291457	cellular response to stimulus [GO:0051716]
GO:0008088	7	0.02	0.291457	axo-dendritic transport [GO:0008088]
GO:0071372	13	0.02	0.291457	cellular response to follicle-stimulating hormone stimulus [GO:0071372]
GO:0021544	5	0.02	0.291457	subpallium development [GO:0021544]
GO:0042417	11	0.02	0.291457	dopamine metabolic process [GO:0042417]
GO:0070537	3	0.02	0.291457	histone H2A K63-linked deubiquitination [GO:0070537]
GO:0015321	4	0.02	0.291457	sodium-dependent phosphate transmembrane transporter activity [GO:0015321]
GO:0009166	3	0.02	0.291457	nucleotide catabolic process [GO:0009166]
GO:0070245	5	0.02	0.291457	positive regulation of thymocyte apoptotic process [GO:0070245]
GO:0086046	3	0.02	0.291457	membrane depolarization during SA node cell action potential [GO:0086046]
GO:0000303	4	0.02	0.291457	response to superoxide [GO:0000303]
GO:0002043	5	0.02	0.291457	blood vessel endothelial cell proliferation involved in sprouting angiogenesis [GO:0002043]
GO:0021847	3	0.02	0.291457	ventricular zone neuroblast division [GO:0021847]
GO:0031390	7	0.02	0.291457	Ctf18 RFC-like complex [GO:0031390]
GO:0001505	6	0.02	0.291457	regulation of neurotransmitter levels [GO:0001505]
GO:1902414	3	0.02	0.291457	protein localization to cell junction [GO:1902414]
GO:0002318	8	0.02	0.291457	myeloid progenitor cell differentiation [GO:0002318]
GO:0031497	8	0.02	0.291457	chromatin assembly [GO:0031497]
GO:0032911	3	0.02	0.291457	negative regulation of transforming growth factor beta1 production [GO:0032911]
GO:0032405	5	0.02	0.291457	MutLalpha complex binding [GO:0032405]
GO:0006323	3	0.02	0.291457	DNA packaging [GO:0006323]
GO:0031313	6	0.02	0.291457	extrinsic component of endosome membrane [GO:0031313]
GO:0004069	3	0.02	0.291457	L-aspartate:2-oxoglutarate aminotransferase activity [GO:0004069]
GO:0071801	3	0.02	0.291457	regulation of podosome assembly [GO:0071801]
GO:1990089	3	0.02	0.291457	response to nerve growth factor [GO:1990089]
GO:0051250	3	0.02	0.291457	negative regulation of lymphocyte activation [GO:0051250]
GO:0030267	3	0.02	0.291457	glyoxylate reductase (NADP) activity [GO:0030267]
GO:0071001	3	0.02	0.291457	U4/U6 snRNP [GO:0071001]
GO:0070495	3	0.02	0.291457	negative regulation of thrombin-activated receptor signaling pathway [GO:0070495]
GO:0032095	4	0.02	0.291457	regulation of response to food [GO:0032095]
GO:0086048	3	0.02	0.291457	membrane depolarization during bundle of His cell action potential [GO:0086048]
GO:0032389	3	0.02	0.291457	MutLalpha complex [GO:0032389]
GO:0009083	5	0.02	0.291457	branched-chain amino acid catabolic process [GO:0009083]
GO:0045022	19	0.03	0.348721	early endosome to late endosome transport [GO:0045022]
GO:0030317	65	0.03	0.348721	flagellated sperm motility [GO:0030317]
GO:0072001	21	0.03	0.348721	renal system development [GO:0072001]
GO:0034045	16	0.03	0.348721	pre-autophagosomal structure membrane [GO:0034045]
GO:0004022	6	0.03	0.348721	alcohol dehydrogenase (NAD) activity [GO:0004022]
GO:0048477	32	0.03	0.348721	oogenesis [GO:0048477]
GO:0032467	30	0.03	0.348721	positive regulation of cytokinesis [GO:0032467]
GO:0017022	21	0.03	0.348721	myosin binding [GO:0017022]
GO:0048752	7	0.03	0.348721	semicircular canal morphogenesis [GO:0048752]
GO:0044297	73	0.03	0.348721	cell body [GO:0044297]
GO:0060449	7	0.03	0.348721	bud elongation involved in lung branching [GO:0060449]
GO:0008589	21	0.03	0.348721	regulation of smoothened signaling pathway [GO:0008589]
GO:0021904	19	0.03	0.348721	dorsal/ventral neural tube patterning [GO:0021904]
GO:0046907	9	0.03	0.348721	intracellular transport [GO:0046907]
GO:0022602	4	0.03	0.348721	ovulation cycle process [GO:0022602]
GO:0042220	29	0.03	0.348721	response to cocaine [GO:0042220]
GO:0070545	4	0.03	0.348721	PeBoW complex [GO:0070545]
GO:0060430	6	0.03	0.348721	lung saccule development [GO:0060430]
GO:0000079	15	0.03	0.348721	regulation of cyclin-dependent protein serine/threonine kinase activity [GO:0000079]
GO:0036310	8	0.03	0.348721	annealing helicase activity [GO:0036310]
GO:0000788	12	0.03	0.348721	nuclear nucleosome [GO:0000788]
GO:0007290	4	0.03	0.348721	spermatid nucleus elongation [GO:0007290]
GO:0032225	4	0.03	0.348721	regulation of synaptic transmission, dopaminergic [GO:0032225]
GO:0005113	7	0.03	0.348721	patched binding [GO:0005113]
GO:0006941	19	0.03	0.348721	striated muscle contraction [GO:0006941]
GO:0051371	15	0.03	0.348721	muscle alpha-actinin binding [GO:0051371]
GO:1903561	48	0.03	0.348721	extracellular vesicle [GO:1903561]
GO:0007274	28	0.03	0.348721	neuromuscular synaptic transmission [GO:0007274]
GO:0001972	13	0.03	0.348721	retinoic acid binding [GO:0001972]
GO:0061590	5	0.03	0.348721	calcium activated phosphatidylcholine scrambling [GO:0061590]
GO:0007163	23	0.03	0.348721	establishment or maintenance of cell polarity [GO:0007163]
GO:2000811	15	0.03	0.348721	negative regulation of anoikis [GO:2000811]
GO:0030285	13	0.03	0.348721	integral component of synaptic vesicle membrane [GO:0030285]
GO:0000307	22	0.03	0.348721	cyclin-dependent protein kinase holoenzyme complex [GO:0000307]
GO:0035701	4	0.03	0.348721	hematopoietic stem cell migration [GO:0035701]
GO:0001921	17	0.03	0.348721	positive regulation of receptor recycling [GO:0001921]
GO:0046626	12	0.03	0.348721	regulation of insulin receptor signaling pathway [GO:0046626]
GO:0071205	5	0.03	0.348721	protein localization to juxtaparanode region of axon [GO:0071205]
GO:0003203	17	0.03	0.348721	endocardial cushion morphogenesis [GO:0003203]
GO:0046540	23	0.03	0.348721	U4/U6 x U5 tri-snRNP complex [GO:0046540]
GO:0097228	26	0.03	0.348721	sperm principal piece [GO:0097228]
GO:0050890	36	0.03	0.348721	cognition [GO:0050890]
GO:0060087	8	0.03	0.348721	relaxation of vascular smooth muscle [GO:0060087]
GO:1990124	9	0.03	0.348721	messenger ribonucleoprotein complex [GO:1990124]
GO:0051661	5	0.03	0.348721	maintenance of centrosome location [GO:0051661]
GO:0043951	7	0.03	0.348721	negative regulation of cAMP-mediated signaling [GO:0043951]
GO:0009395	13	0.03	0.348721	phospholipid catabolic process [GO:0009395]
GO:0043140	8	0.03	0.348721	ATP-dependent 3'-5' DNA helicase activity [GO:0043140]
GO:0048844	23	0.03	0.348721	artery morphogenesis [GO:0048844]
GO:0042775	10	0.03	0.348721	mitochondrial ATP synthesis coupled electron transport [GO:0042775]
GO:0001779	15	0.03	0.348721	natural killer cell differentiation [GO:0001779]
GO:0040038	3	0.03	0.348721	polar body extrusion after meiotic divisions [GO:0040038]
GO:0035326	12	0.03	0.348721	enhancer binding [GO:0035326]
GO:0002573	5	0.03	0.348721	myeloid leukocyte differentiation [GO:0002573]
GO:0030900	82	0.03	0.348721	forebrain development [GO:0030900]
GO:0035253	11	0.03	0.348721	ciliary rootlet [GO:0035253]
GO:0003910	5	0.03	0.348721	DNA ligase (ATP) activity [GO:0003910]
GO:0019439	4	0.03	0.348721	aromatic compound catabolic process [GO:0019439]
GO:0003184	11	0.03	0.348721	pulmonary valve morphogenesis [GO:0003184]
GO:0003289	4	0.03	0.348721	atrial septum primum morphogenesis [GO:0003289]
GO:0016409	18	0.03	0.348721	palmitoyltransferase activity [GO:0016409]
GO:0060523	3	0.03	0.348721	prostate epithelial cord elongation [GO:0060523]
GO:0000056	6	0.03	0.348721	ribosomal small subunit export from nucleus [GO:0000056]
GO:0032691	9	0.03	0.348721	negative regulation of interleukin-1 beta production [GO:0032691]
GO:1990604	4	0.03	0.348721	IRE1-TRAF2-ASK1 complex [GO:1990604]
GO:0001758	8	0.03	0.348721	retinal dehydrogenase activity [GO:0001758]
GO:0004300	7	0.03	0.348721	enoyl-CoA hydratase activity [GO:0004300]
GO:0042585	3	0.03	0.348721	germinal vesicle [GO:0042585]
GO:0038036	8	0.03	0.348721	sphingosine-1-phosphate receptor activity [GO:0038036]
GO:0051128	3	0.03	0.348721	regulation of cellular component organization [GO:0051128]
GO:0006622	11	0.03	0.348721	protein targeting to lysosome [GO:0006622]
GO:0006264	8	0.03	0.348721	mitochondrial DNA replication [GO:0006264]
GO:0072520	18	0.03	0.348721	seminiferous tubule development [GO:0072520]
GO:0034501	10	0.03	0.348721	protein localization to kinetochore [GO:0034501]
GO:0061615	5	0.03	0.348721	glycolytic process through fructose-6-phosphate [GO:0061615]
GO:0016024	12	0.03	0.348721	CDP-diacylglycerol biosynthetic process [GO:0016024]
GO:0032970	4	0.03	0.348721	regulation of actin filament-based process [GO:0032970]
GO:1903208	4	0.03	0.348721	negative regulation of hydrogen peroxide-induced neuron death [GO:1903208]
GO:1990037	3	0.03	0.348721	Lewy body core [GO:1990037]
GO:0008486	3	0.03	0.348721	diphosphoinositol-polyphosphate diphosphatase activity [GO:0008486]
GO:0052844	3	0.03	0.348721	inositol-3-diphosphate-1,2,4,5,6-pentakisphosphate diphosphatase activity [GO:0052844]
GO:0052846	3	0.03	0.348721	inositol-1,5-bisdiphosphate-2,3,4,6-tetrakisphosphate 1-diphosphatase activity [GO:0052846]
GO:0071543	3	0.03	0.348721	diphosphoinositol polyphosphate metabolic process [GO:0071543]
GO:0044308	3	0.03	0.348721	axonal spine [GO:0044308]
GO:0071930	3	0.03	0.348721	negative regulation of transcription involved in G1/S transition of mitotic cell cycle [GO:0071930]
GO:1904871	7	0.03	0.348721	positive regulation of protein localization to Cajal body [GO:1904871]
GO:0051534	5	0.03	0.348721	negative regulation of NFAT protein import into nucleus [GO:0051534]
GO:0097129	3	0.03	0.348721	cyclin D2-CDK4 complex [GO:0097129]
GO:0001955	7	0.03	0.348721	blood vessel maturation [GO:0001955]
GO:0043625	3	0.03	0.348721	delta DNA polymerase complex [GO:0043625]
GO:1904751	5	0.03	0.348721	positive regulation of protein localization to nucleolus [GO:1904751]
GO:0035331	7	0.03	0.348721	negative regulation of hippo signaling [GO:0035331]
GO:0046621	12	0.03	0.348721	negative regulation of organ growth [GO:0046621]
GO:0030621	5	0.03	0.348721	U4 snRNA binding [GO:0030621]
GO:0018479	3	0.03	0.348721	benzaldehyde dehydrogenase (NAD+) activity [GO:0018479]
GO:0007100	4	0.03	0.348721	mitotic centrosome separation [GO:0007100]
GO:0070033	3	0.03	0.348721	synaptobrevin 2-SNAP-25-syntaxin-1a-complexin II complex [GO:0070033]
GO:0035374	6	0.03	0.348721	chondroitin sulfate binding [GO:0035374]
GO:0004169	4	0.03	0.348721	dolichyl-phosphate-mannose-protein mannosyltransferase activity [GO:0004169]
GO:1905832	4	0.03	0.348721	positive regulation of spindle assembly [GO:1905832]
GO:0031315	3	0.03	0.348721	extrinsic component of mitochondrial outer membrane [GO:0031315]
GO:0046976	6	0.03	0.348721	histone methyltransferase activity (H3-K27 specific) [GO:0046976]
GO:0019908	3	0.03	0.348721	nuclear cyclin-dependent protein kinase holoenzyme complex [GO:0019908]
GO:0001754	3	0.03	0.348721	eye photoreceptor cell differentiation [GO:0001754]
GO:0070401	3	0.03	0.348721	NADP+ binding [GO:0070401]
GO:0032794	15	0.03	0.348721	GTPase activating protein binding [GO:0032794]
GO:0090184	4	0.03	0.348721	positive regulation of kidney development [GO:0090184]
GO:0004096	3	0.03	0.348721	catalase activity [GO:0004096]
GO:0001156	3	0.03	0.348721	TFIIIC-class transcription factor binding [GO:0001156]
GO:0003357	4	0.03	0.348721	noradrenergic neuron differentiation [GO:0003357]
GO:0009086	7	0.03	0.348721	methionine biosynthetic process [GO:0009086]
GO:1905098	3	0.03	0.348721	negative regulation of guanyl-nucleotide exchange factor activity [GO:1905098]
GO:0031466	5	0.03	0.348721	Cul5-RING ubiquitin ligase complex [GO:0031466]
GO:0014835	3	0.03	0.348721	myoblast differentiation involved in skeletal muscle regeneration [GO:0014835]
GO:0044828	5	0.03	0.348721	negative regulation by host of viral genome replication [GO:0044828]
GO:0006650	6	0.03	0.348721	glycerophospholipid metabolic process [GO:0006650]
GO:0004703	5	0.03	0.348721	G-protein coupled receptor kinase activity [GO:0004703]
GO:0035610	6	0.03	0.348721	protein side chain deglutamylation [GO:0035610]
GO:0005958	3	0.03	0.348721	DNA-dependent protein kinase-DNA ligase 4 complex [GO:0005958]
GO:0000403	6	0.03	0.348721	Y-form DNA binding [GO:0000403]
GO:0031427	4	0.03	0.348721	response to methotrexate [GO:0031427]
GO:0071314	4	0.03	0.348721	cellular response to cocaine [GO:0071314]
GO:0000438	3	0.03	0.348721	core TFIIH complex portion of holo TFIIH complex [GO:0000438]
GO:0070673	3	0.03	0.348721	response to interleukin-18 [GO:0070673]
GO:0051383	5	0.03	0.348721	kinetochore organization [GO:0051383]
GO:0002950	3	0.03	0.348721	ceramide phosphoethanolamine synthase activity [GO:0002950]
GO:0033188	3	0.03	0.348721	sphingomyelin synthase activity [GO:0033188]
GO:0048022	3	0.03	0.348721	negative regulation of melanin biosynthetic process [GO:0048022]
GO:0006290	4	0.03	0.348721	pyrimidine dimer repair [GO:0006290]
GO:0070915	5	0.03	0.348721	lysophosphatidic acid receptor activity [GO:0070915]
GO:0010586	10	0.03	0.348721	miRNA metabolic process [GO:0010586]
GO:0071028	8	0.03	0.348721	nuclear mRNA surveillance [GO:0071028]
GO:0048133	4	0.03	0.348721	male germ-line stem cell asymmetric division [GO:0048133]
GO:0031579	5	0.03	0.348721	membrane raft organization [GO:0031579]
GO:0006438	3	0.03	0.348721	valyl-tRNA aminoacylation [GO:0006438]
GO:0072488	3	0.03	0.348721	ammonium transmembrane transport [GO:0072488]
GO:0035276	3	0.03	0.348721	ethanol binding [GO:0035276]
GO:0046605	3	0.03	0.348721	regulation of centrosome cycle [GO:0046605]
GO:0032376	4	0.03	0.348721	positive regulation of cholesterol transport [GO:0032376]
GO:0034653	4	0.03	0.348721	retinoic acid catabolic process [GO:0034653]
GO:0015732	3	0.03	0.348721	prostaglandin transport [GO:0015732]
GO:0086045	4	0.03	0.348721	membrane depolarization during AV node cell action potential [GO:0086045]
GO:0098912	3	0.03	0.348721	membrane depolarization during atrial cardiac muscle cell action potential [GO:0098912]
GO:0006449	3	0.03	0.348721	regulation of translational termination [GO:0006449]
GO:0007412	3	0.03	0.348721	axon target recognition [GO:0007412]
GO:0048787	5	0.03	0.348721	presynaptic active zone membrane [GO:0048787]
GO:0010994	4	0.03	0.348721	free ubiquitin chain polymerization [GO:0010994]
GO:0033605	3	0.03	0.348721	positive regulation of catecholamine secretion [GO:0033605]
GO:0051386	3	0.03	0.348721	regulation of neurotrophin TRK receptor signaling pathway [GO:0051386]
GO:0034476	3	0.03	0.348721	U5 snRNA 3'-end processing [GO:0034476]
GO:0005324	4	0.03	0.348721	long-chain fatty acid transporter activity [GO:0005324]
GO:0016618	3	0.03	0.348721	hydroxypyruvate reductase activity [GO:0016618]
GO:0086012	6	0.03	0.348721	membrane depolarization during cardiac muscle cell action potential [GO:0086012]
GO:0045950	3	0.03	0.348721	negative regulation of mitotic recombination [GO:0045950]
GO:0008502	3	0.03	0.348721	melatonin receptor activity [GO:0008502]
GO:0007626	95	0.04	0.38671	locomotory behavior [GO:0007626]
GO:0000422	34	0.04	0.38671	autophagy of mitochondrion [GO:0000422]
GO:0001047	65	0.04	0.38671	core promoter binding [GO:0001047]
GO:0001558	45	0.04	0.38671	regulation of cell growth [GO:0001558]
GO:0005578	266	0.04	0.38671	proteinaceous extracellular matrix [GO:0005578]
GO:0035909	14	0.04	0.38671	aorta morphogenesis [GO:0035909]
GO:0048856	18	0.04	0.38671	anatomical structure development [GO:0048856]
GO:0005496	31	0.04	0.38671	steroid binding [GO:0005496]
GO:0007368	74	0.04	0.38671	determination of left/right symmetry [GO:0007368]
GO:0048666	53	0.04	0.38671	neuron development [GO:0048666]
GO:0043984	12	0.04	0.38671	histone H4-K16 acetylation [GO:0043984]
GO:0016746	14	0.04	0.38671	transferase activity, transferring acyl groups [GO:0016746]
GO:0021799	15	0.04	0.38671	cerebral cortex radially oriented cell migration [GO:0021799]
GO:0008240	3	0.04	0.38671	tripeptidyl-peptidase activity [GO:0008240]
GO:0030199	40	0.04	0.38671	collagen fibril organization [GO:0030199]
GO:2001223	10	0.04	0.38671	negative regulation of neuron migration [GO:2001223]
GO:0004359	3	0.04	0.38671	glutaminase activity [GO:0004359]
GO:0045682	4	0.04	0.38671	regulation of epidermis development [GO:0045682]
GO:0019900	81	0.04	0.38671	kinase binding [GO:0019900]
GO:0050250	4	0.04	0.38671	retinal oxidase activity [GO:0050250]
GO:0051287	38	0.04	0.38671	NAD binding [GO:0051287]
GO:0004712	26	0.04	0.38671	protein serine/threonine/tyrosine kinase activity [GO:0004712]
GO:0016504	12	0.04	0.38671	peptidase activator activity [GO:0016504]
GO:0007254	26	0.04	0.38671	JNK cascade [GO:0007254]
GO:0015030	46	0.04	0.38671	Cajal body [GO:0015030]
GO:0016308	6	0.04	0.38671	1-phosphatidylinositol-4-phosphate 5-kinase activity [GO:0016308]
GO:0032288	7	0.04	0.38671	myelin assembly [GO:0032288]
GO:0006526	4	0.04	0.38671	arginine biosynthetic process [GO:0006526]
GO:0004716	6	0.04	0.38671	signal transducer, downstream of receptor, with protein tyrosine kinase activity [GO:0004716]
GO:0045742	15	0.04	0.38671	positive regulation of epidermal growth factor receptor signaling pathway [GO:0045742]
GO:0016539	3	0.04	0.38671	intein-mediated protein splicing [GO:0016539]
GO:0005773	16	0.04	0.38671	vacuole [GO:0005773]
GO:0005859	11	0.04	0.38671	muscle myosin complex [GO:0005859]
GO:0019432	11	0.04	0.38671	triglyceride biosynthetic process [GO:0019432]
GO:0010766	6	0.04	0.38671	negative regulation of sodium ion transport [GO:0010766]
GO:1901315	3	0.04	0.38671	negative regulation of histone H2A K63-linked ubiquitination [GO:1901315]
GO:0030234	15	0.04	0.38671	enzyme regulator activity [GO:0030234]
GO:0010587	4	0.04	0.38671	miRNA catabolic process [GO:0010587]
GO:0046856	22	0.04	0.38671	phosphatidylinositol dephosphorylation [GO:0046856]
GO:0007059	69	0.04	0.38671	chromosome segregation [GO:0007059]
GO:0034080	5	0.04	0.38671	CENP-A containing nucleosome assembly [GO:0034080]
GO:0021532	6	0.04	0.38671	neural tube patterning [GO:0021532]
GO:0045638	21	0.04	0.38671	negative regulation of myeloid cell differentiation [GO:0045638]
GO:0031672	14	0.04	0.38671	A band [GO:0031672]
GO:0030097	74	0.04	0.38671	hemopoiesis [GO:0030097]
GO:0048538	54	0.04	0.38671	thymus development [GO:0048538]
GO:0097322	6	0.04	0.38671	7SK snRNA binding [GO:0097322]
GO:0048714	13	0.04	0.38671	positive regulation of oligodendrocyte differentiation [GO:0048714]
GO:0006646	8	0.04	0.38671	phosphatidylethanolamine biosynthetic process [GO:0006646]
GO:0000188	15	0.04	0.38671	inactivation of MAPK activity [GO:0000188]
GO:0044314	5	0.04	0.38671	protein K27-linked ubiquitination [GO:0044314]
GO:0044615	6	0.04	0.38671	nuclear pore nuclear basket [GO:0044615]
GO:0090161	11	0.04	0.38671	Golgi ribbon formation [GO:0090161]
GO:0009404	8	0.04	0.38671	toxin metabolic process [GO:0009404]
GO:0042806	3	0.04	0.38671	fucose binding [GO:0042806]
GO:0006883	13	0.04	0.38671	cellular sodium ion homeostasis [GO:0006883]
GO:0036376	6	0.04	0.38671	sodium ion export from cell [GO:0036376]
GO:0000077	22	0.04	0.38671	DNA damage checkpoint [GO:0000077]
GO:0006081	6	0.04	0.38671	cellular aldehyde metabolic process [GO:0006081]
GO:1903818	8	0.04	0.38671	positive regulation of voltage-gated potassium channel activity [GO:1903818]
GO:0031214	21	0.04	0.38671	biomineral tissue development [GO:0031214]
GO:0014003	25	0.04	0.38671	oligodendrocyte development [GO:0014003]
GO:0019985	8	0.04	0.38671	translesion synthesis [GO:0019985]
GO:0001547	3	0.04	0.38671	antral ovarian follicle growth [GO:0001547]
GO:0060527	7	0.04	0.38671	prostate epithelial cord arborization involved in prostate glandular acinus morphogenesis [GO:0060527]
GO:0060745	3	0.04	0.38671	mammary gland branching involved in pregnancy [GO:0060745]
GO:0001556	15	0.04	0.38671	oocyte maturation [GO:0001556]
GO:0060903	4	0.04	0.38671	positive regulation of meiosis I [GO:0060903]
GO:0016139	5	0.04	0.38671	glycoside catabolic process [GO:0016139]
GO:0007530	6	0.04	0.38671	sex determination [GO:0007530]
GO:2000144	7	0.04	0.38671	positive regulation of DNA-templated transcription, initiation [GO:2000144]
GO:0060948	4	0.04	0.38671	cardiac vascular smooth muscle cell development [GO:0060948]
GO:2001212	3	0.04	0.38671	regulation of vasculogenesis [GO:2001212]
GO:0008408	15	0.04	0.38671	3'-5' exonuclease activity [GO:0008408]
GO:1990234	5	0.04	0.38671	transferase complex [GO:1990234]
GO:0004040	3	0.04	0.38671	amidase activity [GO:0004040]
GO:0003678	13	0.04	0.38671	DNA helicase activity [GO:0003678]
GO:0046688	9	0.04	0.38671	response to copper ion [GO:0046688]
GO:0031000	10	0.04	0.38671	response to caffeine [GO:0031000]
GO:0042035	6	0.04	0.38671	regulation of cytokine biosynthetic process [GO:0042035]
GO:0048708	9	0.04	0.38671	astrocyte differentiation [GO:0048708]
GO:0051046	3	0.04	0.38671	regulation of secretion [GO:0051046]
GO:0010529	7	0.04	0.38671	negative regulation of transposition [GO:0010529]
GO:0016081	6	0.04	0.38671	synaptic vesicle docking [GO:0016081]
GO:1902430	8	0.04	0.38671	negative regulation of amyloid-beta formation [GO:1902430]
GO:0007269	25	0.04	0.38671	neurotransmitter secretion [GO:0007269]
GO:0048486	3	0.04	0.38671	parasympathetic nervous system development [GO:0048486]
GO:0034432	3	0.04	0.38671	bis(5'-adenosyl)-pentaphosphatase activity [GO:0034432]
GO:0052840	3	0.04	0.38671	inositol diphosphate tetrakisphosphate diphosphatase activity [GO:0052840]
GO:0010288	14	0.04	0.38671	response to lead ion [GO:0010288]
GO:0046890	3	0.04	0.38671	regulation of lipid biosynthetic process [GO:0046890]
GO:0035881	6	0.04	0.38671	amacrine cell differentiation [GO:0035881]
GO:0044390	5	0.04	0.38671	ubiquitin-like protein conjugating enzyme binding [GO:0044390]
GO:0072089	7	0.04	0.38671	stem cell proliferation [GO:0072089]
GO:0031577	3	0.04	0.38671	spindle checkpoint [GO:0031577]
GO:0005790	23	0.04	0.38671	smooth endoplasmic reticulum [GO:0005790]
GO:0004017	8	0.04	0.38671	adenylate kinase activity [GO:0004017]
GO:0006110	5	0.04	0.38671	regulation of glycolytic process [GO:0006110]
GO:0033591	3	0.04	0.38671	response to L-ascorbic acid [GO:0033591]
GO:1900181	11	0.04	0.38671	negative regulation of protein localization to nucleus [GO:1900181]
GO:0034508	4	0.04	0.38671	centromere complex assembly [GO:0034508]
GO:0061299	8	0.04	0.38671	retina vasculature morphogenesis in camera-type eye [GO:0061299]
GO:0097151	6	0.04	0.38671	positive regulation of inhibitory postsynaptic potential [GO:0097151]
GO:0042699	6	0.04	0.38671	follicle-stimulating hormone signaling pathway [GO:0042699]
GO:0072676	4	0.04	0.38671	lymphocyte migration [GO:0072676]
GO:0044354	4	0.04	0.38671	macropinosome [GO:0044354]
GO:0004046	4	0.04	0.38671	aminoacylase activity [GO:0004046]
GO:0046685	12	0.04	0.38671	response to arsenic-containing substance [GO:0046685]
GO:0097157	8	0.04	0.38671	pre-mRNA intronic binding [GO:0097157]
GO:0001765	7	0.04	0.38671	membrane raft assembly [GO:0001765]
GO:0035878	6	0.04	0.38671	nail development [GO:0035878]
GO:0032929	3	0.04	0.38671	negative regulation of superoxide anion generation [GO:0032929]
GO:0070842	4	0.04	0.38671	aggresome assembly [GO:0070842]
GO:0001939	8	0.04	0.38671	female pronucleus [GO:0001939]
GO:0043405	6	0.04	0.38671	regulation of MAP kinase activity [GO:0043405]
GO:0031587	3	0.04	0.38671	positive regulation of inositol 1,4,5-trisphosphate-sensitive calcium-release channel activity [GO:0031587]
GO:0035749	5	0.04	0.38671	myelin sheath adaxonal region [GO:0035749]
GO:0006929	5	0.04	0.38671	substrate-dependent cell migration [GO:0006929]
GO:0032808	7	0.04	0.38671	lacrimal gland development [GO:0032808]
GO:0051304	4	0.04	0.38671	chromosome separation [GO:0051304]
GO:0032966	7	0.04	0.38671	negative regulation of collagen biosynthetic process [GO:0032966]
GO:0004523	4	0.04	0.38671	RNA-DNA hybrid ribonuclease activity [GO:0004523]
GO:0032793	12	0.04	0.38671	positive regulation of CREB transcription factor activity [GO:0032793]
GO:0021877	3	0.04	0.38671	forebrain neuron fate commitment [GO:0021877]
GO:0005851	6	0.04	0.38671	eukaryotic translation initiation factor 2B complex [GO:0005851]
GO:0035280	7	0.04	0.38671	miRNA loading onto RISC involved in gene silencing by miRNA [GO:0035280]
GO:1903136	6	0.04	0.38671	cuprous ion binding [GO:1903136]
GO:0005119	3	0.04	0.38671	smoothened binding [GO:0005119]
GO:0031433	6	0.04	0.38671	telethonin binding [GO:0031433]
GO:0008171	4	0.04	0.38671	O-methyltransferase activity [GO:0008171]
GO:0035993	3	0.04	0.38671	deltoid tuberosity development [GO:0035993]
GO:0060438	5	0.04	0.38671	trachea development [GO:0060438]
GO:0010836	3	0.04	0.38671	negative regulation of protein ADP-ribosylation [GO:0010836]
GO:0044752	3	0.04	0.38671	response to human chorionic gonadotropin [GO:0044752]
GO:1905907	3	0.04	0.38671	negative regulation of amyloid fibril formation [GO:1905907]
GO:0043550	4	0.04	0.38671	regulation of lipid kinase activity [GO:0043550]
GO:0021986	3	0.04	0.38671	habenula development [GO:0021986]
GO:0001129	3	0.04	0.38671	RNA polymerase II transcription factor activity, TBP-class protein binding, involved in preinitiation complex assembly [GO:0001129]
GO:0015217	7	0.04	0.38671	ADP transmembrane transporter activity [GO:0015217]
GO:0031652	3	0.04	0.38671	positive regulation of heat generation [GO:0031652]
GO:0072697	3	0.04	0.38671	protein localization to cell cortex [GO:0072697]
GO:0048496	3	0.04	0.38671	maintenance of animal organ identity [GO:0048496]
GO:0043138	5	0.04	0.38671	3'-5' DNA helicase activity [GO:0043138]
GO:0043949	6	0.04	0.38671	regulation of cAMP-mediated signaling [GO:0043949]
GO:0007386	4	0.04	0.38671	compartment pattern specification [GO:0007386]
GO:0008330	3	0.04	0.38671	protein tyrosine/threonine phosphatase activity [GO:0008330]
GO:0050916	6	0.04	0.38671	sensory perception of sweet taste [GO:0050916]
GO:0071373	3	0.04	0.38671	cellular response to luteinizing hormone stimulus [GO:0071373]
GO:0032350	3	0.04	0.38671	regulation of hormone metabolic process [GO:0032350]
GO:0009988	3	0.04	0.38671	cell-cell recognition [GO:0009988]
GO:0045581	6	0.04	0.38671	negative regulation of T cell differentiation [GO:0045581]
GO:0048550	4	0.04	0.38671	negative regulation of pinocytosis [GO:0048550]
GO:0070458	3	0.04	0.38671	cellular detoxification of nitrogen compound [GO:0070458]
GO:0010725	3	0.04	0.38671	regulation of primitive erythrocyte differentiation [GO:0010725]
GO:0051612	3	0.04	0.38671	negative regulation of serotonin uptake [GO:0051612]
GO:0071514	6	0.05	0.412222	genetic imprinting [GO:0071514]
GO:0031571	8	0.05	0.412222	mitotic G1 DNA damage checkpoint [GO:0031571]
GO:0002084	4	0.05	0.412222	protein depalmitoylation [GO:0002084]
GO:0000221	3	0.05	0.412222	vacuolar proton-transporting V-type ATPase, V1 domain [GO:0000221]
GO:0043278	28	0.05	0.412222	response to morphine [GO:0043278]
GO:0000794	41	0.05	0.412222	condensed nuclear chromosome [GO:0000794]
GO:0006366	113	0.05	0.412222	transcription from RNA polymerase II promoter [GO:0006366]
GO:0035871	10	0.05	0.412222	protein K11-linked deubiquitination [GO:0035871]
GO:2000114	16	0.05	0.412222	regulation of establishment of cell polarity [GO:2000114]
GO:0001502	20	0.05	0.412222	cartilage condensation [GO:0001502]
GO:0030177	36	0.05	0.412222	positive regulation of Wnt signaling pathway [GO:0030177]
GO:0030201	3	0.05	0.412222	heparan sulfate proteoglycan metabolic process [GO:0030201]
GO:0030718	5	0.05	0.412222	germ-line stem cell population maintenance [GO:0030718]
GO:0042473	9	0.05	0.412222	outer ear morphogenesis [GO:0042473]
GO:0072513	5	0.05	0.412222	positive regulation of secondary heart field cardioblast proliferation [GO:0072513]
GO:0004364	26	0.05	0.412222	glutathione transferase activity [GO:0004364]
GO:0007339	34	0.05	0.412222	binding of sperm to zona pellucida [GO:0007339]
GO:0010842	22	0.05	0.412222	retina layer formation [GO:0010842]
GO:0043200	31	0.05	0.412222	response to amino acid [GO:0043200]
GO:0015012	15	0.05	0.412222	heparan sulfate proteoglycan biosynthetic process [GO:0015012]
GO:0032596	3	0.05	0.412222	protein transport into membrane raft [GO:0032596]
GO:0033135	7	0.05	0.412222	regulation of peptidyl-serine phosphorylation [GO:0033135]
GO:0102797	4	0.05	0.412222	geranial:oxygen oxidoreductase activity [GO:0102797]
GO:0001520	8	0.05	0.412222	outer dense fiber [GO:0001520]
GO:0016235	34	0.05	0.412222	aggresome [GO:0016235]
GO:0060718	6	0.05	0.412222	chorionic trophoblast cell differentiation [GO:0060718]
GO:0071364	34	0.05	0.412222	cellular response to epidermal growth factor stimulus [GO:0071364]
GO:0019166	3	0.05	0.412222	trans-2-enoyl-CoA reductase (NADPH) activity [GO:0019166]
GO:0005520	21	0.05	0.412222	insulin-like growth factor binding [GO:0005520]
GO:0030055	3	0.05	0.412222	cell-substrate junction [GO:0030055]
GO:0001818	10	0.05	0.412222	negative regulation of cytokine production [GO:0001818]
GO:0050768	17	0.05	0.412222	negative regulation of neurogenesis [GO:0050768]
GO:0001569	39	0.05	0.412222	branching involved in blood vessel morphogenesis [GO:0001569]
GO:0001763	10	0.05	0.412222	morphogenesis of a branching structure [GO:0001763]
GO:0033089	11	0.05	0.412222	positive regulation of T cell differentiation in thymus [GO:0033089]
GO:0032807	3	0.05	0.412222	DNA ligase IV complex [GO:0032807]
GO:0071688	8	0.05	0.412222	striated muscle myosin thick filament assembly [GO:0071688]
GO:0072576	3	0.05	0.412222	liver morphogenesis [GO:0072576]
GO:0042641	12	0.05	0.412222	actomyosin [GO:0042641]
GO:0043395	20	0.05	0.412222	heparan sulfate proteoglycan binding [GO:0043395]
GO:0000910	28	0.05	0.412222	cytokinesis [GO:0000910]
GO:0044804	15	0.05	0.412222	nucleophagy [GO:0044804]
GO:0006516	7	0.05	0.412222	glycoprotein catabolic process [GO:0006516]
GO:0014031	7	0.05	0.412222	mesenchymal cell development [GO:0014031]
GO:0006893	14	0.05	0.412222	Golgi to plasma membrane transport [GO:0006893]
GO:0006520	11	0.05	0.412222	cellular amino acid metabolic process [GO:0006520]
GO:0004305	4	0.05	0.412222	ethanolamine kinase activity [GO:0004305]
GO:0032982	12	0.05	0.412222	myosin filament [GO:0032982]
GO:0071300	55	0.05	0.412222	cellular response to retinoic acid [GO:0071300]
GO:0090575	44	0.05	0.412222	RNA polymerase II transcription factor complex [GO:0090575]
GO:0006913	26	0.05	0.412222	nucleocytoplasmic transport [GO:0006913]
GO:0022617	22	0.05	0.412222	extracellular matrix disassembly [GO:0022617]
GO:0070863	7	0.05	0.412222	positive regulation of protein exit from endoplasmic reticulum [GO:0070863]
GO:0033962	12	0.05	0.412222	cytoplasmic mRNA processing body assembly [GO:0033962]
GO:0006228	9	0.05	0.412222	UTP biosynthetic process [GO:0006228]
GO:0030007	8	0.05	0.412222	cellular potassium ion homeostasis [GO:0030007]
GO:0021953	12	0.05	0.412222	central nervous system neuron differentiation [GO:0021953]
GO:0090002	37	0.05	0.412222	establishment of protein localization to plasma membrane [GO:0090002]
GO:0060119	10	0.05	0.412222	inner ear receptor cell development [GO:0060119]
GO:1903416	3	0.05	0.412222	response to glycoside [GO:1903416]
GO:0043549	6	0.05	0.412222	regulation of kinase activity [GO:0043549]
GO:0090383	5	0.05	0.412222	phagosome acidification [GO:0090383]
GO:0070649	3	0.05	0.412222	formin-nucleated actin cable assembly [GO:0070649]
GO:0006139	7	0.05	0.412222	nucleobase-containing compound metabolic process [GO:0006139]
GO:0006531	6	0.05	0.412222	aspartate metabolic process [GO:0006531]
GO:0005652	8	0.05	0.412222	nuclear lamina [GO:0005652]
GO:0051891	5	0.05	0.412222	positive regulation of cardioblast differentiation [GO:0051891]
GO:0048702	5	0.05	0.412222	embryonic neurocranium morphogenesis [GO:0048702]
GO:0048149	15	0.05	0.412222	behavioral response to ethanol [GO:0048149]
GO:1903204	12	0.05	0.412222	negative regulation of oxidative stress-induced neuron death [GO:1903204]
GO:0000988	3	0.05	0.412222	transcription factor activity, protein binding [GO:0000988]
GO:0035939	3	0.05	0.412222	microsatellite binding [GO:0035939]
GO:0060842	4	0.05	0.412222	arterial endothelial cell differentiation [GO:0060842]
GO:0019213	11	0.05	0.412222	deacetylase activity [GO:0019213]
GO:1904219	3	0.05	0.412222	positive regulation of CDP-diacylglycerol-serine O-phosphatidyltransferase activity [GO:1904219]
GO:1904222	3	0.05	0.412222	positive regulation of serine C-palmitoyltransferase activity [GO:1904222]
GO:0030906	3	0.05	0.412222	retromer, cargo-selective complex [GO:0030906]
GO:0035511	4	0.05	0.412222	oxidative DNA demethylation [GO:0035511]
GO:0070579	4	0.05	0.412222	methylcytosine dioxygenase activity [GO:0070579]
GO:0001164	8	0.05	0.412222	RNA polymerase I CORE element sequence-specific DNA binding [GO:0001164]
GO:1902661	3	0.05	0.412222	positive regulation of glucose mediated signaling pathway [GO:1902661]
GO:0045182	5	0.05	0.412222	translation regulator activity [GO:0045182]
GO:0005666	18	0.05	0.412222	DNA-directed RNA polymerase III complex [GO:0005666]
GO:0032386	4	0.05	0.412222	regulation of intracellular transport [GO:0032386]
GO:0034349	5	0.05	0.412222	glial cell apoptotic process [GO:0034349]
GO:0007162	34	0.05	0.412222	negative regulation of cell adhesion [GO:0007162]
GO:0006301	7	0.05	0.412222	postreplication repair [GO:0006301]
GO:0042359	4	0.05	0.412222	vitamin D metabolic process [GO:0042359]
GO:0017160	13	0.05	0.412222	Ral GTPase binding [GO:0017160]
GO:0000228	17	0.05	0.412222	nuclear chromosome [GO:0000228]
GO:0035413	10	0.05	0.412222	positive regulation of catenin import into nucleus [GO:0035413]
GO:0036294	4	0.05	0.412222	cellular response to decreased oxygen levels [GO:0036294]
GO:0030292	3	0.05	0.412222	protein tyrosine kinase inhibitor activity [GO:0030292]
GO:0061833	3	0.05	0.412222	protein localization to tricellular tight junction [GO:0061833]
GO:0007221	4	0.05	0.412222	positive regulation of transcription of Notch receptor target [GO:0007221]
GO:0030870	4	0.05	0.412222	Mre11 complex [GO:0030870]
GO:0015276	4	0.05	0.412222	ligand-gated ion channel activity [GO:0015276]
GO:0090245	3	0.05	0.412222	axis elongation involved in somitogenesis [GO:0090245]
GO:0006686	6	0.05	0.412222	sphingomyelin biosynthetic process [GO:0006686]
GO:2000721	3	0.05	0.412222	positive regulation of transcription from RNA polymerase II promoter involved in smooth muscle cell differentiation [GO:2000721]
GO:0000322	3	0.05	0.412222	storage vacuole [GO:0000322]
GO:0009416	26	0.05	0.412222	response to light stimulus [GO:0009416]
GO:0046624	3	0.05	0.412222	sphingolipid transporter activity [GO:0046624]
GO:0014047	6	0.05	0.412222	glutamate secretion [GO:0014047]
GO:0007614	11	0.05	0.412222	short-term memory [GO:0007614]
GO:0004791	8	0.05	0.412222	thioredoxin-disulfide reductase activity [GO:0004791]
GO:0031985	10	0.05	0.412222	Golgi cisterna [GO:0031985]
GO:0010669	6	0.05	0.412222	epithelial structure maintenance [GO:0010669]
GO:0003223	6	0.05	0.412222	ventricular compact myocardium morphogenesis [GO:0003223]
GO:0009142	8	0.05	0.412222	nucleoside triphosphate biosynthetic process [GO:0009142]
GO:0031749	4	0.05	0.412222	D2 dopamine receptor binding [GO:0031749]
GO:0060534	4	0.05	0.412222	trachea cartilage development [GO:0060534]
GO:0006362	3	0.05	0.412222	transcription elongation from RNA polymerase I promoter [GO:0006362]
GO:0030485	5	0.05	0.412222	smooth muscle contractile fiber [GO:0030485]
GO:0072034	3	0.05	0.412222	renal vesicle induction [GO:0072034]
GO:0071442	4	0.05	0.412222	positive regulation of histone H3-K14 acetylation [GO:0071442]
GO:0006474	10	0.05	0.412222	N-terminal protein amino acid acetylation [GO:0006474]
GO:0006685	4	0.05	0.412222	sphingomyelin catabolic process [GO:0006685]
GO:0001919	5	0.05	0.412222	regulation of receptor recycling [GO:0001919]
GO:0060287	6	0.05	0.412222	epithelial cilium movement involved in determination of left/right asymmetry [GO:0060287]
GO:0032482	3	0.05	0.412222	Rab protein signal transduction [GO:0032482]
GO:0004090	4	0.05	0.412222	carbonyl reductase (NADPH) activity [GO:0004090]
GO:0036023	3	0.05	0.412222	embryonic skeletal limb joint morphogenesis [GO:0036023]
GO:0070939	3	0.05	0.412222	Dsl1/NZR complex [GO:0070939]
GO:0048935	8	0.05	0.412222	peripheral nervous system neuron development [GO:0048935]
GO:0008184	3	0.05	0.412222	glycogen phosphorylase activity [GO:0008184]
GO:0004487	3	0.05	0.412222	methylenetetrahydrofolate dehydrogenase (NAD+) activity [GO:0004487]
GO:0009235	5	0.05	0.412222	cobalamin metabolic process [GO:0009235]
GO:0009912	3	0.05	0.412222	auditory receptor cell fate commitment [GO:0009912]
GO:0071389	3	0.05	0.412222	cellular response to mineralocorticoid stimulus [GO:0071389]
GO:0004969	4	0.05	0.412222	histamine receptor activity [GO:0004969]
GO:0071107	4	0.05	0.412222	response to parathyroid hormone [GO:0071107]
GO:0047372	7	0.05	0.412222	acylglycerol lipase activity [GO:0047372]
GO:0046546	3	0.05	0.412222	development of primary male sexual characteristics [GO:0046546]
GO:0060026	3	0.05	0.412222	convergent extension [GO:0060026]
GO:0101005	5	0.05	0.412222	ubiquitinyl hydrolase activity [GO:0101005]
GO:0006907	4	0.05	0.412222	pinocytosis [GO:0006907]
GO:1900024	3	0.05	0.412222	regulation of substrate adhesion-dependent cell spreading [GO:1900024]
GO:0048562	6	0.05	0.412222	embryonic organ morphogenesis [GO:0048562]
GO:0043426	6	0.05	0.412222	MRF binding [GO:0043426]
GO:0045653	4	0.05	0.412222	negative regulation of megakaryocyte differentiation [GO:0045653]
GO:0072014	4	0.05	0.412222	proximal tubule development [GO:0072014]
GO:0002082	6	0.05	0.412222	regulation of oxidative phosphorylation [GO:0002082]
GO:0018002	3	0.05	0.412222	N-terminal peptidyl-glutamic acid acetylation [GO:0018002]
GO:1990189	4	0.05	0.412222	peptide-serine-N-acetyltransferase activity [GO:1990189]
GO:1990190	3	0.05	0.412222	peptide-glutamate-N-acetyltransferase activity [GO:1990190]
GO:0036336	5	0.05	0.412222	dendritic cell migration [GO:0036336]
GO:0021521	5	0.05	0.412222	ventral spinal cord interneuron specification [GO:0021521]
GO:0019240	3	0.05	0.412222	citrulline biosynthetic process [GO:0019240]
GO:0010310	3	0.05	0.412222	regulation of hydrogen peroxide metabolic process [GO:0010310]
GO:1903265	4	0.05	0.412222	positive regulation of tumor necrosis factor-mediated signaling pathway [GO:1903265]
GO:0045646	4	0.05	0.412222	regulation of erythrocyte differentiation [GO:0045646]
GO:2000065	4	0.05	0.412222	negative regulation of cortisol biosynthetic process [GO:2000065]
GO:0097056	4	0.05	0.412222	selenocysteinyl-tRNA(Sec) biosynthetic process [GO:0097056]
GO:0004024	3	0.05	0.412222	alcohol dehydrogenase activity, zinc-dependent [GO:0004024]
GO:0044265	3	0.05	0.412222	cellular macromolecule catabolic process [GO:0044265]
GO:0022891	4	0.05	0.412222	substrate-specific transmembrane transporter activity [GO:0022891]
GO:0003140	3	0.05	0.412222	determination of left/right asymmetry in lateral mesoderm [GO:0003140]
GO:0050711	3	0.05	0.412222	negative regulation of interleukin-1 secretion [GO:0050711]
GO:0032411	5	0.06	0.437902	positive regulation of transporter activity [GO:0032411]
GO:0048706	42	0.06	0.437902	embryonic skeletal system development [GO:0048706]
GO:0000784	91	0.06	0.437902	nuclear chromosome, telomeric region [GO:0000784]
GO:0061820	6	0.06	0.437902	telomeric D-loop disassembly [GO:0061820]
GO:0002138	4	0.06	0.437902	retinoic acid biosynthetic process [GO:0002138]
GO:0030198	105	0.06	0.437902	extracellular matrix organization [GO:0030198]
GO:0043981	14	0.06	0.437902	histone H4-K5 acetylation [GO:0043981]
GO:0033227	5	0.06	0.437902	dsRNA transport [GO:0033227]
GO:0017144	13	0.06	0.437902	drug metabolic process [GO:0017144]
GO:0000808	6	0.06	0.437902	origin recognition complex [GO:0000808]
GO:0036126	35	0.06	0.437902	sperm flagellum [GO:0036126]
GO:0016601	19	0.06	0.437902	Rac protein signal transduction [GO:0016601]
GO:0006108	6	0.06	0.437902	malate metabolic process [GO:0006108]
GO:0033762	9	0.06	0.437902	response to glucagon [GO:0033762]
GO:1990716	4	0.06	0.437902	axonemal central apparatus [GO:1990716]
GO:0007161	3	0.06	0.437902	calcium-independent cell-matrix adhesion [GO:0007161]
GO:0000786	47	0.06	0.437902	nucleosome [GO:0000786]
GO:0004416	3	0.06	0.437902	hydroxyacylglutathione hydrolase activity [GO:0004416]
GO:0050884	13	0.06	0.437902	neuromuscular process controlling posture [GO:0050884]
GO:0043086	18	0.06	0.437902	negative regulation of catalytic activity [GO:0043086]
GO:0071560	57	0.06	0.437902	cellular response to transforming growth factor beta stimulus [GO:0071560]
GO:0031232	4	0.06	0.437902	extrinsic component of external side of plasma membrane [GO:0031232]
GO:0090314	24	0.06	0.437902	positive regulation of protein targeting to membrane [GO:0090314]
GO:0036464	23	0.06	0.437902	cytoplasmic ribonucleoprotein granule [GO:0036464]
GO:0046849	19	0.06	0.437902	bone remodeling [GO:0046849]
GO:0032400	6	0.06	0.437902	melanosome localization [GO:0032400]
GO:0005507	51	0.06	0.437902	copper ion binding [GO:0005507]
GO:0006024	23	0.06	0.437902	glycosaminoglycan biosynthetic process [GO:0006024]
GO:0050772	25	0.06	0.437902	positive regulation of axonogenesis [GO:0050772]
GO:0003828	5	0.06	0.437902	alpha-N-acetylneuraminate alpha-2,8-sialyltransferase activity [GO:0003828]
GO:0032958	7	0.06	0.437902	inositol phosphate biosynthetic process [GO:0032958]
GO:0003383	4	0.06	0.437902	apical constriction [GO:0003383]
GO:0043194	9	0.06	0.437902	axon initial segment [GO:0043194]
GO:1905037	4	0.06	0.437902	autophagosome organization [GO:1905037]
GO:0030673	15	0.06	0.437902	axolemma [GO:0030673]
GO:0032229	5	0.06	0.437902	negative regulation of synaptic transmission, GABAergic [GO:0032229]
GO:0055100	3	0.06	0.437902	adiponectin binding [GO:0055100]
GO:0048487	36	0.06	0.437902	beta-tubulin binding [GO:0048487]
GO:0005643	44	0.06	0.437902	nuclear pore [GO:0005643]
GO:0030011	4	0.06	0.437902	maintenance of cell polarity [GO:0030011]
GO:0035068	9	0.06	0.437902	micro-ribonucleoprotein complex [GO:0035068]
GO:0048266	20	0.06	0.437902	behavioral response to pain [GO:0048266]
GO:0004550	16	0.06	0.437902	nucleoside diphosphate kinase activity [GO:0004550]
GO:0008037	15	0.06	0.437902	cell recognition [GO:0008037]
GO:0043030	8	0.06	0.437902	regulation of macrophage activation [GO:0043030]
GO:0060029	5	0.06	0.437902	convergent extension involved in organogenesis [GO:0060029]
GO:0030157	6	0.06	0.437902	pancreatic juice secretion [GO:0030157]
GO:0051302	6	0.06	0.437902	regulation of cell division [GO:0051302]
GO:0006164	7	0.06	0.437902	purine nucleotide biosynthetic process [GO:0006164]
GO:0046040	3	0.06	0.437902	IMP metabolic process [GO:0046040]
GO:0008432	9	0.06	0.437902	JUN kinase binding [GO:0008432]
GO:0090335	5	0.06	0.437902	regulation of brown fat cell differentiation [GO:0090335]
GO:0034472	3	0.06	0.437902	snRNA 3'-end processing [GO:0034472]
GO:0030284	5	0.06	0.437902	estrogen receptor activity [GO:0030284]
GO:0097550	6	0.06	0.437902	transcriptional preinitiation complex [GO:0097550]
GO:0008543	35	0.06	0.437902	fibroblast growth factor receptor signaling pathway [GO:0008543]
GO:0010839	12	0.06	0.437902	negative regulation of keratinocyte proliferation [GO:0010839]
GO:1904645	3	0.06	0.437902	response to amyloid-beta [GO:1904645]
GO:0006533	3	0.06	0.437902	aspartate catabolic process [GO:0006533]
GO:0034773	4	0.06	0.437902	histone H4-K20 trimethylation [GO:0034773]
GO:0015194	8	0.06	0.437902	L-serine transmembrane transporter activity [GO:0015194]
GO:0005642	4	0.06	0.437902	annulate lamellae [GO:0005642]
GO:0030371	10	0.06	0.437902	translation repressor activity [GO:0030371]
GO:0016462	6	0.06	0.437902	pyrophosphatase activity [GO:0016462]
GO:0031062	9	0.06	0.437902	positive regulation of histone methylation [GO:0031062]
GO:0021554	7	0.06	0.437902	optic nerve development [GO:0021554]
GO:0086073	5	0.06	0.437902	bundle of His cell-Purkinje myocyte adhesion involved in cell communication [GO:0086073]
GO:0031638	9	0.06	0.437902	zymogen activation [GO:0031638]
GO:0048240	24	0.06	0.437902	sperm capacitation [GO:0048240]
GO:0061665	3	0.06	0.437902	SUMO ligase activity [GO:0061665]
GO:0030983	6	0.06	0.437902	mismatched DNA binding [GO:0030983]
GO:2000001	10	0.06	0.437902	regulation of DNA damage checkpoint [GO:2000001]
GO:0000793	31	0.06	0.437902	condensed chromosome [GO:0000793]
GO:0051660	5	0.06	0.437902	establishment of centrosome localization [GO:0051660]
GO:0097025	5	0.06	0.437902	MPP7-DLG1-LIN7 complex [GO:0097025]
GO:0016079	11	0.06	0.437902	synaptic vesicle exocytosis [GO:0016079]
GO:0032849	3	0.06	0.437902	positive regulation of cellular pH reduction [GO:0032849]
GO:0035616	3	0.06	0.437902	histone H2B conserved C-terminal lysine deubiquitination [GO:0035616]
GO:0007167	7	0.06	0.437902	enzyme linked receptor protein signaling pathway [GO:0007167]
GO:0030665	12	0.06	0.437902	clathrin-coated vesicle membrane [GO:0030665]
GO:0097178	9	0.06	0.437902	ruffle assembly [GO:0097178]
GO:0014044	10	0.06	0.437902	Schwann cell development [GO:0014044]
GO:0000054	6	0.06	0.437902	ribosomal subunit export from nucleus [GO:0000054]
GO:0010826	4	0.06	0.437902	negative regulation of centrosome duplication [GO:0010826]
GO:0015937	10	0.06	0.437902	coenzyme A biosynthetic process [GO:0015937]
GO:0031860	4	0.06	0.437902	telomeric 3' overhang formation [GO:0031860]
GO:0060157	4	0.06	0.437902	urinary bladder development [GO:0060157]
GO:0097513	3	0.06	0.437902	myosin II filament [GO:0097513]
GO:0031417	3	0.06	0.437902	NatC complex [GO:0031417]
GO:0008080	16	0.06	0.437902	N-acetyltransferase activity [GO:0008080]
GO:0017070	7	0.06	0.437902	U6 snRNA binding [GO:0017070]
GO:0032463	8	0.06	0.437902	negative regulation of protein homooligomerization [GO:0032463]
GO:0007076	14	0.06	0.437902	mitotic chromosome condensation [GO:0007076]
GO:2000273	3	0.06	0.437902	positive regulation of receptor activity [GO:2000273]
GO:0042994	9	0.06	0.437902	cytoplasmic sequestering of transcription factor [GO:0042994]
GO:0008298	3	0.06	0.437902	intracellular mRNA localization [GO:0008298]
GO:0035278	12	0.06	0.437902	miRNA mediated inhibition of translation [GO:0035278]
GO:0061056	4	0.06	0.437902	sclerotome development [GO:0061056]
GO:0005675	10	0.06	0.437902	holo TFIIH complex [GO:0005675]
GO:0070411	12	0.06	0.437902	I-SMAD binding [GO:0070411]
GO:0061138	3	0.06	0.437902	morphogenesis of a branching epithelium [GO:0061138]
GO:0034098	7	0.06	0.437902	VCP-NPL4-UFD1 AAA ATPase complex [GO:0034098]
GO:0006165	7	0.06	0.437902	nucleoside diphosphate phosphorylation [GO:0006165]
GO:0072107	4	0.06	0.437902	positive regulation of ureteric bud formation [GO:0072107]
GO:0070578	7	0.06	0.437902	RISC-loading complex [GO:0070578]
GO:0016331	14	0.06	0.437902	morphogenesis of embryonic epithelium [GO:0016331]
GO:0061005	3	0.06	0.437902	cell differentiation involved in kidney development [GO:0061005]
GO:2000008	7	0.06	0.437902	regulation of protein localization to cell surface [GO:2000008]
GO:0030215	11	0.06	0.437902	semaphorin receptor binding [GO:0030215]
GO:0044791	5	0.06	0.437902	positive regulation by host of viral release from host cell [GO:0044791]
GO:0045652	3	0.06	0.437902	regulation of megakaryocyte differentiation [GO:0045652]
GO:0060623	3	0.06	0.437902	regulation of chromosome condensation [GO:0060623]
GO:0047493	3	0.06	0.437902	ceramide cholinephosphotransferase activity [GO:0047493]
GO:0072205	7	0.06	0.437902	metanephric collecting duct development [GO:0072205]
GO:0022417	4	0.06	0.437902	protein maturation by protein folding [GO:0022417]
GO:2000105	3	0.06	0.437902	positive regulation of DNA-dependent DNA replication [GO:2000105]
GO:0071466	4	0.06	0.437902	cellular response to xenobiotic stimulus [GO:0071466]
GO:0046952	3	0.06	0.437902	ketone body catabolic process [GO:0046952]
GO:0016941	3	0.06	0.437902	natriuretic peptide receptor activity [GO:0016941]
GO:0035989	3	0.06	0.437902	tendon development [GO:0035989]
GO:0005347	7	0.06	0.437902	ATP transmembrane transporter activity [GO:0005347]
GO:0046813	4	0.06	0.437902	receptor-mediated virion attachment to host cell [GO:0046813]
GO:0010822	4	0.06	0.437902	positive regulation of mitochondrion organization [GO:0010822]
GO:0003350	3	0.06	0.437902	pulmonary myocardium development [GO:0003350]
GO:0061087	5	0.06	0.437902	positive regulation of histone H3-K27 methylation [GO:0061087]
GO:0015696	6	0.06	0.437902	ammonium transport [GO:0015696]
GO:0002457	3	0.06	0.437902	T cell antigen processing and presentation [GO:0002457]
GO:0032452	7	0.06	0.437902	histone demethylase activity [GO:0032452]
GO:0032137	3	0.06	0.437902	guanine/thymine mispair binding [GO:0032137]
GO:0051155	7	0.06	0.437902	positive regulation of striated muscle cell differentiation [GO:0051155]
GO:0032059	5	0.06	0.437902	bleb [GO:0032059]
GO:0008594	4	0.06	0.437902	photoreceptor cell morphogenesis [GO:0008594]
GO:0006532	3	0.06	0.437902	aspartate biosynthetic process [GO:0006532]
GO:0030070	3	0.06	0.437902	insulin processing [GO:0030070]
GO:0060128	3	0.06	0.437902	corticotropin hormone secreting cell differentiation [GO:0060128]
GO:0051057	6	0.06	0.437902	positive regulation of small GTPase mediated signal transduction [GO:0051057]
GO:0071203	5	0.06	0.437902	WASH complex [GO:0071203]
GO:0006069	4	0.06	0.437902	ethanol oxidation [GO:0006069]
GO:0060856	3	0.06	0.437902	establishment of blood-brain barrier [GO:0060856]
GO:0006710	3	0.06	0.437902	androgen catabolic process [GO:0006710]
GO:0002455	8	0.07	0.460325	humoral immune response mediated by circulating immunoglobulin [GO:0002455]
GO:0050807	10	0.07	0.460325	regulation of synapse organization [GO:0050807]
GO:0035137	13	0.07	0.460325	hindlimb morphogenesis [GO:0035137]
GO:1990182	4	0.07	0.460325	exosomal secretion [GO:1990182]
GO:1902459	8	0.07	0.460325	positive regulation of stem cell population maintenance [GO:1902459]
GO:0072661	22	0.07	0.460325	protein targeting to plasma membrane [GO:0072661]
GO:0051974	8	0.07	0.460325	negative regulation of telomerase activity [GO:0051974]
GO:0006626	17	0.07	0.460325	protein targeting to mitochondrion [GO:0006626]
GO:0008090	9	0.07	0.460325	retrograde axonal transport [GO:0008090]
GO:0007042	8	0.07	0.460325	lysosomal lumen acidification [GO:0007042]
GO:0055085	31	0.07	0.460325	transmembrane transport [GO:0055085]
GO:0051591	43	0.07	0.460325	response to cAMP [GO:0051591]
GO:0001967	17	0.07	0.460325	suckling behavior [GO:0001967]
GO:0001958	29	0.07	0.460325	endochondral ossification [GO:0001958]
GO:0046716	16	0.07	0.460325	muscle cell cellular homeostasis [GO:0046716]
GO:0102798	4	0.07	0.460325	heptaldehyde:oxygen oxidoreductase activity [GO:0102798]
GO:0018107	69	0.07	0.460325	peptidyl-threonine phosphorylation [GO:0018107]
GO:0017147	31	0.07	0.460325	Wnt-protein binding [GO:0017147]
GO:0000466	4	0.07	0.460325	maturation of 5.8S rRNA from tricistronic rRNA transcript (SSU-rRNA, 5.8S rRNA, LSU-rRNA) [GO:0000466]
GO:0035497	12	0.07	0.460325	cAMP response element binding [GO:0035497]
GO:0048469	38	0.07	0.460325	cell maturation [GO:0048469]
GO:0042758	3	0.07	0.460325	long-chain fatty acid catabolic process [GO:0042758]
GO:0006207	6	0.07	0.460325	'de novo' pyrimidine nucleobase biosynthetic process [GO:0006207]
GO:0070365	11	0.07	0.460325	hepatocyte differentiation [GO:0070365]
GO:0050769	27	0.07	0.460325	positive regulation of neurogenesis [GO:0050769]
GO:0031069	30	0.07	0.460325	hair follicle morphogenesis [GO:0031069]
GO:0030901	39	0.07	0.460325	midbrain development [GO:0030901]
GO:0034551	9	0.07	0.460325	mitochondrial respiratory chain complex III assembly [GO:0034551]
GO:0007228	3	0.07	0.460325	positive regulation of hh target transcription factor activity [GO:0007228]
GO:0016533	3	0.07	0.460325	cyclin-dependent protein kinase 5 holoenzyme complex [GO:0016533]
GO:0048681	10	0.07	0.460325	negative regulation of axon regeneration [GO:0048681]
GO:0010466	8	0.07	0.460325	negative regulation of peptidase activity [GO:0010466]
GO:2000780	5	0.07	0.460325	negative regulation of double-strand break repair [GO:2000780]
GO:0048598	16	0.07	0.460325	embryonic morphogenesis [GO:0048598]
GO:0008277	26	0.07	0.460325	regulation of G-protein coupled receptor protein signaling pathway [GO:0008277]
GO:0005796	23	0.07	0.460325	Golgi lumen [GO:0005796]
GO:0061591	5	0.07	0.460325	calcium activated galactosylceramide scrambling [GO:0061591]
GO:2001235	38	0.07	0.460325	positive regulation of apoptotic signaling pathway [GO:2001235]
GO:0009649	4	0.07	0.460325	entrainment of circadian clock [GO:0009649]
GO:0021938	4	0.07	0.460325	smoothened signaling pathway involved in regulation of cerebellar granule cell precursor cell proliferation [GO:0021938]
GO:2000786	9	0.07	0.460325	positive regulation of autophagosome assembly [GO:2000786]
GO:0000904	10	0.07	0.460325	cell morphogenesis involved in differentiation [GO:0000904]
GO:1901409	8	0.07	0.460325	positive regulation of phosphorylation of RNA polymerase II C-terminal domain [GO:1901409]
GO:0002199	12	0.07	0.460325	zona pellucida receptor complex [GO:0002199]
GO:0002367	3	0.07	0.460325	cytokine production involved in immune response [GO:0002367]
GO:0071451	3	0.07	0.460325	cellular response to superoxide [GO:0071451]
GO:0048853	10	0.07	0.460325	forebrain morphogenesis [GO:0048853]
GO:1903278	4	0.07	0.460325	positive regulation of sodium ion export from cell [GO:1903278]
GO:0001736	15	0.07	0.460325	establishment of planar polarity [GO:0001736]
GO:0033018	5	0.07	0.460325	sarcoplasmic reticulum lumen [GO:0033018]
GO:0006167	4	0.07	0.460325	AMP biosynthetic process [GO:0006167]
GO:0000975	6	0.07	0.460325	regulatory region DNA binding [GO:0000975]
GO:0016010	11	0.07	0.460325	dystrophin-associated glycoprotein complex [GO:0016010]
GO:0007635	5	0.07	0.460325	chemosensory behavior [GO:0007635]
GO:0006307	7	0.07	0.460325	DNA dealkylation involved in DNA repair [GO:0006307]
GO:0030695	11	0.07	0.460325	GTPase regulator activity [GO:0030695]
GO:0005614	15	0.07	0.460325	interstitial matrix [GO:0005614]
GO:0031929	15	0.07	0.460325	TOR signaling [GO:0031929]
GO:0030502	15	0.07	0.460325	negative regulation of bone mineralization [GO:0030502]
GO:0018394	4	0.07	0.460325	peptidyl-lysine acetylation [GO:0018394]
GO:0043398	3	0.07	0.460325	HLH domain binding [GO:0043398]
GO:0048156	9	0.07	0.460325	tau protein binding [GO:0048156]
GO:0098855	3	0.07	0.460325	HCN channel complex [GO:0098855]
GO:0021914	3	0.07	0.460325	negative regulation of smoothened signaling pathway involved in ventral spinal cord patterning [GO:0021914]
GO:0051409	4	0.07	0.460325	response to nitrosative stress [GO:0051409]
GO:1904754	9	0.07	0.460325	positive regulation of vascular associated smooth muscle cell migration [GO:1904754]
GO:0006621	6	0.07	0.460325	protein retention in ER lumen [GO:0006621]
GO:0033314	7	0.07	0.460325	mitotic DNA replication checkpoint [GO:0033314]
GO:0031659	8	0.07	0.460325	positive regulation of cyclin-dependent protein serine/threonine kinase activity involved in G1/S transition of mitotic cell cycle [GO:0031659]
GO:0046599	7	0.07	0.460325	regulation of centriole replication [GO:0046599]
GO:0015491	3	0.07	0.460325	cation:cation antiporter activity [GO:0015491]
GO:0030619	7	0.07	0.460325	U1 snRNA binding [GO:0030619]
GO:0033278	5	0.07	0.460325	cell proliferation in midbrain [GO:0033278]
GO:0000137	6	0.07	0.460325	Golgi cis cisterna [GO:0000137]
GO:0045765	23	0.07	0.460325	regulation of angiogenesis [GO:0045765]
GO:0022626	11	0.07	0.460325	cytosolic ribosome [GO:0022626]
GO:0006353	7	0.07	0.460325	DNA-templated transcription, termination [GO:0006353]
GO:0032593	6	0.07	0.460325	insulin-responsive compartment [GO:0032593]
GO:0048549	4	0.07	0.460325	positive regulation of pinocytosis [GO:0048549]
GO:0090385	6	0.07	0.460325	phagosome-lysosome fusion [GO:0090385]
GO:0015232	4	0.07	0.460325	heme transporter activity [GO:0015232]
GO:0005671	14	0.07	0.460325	Ada2/Gcn5/Ada3 transcription activator complex [GO:0005671]
GO:0061205	4	0.07	0.460325	paramesonephric duct development [GO:0061205]
GO:0030117	9	0.07	0.460325	membrane coat [GO:0030117]
GO:0030382	4	0.07	0.460325	sperm mitochondrion organization [GO:0030382]
GO:0021942	6	0.07	0.460325	radial glia guided migration of Purkinje cell [GO:0021942]
GO:0070324	6	0.07	0.460325	thyroid hormone binding [GO:0070324]
GO:0060396	6	0.07	0.460325	growth hormone receptor signaling pathway [GO:0060396]
GO:0000212	7	0.07	0.460325	meiotic spindle organization [GO:0000212]
GO:0090188	5	0.07	0.460325	negative regulation of pancreatic juice secretion [GO:0090188]
GO:0006499	3	0.07	0.460325	N-terminal protein myristoylation [GO:0006499]
GO:0000038	13	0.07	0.460325	very long-chain fatty acid metabolic process [GO:0000038]
GO:0008509	5	0.07	0.460325	anion transmembrane transporter activity [GO:0008509]
GO:0007023	4	0.07	0.460325	post-chaperonin tubulin folding pathway [GO:0007023]
GO:0102499	3	0.07	0.460325	SHG alpha-glucan phosphorylase activity [GO:0102499]
GO:0036128	6	0.07	0.460325	CatSper complex [GO:0036128]
GO:0014819	4	0.07	0.460325	regulation of skeletal muscle contraction [GO:0014819]
GO:1903546	6	0.07	0.460325	protein localization to photoreceptor outer segment [GO:1903546]
GO:0070883	4	0.07	0.460325	pre-miRNA binding [GO:0070883]
GO:0001956	6	0.07	0.460325	positive regulation of neurotransmitter secretion [GO:0001956]
GO:0004596	7	0.07	0.460325	peptide alpha-N-acetyltransferase activity [GO:0004596]
GO:0043043	3	0.07	0.460325	peptide biosynthetic process [GO:0043043]
GO:0003689	6	0.07	0.460325	DNA clamp loader activity [GO:0003689]
GO:0071922	4	0.07	0.460325	regulation of cohesin loading [GO:0071922]
GO:0030119	3	0.07	0.460325	AP-type membrane coat adaptor complex [GO:0030119]
GO:0070198	9	0.07	0.460325	protein localization to chromosome, telomeric region [GO:0070198]
GO:0003857	5	0.07	0.460325	3-hydroxyacyl-CoA dehydrogenase activity [GO:0003857]
GO:0097195	3	0.07	0.460325	pilomotor reflex [GO:0097195]
GO:0034088	3	0.07	0.460325	maintenance of mitotic sister chromatid cohesion [GO:0034088]
GO:0071393	3	0.07	0.460325	cellular response to progesterone stimulus [GO:0071393]
GO:0015252	3	0.07	0.460325	hydrogen ion channel activity [GO:0015252]
GO:1903527	3	0.07	0.460325	positive regulation of membrane tubulation [GO:1903527]
GO:0006475	7	0.07	0.460325	internal protein amino acid acetylation [GO:0006475]
GO:1903298	3	0.07	0.460325	negative regulation of hypoxia-induced intrinsic apoptotic signaling pathway [GO:1903298]
GO:0045608	3	0.07	0.460325	negative regulation of auditory receptor cell differentiation [GO:0045608]
GO:0018242	4	0.07	0.460325	protein O-linked glycosylation via serine [GO:0018242]
GO:1903445	3	0.07	0.460325	protein transport from ciliary membrane to plasma membrane [GO:1903445]
GO:0070633	3	0.07	0.460325	transepithelial transport [GO:0070633]
GO:0045605	3	0.07	0.460325	negative regulation of epidermal cell differentiation [GO:0045605]
GO:0008948	3	0.07	0.460325	oxaloacetate decarboxylase activity [GO:0008948]
GO:0008519	6	0.07	0.460325	ammonium transmembrane transporter activity [GO:0008519]
GO:0051647	5	0.07	0.460325	nucleus localization [GO:0051647]
GO:0006021	4	0.07	0.460325	inositol biosynthetic process [GO:0006021]
GO:0000737	4	0.07	0.460325	DNA catabolic process, endonucleolytic [GO:0000737]
GO:0071614	3	0.07	0.460325	linoleic acid epoxygenase activity [GO:0071614]
GO:0080130	3	0.07	0.460325	L-phenylalanine:2-oxoglutarate aminotransferase activity [GO:0080130]
GO:0021913	4	0.07	0.460325	regulation of transcription from RNA polymerase II promoter involved in ventral spinal cord interneuron specification [GO:0021913]
GO:0000454	3	0.07	0.460325	snoRNA guided rRNA pseudouridine synthesis [GO:0000454]
GO:0016790	3	0.07	0.460325	thiolester hydrolase activity [GO:0016790]
GO:0047237	3	0.07	0.460325	glucuronylgalactosylproteoglycan 4-beta-N-acetylgalactosaminyltransferase activity [GO:0047237]
GO:0045686	3	0.07	0.460325	negative regulation of glial cell differentiation [GO:0045686]
GO:0032392	3	0.07	0.460325	DNA geometric change [GO:0032392]
GO:0060666	5	0.07	0.460325	dichotomous subdivision of terminal units involved in salivary gland branching [GO:0060666]
GO:0051823	6	0.07	0.460325	regulation of synapse structural plasticity [GO:0051823]
GO:0045995	13	0.08	0.485894	regulation of embryonic development [GO:0045995]
GO:0008474	5	0.08	0.485894	palmitoyl-(protein) hydrolase activity [GO:0008474]
GO:0045793	9	0.08	0.485894	positive regulation of cell size [GO:0045793]
GO:0017080	27	0.08	0.485894	sodium channel regulator activity [GO:0017080]
GO:0006302	54	0.08	0.485894	double-strand break repair [GO:0006302]
GO:0042472	72	0.08	0.485894	inner ear morphogenesis [GO:0042472]
GO:0015278	11	0.08	0.485894	calcium-release channel activity [GO:0015278]
GO:0098505	8	0.08	0.485894	G-rich strand telomeric DNA binding [GO:0098505]
GO:0005594	3	0.08	0.485894	collagen type IX trimer [GO:0005594]
GO:0046966	21	0.08	0.485894	thyroid hormone receptor binding [GO:0046966]
GO:0060586	9	0.08	0.485894	multicellular organismal iron ion homeostasis [GO:0060586]
GO:0009948	22	0.08	0.485894	anterior/posterior axis specification [GO:0009948]
GO:0033363	3	0.08	0.485894	secretory granule organization [GO:0033363]
GO:0008092	46	0.08	0.485894	cytoskeletal protein binding [GO:0008092]
GO:0044539	7	0.08	0.485894	long-chain fatty acid import [GO:0044539]
GO:0015234	3	0.08	0.485894	thiamine transmembrane transporter activity [GO:0015234]
GO:2001016	3	0.08	0.485894	positive regulation of skeletal muscle cell differentiation [GO:2001016]
GO:0061589	4	0.08	0.485894	calcium activated phosphatidylserine scrambling [GO:0061589]
GO:0051902	4	0.08	0.485894	negative regulation of mitochondrial depolarization [GO:0051902]
GO:0050145	3	0.08	0.485894	nucleoside phosphate kinase activity [GO:0050145]
GO:0070776	7	0.08	0.485894	MOZ/MORF histone acetyltransferase complex [GO:0070776]
GO:0030307	66	0.08	0.485894	positive regulation of cell growth [GO:0030307]
GO:0035265	15	0.08	0.485894	organ growth [GO:0035265]
GO:0007442	4	0.08	0.485894	hindgut morphogenesis [GO:0007442]
GO:0022010	13	0.08	0.485894	central nervous system myelination [GO:0022010]
GO:0055118	4	0.08	0.485894	negative regulation of cardiac muscle contraction [GO:0055118]
GO:0031641	16	0.08	0.485894	regulation of myelination [GO:0031641]
GO:0016570	4	0.08	0.485894	histone modification [GO:0016570]
GO:0031224	8	0.08	0.485894	intrinsic component of membrane [GO:0031224]
GO:0030145	46	0.08	0.485894	manganese ion binding [GO:0030145]
GO:0022414	8	0.08	0.485894	reproductive process [GO:0022414]
GO:0032060	11	0.08	0.485894	bleb assembly [GO:0032060]
GO:0030644	8	0.08	0.485894	cellular chloride ion homeostasis [GO:0030644]
GO:0043001	23	0.08	0.485894	Golgi to plasma membrane protein transport [GO:0043001]
GO:0009437	8	0.08	0.485894	carnitine metabolic process [GO:0009437]
GO:0006048	6	0.08	0.485894	UDP-N-acetylglucosamine biosynthetic process [GO:0006048]
GO:0050840	27	0.08	0.485894	extracellular matrix binding [GO:0050840]
GO:0003402	3	0.08	0.485894	planar cell polarity pathway involved in axis elongation [GO:0003402]
GO:0032956	46	0.08	0.485894	regulation of actin cytoskeleton organization [GO:0032956]
GO:0006891	22	0.08	0.485894	intra-Golgi vesicle-mediated transport [GO:0006891]
GO:0030126	11	0.08	0.485894	COPI vesicle coat [GO:0030126]
GO:0040011	11	0.08	0.485894	locomotion [GO:0040011]
GO:0071383	11	0.08	0.485894	cellular response to steroid hormone stimulus [GO:0071383]
GO:0090027	4	0.08	0.485894	negative regulation of monocyte chemotaxis [GO:0090027]
GO:0007009	14	0.08	0.485894	plasma membrane organization [GO:0007009]
GO:0044208	3	0.08	0.485894	'de novo' AMP biosynthetic process [GO:0044208]
GO:0000179	3	0.08	0.485894	rRNA (adenine-N6,N6-)-dimethyltransferase activity [GO:0000179]
GO:0060068	11	0.08	0.485894	vagina development [GO:0060068]
GO:0060750	5	0.08	0.485894	epithelial cell proliferation involved in mammary gland duct elongation [GO:0060750]
GO:0009414	5	0.08	0.485894	response to water deprivation [GO:0009414]
GO:0035646	10	0.08	0.485894	endosome to melanosome transport [GO:0035646]
GO:0043320	4	0.08	0.485894	natural killer cell degranulation [GO:0043320]
GO:0008611	4	0.08	0.485894	ether lipid biosynthetic process [GO:0008611]
GO:0006352	14	0.08	0.485894	DNA-templated transcription, initiation [GO:0006352]
GO:0051382	8	0.08	0.485894	kinetochore assembly [GO:0051382]
GO:0014898	17	0.08	0.485894	cardiac muscle hypertrophy in response to stress [GO:0014898]
GO:0045607	7	0.08	0.485894	regulation of auditory receptor cell differentiation [GO:0045607]
GO:0060977	4	0.08	0.485894	coronary vasculature morphogenesis [GO:0060977]
GO:0086036	7	0.08	0.485894	regulation of cardiac muscle cell membrane potential [GO:0086036]
GO:1902951	3	0.08	0.485894	negative regulation of dendritic spine maintenance [GO:1902951]
GO:0030512	49	0.08	0.485894	negative regulation of transforming growth factor beta receptor signaling pathway [GO:0030512]
GO:0044614	4	0.08	0.485894	nuclear pore cytoplasmic filaments [GO:0044614]
GO:0031937	3	0.08	0.485894	positive regulation of chromatin silencing [GO:0031937]
GO:1904179	5	0.08	0.485894	positive regulation of adipose tissue development [GO:1904179]
GO:0042054	12	0.08	0.485894	histone methyltransferase activity [GO:0042054]
GO:0035725	30	0.08	0.485894	sodium ion transmembrane transport [GO:0035725]
GO:2000641	7	0.08	0.485894	regulation of early endosome to late endosome transport [GO:2000641]
GO:0035630	5	0.08	0.485894	bone mineralization involved in bone maturation [GO:0035630]
GO:0048386	5	0.08	0.485894	positive regulation of retinoic acid receptor signaling pathway [GO:0048386]
GO:0050691	6	0.08	0.485894	regulation of defense response to virus by host [GO:0050691]
GO:0008140	9	0.08	0.485894	cAMP response element binding protein binding [GO:0008140]
GO:0000900	9	0.08	0.485894	translation repressor activity, nucleic acid binding [GO:0000900]
GO:0006407	3	0.08	0.485894	rRNA export from nucleus [GO:0006407]
GO:0070100	4	0.08	0.485894	negative regulation of chemokine-mediated signaling pathway [GO:0070100]
GO:0043983	8	0.08	0.485894	histone H4-K12 acetylation [GO:0043983]
GO:0002155	5	0.08	0.485894	regulation of thyroid hormone mediated signaling pathway [GO:0002155]
GO:0016460	6	0.08	0.485894	myosin II complex [GO:0016460]
GO:0070032	4	0.08	0.485894	synaptobrevin 2-SNAP-25-syntaxin-1a-complexin I complex [GO:0070032]
GO:0120013	5	0.08	0.485894	intermembrane lipid transfer activity [GO:0120013]
GO:0009792	5	0.08	0.485894	embryo development ending in birth or egg hatching [GO:0009792]
GO:0021702	13	0.08	0.485894	cerebellar Purkinje cell differentiation [GO:0021702]
GO:0031110	8	0.08	0.485894	regulation of microtubule polymerization or depolymerization [GO:0031110]
GO:0006015	3	0.08	0.485894	5-phosphoribose 1-diphosphate biosynthetic process [GO:0006015]
GO:0061575	5	0.08	0.485894	cyclin-dependent protein serine/threonine kinase activator activity [GO:0061575]
GO:1900407	3	0.08	0.485894	regulation of cellular response to oxidative stress [GO:1900407]
GO:0043196	10	0.08	0.485894	varicosity [GO:0043196]
GO:0045838	3	0.08	0.485894	positive regulation of membrane potential [GO:0045838]
GO:0010989	5	0.08	0.485894	negative regulation of low-density lipoprotein particle clearance [GO:0010989]
GO:0047696	3	0.08	0.485894	beta-adrenergic receptor kinase activity [GO:0047696]
GO:0009597	4	0.08	0.485894	detection of virus [GO:0009597]
GO:0035256	3	0.08	0.485894	G-protein coupled glutamate receptor binding [GO:0035256]
GO:0010632	5	0.08	0.485894	regulation of epithelial cell migration [GO:0010632]
GO:0060340	11	0.08	0.485894	positive regulation of type I interferon-mediated signaling pathway [GO:0060340]
GO:2000017	3	0.08	0.485894	positive regulation of determination of dorsal identity [GO:2000017]
GO:0008900	3	0.08	0.485894	hydrogen:potassium-exchanging ATPase activity [GO:0008900]
GO:0003836	4	0.08	0.485894	beta-galactoside (CMP) alpha-2,3-sialyltransferase activity [GO:0003836]
GO:0042760	5	0.08	0.485894	very long-chain fatty acid catabolic process [GO:0042760]
GO:0033631	4	0.08	0.485894	cell-cell adhesion mediated by integrin [GO:0033631]
GO:0042167	4	0.08	0.485894	heme catabolic process [GO:0042167]
GO:1903348	3	0.08	0.485894	positive regulation of bicellular tight junction assembly [GO:1903348]
GO:0044393	3	0.08	0.485894	microspike [GO:0044393]
GO:0061513	3	0.08	0.485894	glucose 6-phosphate:inorganic phosphate antiporter activity [GO:0061513]
GO:0003988	4	0.08	0.485894	acetyl-CoA C-acyltransferase activity [GO:0003988]
GO:0035799	4	0.08	0.485894	ureter maturation [GO:0035799]
GO:0010701	4	0.08	0.485894	positive regulation of norepinephrine secretion [GO:0010701]
GO:0032348	4	0.08	0.485894	negative regulation of aldosterone biosynthetic process [GO:0032348]
GO:0017133	3	0.08	0.485894	mitochondrial electron transfer flavoprotein complex [GO:0017133]
GO:0018916	4	0.08	0.485894	nitrobenzene metabolic process [GO:0018916]
GO:0033577	3	0.08	0.485894	protein glycosylation in endoplasmic reticulum [GO:0033577]
GO:0032407	4	0.08	0.485894	MutSalpha complex binding [GO:0032407]
GO:0072345	4	0.08	0.485894	NAADP-sensitive calcium-release channel activity [GO:0072345]
GO:0102007	3	0.08	0.485894	acyl-L-homoserine-lactone lactonohydrolase activity [GO:0102007]
GO:0030216	68	0.09	0.505271	keratinocyte differentiation [GO:0030216]
GO:0005085	78	0.09	0.505271	guanyl-nucleotide exchange factor activity [GO:0005085]
GO:0048265	21	0.09	0.505271	response to pain [GO:0048265]
GO:0005126	6	0.09	0.505271	cytokine receptor binding [GO:0005126]
GO:0001894	16	0.09	0.505271	tissue homeostasis [GO:0001894]
GO:0048814	18	0.09	0.505271	regulation of dendrite morphogenesis [GO:0048814]
GO:0038092	8	0.09	0.505271	nodal signaling pathway [GO:0038092]
GO:0043982	14	0.09	0.505271	histone H4-K8 acetylation [GO:0043982]
GO:0006664	4	0.09	0.505271	glycolipid metabolic process [GO:0006664]
GO:0048407	12	0.09	0.505271	platelet-derived growth factor binding [GO:0048407]
GO:1903955	74	0.09	0.505271	positive regulation of protein targeting to mitochondrion [GO:1903955]
GO:0005381	5	0.09	0.505271	iron ion transmembrane transporter activity [GO:0005381]
GO:0006611	26	0.09	0.505271	protein export from nucleus [GO:0006611]
GO:0019243	4	0.09	0.505271	methylglyoxal catabolic process to D-lactate via S-lactoyl-glutathione [GO:0019243]
GO:0033088	4	0.09	0.505271	negative regulation of immature T cell proliferation in thymus [GO:0033088]
GO:0072498	4	0.09	0.505271	embryonic skeletal joint development [GO:0072498]
GO:0008584	98	0.09	0.505271	male gonad development [GO:0008584]
GO:0060594	3	0.09	0.505271	mammary gland specification [GO:0060594]
GO:0042176	17	0.09	0.505271	regulation of protein catabolic process [GO:0042176]
GO:0000775	47	0.09	0.505271	chromosome, centromeric region [GO:0000775]
GO:0051489	12	0.09	0.505271	regulation of filopodium assembly [GO:0051489]
GO:0016311	32	0.09	0.505271	dephosphorylation [GO:0016311]
GO:0033623	3	0.09	0.505271	regulation of integrin activation [GO:0033623]
GO:0005640	18	0.09	0.505271	nuclear outer membrane [GO:0005640]
GO:0002667	3	0.09	0.505271	regulation of T cell anergy [GO:0002667]
GO:0071542	27	0.09	0.505271	dopaminergic neuron differentiation [GO:0071542]
GO:0035904	24	0.09	0.505271	aorta development [GO:0035904]
GO:0032438	12	0.09	0.505271	melanosome organization [GO:0032438]
GO:0090316	24	0.09	0.505271	positive regulation of intracellular protein transport [GO:0090316]
GO:0031133	5	0.09	0.505271	regulation of axon diameter [GO:0031133]
GO:0003170	9	0.09	0.505271	heart valve development [GO:0003170]
GO:0036092	3	0.09	0.505271	phosphatidylinositol-3-phosphate biosynthetic process [GO:0036092]
GO:0001883	4	0.09	0.505271	purine nucleoside binding [GO:0001883]
GO:0048786	24	0.09	0.505271	presynaptic active zone [GO:0048786]
GO:0004879	36	0.09	0.505271	RNA polymerase II transcription factor activity, ligand-activated sequence-specific DNA binding [GO:0004879]
GO:0006999	6	0.09	0.505271	nuclear pore organization [GO:0006999]
GO:0022011	16	0.09	0.505271	myelination in peripheral nervous system [GO:0022011]
GO:0043274	13	0.09	0.505271	phospholipase binding [GO:0043274]
GO:0060028	7	0.09	0.505271	convergent extension involved in axis elongation [GO:0060028]
GO:0007176	4	0.09	0.505271	regulation of epidermal growth factor-activated receptor activity [GO:0007176]
GO:0005522	9	0.09	0.505271	profilin binding [GO:0005522]
GO:0035970	11	0.09	0.505271	peptidyl-threonine dephosphorylation [GO:0035970]
GO:1904888	5	0.09	0.505271	cranial skeletal system development [GO:1904888]
GO:0043516	3	0.09	0.505271	regulation of DNA damage response, signal transduction by p53 class mediator [GO:0043516]
GO:0045835	8	0.09	0.505271	negative regulation of meiotic nuclear division [GO:0045835]
GO:2000651	5	0.09	0.505271	positive regulation of sodium ion transmembrane transporter activity [GO:2000651]
GO:0030193	17	0.09	0.505271	regulation of blood coagulation [GO:0030193]
GO:0007154	22	0.09	0.505271	cell communication [GO:0007154]
GO:0030667	22	0.09	0.505271	secretory granule membrane [GO:0030667]
GO:0030956	3	0.09	0.505271	glutamyl-tRNA(Gln) amidotransferase complex [GO:0030956]
GO:0070681	3	0.09	0.505271	glutaminyl-tRNAGln biosynthesis via transamidation [GO:0070681]
GO:0010883	4	0.09	0.505271	regulation of lipid storage [GO:0010883]
GO:0036065	4	0.09	0.505271	fucosylation [GO:0036065]
GO:0071321	5	0.09	0.505271	cellular response to cGMP [GO:0071321]
GO:0060999	23	0.09	0.505271	positive regulation of dendritic spine development [GO:0060999]
GO:0030275	5	0.09	0.505271	LRR domain binding [GO:0030275]
GO:0009888	15	0.09	0.505271	tissue development [GO:0009888]
GO:0060324	20	0.09	0.505271	face development [GO:0060324]
GO:0035562	9	0.09	0.505271	negative regulation of chromatin binding [GO:0035562]
GO:0030516	14	0.09	0.505271	regulation of axon extension [GO:0030516]
GO:1904874	13	0.09	0.505271	positive regulation of telomerase RNA localization to Cajal body [GO:1904874]
GO:0017056	14	0.09	0.505271	structural constituent of nuclear pore [GO:0017056]
GO:0035520	5	0.09	0.505271	monoubiquitinated protein deubiquitination [GO:0035520]
GO:0050994	4	0.09	0.505271	regulation of lipid catabolic process [GO:0050994]
GO:0048023	4	0.09	0.505271	positive regulation of melanin biosynthetic process [GO:0048023]
GO:0060052	9	0.09	0.505271	neurofilament cytoskeleton organization [GO:0060052]
GO:1900020	5	0.09	0.505271	positive regulation of protein kinase C activity [GO:1900020]
GO:0022037	4	0.09	0.505271	metencephalon development [GO:0022037]
GO:0032816	8	0.09	0.505271	positive regulation of natural killer cell activation [GO:0032816]
GO:0035304	3	0.09	0.505271	regulation of protein dephosphorylation [GO:0035304]
GO:0015087	3	0.09	0.505271	cobalt ion transmembrane transporter activity [GO:0015087]
GO:0042634	6	0.09	0.505271	regulation of hair cycle [GO:0042634]
GO:0035020	6	0.09	0.505271	regulation of Rac protein signal transduction [GO:0035020]
GO:0060429	9	0.09	0.505271	epithelium development [GO:0060429]
GO:0001674	4	0.09	0.505271	female germ cell nucleus [GO:0001674]
GO:0060351	10	0.09	0.505271	cartilage development involved in endochondral bone morphogenesis [GO:0060351]
GO:0003012	4	0.09	0.505271	muscle system process [GO:0003012]
GO:0044326	4	0.09	0.505271	dendritic spine neck [GO:0044326]
GO:0045925	4	0.09	0.505271	positive regulation of female receptivity [GO:0045925]
GO:0016241	5	0.09	0.505271	regulation of macroautophagy [GO:0016241]
GO:0086001	3	0.09	0.505271	cardiac muscle cell action potential [GO:0086001]
GO:0046533	6	0.09	0.505271	negative regulation of photoreceptor cell differentiation [GO:0046533]
GO:0090498	3	0.09	0.505271	extrinsic component of Golgi membrane [GO:0090498]
GO:0042770	11	0.09	0.505271	signal transduction in response to DNA damage [GO:0042770]
GO:0035195	8	0.09	0.505271	gene silencing by miRNA [GO:0035195]
GO:0070873	4	0.09	0.505271	regulation of glycogen metabolic process [GO:0070873]
GO:0021798	7	0.09	0.505271	forebrain dorsal/ventral pattern formation [GO:0021798]
GO:0060528	4	0.09	0.505271	secretory columnal luminar epithelial cell differentiation involved in prostate glandular acinus development [GO:0060528]
GO:0070097	7	0.09	0.505271	delta-catenin binding [GO:0070097]
GO:0004699	3	0.09	0.505271	calcium-independent protein kinase C activity [GO:0004699]
GO:0051861	4	0.09	0.505271	glycolipid binding [GO:0051861]
GO:0019237	4	0.09	0.505271	centromeric DNA binding [GO:0019237]
GO:0030212	12	0.09	0.505271	hyaluronan metabolic process [GO:0030212]
GO:0098735	5	0.09	0.505271	positive regulation of the force of heart contraction [GO:0098735]
GO:0019534	6	0.09	0.505271	toxin transporter activity [GO:0019534]
GO:0002328	5	0.09	0.505271	pro-B cell differentiation [GO:0002328]
GO:0042063	5	0.09	0.505271	gliogenesis [GO:0042063]
GO:0031547	4	0.09	0.505271	brain-derived neurotrophic factor receptor signaling pathway [GO:0031547]
GO:0015377	3	0.09	0.505271	cation:chloride symporter activity [GO:0015377]
GO:0046464	5	0.09	0.505271	acylglycerol catabolic process [GO:0046464]
GO:0031281	3	0.09	0.505271	positive regulation of cyclase activity [GO:0031281]
GO:0072138	3	0.09	0.505271	mesenchymal cell proliferation involved in ureteric bud development [GO:0072138]
GO:0008607	4	0.09	0.505271	phosphorylase kinase regulator activity [GO:0008607]
GO:0031415	6	0.09	0.505271	NatA complex [GO:0031415]
GO:0042562	9	0.09	0.505271	hormone binding [GO:0042562]
GO:0015705	4	0.09	0.505271	iodide transport [GO:0015705]
GO:0006700	3	0.09	0.505271	C21-steroid hormone biosynthetic process [GO:0006700]
GO:0060982	8	0.09	0.505271	coronary artery morphogenesis [GO:0060982]
GO:0015670	3	0.09	0.505271	carbon dioxide transport [GO:0015670]
GO:0000439	6	0.09	0.505271	core TFIIH complex [GO:0000439]
GO:2001200	3	0.09	0.505271	positive regulation of dendritic cell differentiation [GO:2001200]
GO:0015220	4	0.09	0.505271	choline transmembrane transporter activity [GO:0015220]
GO:0071596	3	0.09	0.505271	ubiquitin-dependent protein catabolic process via the N-end rule pathway [GO:0071596]
GO:0033265	3	0.09	0.505271	choline binding [GO:0033265]
GO:0110024	3	0.09	0.505271	positive regulation of cardiac muscle myoblast proliferation [GO:0110024]
GO:0061625	3	0.09	0.505271	glycolytic process through fructose-1-phosphate [GO:0061625]
GO:0002176	3	0.09	0.505271	male germ cell proliferation [GO:0002176]
GO:0060129	4	0.09	0.505271	thyroid-stimulating hormone-secreting cell differentiation [GO:0060129]
GO:0000811	3	0.09	0.505271	GINS complex [GO:0000811]
GO:0006490	4	0.09	0.505271	oligosaccharide-lipid intermediate biosynthetic process [GO:0006490]
GO:0048743	9	0.1	0.522229	positive regulation of skeletal muscle fiber development [GO:0048743]
GO:0050951	4	0.1	0.522229	sensory perception of temperature stimulus [GO:0050951]
GO:0051930	27	0.1	0.522229	regulation of sensory perception of pain [GO:0051930]
GO:0032007	33	0.1	0.522229	negative regulation of TOR signaling [GO:0032007]
GO:0001656	38	0.1	0.522229	metanephros development [GO:0001656]
GO:0070187	5	0.1	0.522229	shelterin complex [GO:0070187]
GO:0048703	10	0.1	0.522229	embryonic viscerocranium morphogenesis [GO:0048703]
GO:0009411	43	0.1	0.522229	response to UV [GO:0009411]
GO:0048592	4	0.1	0.522229	eye morphogenesis [GO:0048592]
GO:0034395	3	0.1	0.522229	regulation of transcription from RNA polymerase II promoter in response to iron [GO:0034395]
GO:0002949	3	0.1	0.522229	tRNA threonylcarbamoyladenosine modification [GO:0002949]
GO:0004031	5	0.1	0.522229	aldehyde oxidase activity [GO:0004031]
GO:0005913	76	0.1	0.522229	cell-cell adherens junction [GO:0005913]
GO:0045778	17	0.1	0.522229	positive regulation of ossification [GO:0045778]
GO:0007286	82	0.1	0.522229	spermatid development [GO:0007286]
GO:0035094	40	0.1	0.522229	response to nicotine [GO:0035094]
GO:0045600	47	0.1	0.522229	positive regulation of fat cell differentiation [GO:0045600]
GO:0043295	10	0.1	0.522229	glutathione binding [GO:0043295]
GO:0090004	27	0.1	0.522229	positive regulation of establishment of protein localization to plasma membrane [GO:0090004]
GO:0045596	48	0.1	0.522229	negative regulation of cell differentiation [GO:0045596]
GO:0004826	4	0.1	0.522229	phenylalanine-tRNA ligase activity [GO:0004826]
GO:0006432	4	0.1	0.522229	phenylalanyl-tRNA aminoacylation [GO:0006432]
GO:0031091	13	0.1	0.522229	platelet alpha granule [GO:0031091]
GO:0048505	5	0.1	0.522229	regulation of timing of cell differentiation [GO:0048505]
GO:0090331	9	0.1	0.522229	negative regulation of platelet aggregation [GO:0090331]
GO:0034644	41	0.1	0.522229	cellular response to UV [GO:0034644]
GO:0004540	17	0.1	0.522229	ribonuclease activity [GO:0004540]
GO:0048630	3	0.1	0.522229	skeletal muscle tissue growth [GO:0048630]
GO:0036459	35	0.1	0.522229	thiol-dependent ubiquitinyl hydrolase activity [GO:0036459]
GO:0002520	4	0.1	0.522229	immune system development [GO:0002520]
GO:0031032	25	0.1	0.522229	actomyosin structure organization [GO:0031032]
GO:0070530	18	0.1	0.522229	K63-linked polyubiquitin modification-dependent protein binding [GO:0070530]
GO:0044224	10	0.1	0.522229	juxtaparanode region of axon [GO:0044224]
GO:1903862	4	0.1	0.522229	positive regulation of oxidative phosphorylation [GO:1903862]
GO:0007031	19	0.1	0.522229	peroxisome organization [GO:0007031]
GO:0006082	3	0.1	0.522229	organic acid metabolic process [GO:0006082]
GO:0080008	17	0.1	0.522229	Cul4-RING E3 ubiquitin ligase complex [GO:0080008]
GO:0008409	9	0.1	0.522229	5'-3' exonuclease activity [GO:0008409]
GO:0007097	8	0.1	0.522229	nuclear migration [GO:0007097]
GO:0001205	35	0.1	0.522229	transcriptional activator activity, RNA polymerase II distal enhancer sequence-specific binding [GO:0001205]
GO:0000120	4	0.1	0.522229	RNA polymerase I transcription factor complex [GO:0000120]
GO:0006360	11	0.1	0.522229	transcription from RNA polymerase I promoter [GO:0006360]
GO:0021591	19	0.1	0.522229	ventricular system development [GO:0021591]
GO:0046653	6	0.1	0.522229	tetrahydrofolate metabolic process [GO:0046653]
GO:0008757	10	0.1	0.522229	S-adenosylmethionine-dependent methyltransferase activity [GO:0008757]
GO:0060411	11	0.1	0.522229	cardiac septum morphogenesis [GO:0060411]
GO:0097300	6	0.1	0.522229	programmed necrotic cell death [GO:0097300]
GO:0070851	4	0.1	0.522229	growth factor receptor binding [GO:0070851]
GO:0071375	14	0.1	0.522229	cellular response to peptide hormone stimulus [GO:0071375]
GO:0097484	9	0.1	0.522229	dendrite extension [GO:0097484]
GO:0021895	12	0.1	0.522229	cerebral cortex neuron differentiation [GO:0021895]
GO:0050567	3	0.1	0.522229	glutaminyl-tRNA synthase (glutamine-hydrolyzing) activity [GO:0050567]
GO:0003310	4	0.1	0.522229	pancreatic A cell differentiation [GO:0003310]
GO:0097197	8	0.1	0.522229	tetraspanin-enriched microdomain [GO:0097197]
GO:0070474	7	0.1	0.522229	positive regulation of uterine smooth muscle contraction [GO:0070474]
GO:0090400	4	0.1	0.522229	stress-induced premature senescence [GO:0090400]
GO:0097060	23	0.1	0.522229	synaptic membrane [GO:0097060]
GO:0005222	4	0.1	0.522229	intracellular cAMP activated cation channel activity [GO:0005222]
GO:0032926	8	0.1	0.522229	negative regulation of activin receptor signaling pathway [GO:0032926]
GO:0016327	19	0.1	0.522229	apicolateral plasma membrane [GO:0016327]
GO:0016602	4	0.1	0.522229	CCAAT-binding factor complex [GO:0016602]
GO:0051450	5	0.1	0.522229	myoblast proliferation [GO:0051450]
GO:0060741	3	0.1	0.522229	prostate gland stromal morphogenesis [GO:0060741]
GO:0060420	3	0.1	0.522229	regulation of heart growth [GO:0060420]
GO:0005513	9	0.1	0.522229	detection of calcium ion [GO:0005513]
GO:2001013	4	0.1	0.522229	epithelial cell proliferation involved in renal tubule morphogenesis [GO:2001013]
GO:0000973	3	0.1	0.522229	posttranscriptional tethering of RNA polymerase II gene DNA at nuclear periphery [GO:0000973]
GO:0030850	11	0.1	0.522229	prostate gland development [GO:0030850]
GO:0030898	12	0.1	0.522229	actin-dependent ATPase activity [GO:0030898]
GO:1902751	4	0.1	0.522229	positive regulation of cell cycle G2/M phase transition [GO:1902751]
GO:2000320	4	0.1	0.522229	negative regulation of T-helper 17 cell differentiation [GO:2000320]
GO:0016266	5	0.1	0.522229	O-glycan processing [GO:0016266]
GO:1901874	3	0.1	0.522229	negative regulation of post-translational protein modification [GO:1901874]
GO:0048251	7	0.1	0.522229	elastic fiber assembly [GO:0048251]
GO:0031697	3	0.1	0.522229	beta-1 adrenergic receptor binding [GO:0031697]
GO:0097120	9	0.1	0.522229	receptor localization to synapse [GO:0097120]
GO:0004634	3	0.1	0.522229	phosphopyruvate hydratase activity [GO:0004634]
GO:0090160	6	0.1	0.522229	Golgi to lysosome transport [GO:0090160]
GO:0042249	3	0.1	0.522229	establishment of planar polarity of embryonic epithelium [GO:0042249]
GO:1990745	4	0.1	0.522229	EARP complex [GO:1990745]
GO:0042501	4	0.1	0.522229	serine phosphorylation of STAT protein [GO:0042501]
GO:1901990	9	0.1	0.522229	regulation of mitotic cell cycle phase transition [GO:1901990]
GO:0086002	12	0.1	0.522229	cardiac muscle cell action potential involved in contraction [GO:0086002]
GO:0086056	3	0.1	0.522229	voltage-gated calcium channel activity involved in AV node cell action potential [GO:0086056]
GO:0034333	8	0.1	0.522229	adherens junction assembly [GO:0034333]
GO:0009308	9	0.1	0.522229	amine metabolic process [GO:0009308]
GO:0007021	7	0.1	0.522229	tubulin complex assembly [GO:0007021]
GO:1903347	4	0.1	0.522229	negative regulation of bicellular tight junction assembly [GO:1903347]
GO:0045578	4	0.1	0.522229	negative regulation of B cell differentiation [GO:0045578]
GO:0060998	6	0.1	0.522229	regulation of dendritic spine development [GO:0060998]
GO:0031493	3	0.1	0.522229	nucleosomal histone binding [GO:0031493]
GO:1990646	3	0.1	0.522229	cellular response to prolactin [GO:1990646]
GO:0097159	3	0.1	0.522229	organic cyclic compound binding [GO:0097159]
GO:0035563	10	0.1	0.522229	positive regulation of chromatin binding [GO:0035563]
GO:0032036	8	0.1	0.522229	myosin heavy chain binding [GO:0032036]
GO:1902527	3	0.1	0.522229	positive regulation of protein monoubiquitination [GO:1902527]
GO:0002741	8	0.1	0.522229	positive regulation of cytokine secretion involved in immune response [GO:0002741]
GO:0005915	6	0.1	0.522229	zonula adherens [GO:0005915]
GO:0007296	4	0.1	0.522229	vitellogenesis [GO:0007296]
GO:0003401	3	0.1	0.522229	axis elongation [GO:0003401]
GO:0008142	3	0.1	0.522229	oxysterol binding [GO:0008142]
GO:0009331	3	0.1	0.522229	glycerol-3-phosphate dehydrogenase complex [GO:0009331]
GO:0033602	3	0.1	0.522229	negative regulation of dopamine secretion [GO:0033602]
GO:0004430	4	0.1	0.522229	1-phosphatidylinositol 4-kinase activity [GO:0004430]
GO:0000033	3	0.1	0.522229	alpha-1,3-mannosyltransferase activity [GO:0000033]
GO:0001920	4	0.1	0.522229	negative regulation of receptor recycling [GO:0001920]
GO:0004784	3	0.1	0.522229	superoxide dismutase activity [GO:0004784]
GO:0050917	6	0.1	0.522229	sensory perception of umami taste [GO:0050917]
GO:0046068	4	0.1	0.522229	cGMP metabolic process [GO:0046068]
GO:0002930	3	0.1	0.522229	trabecular meshwork development [GO:0002930]
GO:0019870	5	0.1	0.522229	potassium channel inhibitor activity [GO:0019870]
GO:0008934	4	0.1	0.522229	inositol monophosphate 1-phosphatase activity [GO:0008934]
GO:0033563	4	0.1	0.522229	dorsal/ventral axon guidance [GO:0033563]
GO:0019464	3	0.1	0.522229	glycine decarboxylation via glycine cleavage system [GO:0019464]
GO:0034633	3	0.1	0.522229	retinol transport [GO:0034633]
GO:0072734	3	0.1	0.522229	cellular response to staurosporine [GO:0072734]
GO:0021912	3	0.1	0.522229	regulation of transcription from RNA polymerase II promoter involved in spinal cord motor neuron fate specification [GO:0021912]
GO:0005862	4	0.1	0.522229	muscle thin filament tropomyosin [GO:0005862]
GO:1904158	3	0.1	0.522229	axonemal central apparatus assembly [GO:1904158]
GO:0045747	34	0.11	0.532884	positive regulation of Notch signaling pathway [GO:0045747]
GO:2000505	13	0.11	0.532884	regulation of energy homeostasis [GO:2000505]
GO:0032993	42	0.11	0.532884	protein-DNA complex [GO:0032993]
GO:0002177	7	0.11	0.532884	manchette [GO:0002177]
GO:0030522	6	0.11	0.532884	intracellular receptor signaling pathway [GO:0030522]
GO:1900016	10	0.11	0.532884	negative regulation of cytokine production involved in inflammatory response [GO:1900016]
GO:0046527	4	0.11	0.532884	glucosyltransferase activity [GO:0046527]
GO:0006574	4	0.11	0.532884	valine catabolic process [GO:0006574]
GO:0014732	7	0.11	0.532884	skeletal muscle atrophy [GO:0014732]
GO:0006359	3	0.11	0.532884	regulation of transcription from RNA polymerase III promoter [GO:0006359]
GO:0032228	13	0.11	0.532884	regulation of synaptic transmission, GABAergic [GO:0032228]
GO:0001764	118	0.11	0.532884	neuron migration [GO:0001764]
GO:0009115	5	0.11	0.532884	xanthine catabolic process [GO:0009115]
GO:0035686	14	0.11	0.532884	sperm fibrous sheath [GO:0035686]
GO:0031252	42	0.11	0.532884	cell leading edge [GO:0031252]
GO:0032094	25	0.11	0.532884	response to food [GO:0032094]
GO:0042567	4	0.11	0.532884	insulin-like growth factor ternary complex [GO:0042567]
GO:0032433	17	0.11	0.532884	filopodium tip [GO:0032433]
GO:0003413	5	0.11	0.532884	chondrocyte differentiation involved in endochondral bone morphogenesis [GO:0003413]
GO:0048557	21	0.11	0.532884	embryonic digestive tract morphogenesis [GO:0048557]
GO:0009328	3	0.11	0.532884	phenylalanine-tRNA ligase complex [GO:0009328]
GO:0003846	4	0.11	0.532884	2-acylglycerol O-acyltransferase activity [GO:0003846]
GO:0004467	13	0.11	0.532884	long-chain fatty acid-CoA ligase activity [GO:0004467]
GO:0005539	20	0.11	0.532884	glycosaminoglycan binding [GO:0005539]
GO:0004949	3	0.11	0.532884	cannabinoid receptor activity [GO:0004949]
GO:0008152	49	0.11	0.532884	metabolic process [GO:0008152]
GO:0032456	23	0.11	0.532884	endocytic recycling [GO:0032456]
GO:1990226	8	0.11	0.532884	histone methyltransferase binding [GO:1990226]
GO:0014894	10	0.11	0.532884	response to denervation involved in regulation of muscle adaptation [GO:0014894]
GO:0031105	6	0.11	0.532884	septin complex [GO:0031105]
GO:0060170	40	0.11	0.532884	ciliary membrane [GO:0060170]
GO:0007020	13	0.11	0.532884	microtubule nucleation [GO:0007020]
GO:0045180	6	0.11	0.532884	basal cortex [GO:0045180]
GO:0032924	14	0.11	0.532884	activin receptor signaling pathway [GO:0032924]
GO:0000387	23	0.11	0.532884	spliceosomal snRNP assembly [GO:0000387]
GO:0021954	14	0.11	0.532884	central nervous system neuron development [GO:0021954]
GO:0008016	21	0.11	0.532884	regulation of heart contraction [GO:0008016]
GO:0021695	7	0.11	0.532884	cerebellar cortex development [GO:0021695]
GO:0035745	4	0.11	0.532884	T-helper 2 cell cytokine production [GO:0035745]
GO:0021587	8	0.11	0.532884	cerebellum morphogenesis [GO:0021587]
GO:0030877	7	0.11	0.532884	beta-catenin destruction complex [GO:0030877]
GO:0002576	7	0.11	0.532884	platelet degranulation [GO:0002576]
GO:0071474	6	0.11	0.532884	cellular hyperosmotic response [GO:0071474]
GO:0000253	3	0.11	0.532884	3-keto sterol reductase activity [GO:0000253]
GO:0022007	4	0.11	0.532884	convergent extension involved in neural plate elongation [GO:0022007]
GO:0090162	15	0.11	0.532884	establishment of epithelial cell polarity [GO:0090162]
GO:0030169	14	0.11	0.532884	low-density lipoprotein particle binding [GO:0030169]
GO:0005968	4	0.11	0.532884	Rab-protein geranylgeranyltransferase complex [GO:0005968]
GO:0048854	21	0.11	0.532884	brain morphogenesis [GO:0048854]
GO:0070050	8	0.11	0.532884	neuron cellular homeostasis [GO:0070050]
GO:1900108	3	0.11	0.532884	negative regulation of nodal signaling pathway [GO:1900108]
GO:0017017	13	0.11	0.532884	MAP kinase tyrosine/serine/threonine phosphatase activity [GO:0017017]
GO:0060059	8	0.11	0.532884	embryonic retina morphogenesis in camera-type eye [GO:0060059]
GO:0061042	4	0.11	0.532884	vascular wound healing [GO:0061042]
GO:0004477	4	0.11	0.532884	methenyltetrahydrofolate cyclohydrolase activity [GO:0004477]
GO:0035999	7	0.11	0.532884	tetrahydrofolate interconversion [GO:0035999]
GO:0001093	4	0.11	0.532884	TFIIB-class transcription factor binding [GO:0001093]
GO:1901216	23	0.11	0.532884	positive regulation of neuron death [GO:1901216]
GO:1902176	8	0.11	0.532884	negative regulation of oxidative stress-induced intrinsic apoptotic signaling pathway [GO:1902176]
GO:0007617	9	0.11	0.532884	mating behavior [GO:0007617]
GO:2000052	6	0.11	0.532884	positive regulation of non-canonical Wnt signaling pathway [GO:2000052]
GO:0003208	9	0.11	0.532884	cardiac ventricle morphogenesis [GO:0003208]
GO:0006477	4	0.11	0.532884	protein sulfation [GO:0006477]
GO:0015226	5	0.11	0.532884	carnitine transmembrane transporter activity [GO:0015226]
GO:0060164	4	0.11	0.532884	regulation of timing of neuron differentiation [GO:0060164]
GO:0061418	3	0.11	0.532884	regulation of transcription from RNA polymerase II promoter in response to hypoxia [GO:0061418]
GO:0000720	3	0.11	0.532884	pyrimidine dimer repair by nucleotide-excision repair [GO:0000720]
GO:1900113	7	0.11	0.532884	negative regulation of histone H3-K9 trimethylation [GO:1900113]
GO:0070061	5	0.11	0.532884	fructose binding [GO:0070061]
GO:0007141	16	0.11	0.532884	male meiosis I [GO:0007141]
GO:1902174	3	0.11	0.532884	positive regulation of keratinocyte apoptotic process [GO:1902174]
GO:0051246	9	0.11	0.532884	regulation of protein metabolic process [GO:0051246]
GO:0070382	14	0.11	0.532884	exocytic vesicle [GO:0070382]
GO:0071417	3	0.11	0.532884	cellular response to organonitrogen compound [GO:0071417]
GO:0032466	7	0.11	0.532884	negative regulation of cytokinesis [GO:0032466]
GO:0005832	10	0.11	0.532884	chaperonin-containing T-complex [GO:0005832]
GO:1902949	4	0.11	0.532884	positive regulation of tau-protein kinase activity [GO:1902949]
GO:0072719	5	0.11	0.532884	cellular response to cisplatin [GO:0072719]
GO:0007006	7	0.11	0.532884	mitochondrial membrane organization [GO:0007006]
GO:0048936	3	0.11	0.532884	peripheral nervous system neuron axonogenesis [GO:0048936]
GO:0009410	10	0.11	0.532884	response to xenobiotic stimulus [GO:0009410]
GO:0030252	6	0.11	0.532884	growth hormone secretion [GO:0030252]
GO:0000938	4	0.11	0.532884	GARP complex [GO:0000938]
GO:0000448	3	0.11	0.532884	cleavage in ITS2 between 5.8S rRNA and LSU-rRNA of tricistronic rRNA transcript (SSU-rRNA, 5.8S rRNA, LSU-rRNA) [GO:0000448]
GO:0070905	3	0.11	0.532884	serine binding [GO:0070905]
GO:0048333	8	0.11	0.532884	mesodermal cell differentiation [GO:0048333]
GO:0043622	4	0.11	0.532884	cortical microtubule organization [GO:0043622]
GO:0030663	3	0.11	0.532884	COPI-coated vesicle membrane [GO:0030663]
GO:0070461	4	0.11	0.532884	SAGA-type complex [GO:0070461]
GO:0030210	7	0.11	0.532884	heparin biosynthetic process [GO:0030210]
GO:0030263	5	0.11	0.532884	apoptotic chromosome condensation [GO:0030263]
GO:0050801	5	0.11	0.532884	ion homeostasis [GO:0050801]
GO:0009950	10	0.11	0.532884	dorsal/ventral axis specification [GO:0009950]
GO:0060018	4	0.11	0.532884	astrocyte fate commitment [GO:0060018]
GO:0071504	4	0.11	0.532884	cellular response to heparin [GO:0071504]
GO:0070402	12	0.11	0.532884	NADPH binding [GO:0070402]
GO:0019103	3	0.11	0.532884	pyrimidine nucleotide binding [GO:0019103]
GO:0023016	3	0.11	0.532884	signal transduction by trans-phosphorylation [GO:0023016]
GO:0008199	10	0.11	0.532884	ferric iron binding [GO:0008199]
GO:1902255	4	0.11	0.532884	positive regulation of intrinsic apoptotic signaling pathway by p53 class mediator [GO:1902255]
GO:0070989	3	0.11	0.532884	oxidative demethylation [GO:0070989]
GO:0043237	4	0.11	0.532884	laminin-1 binding [GO:0043237]
GO:0003323	12	0.11	0.532884	type B pancreatic cell development [GO:0003323]
GO:1902074	3	0.11	0.532884	response to salt [GO:1902074]
GO:0097108	4	0.11	0.532884	hedgehog family protein binding [GO:0097108]
GO:0016428	3	0.11	0.532884	tRNA (cytosine-5-)-methyltransferase activity [GO:0016428]
GO:0021524	3	0.11	0.532884	visceral motor neuron differentiation [GO:0021524]
GO:0001602	6	0.11	0.532884	pancreatic polypeptide receptor activity [GO:0001602]
GO:0035990	4	0.11	0.532884	tendon cell differentiation [GO:0035990]
GO:0046474	3	0.11	0.532884	glycerophospholipid biosynthetic process [GO:0046474]
GO:0032205	5	0.11	0.532884	negative regulation of telomere maintenance [GO:0032205]
GO:0008274	4	0.11	0.532884	gamma-tubulin ring complex [GO:0008274]
GO:0007171	4	0.11	0.532884	activation of transmembrane receptor protein tyrosine kinase activity [GO:0007171]
GO:0035336	4	0.11	0.532884	long-chain fatty-acyl-CoA metabolic process [GO:0035336]
GO:0046923	4	0.11	0.532884	ER retention sequence binding [GO:0046923]
GO:0015866	3	0.11	0.532884	ADP transport [GO:0015866]
GO:0072584	5	0.11	0.532884	caveolin-mediated endocytosis [GO:0072584]
GO:0004117	3	0.11	0.532884	calmodulin-dependent cyclic-nucleotide phosphodiesterase activity [GO:0004117]
GO:0045964	3	0.11	0.532884	positive regulation of dopamine metabolic process [GO:0045964]
GO:0004459	4	0.11	0.532884	L-lactate dehydrogenase activity [GO:0004459]
GO:0098536	4	0.11	0.532884	deuterosome [GO:0098536]
GO:0051569	10	0.11	0.532884	regulation of histone H3-K4 methylation [GO:0051569]
GO:1903358	5	0.11	0.532884	regulation of Golgi organization [GO:1903358]
GO:0035315	3	0.11	0.532884	hair cell differentiation [GO:0035315]
GO:0052833	4	0.11	0.532884	inositol monophosphate 4-phosphatase activity [GO:0052833]
GO:0019695	3	0.11	0.532884	choline metabolic process [GO:0019695]
GO:0033092	3	0.11	0.532884	positive regulation of immature T cell proliferation in thymus [GO:0033092]
GO:0019563	5	0.11	0.532884	glycerol catabolic process [GO:0019563]
GO:0042780	3	0.11	0.532884	tRNA 3'-end processing [GO:0042780]
GO:1900454	4	0.11	0.532884	positive regulation of long term synaptic depression [GO:1900454]
GO:0097066	4	0.11	0.532884	response to thyroid hormone [GO:0097066]
GO:0051446	3	0.11	0.532884	positive regulation of meiotic cell cycle [GO:0051446]
GO:0042271	3	0.11	0.532884	susceptibility to natural killer cell mediated cytotoxicity [GO:0042271]
GO:0048568	39	0.12	0.55333	embryonic organ development [GO:0048568]
GO:0046328	15	0.12	0.55333	regulation of JNK cascade [GO:0046328]
GO:0004065	5	0.12	0.55333	arylsulfatase activity [GO:0004065]
GO:0007094	19	0.12	0.55333	mitotic spindle assembly checkpoint [GO:0007094]
GO:0042383	84	0.12	0.55333	sarcolemma [GO:0042383]
GO:0032040	29	0.12	0.55333	small-subunit processome [GO:0032040]
GO:0009612	50	0.12	0.55333	response to mechanical stimulus [GO:0009612]
GO:0016459	40	0.12	0.55333	myosin complex [GO:0016459]
GO:0043330	32	0.12	0.55333	response to exogenous dsRNA [GO:0043330]
GO:0006383	22	0.12	0.55333	transcription from RNA polymerase III promoter [GO:0006383]
GO:0051321	61	0.12	0.55333	meiotic cell cycle [GO:0051321]
GO:0050811	12	0.12	0.55333	GABA receptor binding [GO:0050811]
GO:0006107	9	0.12	0.55333	oxaloacetate metabolic process [GO:0006107]
GO:0048066	17	0.12	0.55333	developmental pigmentation [GO:0048066]
GO:0030497	7	0.12	0.55333	fatty acid elongation [GO:0030497]
GO:0045665	65	0.12	0.55333	negative regulation of neuron differentiation [GO:0045665]
GO:0051090	14	0.12	0.55333	regulation of sequence-specific DNA binding transcription factor activity [GO:0051090]
GO:2000352	28	0.12	0.55333	negative regulation of endothelial cell apoptotic process [GO:2000352]
GO:0004867	99	0.12	0.55333	serine-type endopeptidase inhibitor activity [GO:0004867]
GO:0043149	13	0.12	0.55333	stress fiber assembly [GO:0043149]
GO:0070528	12	0.12	0.55333	protein kinase C signaling [GO:0070528]
GO:0050881	5	0.12	0.55333	musculoskeletal movement [GO:0050881]
GO:0017016	16	0.12	0.55333	Ras GTPase binding [GO:0017016]
GO:0050790	14	0.12	0.55333	regulation of catalytic activity [GO:0050790]
GO:0035239	8	0.12	0.55333	tube morphogenesis [GO:0035239]
GO:0000976	45	0.12	0.55333	transcription regulatory region sequence-specific DNA binding [GO:0000976]
GO:0050767	28	0.12	0.55333	regulation of neurogenesis [GO:0050767]
GO:0014042	4	0.12	0.55333	positive regulation of neuron maturation [GO:0014042]
GO:0034453	13	0.12	0.55333	microtubule anchoring [GO:0034453]
GO:0048339	11	0.12	0.55333	paraxial mesoderm development [GO:0048339]
GO:0030315	38	0.12	0.55333	T-tubule [GO:0030315]
GO:0010831	10	0.12	0.55333	positive regulation of myotube differentiation [GO:0010831]
GO:0014883	10	0.12	0.55333	transition between fast and slow fiber [GO:0014883]
GO:0051011	4	0.12	0.55333	microtubule minus-end binding [GO:0051011]
GO:0009312	7	0.12	0.55333	oligosaccharide biosynthetic process [GO:0009312]
GO:0031011	14	0.12	0.55333	Ino80 complex [GO:0031011]
GO:0051024	8	0.12	0.55333	positive regulation of immunoglobulin secretion [GO:0051024]
GO:0006970	18	0.12	0.55333	response to osmotic stress [GO:0006970]
GO:0006241	8	0.12	0.55333	CTP biosynthetic process [GO:0006241]
GO:0051481	14	0.12	0.55333	negative regulation of cytosolic calcium ion concentration [GO:0051481]
GO:0022409	16	0.12	0.55333	positive regulation of cell-cell adhesion [GO:0022409]
GO:0014904	6	0.12	0.55333	myotube cell development [GO:0014904]
GO:0001709	17	0.12	0.55333	cell fate determination [GO:0001709]
GO:0000086	32	0.12	0.55333	G2/M transition of mitotic cell cycle [GO:0000086]
GO:0042462	18	0.12	0.55333	eye photoreceptor cell development [GO:0042462]
GO:0071386	3	0.12	0.55333	cellular response to corticosterone stimulus [GO:0071386]
GO:0008081	13	0.12	0.55333	phosphoric diester hydrolase activity [GO:0008081]
GO:0098911	10	0.12	0.55333	regulation of ventricular cardiac muscle cell action potential [GO:0098911]
GO:0060216	18	0.12	0.55333	definitive hemopoiesis [GO:0060216]
GO:0003841	8	0.12	0.55333	1-acylglycerol-3-phosphate O-acyltransferase activity [GO:0003841]
GO:0005248	15	0.12	0.55333	voltage-gated sodium channel activity [GO:0005248]
GO:0032591	10	0.12	0.55333	dendritic spine membrane [GO:0032591]
GO:0072675	6	0.12	0.55333	osteoclast fusion [GO:0072675]
GO:0007016	6	0.12	0.55333	cytoskeletal anchoring at plasma membrane [GO:0007016]
GO:1904668	8	0.12	0.55333	positive regulation of ubiquitin protein ligase activity [GO:1904668]
GO:0060740	10	0.12	0.55333	prostate gland epithelium morphogenesis [GO:0060740]
GO:0048747	16	0.12	0.55333	muscle fiber development [GO:0048747]
GO:0060447	4	0.12	0.55333	bud outgrowth involved in lung branching [GO:0060447]
GO:0006261	12	0.12	0.55333	DNA-dependent DNA replication [GO:0006261]
GO:0043532	4	0.12	0.55333	angiostatin binding [GO:0043532]
GO:0006654	9	0.12	0.55333	phosphatidic acid biosynthetic process [GO:0006654]
GO:0006824	6	0.12	0.55333	cobalt ion transport [GO:0006824]
GO:0016101	4	0.12	0.55333	diterpenoid metabolic process [GO:0016101]
GO:0048408	3	0.12	0.55333	epidermal growth factor binding [GO:0048408]
GO:0050999	4	0.12	0.55333	regulation of nitric-oxide synthase activity [GO:0050999]
GO:0060571	4	0.12	0.55333	morphogenesis of an epithelial fold [GO:0060571]
GO:0003839	4	0.12	0.55333	gamma-glutamylcyclotransferase activity [GO:0003839]
GO:0004705	3	0.12	0.55333	JUN kinase activity [GO:0004705]
GO:0044336	6	0.12	0.55333	canonical Wnt signaling pathway involved in negative regulation of apoptotic process [GO:0044336]
GO:0000982	18	0.12	0.55333	transcription factor activity, RNA polymerase II core promoter proximal region sequence-specific binding [GO:0000982]
GO:0001833	14	0.12	0.55333	inner cell mass cell proliferation [GO:0001833]
GO:0071558	4	0.12	0.55333	histone demethylase activity (H3-K27 specific) [GO:0071558]
GO:2000573	14	0.12	0.55333	positive regulation of DNA biosynthetic process [GO:2000573]
GO:0010591	9	0.12	0.55333	regulation of lamellipodium assembly [GO:0010591]
GO:0002693	5	0.12	0.55333	positive regulation of cellular extravasation [GO:0002693]
GO:0006101	4	0.12	0.55333	citrate metabolic process [GO:0006101]
GO:0031346	6	0.12	0.55333	positive regulation of cell projection organization [GO:0031346]
GO:0035067	11	0.12	0.55333	negative regulation of histone acetylation [GO:0035067]
GO:2000741	4	0.12	0.55333	positive regulation of mesenchymal stem cell differentiation [GO:2000741]
GO:0055069	4	0.12	0.55333	zinc ion homeostasis [GO:0055069]
GO:0055106	3	0.12	0.55333	ubiquitin-protein transferase regulator activity [GO:0055106]
GO:0072102	4	0.12	0.55333	glomerulus morphogenesis [GO:0072102]
GO:0019896	5	0.12	0.55333	axonal transport of mitochondrion [GO:0019896]
GO:0050291	6	0.12	0.55333	sphingosine N-acyltransferase activity [GO:0050291]
GO:0006875	6	0.12	0.55333	cellular metal ion homeostasis [GO:0006875]
GO:0002337	3	0.12	0.55333	B-1a B cell differentiation [GO:0002337]
GO:0051864	8	0.12	0.55333	histone demethylase activity (H3-K36 specific) [GO:0051864]
GO:0030546	4	0.12	0.55333	receptor activator activity [GO:0030546]
GO:0004104	3	0.12	0.55333	cholinesterase activity [GO:0004104]
GO:0016532	3	0.12	0.55333	superoxide dismutase copper chaperone activity [GO:0016532]
GO:0044375	3	0.12	0.55333	regulation of peroxisome size [GO:0044375]
GO:0010273	4	0.12	0.55333	detoxification of copper ion [GO:0010273]
GO:0086006	5	0.12	0.55333	voltage-gated sodium channel activity involved in cardiac muscle cell action potential [GO:0086006]
GO:0004672	187	0.13	0.568806	protein kinase activity [GO:0004672]
GO:0044342	11	0.13	0.568806	type B pancreatic cell proliferation [GO:0044342]
GO:0044255	14	0.13	0.568806	cellular lipid metabolic process [GO:0044255]
GO:0044798	13	0.13	0.568806	nuclear transcription factor complex [GO:0044798]
GO:0006470	64	0.13	0.568806	protein dephosphorylation [GO:0006470]
GO:0003407	14	0.13	0.568806	neural retina development [GO:0003407]
GO:0060976	33	0.13	0.568806	coronary vasculature development [GO:0060976]
GO:0071712	12	0.13	0.568806	ER-associated misfolded protein catabolic process [GO:0071712]
GO:0019898	59	0.13	0.568806	extrinsic component of membrane [GO:0019898]
GO:0030838	42	0.13	0.568806	positive regulation of actin filament polymerization [GO:0030838]
GO:0051702	6	0.13	0.568806	interaction with symbiont [GO:0051702]
GO:0048738	28	0.13	0.568806	cardiac muscle tissue development [GO:0048738]
GO:0005901	64	0.13	0.568806	caveola [GO:0005901]
GO:0030514	49	0.13	0.568806	negative regulation of BMP signaling pathway [GO:0030514]
GO:0001673	20	0.13	0.568806	male germ cell nucleus [GO:0001673]
GO:0042053	9	0.13	0.568806	regulation of dopamine metabolic process [GO:0042053]
GO:0070574	4	0.13	0.568806	cadmium ion transmembrane transport [GO:0070574]
GO:0016779	12	0.13	0.568806	nucleotidyltransferase activity [GO:0016779]
GO:0031045	12	0.13	0.568806	dense core granule [GO:0031045]
GO:0031461	7	0.13	0.568806	cullin-RING ubiquitin ligase complex [GO:0031461]
GO:0048009	10	0.13	0.568806	insulin-like growth factor receptor signaling pathway [GO:0048009]
GO:0048515	7	0.13	0.568806	spermatid differentiation [GO:0048515]
GO:0042985	6	0.13	0.568806	negative regulation of amyloid precursor protein biosynthetic process [GO:0042985]
GO:0022848	16	0.13	0.568806	acetylcholine-gated cation-selective channel activity [GO:0022848]
GO:1990635	4	0.13	0.568806	proximal dendrite [GO:1990635]
GO:0048754	33	0.13	0.568806	branching morphogenesis of an epithelial tube [GO:0048754]
GO:0021670	11	0.13	0.568806	lateral ventricle development [GO:0021670]
GO:0032027	4	0.13	0.568806	myosin light chain binding [GO:0032027]
GO:0006461	53	0.13	0.568806	protein complex assembly [GO:0006461]
GO:0034709	11	0.13	0.568806	methylosome [GO:0034709]
GO:0043268	5	0.13	0.568806	positive regulation of potassium ion transport [GO:0043268]
GO:0070888	34	0.13	0.568806	E-box binding [GO:0070888]
GO:1990523	4	0.13	0.568806	bone regeneration [GO:1990523]
GO:1990454	6	0.13	0.568806	L-type voltage-gated calcium channel complex [GO:1990454]
GO:0097431	23	0.13	0.568806	mitotic spindle pole [GO:0097431]
GO:0006405	15	0.13	0.568806	RNA export from nucleus [GO:0006405]
GO:0046827	16	0.13	0.568806	positive regulation of protein export from nucleus [GO:0046827]
GO:0000506	7	0.13	0.568806	glycosylphosphatidylinositol-N-acetylglucosaminyltransferase (GPI-GnT) complex [GO:0000506]
GO:0010243	12	0.13	0.568806	response to organonitrogen compound [GO:0010243]
GO:0046340	3	0.13	0.568806	diacylglycerol catabolic process [GO:0046340]
GO:0016578	12	0.13	0.568806	histone deubiquitination [GO:0016578]
GO:0090559	4	0.13	0.568806	regulation of membrane permeability [GO:0090559]
GO:0019674	5	0.13	0.568806	NAD metabolic process [GO:0019674]
GO:0035910	4	0.13	0.568806	ascending aorta morphogenesis [GO:0035910]
GO:0016571	19	0.13	0.568806	histone methylation [GO:0016571]
GO:0017025	20	0.13	0.568806	TBP-class protein binding [GO:0017025]
GO:2000020	7	0.13	0.568806	positive regulation of male gonad development [GO:2000020]
GO:0010941	9	0.13	0.568806	regulation of cell death [GO:0010941]
GO:0060009	16	0.13	0.568806	Sertoli cell development [GO:0060009]
GO:0060766	14	0.13	0.568806	negative regulation of androgen receptor signaling pathway [GO:0060766]
GO:0072277	3	0.13	0.568806	metanephric glomerular capillary formation [GO:0072277]
GO:0007033	3	0.13	0.568806	vacuole organization [GO:0007033]
GO:0043967	31	0.13	0.568806	histone H4 acetylation [GO:0043967]
GO:0003279	15	0.13	0.568806	cardiac septum development [GO:0003279]
GO:0003309	6	0.13	0.568806	type B pancreatic cell differentiation [GO:0003309]
GO:0048018	15	0.13	0.568806	receptor agonist activity [GO:0048018]
GO:0043276	9	0.13	0.568806	anoikis [GO:0043276]
GO:0030660	8	0.13	0.568806	Golgi-associated vesicle membrane [GO:0030660]
GO:0097016	4	0.13	0.568806	L27 domain binding [GO:0097016]
GO:0015269	13	0.13	0.568806	calcium-activated potassium channel activity [GO:0015269]
GO:0004185	8	0.13	0.568806	serine-type carboxypeptidase activity [GO:0004185]
GO:0070577	16	0.13	0.568806	lysine-acetylated histone binding [GO:0070577]
GO:0006990	3	0.13	0.568806	positive regulation of transcription from RNA polymerase II promoter involved in unfolded protein response [GO:0006990]
GO:0030896	6	0.13	0.568806	checkpoint clamp complex [GO:0030896]
GO:0005721	12	0.13	0.568806	pericentric heterochromatin [GO:0005721]
GO:0031616	12	0.13	0.568806	spindle pole centrosome [GO:0031616]
GO:0002860	6	0.13	0.568806	positive regulation of natural killer cell mediated cytotoxicity directed against tumor cell target [GO:0002860]
GO:0016011	5	0.13	0.568806	dystroglycan complex [GO:0016011]
[truncated: 6,905 more rows]
