# Supplementary material for: Loss of Cx43 in Murine Sertoli Cells Leads to Altered Prepubertal Sertoli Cell Maturation and Impairment of the Mitosis-Meiosis Switch
Source: Cells. 2020 Mar 10;9(3):676. doi: 10.3390/cells9030676 (PMC7140672; doi:10.3390/cells9030676)
Supplement: Supplementary file 1 [file cells-09-00676-s001.zip › Table S2_Candidate gene list.xlsx]

## Sheet: Tabelle1
gene_id	gene_name	p.group.t8	q.group.t8	fc.group.t8	p.group.t10	q.group.t10	fc.group.t10	p.group.t12	q.group.t12	fc.group.t12
MGP_C57BL6NJ_G0023703_Abca17	Abca17	0.000287195	0.00680279	0.606543	4.2035e-06	5.54351e-05	1.57355	9.9744e-06	0.000165356	0.79527
MGP_C57BL6NJ_G0027583_Adad1	Adad1	7.16693e-06	0.000621061	1.16087	7.9561e-08	7.58949e-06	1.69827	3.44529e-07	1.53622e-05	1.73442
MGP_C57BL6NJ_G0023390_Adamts1	Adamts1	0.000629135	0.0116362	-0.387223	7.47347e-05	0.00012462	-0.589415	3.59743e-05	0.000446388	-0.532674
MGP_C57BL6NJ_G0023391_Adamts5	Adamts5	0.000298641	0.00697343	-0.420074	0.000193095	0.000298848	-0.477349	0.000255149	0.00214085	-0.434523
MGP_C57BL6NJ_G0034472_Adgrg1	Adgrg1	0.00157643	0.0218874	-0.378464	3.05168e-05	5.99989e-05	-0.639624	6.89431e-08	5.55559e-06	-0.984208
MGP_C57BL6NJ_G0020075_Ahr	Ahr	0.00256535	0.0305412	0.380799	0.0298646	0.0362873	0.290835	0.00087075	0.00581121	0.361894
MGP_C57BL6NJ_G0017914_Amh	Amh	0.000279334	0.00669765	-0.749019	6.95171e-05	0.000116745	-1.44672	3.09735e-07	1.43833e-05	-1.71161
MGP_C57BL6NJ_G0033246_Apbb1	Apbb1	9.82676e-05	0.0033937	0.95011	6.07899e-06	5.54351e-05	0.768481	0.000510168	0.00375405	0.611478
MGP_C57BL6NJ_G0036744_Asb9	Asb9	1.53015e-07	7.98908e-05	1.1622	8.30381e-06	5.54351e-05	0.826262	0.000563595	0.0040678	0.6814
MGP_C57BL6NJ_G0033759_Ascl2	Ascl2	4.35869e-09	1.80856e-05	1.86674	1.45665e-07	1.09041e-05	1.63062	1.58463e-06	4.3707e-05	1.25723
MGP_C57BL6NJ_G0030911_Asz1	Asz1	6.6689e-08	5.27061e-05	1.09795	3.43135e-07	1.87709e-05	0.960185	1.36627e-06	3.92928e-05	1.03803
MGP_C57BL6NJ_G0035303_Atm	Atm	2.59413e-06	0.000346139	0.812643	2.86827e-08	4.06474e-06	1.23817	1.65809e-09	1.37832e-06	1.40354
MGP_C57BL6NJ_G0032327_Axl	Axl	0.000352793	0.00778665	-0.363773	8.18777e-06	5.54351e-05	-0.718924	5.90603e-06	0.000111908	-0.585529
MGP_C57BL6NJ_G0021728_Bcl2l2	Bcl2l2	0.000997321	0.015942	-0.307571	3.01397e-05	5.96422e-05	-0.585324	0.000646918	0.0045509	-0.306391
MGP_C57BL6NJ_G0019848_Birc5	Birc5	0.00373616	0.0396902	0.322216	8.34252e-06	5.54351e-05	0.889284	3.68293e-07	1.61362e-05	0.831355
MGP_C57BL6NJ_G0032899_Blm	Blm	0.000618119	0.0114945	0.339085	1.02497e-06	3.81895e-05	0.861878	1.32386e-07	8.24343e-06	0.888852
MGP_C57BL6NJ_G0016426_Boll	Boll	2.5406e-06	0.000343457	1.54088	4.14393e-08	5.02369e-06	2.06435	1.56401e-08	2.5608e-06	2.197
MGP_C57BL6NJ_G0019597_Brca1	Brca1	7.43855e-06	0.000634236	0.710076	4.96356e-07	2.40592e-05	1.09744	5.72746e-09	1.6665e-06	1.44508
MGP_C57BL6NJ_G0030847_Brca2	Brca2	5.61483e-06	0.000532916	0.753164	8.4538e-08	7.84256e-06	1.38408	2.00566e-09	1.3874e-06	1.62573
MGP_C57BL6NJ_G0026890_Bub1	Bub1	7.84274e-06	0.000664563	0.845401	8.99131e-08	8.06405e-06	1.7753	6.75248e-10	1.19685e-06	2.2186
MGP_C57BL6NJ_G0026738_Bub1b	Bub1b	0.00018669	0.0051702	0.509979	6.08e-06	5.54e-05	0.794668	1.97e-08	2.87e-06	1.00877
MGP_C57BL6NJ_G0035249_Cadm1	Cadm1	0.00466002	0.04636	0.298018	7.27786e-05	0.000121723	0.607413	6.91456e-06	0.000126129	0.628742
MGP_C57BL6NJ_G0034086_Casp3	Casp3	0.00314577	0.0352844	-0.295476	0.00410836	0.00543807	-0.377568	0.00989119	0.0439552	-0.240163
MGP_C57BL6NJ_G0019864_Cbx2	Cbx2	3.62529e-06	0.000413857	0.85088	3.84126e-07	2.01357e-05	1.00828	1.76925e-06	4.74281e-05	0.78081
MGP_C57BL6NJ_G0030959_Ccdc136	Ccdc136	1.24e-05	0.00089175	0.821629	6.77e-07	2.94e-05	1.04525	6.95e-08	5.59e-06	1.12106
MGP_C57BL6NJ_G0032691_Ccdc155	Ccdc155	6.89358e-05	0.00271886	1.27191	5.06315e-09	1.83313e-06	2.79905	5.99807e-09	1.71182e-06	2.64004
MGP_C57BL6NJ_G0021280_Ccnb1	Ccnb1	0.000103337	0.00349821	0.637233	0.000884677	0.00125848	0.467939	9.8399e-07	3.12271e-05	0.898549
MGP_C57BL6NJ_G0021650_Ccnb1ip1	Ccnb1ip1	2.15149e-06	0.000316917	1.4431	1.06836e-06	3.88872e-05	1.29136	8.70433e-08	6.34259e-06	1.57932
MGP_C57BL6NJ_G0033788_Ccnd1	Ccnd1	2.79135e-06	0.000355854	1.18436	4.79284e-08	5.55589e-06	1.40423	5.1444e-09	1.61397e-06	1.24919
MGP_C57BL6NJ_G0032564_Ccne1	Ccne1	0.00362358	0.0388481	0.455169	1.32e-05	5.54e-05	1.04371	9.53e-08	6.73e-06	1.07044
MGP_C57BL6NJ_G0036283_Cd99l2	Cd99l2	0.000403148	0.0085359	-0.35312	2.94763e-05	5.85466e-05	-0.586818	8.65905e-07	2.85374e-05	-0.669893
MGP_C57BL6NJ_G0029091_Cdc20	Cdc20	0.00029085	0.00685786	0.50712	0.00015518	0.00024349	0.532799	5.94e-07	2.23e-05	1.13214
MGP_C57BL6NJ_G0028861_Cdkn2a	Cdkn2a	1.99046e-07	9.02774e-05	1.86785	1.80277e-08	3.11296e-06	2.07032	5.83683e-08	5.06205e-06	1.63261
MGP_C57BL6NJ_G0030912_Cftr	Cftr	0.000282424	0.00673525	0.734722	0.000103669	0.000167809	0.757021	5.72572e-05	0.0006403	0.910145
MGP_C57BL6NJ_G0028453_Chd7	Chd7	2.82069e-05	0.00152529	0.708255	8.50166e-05	0.000139919	0.794863	2.4334e-07	1.22314e-05	0.717283
MGP_C57BL6NJ_G0032814_Chrna7	Chrna7	0.000316613	0.00724874	1.04908	2.46244e-06	5.54351e-05	1.37851	4.27132e-07	1.78756e-05	0.941655
MGP_C57BL6NJ_G0023767_Chtf18	Chtf18	2.89611e-07	0.000102177	1.08068	2.49261e-07	1.52439e-05	1.33353	2.08967e-08	2.93397e-06	1.54022
MGP_C57BL6NJ_G0032887_Cib1	Cib1	0.000139642	0.00424946	0.548174	0.000369001	0.00054945	0.453271	0.000339482	0.00270016	0.353145
MGP_C57BL6NJ_G0034327_Clgn	Clgn	0.000234649	0.00597852	0.913113	8.3993e-08	7.81824e-06	1.83843	6.4211e-07	2.36459e-05	1.88676
MGP_C57BL6NJ_G0023475_Clic6	Clic6	7.35151e-07	0.000170692	1.39603	2.70617e-07	1.59792e-05	1.1932	5.43441e-08	4.82372e-06	1.08121
MGP_C57BL6NJ_G0034967_Cnn1	Cnn1	0.000104274	0.00351907	0.489156	2.26532e-05	5.54351e-05	0.702108	0.0105154	0.0461455	0.302095
MGP_C57BL6NJ_G0032911_Cpeb1	Cpeb1	3.5665e-05	0.00175309	1.22821	4.22379e-08	5.03145e-06	1.81361	1.96576e-08	2.87233e-06	1.69296
MGP_C57BL6NJ_G0035322_Crabp1	Crabp1	2.64125e-08	3.83628e-05	2.85041	4.01975e-12	8.25998e-08	2.74875	4.41763e-07	1.82098e-05	1.91066
MGP_C57BL6NJ_G0027036_Cst12	Cst12	5.02048e-06	0.00049958	-0.633041	3.39262e-07	1.86566e-05	-1.21213	3.57938e-05	0.000444685	-0.749606
MGP_C57BL6NJ_G0027376_Ctcfl	Ctcfl	0.000149011	0.00441839	1.78026	2.56338e-08	3.82113e-06	2.82476	5.84252e-08	5.06205e-06	1.97585
MGP_C57BL6NJ_G0021066_Ctsl	Ctsl	8.25233e-06	0.000685028	-0.681224	1.12404e-05	5.54351e-05	-0.787599	4.55383e-05	0.000536397	-0.897785
MGP_C57BL6NJ_G0031384_Cyp26b1	Cyp26b1	3.57672e-05	0.00175409	-0.560668	5.03988e-05	8.81042e-05	-0.974869	0.000825983	0.00555662	-0.637045
MGP_C57BL6NJ_G0017321_D1Pas1	D1Pas1	6.48781e-07	0.000156841	1.46094	6.56057e-08	6.83326e-06	1.48591	2.24511e-08	3.04512e-06	1.882
MGP_C57BL6NJ_G0028931_Dab1	Dab1	4.39849e-06	0.00046469	0.801649	1.25432e-06	4.27649e-05	1.04404	1.48614e-05	0.000222742	0.762456
MGP_C57BL6NJ_G0024286_Dazl	Dazl	3.85493e-07	0.000116498	1.64529	5.39721e-09	1.83313e-06	1.61099	6.25139e-09	1.77182e-06	2.01801
MGP_C57BL6NJ_G0035026_Ddx25	Ddx25	3.15e-05	0.00163611	1.11517	3.64e-06	5.54e-05	1.04576	1.82e-07	1e-05	1.29187
MGP_C57BL6NJ_G0021324_Ddx4	Ddx4	7.95838e-08	5.36173e-05	1.33911	9.73742e-09	2.34681e-06	1.49381	9.43507e-09	1.95926e-06	1.57982
MGP_C57BL6NJ_G0027093_Defb19	Defb19	5.58954e-06	0.000531744	-0.660264	9.00314e-06	5.54351e-05	-0.896014	0.000974672	0.00638354	-0.59191
MGP_C57BL6NJ_G0026581_Dgkz	Dgkz	0.00148202	0.0209181	0.291881	0.00152385	0.00211075	0.415881	0.0021716	0.0124995	0.307757
MGP_C57BL6NJ_G0020465_Dicer1	Dicer1	3.73e-06	0.00042215	0.667942	8.26e-07	3.34e-05	0.905254	2.3e-08	3.07e-06	0.990922
MGP_C57BL6NJ_G0022488_Dmc1	Dmc1	4.59057e-05	0.00208844	1.66342	5.34982e-08	5.91026e-06	2.71721	8.60274e-09	1.93195e-06	2.64803
MGP_C57BL6NJ_G0036382_Dmd	Dmd	0.0039388	0.0412205	-0.260204	7.66372e-05	0.000127502	-0.557128	9.3558e-06	0.000158229	-0.455845
MGP_C57BL6NJ_G0025419_Dmrt1	Dmrt1	5.15711e-06	0.00050796	0.603339	1.94685e-06	5.54351e-05	0.853884	0.000356775	0.00280117	0.322767
MGP_C57BL6NJ_G0028963_Dmrtb1	Dmrtb1	2.55199e-07	9.95993e-05	3.2881	2.81775e-11	2.07701e-07	3.36765	9.93344e-07	3.14821e-05	2.42955
MGP_C57BL6NJ_G0032293_Dmrtc2	Dmrtc2	0.000601299	0.0112838	1.49549	4.13956e-08	5.02369e-06	2.468	2.31985e-07	1.1814e-05	2.62408
MGP_C57BL6NJ_G0035315_Dmxl2	Dmxl2	7.62301e-05	0.00288183	0.609151	3.57887e-05	6.76399e-05	0.624151	2.99028e-08	3.49269e-06	1.02824
MGP_C57BL6NJ_G0017811_Dnmt3l	Dnmt3l	0.000209295	0.00558894	0.695488	0.000226228	0.000346798	0.685354	0.00233642	0.0132716	0.347649
MGP_C57BL6NJ_G0034565_Dpep3	Dpep3	0.000952026	0.0154524	1.44215	1.15952e-07	9.39894e-06	2.55068	2.58576e-08	3.26975e-06	2.50392
MGP_C57BL6NJ_G0034983_Dpy19l2	Dpy19l2	0.000962977	0.0155706	0.501299	1.17022e-06	4.11048e-05	1.31086	0.000675816	0.00471473	0.567506
MGP_C57BL6NJ_G0022146_Drosha	Drosha	3.70796e-05	0.00180124	0.478955	1.27943e-06	4.32571e-05	0.800389	6.7967e-06	0.000124476	0.48433
MGP_C57BL6NJ_G0018085_Dusp6	Dusp6	0.000337869	0.00755462	-0.492938	0.000200095	0.000309018	-0.574756	0.000169215	0.00152605	-0.628413
MGP_C57BL6NJ_G0023206_Eaf2	Eaf2	0.00271573	0.0318517	1.08887	1.44446e-07	1.08353e-05	1.72684	3.72527e-09	1.55903e-06	1.81548
MGP_C57BL6NJ_G0031396_Egr4	Egr4	9.4672e-06	0.000745352	0.925086	0.0330147	0.0399389	0.840207	6.30435e-06	0.000117448	1.40127
MGP_C57BL6NJ_G0027534_Eif5a2	Eif5a2	3.31685e-06	0.000399743	1.15736	2.27481e-06	5.54351e-05	0.948015	1.37999e-07	8.45208e-06	1.00062
MGP_C57BL6NJ_G0022822_Espl1	Espl1	9.88635e-06	0.000766602	0.875926	8.18644e-08	7.68681e-06	1.23903	1.27378e-08	2.37948e-06	1.44584
MGP_C57BL6NJ_G0017380_Esr1	Esr1	5.8404e-05	0.00244672	-0.444572	9.11e-06	5.54351e-05	-0.672818	8.40417e-06	0.000145834	-0.631554
MGP_C57BL6NJ_G0020241_Esr2	Esr2	6.23811e-05	0.00257656	-1.11632	1.34922e-07	1.04621e-05	-1.3002	9.31411e-06	0.000157588	-1.27164
MGP_C57BL6NJ_G0016890_Etnk2	Etnk2	9.06921e-05	0.00324384	-0.41736	2.36298e-06	5.54351e-05	-0.917278	1.5408e-06	4.28362e-05	-0.683888
MGP_C57BL6NJ_G0034744_Fanca	Fanca	0.000239448	0.00606695	0.508732	7.90236e-06	5.54351e-05	0.690516	3.5726e-07	1.57536e-05	0.718164
MGP_C57BL6NJ_G0032871_Fanci	Fanci	1.71542e-05	0.00111539	0.848671	1.04194e-07	8.82103e-06	1.45276	4.33536e-09	1.55903e-06	1.52199
MGP_C57BL6NJ_G0025023_Fbxo15	Fbxo15	0.00336928	0.0369344	0.808868	0.000178215	0.000277375	1.05689	1.03763e-07	7.15496e-06	1.43589
MGP_C57BL6NJ_G0029883_Fgfr3	Fgfr3	8.41304e-05	0.00307881	1.31758	1.18141e-08	2.48987e-06	1.73161	8.08682e-08	6.06467e-06	1.53812
MGP_C57BL6NJ_G0031405_Figla	Figla	7.62018e-07	0.000173981	1.10365	4.27143e-08	5.05888e-06	1.46845	8.46771e-09	1.93195e-06	1.21775
MGP_C57BL6NJ_G0018439_Fignl1	Fignl1	0.00169428	0.0229347	0.3791	4.83852e-05	8.55844e-05	0.737443	3.97564e-07	1.70372e-05	1.34715
MGP_C57BL6NJ_G0030610_Fkbp6	Fkbp6	6.20276e-07	0.000152644	1.09756	8.10648e-08	7.67631e-06	1.04707	2.3123e-06	5.72806e-05	0.808931
MGP_C57BL6NJ_G0036272_Fmr1	Fmr1	0.00244271	0.029551	0.308536	7.93125e-05	0.000131421	0.691805	7.77108e-08	5.9033e-06	1.21499
MGP_C57BL6NJ_G0027529_Fndc3b	Fndc3b	0.00195845	0.0253102	-0.317451	9.41471e-06	5.54351e-05	-0.663776	6.65759e-05	0.000720588	-0.452788
MGP_C57BL6NJ_G0027105_Foxs1	Foxs1	0.00484091	0.047732	-0.259967	0.00770259	0.00993357	-0.429137	1.69815e-05	0.000246692	-0.642978
MGP_C57BL6NJ_G0024310_Fsd1	Fsd1	5.08345e-07	0.000139276	1.31213	1.36452e-06	4.50661e-05	1.08248	6.24379e-05	0.000686649	0.921121
MGP_C57BL6NJ_G0024520_Fshr	Fshr	0.000104784	0.00352568	-0.523116	1.29061e-05	5.54351e-05	-0.713906	1.27321e-07	8.02534e-06	-1.0746
MGP_C57BL6NJ_G0023387_Gabpa	Gabpa	0.00247414	0.0298006	0.266604	2.00439e-05	5.54351e-05	0.655022	2.45153e-06	5.95141e-05	0.583221
MGP_C57BL6NJ_G0017885_Gamt	Gamt	0.000977517	0.0157233	-0.315631	0.00030903	0.000465073	-0.494813	7.15752e-06	0.000129184	-0.510661
MGP_C57BL6NJ_G0021863_Gata4	Gata4	0.00218201	0.0274653	-0.348788	0.000374541	0.000557316	-0.581909	1.89046e-08	2.84587e-06	-0.892866
MGP_C57BL6NJ_G0022109_Gdnf	Gdnf	5.70023e-05	0.00241365	-0.741054	7.13963e-07	3.04114e-05	-1.18306	1.0278e-08	2.05047e-06	-1.6567
MGP_C57BL6NJ_G0028962_Glis1	Glis1	1.55516e-07	7.98908e-05	1.53269	2.61014e-08	3.82113e-06	2.03055	2.40002e-06	5.87843e-05	1.192
MGP_C57BL6NJ_G0020021_Grhl1	Grhl1	2.43153e-06	0.000339893	1.65186	3.2863e-10	5.40229e-07	1.96959	8.85934e-07	2.90113e-05	1.21228
MGP_C57BL6NJ_G0017760_Gstt1	Gstt1	0.0016171	0.0223163	-0.356982	0.000208685	0.000321523	-0.55711	9.24375e-06	0.00015672	-0.780734
MGP_C57BL6NJ_G0020608_Gtpbp4	Gtpbp4	9.49417e-05	0.00333204	0.422511	0.00173747	0.00238979	0.385651	0.00160268	0.00969609	0.272375
MGP_C57BL6NJ_G0030034_Guf1	Guf1	0.00254994	0.0304274	-0.274821	0.000903704	0.00128361	-0.416566	0.00509723	0.0253701	-0.238157
MGP_C57BL6NJ_G0025511_Hells	Hells	2.48623e-07	9.95993e-05	1.11303	1.24727e-09	8.72792e-07	1.73037	1.47029e-09	1.37832e-06	1.79989
MGP_C57BL6NJ_G0031255_Herc3	Herc3	0.000221761	0.00578192	0.58794	2.29607e-05	5.54351e-05	0.620914	4.27838e-05	0.000511129	0.583849
MGP_C57BL6NJ_G0029909_Hmx1	Hmx1	5.1085e-05	0.00224299	1.47211	7.45741e-07	3.13088e-05	2.01771	3.19144e-07	1.46056e-05	1.7597
MGP_C57BL6NJ_G0028006_Hormad1	Hormad1	4.2295e-06	0.000457787	1.98618	7.90259e-09	2.13666e-06	3.039	7.44193e-08	5.79244e-06	2.75232
MGP_C57BL6NJ_G0018376_Hormad2	Hormad2	6.79888e-05	0.00269444	1.34428	7.46591e-07	3.13088e-05	2.11782	1.4049e-07	8.50657e-06	1.93548
MGP_C57BL6NJ_G0016308_Hs6st1	Hs6st1	0.000628391	0.0116362	-0.486714	0.00012722	0.000202564	-0.57226	5.1657e-07	2.05116e-05	-0.73761
MGP_C57BL6NJ_G0019568_Hsd17b1	Hsd17b1	0.000169632	0.00485472	-1.10689	9.36622e-08	8.22487e-06	-1.45912	2.61398e-06	6.24212e-05	-2.626
MGP_C57BL6NJ_G0030623_Hspb1	Hspb1	0.000176871	0.00499236	-0.378816	1.22311e-07	9.77945e-06	-1.17364	1.25662e-07	8.00674e-06	-0.935319
MGP_C57BL6NJ_G0023187_Hspbap1	Hspbap1	0.000492731	0.00994585	0.491494	0.00112907	0.00158702	0.426006	0.000996112	0.00649431	0.339288
MGP_C57BL6NJ_G0032783_Htatip2	Htatip2	0.00129163	0.019108	0.538584	3.42216e-05	6.56431e-05	0.647473	0.00568103	0.0277779	0.436451
MGP_C57BL6NJ_G0018019_Igf1	Igf1	0.000175107	0.00496644	-0.5111	0.00551859	0.00722239	-0.505279	8.76547e-05	0.000897531	-0.806487
MGP_C57BL6NJ_G0032845_Igf1r	Igf1r	0.000759757	0.0133271	0.322511	0.0004062	0.000601463	0.515503	6.13419e-05	0.000677554	0.509145
MGP_C57BL6NJ_G0032662_Il4i1	Il4i1	0.00311363	0.0350605	0.254408	0.0244465	0.02996	0.248946	0.000321976	0.00258695	0.371294
MGP_C57BL6NJ_G0027867_Il6ra	Il6ra	0.000136304	0.00419917	0.757988	8.92377e-06	5.54351e-05	0.76894	0.0015678	0.00951445	0.606633
MGP_C57BL6NJ_G0025248_Incenp	Incenp	0.000325868	0.0073705	0.436439	1.80355e-06	5.38111e-05	0.925717	6.62534e-07	2.41599e-05	0.687442
MGP_C57BL6NJ_G0016583_Inha	Inha	9.46031e-05	0.00332667	-0.77044	0.000246474	0.000375704	-0.812812	8.38575e-07	2.79959e-05	-1.11294
MGP_C57BL6NJ_G0016798_Inhbb	Inhbb	0.000181194	0.00505879	-0.459638	4.77402e-05	8.49489e-05	-0.838289	4.73805e-08	4.46272e-06	-0.885433
MGP_C57BL6NJ_G0033792_Insr	Insr	0.000537585	0.0105608	-0.411191	1.72932e-05	5.54351e-05	-0.657306	0.0001009	0.00100356	-0.396897
MGP_C57BL6NJ_G0020902_Kdm1b	Kdm1b	3.13208e-05	0.00163349	0.534131	0.000345544	0.000516788	0.466903	6.82908e-05	0.000737013	0.386618
MGP_C57BL6NJ_G0029416_Kif17	Kif17	4.93584e-05	0.00218943	0.97273	5.91374e-09	1.89873e-06	1.39617	2.03125e-08	2.87856e-06	1.0762
MGP_C57BL6NJ_G0026660_Kif18a	Kif18a	8.88307e-07	0.000189154	0.728716	1.07778e-06	3.90594e-05	1.13583	8.91231e-09	1.93546e-06	1.31713
MGP_C57BL6NJ_G0029070_Kif2c	Kif2c	3.19927e-05	0.00164969	0.621812	9.14362e-08	8.08119e-06	1.27311	3.4241e-08	3.77798e-06	1.22184
MGP_C57BL6NJ_G0018691_Kif3a	Kif3a	6.28372e-06	0.000581626	0.615146	1.85141e-08	3.15766e-06	1.28019	1.29991e-07	8.13126e-06	0.801034
MGP_C57BL6NJ_G0030069_Kit	Kit	9.18e-06	0.000733816	1.41784	1.05e-08	2.37e-06	1.39702	1.07e-07	7.25e-06	1.24391
MGP_C57BL6NJ_G0018088_Kitl	Kitl	0.000131907	0.004139	-0.511889	1.63e-07	1.17e-05	-1.19781	3.45e-07	1.54e-05	-0.825961
MGP_C57BL6NJ_G0022811_Krt18	Krt18	4.52765e-05	0.00206978	-0.84873	0.00146878	0.00203741	-0.626601	0.000137245	0.00128507	-0.920008
MGP_C57BL6NJ_G0028299_Lef1	Lef1	0.000787906	0.0136512	0.569324	1.1563e-07	9.39143e-06	1.28802	0.00251708	0.0140741	0.393792
MGP_C57BL6NJ_G0024519_Lhcgr	Lhcgr	0.000788477	0.0136553	-0.775437	0.0274069	0.0334166	-0.363735	0.000130713	0.00123834	-1.09631
MGP_C57BL6NJ_G0026078_Lhx6	Lhx6	2.3471e-06	0.000331474	0.950665	1.21528e-07	9.75472e-06	1.22068	5.88188e-07	2.21362e-05	0.940683
MGP_C57BL6NJ_G0028416_Lhx8	Lhx8	4.42251e-07	0.000129823	1.9653	1.19317e-09	8.72792e-07	1.86912	5.94293e-06	0.000112316	1.35975
MGP_C57BL6NJ_G0022107_Lifr	Lifr	0.00169728	0.0229527	-0.349659	0.000177015	0.000275634	-0.490261	0.000122162	0.00117383	-0.396516
MGP_C57BL6NJ_G0033839_Lig4	Lig4	0.00336394	0.0368956	0.276503	0.00229587	0.00311726	0.418758	0.00835848	0.0382228	0.259832
MGP_C57BL6NJ_G0029332_Lin28a	Lin28a	1.32456e-09	1.36089e-05	1.64228	6.23422e-07	2.79354e-05	1.02366	5.5667e-06	0.000106556	0.843259
MGP_C57BL6NJ_G0031347_M1ap	M1ap	8.46048e-07	0.00018374	2.39368	1.78825e-09	1.04988e-06	2.62447	7.93999e-08	6.00376e-06	2.26782
MGP_C57BL6NJ_G0017105_Mael	Mael	4.47e-08	4.64e-05	1.35304	1.23e-09	8.73e-07	1.68588	2.26e-07	1.16e-05	1.48451
MGP_C57BL6NJ_G0018155_Mdm2	Mdm2	0.00171852	0.0231788	0.298771	0.00424236	0.00561146	0.313646	0.000145295	0.00134365	0.347001
MGP_C57BL6NJ_G0022542_Mei1	Mei1	2.72434e-06	0.000355436	2.58438	5.5587e-10	6.45272e-07	2.93722	3.91837e-09	1.55903e-06	2.46467
MGP_C57BL6NJ_G0035574_Mei4	Mei4	1.37498e-06	0.000238429	1.20398	3.41167e-08	4.47839e-06	1.90681	2.07314e-06	5.269e-05	1.32071
MGP_C57BL6NJ_G0019632_Meioc	Meioc	5.74601e-05	0.00242696	2.66439	8.20064e-09	2.1604e-06	3.66321	3.54131e-08	3.7994e-06	3.00588
MGP_C57BL6NJ_G0034432_Mmp2	Mmp2	3.47548e-05	0.00171879	-0.750746	9.38803e-08	8.22643e-06	-1.27997	6.89198e-08	5.55559e-06	-1.82901
MGP_C57BL6NJ_G0023279_Morc1	Morc1	1.25246e-07	7.22297e-05	1.07697	3.32555e-06	5.54351e-05	0.844611	5.73113e-05	0.000640556	0.596049
MGP_C57BL6NJ_G0022623_Mov10l1	Mov10l1	2.18256e-06	0.000317959	1.08333	4.20814e-08	5.03145e-06	1.34712	2.45315e-08	3.17145e-06	1.48133
MGP_C57BL6NJ_G0034452_Mt2	Mt2	4.16214e-07	0.00012395	1.14042	5.13946e-08	5.77532e-06	1.33451	4.13386e-07	1.75324e-05	1.11369
MGP_C57BL6NJ_G0029554_Mtor	Mtor	0.00014124	0.00428419	0.482331	1.87e-05	5.54e-05	0.645395	1.74e-07	9.76e-06	0.945051
MGP_C57BL6NJ_G0020614_Mtr	Mtr	0.000751089	0.0132292	0.413548	0.000367597	0.000547559	0.430987	1.26154e-06	3.70855e-05	0.594308
MGP_C57BL6NJ_G0030200_Naa11	Naa11	3.26e-07	0.00010627	1.55523	7.55e-09	2.07e-06	1.73546	1.77e-06	4.74e-05	1.55226
MGP_C57BL6NJ_G0034128_Nek1	Nek1	0.000951433	0.0154494	0.440103	3.61889e-06	5.54351e-05	0.845184	1.9786e-08	2.87233e-06	1.09365
MGP_C57BL6NJ_G0033937_Nek3	Nek3	1.38101e-06	0.000238469	1.0143	9.08499e-08	8.06405e-06	1.11651	6.35426e-07	2.34517e-05	0.941394
MGP_C57BL6NJ_G0017688_Neurog3	Neurog3	5.54e-08	4.97e-05	1.58169	0.000187077	0.000290179	0.897385	5.63e-05	0.000633212	0.71461
MGP_C57BL6NJ_G0030420_Nos1	Nos1	8.26761e-06	0.000685028	0.781217	3.36235e-07	1.8556e-05	0.999132	8.72839e-08	6.34886e-06	0.817979
MGP_C57BL6NJ_G0029613_Nphp4	Nphp4	6.31613e-06	0.000583135	0.6411	0.00258462	0.00349271	0.486129	0.00123351	0.00777154	0.340098
MGP_C57BL6NJ_G0036573_Nxf2	Nxf2	4.63104e-08	4.642e-05	1.49773	8.29722e-09	2.17192e-06	1.81916	1.82723e-08	2.78702e-06	1.56651
MGP_C57BL6NJ_G0021271_Ocln	Ocln	0.00019358	0.00527908	-0.45515	4.41153e-05	7.93751e-05	-0.720929	1.12204e-06	3.45413e-05	-0.641413
MGP_C57BL6NJ_G0018468_Otx1	Otx1	4.33392e-06	0.0004611	1.25879	1.00547e-09	8.3583e-07	1.94077	8.95398e-06	0.000153071	1.17134
MGP_C57BL6NJ_G0025128_Ovol1	Ovol1	1.02502e-06	0.000203503	1.56538	6.22716e-10	6.46948e-07	1.83256	1.40037e-06	3.9966e-05	1.12222
MGP_C57BL6NJ_G0019544_P3h4	P3h4	7.52784e-05	0.00286455	-0.478375	3.65118e-05	6.84266e-05	-0.786017	3.22236e-06	7.20507e-05	-0.59983
MGP_C57BL6NJ_G0017270_Parp1	Parp1	0.000419453	0.00879953	0.406011	0.000924743	0.00131234	0.392837	0.00208172	0.0120667	0.258056
MGP_C57BL6NJ_G0026826_Patl2	Patl2	0.000275221	0.00662998	0.706845	5.26457e-05	9.16073e-05	1.28316	3.73753e-05	0.00046016	0.734814
MGP_C57BL6NJ_G0030550_Piwil1	Piwil1	4.27768e-05	0.00199849	1.28473	9.89169e-07	3.75017e-05	1.18335	5.65667e-05	0.000634996	1.56638
MGP_C57BL6NJ_G0021940_Piwil2	Piwil2	1.83174e-07	8.85635e-05	1.42618	8.88478e-08	8.06405e-06	1.09861	2.81924e-07	1.35829e-05	1.32293
MGP_C57BL6NJ_G0034846_Piwil4	Piwil4	2.84051e-06	0.000358087	1.09881	0.000102765	0.000166456	0.708478	0.000152421	0.00139686	0.765976
MGP_C57BL6NJ_G0036219_Plac1	Plac1	0.000114109	0.00374529	-0.610342	1.33674e-05	5.54351e-05	-0.888653	1.09089e-05	0.000176367	-0.875361
MGP_C57BL6NJ_G0018797_Pld6	Pld6	3.98796e-05	0.00189911	0.755583	0.00891244	0.0114236	0.357151	8.15554e-05	0.000848313	0.661141
MGP_C57BL6NJ_G0033447_Plk1	Plk1	0.000128063	0.00404848	0.52505	4.47741e-07	2.22501e-05	1.1238	2.1673e-07	1.14046e-05	1.04822
MGP_C57BL6NJ_G0027598_Plk4	Plk4	0.000142835	0.00431866	0.583576	5.97004e-06	5.54351e-05	0.937498	1.92882e-07	1.04301e-05	1.26477
MGP_C57BL6NJ_G0033948_Polb	Polb	0.00365381	0.0391145	0.244378	4.24536e-05	7.68665e-05	0.663388	0.00184663	0.0109117	0.298684
MGP_C57BL6NJ_G0017993_Polr3b	Polr3b	8.48512e-05	0.00309967	0.458996	0.000109196	0.000175895	0.503279	4.65087e-07	1.888e-05	0.615001
MGP_C57BL6NJ_G0034574_Prmt7	Prmt7	7.71529e-05	0.00289562	0.583728	0.00173073	0.00238125	0.364657	0.000100673	0.00100226	0.412182
MGP_C57BL6NJ_G0031523_Prok2	Prok2	0.000708044	0.0127012	0.684894	2.16037e-07	1.41008e-05	1.22601	0.000820568	0.00552653	0.730558
MGP_C57BL6NJ_G0024575_Psma8	Psma8	1.41222e-05	0.000983891	0.988295	1.09896e-06	3.95827e-05	0.971139	2.12856e-05	0.000292372	1.23203
MGP_C57BL6NJ_G0021799_Pspc1	Pspc1	0.000296745	0.00694099	0.342534	7.30966e-06	5.54351e-05	0.677527	2.23677e-07	1.15628e-05	0.812145
MGP_C57BL6NJ_G0026752_Rad51	Rad51	1.35708e-05	0.000959926	0.867058	4.35658e-08	5.1449e-06	1.39504	1.96753e-08	2.87233e-06	1.51328
MGP_C57BL6NJ_G0019295_Rad51c	Rad51c	4.16905e-06	0.000455093	0.966684	5.02208e-07	2.41677e-05	1.18252	2.1606e-08	2.9697e-06	1.2098
MGP_C57BL6NJ_G0021961_Rb1	Rb1	0.00013399	0.00416551	0.427508	2.64e-05	5.54e-05	0.653314	1.61e-06	4.41e-05	0.565164
MGP_C57BL6NJ_G0027375_Rbm38	Rbm38	3.29448e-08	4.36752e-05	1.17221	2.46633e-06	5.54351e-05	1.4421	5.7284e-08	5.01961e-06	1.08222
MGP_C57BL6NJ_G0033286_Rbmxl2	Rbmxl2	5.78815e-09	1.80856e-05	1.76761	2.96254e-05	5.87661e-05	2.1207	3.51557e-09	1.55903e-06	2.36598
MGP_C57BL6NJ_G0021757_Rec8	Rec8	0.000170262	0.00485921	1.54759	3.25036e-07	1.81916e-05	1.76837	2.91928e-08	3.47749e-06	1.83869
MGP_C57BL6NJ_G0029756_Reln	Reln	6.4133e-09	1.80856e-05	1.41993	4.79923e-08	5.55589e-06	1.29857	3.45532e-07	1.5385e-05	1.22869
MGP_C57BL6NJ_G0019223_Rffl	Rffl	0.000331787	0.0074674	0.615553	2.16243e-06	5.54351e-05	0.828444	2.45185e-05	0.000327901	0.717827
MGP_C57BL6NJ_G0022105_Rictor	Rictor	0.000345915	0.00770518	0.465403	0.0252449	0.030896	0.231778	9.48642e-06	0.000159649	0.547492
MGP_C57BL6NJ_G0021795_Rnf17	Rnf17	6.37779e-07	0.000155094	1.59717	6.64635e-09	1.9761e-06	1.58736	4.47436e-08	4.33686e-06	1.83246
MGP_C57BL6NJ_G0030295_Rnf212	Rnf212	2.53265e-05	0.00141575	0.991769	7.34293e-09	2.04457e-06	1.75019	8.98351e-07	2.93012e-05	1.18361
MGP_C57BL6NJ_G0023368_Robo1	Robo1	0.00365971	0.039163	-0.345386	0.0353142	0.0425828	-0.251758	0.0017411	0.0103747	-0.30218
MGP_C57BL6NJ_G0022171_Ropn1l	Ropn1l	1.67159e-05	0.00109916	0.703878	0.000110227	0.000177438	0.522797	0.000134144	0.00126356	0.911833
MGP_C57BL6NJ_G0020173_Rpl10l	Rpl10l	3.8809e-06	0.000434587	1.16525	0.000105141	0.000169936	0.551799	3.1078e-07	1.43982e-05	1.10369
MGP_C57BL6NJ_G0027352_Sall4	Sall4	2.44267e-06	0.000340293	0.946206	2.37974e-06	5.54351e-05	0.839646	4.0817e-06	8.55408e-05	0.599548
MGP_C57BL6NJ_G0018932_Sat2	Sat2	0.00131981	0.0193992	-0.475527	0.000463974	0.000682119	-0.484443	9.69812e-08	6.80029e-06	-0.7884
MGP_C57BL6NJ_G0019979_Sdc1	Sdc1	0.000109787	0.00365337	0.431998	5.36394e-05	9.30673e-05	0.633736	0.000446935	0.00335544	0.369516
MGP_C57BL6NJ_G0020453_Serpina5	Serpina5	2.27855e-06	0.000326277	-1.00688	7.00677e-07	3.01183e-05	-1.07671	1.14998e-05	0.000183661	-0.909769
MGP_C57BL6NJ_G0030646_Serpine1	Serpine1	0.00246086	0.0297016	0.428874	0.000452117	0.000665544	0.726775	0.00158588	0.00960995	0.321043
MGP_C57BL6NJ_G0016435_Sgol2a	Sgol2a	0.000172613	0.00490586	0.425634	7.56531e-07	3.16071e-05	1.05631	1.56621e-06	4.32965e-05	1.15869
MGP_C57BL6NJ_G0018931_Shbg	Shbg	9.37909e-06	0.0007451	-0.68142	0.000319815	0.000480512	-0.535308	9.17412e-05	0.000932547	-0.540979
MGP_C57BL6NJ_G0017711_Sirt1	Sirt1	0.00371825	0.0396185	0.323937	0.00129186	0.00180357	0.413411	1.33202e-05	0.000204874	0.580709
MGP_C57BL6NJ_G0036311_Slc6a8	Slc6a8	0.00419103	0.0430382	-0.256081	0.00363032	0.00483271	-0.33568	0.000299053	0.00243322	-0.441285
MGP_C57BL6NJ_G0022598_Smc1b	Smc1b	2.44418e-07	9.95993e-05	2.04356	3.83612e-08	4.83385e-06	3.19622	4.36759e-08	4.27369e-06	2.19999
MGP_C57BL6NJ_G0025662_Smc3	Smc3	0.00167717	0.0228265	0.290681	1.45643e-06	4.68321e-05	0.885776	1.60285e-06	4.39837e-05	0.665161
MGP_C57BL6NJ_G0034720_Snai3	Snai3	1.70363e-07	8.53712e-05	1.81099	6.07255e-07	2.74547e-05	1.26561	4.36542e-06	8.93454e-05	1.0633
MGP_C57BL6NJ_G0025890_Sohlh1	Sohlh1	1.44841e-06	0.000248022	1.68336	4.25207e-06	5.54351e-05	0.834084	1.79047e-05	0.000257373	1.08888
MGP_C57BL6NJ_G0027641_Sohlh2	Sohlh2	2.31684e-10	9.52151e-06	1.93394	1.0169e-09	8.3583e-07	1.90632	1.95741e-08	2.87233e-06	1.75159
MGP_C57BL6NJ_G0020030_Sox11	Sox11	1.13209e-05	0.000839807	0.842331	6.10528e-08	6.45746e-06	1.30296	6.15263e-08	5.2135e-06	0.964057
MGP_C57BL6NJ_G0036257_Sox3	Sox3	6.6e-09	1.81e-05	2.19185	1.14e-05	5.54e-05	1.90605	6.62e-07	2.42e-05	2.06535
MGP_C57BL6NJ_G0018582_Sox30	Sox30	0.000272578	0.00659725	0.781567	2.39e-08	3.71e-06	2.09818	4.33e-07	1.8e-05	2.14272
MGP_C57BL6NJ_G0023764_Sox8	Sox8	0.00221096	0.0277107	-0.396824	0.000638874	0.000923329	-0.710258	2.05106e-06	5.24145e-05	-0.756903
MGP_C57BL6NJ_G0022198_Spag1	Spag1	7.17622e-06	0.000621061	0.789692	1.42367e-06	4.62422e-05	0.904034	4.00118e-05	0.000485294	0.604037
MGP_C57BL6NJ_G0027178_Spag4	Spag4	0.000255729	0.00634976	0.791044	3.62389e-07	1.94174e-05	1.24475	1.11541e-08	2.19331e-06	1.24347
MGP_C57BL6NJ_G0019052_Spata22	Spata22	1.37938e-05	0.000967713	1.36462	7.5496e-08	7.31759e-06	2.97328	1.15356e-10	6.77253e-07	2.81375
MGP_C57BL6NJ_G0027590_Spata5	Spata5	2.14935e-06	0.000316917	1.11846	7.78029e-08	7.49978e-06	1.22358	3.68118e-09	1.55903e-06	1.48861
MGP_C57BL6NJ_G0024415_Spdya	Spdya	0.00491079	0.0481023	0.890866	7.14091e-07	3.04114e-05	2.18995	3.25243e-09	1.53638e-06	2.73684
MGP_C57BL6NJ_G0026759_Spint1	Spint1	3.18216e-07	0.000105613	1.14961	1.97915e-08	3.29685e-06	1.4261	9.80547e-07	3.11659e-05	1.16367
MGP_C57BL6NJ_G0027373_Spo11	Spo11	3.99587e-05	0.00190067	1.13231	2.60639e-06	5.54351e-05	1.63055	5.18394e-09	1.61397e-06	2.04831
MGP_C57BL6NJ_G0024774_Spry4	Spry4	1.12548e-05	0.00083916	-0.603003	1.37733e-06	4.52214e-05	-0.956786	1.18761e-08	2.2701e-06	-1.17799
MGP_C57BL6NJ_G0030697_Stag3	Stag3	4.77989e-06	0.000490117	1.50991	5.7963e-09	1.87567e-06	2.09949	7.70977e-09	1.886e-06	2.29696
MGP_C57BL6NJ_G0031003_Stra8	Stra8	4.25304e-06	0.000457787	2.94749	4.69766e-10	6.03312e-07	3.36158	5.86148e-08	5.06205e-06	2.88205
MGP_C57BL6NJ_G0025724_Suv39h2	Suv39h2	3.41318e-06	0.000406584	1.00736	3.29273e-08	4.40785e-06	1.46031	7.35226e-09	1.85351e-06	1.17448
MGP_C57BL6NJ_G0033684_Syce1	Syce1	1.5026e-06	0.000250799	1.76747	1.30605e-08	2.58052e-06	2.20651	4.45797e-08	4.33119e-06	1.99545
MGP_C57BL6NJ_G0034650_Syce1l	Syce1l	5.29684e-06	0.000517065	0.834414	7.49199e-07	3.13862e-05	0.908057	0.00185616	0.0109507	0.529648
MGP_C57BL6NJ_G0034372_Syce2	Syce2	9.70209e-07	0.000200699	1.13927	3.62347e-09	1.45994e-06	1.71439	1.33659e-08	2.42079e-06	1.9402
MGP_C57BL6NJ_G0022643_Syce3	Syce3	4.85517e-06	0.00049228	1.18885	7.24611e-07	3.07638e-05	1.71472	1.94637e-08	2.87233e-06	1.99381
MGP_C57BL6NJ_G0028100_Sycp1	Sycp1	4.99582e-07	0.000137875	1.80612	6.45421e-10	6.46948e-07	2.76918	9.1923e-08	6.55861e-06	2.68902
MGP_C57BL6NJ_G0027397_Sycp2	Sycp2	1.9568e-06	0.00030007	1.85213	4.33825e-09	1.65082e-06	2.9713	9.54102e-09	1.96059e-06	2.96722
MGP_C57BL6NJ_G0018027_Sycp3	Sycp3	5.68933e-08	4.97478e-05	2.10935	8.16948e-08	7.68681e-06	2.55113	5.23583e-08	4.69818e-06	2.65131
MGP_C57BL6NJ_G0036460_Taf1	Taf1	0.000102366	0.00347393	0.457166	8.02783e-06	5.54351e-05	0.68567	3.40493e-07	1.52598e-05	0.748623
MGP_C57BL6NJ_G0024576_Taf4b	Taf4b	9.54e-07	0.000198928	1.21889	1e-08	2.35e-06	1.66895	3.79e-09	1.56e-06	1.64519
MGP_C57BL6NJ_G0036563_Taf7l	Taf7l	2.31898e-08	3.81212e-05	1.82057	9.93725e-10	8.3583e-07	2.19937	2.98661e-09	1.50222e-06	2.03769
MGP_C57BL6NJ_G0017467_Tbpl1	Tbpl1	0.00134548	0.0196361	0.360447	0.000173242	0.000270054	0.509093	2.79574e-05	0.000364215	0.439192
MGP_C57BL6NJ_G0027420_Tcfl5	Tcfl5	2.94436e-07	0.000102546	1.23695	1.776e-09	1.04988e-06	1.58034	2.91052e-07	1.38924e-05	1.1991
MGP_C57BL6NJ_G0025683_Tdrd1	Tdrd1	6.28921e-08	5.09107e-05	1.33307	3.58102e-08	4.64256e-06	1.21591	1.44256e-07	8.6801e-06	1.28182
MGP_C57BL6NJ_G0017024_Tdrd5	Tdrd5	8.33419e-08	5.52436e-05	0.975444	1.64567e-07	1.17621e-05	1.00484	2.43745e-06	5.94004e-05	0.993021
MGP_C57BL6NJ_G0020532_Tdrd9	Tdrd9	1.7989e-06	0.000283254	1.6266	3.51041e-09	1.45419e-06	1.57105	1.48126e-07	8.83314e-06	1.5293
MGP_C57BL6NJ_G0027968_Tdrkh	Tdrkh	5.42042e-06	0.000523932	1.14753	9.46562e-08	8.27677e-06	1.41173	2.92354e-07	1.39261e-05	1.3524
MGP_C57BL6NJ_G0021138_Tert	Tert	0.000574793	0.0110085	0.457318	0.00050125	0.000733482	0.576602	2.74725e-05	0.000358995	0.645979
MGP_C57BL6NJ_G0030422_Tesc	Tesc	0.000107146	0.00358288	-0.603953	8.25979e-07	3.34254e-05	-1.13072	2.19798e-07	1.1464e-05	-1.26929
MGP_C57BL6NJ_G0036447_Tex11	Tex11	3.4716e-06	0.000409978	1.97034	6.38417e-09	1.94348e-06	2.17016	2.46124e-08	3.17145e-06	2.06953
MGP_C57BL6NJ_G0035272_Tex12	Tex12	5.23229e-07	0.000142405	1.66591	3.47003e-09	1.45419e-06	2.50476	2.44846e-09	1.41724e-06	2.0588
MGP_C57BL6NJ_G0019296_Tex14	Tex14	5.53277e-07	0.000145433	1.29856	2.97923e-09	1.38009e-06	1.61645	2.28922e-09	1.39694e-06	1.59362
MGP_C57BL6NJ_G0034015_Tex15	Tex15	7.18066e-07	0.000167673	1.7351	4.65649e-10	6.03312e-07	2.31613	4.36257e-09	1.55903e-06	2.21528
MGP_C57BL6NJ_G0019930_Tex19.1	Tex19.1	3.8971e-07	0.000116904	1.22554	0.000137988	0.000218465	0.543796	1.21239e-07	7.82193e-06	0.809869
MGP_C57BL6NJ_G0035406_Tle3	Tle3	1.98155e-07	9.02774e-05	0.972585	4.23262e-07	2.15114e-05	1.04058	1.39831e-06	3.99626e-05	0.729204
MGP_C57BL6NJ_G0030722_Tmem184a	Tmem184a	0.00071808	0.0128356	-0.362242	0.000261922	0.000397864	-0.520931	2.90625e-06	6.7651e-05	-0.595017
MGP_C57BL6NJ_G0035689_Trf	Trf	0.00380437	0.0402234	-0.457735	2.72145e-06	5.54351e-05	-0.989344	0.00160184	0.00969381	-0.377393
MGP_C57BL6NJ_G0019293_Trim37	Trim37	2.51733e-05	0.00140946	0.653717	1.27283e-06	4.31241e-05	0.875911	4.19883e-08	4.14206e-06	0.923563
MGP_C57BL6NJ_G0021143_Trip13	Trip13	1.00935e-06	0.000201909	0.791663	2.90674e-07	1.67074e-05	0.982561	6.95725e-07	2.49932e-05	0.834969
MGP_C57BL6NJ_G0029319_Trnp1	Trnp1	3.71223e-08	4.49954e-05	1.64854	1.65444e-09	1.04988e-06	1.79651	2.88607e-08	3.46493e-06	1.08893
MGP_C57BL6NJ_G0034179_Tssk6	Tssk6	0.0045215	0.0453957	0.297951	0.00516053	0.00677189	0.573693	0.000680479	0.00474396	0.612933
MGP_C57BL6NJ_G0020354_Ttll5	Ttll5	1.97552e-05	0.00122271	0.553817	1.83087e-07	1.25825e-05	1.08272	2.94033e-06	6.81647e-05	0.70847
MGP_C57BL6NJ_G0034931_Tyk2	Tyk2	0.00109786	0.0170904	0.391461	0.0112857	0.0143257	0.289688	0.0016769	0.0100416	0.269811
MGP_C57BL6NJ_G0026774_Tyro3	Tyro3	0.000715947	0.0128039	-0.331875	1.86447e-06	5.47316e-05	-0.94725	2.32928e-07	1.18473e-05	-0.839987
MGP_C57BL6NJ_G0030096_Uba6	Uba6	2.47429e-07	9.95993e-05	1.1686	3.04167e-09	1.38009e-06	1.67856	1.40644e-09	1.37832e-06	1.80351
MGP_C57BL6NJ_G0030021_Uchl1	Uchl1	1.2618e-06	0.000226446	1.52041	1.39488e-06	4.55841e-05	0.898069	7.28105e-06	0.000130936	1.111
MGP_C57BL6NJ_G0022027_Uchl3	Uchl3	0.0021309	0.0269956	0.378124	0.0011622	0.00163108	0.481891	3.95939e-06	8.36172e-05	0.589004
MGP_C57BL6NJ_G0036212_Usp26	Usp26	1.20684e-08	2.47988e-05	1.52949	1.8937e-10	3.77865e-07	2.04121	8.62692e-08	6.29735e-06	2.01094
MGP_C57BL6NJ_G0033649_Utf1	Utf1	4.34206e-06	0.0004611	1.04587	4.91999e-06	5.54351e-05	1.50013	7.88719e-09	1.89254e-06	1.43915
MGP_C57BL6NJ_G0016593_Utp14b	Utp14b	4.47e-05	0.00205419	0.469088	6.51e-07	2.85e-05	1.04683	4.37e-07	1.81e-05	0.929651
MGP_C57BL6NJ_G0021563_Wapl	Wapl	0.000227719	0.00587122	0.363191	0.00046823	0.000687981	0.444315	3.1452e-06	7.11775e-05	0.556172
MGP_C57BL6NJ_G0022550_Wbp2nl	Wbp2nl	2.10252e-05	0.00127069	1.15111	2.77168e-08	3.96891e-06	2.17521	9.38741e-09	1.95926e-06	1.64361
MGP_C57BL6NJ_G0031487_Xpc	Xpc	0.00163284	0.0224958	0.299278	0.000230963	0.000353647	0.495936	0.00163835	0.00986396	0.253557
MGP_C57BL6NJ_G0018961_Ybx2	Ybx2	5.6205e-05	0.00238868	1.17277	5.58792e-09	1.87409e-06	2.71464	5.31262e-07	2.07487e-05	2.50168
MGP_C57BL6NJ_G0035257_Zbtb16	Zbtb16	4.75313e-07	0.000134717	0.929024	2.10664e-05	5.54351e-05	0.779513	4.48057e-06	9.10511e-05	0.613212
MGP_C57BL6NJ_G0020543_Zbtb42	Zbtb42	0.000135841	0.0041912	0.64532	0.000708559	0.00101856	0.451185	0.00188703	0.0111044	0.510956
MGP_C57BL6NJ_G0019457_Zpbp2	Zpbp2	0.00228199	0.0283004	0.429145	1.33516e-06	4.46106e-05	1.04975	1.3699e-05	0.000209056	0.724302
