# Supplementary material for: Loss of Cx43 in Murine Sertoli Cells Leads to Altered Prepubertal Sertoli Cell Maturation and Impairment of the Mitosis-Meiosis Switch
Source: Cells. 2020 Mar 10;9(3):676. doi: 10.3390/cells9030676 (PMC7140672; doi:10.3390/cells9030676)
Supplement: Supplementary file 1 [file cells-09-00676-s001.zip › Table S21_Differential gene expression of connexins in SCCx43KO mice.xlsx]

## Sheet: Tabelle1
gene_id	gene_name	p.group.t8	q.group.t8	fc.group.t8	p.group.t10	q.group.t10	fc.group.t10	p.group.t12	q.group.t12	fc.group.t12	Cx
MGP_C57BL6NJ_G0021805_Gjb2	Gjb2	0.0194499	0.126777	0.289842	0.00209534	0.00285623	0.385485	0.00431768	0.0220377	0.476205	Cx26
MGP_C57BL6NJ_G0017428_Gje1	Gje1	0.105775	0.240763	-0.151654	4.86055e-05	8.55844e-05	0.799667	0.146791	0.186671	0.111313	Cx29
MGP_C57BL6NJ_G0021807_Gjb6	Gjb6	0.303095	0.384988	-0.114789	0.00345718	0.00461043	0.438921	0.233008	0.275972	0.120733	Cx30
MGP_C57BL6NJ_G0029222_Gjb4	Gjb4	0.0693801	0.240763	-0.163611	2.72704e-05	5.54351e-05	0.818456	0.181029	0.221976	0.0929826	Cx30.3
MGP_C57BL6NJ_G0029221_Gjb3	Gjb3	0.00137719	0.0199431	-0.434337	0.00314873	0.00421592	-0.337599	0.0080064	0.0368878	-0.435433	Cx31
MGP_C57BL6NJ_G0029223_Gjb5	Gjb5	0.819061	0.85436	-0.022811	1.45729e-06	4.68321e-05	0.898544	0.0686475	0.186671	0.181027	Cx31.1
MGP_C57BL6NJ_G0036456_Gjb1	Gjb1	0.0520585	0.240763	-0.383835	0.000336646	0.000504232	0.572719	0.0374055	0.128972	0.176599	Cx32
MGP_C57BL6NJ_G0036720_Gja6	Gja6	0.641565	0.701869	-0.0724513	8.94925e-05	0.00014647	1.14134	4.70113e-07	1.9016e-05	1.68091	Cx33
MGP_C57BL6NJ_G0026721_Gjd2	Gjd2	0.411269	0.490693	0.0844452	7.68921e-05	0.000127895	0.886522	0.0509527	0.164362	0.179033	Cx36
MGP_C57BL6NJ_G0029220_Gja4	Gja4	0.417743	0.497219	0.103007	0.0389793	0.0468045	0.269538	0.0322778	0.114741	-0.293209	Cx37
MGP_C57BL6NJ_G0028054_Gja5	Gja5	0.761604	0.806151	0.0415444	0.0107404	0.0136609	0.419641	0.708464	0.737238	-0.0435844	Cx40
MGP_C57BL6NJ_G0017632_Gja1	Gja1	5.52977e-05	0.00236116	0.706338	0.000371414	0.000552923	0.467156	0.252834	0.294839	0.22848	Cx43
MGP_C57BL6NJ_G0019635_Gjc1	Gjc1	4.36996e-05	0.00202093	0.64506	5.81875e-07	2.69294e-05	0.99981	3.85718e-06	9.41882e-05	0.77746	Cx45
MGP_C57BL6NJ_G0021804_Gja3	Gja3	0.000981273	0.0157714	0.593374	5.56305e-08	6.04828e-06	1.44357	0.00219723	0.012617	0.492542	Cx46
MGP_C57BL6NJ_G0028055_Gja8	Gja8	0.453925	0.532132	0.107536	1.12765e-06	4.01237e-05	1.04001	0.0058874	0.0286371	0.36615	Cx50
MGP_C57BL6NJ_G0028521_Gja10	Gja10	0.914419	0.933082	0.00883695	5.23287e-05	9.10865e-05	1.10193	3.05382e-05	0.000390488	0.436283	Cx57
