# Supplementary material for: Loss of Cx43 in Murine Sertoli Cells Leads to Altered Prepubertal Sertoli Cell Maturation and Impairment of the Mitosis-Meiosis Switch
Source: Cells. 2020 Mar 10;9(3):676. doi: 10.3390/cells9030676 (PMC7140672; doi:10.3390/cells9030676)
Supplement: Supplementary file 1 [file cells-09-00676-s001.zip › Table S3_NGS_DiffAnalysis_WholeData.xlsx]

## Sheet: DiffAnalysis_WholeData
gene_id	gene_name	p.group	q.group	logfc.group	p.casette	q.casette	logfc.casette	p.time10	q.time10	logfc.time10	p.time12	q.time12	logfc.time12
MGP_C57BL6NJ_G0000001_Gm17114	Gm17114	0.0473018	0.142896	-0.782289	0.433729	0.972756	-0.341897	0.304906	0.468575	-0.477878	0.0648945	0.0992545	-0.885681
MGP_C57BL6NJ_G0000002_Gm29254	Gm29254	0.576716	0.71866	-0.168551	0.265044	0.972756	0.393139	0.955197	0.96966	-0.0206985	0.230202	0.298057	0.450004
MGP_C57BL6NJ_G0000003_Igha	Igha	0.684652	0.749724	-0.147399	0.670898	0.972756	0.178112	0.533795	0.68226	0.277346	0.725017	0.776302	-0.156282
MGP_C57BL6NJ_G0000004_Ighe	Ighe	0.649552	0.71866	-0.0455327	0.889912	0.972756	0.015979	0.315017	0.468575	0.124547	0.00026875	0.000656336	0.5302
MGP_C57BL6NJ_G0000005_Ighg2c	Ighg2c	0.794876	0.841608	-0.0455327	0.34708	0.972756	0.192086	0.562771	0.704914	0.124547	0.132004	0.184717	0.33208
MGP_C57BL6NJ_G0000006_Ighg2b	Ighg2b	0.620327	0.71866	0.0865475	0.606161	0.972756	0.104032	0.560966	0.703618	0.124547	0.00241193	0.00507153	0.72832
MGP_C57BL6NJ_G0000007_Ighg1	Ighg1	0.0503013	0.150454	0.646068	0.706198	0.972756	0.137169	0.660043	0.775999	0.169869	0.033734	0.0557625	0.865762
MGP_C57BL6NJ_G0000008_Ighg3	Ighg3	0.937764	0.950274	0.0251337	0.697026	0.972756	0.144975	0.752343	0.832522	0.124547	0.288627	0.36198	0.4242
MGP_C57BL6NJ_G0000009_Ighd	Ighd	0.0524993	0.156055	0.616164	0.870769	0.972756	-0.0569611	0.0903491	0.416606	0.651699	0.0517283	0.0814825	0.757361
MGP_C57BL6NJ_G0000010_Ighm	Ighm	0.0541069	0.160146	0.660849	0.412593	0.972756	-0.312457	0.863933	0.907061	0.068767	0.0690517	0.104856	0.760116
MGP_C57BL6NJ_G0000011_Iglc1	Iglc1	0.0339759	0.107524	-0.858975	0.426582	0.972756	0.354218	0.797548	0.862729	-0.120373	0.644429	0.707186	-0.21696
MGP_C57BL6NJ_G0000012_Iglc3	Iglc3	0.392594	0.71866	0.415879	0.613565	0.972756	0.281987	0.409751	0.568538	-0.490807	0.431974	0.508735	-0.467516
MGP_C57BL6NJ_G0000013_Iglc4	Iglc4	0.649552	0.71866	-0.0455327	0.889912	0.972756	0.015979	0.315017	0.468575	0.124547	0.00026875	0.000656336	0.5302
MGP_C57BL6NJ_G0000014_Iglc2	Iglc2	0.454884	0.71866	-0.337729	0.870376	0.972756	-0.0845965	0.99454	0.996358	-0.00376178	0.87504	0.902105	-0.0864704
MGP_C57BL6NJ_G0000015_Igkc	Igkc	0.944442	0.955674	0.0272708	0.865275	0.972756	0.0766885	0.387574	0.545559	-0.417934	0.802937	0.842718	0.119688
MGP_C57BL6NJ_G0000016	NA	0.649552	0.71866	-0.0455327	0.889912	0.972756	0.015979	0.315017	0.468575	0.124547	0.00026875	0.000656336	0.5302
MGP_C57BL6NJ_G0000017_Ighd4-1	Ighd4-1	0.649552	0.71866	-0.0455327	0.889912	0.972756	0.015979	0.315017	0.468575	0.124547	0.00026875	0.000656336	0.5302
MGP_C57BL6NJ_G0000018_Ighd3-2	Ighd3-2	0.649552	0.71866	-0.0455327	0.889912	0.972756	0.015979	0.315017	0.468575	0.124547	0.00026875	0.000656336	0.5302
MGP_C57BL6NJ_G0000019	NA	0.649552	0.71866	-0.0455327	0.889912	0.972756	0.015979	0.315017	0.468575	0.124547	0.00026875	0.000656336	0.5302
MGP_C57BL6NJ_G0000020_Ighd5-3	Ighd5-3	0.649552	0.71866	-0.0455327	0.889912	0.972756	0.015979	0.315017	0.468575	0.124547	0.00026875	0.000656336	0.5302
MGP_C57BL6NJ_G0000021_Ighd2-4	Ighd2-4	0.649552	0.71866	-0.0455327	0.889912	0.972756	0.015979	0.315017	0.468575	0.124547	0.00026875	0.000656336	0.5302
MGP_C57BL6NJ_G0000022_Ighd2-6	Ighd2-6	0.649552	0.71866	-0.0455327	0.889912	0.972756	0.015979	0.315017	0.468575	0.124547	0.00026875	0.000656336	0.5302
MGP_C57BL6NJ_G0000023_Ighd5-8	Ighd5-8	0.649552	0.71866	-0.0455327	0.889912	0.972756	0.015979	0.315017	0.468575	0.124547	0.00026875	0.000656336	0.5302
MGP_C57BL6NJ_G0000024_Ighd2-5	Ighd2-5	0.649552	0.71866	-0.0455327	0.889912	0.972756	0.015979	0.315017	0.468575	0.124547	0.00026875	0.000656336	0.5302
MGP_C57BL6NJ_G0000025_Gm37327	Gm37327	0.649552	0.71866	-0.0455327	0.889912	0.972756	0.015979	0.315017	0.468575	0.124547	0.00026875	0.000656336	0.5302
MGP_C57BL6NJ_G0000026_Ighd5-7	Ighd5-7	0.649552	0.71866	-0.0455327	0.889912	0.972756	0.015979	0.315017	0.468575	0.124547	0.00026875	0.000656336	0.5302
MGP_C57BL6NJ_G0000027_Ighd5-5	Ighd5-5	0.649552	0.71866	-0.0455327	0.889912	0.972756	0.015979	0.315017	0.468575	0.124547	0.00026875	0.000656336	0.5302
MGP_C57BL6NJ_G0000028_Ighd2-3	Ighd2-3	0.649552	0.71866	-0.0455327	0.889912	0.972756	0.015979	0.315017	0.468575	0.124547	0.00026875	0.000656336	0.5302
MGP_C57BL6NJ_G0000029_Ighd1-1	Ighd1-1	0.649552	0.71866	-0.0455327	0.889912	0.972756	0.015979	0.315017	0.468575	0.124547	0.00026875	0.000656336	0.5302
MGP_C57BL6NJ_G0000030_Ighd3-1	Ighd3-1	0.649552	0.71866	-0.0455327	0.889912	0.972756	0.015979	0.315017	0.468575	0.124547	0.00026875	0.000656336	0.5302
MGP_C57BL6NJ_G0000031_Gm16968	Gm16968	0.649552	0.71866	-0.0455327	0.889912	0.972756	0.015979	0.315017	0.468575	0.124547	0.00026875	0.000656336	0.5302
MGP_C57BL6NJ_G0000032	NA	0.649552	0.71866	-0.0455327	0.889912	0.972756	0.015979	0.315017	0.468575	0.124547	0.00026875	0.000656336	0.5302
MGP_C57BL6NJ_G0000033	NA	0.649552	0.71866	-0.0455327	0.889912	0.972756	0.015979	0.315017	0.468575	0.124547	0.00026875	0.000656336	0.5302
MGP_C57BL6NJ_G0000034_Ighj4	Ighj4	0.649552	0.71866	-0.0455327	0.889912	0.972756	0.015979	0.315017	0.468575	0.124547	0.00026875	0.000656336	0.5302
MGP_C57BL6NJ_G0000035_Ighj3	Ighj3	0.649552	0.71866	-0.0455327	0.889912	0.972756	0.015979	0.315017	0.468575	0.124547	0.00026875	0.000656336	0.5302
MGP_C57BL6NJ_G0000036_Ighj2	Ighj2	0.649552	0.71866	-0.0455327	0.889912	0.972756	0.015979	0.315017	0.468575	0.124547	0.00026875	0.000656336	0.5302
MGP_C57BL6NJ_G0000037_Ighj1	Ighj1	0.649552	0.71866	-0.0455327	0.889912	0.972756	0.015979	0.315017	0.468575	0.124547	0.00026875	0.000656336	0.5302
MGP_C57BL6NJ_G0000038_Iglj1	Iglj1	0.649552	0.71866	-0.0455327	0.889912	0.972756	0.015979	0.315017	0.468575	0.124547	0.00026875	0.000656336	0.5302
MGP_C57BL6NJ_G0000039_Iglj3p	Iglj3p	0.649552	0.71866	-0.0455327	0.889912	0.972756	0.015979	0.315017	0.468575	0.124547	0.00026875	0.000656336	0.5302
MGP_C57BL6NJ_G0000040_Iglj3	Iglj3	0.649552	0.71866	-0.0455327	0.889912	0.972756	0.015979	0.315017	0.468575	0.124547	0.00026875	0.000656336	0.5302
MGP_C57BL6NJ_G0000041_Iglj4	Iglj4	0.649552	0.71866	-0.0455327	0.889912	0.972756	0.015979	0.315017	0.468575	0.124547	0.00026875	0.000656336	0.5302
MGP_C57BL6NJ_G0000042_Iglj2	Iglj2	0.649552	0.71866	-0.0455327	0.889912	0.972756	0.015979	0.315017	0.468575	0.124547	0.00026875	0.000656336	0.5302
MGP_C57BL6NJ_G0000043_Igkj1	Igkj1	0.649552	0.71866	-0.0455327	0.889912	0.972756	0.015979	0.315017	0.468575	0.124547	0.00026875	0.000656336	0.5302
MGP_C57BL6NJ_G0000044_Igkj2	Igkj2	0.649552	0.71866	-0.0455327	0.889912	0.972756	0.015979	0.315017	0.468575	0.124547	0.00026875	0.000656336	0.5302
MGP_C57BL6NJ_G0000045_Igkj3	Igkj3	0.649552	0.71866	-0.0455327	0.889912	0.972756	0.015979	0.315017	0.468575	0.124547	0.00026875	0.000656336	0.5302
MGP_C57BL6NJ_G0000046_Igkj4	Igkj4	0.649552	0.71866	-0.0455327	0.889912	0.972756	0.015979	0.315017	0.468575	0.124547	0.00026875	0.000656336	0.5302
MGP_C57BL6NJ_G0000047_Igkj5	Igkj5	0.649552	0.71866	-0.0455327	0.889912	0.972756	0.015979	0.315017	0.468575	0.124547	0.00026875	0.000656336	0.5302
MGP_C57BL6NJ_G0000048_Ighv5-8	Ighv5-8	0.649552	0.71866	-0.0455327	0.889912	0.972756	0.015979	0.315017	0.468575	0.124547	0.00026875	0.000656336	0.5302
MGP_C57BL6NJ_G0000049_Ighv1-13	Ighv1-13	0.649552	0.71866	-0.0455327	0.889912	0.972756	0.015979	0.315017	0.468575	0.124547	0.00026875	0.000656336	0.5302
MGP_C57BL6NJ_G0000050_Gm17472	Gm17472	0.649552	0.71866	-0.0455327	0.889912	0.972756	0.015979	0.315017	0.468575	0.124547	0.00026875	0.000656336	0.5302
MGP_C57BL6NJ_G0000051_Gm20730	Gm20730	0.649552	0.71866	-0.0455327	0.889912	0.972756	0.015979	0.315017	0.468575	0.124547	0.00026875	0.000656336	0.5302
MGP_C57BL6NJ_G0000052_Ighv5-2	Ighv5-2	0.649552	0.71866	-0.0455327	0.889912	0.972756	0.015979	0.315017	0.468575	0.124547	0.00026875	0.000656336	0.5302
MGP_C57BL6NJ_G0000053	NA	0.649552	0.71866	-0.0455327	0.889912	0.972756	0.015979	0.315017	0.468575	0.124547	0.00026875	0.000656336	0.5302
MGP_C57BL6NJ_G0000054	NA	0.649552	0.71866	-0.0455327	0.889912	0.972756	0.015979	0.315017	0.468575	0.124547	0.00026875	0.000656336	0.5302
MGP_C57BL6NJ_G0000055	NA	0.649552	0.71866	-0.0455327	0.889912	0.972756	0.015979	0.315017	0.468575	0.124547	0.00026875	0.000656336	0.5302
MGP_C57BL6NJ_G0000056	NA	0.591239	0.71866	0.0865475	0.576239	0.972756	0.104032	0.708817	0.808621	-0.0735731	0.102434	0.148922	0.33208
MGP_C57BL6NJ_G0000057	NA	0.649552	0.71866	-0.0455327	0.889912	0.972756	0.015979	0.315017	0.468575	0.124547	0.00026875	0.000656336	0.5302
MGP_C57BL6NJ_G0000058_Ighv2-3	Ighv2-3	0.649552	0.71866	-0.0455327	0.889912	0.972756	0.015979	0.315017	0.468575	0.124547	0.00026875	0.000656336	0.5302
MGP_C57BL6NJ_G0000059_Ighv5-9	Ighv5-9	0.814873	0.855092	-0.0455327	0.396209	0.972756	0.192086	0.0381698	0.252359	0.520788	0.0351439	0.0577973	0.5302
MGP_C57BL6NJ_G0000060_Ighv5-9-1	Ighv5-9-1	0.649552	0.71866	-0.0455327	0.889912	0.972756	0.015979	0.315017	0.468575	0.124547	0.00026875	0.000656336	0.5302
MGP_C57BL6NJ_G0000061_Ighv5-12-4	Ighv5-12-4	0.649552	0.71866	-0.0455327	0.889912	0.972756	0.015979	0.315017	0.468575	0.124547	0.00026875	0.000656336	0.5302
MGP_C57BL6NJ_G0000062_Ighv2-9-1	Ighv2-9-1	0.305843	0.636655	0.218628	0.433413	0.972756	0.192086	0.0541087	0.313551	0.520788	0.0502654	0.0794278	0.5302
MGP_C57BL6NJ_G0000063_Ighv2-6-8	Ighv2-6-8	0.649552	0.71866	-0.0455327	0.889912	0.972756	0.015979	0.315017	0.468575	0.124547	0.00026875	0.000656336	0.5302
MGP_C57BL6NJ_G0000064_Ighv2-7	Ighv2-7	0.649552	0.71866	-0.0455327	0.889912	0.972756	0.015979	0.315017	0.468575	0.124547	0.00026875	0.000656336	0.5302
MGP_C57BL6NJ_G0000065_Ighv5-15	Ighv5-15	0.649552	0.71866	-0.0455327	0.889912	0.972756	0.015979	0.315017	0.468575	0.124547	0.00026875	0.000656336	0.5302
MGP_C57BL6NJ_G0000066_Ighv5-16	Ighv5-16	0.649552	0.71866	-0.0455327	0.889912	0.972756	0.015979	0.315017	0.468575	0.124547	0.00026875	0.000656336	0.5302
MGP_C57BL6NJ_G0000067_Ighv5-17	Ighv5-17	0.649552	0.71866	-0.0455327	0.889912	0.972756	0.015979	0.315017	0.468575	0.124547	0.00026875	0.000656336	0.5302
MGP_C57BL6NJ_G0000068_Ighv2-9	Ighv2-9	0.0670863	0.192263	-0.371107	0.305359	0.972756	0.233028	0.016621	0.148527	0.612909	0.0351453	0.0577973	0.5302
MGP_C57BL6NJ_G0000069_Ighv7-1	Ighv7-1	0.649552	0.71866	-0.0455327	0.889912	0.972756	0.015979	0.315017	0.468575	0.124547	0.00026875	0.000656336	0.5302
MGP_C57BL6NJ_G0000070_Ighv7-2	Ighv7-2	0.649552	0.71866	-0.0455327	0.889912	0.972756	0.015979	0.315017	0.468575	0.124547	0.00026875	0.000656336	0.5302
MGP_C57BL6NJ_G0000071_Ighv14-1	Ighv14-1	0.250882	0.552723	-0.239027	0.127479	0.972756	-0.371009	0.620556	0.749669	0.124547	0.00338054	0.00690988	0.820441
MGP_C57BL6NJ_G0000072_Ighv4-1	Ighv4-1	0.593474	0.71866	0.0865475	0.578537	0.972756	0.104032	0.710497	0.808621	-0.0735731	0.104401	0.15098	0.33208
MGP_C57BL6NJ_G0000073_Ighv11-1	Ighv11-1	0.649552	0.71866	-0.0455327	0.889912	0.972756	0.015979	0.315017	0.468575	0.124547	0.00026875	0.000656336	0.5302
MGP_C57BL6NJ_G0000074_Ighv14-2	Ighv14-2	0.649552	0.71866	-0.0455327	0.889912	0.972756	0.015979	0.315017	0.468575	0.124547	0.00026875	0.000656336	0.5302
MGP_C57BL6NJ_G0000075_Ighv11-2	Ighv11-2	0.649552	0.71866	-0.0455327	0.889912	0.972756	0.015979	0.315017	0.468575	0.124547	0.00026875	0.000656336	0.5302
MGP_C57BL6NJ_G0000076_Ighv3-1	Ighv3-1	0.649552	0.71866	-0.0455327	0.889912	0.972756	0.015979	0.315017	0.468575	0.124547	0.00026875	0.000656336	0.5302
MGP_C57BL6NJ_G0000077_Ighv14-3	Ighv14-3	0.649552	0.71866	-0.0455327	0.889912	0.972756	0.015979	0.315017	0.468575	0.124547	0.00026875	0.000656336	0.5302
MGP_C57BL6NJ_G0000078_Ighv16-1	Ighv16-1	0.649552	0.71866	-0.0455327	0.889912	0.972756	0.015979	0.315017	0.468575	0.124547	0.00026875	0.000656336	0.5302
MGP_C57BL6NJ_G0000079_Ighv9-1	Ighv9-1	0.649552	0.71866	-0.0455327	0.889912	0.972756	0.015979	0.315017	0.468575	0.124547	0.00026875	0.000656336	0.5302
MGP_C57BL6NJ_G0000080_Ighv9-2	Ighv9-2	0.649552	0.71866	-0.0455327	0.889912	0.972756	0.015979	0.315017	0.468575	0.124547	0.00026875	0.000656336	0.5302
MGP_C57BL6NJ_G0000081_Ighv9-3	Ighv9-3	0.591239	0.71866	0.0865475	0.576239	0.972756	0.104032	0.708817	0.808621	-0.0735731	0.102434	0.148922	0.33208
MGP_C57BL6NJ_G0000082_Ighv7-3	Ighv7-3	0.350942	0.698807	-0.177613	0.633408	0.972756	0.104032	0.750105	0.831207	-0.0735731	0.160182	0.217937	0.33208
MGP_C57BL6NJ_G0000083_Ighv14-4	Ighv14-4	0.649552	0.71866	-0.0455327	0.889912	0.972756	0.015979	0.315017	0.468575	0.124547	0.00026875	0.000656336	0.5302
MGP_C57BL6NJ_G0000084_Ighv3-3	Ighv3-3	0.649552	0.71866	-0.0455327	0.889912	0.972756	0.015979	0.315017	0.468575	0.124547	0.00026875	0.000656336	0.5302
MGP_C57BL6NJ_G0000085_Ighv7-4	Ighv7-4	0.649552	0.71866	-0.0455327	0.889912	0.972756	0.015979	0.315017	0.468575	0.124547	0.00026875	0.000656336	0.5302
MGP_C57BL6NJ_G0000086_Ighv3-4	Ighv3-4	0.649552	0.71866	-0.0455327	0.889912	0.972756	0.015979	0.315017	0.468575	0.124547	0.00026875	0.000656336	0.5302
MGP_C57BL6NJ_G0000087_Ighv3-5	Ighv3-5	0.649552	0.71866	-0.0455327	0.889912	0.972756	0.015979	0.315017	0.468575	0.124547	0.00026875	0.000656336	0.5302
MGP_C57BL6NJ_G0000088_Ighv3-6	Ighv3-6	0.649552	0.71866	-0.0455327	0.889912	0.972756	0.015979	0.315017	0.468575	0.124547	0.00026875	0.000656336	0.5302
MGP_C57BL6NJ_G0000089_Ighv9-4	Ighv9-4	0.649552	0.71866	-0.0455327	0.889912	0.972756	0.015979	0.315017	0.468575	0.124547	0.00026875	0.000656336	0.5302
MGP_C57BL6NJ_G0000090_Ighv3-8	Ighv3-8	0.816969	0.856198	-0.0455327	0.401587	0.972756	0.192086	0.606166	0.738144	0.124547	0.177566	0.237996	0.33208
MGP_C57BL6NJ_G0000091_Ighv13-2	Ighv13-2	0.649552	0.71866	-0.0455327	0.889912	0.972756	0.015979	0.315017	0.468575	0.124547	0.00026875	0.000656336	0.5302
MGP_C57BL6NJ_G0000092_Ighv12-3	Ighv12-3	0.649552	0.71866	-0.0455327	0.889912	0.972756	0.015979	0.315017	0.468575	0.124547	0.00026875	0.000656336	0.5302
MGP_C57BL6NJ_G0000093_Ighv6-3	Ighv6-3	0.649552	0.71866	-0.0455327	0.889912	0.972756	0.015979	0.315017	0.468575	0.124547	0.00026875	0.000656336	0.5302
MGP_C57BL6NJ_G0000094_Ighv6-4	Ighv6-4	0.649552	0.71866	-0.0455327	0.889912	0.972756	0.015979	0.315017	0.468575	0.124547	0.00026875	0.000656336	0.5302
MGP_C57BL6NJ_G0000095_Ighv6-5	Ighv6-5	0.649552	0.71866	-0.0455327	0.889912	0.972756	0.015979	0.315017	0.468575	0.124547	0.00026875	0.000656336	0.5302
MGP_C57BL6NJ_G0000096_Ighv6-6	Ighv6-6	0.591239	0.71866	0.0865475	0.576239	0.972756	0.104032	0.708817	0.808621	-0.0735731	0.102434	0.148922	0.33208
MGP_C57BL6NJ_G0000097_Ighv6-7	Ighv6-7	0.649552	0.71866	-0.0455327	0.889912	0.972756	0.015979	0.315017	0.468575	0.124547	0.00026875	0.000656336	0.5302
MGP_C57BL6NJ_G0000098_Ighv8-2	Ighv8-2	0.649552	0.71866	-0.0455327	0.889912	0.972756	0.015979	0.315017	0.468575	0.124547	0.00026875	0.000656336	0.5302
MGP_C57BL6NJ_G0000099_Ighv1-5	Ighv1-5	0.226078	0.511127	-0.177613	0.533719	0.972756	0.104032	0.0785519	0.385859	0.322668	0.00628927	0.0121776	0.5302
MGP_C57BL6NJ_G0000100_Ighv10-1	Ighv10-1	0.649552	0.71866	-0.0455327	0.889912	0.972756	0.015979	0.315017	0.468575	0.124547	0.00026875	0.000656336	0.5302
MGP_C57BL6NJ_G0000101_Ighv10-3	Ighv10-3	0.649552	0.71866	-0.0455327	0.889912	0.972756	0.015979	0.315017	0.468575	0.124547	0.00026875	0.000656336	0.5302
MGP_C57BL6NJ_G0000102_Ighv1-4	Ighv1-4	0.649552	0.71866	-0.0455327	0.889912	0.972756	0.015979	0.315017	0.468575	0.124547	0.00026875	0.000656336	0.5302
MGP_C57BL6NJ_G0000103_Ighv1-7	Ighv1-7	0.649552	0.71866	-0.0455327	0.889912	0.972756	0.015979	0.315017	0.468575	0.124547	0.00026875	0.000656336	0.5302
MGP_C57BL6NJ_G0000104_Ighv15-2	Ighv15-2	0.649552	0.71866	-0.0455327	0.889912	0.972756	0.015979	0.315017	0.468575	0.124547	0.00026875	0.000656336	0.5302
MGP_C57BL6NJ_G0000105_Ighv1-9	Ighv1-9	0.649552	0.71866	-0.0455327	0.889912	0.972756	0.015979	0.315017	0.468575	0.124547	0.00026875	0.000656336	0.5302
MGP_C57BL6NJ_G0000106_Ighv1-11	Ighv1-11	0.649552	0.71866	-0.0455327	0.889912	0.972756	0.015979	0.315017	0.468575	0.124547	0.00026875	0.000656336	0.5302
MGP_C57BL6NJ_G0000107_Ighv1-12	Ighv1-12	0.649552	0.71866	-0.0455327	0.889912	0.972756	0.015979	0.315017	0.468575	0.124547	0.00026875	0.000656336	0.5302
MGP_C57BL6NJ_G0000108_Ighv1-24	Ighv1-24	0.649552	0.71866	-0.0455327	0.889912	0.972756	0.015979	0.315017	0.468575	0.124547	0.00026875	0.000656336	0.5302
MGP_C57BL6NJ_G0000109_Ighv1-39	Ighv1-39	0.649552	0.71866	-0.0455327	0.889912	0.972756	0.015979	0.315017	0.468575	0.124547	0.00026875	0.000656336	0.5302
MGP_C57BL6NJ_G0000110_Ighv1-42	Ighv1-42	0.649552	0.71866	-0.0455327	0.889912	0.972756	0.015979	0.315017	0.468575	0.124547	0.00026875	0.000656336	0.5302
MGP_C57BL6NJ_G0000111_Ighv1-43	Ighv1-43	0.649552	0.71866	-0.0455327	0.889912	0.972756	0.015979	0.315017	0.468575	0.124547	0.00026875	0.000656336	0.5302
MGP_C57BL6NJ_G0000112_Ighv1-47	Ighv1-47	0.649552	0.71866	-0.0455327	0.889912	0.972756	0.015979	0.315017	0.468575	0.124547	0.00026875	0.000656336	0.5302
MGP_C57BL6NJ_G0000113_Ighv8-4	Ighv8-4	0.649552	0.71866	-0.0455327	0.889912	0.972756	0.015979	0.315017	0.468575	0.124547	0.00026875	0.000656336	0.5302
MGP_C57BL6NJ_G0000114_Ighv1-49	Ighv1-49	0.649552	0.71866	-0.0455327	0.889912	0.972756	0.015979	0.315017	0.468575	0.124547	0.00026875	0.000656336	0.5302
MGP_C57BL6NJ_G0000115_Ighv8-5	Ighv8-5	0.649552	0.71866	-0.0455327	0.889912	0.972756	0.015979	0.315017	0.468575	0.124547	0.00026875	0.000656336	0.5302
MGP_C57BL6NJ_G0000116	NA	0.649552	0.71866	-0.0455327	0.889912	0.972756	0.015979	0.315017	0.468575	0.124547	0.00026875	0.000656336	0.5302
MGP_C57BL6NJ_G0000117_Ighv1-54	Ighv1-54	0.649552	0.71866	-0.0455327	0.889912	0.972756	0.015979	0.315017	0.468575	0.124547	0.00026875	0.000656336	0.5302
MGP_C57BL6NJ_G0000118	NA	0.649552	0.71866	-0.0455327	0.889912	0.972756	0.015979	0.315017	0.468575	0.124547	0.00026875	0.000656336	0.5302
MGP_C57BL6NJ_G0000119_Ighv1-56	Ighv1-56	0.649552	0.71866	-0.0455327	0.889912	0.972756	0.015979	0.315017	0.468575	0.124547	0.00026875	0.000656336	0.5302
MGP_C57BL6NJ_G0000120_Ighv8-8	Ighv8-8	0.649552	0.71866	-0.0455327	0.889912	0.972756	0.015979	0.315017	0.468575	0.124547	0.00026875	0.000656336	0.5302
MGP_C57BL6NJ_G0000121	NA	0.826078	0.862928	-0.0455327	0.425468	0.972756	0.192086	0.212115	0.468575	0.322668	0.00853903	0.0160689	0.72832
MGP_C57BL6NJ_G0000122_Ighv1-59	Ighv1-59	0.649552	0.71866	-0.0455327	0.889912	0.972756	0.015979	0.315017	0.468575	0.124547	0.00026875	0.000656336	0.5302
MGP_C57BL6NJ_G0000123	NA	0.649552	0.71866	-0.0455327	0.889912	0.972756	0.015979	0.315017	0.468575	0.124547	0.00026875	0.000656336	0.5302
MGP_C57BL6NJ_G0000124	NA	0.649552	0.71866	-0.0455327	0.889912	0.972756	0.015979	0.315017	0.468575	0.124547	0.00026875	0.000656336	0.5302
MGP_C57BL6NJ_G0000125_Ighv1-64	Ighv1-64	0.649552	0.71866	-0.0455327	0.889912	0.972756	0.015979	0.315017	0.468575	0.124547	0.00026875	0.000656336	0.5302
MGP_C57BL6NJ_G0000126	NA	0.649552	0.71866	-0.0455327	0.889912	0.972756	0.015979	0.315017	0.468575	0.124547	0.00026875	0.000656336	0.5302
MGP_C57BL6NJ_G0000127_Ighv1-62-3	Ighv1-62-3	0.649552	0.71866	-0.0455327	0.889912	0.972756	0.015979	0.315017	0.468575	0.124547	0.00026875	0.000656336	0.5302
MGP_C57BL6NJ_G0000128_Ighv8-11	Ighv8-11	0.649552	0.71866	-0.0455327	0.889912	0.972756	0.015979	0.315017	0.468575	0.124547	0.00026875	0.000656336	0.5302
MGP_C57BL6NJ_G0000129_Ighv1-67	Ighv1-67	0.649552	0.71866	-0.0455327	0.889912	0.972756	0.015979	0.315017	0.468575	0.124547	0.00026875	0.000656336	0.5302
MGP_C57BL6NJ_G0000130_Ighv8-12	Ighv8-12	0.226078	0.511127	-0.177613	0.533719	0.972756	0.104032	0.0785519	0.385859	0.322668	0.00628927	0.0121776	0.5302
MGP_C57BL6NJ_G0000131_Ighv1-71	Ighv1-71	0.649552	0.71866	-0.0455327	0.889912	0.972756	0.015979	0.315017	0.468575	0.124547	0.00026875	0.000656336	0.5302
MGP_C57BL6NJ_G0000132	NA	0.649552	0.71866	-0.0455327	0.889912	0.972756	0.015979	0.315017	0.468575	0.124547	0.00026875	0.000656336	0.5302
MGP_C57BL6NJ_G0000133_Ighv1-74	Ighv1-74	0.649552	0.71866	-0.0455327	0.889912	0.972756	0.015979	0.315017	0.468575	0.124547	0.00026875	0.000656336	0.5302
MGP_C57BL6NJ_G0000134_Ighv1-76	Ighv1-76	0.649552	0.71866	-0.0455327	0.889912	0.972756	0.015979	0.315017	0.468575	0.124547	0.00026875	0.000656336	0.5302
MGP_C57BL6NJ_G0000135	NA	0.649552	0.71866	-0.0455327	0.889912	0.972756	0.015979	0.315017	0.468575	0.124547	0.00026875	0.000656336	0.5302
MGP_C57BL6NJ_G0000136_Ighv1-77	Ighv1-77	0.649552	0.71866	-0.0455327	0.889912	0.972756	0.015979	0.315017	0.468575	0.124547	0.00026875	0.000656336	0.5302
MGP_C57BL6NJ_G0000137	NA	0.649552	0.71866	-0.0455327	0.889912	0.972756	0.015979	0.315017	0.468575	0.124547	0.00026875	0.000656336	0.5302
MGP_C57BL6NJ_G0000138_Ighv1-78	Ighv1-78	0.397319	0.71866	0.188414	0.502122	0.972756	0.171943	0.406198	0.564886	-0.226372	0.50932	0.584435	0.179281
MGP_C57BL6NJ_G0000139_Ighv1-80	Ighv1-80	0.649552	0.71866	-0.0455327	0.889912	0.972756	0.015979	0.315017	0.468575	0.124547	0.00026875	0.000656336	0.5302
MGP_C57BL6NJ_G0000140_Ighv1-81	Ighv1-81	0.649552	0.71866	-0.0455327	0.889912	0.972756	0.015979	0.315017	0.468575	0.124547	0.00026875	0.000656336	0.5302
MGP_C57BL6NJ_G0000141_Iglv3	Iglv3	0.266081	0.578578	-0.239027	0.554755	0.972756	0.144975	0.631859	0.758286	0.124547	0.00433369	0.00868661	0.820441
MGP_C57BL6NJ_G0000142_Iglv2	Iglv2	0.649552	0.71866	-0.0455327	0.889912	0.972756	0.015979	0.315017	0.468575	0.124547	0.00026875	0.000656336	0.5302
MGP_C57BL6NJ_G0000143	NA	0.649552	0.71866	-0.0455327	0.889912	0.972756	0.015979	0.315017	0.468575	0.124547	0.00026875	0.000656336	0.5302
MGP_C57BL6NJ_G0000144_Igkv17-121	Igkv17-121	0.649552	0.71866	-0.0455327	0.889912	0.972756	0.015979	0.315017	0.468575	0.124547	0.00026875	0.000656336	0.5302
MGP_C57BL6NJ_G0000145_Igkv6-20	Igkv6-20	0.649552	0.71866	-0.0455327	0.889912	0.972756	0.015979	0.315017	0.468575	0.124547	0.00026875	0.000656336	0.5302
MGP_C57BL6NJ_G0000146_Igkv2-137	Igkv2-137	0.649552	0.71866	-0.0455327	0.889912	0.972756	0.015979	0.315017	0.468575	0.124547	0.00026875	0.000656336	0.5302
MGP_C57BL6NJ_G0000147_Igkv1-135	Igkv1-135	0.350942	0.698807	-0.177613	0.633408	0.972756	0.104032	0.750105	0.831207	-0.0735731	0.160182	0.217937	0.33208
MGP_C57BL6NJ_G0000148	NA	0.831138	0.866343	-0.0455327	0.439081	0.972756	0.192086	0.22544	0.468575	0.322668	0.0103575	0.0191929	0.72832
MGP_C57BL6NJ_G0000149_Igkv1-132	Igkv1-132	0.649552	0.71866	-0.0455327	0.889912	0.972756	0.015979	0.315017	0.468575	0.124547	0.00026875	0.000656336	0.5302
MGP_C57BL6NJ_G0000150_Igkv1-131	Igkv1-131	0.649552	0.71866	-0.0455327	0.889912	0.972756	0.015979	0.315017	0.468575	0.124547	0.00026875	0.000656336	0.5302
MGP_C57BL6NJ_G0000151_Igkv14-130	Igkv14-130	0.649552	0.71866	-0.0455327	0.889912	0.972756	0.015979	0.315017	0.468575	0.124547	0.00026875	0.000656336	0.5302
MGP_C57BL6NJ_G0000152_Igkv9-129	Igkv9-129	0.649552	0.71866	-0.0455327	0.889912	0.972756	0.015979	0.315017	0.468575	0.124547	0.00026875	0.000656336	0.5302
MGP_C57BL6NJ_G0000153_Igkv14-126	Igkv14-126	0.649552	0.71866	-0.0455327	0.889912	0.972756	0.015979	0.315017	0.468575	0.124547	0.00026875	0.000656336	0.5302
MGP_C57BL6NJ_G0000154_Igkv11-125	Igkv11-125	0.649552	0.71866	-0.0455327	0.889912	0.972756	0.015979	0.315017	0.468575	0.124547	0.00026875	0.000656336	0.5302
MGP_C57BL6NJ_G0000155_Igkv9-124	Igkv9-124	0.649552	0.71866	-0.0455327	0.889912	0.972756	0.015979	0.315017	0.468575	0.124547	0.00026875	0.000656336	0.5302
MGP_C57BL6NJ_G0000156_Igkv9-123	Igkv9-123	0.649552	0.71866	-0.0455327	0.889912	0.972756	0.015979	0.315017	0.468575	0.124547	0.00026875	0.000656336	0.5302
MGP_C57BL6NJ_G0000157_Igkv1-122	Igkv1-122	0.649552	0.71866	-0.0455327	0.889912	0.972756	0.015979	0.315017	0.468575	0.124547	0.00026875	0.000656336	0.5302
MGP_C57BL6NJ_G0000158_Igkv9-120	Igkv9-120	0.232776	0.521216	-0.177613	0.539731	0.972756	0.104032	0.0827432	0.395753	0.322668	0.00696752	0.0133544	0.5302
MGP_C57BL6NJ_G0000159_Igkv2-112	Igkv2-112	0.649552	0.71866	-0.0455327	0.889912	0.972756	0.015979	0.315017	0.468575	0.124547	0.00026875	0.000656336	0.5302
MGP_C57BL6NJ_G0000160_Igkv14-111	Igkv14-111	0.649552	0.71866	-0.0455327	0.889912	0.972756	0.015979	0.315017	0.468575	0.124547	0.00026875	0.000656336	0.5302
MGP_C57BL6NJ_G0000161_Igkv1-117	Igkv1-117	0.31722	0.650989	-0.309693	0.963909	0.989058	0.015979	0.739832	0.825164	0.124547	0.721021	0.772708	0.133959
MGP_C57BL6NJ_G0000162_Igkv1-110	Igkv1-110	0.181823	0.435276	-0.371107	0.704678	0.972756	-0.119185	0.619791	0.749098	-0.165694	0.197449	0.260818	0.438079
MGP_C57BL6NJ_G0000163_Igkv2-109	Igkv2-109	0.649552	0.71866	-0.0455327	0.889912	0.972756	0.015979	0.315017	0.468575	0.124547	0.00026875	0.000656336	0.5302
MGP_C57BL6NJ_G0000164_Igkv16-104	Igkv16-104	0.267187	0.580523	0.218628	0.395533	0.972756	0.192086	0.757165	0.835698	-0.0735731	0.0349054	0.0574861	0.5302
MGP_C57BL6NJ_G0000165_Igkv15-103	Igkv15-103	0.186937	0.443513	-0.177613	0.113698	0.972756	-0.248181	0.0560189	0.31759	0.322668	0.00325588	0.00667799	0.5302
MGP_C57BL6NJ_G0000166_Igkv20-101-2	Igkv20-101-2	0.649552	0.71866	-0.0455327	0.889912	0.972756	0.015979	0.315017	0.468575	0.124547	0.00026875	0.000656336	0.5302
MGP_C57BL6NJ_G0000167_Igkv14-100	Igkv14-100	0.10553	0.281676	-0.309693	0.373689	0.972756	0.192086	0.164838	0.468575	0.322668	0.00388831	0.00786949	0.72832
MGP_C57BL6NJ_G0000168_Igkv1-99	Igkv1-99	0.649552	0.71866	-0.0455327	0.889912	0.972756	0.015979	0.315017	0.468575	0.124547	0.00026875	0.000656336	0.5302
MGP_C57BL6NJ_G0000169_Igkv12-98	Igkv12-98	0.52882	0.71866	0.0865475	0.51224	0.972756	0.104032	0.661201	0.775999	-0.0735731	0.0580284	0.089887	0.33208
MGP_C57BL6NJ_G0000170_Igkv10-96	Igkv10-96	0.644888	0.71866	-0.116199	0.27589	0.972756	0.321082	0.457198	0.617222	0.230547	0.439294	0.516173	0.239959
MGP_C57BL6NJ_G0000171_Igkv10-94	Igkv10-94	0.649552	0.71866	-0.0455327	0.889912	0.972756	0.015979	0.315017	0.468575	0.124547	0.00026875	0.000656336	0.5302
MGP_C57BL6NJ_G0000172_Igkv19-93	Igkv19-93	0.224075	0.511127	-0.239027	0.517583	0.972756	0.144975	0.0904931	0.417021	0.414788	0.0340497	0.0562096	0.5302
MGP_C57BL6NJ_G0000173_Igkv4-92	Igkv4-92	0.649552	0.71866	-0.0455327	0.889912	0.972756	0.015979	0.315017	0.468575	0.124547	0.00026875	0.000656336	0.5302
MGP_C57BL6NJ_G0000174_Igkv4-91	Igkv4-91	0.649552	0.71866	-0.0455327	0.889912	0.972756	0.015979	0.315017	0.468575	0.124547	0.00026875	0.000656336	0.5302
MGP_C57BL6NJ_G0000175_Igkv4-90	Igkv4-90	0.350942	0.698807	-0.177613	0.633408	0.972756	0.104032	0.750105	0.831207	-0.0735731	0.160182	0.217937	0.33208
MGP_C57BL6NJ_G0000176_Igkv12-89	Igkv12-89	0.649552	0.71866	-0.0455327	0.889912	0.972756	0.015979	0.315017	0.468575	0.124547	0.00026875	0.000656336	0.5302
MGP_C57BL6NJ_G0000177_Igkv1-88	Igkv1-88	0.591239	0.71866	0.0865475	0.576239	0.972756	0.104032	0.708817	0.808621	-0.0735731	0.102434	0.148922	0.33208
MGP_C57BL6NJ_G0000178_Gm42543	Gm42543	0.649552	0.71866	-0.0455327	0.889912	0.972756	0.015979	0.315017	0.468575	0.124547	0.00026875	0.000656336	0.5302
MGP_C57BL6NJ_G0000179_Igkv4-86	Igkv4-86	0.649552	0.71866	-0.0455327	0.889912	0.972756	0.015979	0.315017	0.468575	0.124547	0.00026875	0.000656336	0.5302
MGP_C57BL6NJ_G0000180_Igkv4-81	Igkv4-81	0.649552	0.71866	-0.0455327	0.889912	0.972756	0.015979	0.315017	0.468575	0.124547	0.00026875	0.000656336	0.5302
MGP_C57BL6NJ_G0000181_Igkv4-80	Igkv4-80	0.649552	0.71866	-0.0455327	0.889912	0.972756	0.015979	0.315017	0.468575	0.124547	0.00026875	0.000656336	0.5302
MGP_C57BL6NJ_G0000182_Igkv4-78	Igkv4-78	0.649552	0.71866	-0.0455327	0.889912	0.972756	0.015979	0.315017	0.468575	0.124547	0.00026875	0.000656336	0.5302
MGP_C57BL6NJ_G0000183_Igkv4-79	Igkv4-79	0.649552	0.71866	-0.0455327	0.889912	0.972756	0.015979	0.315017	0.468575	0.124547	0.00026875	0.000656336	0.5302
MGP_C57BL6NJ_G0000184_Igkv4-63	Igkv4-63	0.649552	0.71866	-0.0455327	0.889912	0.972756	0.015979	0.315017	0.468575	0.124547	0.00026875	0.000656336	0.5302
MGP_C57BL6NJ_G0000185_Igkv4-57	Igkv4-57	0.649552	0.71866	-0.0455327	0.889912	0.972756	0.015979	0.315017	0.468575	0.124547	0.00026875	0.000656336	0.5302
MGP_C57BL6NJ_G0000186_Igkv4-51	Igkv4-51	0.649552	0.71866	-0.0455327	0.889912	0.972756	0.015979	0.315017	0.468575	0.124547	0.00026875	0.000656336	0.5302
MGP_C57BL6NJ_G0000187_Igkv4-58	Igkv4-58	0.609639	0.71866	0.0865475	0.59516	0.972756	0.104032	0.129704	0.468575	0.322668	0.0171027	0.030353	0.5302
MGP_C57BL6NJ_G0000188_Igkv4-53	Igkv4-53	0.649552	0.71866	-0.0455327	0.889912	0.972756	0.015979	0.315017	0.468575	0.124547	0.00026875	0.000656336	0.5302
MGP_C57BL6NJ_G0000189_Igkv4-57-1	Igkv4-57-1	0.276171	0.592773	-0.177613	0.576562	0.972756	0.104032	0.528933	0.677816	0.124547	0.00122142	0.00268806	0.72832
MGP_C57BL6NJ_G0000190_Igkv4-50	Igkv4-50	0.649552	0.71866	-0.0455327	0.889912	0.972756	0.015979	0.315017	0.468575	0.124547	0.00026875	0.000656336	0.5302
MGP_C57BL6NJ_G0000191_Igkv5-48	Igkv5-48	0.662129	0.72957	0.0865475	0.283572	0.972756	-0.248181	0.191771	0.468575	0.322668	0.0379489	0.0617805	0.5302
MGP_C57BL6NJ_G0000192_Igkv12-46	Igkv12-46	0.649552	0.71866	-0.0455327	0.889912	0.972756	0.015979	0.315017	0.468575	0.124547	0.00026875	0.000656336	0.5302
MGP_C57BL6NJ_G0000193_Igkv12-44	Igkv12-44	0.350942	0.698807	-0.177613	0.633408	0.972756	0.104032	0.750105	0.831207	-0.0735731	0.160182	0.217937	0.33208
MGP_C57BL6NJ_G0000194_Igkv5-43	Igkv5-43	0.649552	0.71866	-0.0455327	0.889912	0.972756	0.015979	0.315017	0.468575	0.124547	0.00026875	0.000656336	0.5302
MGP_C57BL6NJ_G0000195	NA	0.620744	0.71866	0.0865475	0.60659	0.972756	0.104032	0.141404	0.468575	0.322668	0.0203717	0.0354602	0.5302
MGP_C57BL6NJ_G0000196_Igkv12-41	Igkv12-41	0.350942	0.698807	-0.177613	0.633408	0.972756	0.104032	0.750105	0.831207	-0.0735731	0.160182	0.217937	0.33208
MGP_C57BL6NJ_G0000197_Igkv5-39	Igkv5-39	0.289866	0.612475	-0.177613	0.203079	0.972756	-0.248181	0.717052	0.811721	-0.0735731	0.112367	0.160748	0.33208
MGP_C57BL6NJ_G0000198_Igkv12-38	Igkv12-38	0.649552	0.71866	-0.0455327	0.889912	0.972756	0.015979	0.315017	0.468575	0.124547	0.00026875	0.000656336	0.5302
MGP_C57BL6NJ_G0000199_Igkv5-37	Igkv5-37	0.649552	0.71866	-0.0455327	0.889912	0.972756	0.015979	0.315017	0.468575	0.124547	0.00026875	0.000656336	0.5302
MGP_C57BL6NJ_G0000200_Igkv18-36	Igkv18-36	0.649552	0.71866	-0.0455327	0.889912	0.972756	0.015979	0.315017	0.468575	0.124547	0.00026875	0.000656336	0.5302
MGP_C57BL6NJ_G0000201_Igkv1-35	Igkv1-35	0.649552	0.71866	-0.0455327	0.889912	0.972756	0.015979	0.315017	0.468575	0.124547	0.00026875	0.000656336	0.5302
MGP_C57BL6NJ_G0000202_Igkv8-34	Igkv8-34	0.649552	0.71866	-0.0455327	0.889912	0.972756	0.015979	0.315017	0.468575	0.124547	0.00026875	0.000656336	0.5302
MGP_C57BL6NJ_G0000203_Igkv7-33	Igkv7-33	0.649552	0.71866	-0.0455327	0.889912	0.972756	0.015979	0.315017	0.468575	0.124547	0.00026875	0.000656336	0.5302
MGP_C57BL6NJ_G0000204_Igkv6-32	Igkv6-32	0.649552	0.71866	-0.0455327	0.889912	0.972756	0.015979	0.315017	0.468575	0.124547	0.00026875	0.000656336	0.5302
MGP_C57BL6NJ_G0000205_Igkv8-30	Igkv8-30	0.632322	0.71866	-0.137161	0.246469	0.972756	0.388993	0.457352	0.617348	0.261989	0.609751	0.677213	0.179281
MGP_C57BL6NJ_G0000206_Igkv8-28	Igkv8-28	0.649552	0.71866	-0.0455327	0.889912	0.972756	0.015979	0.315017	0.468575	0.124547	0.00026875	0.000656336	0.5302
MGP_C57BL6NJ_G0000207_Igkv8-27	Igkv8-27	0.824978	0.862305	-0.0455327	0.422541	0.972756	0.192086	0.622207	0.750683	0.124547	0.00129326	0.0028369	0.926441
MGP_C57BL6NJ_G0000208_Igkv6-25	Igkv6-25	0.649552	0.71866	-0.0455327	0.889912	0.972756	0.015979	0.315017	0.468575	0.124547	0.00026875	0.000656336	0.5302
MGP_C57BL6NJ_G0000209_Igkv6-17	Igkv6-17	0.555044	0.71866	0.0865475	0.53909	0.972756	0.104032	0.488702	0.646396	0.124547	0.000499585	0.00117611	0.72832
MGP_C57BL6NJ_G0000210_Igkv8-24	Igkv8-24	0.649552	0.71866	-0.0455327	0.889912	0.972756	0.015979	0.315017	0.468575	0.124547	0.00026875	0.000656336	0.5302
MGP_C57BL6NJ_G0000211_Igkv8-19	Igkv8-19	0.649552	0.71866	-0.0455327	0.889912	0.972756	0.015979	0.315017	0.468575	0.124547	0.00026875	0.000656336	0.5302
MGP_C57BL6NJ_G0000212_Igkv8-16	Igkv8-16	0.649552	0.71866	-0.0455327	0.889912	0.972756	0.015979	0.315017	0.468575	0.124547	0.00026875	0.000656336	0.5302
MGP_C57BL6NJ_G0000213	NA	0.649552	0.71866	-0.0455327	0.889912	0.972756	0.015979	0.315017	0.468575	0.124547	0.00026875	0.000656336	0.5302
MGP_C57BL6NJ_G0000214_Igkv6-15	Igkv6-15	0.266081	0.578578	-0.239027	0.554755	0.972756	0.144975	0.631859	0.758286	0.124547	0.00433369	0.00868661	0.820441
MGP_C57BL6NJ_G0000215	NA	0.816231	0.855818	-0.0455327	0.399689	0.972756	0.192086	0.604697	0.737119	0.124547	0.175869	0.235999	0.33208
MGP_C57BL6NJ_G0000216_Igkv6-14	Igkv6-14	0.649552	0.71866	-0.0455327	0.889912	0.972756	0.015979	0.315017	0.468575	0.124547	0.00026875	0.000656336	0.5302
MGP_C57BL6NJ_G0000217_Igkv6-13	Igkv6-13	0.649552	0.71866	-0.0455327	0.889912	0.972756	0.015979	0.315017	0.468575	0.124547	0.00026875	0.000656336	0.5302
MGP_C57BL6NJ_G0000218_Igkv3-12	Igkv3-12	0.649552	0.71866	-0.0455327	0.889912	0.972756	0.015979	0.315017	0.468575	0.124547	0.00026875	0.000656336	0.5302
MGP_C57BL6NJ_G0000219_Igkv3-9	Igkv3-9	0.649552	0.71866	-0.0455327	0.889912	0.972756	0.015979	0.315017	0.468575	0.124547	0.00026875	0.000656336	0.5302
MGP_C57BL6NJ_G0000220	NA	0.649552	0.71866	-0.0455327	0.889912	0.972756	0.015979	0.315017	0.468575	0.124547	0.00026875	0.000656336	0.5302
MGP_C57BL6NJ_G0000221_Igkv3-7	Igkv3-7	0.649552	0.71866	-0.0455327	0.889912	0.972756	0.015979	0.315017	0.468575	0.124547	0.00026875	0.000656336	0.5302
MGP_C57BL6NJ_G0000222	NA	0.649552	0.71866	-0.0455327	0.889912	0.972756	0.015979	0.315017	0.468575	0.124547	0.00026875	0.000656336	0.5302
MGP_C57BL6NJ_G0000223_Igkv3-4	Igkv3-4	0.649552	0.71866	-0.0455327	0.889912	0.972756	0.015979	0.315017	0.468575	0.124547	0.00026875	0.000656336	0.5302
MGP_C57BL6NJ_G0000224_Igkv3-3	Igkv3-3	0.649552	0.71866	-0.0455327	0.889912	0.972756	0.015979	0.315017	0.468575	0.124547	0.00026875	0.000656336	0.5302
MGP_C57BL6NJ_G0000225_Igkv3-2	Igkv3-2	0.292493	0.615745	-0.177613	0.589597	0.972756	0.104032	0.543014	0.690029	0.124547	0.00165292	0.00357	0.72832
MGP_C57BL6NJ_G0000226_Igkv3-1	Igkv3-1	0.649552	0.71866	-0.0455327	0.889912	0.972756	0.015979	0.315017	0.468575	0.124547	0.00026875	0.000656336	0.5302
MGP_C57BL6NJ_G0000245	NA	0.649552	0.71866	-0.0455327	0.889912	0.972756	0.015979	0.315017	0.468575	0.124547	0.00026875	0.000656336	0.5302
MGP_C57BL6NJ_G0000246	NA	0.649552	0.71866	-0.0455327	0.889912	0.972756	0.015979	0.315017	0.468575	0.124547	0.00026875	0.000656336	0.5302
MGP_C57BL6NJ_G0000247	NA	0.649552	0.71866	-0.0455327	0.889912	0.972756	0.015979	0.315017	0.468575	0.124547	0.00026875	0.000656336	0.5302
MGP_C57BL6NJ_G0000248	NA	0.649552	0.71866	-0.0455327	0.889912	0.972756	0.015979	0.315017	0.468575	0.124547	0.00026875	0.000656336	0.5302
MGP_C57BL6NJ_G0000249	NA	0.649552	0.71866	-0.0455327	0.889912	0.972756	0.015979	0.315017	0.468575	0.124547	0.00026875	0.000656336	0.5302
MGP_C57BL6NJ_G0000250	NA	0.649552	0.71866	-0.0455327	0.889912	0.972756	0.015979	0.315017	0.468575	0.124547	0.00026875	0.000656336	0.5302
MGP_C57BL6NJ_G0000251	NA	0.649552	0.71866	-0.0455327	0.889912	0.972756	0.015979	0.315017	0.468575	0.124547	0.00026875	0.000656336	0.5302
MGP_C57BL6NJ_G0000252	NA	0.649552	0.71866	-0.0455327	0.889912	0.972756	0.015979	0.315017	0.468575	0.124547	0.00026875	0.000656336	0.5302
MGP_C57BL6NJ_G0000253	NA	0.649552	0.71866	-0.0455327	0.889912	0.972756	0.015979	0.315017	0.468575	0.124547	0.00026875	0.000656336	0.5302
MGP_C57BL6NJ_G0000254	NA	0.649552	0.71866	-0.0455327	0.889912	0.972756	0.015979	0.315017	0.468575	0.124547	0.00026875	0.000656336	0.5302
MGP_C57BL6NJ_G0000255	NA	0.649552	0.71866	-0.0455327	0.889912	0.972756	0.015979	0.315017	0.468575	0.124547	0.00026875	0.000656336	0.5302
MGP_C57BL6NJ_G0000256	NA	0.649552	0.71866	-0.0455327	0.889912	0.972756	0.015979	0.315017	0.468575	0.124547	0.00026875	0.000656336	0.5302
MGP_C57BL6NJ_G0000257	NA	0.649552	0.71866	-0.0455327	0.889912	0.972756	0.015979	0.315017	0.468575	0.124547	0.00026875	0.000656336	0.5302
MGP_C57BL6NJ_G0000258	NA	0.649552	0.71866	-0.0455327	0.889912	0.972756	0.015979	0.315017	0.468575	0.124547	0.00026875	0.000656336	0.5302
MGP_C57BL6NJ_G0000259	NA	0.649552	0.71866	-0.0455327	0.889912	0.972756	0.015979	0.315017	0.468575	0.124547	0.00026875	0.000656336	0.5302
MGP_C57BL6NJ_G0000260	NA	0.649552	0.71866	-0.0455327	0.889912	0.972756	0.015979	0.315017	0.468575	0.124547	0.00026875	0.000656336	0.5302
MGP_C57BL6NJ_G0000261	NA	0.649552	0.71866	-0.0455327	0.889912	0.972756	0.015979	0.315017	0.468575	0.124547	0.00026875	0.000656336	0.5302
MGP_C57BL6NJ_G0000262	NA	0.649552	0.71866	-0.0455327	0.889912	0.972756	0.015979	0.315017	0.468575	0.124547	0.00026875	0.000656336	0.5302
MGP_C57BL6NJ_G0000263	NA	0.649552	0.71866	-0.0455327	0.889912	0.972756	0.015979	0.315017	0.468575	0.124547	0.00026875	0.000656336	0.5302
MGP_C57BL6NJ_G0000264	NA	0.649552	0.71866	-0.0455327	0.889912	0.972756	0.015979	0.315017	0.468575	0.124547	0.00026875	0.000656336	0.5302
MGP_C57BL6NJ_G0000265	NA	0.649552	0.71866	-0.0455327	0.889912	0.972756	0.015979	0.315017	0.468575	0.124547	0.00026875	0.000656336	0.5302
MGP_C57BL6NJ_G0000266	NA	0.649552	0.71866	-0.0455327	0.889912	0.972756	0.015979	0.315017	0.468575	0.124547	0.00026875	0.000656336	0.5302
MGP_C57BL6NJ_G0000267	NA	0.649552	0.71866	-0.0455327	0.889912	0.972756	0.015979	0.315017	0.468575	0.124547	0.00026875	0.000656336	0.5302
MGP_C57BL6NJ_G0000268	NA	0.649552	0.71866	-0.0455327	0.889912	0.972756	0.015979	0.315017	0.468575	0.124547	0.00026875	0.000656336	0.5302
MGP_C57BL6NJ_G0000269	NA	0.649552	0.71866	-0.0455327	0.889912	0.972756	0.015979	0.315017	0.468575	0.124547	0.00026875	0.000656336	0.5302
MGP_C57BL6NJ_G0000270	NA	0.649552	0.71866	-0.0455327	0.889912	0.972756	0.015979	0.315017	0.468575	0.124547	0.00026875	0.000656336	0.5302
MGP_C57BL6NJ_G0000271	NA	0.649552	0.71866	-0.0455327	0.889912	0.972756	0.015979	0.315017	0.468575	0.124547	0.00026875	0.000656336	0.5302
MGP_C57BL6NJ_G0000272	NA	0.649552	0.71866	-0.0455327	0.889912	0.972756	0.015979	0.315017	0.468575	0.124547	0.00026875	0.000656336	0.5302
MGP_C57BL6NJ_G0000273	NA	0.649552	0.71866	-0.0455327	0.889912	0.972756	0.015979	0.315017	0.468575	0.124547	0.00026875	0.000656336	0.5302
MGP_C57BL6NJ_G0000274	NA	0.649552	0.71866	-0.0455327	0.889912	0.972756	0.015979	0.315017	0.468575	0.124547	0.00026875	0.000656336	0.5302
MGP_C57BL6NJ_G0000275	NA	0.649552	0.71866	-0.0455327	0.889912	0.972756	0.015979	0.315017	0.468575	0.124547	0.00026875	0.000656336	0.5302
MGP_C57BL6NJ_G0000276	NA	0.649552	0.71866	-0.0455327	0.889912	0.972756	0.015979	0.315017	0.468575	0.124547	0.00026875	0.000656336	0.5302
MGP_C57BL6NJ_G0000277	NA	0.649552	0.71866	-0.0455327	0.889912	0.972756	0.015979	0.315017	0.468575	0.124547	0.00026875	0.000656336	0.5302
MGP_C57BL6NJ_G0000278	NA	0.649552	0.71866	-0.0455327	0.889912	0.972756	0.015979	0.315017	0.468575	0.124547	0.00026875	0.000656336	0.5302
MGP_C57BL6NJ_G0000279	NA	0.649552	0.71866	-0.0455327	0.889912	0.972756	0.015979	0.315017	0.468575	0.124547	0.00026875	0.000656336	0.5302
MGP_C57BL6NJ_G0000280	NA	0.649552	0.71866	-0.0455327	0.889912	0.972756	0.015979	0.315017	0.468575	0.124547	0.00026875	0.000656336	0.5302
MGP_C57BL6NJ_G0000281	NA	0.649552	0.71866	-0.0455327	0.889912	0.972756	0.015979	0.315017	0.468575	0.124547	0.00026875	0.000656336	0.5302
MGP_C57BL6NJ_G0000282	NA	0.649552	0.71866	-0.0455327	0.889912	0.972756	0.015979	0.315017	0.468575	0.124547	0.00026875	0.000656336	0.5302
MGP_C57BL6NJ_G0000283	NA	0.649552	0.71866	-0.0455327	0.889912	0.972756	0.015979	0.315017	0.468575	0.124547	0.00026875	0.000656336	0.5302
MGP_C57BL6NJ_G0000284	NA	0.649552	0.71866	-0.0455327	0.889912	0.972756	0.015979	0.315017	0.468575	0.124547	0.00026875	0.000656336	0.5302
MGP_C57BL6NJ_G0000285	NA	0.649552	0.71866	-0.0455327	0.889912	0.972756	0.015979	0.315017	0.468575	0.124547	0.00026875	0.000656336	0.5302
MGP_C57BL6NJ_G0000286	NA	0.649552	0.71866	-0.0455327	0.889912	0.972756	0.015979	0.315017	0.468575	0.124547	0.00026875	0.000656336	0.5302
MGP_C57BL6NJ_G0000287	NA	0.649552	0.71866	-0.0455327	0.889912	0.972756	0.015979	0.315017	0.468575	0.124547	0.00026875	0.000656336	0.5302
MGP_C57BL6NJ_G0000288	NA	0.649552	0.71866	-0.0455327	0.889912	0.972756	0.015979	0.315017	0.468575	0.124547	0.00026875	0.000656336	0.5302
MGP_C57BL6NJ_G0000289	NA	0.649552	0.71866	-0.0455327	0.889912	0.972756	0.015979	0.315017	0.468575	0.124547	0.00026875	0.000656336	0.5302
MGP_C57BL6NJ_G0000290	NA	0.649552	0.71866	-0.0455327	0.889912	0.972756	0.015979	0.315017	0.468575	0.124547	0.00026875	0.000656336	0.5302
MGP_C57BL6NJ_G0000291	NA	0.649552	0.71866	-0.0455327	0.889912	0.972756	0.015979	0.315017	0.468575	0.124547	0.00026875	0.000656336	0.5302
MGP_C57BL6NJ_G0000292	NA	0.649552	0.71866	-0.0455327	0.889912	0.972756	0.015979	0.315017	0.468575	0.124547	0.00026875	0.000656336	0.5302
MGP_C57BL6NJ_G0000293	NA	0.649552	0.71866	-0.0455327	0.889912	0.972756	0.015979	0.315017	0.468575	0.124547	0.00026875	0.000656336	0.5302
MGP_C57BL6NJ_G0000294	NA	0.649552	0.71866	-0.0455327	0.889912	0.972756	0.015979	0.315017	0.468575	0.124547	0.00026875	0.000656336	0.5302
MGP_C57BL6NJ_G0000295	NA	0.649552	0.71866	-0.0455327	0.889912	0.972756	0.015979	0.315017	0.468575	0.124547	0.00026875	0.000656336	0.5302
MGP_C57BL6NJ_G0000296	NA	0.649552	0.71866	-0.0455327	0.889912	0.972756	0.015979	0.315017	0.468575	0.124547	0.00026875	0.000656336	0.5302
MGP_C57BL6NJ_G0000297	NA	0.591239	0.71866	0.0865475	0.576239	0.972756	0.104032	0.708817	0.808621	-0.0735731	0.102434	0.148922	0.33208
MGP_C57BL6NJ_G0000298	NA	0.649552	0.71866	-0.0455327	0.889912	0.972756	0.015979	0.315017	0.468575	0.124547	0.00026875	0.000656336	0.5302
MGP_C57BL6NJ_G0000299	NA	0.649552	0.71866	-0.0455327	0.889912	0.972756	0.015979	0.315017	0.468575	0.124547	0.00026875	0.000656336	0.5302
MGP_C57BL6NJ_G0000300	NA	0.649552	0.71866	-0.0455327	0.889912	0.972756	0.015979	0.315017	0.468575	0.124547	0.00026875	0.000656336	0.5302
MGP_C57BL6NJ_G0000301	NA	0.649552	0.71866	-0.0455327	0.889912	0.972756	0.015979	0.315017	0.468575	0.124547	0.00026875	0.000656336	0.5302
MGP_C57BL6NJ_G0000302	NA	0.649552	0.71866	-0.0455327	0.889912	0.972756	0.015979	0.315017	0.468575	0.124547	0.00026875	0.000656336	0.5302
MGP_C57BL6NJ_G0000303	NA	0.649552	0.71866	-0.0455327	0.889912	0.972756	0.015979	0.315017	0.468575	0.124547	0.00026875	0.000656336	0.5302
MGP_C57BL6NJ_G0000304	NA	0.649552	0.71866	-0.0455327	0.889912	0.972756	0.015979	0.315017	0.468575	0.124547	0.00026875	0.000656336	0.5302
MGP_C57BL6NJ_G0000305	NA	0.649552	0.71866	-0.0455327	0.889912	0.972756	0.015979	0.315017	0.468575	0.124547	0.00026875	0.000656336	0.5302
MGP_C57BL6NJ_G0000306	NA	0.649552	0.71866	-0.0455327	0.889912	0.972756	0.015979	0.315017	0.468575	0.124547	0.00026875	0.000656336	0.5302
MGP_C57BL6NJ_G0000307	NA	0.649552	0.71866	-0.0455327	0.889912	0.972756	0.015979	0.315017	0.468575	0.124547	0.00026875	0.000656336	0.5302
MGP_C57BL6NJ_G0000308	NA	0.649552	0.71866	-0.0455327	0.889912	0.972756	0.015979	0.315017	0.468575	0.124547	0.00026875	0.000656336	0.5302
MGP_C57BL6NJ_G0000309	NA	0.649552	0.71866	-0.0455327	0.889912	0.972756	0.015979	0.315017	0.468575	0.124547	0.00026875	0.000656336	0.5302
MGP_C57BL6NJ_G0000310	NA	0.649552	0.71866	-0.0455327	0.889912	0.972756	0.015979	0.315017	0.468575	0.124547	0.00026875	0.000656336	0.5302
MGP_C57BL6NJ_G0000311	NA	0.649552	0.71866	-0.0455327	0.889912	0.972756	0.015979	0.315017	0.468575	0.124547	0.00026875	0.000656336	0.5302
MGP_C57BL6NJ_G0000312	NA	0.649552	0.71866	-0.0455327	0.889912	0.972756	0.015979	0.315017	0.468575	0.124547	0.00026875	0.000656336	0.5302
MGP_C57BL6NJ_G0000313	NA	0.649552	0.71866	-0.0455327	0.889912	0.972756	0.015979	0.315017	0.468575	0.124547	0.00026875	0.000656336	0.5302
MGP_C57BL6NJ_G0000314	NA	0.649552	0.71866	-0.0455327	0.889912	0.972756	0.015979	0.315017	0.468575	0.124547	0.00026875	0.000656336	0.5302
MGP_C57BL6NJ_G0000315	NA	0.649552	0.71866	-0.0455327	0.889912	0.972756	0.015979	0.315017	0.468575	0.124547	0.00026875	0.000656336	0.5302
MGP_C57BL6NJ_G0000316	NA	0.649552	0.71866	-0.0455327	0.889912	0.972756	0.015979	0.315017	0.468575	0.124547	0.00026875	0.000656336	0.5302
MGP_C57BL6NJ_G0000317	NA	0.649552	0.71866	-0.0455327	0.889912	0.972756	0.015979	0.315017	0.468575	0.124547	0.00026875	0.000656336	0.5302
MGP_C57BL6NJ_G0000318	NA	0.649552	0.71866	-0.0455327	0.889912	0.972756	0.015979	0.315017	0.468575	0.124547	0.00026875	0.000656336	0.5302
MGP_C57BL6NJ_G0000319	NA	0.649552	0.71866	-0.0455327	0.889912	0.972756	0.015979	0.315017	0.468575	0.124547	0.00026875	0.000656336	0.5302
MGP_C57BL6NJ_G0000320	NA	0.649552	0.71866	-0.0455327	0.889912	0.972756	0.015979	0.315017	0.468575	0.124547	0.00026875	0.000656336	0.5302
MGP_C57BL6NJ_G0000321	NA	0.649552	0.71866	-0.0455327	0.889912	0.972756	0.015979	0.315017	0.468575	0.124547	0.00026875	0.000656336	0.5302
MGP_C57BL6NJ_G0000322	NA	0.649552	0.71866	-0.0455327	0.889912	0.972756	0.015979	0.315017	0.468575	0.124547	0.00026875	0.000656336	0.5302
MGP_C57BL6NJ_G0000323	NA	0.649552	0.71866	-0.0455327	0.889912	0.972756	0.015979	0.315017	0.468575	0.124547	0.00026875	0.000656336	0.5302
MGP_C57BL6NJ_G0000324	NA	0.649552	0.71866	-0.0455327	0.889912	0.972756	0.015979	0.315017	0.468575	0.124547	0.00026875	0.000656336	0.5302
MGP_C57BL6NJ_G0000325	NA	0.649552	0.71866	-0.0455327	0.889912	0.972756	0.015979	0.315017	0.468575	0.124547	0.00026875	0.000656336	0.5302
MGP_C57BL6NJ_G0000326	NA	0.649552	0.71866	-0.0455327	0.889912	0.972756	0.015979	0.315017	0.468575	0.124547	0.00026875	0.000656336	0.5302
MGP_C57BL6NJ_G0000327	NA	0.649552	0.71866	-0.0455327	0.889912	0.972756	0.015979	0.315017	0.468575	0.124547	0.00026875	0.000656336	0.5302
MGP_C57BL6NJ_G0000328	NA	0.649552	0.71866	-0.0455327	0.889912	0.972756	0.015979	0.315017	0.468575	0.124547	0.00026875	0.000656336	0.5302
MGP_C57BL6NJ_G0000329	NA	0.649552	0.71866	-0.0455327	0.889912	0.972756	0.015979	0.315017	0.468575	0.124547	0.00026875	0.000656336	0.5302
MGP_C57BL6NJ_G0000330	NA	0.649552	0.71866	-0.0455327	0.889912	0.972756	0.015979	0.315017	0.468575	0.124547	0.00026875	0.000656336	0.5302
MGP_C57BL6NJ_G0000331	NA	0.649552	0.71866	-0.0455327	0.889912	0.972756	0.015979	0.315017	0.468575	0.124547	0.00026875	0.000656336	0.5302
MGP_C57BL6NJ_G0000332	NA	0.649552	0.71866	-0.0455327	0.889912	0.972756	0.015979	0.315017	0.468575	0.124547	0.00026875	0.000656336	0.5302
MGP_C57BL6NJ_G0000333	NA	0.649552	0.71866	-0.0455327	0.889912	0.972756	0.015979	0.315017	0.468575	0.124547	0.00026875	0.000656336	0.5302
MGP_C57BL6NJ_G0000334	NA	0.649552	0.71866	-0.0455327	0.889912	0.972756	0.015979	0.315017	0.468575	0.124547	0.00026875	0.000656336	0.5302
MGP_C57BL6NJ_G0000335	NA	0.649552	0.71866	-0.0455327	0.889912	0.972756	0.015979	0.315017	0.468575	0.124547	0.00026875	0.000656336	0.5302
MGP_C57BL6NJ_G0000336	NA	0.649552	0.71866	-0.0455327	0.889912	0.972756	0.015979	0.315017	0.468575	0.124547	0.00026875	0.000656336	0.5302
MGP_C57BL6NJ_G0000337	NA	0.649552	0.71866	-0.0455327	0.889912	0.972756	0.015979	0.315017	0.468575	0.124547	0.00026875	0.000656336	0.5302
MGP_C57BL6NJ_G0000338	NA	0.649552	0.71866	-0.0455327	0.889912	0.972756	0.015979	0.315017	0.468575	0.124547	0.00026875	0.000656336	0.5302
MGP_C57BL6NJ_G0000339	NA	0.649552	0.71866	-0.0455327	0.889912	0.972756	0.015979	0.315017	0.468575	0.124547	0.00026875	0.000656336	0.5302
MGP_C57BL6NJ_G0000340	NA	0.649552	0.71866	-0.0455327	0.889912	0.972756	0.015979	0.315017	0.468575	0.124547	0.00026875	0.000656336	0.5302
MGP_C57BL6NJ_G0000341	NA	0.649552	0.71866	-0.0455327	0.889912	0.972756	0.015979	0.315017	0.468575	0.124547	0.00026875	0.000656336	0.5302
MGP_C57BL6NJ_G0000342	NA	0.649552	0.71866	-0.0455327	0.889912	0.972756	0.015979	0.315017	0.468575	0.124547	0.00026875	0.000656336	0.5302
MGP_C57BL6NJ_G0000343	NA	0.649552	0.71866	-0.0455327	0.889912	0.972756	0.015979	0.315017	0.468575	0.124547	0.00026875	0.000656336	0.5302
MGP_C57BL6NJ_G0000344	NA	0.649552	0.71866	-0.0455327	0.889912	0.972756	0.015979	0.315017	0.468575	0.124547	0.00026875	0.000656336	0.5302
MGP_C57BL6NJ_G0000345	NA	0.649552	0.71866	-0.0455327	0.889912	0.972756	0.015979	0.315017	0.468575	0.124547	0.00026875	0.000656336	0.5302
MGP_C57BL6NJ_G0000346	NA	0.649552	0.71866	-0.0455327	0.889912	0.972756	0.015979	0.315017	0.468575	0.124547	0.00026875	0.000656336	0.5302
MGP_C57BL6NJ_G0000347	NA	0.649552	0.71866	-0.0455327	0.889912	0.972756	0.015979	0.315017	0.468575	0.124547	0.00026875	0.000656336	0.5302
MGP_C57BL6NJ_G0000348	NA	0.649552	0.71866	-0.0455327	0.889912	0.972756	0.015979	0.315017	0.468575	0.124547	0.00026875	0.000656336	0.5302
MGP_C57BL6NJ_G0000349	NA	0.649552	0.71866	-0.0455327	0.889912	0.972756	0.015979	0.315017	0.468575	0.124547	0.00026875	0.000656336	0.5302
MGP_C57BL6NJ_G0000350	NA	0.649552	0.71866	-0.0455327	0.889912	0.972756	0.015979	0.315017	0.468575	0.124547	0.00026875	0.000656336	0.5302
MGP_C57BL6NJ_G0000351	NA	0.649552	0.71866	-0.0455327	0.889912	0.972756	0.015979	0.315017	0.468575	0.124547	0.00026875	0.000656336	0.5302
MGP_C57BL6NJ_G0000352	NA	0.649552	0.71866	-0.0455327	0.889912	0.972756	0.015979	0.315017	0.468575	0.124547	0.00026875	0.000656336	0.5302
MGP_C57BL6NJ_G0000353	NA	0.649552	0.71866	-0.0455327	0.889912	0.972756	0.015979	0.315017	0.468575	0.124547	0.00026875	0.000656336	0.5302
MGP_C57BL6NJ_G0000354	NA	0.649552	0.71866	-0.0455327	0.889912	0.972756	0.015979	0.315017	0.468575	0.124547	0.00026875	0.000656336	0.5302
MGP_C57BL6NJ_G0000355	NA	0.649552	0.71866	-0.0455327	0.889912	0.972756	0.015979	0.315017	0.468575	0.124547	0.00026875	0.000656336	0.5302
MGP_C57BL6NJ_G0000356	NA	0.649552	0.71866	-0.0455327	0.889912	0.972756	0.015979	0.315017	0.468575	0.124547	0.00026875	0.000656336	0.5302
MGP_C57BL6NJ_G0000357	NA	0.649552	0.71866	-0.0455327	0.889912	0.972756	0.015979	0.315017	0.468575	0.124547	0.00026875	0.000656336	0.5302
MGP_C57BL6NJ_G0000358	NA	0.649552	0.71866	-0.0455327	0.889912	0.972756	0.015979	0.315017	0.468575	0.124547	0.00026875	0.000656336	0.5302
MGP_C57BL6NJ_G0000359	NA	0.649552	0.71866	-0.0455327	0.889912	0.972756	0.015979	0.315017	0.468575	0.124547	0.00026875	0.000656336	0.5302
MGP_C57BL6NJ_G0000360	NA	0.649552	0.71866	-0.0455327	0.889912	0.972756	0.015979	0.315017	0.468575	0.124547	0.00026875	0.000656336	0.5302
MGP_C57BL6NJ_G0000361	NA	0.649552	0.71866	-0.0455327	0.889912	0.972756	0.015979	0.315017	0.468575	0.124547	0.00026875	0.000656336	0.5302
MGP_C57BL6NJ_G0000362	NA	0.649552	0.71866	-0.0455327	0.889912	0.972756	0.015979	0.315017	0.468575	0.124547	0.00026875	0.000656336	0.5302
MGP_C57BL6NJ_G0000363	NA	0.649552	0.71866	-0.0455327	0.889912	0.972756	0.015979	0.315017	0.468575	0.124547	0.00026875	0.000656336	0.5302
MGP_C57BL6NJ_G0000364	NA	0.649552	0.71866	-0.0455327	0.889912	0.972756	0.015979	0.315017	0.468575	0.124547	0.00026875	0.000656336	0.5302
MGP_C57BL6NJ_G0000365	NA	0.649552	0.71866	-0.0455327	0.889912	0.972756	0.015979	0.315017	0.468575	0.124547	0.00026875	0.000656336	0.5302
MGP_C57BL6NJ_G0000366	NA	0.649552	0.71866	-0.0455327	0.889912	0.972756	0.015979	0.315017	0.468575	0.124547	0.00026875	0.000656336	0.5302
MGP_C57BL6NJ_G0000367	NA	0.649552	0.71866	-0.0455327	0.889912	0.972756	0.015979	0.315017	0.468575	0.124547	0.00026875	0.000656336	0.5302
MGP_C57BL6NJ_G0000368	NA	0.649552	0.71866	-0.0455327	0.889912	0.972756	0.015979	0.315017	0.468575	0.124547	0.00026875	0.000656336	0.5302
MGP_C57BL6NJ_G0000369	NA	0.649552	0.71866	-0.0455327	0.889912	0.972756	0.015979	0.315017	0.468575	0.124547	0.00026875	0.000656336	0.5302
MGP_C57BL6NJ_G0000370	NA	0.649552	0.71866	-0.0455327	0.889912	0.972756	0.015979	0.315017	0.468575	0.124547	0.00026875	0.000656336	0.5302
MGP_C57BL6NJ_G0000371	NA	0.649552	0.71866	-0.0455327	0.889912	0.972756	0.015979	0.315017	0.468575	0.124547	0.00026875	0.000656336	0.5302
MGP_C57BL6NJ_G0000372	NA	0.649552	0.71866	-0.0455327	0.889912	0.972756	0.015979	0.315017	0.468575	0.124547	0.00026875	0.000656336	0.5302
MGP_C57BL6NJ_G0000373	NA	0.649552	0.71866	-0.0455327	0.889912	0.972756	0.015979	0.315017	0.468575	0.124547	0.00026875	0.000656336	0.5302
MGP_C57BL6NJ_G0000374	NA	0.649552	0.71866	-0.0455327	0.889912	0.972756	0.015979	0.315017	0.468575	0.124547	0.00026875	0.000656336	0.5302
MGP_C57BL6NJ_G0000375	NA	0.649552	0.71866	-0.0455327	0.889912	0.972756	0.015979	0.315017	0.468575	0.124547	0.00026875	0.000656336	0.5302
MGP_C57BL6NJ_G0000376	NA	0.649552	0.71866	-0.0455327	0.889912	0.972756	0.015979	0.315017	0.468575	0.124547	0.00026875	0.000656336	0.5302
MGP_C57BL6NJ_G0000377	NA	0.649552	0.71866	-0.0455327	0.889912	0.972756	0.015979	0.315017	0.468575	0.124547	0.00026875	0.000656336	0.5302
MGP_C57BL6NJ_G0000378	NA	0.649552	0.71866	-0.0455327	0.889912	0.972756	0.015979	0.315017	0.468575	0.124547	0.00026875	0.000656336	0.5302
MGP_C57BL6NJ_G0000379	NA	0.649552	0.71866	-0.0455327	0.889912	0.972756	0.015979	0.315017	0.468575	0.124547	0.00026875	0.000656336	0.5302
MGP_C57BL6NJ_G0000380	NA	0.649552	0.71866	-0.0455327	0.889912	0.972756	0.015979	0.315017	0.468575	0.124547	0.00026875	0.000656336	0.5302
MGP_C57BL6NJ_G0000381	NA	0.649552	0.71866	-0.0455327	0.889912	0.972756	0.015979	0.315017	0.468575	0.124547	0.00026875	0.000656336	0.5302
MGP_C57BL6NJ_G0000382	NA	0.649552	0.71866	-0.0455327	0.889912	0.972756	0.015979	0.315017	0.468575	0.124547	0.00026875	0.000656336	0.5302
MGP_C57BL6NJ_G0000390_mt-Tp	mt-Tp	0.649552	0.71866	-0.0455327	0.889912	0.972756	0.015979	0.315017	0.468575	0.124547	0.00026875	0.000656336	0.5302
MGP_C57BL6NJ_G0000391_mt-Ti	mt-Ti	0.649552	0.71866	-0.0455327	0.889912	0.972756	0.015979	0.315017	0.468575	0.124547	0.00026875	0.000656336	0.5302
MGP_C57BL6NJ_G0000392_mt-Tl2	mt-Tl2	0.649552	0.71866	-0.0455327	0.889912	0.972756	0.015979	0.315017	0.468575	0.124547	0.00026875	0.000656336	0.5302
MGP_C57BL6NJ_G0000393_mt-Td	mt-Td	0.649552	0.71866	-0.0455327	0.889912	0.972756	0.015979	0.315017	0.468575	0.124547	0.00026875	0.000656336	0.5302
MGP_C57BL6NJ_G0000394	NA	0.649552	0.71866	-0.0455327	0.889912	0.972756	0.015979	0.315017	0.468575	0.124547	0.00026875	0.000656336	0.5302
MGP_C57BL6NJ_G0000395_mt-Tt	mt-Tt	0.649552	0.71866	-0.0455327	0.889912	0.972756	0.015979	0.315017	0.468575	0.124547	0.00026875	0.000656336	0.5302
MGP_C57BL6NJ_G0000398	NA	0.649552	0.71866	-0.0455327	0.889912	0.972756	0.015979	0.315017	0.468575	0.124547	0.00026875	0.000656336	0.5302
MGP_C57BL6NJ_G0000399	NA	0.408413	0.71866	-0.248279	0.756289	0.972756	-0.106849	0.0473135	0.289444	-0.760055	0.668998	0.728853	-0.156282
MGP_C57BL6NJ_G0000400	NA	0.750099	0.803996	0.0865475	0.375987	0.972756	0.280139	0.127956	0.468575	0.520788	0.0379224	0.0617805	0.72832
MGP_C57BL6NJ_G0000401	NA	0.0834021	0.23114	-0.441773	0.329313	0.972756	0.280139	0.679696	0.789217	0.124547	0.0893352	0.131937	0.5302
MGP_C57BL6NJ_G0000402	NA	0.662129	0.72957	0.0865475	0.283572	0.972756	-0.248181	0.191771	0.468575	0.322668	0.0379489	0.0617805	0.5302
MGP_C57BL6NJ_G0000403	NA	0.226078	0.511127	-0.177613	0.533719	0.972756	0.104032	0.0785519	0.385859	0.322668	0.00628927	0.0121776	0.5302
MGP_C57BL6NJ_G0000404	NA	0.294643	0.618971	0.218628	0.422591	0.972756	0.192086	0.622245	0.750683	0.124547	0.196864	0.260145	0.33208
MGP_C57BL6NJ_G0000405	NA	0.649552	0.71866	-0.0455327	0.889912	0.972756	0.015979	0.315017	0.468575	0.124547	0.00026875	0.000656336	0.5302
MGP_C57BL6NJ_G0000406	NA	0.649552	0.71866	-0.0455327	0.889912	0.972756	0.015979	0.315017	0.468575	0.124547	0.00026875	0.000656336	0.5302
MGP_C57BL6NJ_G0000407	NA	0.610413	0.71866	-0.119632	0.863214	0.972756	-0.0465797	0.727422	0.818325	-0.100068	0.315585	0.390603	-0.291303
MGP_C57BL6NJ_G0000408	NA	0.0153273	0.0536318	-0.789295	0.0324748	0.972756	-0.790477	0.00690687	0.0842481	-1.0971	0.000582224	0.00135883	-1.48392
MGP_C57BL6NJ_G0000409	NA	0.186937	0.443513	-0.177613	0.113698	0.972756	-0.248181	0.0560189	0.31759	0.322668	0.00325588	0.00667799	0.5302
MGP_C57BL6NJ_G0000410	NA	0.513417	0.71866	0.0865475	0.113782	0.972756	-0.248181	0.649218	0.769792	-0.0735731	0.049848	0.0788531	0.33208
MGP_C57BL6NJ_G0000411	NA	0.649552	0.71866	-0.0455327	0.889912	0.972756	0.015979	0.315017	0.468575	0.124547	0.00026875	0.000656336	0.5302
MGP_C57BL6NJ_G0000412	NA	0.531062	0.71866	-0.177613	0.749816	0.972756	0.104032	0.718991	0.812885	0.124547	0.013144	0.0239059	0.926441
MGP_C57BL6NJ_G0000413	NA	0.88684	0.908074	-0.0445024	0.923798	0.98254	0.0345352	0.335922	0.491697	-0.372718	0.371954	0.448503	-0.345269
MGP_C57BL6NJ_G0000414	NA	0.649552	0.71866	-0.0455327	0.889912	0.972756	0.015979	0.315017	0.468575	0.124547	0.00026875	0.000656336	0.5302
MGP_C57BL6NJ_G0000415	NA	0.649552	0.71866	-0.0455327	0.889912	0.972756	0.015979	0.315017	0.468575	0.124547	0.00026875	0.000656336	0.5302
MGP_C57BL6NJ_G0000416	NA	0.649552	0.71866	-0.0455327	0.889912	0.972756	0.015979	0.315017	0.468575	0.124547	0.00026875	0.000656336	0.5302
MGP_C57BL6NJ_G0000417	NA	0.649552	0.71866	-0.0455327	0.889912	0.972756	0.015979	0.315017	0.468575	0.124547	0.00026875	0.000656336	0.5302
MGP_C57BL6NJ_G0000418	NA	0.318105	0.650989	-0.177613	0.609303	0.972756	0.104032	0.732822	0.820155	-0.0735731	0.133527	0.186202	0.33208
MGP_C57BL6NJ_G0000419	NA	0.0778048	0.218145	0.699391	0.347192	0.972756	0.418606	0.653186	0.772644	-0.210442	0.00238025	0.00502522	1.5976
MGP_C57BL6NJ_G0000420	NA	0.649552	0.71866	-0.0455327	0.889912	0.972756	0.015979	0.315017	0.468575	0.124547	0.00026875	0.000656336	0.5302
MGP_C57BL6NJ_G0000421	NA	0.74574	0.800326	0.0865475	0.814981	0.972756	-0.0720745	0.70334	0.806775	0.124547	0.115357	0.164503	0.5302
MGP_C57BL6NJ_G0000422	NA	0.830472	0.865802	-0.0455327	0.437274	0.972756	0.192086	0.77768	0.84915	-0.0735731	0.0520737	0.0819701	0.5302
MGP_C57BL6NJ_G0000423	NA	0.649552	0.71866	-0.0455327	0.889912	0.972756	0.015979	0.315017	0.468575	0.124547	0.00026875	0.000656336	0.5302
MGP_C57BL6NJ_G0000424	NA	0.649552	0.71866	-0.0455327	0.889912	0.972756	0.015979	0.315017	0.468575	0.124547	0.00026875	0.000656336	0.5302
MGP_C57BL6NJ_G0000425	NA	0.649552	0.71866	-0.0455327	0.889912	0.972756	0.015979	0.315017	0.468575	0.124547	0.00026875	0.000656336	0.5302
MGP_C57BL6NJ_G0000426	NA	0.649552	0.71866	-0.0455327	0.889912	0.972756	0.015979	0.315017	0.468575	0.124547	0.00026875	0.000656336	0.5302
MGP_C57BL6NJ_G0000427	NA	0.649552	0.71866	-0.0455327	0.889912	0.972756	0.015979	0.315017	0.468575	0.124547	0.00026875	0.000656336	0.5302
MGP_C57BL6NJ_G0000428	NA	0.0187421	0.0641121	-0.890175	0.877087	0.972756	0.0630899	0.678667	0.788365	-0.179573	0.240613	0.30976	0.516321
MGP_C57BL6NJ_G0000429	NA	0.256822	0.562942	-0.411559	0.148142	0.972756	0.61221	0.111357	0.468575	0.718908	0.0545005	0.0853879	0.881119
MGP_C57BL6NJ_G0000430	NA	0.649552	0.71866	-0.0455327	0.889912	0.972756	0.015979	0.315017	0.468575	0.124547	0.00026875	0.000656336	0.5302
MGP_C57BL6NJ_G0000431	NA	0.16037	0.39303	-0.493935	0.362347	0.972756	-0.364841	0.0984511	0.438792	0.718908	0.216019	0.282137	0.5302
MGP_C57BL6NJ_G0000432	NA	0.666367	0.733434	0.156314	0.0750192	0.972756	-0.773725	0.25187	0.468575	0.515975	0.382686	0.45938	0.390413
MGP_C57BL6NJ_G0000433	NA	0.196783	0.461703	-0.598965	0.821161	0.972756	-0.118714	0.354623	0.510936	0.520788	0.824743	0.861533	0.123348
MGP_C57BL6NJ_G0000434	NA	0.847948	0.878893	0.0651625	0.926783	0.983309	-0.0360489	0.810871	0.871106	0.0996309	0.226902	0.294479	-0.511947
MGP_C57BL6NJ_G0000435	NA	0.617857	0.71866	0.147961	0.927352	0.983309	-0.031132	0.551369	0.696555	0.216668	0.15345	0.210379	0.5302
MGP_C57BL6NJ_G0000436	NA	0.649552	0.71866	-0.0455327	0.889912	0.972756	0.015979	0.315017	0.468575	0.124547	0.00026875	0.000656336	0.5302
MGP_C57BL6NJ_G0000437	NA	0.649552	0.71866	-0.0455327	0.889912	0.972756	0.015979	0.315017	0.468575	0.124547	0.00026875	0.000656336	0.5302
MGP_C57BL6NJ_G0000438	NA	0.951997	0.961755	-0.0245711	0.690918	0.972756	-0.187753	0.276326	0.468575	0.55223	0.824436	0.861322	-0.11096
MGP_C57BL6NJ_G0000439	NA	0.649552	0.71866	-0.0455327	0.889912	0.972756	0.015979	0.315017	0.468575	0.124547	0.00026875	0.000656336	0.5302
MGP_C57BL6NJ_G0000440	NA	0.499418	0.71866	-0.195592	0.60298	0.972756	0.173524	0.226939	0.468575	-0.433938	0.313088	0.387875	-0.360289
MGP_C57BL6NJ_G0000441	NA	0.961479	0.968526	0.0158811	0.0992523	0.972756	-0.647506	0.0853732	0.403424	0.718908	0.0060535	0.0118349	1.21668
MGP_C57BL6NJ_G0000442	NA	0.0202871	0.0687054	0.971337	0.381623	0.972756	-0.398757	0.50473	0.659363	0.321189	0.595425	0.664138	0.255154
MGP_C57BL6NJ_G0000443	NA	0.555044	0.71866	0.0865475	0.53909	0.972756	0.104032	0.488702	0.646396	0.124547	0.000499585	0.00117611	0.72832
MGP_C57BL6NJ_G0000444	NA	0.649552	0.71866	-0.0455327	0.889912	0.972756	0.015979	0.315017	0.468575	0.124547	0.00026875	0.000656336	0.5302
MGP_C57BL6NJ_G0000445	NA	0.226078	0.511127	-0.177613	0.533719	0.972756	0.104032	0.0785519	0.385859	0.322668	0.00628927	0.0121776	0.5302
MGP_C57BL6NJ_G0000446	NA	0.095319	0.258791	-0.635267	0.930029	0.983938	-0.0373004	0.690768	0.797415	-0.179573	0.926016	0.940898	0.0418387
MGP_C57BL6NJ_G0000447	NA	0.810019	0.853114	0.0958001	0.254947	0.972756	0.531963	0.369517	0.526542	-0.442056	0.631585	0.696363	-0.234523
MGP_C57BL6NJ_G0000448	NA	0.318105	0.650989	-0.177613	0.609303	0.972756	0.104032	0.732822	0.820155	-0.0735731	0.133527	0.186202	0.33208
MGP_C57BL6NJ_G0000449	NA	0.384955	0.71866	-0.177613	0.0807492	0.972756	-0.424288	0.616684	0.746518	0.124547	0.0423894	0.0683408	0.5302
MGP_C57BL6NJ_G0000450	NA	0.0057498	0.0227189	0.808362	0.698094	0.972756	-0.119185	0.702325	0.806233	0.124547	0.066631	0.101604	0.622321
MGP_C57BL6NJ_G0000451	NA	0.000282108	0.00154625	0.83741	0.953603	0.988792	-0.0130511	0.00090382	0.0221983	0.910213	8.53111e-05	0.000656336	1.14466
MGP_C57BL6NJ_G0000452	NA	0.276171	0.592773	-0.177613	0.576562	0.972756	0.104032	0.528933	0.677816	0.124547	0.00122142	0.00268806	0.72832
MGP_C57BL6NJ_G0000453	NA	0.649552	0.71866	-0.0455327	0.889912	0.972756	0.015979	0.315017	0.468575	0.124547	0.00026875	0.000656336	0.5302
MGP_C57BL6NJ_G0000454	NA	0.649552	0.71866	-0.0455327	0.889912	0.972756	0.015979	0.315017	0.468575	0.124547	0.00026875	0.000656336	0.5302
MGP_C57BL6NJ_G0000455	NA	0.292493	0.615745	-0.177613	0.589597	0.972756	0.104032	0.543014	0.690029	0.124547	0.00165292	0.00357	0.72832
MGP_C57BL6NJ_G0000456	NA	0.649552	0.71866	-0.0455327	0.889912	0.972756	0.015979	0.315017	0.468575	0.124547	0.00026875	0.000656336	0.5302
MGP_C57BL6NJ_G0000457	NA	0.649552	0.71866	-0.0455327	0.889912	0.972756	0.015979	0.315017	0.468575	0.124547	0.00026875	0.000656336	0.5302
MGP_C57BL6NJ_G0000458	NA	0.649552	0.71866	-0.0455327	0.889912	0.972756	0.015979	0.315017	0.468575	0.124547	0.00026875	0.000656336	0.5302
MGP_C57BL6NJ_G0000459	NA	0.649552	0.71866	-0.0455327	0.889912	0.972756	0.015979	0.315017	0.468575	0.124547	0.00026875	0.000656336	0.5302
MGP_C57BL6NJ_G0000460	NA	0.649552	0.71866	-0.0455327	0.889912	0.972756	0.015979	0.315017	0.468575	0.124547	0.00026875	0.000656336	0.5302
MGP_C57BL6NJ_G0000461	NA	0.649552	0.71866	-0.0455327	0.889912	0.972756	0.015979	0.315017	0.468575	0.124547	0.00026875	0.000656336	0.5302
MGP_C57BL6NJ_G0000462	NA	0.649552	0.71866	-0.0455327	0.889912	0.972756	0.015979	0.315017	0.468575	0.124547	0.00026875	0.000656336	0.5302
MGP_C57BL6NJ_G0000463	NA	0.513417	0.71866	0.0865475	0.113782	0.972756	-0.248181	0.649218	0.769792	-0.0735731	0.049848	0.0788531	0.33208
MGP_C57BL6NJ_G0000464	NA	0.00595049	0.0234061	1.21484	0.729931	0.972756	-0.160128	0.712928	0.810198	-0.181051	0.511245	0.586136	-0.324438
MGP_C57BL6NJ_G0000465	NA	0.555044	0.71866	0.0865475	0.53909	0.972756	0.104032	0.488702	0.646396	0.124547	0.000499585	0.00117611	0.72832
MGP_C57BL6NJ_G0000466	NA	0.952974	0.962436	0.0158811	0.823849	0.972756	0.0692583	0.333511	0.489022	0.322668	7.06974e-05	0.000656336	1.61292
MGP_C57BL6NJ_G0000467	NA	0.226646	0.511897	0.218628	0.438243	0.972756	-0.160128	0.735497	0.821959	-0.0735731	0.0224427	0.038698	0.5302
MGP_C57BL6NJ_G0000468	NA	0.0255334	0.0840485	1.02282	0.711057	0.972756	0.18428	0.4345	0.594548	0.414788	0.105471	0.152335	0.881119
MGP_C57BL6NJ_G0000469	NA	0.259856	0.568109	0.280042	0.0264633	0.972756	0.667127	0.288289	0.468575	0.322668	1.2522e-06	3.08338e-05	1.99528
MGP_C57BL6NJ_G0000470	NA	0.649552	0.71866	-0.0455327	0.889912	0.972756	0.015979	0.315017	0.468575	0.124547	0.00026875	0.000656336	0.5302
MGP_C57BL6NJ_G0000471	NA	0.00542339	0.021589	0.676282	0.0614801	0.972756	0.497189	0.0929014	0.423473	-0.469814	0.126857	0.17888	0.4242
MGP_C57BL6NJ_G0000472	NA	0.52882	0.71866	0.0865475	0.51224	0.972756	0.104032	0.661201	0.775999	-0.0735731	0.0580284	0.089887	0.33208
MGP_C57BL6NJ_G0000473	NA	0.990515	0.991915	-0.00508045	0.562063	0.972756	0.287288	0.812039	0.871993	0.124547	0.359239	0.435863	0.484879
MGP_C57BL6NJ_G0000474	NA	0.3171	0.650989	0.341455	0.622713	0.972756	0.192086	0.262561	0.468575	-0.469814	0.286249	0.35948	-0.446523
MGP_C57BL6NJ_G0000475	NA	1.47754e-08	2.98098e-07	2.08361	0.102089	0.972756	0.459336	0.214473	0.468575	0.364721	0.000416249	0.000994916	1.19585
MGP_C57BL6NJ_G0000476	NA	0.649552	0.71866	-0.0455327	0.889912	0.972756	0.015979	0.315017	0.468575	0.124547	0.00026875	0.000656336	0.5302
MGP_C57BL6NJ_G0000477	NA	0.00923073	0.0343743	1.01209	0.032404	0.972756	-0.933447	0.298729	0.468575	0.46011	0.0670712	0.102211	0.83432
MGP_C57BL6NJ_G0000478	NA	0.649552	0.71866	-0.0455327	0.889912	0.972756	0.015979	0.315017	0.468575	0.124547	0.00026875	0.000656336	0.5302
MGP_C57BL6NJ_G0000479	NA	0.225305	0.511127	-0.177613	0.533019	0.972756	0.104032	0.0780745	0.385859	0.322668	0.00621432	0.012082	0.5302
MGP_C57BL6NJ_G0000480	NA	0.816443	0.855953	0.106038	0.0799109	0.972756	0.959237	0.495433	0.65238	0.383346	0.297114	0.370959	0.590878
MGP_C57BL6NJ_G0000481	NA	0.486041	0.71866	0.241058	0.918056	0.981312	-0.040868	0.861989	0.905667	-0.0732624	0.703795	0.758301	-0.160455
MGP_C57BL6NJ_G0000482	NA	0.00691915	0.0267177	1.25573	0.455474	0.972756	-0.367715	0.00252453	0.0435926	1.76195	0.0029288	0.00608057	1.7293
MGP_C57BL6NJ_G0000483	NA	0.257384	0.563844	0.299065	0.342727	0.972756	0.287911	0.00831704	0.0950516	0.91763	0.000206598	0.000656336	1.41345
MGP_C57BL6NJ_G0000484	NA	0.814873	0.855092	-0.0455327	0.396209	0.972756	0.192086	0.0381698	0.252359	0.520788	0.0351439	0.0577973	0.5302
MGP_C57BL6NJ_G0000485	NA	0.649552	0.71866	-0.0455327	0.889912	0.972756	0.015979	0.315017	0.468575	0.124547	0.00026875	0.000656336	0.5302
MGP_C57BL6NJ_G0000486	NA	0.367817	0.71866	-0.238224	0.393096	0.972756	-0.260593	0.637972	0.763461	0.151332	0.42555	0.502336	0.25759
MGP_C57BL6NJ_G0000487	NA	0.140133	0.353923	0.406678	0.267835	0.972756	0.348532	0.0572661	0.321996	0.653675	0.696158	0.751944	-0.128554
MGP_C57BL6NJ_G0000488	NA	0.658215	0.726739	-0.159367	0.184984	0.972756	-0.562237	0.689596	0.796703	-0.176143	0.0149094	0.0268296	-1.15503
MGP_C57BL6NJ_G0000489	NA	0.00405164	0.0166861	-0.532077	0.741309	0.972756	0.0635895	0.0253481	0.194845	-0.485919	0.0410451	0.066361	-0.439308
MGP_C57BL6NJ_G0000490	NA	0.58211	0.71866	-0.285568	0.239743	0.972756	-0.713965	0.667524	0.780058	0.2726	0.799407	0.839871	-0.161028
MGP_C57BL6NJ_G0000491	NA	1.40491e-07	1.95456e-06	1.7767	0.577609	0.972756	-0.148947	0.13448	0.468575	0.434946	0.580538	0.650979	-0.156758
MGP_C57BL6NJ_G0000492	NA	0.649552	0.71866	-0.0455327	0.889912	0.972756	0.015979	0.315017	0.468575	0.124547	0.00026875	0.000656336	0.5302
MGP_C57BL6NJ_G0000493	NA	0.0775064	0.217455	-0.543639	0.136021	0.972756	0.524157	0.44776	0.607935	0.277346	0.364825	0.441405	0.33208
MGP_C57BL6NJ_G0000494	NA	0.649552	0.71866	-0.0455327	0.889912	0.972756	0.015979	0.315017	0.468575	0.124547	0.00026875	0.000656336	0.5302
MGP_C57BL6NJ_G0000495	NA	0.649552	0.71866	-0.0455327	0.889912	0.972756	0.015979	0.315017	0.468575	0.124547	0.00026875	0.000656336	0.5302
MGP_C57BL6NJ_G0000496	NA	0.102606	0.275103	0.605616	0.790463	0.972756	0.110201	0.559143	0.703127	-0.257814	0.224221	0.291396	0.544079
MGP_C57BL6NJ_G0000497	NA	0.810396	0.853161	-0.0455327	0.384863	0.972756	0.192086	0.593123	0.729048	0.124547	0.00061179	0.00141721	0.926441
MGP_C57BL6NJ_G0000498	NA	0.288454	0.612355	0.341455	0.489975	0.972756	-0.25435	0.103371	0.451603	-0.654055	0.704041	0.758507	0.147838
MGP_C57BL6NJ_G0000499	NA	0.880961	0.90363	-0.0664942	0.914816	0.980523	-0.0548364	0.148201	0.468575	-0.806854	0.323417	0.398619	-0.543389
MGP_C57BL6NJ_G0000500	NA	0.00203104	0.00900818	-0.259528	0.351286	0.972756	-0.0809811	0.00636457	0.0798672	-0.27345	1.43751e-05	0.000214905	-0.507843
MGP_C57BL6NJ_G0000501	NA	0.649552	0.71866	-0.0455327	0.889912	0.972756	0.015979	0.315017	0.468575	0.124547	0.00026875	0.000656336	0.5302
MGP_C57BL6NJ_G0000502	NA	0.225145	0.511127	-0.371107	0.731528	0.972756	-0.119185	0.653267	0.772696	-0.165694	0.909477	0.928916	0.0418387
MGP_C57BL6NJ_G0000503	NA	0.649552	0.71866	-0.0455327	0.889912	0.972756	0.015979	0.315017	0.468575	0.124547	0.00026875	0.000656336	0.5302
MGP_C57BL6NJ_G0000504	NA	0.0366814	0.114697	0.482788	0.19244	0.972756	-0.336235	0.642878	0.766719	0.124547	0.0120708	0.0220939	0.72832
MGP_C57BL6NJ_G0000505	NA	0.649552	0.71866	-0.0455327	0.889912	0.972756	0.015979	0.315017	0.468575	0.124547	0.00026875	0.000656336	0.5302
MGP_C57BL6NJ_G0000506	NA	0.186937	0.443513	-0.177613	0.113698	0.972756	-0.248181	0.0560189	0.31759	0.322668	0.00325588	0.00667799	0.5302
MGP_C57BL6NJ_G0000507	NA	0.649552	0.71866	-0.0455327	0.889912	0.972756	0.015979	0.315017	0.468575	0.124547	0.00026875	0.000656336	0.5302
MGP_C57BL6NJ_G0000508	NA	0.323955	0.660113	0.294541	0.583226	0.972756	-0.187617	0.447668	0.607831	-0.276333	0.125088	0.176748	-0.570711
MGP_C57BL6NJ_G0000509	NA	0.4423	0.71866	-0.364033	0.997457	0.999208	-0.00173087	0.83457	0.887523	-0.120373	0.0463829	0.0741625	1.20607
MGP_C57BL6NJ_G0000510	NA	0.948514	0.958945	-0.0286127	0.395326	0.972756	0.438798	0.628316	0.755534	0.263467	0.135831	0.188998	-0.832152
MGP_C57BL6NJ_G0000511	NA	0.965628	0.971515	0.0158811	0.287458	0.972756	-0.459063	0.713999	0.810871	-0.165694	0.337279	0.413088	0.438079
MGP_C57BL6NJ_G0000512	NA	0.649552	0.71866	-0.0455327	0.889912	0.972756	0.015979	0.315017	0.468575	0.124547	0.00026875	0.000656336	0.5302
MGP_C57BL6NJ_G0000513	NA	0.649552	0.71866	-0.0455327	0.889912	0.972756	0.015979	0.315017	0.468575	0.124547	0.00026875	0.000656336	0.5302
MGP_C57BL6NJ_G0000514	NA	0.579168	0.71866	0.0865475	0.563839	0.972756	0.104032	0.51523	0.667542	0.124547	0.000905265	0.00203822	0.72832
MGP_C57BL6NJ_G0000515	NA	0.00898726	0.0335559	1.00284	0.62558	0.972756	0.198911	0.0402275	0.261339	0.932386	0.067946	0.103372	0.820441
MGP_C57BL6NJ_G0000516	NA	0.225305	0.511127	-0.177613	0.533019	0.972756	0.104032	0.0780745	0.385859	0.322668	0.00621432	0.012082	0.5302
MGP_C57BL6NJ_G0000517	NA	0.0416085	0.127821	-0.635267	0.239279	0.972756	0.409135	0.731517	0.820155	0.124547	0.0325942	0.0541004	0.820441
MGP_C57BL6NJ_G0000518	NA	0.1665	0.405563	0.412122	0.666708	0.972756	0.144975	0.544863	0.691588	0.216668	0.356306	0.43301	0.33208
MGP_C57BL6NJ_G0000519	NA	0.401603	0.71866	-0.350145	0.426678	0.972756	0.382824	0.875823	0.915287	0.079226	0.791721	0.833266	0.133959
MGP_C57BL6NJ_G0000520	NA	0.0592266	0.173019	-0.309693	0.295887	0.972756	0.192086	0.0123522	0.122969	0.520788	0.0110638	0.0204016	0.5302
MGP_C57BL6NJ_G0000521	NA	0.072003	0.204344	-0.484651	0.140998	0.972756	0.451762	0.606552	0.738483	0.163702	0.113823	0.16257	0.516861
MGP_C57BL6NJ_G0000522	NA	0.808579	0.852034	-0.0455327	0.380315	0.972756	0.192086	0.0325542	0.229364	0.520788	0.0298536	0.0499652	0.5302
MGP_C57BL6NJ_G0000523	NA	0.649552	0.71866	-0.0455327	0.889912	0.972756	0.015979	0.315017	0.468575	0.124547	0.00026875	0.000656336	0.5302
MGP_C57BL6NJ_G0000524	NA	0.649552	0.71866	-0.0455327	0.889912	0.972756	0.015979	0.315017	0.468575	0.124547	0.00026875	0.000656336	0.5302
MGP_C57BL6NJ_G0000525	NA	0.589815	0.71866	-0.131944	0.328827	0.972756	-0.278243	0.682897	0.791768	-0.122265	0.438024	0.514858	-0.233366
MGP_C57BL6NJ_G0000526	NA	0.0596632	0.174134	0.851271	0.309738	0.972756	-0.513656	0.527115	0.677578	0.336546	0.146673	0.202133	0.788999
MGP_C57BL6NJ_G0000527	NA	0.0128401	0.0459021	0.388779	0.462406	0.972756	-0.123413	0.605826	0.738036	0.0916062	0.943924	0.955102	0.0124461
MGP_C57BL6NJ_G0000528	NA	0.402222	0.71866	-0.239027	0.924078	0.982644	-0.031132	0.831919	0.885804	-0.0735731	0.026091	0.0442498	0.820441
MGP_C57BL6NJ_G0000529	NA	0.0926101	0.252672	0.482788	0.550049	0.972756	0.192086	0.714079	0.810901	0.124547	0.850114	0.882273	-0.0641609
MGP_C57BL6NJ_G0000530	NA	0.060423	0.175914	0.728443	0.239971	0.972756	-0.512342	0.0806982	0.392619	0.824908	0.171535	0.231073	0.6362
MGP_C57BL6NJ_G0000531	NA	0.597005	0.71866	-0.207827	0.700827	0.972756	-0.174102	0.00928234	0.102355	1.36007	0.0181177	0.0319802	1.21668
MGP_C57BL6NJ_G0000532	NA	0.620744	0.71866	0.0865475	0.60659	0.972756	0.104032	0.141404	0.468575	0.322668	0.0203717	0.0354602	0.5302
MGP_C57BL6NJ_G0000533	NA	0.841496	0.873748	-0.0455327	0.544119	0.972756	-0.160128	0.254633	0.468575	0.322668	0.015281	0.0274261	0.72832
MGP_C57BL6NJ_G0000534	NA	0.644184	0.71866	0.188414	0.271745	0.972756	0.524157	0.185963	0.468575	0.673587	0.154143	0.211182	0.72832
MGP_C57BL6NJ_G0000535	NA	0.268142	0.580567	-0.177613	0.183217	0.972756	-0.248181	0.521859	0.672926	0.124547	0.00104708	0.00233323	0.72832
MGP_C57BL6NJ_G0000536	NA	0.649552	0.71866	-0.0455327	0.889912	0.972756	0.015979	0.315017	0.468575	0.124547	0.00026875	0.000656336	0.5302
MGP_C57BL6NJ_G0000537	NA	0.839289	0.872537	-0.0455327	0.46152	0.972756	0.192086	0.248194	0.468575	0.322668	0.0140762	0.0254707	0.72832
MGP_C57BL6NJ_G0000538	NA	0.223257	0.509988	-0.432521	0.479692	0.972756	0.286308	0.398376	0.556512	-0.363814	0.440124	0.517002	0.33208
MGP_C57BL6NJ_G0000539	NA	0.0221761	0.0743005	-0.573854	0.223513	0.972756	-0.336235	0.665738	0.77864	0.124547	0.0182743	0.0322339	0.72832
MGP_C57BL6NJ_G0000540	NA	0.230598	0.518883	-0.309693	0.0037226	0.972756	-0.946441	0.0817129	0.395732	-0.561934	0.836528	0.871253	-0.0641609
MGP_C57BL6NJ_G0000541	NA	0.636547	0.71866	0.0865475	0.62287	0.972756	0.104032	0.159352	0.468575	0.322668	0.0259777	0.0440722	0.5302
MGP_C57BL6NJ_G0000542	NA	0.52737	0.71866	-0.137909	0.247733	0.972756	-0.294645	0.537455	0.685509	0.16476	0.651784	0.713721	-0.12031
MGP_C57BL6NJ_G0000543	NA	0.146776	0.366851	0.350708	0.702478	0.972756	0.104032	0.798766	0.863434	-0.0735731	0.000756746	0.00173066	1.12456
MGP_C57BL6NJ_G0000544	NA	0.318627	0.651732	0.351998	0.209594	0.972756	-0.515071	0.0371041	0.248269	0.940083	0.0201793	0.0352537	1.06182
MGP_C57BL6NJ_G0000545	NA	0.171666	0.415432	0.473536	0.402472	0.972756	-0.330067	0.32289	0.47697	0.414788	0.0215293	0.0372449	1.01856
MGP_C57BL6NJ_G0000546	NA	0.20078	0.469045	0.202107	0.26962	0.972756	-0.200329	0.428251	0.587916	0.151358	0.00873337	0.0164023	0.542523
MGP_C57BL6NJ_G0000547	NA	0.0509891	0.152223	0.679395	0.746334	0.972756	-0.124124	0.872516	0.912948	0.0652442	0.126181	0.178036	-0.640033
MGP_C57BL6NJ_G0000548	NA	4.57256e-06	3.97711e-05	0.858774	0.457596	0.972756	-0.122117	0.522769	0.673806	0.111239	0.655762	0.717419	0.0773899
MGP_C57BL6NJ_G0000549	NA	0.649552	0.71866	-0.0455327	0.889912	0.972756	0.015979	0.315017	0.468575	0.124547	0.00026875	0.000656336	0.5302
MGP_C57BL6NJ_G0000550	NA	0.0224539	0.0751395	0.578531	0.414876	0.972756	-0.225285	0.488378	0.646396	0.202599	0.452249	0.528855	0.220018
MGP_C57BL6NJ_G0000551	NA	1.56489e-06	1.56136e-05	1.41237	0.248385	0.972756	-0.2919	0.00728448	0.0872037	0.775878	0.00282674	0.00588175	0.883018
MGP_C57BL6NJ_G0000552	NA	0.180592	0.432857	0.511831	0.168275	0.972756	0.608957	0.501156	0.656175	0.309712	0.932504	0.945876	-0.0387809
MGP_C57BL6NJ_G0000553	NA	0.649552	0.71866	-0.0455327	0.889912	0.972756	0.015979	0.315017	0.468575	0.124547	0.00026875	0.000656336	0.5302
MGP_C57BL6NJ_G0000554	NA	0.611065	0.71866	0.188414	0.165287	0.972756	0.606042	0.27486	0.468575	-0.501256	0.329249	0.404821	-0.446523
MGP_C57BL6NJ_G0000555	NA	0.562757	0.71866	0.0865475	0.159122	0.972756	-0.248181	0.49716	0.652439	0.124547	0.000605102	0.00140283	0.72832
MGP_C57BL6NJ_G0000556	NA	0.664248	0.731454	-0.190623	0.0348491	0.972756	1.12906	0.186436	0.468575	0.724544	0.018624	0.0327917	1.35412
MGP_C57BL6NJ_G0000557	NA	0.0118222	0.0426715	-0.573854	0.432583	0.972756	0.192086	0.00170864	0.0333586	0.917028	0.00156623	0.0034019	0.926441
MGP_C57BL6NJ_G0000558	NA	0.815492	0.855327	-0.0455327	0.397794	0.972756	0.192086	0.603227	0.736551	0.124547	0.174183	0.234141	0.33208
MGP_C57BL6NJ_G0000559	NA	0.620744	0.71866	0.0865475	0.60659	0.972756	0.104032	0.141404	0.468575	0.322668	0.0203717	0.0354602	0.5302
MGP_C57BL6NJ_G0000560	NA	0.649552	0.71866	-0.0455327	0.889912	0.972756	0.015979	0.315017	0.468575	0.124547	0.00026875	0.000656336	0.5302
MGP_C57BL6NJ_G0000561	NA	0.649552	0.71866	-0.0455327	0.889912	0.972756	0.015979	0.315017	0.468575	0.124547	0.00026875	0.000656336	0.5302
MGP_C57BL6NJ_G0000562	NA	0.266081	0.578578	-0.239027	0.554755	0.972756	0.144975	0.631859	0.758286	0.124547	0.00433369	0.00868661	0.820441
MGP_C57BL6NJ_G0000563	NA	0.649552	0.71866	-0.0455327	0.889912	0.972756	0.015979	0.315017	0.468575	0.124547	0.00026875	0.000656336	0.5302
MGP_C57BL6NJ_G0000564	NA	0.0581853	0.170413	-0.851569	0.704349	0.972756	0.188642	0.987622	0.991192	0.00816566	0.490838	0.566836	-0.364784
MGP_C57BL6NJ_G0000565	NA	0.205209	0.477222	-0.38972	0.985471	0.995875	0.00634078	0.676019	0.786379	0.154673	0.478514	0.554911	-0.263368
MGP_C57BL6NJ_G0000566	NA	0.285599	0.608432	0.482788	0.898137	0.975881	-0.0659061	0.912946	0.941539	-0.0596942	0.251616	0.32215	0.6362
MGP_C57BL6NJ_G0000567	NA	0.0734523	0.207811	0.694494	0.916694	0.980873	0.0450248	0.639765	0.764648	-0.214234	0.619138	0.685455	0.227608
MGP_C57BL6NJ_G0000568	NA	0.772998	0.823353	0.0664479	0.818351	0.972756	-0.0610669	0.191774	0.468575	0.375782	0.000521768	0.00122546	1.14282
MGP_C57BL6NJ_G0000569	NA	0.649552	0.71866	-0.0455327	0.889912	0.972756	0.015979	0.315017	0.468575	0.124547	0.00026875	0.000656336	0.5302
MGP_C57BL6NJ_G0000570	NA	0.649552	0.71866	-0.0455327	0.889912	0.972756	0.015979	0.315017	0.468575	0.124547	0.00026875	0.000656336	0.5302
MGP_C57BL6NJ_G0000571	NA	0.60411	0.71866	0.082827	0.670392	0.972756	-0.0784213	0.301292	0.468575	-0.204251	0.162083	0.220152	-0.279342
MGP_C57BL6NJ_G0000572	NA	0.804729	0.849393	-0.0455327	0.370788	0.972756	0.192086	0.162353	0.468575	0.322668	0.00371089	0.00753713	0.72832
MGP_C57BL6NJ_G0000573	NA	0.782732	0.831578	0.0865475	0.216308	0.972756	0.456246	0.404827	0.563457	0.322668	0.0688319	0.104564	0.72832
MGP_C57BL6NJ_G0000574	NA	0.649552	0.71866	-0.0455327	0.889912	0.972756	0.015979	0.315017	0.468575	0.124547	0.00026875	0.000656336	0.5302
MGP_C57BL6NJ_G0000575	NA	0.156229	0.384623	0.218628	0.00712561	0.972756	-0.512342	0.690127	0.797048	-0.0735731	0.00839936	0.0158314	0.5302
MGP_C57BL6NJ_G0000576	NA	0.329263	0.668796	0.201081	0.99087	0.997406	-0.00269141	0.528223	0.677816	-0.158123	0.574994	0.64589	-0.140426
MGP_C57BL6NJ_G0000577	NA	0.830385	0.865755	-0.0757469	0.302981	0.972756	-0.425926	0.240677	0.468575	-0.516613	0.342961	0.419048	-0.41508
MGP_C57BL6NJ_G0000578	NA	0.649552	0.71866	-0.0455327	0.889912	0.972756	0.015979	0.315017	0.468575	0.124547	0.00026875	0.000656336	0.5302
MGP_C57BL6NJ_G0000579	NA	0.289866	0.612475	-0.177613	0.203079	0.972756	-0.248181	0.717052	0.811721	-0.0735731	0.112367	0.160748	0.33208
MGP_C57BL6NJ_G0000580	NA	0.276171	0.592773	-0.177613	0.576562	0.972756	0.104032	0.528933	0.677816	0.124547	0.00122142	0.00268806	0.72832
MGP_C57BL6NJ_G0000581	NA	0.649552	0.71866	-0.0455327	0.889912	0.972756	0.015979	0.315017	0.468575	0.124547	0.00026875	0.000656336	0.5302
MGP_C57BL6NJ_G0000582	NA	0.513417	0.71866	0.0865475	0.113782	0.972756	-0.248181	0.649218	0.769792	-0.0735731	0.049848	0.0788531	0.33208
MGP_C57BL6NJ_G0000583	NA	0.190215	0.449657	0.575402	0.244422	0.972756	-0.587735	0.209729	0.468575	0.673587	0.628792	0.69375	0.255316
MGP_C57BL6NJ_G0000584	NA	0.226078	0.511127	-0.177613	0.533719	0.972756	0.104032	0.0785519	0.385859	0.322668	0.00628927	0.0121776	0.5302
MGP_C57BL6NJ_G0000585	NA	0.649552	0.71866	-0.0455327	0.889912	0.972756	0.015979	0.315017	0.468575	0.124547	0.00026875	0.000656336	0.5302
MGP_C57BL6NJ_G0000586	NA	0.649552	0.71866	-0.0455327	0.889912	0.972756	0.015979	0.315017	0.468575	0.124547	0.00026875	0.000656336	0.5302
MGP_C57BL6NJ_G0000587	NA	0.649552	0.71866	-0.0455327	0.889912	0.972756	0.015979	0.315017	0.468575	0.124547	0.00026875	0.000656336	0.5302
MGP_C57BL6NJ_G0000588	NA	0.432346	0.71866	-0.177613	0.286602	0.972756	0.280139	0.789189	0.857434	-0.0735731	0.627097	0.692288	0.133959
MGP_C57BL6NJ_G0000589	NA	0.866462	0.89293	-0.0455327	0.959229	0.988792	0.015979	0.335956	0.49173	0.322668	0.120674	0.171248	0.5302
MGP_C57BL6NJ_G0000590	NA	0.18578	0.442943	-0.309693	0.951818	0.988792	0.015979	0.657783	0.775999	0.124547	0.633881	0.698339	0.133959
MGP_C57BL6NJ_G0000591	NA	0.788133	0.836021	-0.117185	0.0370356	0.972756	1.10805	0.134699	0.468575	-0.820733	0.406693	0.483228	-0.446523
MGP_C57BL6NJ_G0000592	NA	0.568822	0.71866	0.18299	0.56673	0.972756	0.212453	0.157479	0.468575	0.567746	0.657514	0.718953	-0.174107
MGP_C57BL6NJ_G0000593	NA	0.525468	0.71866	-0.214308	0.932326	0.984679	-0.0329343	0.246058	0.468575	-0.485171	0.341897	0.417947	-0.395336
MGP_C57BL6NJ_G0000594	NA	0.179783	0.431298	0.406286	0.484325	0.972756	-0.240625	0.550579	0.695813	-0.217468	0.676686	0.735474	-0.151581
MGP_C57BL6NJ_G0000595	NA	0.0659441	0.189413	0.726972	0.225383	0.972756	-0.540276	0.104122	0.453525	0.779587	0.0143576	0.0259331	1.22581
MGP_C57BL6NJ_G0000596	NA	0.309822	0.641097	0.360946	0.500302	0.972756	0.274628	0.188593	0.468575	-0.577291	0.602443	0.670419	0.224602
MGP_C57BL6NJ_G0000597	NA	0.100255	0.269627	-0.309693	0.449723	0.972756	-0.160128	0.158301	0.468575	0.322668	0.00343396	0.00701453	0.72832
MGP_C57BL6NJ_G0000598	NA	0.225305	0.511127	-0.177613	0.533019	0.972756	0.104032	0.0780745	0.385859	0.322668	0.00621432	0.012082	0.5302
MGP_C57BL6NJ_G0000599	NA	0.750673	0.804423	-0.116199	0.980199	0.994323	0.0104675	0.0419939	0.267902	-0.958175	0.26423	0.33556	-0.507201
MGP_C57BL6NJ_G0000600	NA	0.0586654	0.17166	-0.335911	0.966822	0.989749	0.00815932	0.5059	0.660471	0.139168	0.286987	0.360231	0.224671
MGP_C57BL6NJ_G0000601	NA	0.0899106	0.24637	-0.442245	0.556916	0.972756	-0.17137	0.00122769	0.0271845	1.13936	1.6162e-05	0.000237133	1.70075
MGP_C57BL6NJ_G0000602	NA	0.384117	0.71866	0.218628	0.249722	0.972756	-0.336235	0.098639	0.43929	0.520788	0.282788	0.355731	0.33208
MGP_C57BL6NJ_G0000603	NA	0.291586	0.615507	0.136311	0.763864	0.972756	-0.0442685	0.589606	0.726459	0.0845184	0.890718	0.914278	0.0214558
MGP_C57BL6NJ_G0000604	NA	0.0645474	0.186041	-0.371107	0.592867	0.972756	-0.119185	0.0156777	0.142909	0.612909	0.0334991	0.0554187	0.5302
MGP_C57BL6NJ_G0000605	NA	0.439424	0.71866	0.361931	0.51808	0.972756	-0.348572	0.244481	0.468575	0.673587	0.020212	0.0353048	1.4148
MGP_C57BL6NJ_G0000606	NA	0.465478	0.71866	-0.177613	0.796424	0.972756	-0.0720745	0.0897475	0.415215	0.520788	0.0214009	0.0370453	0.72832
MGP_C57BL6NJ_G0000607	NA	0.360388	0.713221	0.280042	0.870813	0.972756	0.0569215	0.629473	0.756295	-0.179573	0.862794	0.892616	-0.0641609
MGP_C57BL6NJ_G0000608	NA	0.0114089	0.0413358	0.869776	0.457262	0.972756	0.273971	0.87784	0.91672	-0.0596942	0.896975	0.919322	-0.050282
MGP_C57BL6NJ_G0000609	NA	0.0043747	0.0178449	1.48472	0.693947	0.972756	0.213829	0.0905411	0.417149	1.00915	0.000511746	0.00120302	2.33722
MGP_C57BL6NJ_G0000610	NA	0.771607	0.822117	0.0958001	0.129328	0.972756	-0.594227	0.855478	0.901615	-0.0735731	0.554049	0.626899	0.239959
MGP_C57BL6NJ_G0000611	NA	0.318105	0.650989	-0.177613	0.609303	0.972756	0.104032	0.732822	0.820155	-0.0735731	0.133527	0.186202	0.33208
MGP_C57BL6NJ_G0000612	NA	0.649552	0.71866	-0.0455327	0.889912	0.972756	0.015979	0.315017	0.468575	0.124547	0.00026875	0.000656336	0.5302
MGP_C57BL6NJ_G0000613	NA	0.500232	0.71866	0.183777	0.683293	0.972756	0.127968	0.0762004	0.384435	0.612339	0.606118	0.673871	-0.171756
MGP_C57BL6NJ_G0000614	NA	0.383084	0.71866	-0.309693	0.847302	0.972756	-0.0782429	0.864436	0.90731	-0.0735731	0.0165043	0.0294493	1.11068
MGP_C57BL6NJ_G0000615	NA	0.794641	0.84149	-0.0455327	0.346528	0.972756	0.192086	0.562318	0.704625	0.124547	0.131576	0.184235	0.33208
MGP_C57BL6NJ_G0000616	NA	0.649552	0.71866	-0.0455327	0.889912	0.972756	0.015979	0.315017	0.468575	0.124547	0.00026875	0.000656336	0.5302
MGP_C57BL6NJ_G0000617	NA	0.173094	0.418196	0.250739	0.766788	0.972756	-0.0616575	0.702829	0.806496	-0.0841842	0.064065	0.09811	0.425779
MGP_C57BL6NJ_G0000618	NA	0.649552	0.71866	-0.0455327	0.889912	0.972756	0.015979	0.315017	0.468575	0.124547	0.00026875	0.000656336	0.5302
MGP_C57BL6NJ_G0000619	NA	0.649552	0.71866	-0.0455327	0.889912	0.972756	0.015979	0.315017	0.468575	0.124547	0.00026875	0.000656336	0.5302
MGP_C57BL6NJ_G0000620	NA	0.649552	0.71866	-0.0455327	0.889912	0.972756	0.015979	0.315017	0.468575	0.124547	0.00026875	0.000656336	0.5302
MGP_C57BL6NJ_G0000621	NA	0.186937	0.443513	-0.177613	0.113698	0.972756	-0.248181	0.0560189	0.31759	0.322668	0.00325588	0.00667799	0.5302
MGP_C57BL6NJ_G0000622	NA	0.768498	0.819401	0.0865475	0.467244	0.972756	-0.248181	0.374421	0.531689	0.322668	0.360921	0.437597	0.33208
MGP_C57BL6NJ_G0000623	NA	0.268142	0.580567	-0.177613	0.183217	0.972756	-0.248181	0.521859	0.672926	0.124547	0.00104708	0.00233323	0.72832
MGP_C57BL6NJ_G0000624	NA	0.649552	0.71866	-0.0455327	0.889912	0.972756	0.015979	0.315017	0.468575	0.124547	0.00026875	0.000656336	0.5302
MGP_C57BL6NJ_G0000625	NA	0.649552	0.71866	-0.0455327	0.889912	0.972756	0.015979	0.315017	0.468575	0.124547	0.00026875	0.000656336	0.5302
MGP_C57BL6NJ_G0000626	NA	0.232776	0.521216	-0.177613	0.539731	0.972756	0.104032	0.0827432	0.395753	0.322668	0.00696752	0.0133544	0.5302
MGP_C57BL6NJ_G0000627	NA	0.961853	0.968736	0.0158811	0.057683	0.972756	0.761349	0.506384	0.660893	-0.271693	0.579683	0.650251	0.22608
MGP_C57BL6NJ_G0000628	NA	0.322943	0.658464	0.218628	0.527728	0.972756	-0.160128	0.642558	0.766404	0.124547	0.223179	0.290207	0.33208
MGP_C57BL6NJ_G0000629	NA	0.566689	0.71866	0.239589	0.590099	0.972756	0.259997	0.876607	0.915781	0.079226	0.409573	0.486115	0.4242
MGP_C57BL6NJ_G0000630	NA	0.228825	0.51574	0.412122	0.616887	0.972756	-0.194902	0.436909	0.596891	0.322668	0.14143	0.195623	0.622321
MGP_C57BL6NJ_G0000631	NA	0.649552	0.71866	-0.0455327	0.889912	0.972756	0.015979	0.315017	0.468575	0.124547	0.00026875	0.000656336	0.5302
MGP_C57BL6NJ_G0000632	NA	0.489008	0.71866	0.147961	0.556487	0.972756	0.144975	0.526578	0.677058	-0.165694	0.361683	0.438313	0.239959
MGP_C57BL6NJ_G0000633	NA	0.649552	0.71866	-0.0455327	0.889912	0.972756	0.015979	0.315017	0.468575	0.124547	0.00026875	0.000656336	0.5302
MGP_C57BL6NJ_G0000634	NA	0.649552	0.71866	-0.0455327	0.889912	0.972756	0.015979	0.315017	0.468575	0.124547	0.00026875	0.000656336	0.5302
MGP_C57BL6NJ_G0000635	NA	0.34033	0.68538	0.218628	0.466043	0.972756	0.192086	0.252897	0.468575	0.322668	0.0149493	0.0268802	0.72832
MGP_C57BL6NJ_G0000636	NA	0.649552	0.71866	-0.0455327	0.889912	0.972756	0.015979	0.315017	0.468575	0.124547	0.00026875	0.000656336	0.5302
MGP_C57BL6NJ_G0000637	NA	0.128955	0.330938	0.605616	0.40263	0.972756	-0.377834	0.205626	0.468575	0.612909	0.32835	0.403861	0.469522
MGP_C57BL6NJ_G0000638	NA	0.636547	0.71866	0.0865475	0.62287	0.972756	0.104032	0.159352	0.468575	0.322668	0.0259777	0.0440722	0.5302
MGP_C57BL6NJ_G0000639	NA	0.649552	0.71866	-0.0455327	0.889912	0.972756	0.015979	0.315017	0.468575	0.124547	0.00026875	0.000656336	0.5302
MGP_C57BL6NJ_G0000640	NA	0.000317063	0.00171813	0.471959	0.342158	0.972756	0.122822	0.442877	0.602992	0.104825	0.50124	0.576825	-0.0917188
MGP_C57BL6NJ_G0000641	NA	0.649552	0.71866	-0.0455327	0.889912	0.972756	0.015979	0.315017	0.468575	0.124547	0.00026875	0.000656336	0.5302
MGP_C57BL6NJ_G0000642	NA	0.649552	0.71866	-0.0455327	0.889912	0.972756	0.015979	0.315017	0.468575	0.124547	0.00026875	0.000656336	0.5302
MGP_C57BL6NJ_G0000643	NA	0.649552	0.71866	-0.0455327	0.889912	0.972756	0.015979	0.315017	0.468575	0.124547	0.00026875	0.000656336	0.5302
MGP_C57BL6NJ_G0000644	NA	0.649552	0.71866	-0.0455327	0.889912	0.972756	0.015979	0.315017	0.468575	0.124547	0.00026875	0.000656336	0.5302
MGP_C57BL6NJ_G0000645	NA	0.649552	0.71866	-0.0455327	0.889912	0.972756	0.015979	0.315017	0.468575	0.124547	0.00026875	0.000656336	0.5302
MGP_C57BL6NJ_G0000646	NA	0.649552	0.71866	-0.0455327	0.889912	0.972756	0.015979	0.315017	0.468575	0.124547	0.00026875	0.000656336	0.5302
MGP_C57BL6NJ_G0000647	NA	0.649552	0.71866	-0.0455327	0.889912	0.972756	0.015979	0.315017	0.468575	0.124547	0.00026875	0.000656336	0.5302
MGP_C57BL6NJ_G0000648	NA	0.0871892	0.240081	-0.67572	0.429429	0.972756	-0.350209	0.691877	0.798295	0.185226	0.890625	0.914205	-0.0641609
MGP_C57BL6NJ_G0000649	NA	0.649552	0.71866	-0.0455327	0.889912	0.972756	0.015979	0.315017	0.468575	0.124547	0.00026875	0.000656336	0.5302
MGP_C57BL6NJ_G0000650	NA	0.620744	0.71866	0.0865475	0.60659	0.972756	0.104032	0.141404	0.468575	0.322668	0.0203717	0.0354602	0.5302
MGP_C57BL6NJ_G0000651	NA	0.649552	0.71866	-0.0455327	0.889912	0.972756	0.015979	0.315017	0.468575	0.124547	0.00026875	0.000656336	0.5302
MGP_C57BL6NJ_G0000652	NA	0.649552	0.71866	-0.0455327	0.889912	0.972756	0.015979	0.315017	0.468575	0.124547	0.00026875	0.000656336	0.5302
MGP_C57BL6NJ_G0000653	NA	0.559278	0.71866	-0.225523	0.0955392	0.972756	-0.766412	0.260141	0.468575	0.538837	0.123947	0.175317	0.746369
MGP_C57BL6NJ_G0000654	NA	0.649552	0.71866	-0.0455327	0.889912	0.972756	0.015979	0.315017	0.468575	0.124547	0.00026875	0.000656336	0.5302
MGP_C57BL6NJ_G0000655	NA	0.562757	0.71866	0.0865475	0.159122	0.972756	-0.248181	0.49716	0.652439	0.124547	0.000605102	0.00140283	0.72832
MGP_C57BL6NJ_G0000656	NA	0.723232	0.782134	0.0865475	0.325888	0.972756	0.280139	0.287047	0.468575	0.322668	0.00504273	0.00997929	0.926441
MGP_C57BL6NJ_G0000657	NA	0.732052	0.789388	0.110673	0.870472	0.972756	0.0607911	0.889932	0.92515	-0.054719	0.627338	0.692427	-0.19247
MGP_C57BL6NJ_G0000658	NA	0.956427	0.964959	0.0158811	0.383424	0.972756	-0.295292	0.836344	0.88872	-0.0735731	0.241394	0.310669	0.4242
MGP_C57BL6NJ_G0000659	NA	0.116996	0.306234	0.490135	0.0971156	0.972756	-0.601229	0.0395774	0.258761	-0.806176	0.118739	0.168828	-0.597275
MGP_C57BL6NJ_G0000660	NA	0.0848805	0.234604	0.412122	0.235762	0.972756	0.321082	0.794526	0.860865	-0.0735731	0.00787943	0.0149502	0.820441
MGP_C57BL6NJ_G0000661	NA	0.300943	0.629342	0.402869	0.754735	0.972756	0.138807	0.725232	0.817377	-0.165694	0.195384	0.258407	0.622321
MGP_C57BL6NJ_G0000662	NA	0.450649	0.71866	0.218628	0.0398113	0.972756	0.720407	0.191907	0.468575	-0.469814	0.351313	0.427752	0.33208
MGP_C57BL6NJ_G0000663	NA	0.307859	0.639834	0.280042	0.200345	0.972756	0.409135	0.336687	0.492519	0.322668	0.00133024	0.00291412	1.21668
MGP_C57BL6NJ_G0000664	NA	0.649552	0.71866	-0.0455327	0.889912	0.972756	0.015979	0.315017	0.468575	0.124547	0.00026875	0.000656336	0.5302
MGP_C57BL6NJ_G0000665	NA	0.649552	0.71866	-0.0455327	0.889912	0.972756	0.015979	0.315017	0.468575	0.124547	0.00026875	0.000656336	0.5302
MGP_C57BL6NJ_G0000666	NA	0.649552	0.71866	-0.0455327	0.889912	0.972756	0.015979	0.315017	0.468575	0.124547	0.00026875	0.000656336	0.5302
MGP_C57BL6NJ_G0000667	NA	0.812152	0.853872	-0.0455327	0.471731	0.972756	-0.160128	0.753996	0.833633	-0.0735731	0.0327608	0.0543439	0.5302
MGP_C57BL6NJ_G0000668	NA	0.698557	0.761582	-0.116199	0.160652	0.972756	0.497189	0.652282	0.771864	-0.165694	0.142516	0.196953	-0.552522
MGP_C57BL6NJ_G0000669	NA	0.591239	0.71866	0.0865475	0.576239	0.972756	0.104032	0.708817	0.808621	-0.0735731	0.102434	0.148922	0.33208
MGP_C57BL6NJ_G0000670	NA	0.88701	0.908203	-0.0455327	0.368212	0.972756	-0.336235	0.491211	0.648609	-0.271693	0.733166	0.783191	0.133959
MGP_C57BL6NJ_G0000671	NA	0.815492	0.855327	-0.0455327	0.397794	0.972756	0.192086	0.603227	0.736551	0.124547	0.174183	0.234141	0.33208
MGP_C57BL6NJ_G0000672	NA	0.652761	0.721628	-0.177613	0.029018	0.972756	1.05412	0.796375	0.861915	0.124547	0.0473775	0.0756027	1.00468
MGP_C57BL6NJ_G0000673	NA	0.268259	0.580704	-0.423268	0.167842	0.972756	-0.614046	0.196086	0.468575	-0.608734	0.877555	0.904151	0.0710747
MGP_C57BL6NJ_G0000674	NA	0.127338	0.327854	-0.309693	0.403261	0.972756	0.192086	0.607459	0.739193	0.124547	0.179069	0.239682	0.33208
MGP_C57BL6NJ_G0000675	NA	0.538678	0.71866	0.346073	0.238595	0.972756	-0.775693	0.925849	0.950251	0.0638689	0.941589	0.953197	-0.050282
MGP_C57BL6NJ_G0000676	NA	0.649552	0.71866	-0.0455327	0.889912	0.972756	0.015979	0.315017	0.468575	0.124547	0.00026875	0.000656336	0.5302
MGP_C57BL6NJ_G0000677	NA	0.751824	0.805299	-0.0331065	0.321501	0.972756	-0.121163	0.159711	0.468575	-0.184546	0.0902071	0.1331	-0.2249
MGP_C57BL6NJ_G0000678	NA	0.176859	0.425748	0.350708	0.401303	0.972756	-0.248181	0.305657	0.468575	0.322668	0.0275594	0.0464928	0.72832
MGP_C57BL6NJ_G0000679	NA	0.192528	0.454144	0.161395	0.204087	0.972756	-0.181429	0.00138374	0.0293434	0.541755	1.63076e-05	0.000238758	0.819224
MGP_C57BL6NJ_G0000680	NA	0.324983	0.66189	-0.309693	0.300661	0.972756	-0.37652	0.00531769	0.0709549	-1.17165	0.146294	0.201672	-0.567879
MGP_C57BL6NJ_G0000681	NA	0.649552	0.71866	-0.0455327	0.889912	0.972756	0.015979	0.315017	0.468575	0.124547	0.00026875	0.000656336	0.5302
MGP_C57BL6NJ_G0000682	NA	0.0100845	0.0371064	0.677999	0.612253	0.972756	-0.142253	0.971136	0.979753	0.0107373	0.618396	0.684872	0.148266
MGP_C57BL6NJ_G0000683	NA	0.00846538	0.0318802	0.500784	0.935758	0.985458	0.0162115	0.777496	0.849039	-0.0603376	0.216411	0.282586	0.268737
MGP_C57BL6NJ_G0000684	NA	0.0144129	0.0508	0.978874	0.0116915	0.972756	1.17034	0.658554	0.775999	-0.201209	0.824501	0.861368	0.100789
MGP_C57BL6NJ_G0000685	NA	0.00184035	0.00825054	0.808988	0.29524	0.972756	0.280925	0.851612	0.899086	-0.0525549	0.466193	0.542896	0.205986
MGP_C57BL6NJ_G0000686	NA	0.121937	0.316505	-0.573854	0.874103	0.972756	-0.0659061	0.307493	0.468575	-0.455935	0.909246	0.928726	-0.050282
MGP_C57BL6NJ_G0000687	NA	0.17918	0.430176	-0.655459	0.273749	0.972756	0.612007	0.0122927	0.12265	-1.58391	0.983695	0.986937	0.0119418
MGP_C57BL6NJ_G0000688	NA	0.649552	0.71866	-0.0455327	0.889912	0.972756	0.015979	0.315017	0.468575	0.124547	0.00026875	0.000656336	0.5302
MGP_C57BL6NJ_G0000689	NA	0.204126	0.475259	-0.472973	0.106419	0.972756	-0.70308	0.242098	0.468575	-0.53197	0.356571	0.433243	-0.416558
MGP_C57BL6NJ_G0000690	NA	0.649552	0.71866	-0.0455327	0.889912	0.972756	0.015979	0.315017	0.468575	0.124547	0.00026875	0.000656336	0.5302
MGP_C57BL6NJ_G0000691	NA	0.593474	0.71866	0.0865475	0.578537	0.972756	0.104032	0.710497	0.808621	-0.0735731	0.104401	0.15098	0.33208
MGP_C57BL6NJ_G0000692	NA	0.649552	0.71866	-0.0455327	0.889912	0.972756	0.015979	0.315017	0.468575	0.124547	0.00026875	0.000656336	0.5302
MGP_C57BL6NJ_G0000693	NA	0.649552	0.71866	-0.0455327	0.889912	0.972756	0.015979	0.315017	0.468575	0.124547	0.00026875	0.000656336	0.5302
MGP_C57BL6NJ_G0000694	NA	0.689239	0.753626	-0.147399	0.682528	0.972756	-0.174102	0.503435	0.658048	-0.303136	0.743144	0.791762	0.147838
MGP_C57BL6NJ_G0000695	NA	0.488021	0.71866	0.280042	0.396204	0.972756	0.396799	0.736463	0.822771	-0.165694	0.287616	0.360853	0.5302
MGP_C57BL6NJ_G0000696	NA	0.917762	0.933596	0.0460953	0.93027	0.983958	-0.0451064	0.305466	0.468575	0.567587	0.106157	0.153175	0.912562
MGP_C57BL6NJ_G0000697	NA	0.0138561	0.0490645	-0.630067	0.577306	0.972756	-0.153189	0.787225	0.856024	0.0784596	0.91103	0.930132	-0.0324565
MGP_C57BL6NJ_G0000698	NA	0.0433292	0.132473	-0.923553	0.856411	0.972756	-0.0907649	0.737818	0.823602	0.178273	0.674408	0.733601	-0.223912
MGP_C57BL6NJ_G0000699	NA	0.276463	0.593336	-0.507822	0.854225	0.972756	-0.0975903	0.700198	0.804767	-0.217239	0.986248	0.989184	-0.00970675
MGP_C57BL6NJ_G0000700	NA	0.632876	0.71866	0.227706	0.475309	0.972756	0.394308	0.478902	0.638655	0.414788	0.00184005	0.00394638	2.05404
MGP_C57BL6NJ_G0000701	NA	0.649552	0.71866	-0.0455327	0.889912	0.972756	0.015979	0.315017	0.468575	0.124547	0.00026875	0.000656336	0.5302
MGP_C57BL6NJ_G0000702	NA	0.198293	0.464557	0.218628	0.323554	0.972756	0.192086	0.718664	0.812672	-0.0735731	0.0157227	0.028152	0.5302
MGP_C57BL6NJ_G0000703	NA	0.0272454	0.0888725	-0.635267	0.0720441	0.972756	0.585242	0.204808	0.468575	0.428667	0.0657507	0.10043	0.6362
MGP_C57BL6NJ_G0000704	NA	0.0178654	0.0613435	0.677241	0.086876	0.972756	0.546288	0.512506	0.666828	0.214811	0.244339	0.314041	0.386272
MGP_C57BL6NJ_G0000705	NA	0.120651	0.313842	0.412122	0.220975	0.972756	-0.371009	0.600789	0.735081	-0.165694	0.174872	0.234917	0.438079
MGP_C57BL6NJ_G0000706	NA	0.513417	0.71866	0.0865475	0.113782	0.972756	-0.248181	0.649218	0.769792	-0.0735731	0.049848	0.0788531	0.33208
MGP_C57BL6NJ_G0000707	NA	0.376701	0.71866	0.218628	0.000711892	0.972756	-1.11021	0.445456	0.605547	0.230547	0.00518212	0.010233	0.926441
MGP_C57BL6NJ_G0000708	NA	0.433206	0.71866	-0.30044	0.726389	0.972756	-0.15396	0.561465	0.703967	-0.271693	0.92846	0.942728	0.0418387
MGP_C57BL6NJ_G0000709	NA	0.680424	0.745989	0.0865475	0.766199	0.972756	-0.0720745	0.774727	0.847728	-0.0735731	0.603144	0.671	0.133959
MGP_C57BL6NJ_G0000710	NA	0.256218	0.561888	0.218628	0.467216	0.972756	-0.160128	0.592831	0.728903	0.124547	0.162568	0.220686	0.33208
MGP_C57BL6NJ_G0000711	NA	0.649552	0.71866	-0.0455327	0.889912	0.972756	0.015979	0.315017	0.468575	0.124547	0.00026875	0.000656336	0.5302
MGP_C57BL6NJ_G0000712	NA	0.649552	0.71866	-0.0455327	0.889912	0.972756	0.015979	0.315017	0.468575	0.124547	0.00026875	0.000656336	0.5302
MGP_C57BL6NJ_G0000713	NA	0.649552	0.71866	-0.0455327	0.889912	0.972756	0.015979	0.315017	0.468575	0.124547	0.00026875	0.000656336	0.5302
MGP_C57BL6NJ_G0000714	NA	0.649552	0.71866	-0.0455327	0.889912	0.972756	0.015979	0.315017	0.468575	0.124547	0.00026875	0.000656336	0.5302
MGP_C57BL6NJ_G0000715	NA	0.649552	0.71866	-0.0455327	0.889912	0.972756	0.015979	0.315017	0.468575	0.124547	0.00026875	0.000656336	0.5302
MGP_C57BL6NJ_G0000716	NA	0.649552	0.71866	-0.0455327	0.889912	0.972756	0.015979	0.315017	0.468575	0.124547	0.00026875	0.000656336	0.5302
MGP_C57BL6NJ_G0000717	NA	0.649552	0.71866	-0.0455327	0.889912	0.972756	0.015979	0.315017	0.468575	0.124547	0.00026875	0.000656336	0.5302
MGP_C57BL6NJ_G0000718	NA	0.649552	0.71866	-0.0455327	0.889912	0.972756	0.015979	0.315017	0.468575	0.124547	0.00026875	0.000656336	0.5302
MGP_C57BL6NJ_G0000719	NA	0.649552	0.71866	-0.0455327	0.889912	0.972756	0.015979	0.315017	0.468575	0.124547	0.00026875	0.000656336	0.5302
MGP_C57BL6NJ_G0000720	NA	0.649552	0.71866	-0.0455327	0.889912	0.972756	0.015979	0.315017	0.468575	0.124547	0.00026875	0.000656336	0.5302
MGP_C57BL6NJ_G0000721	NA	0.662129	0.72957	0.0865475	0.283572	0.972756	-0.248181	0.191771	0.468575	0.322668	0.0379489	0.0617805	0.5302
MGP_C57BL6NJ_G0000722	NA	0.52882	0.71866	0.0865475	0.51224	0.972756	0.104032	0.661201	0.775999	-0.0735731	0.0580284	0.089887	0.33208
MGP_C57BL6NJ_G0000723	NA	0.15275	0.378099	0.452574	0.990675	0.997406	-0.00416382	0.177872	0.468575	0.520788	0.000212676	0.000656336	1.6736
MGP_C57BL6NJ_G0000724	NA	0.472047	0.71866	-0.295845	0.936914	0.985699	0.0373603	0.272127	0.468575	0.558063	0.126654	0.178623	0.787242
MGP_C57BL6NJ_G0000725	NA	0.117045	0.306304	-0.124328	0.759162	0.972756	0.0272662	0.663107	0.776956	0.0411419	0.0737451	0.111121	0.175367
MGP_C57BL6NJ_G0000726	NA	0.564628	0.71866	0.289294	0.276074	0.972756	-0.638433	0.963962	0.975487	0.0276806	0.809442	0.848397	0.147838
MGP_C57BL6NJ_G0000727	NA	0.649552	0.71866	-0.0455327	0.889912	0.972756	0.015979	0.315017	0.468575	0.124547	0.00026875	0.000656336	0.5302
MGP_C57BL6NJ_G0000728	NA	0.649552	0.71866	-0.0455327	0.889912	0.972756	0.015979	0.315017	0.468575	0.124547	0.00026875	0.000656336	0.5302
MGP_C57BL6NJ_G0000729	NA	0.811813	0.853822	0.0772949	0.834641	0.972756	-0.0782429	0.0107129	0.111933	1.10127	0.0282067	0.047493	0.926441
MGP_C57BL6NJ_G0000730	NA	6.83731e-09	1.58574e-07	1.3227	0.10076	0.972756	0.279639	0.0455757	0.282465	0.367352	0.00449911	0.00899494	0.550277
MGP_C57BL6NJ_G0000731	NA	0.570694	0.71866	0.218628	0.697872	0.972756	-0.172465	0.791341	0.858721	0.124547	0.598666	0.667084	-0.248402
MGP_C57BL6NJ_G0000732	NA	0.504459	0.71866	-0.325038	0.517821	0.972756	0.363513	0.565954	0.707714	-0.341852	0.661988	0.722826	0.259906
MGP_C57BL6NJ_G0000733	NA	0.527669	0.71866	0.239589	0.242657	0.972756	0.517989	0.689269	0.796438	0.185226	0.913406	0.931632	-0.050282
MGP_C57BL6NJ_G0000734	NA	0.305256	0.635904	0.218628	0.0450391	0.972756	-0.512342	0.219295	0.468575	0.322668	0.00948775	0.0176978	0.72832
MGP_C57BL6NJ_G0000735	NA	0.000800166	0.00392322	1.10041	0.343397	0.972756	-0.314025	0.640241	0.764861	0.162916	0.00761044	0.0144739	1.01577
MGP_C57BL6NJ_G0000736	NA	0.0762174	0.214454	0.46021	0.0671487	0.972756	0.550117	0.316067	0.469576	-0.310257	0.265569	0.336948	-0.345539
MGP_C57BL6NJ_G0000737	NA	0.515563	0.71866	0.218628	0.345768	0.972756	0.368193	0.212432	0.468575	0.520788	0.204593	0.269095	0.5302
MGP_C57BL6NJ_G0000738	NA	0.563505	0.71866	0.147961	0.484351	0.972756	-0.207239	0.0832064	0.397101	-0.561934	0.0242216	0.0414748	-0.750643
MGP_C57BL6NJ_G0000739	NA	0.319381	0.652918	-0.198564	0.997616	0.999216	0.000679671	0.581338	0.72055	0.133532	0.639377	0.702792	0.113348
MGP_C57BL6NJ_G0000740	NA	0.0564823	0.166178	-0.421637	0.46335	0.972756	0.180044	0.0108181	0.112552	-0.71584	0.203366	0.267713	-0.33573
MGP_C57BL6NJ_G0000741	NA	0.107821	0.286636	-0.634382	0.370034	0.972756	-0.399324	0.773614	0.846948	-0.134703	0.749813	0.797241	-0.149365
MGP_C57BL6NJ_G0000742	NA	0.147556	0.368213	0.584654	0.1601	0.972756	0.65381	0.44633	0.606475	0.369467	0.456286	0.532878	0.361316
MGP_C57BL6NJ_G0000743	NA	0.429607	0.71866	-0.319931	0.898723	0.976108	-0.0590807	0.180832	0.468575	0.673587	0.0254564	0.04341	1.17136
MGP_C57BL6NJ_G0000744	NA	0.0642276	0.185297	-0.441773	0.295321	0.972756	0.280139	0.792973	0.859954	-0.0735731	0.015721	0.028152	0.72832
MGP_C57BL6NJ_G0000745	NA	0.192907	0.454646	-0.371107	0.384368	0.972756	-0.282956	0.293736	0.468575	-0.363814	0.306073	0.380561	-0.354402
MGP_C57BL6NJ_G0000746	NA	0.649552	0.71866	-0.0455327	0.889912	0.972756	0.015979	0.315017	0.468575	0.124547	0.00026875	0.000656336	0.5302
MGP_C57BL6NJ_G0000747	NA	0.738687	0.794728	-0.116199	0.427672	0.972756	0.321082	0.0855566	0.403919	-0.760055	0.714194	0.766671	-0.156282
MGP_C57BL6NJ_G0000748	NA	0.649552	0.71866	-0.0455327	0.889912	0.972756	0.015979	0.315017	0.468575	0.124547	0.00026875	0.000656336	0.5302
MGP_C57BL6NJ_G0000749	NA	0.813615	0.854492	0.0772949	0.796038	0.972756	0.097864	0.854577	0.901082	-0.0735731	0.551572	0.624513	0.239959
MGP_C57BL6NJ_G0000750	NA	0.809348	0.85256	-0.0859849	0.253691	0.972756	0.477046	0.33137	0.486542	0.428667	0.18504	0.24648	0.590878
MGP_C57BL6NJ_G0000751	NA	0.416733	0.71866	0.320494	0.0971592	0.972756	0.775981	0.779658	0.8507	-0.134251	0.434631	0.51144	0.377401
MGP_C57BL6NJ_G0000752	NA	0.649552	0.71866	-0.0455327	0.889912	0.972756	0.015979	0.315017	0.468575	0.124547	0.00026875	0.000656336	0.5302
MGP_C57BL6NJ_G0000753	NA	1.39496e-10	7.50377e-09	1.43298	0.710157	0.972756	0.0532013	4.60973e-05	0.00329471	0.768695	5.4547e-05	0.000639943	0.757885
MGP_C57BL6NJ_G0000754	NA	0.816231	0.855818	-0.0455327	0.399689	0.972756	0.192086	0.604697	0.737119	0.124547	0.175869	0.235999	0.33208
MGP_C57BL6NJ_G0000755	NA	0.268142	0.580567	-0.177613	0.183217	0.972756	-0.248181	0.521859	0.672926	0.124547	0.00104708	0.00233323	0.72832
MGP_C57BL6NJ_G0000756	NA	0.824953	0.862305	-0.0455327	0.422474	0.972756	0.192086	0.770534	0.84503	-0.0735731	0.0453948	0.0727411	0.5302
MGP_C57BL6NJ_G0000757	NA	0.255378	0.560454	-0.309693	0.242015	0.972756	0.368193	0.331151	0.48629	0.322668	0.117138	0.166836	0.5302
MGP_C57BL6NJ_G0000758	NA	0.0403164	0.124381	0.685535	0.271057	0.972756	0.409135	0.849821	0.897725	-0.0735731	0.00467444	0.00931331	1.21668
MGP_C57BL6NJ_G0000759	NA	0.263188	0.573512	0.218628	0.391525	0.972756	0.192086	0.598345	0.733163	0.124547	0.000700864	0.00161102	0.926441
MGP_C57BL6NJ_G0000760	NA	0.0020582	0.00911486	0.897828	0.691271	0.972756	0.118503	0.0581035	0.32528	-0.626133	0.002566	0.00537406	-1.07021
MGP_C57BL6NJ_G0000761	NA	0.166517	0.40558	0.594892	0.166312	0.972756	0.68727	0.171123	0.468575	0.720386	0.0298603	0.0499722	1.18524
MGP_C57BL6NJ_G0000762	NA	0.127412	0.328018	0.482788	0.590054	0.972756	0.192086	0.396042	0.55444	0.322668	0.382656	0.459368	0.33208
MGP_C57BL6NJ_G0000763	NA	0.276171	0.592773	-0.177613	0.576562	0.972756	0.104032	0.528933	0.677816	0.124547	0.00122142	0.00268806	0.72832
MGP_C57BL6NJ_G0000764	NA	0.150075	0.373004	0.605616	0.836341	0.972756	0.097864	0.88356	0.920395	-0.0735731	0.933612	0.946782	0.0418387
MGP_C57BL6NJ_G0000765	NA	0.381218	0.71866	-0.30044	0.672427	0.972756	-0.166296	0.937909	0.958694	0.0324265	0.0352856	0.0579959	0.926441
MGP_C57BL6NJ_G0000766	NA	0.00822496	0.0310478	0.860524	0.419298	0.972756	0.280139	0.0512433	0.303693	-0.746176	0.498524	0.574307	-0.248402
MGP_C57BL6NJ_G0000767	NA	0.605949	0.71866	0.157214	0.508744	0.972756	0.233028	0.272043	0.468575	0.414788	0.376684	0.453389	0.33208
MGP_C57BL6NJ_G0000768	NA	0.408451	0.71866	-0.406456	0.774755	0.972756	-0.161268	0.662695	0.77685	-0.261082	0.848364	0.880863	-0.114228
MGP_C57BL6NJ_G0000769	NA	0.833167	0.868061	-0.0427037	0.369351	0.972756	0.212138	0.17653	0.468575	0.343105	0.00587299	0.0115011	0.753001
MGP_C57BL6NJ_G0000770	NA	0.649552	0.71866	-0.0455327	0.889912	0.972756	0.015979	0.315017	0.468575	0.124547	0.00026875	0.000656336	0.5302
MGP_C57BL6NJ_G0000771	NA	0.933096	0.946524	0.0251337	0.160481	0.972756	0.497189	0.556248	0.700801	0.216668	0.369856	0.446375	0.33208
MGP_C57BL6NJ_G0000772	NA	0.635957	0.71866	0.157214	0.462382	0.972756	-0.282956	0.374456	0.53172	-0.363814	0.555848	0.628645	0.239959
MGP_C57BL6NJ_G0000773	NA	0.649552	0.71866	-0.0455327	0.889912	0.972756	0.015979	0.315017	0.468575	0.124547	0.00026875	0.000656336	0.5302
MGP_C57BL6NJ_G0000774	NA	0.000873222	0.00423893	-1.16457	0.251138	0.972756	0.408478	0.348647	0.504662	0.351904	0.50595	0.581298	-0.248402
MGP_C57BL6NJ_G0000775	NA	0.61794	0.71866	0.147961	0.956109	0.988792	-0.0187952	0.928672	0.952402	0.0324265	0.509933	0.58504	0.239959
MGP_C57BL6NJ_G0000776	NA	0.476667	0.71866	0.218628	0.0178319	0.972756	0.896514	0.739395	0.824857	0.124547	0.0621993	0.0955411	0.72832
MGP_C57BL6NJ_G0000777	NA	0.00065405	0.00327639	1.267	0.191186	0.972756	-0.49318	0.09671	0.434418	0.673587	0.092436	0.136096	0.682999
MGP_C57BL6NJ_G0000778	NA	0.579168	0.71866	0.0865475	0.563839	0.972756	0.104032	0.51523	0.667542	0.124547	0.000905265	0.00203822	0.72832
MGP_C57BL6NJ_G0000779	NA	0.077944	0.218429	-0.626015	0.981486	0.994545	0.00915358	0.692632	0.798661	-0.165694	0.441408	0.518228	-0.324438
MGP_C57BL6NJ_G0000780	NA	0.649552	0.71866	-0.0455327	0.889912	0.972756	0.015979	0.315017	0.468575	0.124547	0.00026875	0.000656336	0.5302
MGP_C57BL6NJ_G0000781	NA	0.713714	0.774163	-0.147399	0.996547	0.998789	0.00200458	0.210823	0.468575	0.626787	0.0374746	0.0612058	1.07924
MGP_C57BL6NJ_G0000782	NA	0.329626	0.66923	-0.361854	0.181221	0.972756	0.579074	0.869964	0.911227	-0.0735731	0.765825	0.810515	0.133959
MGP_C57BL6NJ_G0000783	NA	0.649552	0.71866	-0.0455327	0.889912	0.972756	0.015979	0.315017	0.468575	0.124547	0.00026875	0.000656336	0.5302
MGP_C57BL6NJ_G0000784	NA	0.0810497	0.225747	0.24379	0.376	0.972756	-0.138852	0.0277973	0.206767	0.385265	0.18735	0.249118	0.221965
MGP_C57BL6NJ_G0000785	NA	0.649552	0.71866	-0.0455327	0.889912	0.972756	0.015979	0.315017	0.468575	0.124547	0.00026875	0.000656336	0.5302
MGP_C57BL6NJ_G0000786	NA	0.00487376	0.0196659	0.717916	0.345078	0.972756	0.254087	0.0773577	0.385859	0.518446	0.767966	0.812462	-0.0833772
MGP_C57BL6NJ_G0000787	NA	0.115725	0.303303	-0.681655	0.288755	0.972756	0.521946	0.0746191	0.379921	-0.954678	0.113925	0.162687	-0.839266
MGP_C57BL6NJ_G0000788	NA	0.52882	0.71866	0.0865475	0.51224	0.972756	0.104032	0.661201	0.775999	-0.0735731	0.0580284	0.089887	0.33208
MGP_C57BL6NJ_G0000789	NA	0.649552	0.71866	-0.0455327	0.889912	0.972756	0.015979	0.315017	0.468575	0.124547	0.00026875	0.000656336	0.5302
MGP_C57BL6NJ_G0000790	NA	0.649552	0.71866	-0.0455327	0.889912	0.972756	0.015979	0.315017	0.468575	0.124547	0.00026875	0.000656336	0.5302
MGP_C57BL6NJ_G0000791	NA	0.52882	0.71866	0.0865475	0.51224	0.972756	0.104032	0.661201	0.775999	-0.0735731	0.0580284	0.089887	0.33208
MGP_C57BL6NJ_G0000792	NA	0.620744	0.71866	0.0865475	0.60659	0.972756	0.104032	0.141404	0.468575	0.322668	0.0203717	0.0354602	0.5302
MGP_C57BL6NJ_G0000793	NA	0.649552	0.71866	-0.0455327	0.889912	0.972756	0.015979	0.315017	0.468575	0.124547	0.00026875	0.000656336	0.5302
MGP_C57BL6NJ_G0000794	NA	0.189927	0.449103	0.412122	0.683916	0.972756	0.144975	0.660986	0.775999	-0.165694	0.679058	0.737379	-0.156282
MGP_C57BL6NJ_G0000795	NA	0.0104777	0.0383678	-0.84748	0.0796978	0.972756	0.6407	0.112809	0.468575	-0.610592	0.203146	0.26744	-0.484569
MGP_C57BL6NJ_G0000796	NA	0.176716	0.425528	0.544202	0.678734	0.972756	-0.188734	0.453779	0.613718	-0.363814	0.64014	0.703437	0.22608
MGP_C57BL6NJ_G0000797	NA	0.886416	0.907754	0.0646005	0.215355	0.972756	0.659321	0.896436	0.930019	-0.0720949	0.524263	0.598673	-0.354402
MGP_C57BL6NJ_G0000798	NA	0.177672	0.427131	0.534949	0.966537	0.98971	-0.0187952	0.256354	0.468575	-0.548055	0.361531	0.438214	0.438079
MGP_C57BL6NJ_G0000799	NA	0.648361	0.71866	0.0865475	0.0630426	0.972756	-0.424288	0.249019	0.468575	-0.271693	0.162128	0.220191	0.33208
MGP_C57BL6NJ_G0000800	NA	0.251103	0.552973	0.218628	0.379296	0.972756	0.192086	0.748861	0.831207	-0.0735731	0.0295362	0.0495033	0.5302
MGP_C57BL6NJ_G0000801	NA	0.441729	0.71866	0.361824	0.422878	0.972756	-0.435539	0.0528215	0.309232	1.16063	0.325882	0.401234	0.568569
MGP_C57BL6NJ_G0000802	NA	0.649552	0.71866	-0.0455327	0.889912	0.972756	0.015979	0.315017	0.468575	0.124547	0.00026875	0.000656336	0.5302
MGP_C57BL6NJ_G0000803	NA	0.39648	0.71866	0.289294	0.294096	0.972756	0.415304	0.149286	0.468575	0.612909	0.563927	0.635648	0.239959
MGP_C57BL6NJ_G0000804	NA	0.127204	0.327612	0.691155	0.118059	0.972756	0.819032	0.00551991	0.0730601	1.65031	0.00673809	0.0129849	1.60379
MGP_C57BL6NJ_G0000805	NA	0.00633191	0.0247054	-0.37515	0.381057	0.972756	0.127616	0.489506	0.647084	-0.106409	0.0226687	0.0390565	-0.37245
MGP_C57BL6NJ_G0000806	NA	0.748894	0.802854	-0.106946	0.757349	0.972756	-0.119185	0.936763	0.95788	0.0324265	0.29043	0.36393	0.438079
MGP_C57BL6NJ_G0000807	NA	0.0134821	0.0479261	1.01868	0.924087	0.982644	-0.0419935	0.822831	0.879296	0.104716	0.718209	0.770119	-0.168931
MGP_C57BL6NJ_G0000808	NA	0.0487695	0.146619	-0.470165	0.781441	0.972756	-0.0728683	0.131578	0.468575	0.431737	1.15788e-05	0.000179771	1.57653
MGP_C57BL6NJ_G0000809	NA	0.0795448	0.222082	-0.441773	0.796999	0.972756	-0.0720745	0.804461	0.866853	-0.0735731	0.0217348	0.037583	0.72832
MGP_C57BL6NJ_G0000810	NA	0.771745	0.822221	0.0865475	0.419392	0.972756	0.280139	0.840339	0.891443	-0.0735731	0.367767	0.444373	0.33208
MGP_C57BL6NJ_G0000811	NA	0.649552	0.71866	-0.0455327	0.889912	0.972756	0.015979	0.315017	0.468575	0.124547	0.00026875	0.000656336	0.5302
MGP_C57BL6NJ_G0000812	NA	0.649552	0.71866	-0.0455327	0.889912	0.972756	0.015979	0.315017	0.468575	0.124547	0.00026875	0.000656336	0.5302
MGP_C57BL6NJ_G0000813	NA	0.821831	0.860125	0.0865475	0.309801	0.972756	0.456246	0.899041	0.931919	-0.0596942	0.762364	0.807642	-0.142403
MGP_C57BL6NJ_G0000814	NA	0.695018	0.758609	0.164288	0.0253169	0.972756	1.15045	0.760997	0.838483	0.15599	0.67469	0.733829	0.215469
MGP_C57BL6NJ_G0000815	NA	0.511724	0.71866	0.209375	0.328974	0.972756	0.362024	0.0754603	0.382297	0.718908	0.112736	0.161225	0.6362
MGP_C57BL6NJ_G0000816	NA	0.677715	0.743514	-0.147399	0.649082	0.972756	-0.186439	0.241332	0.468575	-0.516613	0.343641	0.419778	-0.41508
MGP_C57BL6NJ_G0000817	NA	0.481238	0.71866	-0.239027	0.936296	0.985604	-0.031132	0.512975	0.667249	-0.271693	0.946042	0.95668	0.0279598
MGP_C57BL6NJ_G0000818	NA	0.000170624	0.00098804	1.46584	0.110714	0.972756	-0.616449	0.00319958	0.0508481	1.30829	8.46042e-05	0.000656336	1.91207
MGP_C57BL6NJ_G0000819	NA	0.00093986	0.00451601	0.708928	0.0509272	0.972756	0.440011	0.892145	0.92676	0.0309101	0.00791093	0.0150023	0.66208
MGP_C57BL6NJ_G0000820	NA	0.359419	0.71196	-0.395407	0.405734	0.972756	-0.413441	0.845459	0.894769	0.101976	0.732708	0.782795	-0.178853
MGP_C57BL6NJ_G0000821	NA	0.308923	0.641097	0.350708	0.854519	0.972756	-0.0720745	0.119934	0.468575	-0.667934	0.429137	0.506004	0.33208
MGP_C57BL6NJ_G0000822	NA	0.419257	0.71866	0.38953	0.549505	0.972756	-0.332074	0.493532	0.650753	-0.403499	0.195961	0.259086	0.773574
MGP_C57BL6NJ_G0000823	NA	0.00848055	0.0319262	1.1471	0.896411	0.975013	-0.0600057	0.305341	0.468575	0.507559	0.304923	0.379326	0.50801
MGP_C57BL6NJ_G0000824	NA	0.649552	0.71866	-0.0455327	0.889912	0.972756	0.015979	0.315017	0.468575	0.124547	0.00026875	0.000656336	0.5302
MGP_C57BL6NJ_G0000825	NA	0.649552	0.71866	-0.0455327	0.889912	0.972756	0.015979	0.315017	0.468575	0.124547	0.00026875	0.000656336	0.5302
MGP_C57BL6NJ_G0000826	NA	0.591239	0.71866	0.0865475	0.576239	0.972756	0.104032	0.708817	0.808621	-0.0735731	0.102434	0.148922	0.33208
MGP_C57BL6NJ_G0000827	NA	0.369321	0.71866	0.39116	0.811836	0.972756	0.118664	0.799572	0.863978	-0.134251	0.493924	0.569919	0.363522
MGP_C57BL6NJ_G0000828	NA	0.649552	0.71866	-0.0455327	0.889912	0.972756	0.015979	0.315017	0.468575	0.124547	0.00026875	0.000656336	0.5302
MGP_C57BL6NJ_G0000829	NA	0.00618784	0.0242261	1.01256	0.604518	0.972756	-0.201729	0.000195851	0.00841934	1.83775	0.000372537	0.000895625	1.72739
MGP_C57BL6NJ_G0000830	NA	0.00216897	0.00956272	-0.387632	0.922741	0.982373	-0.0125511	0.209825	0.468575	-0.17552	0.043534	0.0700159	-0.291598
MGP_C57BL6NJ_G0000831	NA	0.649552	0.71866	-0.0455327	0.889912	0.972756	0.015979	0.315017	0.468575	0.124547	0.00026875	0.000656336	0.5302
MGP_C57BL6NJ_G0000832	NA	0.649552	0.71866	-0.0455327	0.889912	0.972756	0.015979	0.315017	0.468575	0.124547	0.00026875	0.000656336	0.5302
MGP_C57BL6NJ_G0000833	NA	0.649552	0.71866	-0.0455327	0.889912	0.972756	0.015979	0.315017	0.468575	0.124547	0.00026875	0.000656336	0.5302
MGP_C57BL6NJ_G0000834	NA	0.18923	0.447792	-0.309693	0.176997	0.972756	0.368193	0.076591	0.385837	0.520788	0.248072	0.318156	0.33208
MGP_C57BL6NJ_G0000835	NA	0.290856	0.614282	0.203085	0.409628	0.972756	-0.182072	0.00545519	0.0723329	0.712106	0.00270747	0.00564758	0.781568
MGP_C57BL6NJ_G0000836	NA	2.04132e-05	0.000148587	0.586811	0.337024	0.972756	-0.12142	0.895324	0.929194	0.0174522	0.0138959	0.025172	0.352206
MGP_C57BL6NJ_G0000837	NA	0.880103	0.902908	0.0550475	0.109301	0.972756	-0.696567	0.417766	0.576971	0.365031	0.67556	0.734542	-0.18742
MGP_C57BL6NJ_G0000838	NA	0.0979603	0.264547	0.659955	0.232982	0.972756	0.540241	0.0552268	0.317539	-0.947564	0.806491	0.845822	-0.115706
MGP_C57BL6NJ_G0000839	NA	0.527242	0.71866	-0.150053	0.294839	0.972756	0.289596	0.0918415	0.420885	-0.505238	0.712781	0.765494	-0.106658
MGP_C57BL6NJ_G0000840	NA	0.000129525	0.000771463	1.01119	0.278798	0.972756	-0.276768	0.960879	0.973389	0.0131034	0.837927	0.872423	0.0546695
MGP_C57BL6NJ_G0000841	NA	0.649552	0.71866	-0.0455327	0.889912	0.972756	0.015979	0.315017	0.468575	0.124547	0.00026875	0.000656336	0.5302
MGP_C57BL6NJ_G0000842	NA	0.812331	0.85397	0.0523667	0.944948	0.9878	-0.0175756	0.868258	0.910167	0.0447922	0.380589	0.457276	-0.238961
MGP_C57BL6NJ_G0000843	NA	0.649552	0.71866	-0.0455327	0.889912	0.972756	0.015979	0.315017	0.468575	0.124547	0.00026875	0.000656336	0.5302
MGP_C57BL6NJ_G0000844	NA	0.815036	0.855176	-0.0455327	0.396626	0.972756	0.192086	0.60232	0.735968	0.124547	0.00077692	0.00177394	0.926441
MGP_C57BL6NJ_G0000845	NA	0.440253	0.71866	0.289294	0.942241	0.986706	-0.031132	0.716607	0.811721	-0.165694	0.599749	0.668	0.239959
MGP_C57BL6NJ_G0000846	NA	0.121045	0.314629	0.350708	0.276147	0.972756	0.280139	0.784547	0.854287	-0.0735731	0.0123377	0.0225513	0.72832
MGP_C57BL6NJ_G0000847	NA	0.860108	0.888093	-0.0455327	0.225397	0.972756	0.368193	0.313767	0.468575	0.322668	0.104794	0.151448	0.5302
MGP_C57BL6NJ_G0000848	NA	0.649552	0.71866	-0.0455327	0.889912	0.972756	0.015979	0.315017	0.468575	0.124547	0.00026875	0.000656336	0.5302
MGP_C57BL6NJ_G0000849	NA	0.127791	0.328712	-0.503187	0.0307125	0.972756	0.849403	0.674091	0.78508	-0.165694	0.0437462	0.070338	0.83432
MGP_C57BL6NJ_G0000850	NA	0.398202	0.71866	0.280042	0.778432	0.972756	-0.106849	0.250737	0.468575	-0.469814	0.298282	0.372203	0.4242
MGP_C57BL6NJ_G0000851	NA	0.0311573	0.0998496	-0.559317	0.183894	0.972756	-0.383972	0.670652	0.782561	0.127782	0.112056	0.160722	-0.491666
MGP_C57BL6NJ_G0000852	NA	0.424474	0.71866	-0.153924	0.0919967	0.972756	0.385451	0.155633	0.468575	0.340969	0.000340868	0.000822683	0.991066
MGP_C57BL6NJ_G0000853	NA	0.224075	0.511127	-0.239027	0.517583	0.972756	0.144975	0.0904931	0.417021	0.414788	0.0340497	0.0562096	0.5302
MGP_C57BL6NJ_G0000854	NA	0.649552	0.71866	-0.0455327	0.889912	0.972756	0.015979	0.315017	0.468575	0.124547	0.00026875	0.000656336	0.5302
MGP_C57BL6NJ_G0000855	NA	0.649552	0.71866	-0.0455327	0.889912	0.972756	0.015979	0.315017	0.468575	0.124547	0.00026875	0.000656336	0.5302
MGP_C57BL6NJ_G0000856	NA	0.0828414	0.229927	-0.503187	0.446226	0.972756	-0.247524	0.166245	0.468575	-0.485171	0.000696033	0.00160117	-1.34648
MGP_C57BL6NJ_G0000857	NA	0.649552	0.71866	-0.0455327	0.889912	0.972756	0.015979	0.315017	0.468575	0.124547	0.00026875	0.000656336	0.5302
MGP_C57BL6NJ_G0000858	NA	0.268277	0.580711	0.397833	0.0106933	0.972756	1.13308	0.789793	0.857773	-0.11566	0.7007	0.755818	-0.166926
MGP_C57BL6NJ_G0000859	NA	0.0779013	0.218363	0.412122	0.224658	0.972756	0.321082	0.789519	0.857588	-0.0735731	0.00666857	0.0128654	0.820441
MGP_C57BL6NJ_G0000860	NA	0.176007	0.424199	-0.543639	0.348324	0.972756	0.429935	0.504649	0.659299	0.322668	0.111942	0.160575	0.788999
MGP_C57BL6NJ_G0000861	NA	0.649552	0.71866	-0.0455327	0.889912	0.972756	0.015979	0.315017	0.468575	0.124547	0.00026875	0.000656336	0.5302
MGP_C57BL6NJ_G0000862	NA	0.849185	0.879732	-0.0455327	0.953895	0.988792	0.015979	0.27801	0.468575	0.322668	0.0816091	0.12161	0.5302
MGP_C57BL6NJ_G0000863	NA	0.412589	0.71866	-0.177613	0.771781	0.972756	-0.0720745	0.780118	0.850976	-0.0735731	0.612037	0.679202	0.133959
MGP_C57BL6NJ_G0000864	NA	0.649552	0.71866	-0.0455327	0.889912	0.972756	0.015979	0.315017	0.468575	0.124547	0.00026875	0.000656336	0.5302
MGP_C57BL6NJ_G0000865	NA	0.348068	0.696255	-0.177613	0.631345	0.972756	0.104032	0.588382	0.725409	0.124547	0.00422257	0.00848125	0.72832
MGP_C57BL6NJ_G0000866	NA	0.649552	0.71866	-0.0455327	0.889912	0.972756	0.015979	0.315017	0.468575	0.124547	0.00026875	0.000656336	0.5302
MGP_C57BL6NJ_G0000867	NA	0.250751	0.552612	0.280042	0.404211	0.972756	0.233028	0.279031	0.468575	0.322668	0.0102127	0.0189478	0.820441
MGP_C57BL6NJ_G0000868	NA	0.276171	0.592773	-0.177613	0.576562	0.972756	0.104032	0.528933	0.677816	0.124547	0.00122142	0.00268806	0.72832
MGP_C57BL6NJ_G0000869	NA	0.649552	0.71866	-0.0455327	0.889912	0.972756	0.015979	0.315017	0.468575	0.124547	0.00026875	0.000656336	0.5302
MGP_C57BL6NJ_G0000870	NA	0.649552	0.71866	-0.0455327	0.889912	0.972756	0.015979	0.315017	0.468575	0.124547	0.00026875	0.000656336	0.5302
MGP_C57BL6NJ_G0000871	NA	0.649552	0.71866	-0.0455327	0.889912	0.972756	0.015979	0.315017	0.468575	0.124547	0.00026875	0.000656336	0.5302
MGP_C57BL6NJ_G0000872	NA	0.649552	0.71866	-0.0455327	0.889912	0.972756	0.015979	0.315017	0.468575	0.124547	0.00026875	0.000656336	0.5302
MGP_C57BL6NJ_G0000873	NA	0.649552	0.71866	-0.0455327	0.889912	0.972756	0.015979	0.315017	0.468575	0.124547	0.00026875	0.000656336	0.5302
MGP_C57BL6NJ_G0000874	NA	0.649552	0.71866	-0.0455327	0.889912	0.972756	0.015979	0.315017	0.468575	0.124547	0.00026875	0.000656336	0.5302
MGP_C57BL6NJ_G0000875	NA	0.908533	0.925926	-0.0172931	0.376026	0.972756	0.155335	0.362626	0.519475	0.169531	0.0613888	0.0944374	0.360258
MGP_C57BL6NJ_G0000876	NA	0.649552	0.71866	-0.0455327	0.889912	0.972756	0.015979	0.315017	0.468575	0.124547	0.00026875	0.000656336	0.5302
MGP_C57BL6NJ_G0000877	NA	0.649552	0.71866	-0.0455327	0.889912	0.972756	0.015979	0.315017	0.468575	0.124547	0.00026875	0.000656336	0.5302
MGP_C57BL6NJ_G0000878	NA	0.778246	0.827818	-0.0455327	0.0113297	0.972756	-0.512342	0.179319	0.468575	-0.271693	0.500732	0.576366	0.133959
MGP_C57BL6NJ_G0000879	NA	0.649552	0.71866	-0.0455327	0.889912	0.972756	0.015979	0.315017	0.468575	0.124547	0.00026875	0.000656336	0.5302
MGP_C57BL6NJ_G0000880	NA	0.649552	0.71866	-0.0455327	0.889912	0.972756	0.015979	0.315017	0.468575	0.124547	0.00026875	0.000656336	0.5302
MGP_C57BL6NJ_G0000881	NA	0.649552	0.71866	-0.0455327	0.889912	0.972756	0.015979	0.315017	0.468575	0.124547	0.00026875	0.000656336	0.5302
MGP_C57BL6NJ_G0000882	NA	1.40319e-05	0.00010683	-0.639637	0.748775	0.972756	0.042435	0.172551	0.468575	-0.19595	0.0036166	0.007358	-0.455104
MGP_C57BL6NJ_G0000883	NA	0.818922	0.858027	-0.103189	0.0948371	0.972756	0.899676	0.428104	0.587772	0.440595	0.572528	0.643612	0.312565
MGP_C57BL6NJ_G0000884	NA	0.0467437	0.14146	-0.441773	0.768026	0.972756	-0.0720745	0.221205	0.468575	0.322668	0.00163298	0.00353791	0.926441
MGP_C57BL6NJ_G0000885	NA	0.649552	0.71866	-0.0455327	0.889912	0.972756	0.015979	0.315017	0.468575	0.124547	0.00026875	0.000656336	0.5302
MGP_C57BL6NJ_G0000886	NA	0.649552	0.71866	-0.0455327	0.889912	0.972756	0.015979	0.315017	0.468575	0.124547	0.00026875	0.000656336	0.5302
MGP_C57BL6NJ_G0000887	NA	0.643148	0.71866	0.0865475	0.00151657	0.972756	-0.776502	0.167312	0.468575	0.322668	0.155824	0.213217	0.33208
MGP_C57BL6NJ_G0000888	NA	0.649552	0.71866	-0.0455327	0.889912	0.972756	0.015979	0.315017	0.468575	0.124547	0.00026875	0.000656336	0.5302
MGP_C57BL6NJ_G0000889	NA	0.649552	0.71866	-0.0455327	0.889912	0.972756	0.015979	0.315017	0.468575	0.124547	0.00026875	0.000656336	0.5302
MGP_C57BL6NJ_G0000890	NA	0.962794	0.969303	0.0158811	0.555027	0.972756	0.233028	0.859989	0.904536	-0.0735731	0.589009	0.658519	0.22608
MGP_C57BL6NJ_G0000891	NA	0.00956202	0.0354411	0.485043	0.863897	0.972756	0.0340352	0.844762	0.894381	0.0412409	0.549233	0.622499	0.126645
MGP_C57BL6NJ_G0000892	NA	0.795539	0.842115	-0.0382855	0.87597	0.972756	0.0266142	0.00042959	0.0138144	0.747771	5.45586e-06	9.86197e-05	1.0839
MGP_C57BL6NJ_G0000893	NA	0.0169489	0.0585403	0.842075	0.822116	0.972756	0.0852372	0.869654	0.910996	0.0659686	0.579861	0.650379	0.223318
MGP_C57BL6NJ_G0000894	NA	0.398484	0.71866	-0.370077	0.189878	0.972756	-0.671863	0.101304	0.446132	0.901604	0.634272	0.698614	0.253838
MGP_C57BL6NJ_G0000895	NA	0.649552	0.71866	-0.0455327	0.889912	0.972756	0.015979	0.315017	0.468575	0.124547	0.00026875	0.000656336	0.5302
MGP_C57BL6NJ_G0000896	NA	0.649552	0.71866	-0.0455327	0.889912	0.972756	0.015979	0.315017	0.468575	0.124547	0.00026875	0.000656336	0.5302
MGP_C57BL6NJ_G0000897	NA	0.649552	0.71866	-0.0455327	0.889912	0.972756	0.015979	0.315017	0.468575	0.124547	0.00026875	0.000656336	0.5302
MGP_C57BL6NJ_G0000898	NA	0.815796	0.855566	-0.0455327	0.480434	0.972756	-0.160128	0.603831	0.736847	0.124547	0.000807883	0.00183922	0.926441
MGP_C57BL6NJ_G0000899	NA	0.649552	0.71866	-0.0455327	0.889912	0.972756	0.015979	0.315017	0.468575	0.124547	0.00026875	0.000656336	0.5302
MGP_C57BL6NJ_G0000900	NA	0.649552	0.71866	-0.0455327	0.889912	0.972756	0.015979	0.315017	0.468575	0.124547	0.00026875	0.000656336	0.5302
MGP_C57BL6NJ_G0000901	NA	0.267469	0.580567	0.218628	0.477852	0.972756	-0.160128	0.757308	0.835698	-0.0735731	0.0350046	0.0576168	0.5302
MGP_C57BL6NJ_G0000902	NA	0.705084	0.767212	-0.116199	0.957646	0.988792	-0.0187952	0.337933	0.49378	-0.363814	0.911264	0.930347	0.0418387
MGP_C57BL6NJ_G0000903	NA	0.649552	0.71866	-0.0455327	0.889912	0.972756	0.015979	0.315017	0.468575	0.124547	0.00026875	0.000656336	0.5302
MGP_C57BL6NJ_G0000904	NA	0.505229	0.71866	0.147961	0.571231	0.972756	0.144975	0.135821	0.468575	0.414788	0.0607078	0.0935017	0.5302
MGP_C57BL6NJ_G0000905	NA	0.359391	0.711939	0.477293	0.748136	0.972756	0.191327	0.633721	0.759895	0.301607	0.789478	0.831438	0.16867
MGP_C57BL6NJ_G0000906	NA	0.715969	0.775892	0.177571	0.510178	0.972756	-0.372506	0.807753	0.869056	-0.145307	0.548618	0.621956	-0.359539
MGP_C57BL6NJ_G0000907	NA	0.649552	0.71866	-0.0455327	0.889912	0.972756	0.015979	0.315017	0.468575	0.124547	0.00026875	0.000656336	0.5302
MGP_C57BL6NJ_G0000908	NA	0.830667	0.865961	0.0292767	0.871516	0.972756	-0.0255614	0.301578	0.468575	0.175427	0.540238	0.613862	0.103112
MGP_C57BL6NJ_G0000909	NA	0.20987	0.485369	-0.432521	0.866049	0.972756	-0.0659061	0.535667	0.683908	-0.257814	0.550529	0.623641	-0.248402
MGP_C57BL6NJ_G0000910	NA	0.155813	0.3839	-0.626015	0.375408	0.972756	0.444566	0.767399	0.842851	0.15599	0.176562	0.236843	0.72832
MGP_C57BL6NJ_G0000911	NA	2.40484e-06	2.27303e-05	-1.11612	0.910524	0.979321	0.022771	0.00152411	0.0311469	-0.775167	1.07235e-07	4.53865e-06	-1.68331
MGP_C57BL6NJ_G0000912	NA	0.0105372	0.0385651	0.179226	0.162198	0.972756	0.106653	7.30429e-06	0.00100662	0.463358	4.04521e-10	7.29149e-08	0.861835
MGP_C57BL6NJ_G0000913	NA	0.649552	0.71866	-0.0455327	0.889912	0.972756	0.015979	0.315017	0.468575	0.124547	0.00026875	0.000656336	0.5302
MGP_C57BL6NJ_G0000914	NA	0.854625	0.883808	-0.0757469	0.596049	0.972756	0.253828	0.0677881	0.358221	0.963828	0.115995	0.165362	0.820441
MGP_C57BL6NJ_G0000915	NA	0.620327	0.71866	0.0865475	0.606161	0.972756	0.104032	0.560966	0.703618	0.124547	0.00241193	0.00507153	0.72832
MGP_C57BL6NJ_G0000916	NA	0.522116	0.71866	0.296845	0.919019	0.981597	0.0541758	0.499374	0.654524	0.38388	0.912883	0.931376	-0.061834
MGP_C57BL6NJ_G0000917	NA	0.649552	0.71866	-0.0455327	0.889912	0.972756	0.015979	0.315017	0.468575	0.124547	0.00026875	0.000656336	0.5302
MGP_C57BL6NJ_G0000918	NA	0.649552	0.71866	-0.0455327	0.889912	0.972756	0.015979	0.315017	0.468575	0.124547	0.00026875	0.000656336	0.5302
MGP_C57BL6NJ_G0000919	NA	0.649552	0.71866	-0.0455327	0.889912	0.972756	0.015979	0.315017	0.468575	0.124547	0.00026875	0.000656336	0.5302
MGP_C57BL6NJ_G0000920	NA	0.629233	0.71866	0.209375	0.835041	0.972756	0.104032	0.478481	0.638259	-0.377693	0.53261	0.606623	0.33208
MGP_C57BL6NJ_G0000921	NA	0.649552	0.71866	-0.0455327	0.889912	0.972756	0.015979	0.315017	0.468575	0.124547	0.00026875	0.000656336	0.5302
MGP_C57BL6NJ_G0000922	NA	0.0600586	0.175052	-0.415552	0.905463	0.977633	0.0289976	0.379624	0.537146	0.22968	0.32054	0.395699	0.260376
MGP_C57BL6NJ_G0000923	NA	0.0276681	0.0900725	0.860524	0.223976	0.972756	0.525795	0.78228	0.852703	0.124547	0.901536	0.922708	0.0557176
MGP_C57BL6NJ_G0000924	NA	0.649552	0.71866	-0.0455327	0.889912	0.972756	0.015979	0.315017	0.468575	0.124547	0.00026875	0.000656336	0.5302
MGP_C57BL6NJ_G0000925	NA	0.0371258	0.115921	0.482788	0.94969	0.988792	0.015979	0.317755	0.471436	-0.271693	0.0590621	0.0912852	0.5302
MGP_C57BL6NJ_G0000926	NA	0.649552	0.71866	-0.0455327	0.889912	0.972756	0.015979	0.315017	0.468575	0.124547	0.00026875	0.000656336	0.5302
MGP_C57BL6NJ_G0000927	NA	0.649552	0.71866	-0.0455327	0.889912	0.972756	0.015979	0.315017	0.468575	0.124547	0.00026875	0.000656336	0.5302
MGP_C57BL6NJ_G0000928	NA	0.649552	0.71866	-0.0455327	0.889912	0.972756	0.015979	0.315017	0.468575	0.124547	0.00026875	0.000656336	0.5302
MGP_C57BL6NJ_G0000929	NA	0.591239	0.71866	0.0865475	0.576239	0.972756	0.104032	0.708817	0.808621	-0.0735731	0.102434	0.148922	0.33208
MGP_C57BL6NJ_G0000930	NA	0.649552	0.71866	-0.0455327	0.889912	0.972756	0.015979	0.315017	0.468575	0.124547	0.00026875	0.000656336	0.5302
MGP_C57BL6NJ_G0000931	NA	0.649552	0.71866	-0.0455327	0.889912	0.972756	0.015979	0.315017	0.468575	0.124547	0.00026875	0.000656336	0.5302
MGP_C57BL6NJ_G0000932	NA	0.649552	0.71866	-0.0455327	0.889912	0.972756	0.015979	0.315017	0.468575	0.124547	0.00026875	0.000656336	0.5302
MGP_C57BL6NJ_G0000933	NA	0.15302	0.378606	-0.564601	0.815188	0.972756	0.104032	0.0967331	0.434427	0.811029	0.268336	0.340092	0.5302
MGP_C57BL6NJ_G0000934	NA	0.649552	0.71866	-0.0455327	0.889912	0.972756	0.015979	0.315017	0.468575	0.124547	0.00026875	0.000656336	0.5302
MGP_C57BL6NJ_G0000935	NA	0.649552	0.71866	-0.0455327	0.889912	0.972756	0.015979	0.315017	0.468575	0.124547	0.00026875	0.000656336	0.5302
MGP_C57BL6NJ_G0000936	NA	0.0426802	0.13079	0.614868	0.754784	0.972756	0.104032	0.365359	0.52232	0.322668	0.0492638	0.0783027	0.72832
MGP_C57BL6NJ_G0000937	NA	0.649552	0.71866	-0.0455327	0.889912	0.972756	0.015979	0.315017	0.468575	0.124547	0.00026875	0.000656336	0.5302
MGP_C57BL6NJ_G0000938	NA	0.788981	0.83666	-0.106946	0.427272	0.972756	0.36885	0.181557	0.468575	-0.667934	0.5803	0.650765	0.271401
MGP_C57BL6NJ_G0000939	NA	0.579168	0.71866	0.0865475	0.563839	0.972756	0.104032	0.51523	0.667542	0.124547	0.000905265	0.00203822	0.72832
MGP_C57BL6NJ_G0000940	NA	0.318105	0.650989	-0.177613	0.609303	0.972756	0.104032	0.732822	0.820155	-0.0735731	0.133527	0.186202	0.33208
MGP_C57BL6NJ_G0000941	NA	0.361576	0.715027	0.332481	0.462178	0.972756	0.308274	0.667004	0.779632	-0.190498	1.56693e-05	0.000231391	-2.44429
MGP_C57BL6NJ_G0000942	NA	0.249033	0.549948	0.218628	0.377184	0.972756	0.192086	0.747766	0.83061	-0.0735731	0.0288869	0.0485309	0.5302
MGP_C57BL6NJ_G0000943	NA	0.0284295	0.0923087	0.880014	0.669764	0.972756	0.186574	0.397451	0.555617	-0.395256	0.384244	0.460979	0.406637
MGP_C57BL6NJ_G0000944	NA	0.649552	0.71866	-0.0455327	0.889912	0.972756	0.015979	0.315017	0.468575	0.124547	0.00026875	0.000656336	0.5302
MGP_C57BL6NJ_G0000945	NA	0.688819	0.753283	0.0710866	0.520317	0.972756	0.132182	0.568879	0.709645	-0.12411	0.0347685	0.0572882	-0.484462
MGP_C57BL6NJ_G0000946	NA	0.649552	0.71866	-0.0455327	0.889912	0.972756	0.015979	0.315017	0.468575	0.124547	0.00026875	0.000656336	0.5302
MGP_C57BL6NJ_G0000947	NA	1.35943e-05	0.000103864	-0.505247	0.72996	0.972756	0.0360465	0.0335218	0.233737	-0.248868	0.000241724	0.000656336	-0.483914
MGP_C57BL6NJ_G0000948	NA	0.0384387	0.11935	-0.462012	0.237287	0.972756	0.293632	0.214785	0.468575	0.327501	0.226038	0.293479	0.319317
MGP_C57BL6NJ_G0000949	NA	0.450461	0.71866	-0.075365	0.000699772	0.972756	-0.450308	0.824044	0.880292	-0.0270212	0.831816	0.867489	-0.0258077
MGP_C57BL6NJ_G0000950	NA	0.649552	0.71866	-0.0455327	0.889912	0.972756	0.015979	0.315017	0.468575	0.124547	0.00026875	0.000656336	0.5302
MGP_C57BL6NJ_G0000951	NA	0.00111575	0.00526693	0.514832	0.448908	0.972756	0.121289	0.0101112	0.107933	0.471852	0.00153734	0.00334268	0.607899
MGP_C57BL6NJ_G0000952	NA	0.000376935	0.00200478	1.61282	0.59516	0.972756	-0.236993	0.681629	0.790767	0.193793	0.411037	0.487642	-0.390787
MGP_C57BL6NJ_G0000953	NA	0.894973	0.914852	0.0594973	0.447635	0.972756	0.397927	0.540517	0.688411	-0.339324	0.303924	0.378267	-0.574832
MGP_C57BL6NJ_G0000954	NA	0.0105819	0.0387046	0.722658	0.583267	0.972756	-0.165463	0.391184	0.549304	0.275782	0.018152	0.032036	0.807962
MGP_C57BL6NJ_G0000955	NA	0.00352964	0.0147431	0.515279	0.831186	0.972756	0.0390176	0.197923	0.468575	0.255002	0.000219754	0.000656336	0.856611
MGP_C57BL6NJ_G0000956	NA	2.69415e-07	3.40891e-06	1.50606	0.117033	0.972756	-0.380705	0.00023285	0.00943732	1.09709	8.4951e-06	0.000140525	1.44911
MGP_C57BL6NJ_G0000957	NA	0.123857	0.3206	0.544202	0.30834	0.972756	0.409135	0.861169	0.905245	-0.0735731	0.0618281	0.0950279	0.820441
MGP_C57BL6NJ_G0000958	NA	0.52882	0.71866	0.0865475	0.51224	0.972756	0.104032	0.661201	0.775999	-0.0735731	0.0580284	0.089887	0.33208
MGP_C57BL6NJ_G0000959	NA	0.857929	0.886333	0.0590384	0.394034	0.972756	0.327392	0.225132	0.468575	0.498805	0.872394	0.900077	-0.0648727
MGP_C57BL6NJ_G0000960	NA	0.052879	0.156975	0.839562	0.602275	0.972756	-0.249819	0.368702	0.525726	0.46011	0.0458378	0.0733795	1.06388
MGP_C57BL6NJ_G0000961	NA	0.0681911	0.194804	-0.496628	0.832996	0.972756	0.0636328	0.876987	0.916071	0.0495329	0.154513	0.211632	0.467123
MGP_C57BL6NJ_G0000962	NA	0.294908	0.619086	-0.239027	0.578494	0.972756	0.144975	0.549636	0.695113	-0.165694	0.388505	0.465166	0.239959
MGP_C57BL6NJ_G0000963	NA	0.649552	0.71866	-0.0455327	0.889912	0.972756	0.015979	0.315017	0.468575	0.124547	0.00026875	0.000656336	0.5302
MGP_C57BL6NJ_G0000964	NA	0.649552	0.71866	-0.0455327	0.889912	0.972756	0.015979	0.315017	0.468575	0.124547	0.00026875	0.000656336	0.5302
MGP_C57BL6NJ_G0000965	NA	0.649552	0.71866	-0.0455327	0.889912	0.972756	0.015979	0.315017	0.468575	0.124547	0.00026875	0.000656336	0.5302
MGP_C57BL6NJ_G0000966	NA	0.649552	0.71866	-0.0455327	0.889912	0.972756	0.015979	0.315017	0.468575	0.124547	0.00026875	0.000656336	0.5302
MGP_C57BL6NJ_G0000967	NA	0.662129	0.72957	0.0865475	0.283572	0.972756	-0.248181	0.191771	0.468575	0.322668	0.0379489	0.0617805	0.5302
MGP_C57BL6NJ_G0000968	NA	0.649552	0.71866	-0.0455327	0.889912	0.972756	0.015979	0.315017	0.468575	0.124547	0.00026875	0.000656336	0.5302
MGP_C57BL6NJ_G0000969	NA	0.649552	0.71866	-0.0455327	0.889912	0.972756	0.015979	0.315017	0.468575	0.124547	0.00026875	0.000656336	0.5302
MGP_C57BL6NJ_G0000970	NA	0.649552	0.71866	-0.0455327	0.889912	0.972756	0.015979	0.315017	0.468575	0.124547	0.00026875	0.000656336	0.5302
MGP_C57BL6NJ_G0000971	NA	0.649552	0.71866	-0.0455327	0.889912	0.972756	0.015979	0.315017	0.468575	0.124547	0.00026875	0.000656336	0.5302
MGP_C57BL6NJ_G0000972	NA	0.649552	0.71866	-0.0455327	0.889912	0.972756	0.015979	0.315017	0.468575	0.124547	0.00026875	0.000656336	0.5302
MGP_C57BL6NJ_G0000973	NA	0.500529	0.71866	-0.197779	0.746275	0.972756	0.109214	0.701996	0.80605	0.137059	0.142833	0.197325	-0.53815
MGP_C57BL6NJ_G0000974	NA	0.431364	0.71866	0.320494	0.703251	0.972756	0.178112	0.357705	0.514096	0.46011	0.584911	0.654846	0.271401
MGP_C57BL6NJ_G0000975	NA	0.649552	0.71866	-0.0455327	0.889912	0.972756	0.015979	0.315017	0.468575	0.124547	0.00026875	0.000656336	0.5302
MGP_C57BL6NJ_G0000976	NA	0.649552	0.71866	-0.0455327	0.889912	0.972756	0.015979	0.315017	0.468575	0.124547	0.00026875	0.000656336	0.5302
MGP_C57BL6NJ_G0000977	NA	0.649552	0.71866	-0.0455327	0.889912	0.972756	0.015979	0.315017	0.468575	0.124547	0.00026875	0.000656336	0.5302
MGP_C57BL6NJ_G0000978	NA	0.649552	0.71866	-0.0455327	0.889912	0.972756	0.015979	0.315017	0.468575	0.124547	0.00026875	0.000656336	0.5302
MGP_C57BL6NJ_G0000979	NA	0.649552	0.71866	-0.0455327	0.889912	0.972756	0.015979	0.315017	0.468575	0.124547	0.00026875	0.000656336	0.5302
MGP_C57BL6NJ_G0000980	NA	3.08452e-08	5.5115e-07	1.86111	0.390443	0.972756	-0.219996	0.00746246	0.0885349	0.788949	1.02163e-05	0.000162736	1.53977
MGP_C57BL6NJ_G0000981	NA	0.54118	0.71866	0.153132	0.422692	0.972756	-0.232793	0.130707	0.468575	0.475086	0.00528263	0.0104195	0.941026
MGP_C57BL6NJ_G0000982	NA	0.0355901	0.111806	-0.441773	0.75389	0.972756	-0.0720745	0.0423103	0.269126	0.520788	0.00649837	0.01256	0.72832
MGP_C57BL6NJ_G0000983	NA	0.00052112	0.00267505	-0.376986	0.560014	0.972756	-0.0628239	0.723691	0.816405	-0.0403124	0.749655	0.797178	-0.0363754
MGP_C57BL6NJ_G0000984	NA	0.268668	0.581402	-0.446294	0.462689	0.972756	-0.33926	0.5972	0.732634	-0.258077	0.578544	0.649221	0.271401
MGP_C57BL6NJ_G0000985	NA	0.649552	0.71866	-0.0455327	0.889912	0.972756	0.015979	0.315017	0.468575	0.124547	0.00026875	0.000656336	0.5302
MGP_C57BL6NJ_G0000986	NA	0.703259	0.765666	0.0865475	0.783347	0.972756	-0.0720745	0.253061	0.468575	0.322668	0.23992	0.308945	0.33208
MGP_C57BL6NJ_G0000987	NA	0.558083	0.71866	0.25908	0.997886	0.999223	0.00134761	0.817534	0.875569	0.124547	0.420501	0.497362	0.438079
MGP_C57BL6NJ_G0000988	NA	0.649552	0.71866	-0.0455327	0.889912	0.972756	0.015979	0.315017	0.468575	0.124547	0.00026875	0.000656336	0.5302
MGP_C57BL6NJ_G0000989	NA	0.635083	0.71866	0.172323	0.601559	0.972756	-0.219057	0.688976	0.796233	-0.177849	0.897911	0.92012	-0.0569095
MGP_C57BL6NJ_G0000990	NA	0.568595	0.71866	-0.269241	0.337429	0.972756	-0.526973	0.955113	0.969618	0.0324265	0.804899	0.844453	-0.142403
MGP_C57BL6NJ_G0000991	NA	0.210317	0.486239	-0.149646	0.843015	0.972756	-0.0268023	0.89364	0.927891	-0.0191873	0.067905	0.103321	0.273107
MGP_C57BL6NJ_G0000992	NA	0.649552	0.71866	-0.0455327	0.889912	0.972756	0.015979	0.315017	0.468575	0.124547	0.00026875	0.000656336	0.5302
MGP_C57BL6NJ_G0000993	NA	0.837554	0.871351	-0.0455327	0.456692	0.972756	0.192086	0.243216	0.468575	0.322668	0.0131925	0.0239825	0.72832
MGP_C57BL6NJ_G0000994	NA	0.708332	0.769707	-0.16836	0.898926	0.97617	-0.0659061	0.393282	0.551402	0.473988	0.126449	0.178384	0.865762
MGP_C57BL6NJ_G0000995	NA	0.649552	0.71866	-0.0455327	0.889912	0.972756	0.015979	0.315017	0.468575	0.124547	0.00026875	0.000656336	0.5302
MGP_C57BL6NJ_G0000996	NA	0.52882	0.71866	0.0865475	0.51224	0.972756	0.104032	0.661201	0.775999	-0.0735731	0.0580284	0.089887	0.33208
MGP_C57BL6NJ_G0000997	NA	0.34033	0.68538	0.218628	0.466043	0.972756	0.192086	0.252897	0.468575	0.322668	0.0149493	0.0268802	0.72832
MGP_C57BL6NJ_G0000998	NA	0.649552	0.71866	-0.0455327	0.889912	0.972756	0.015979	0.315017	0.468575	0.124547	0.00026875	0.000656336	0.5302
MGP_C57BL6NJ_G0000999	NA	0.649552	0.71866	-0.0455327	0.889912	0.972756	0.015979	0.315017	0.468575	0.124547	0.00026875	0.000656336	0.5302
MGP_C57BL6NJ_G0001000	NA	0.649552	0.71866	-0.0455327	0.889912	0.972756	0.015979	0.315017	0.468575	0.124547	0.00026875	0.000656336	0.5302
MGP_C57BL6NJ_G0001001	NA	0.317103	0.650989	0.218628	0.444178	0.972756	0.192086	0.230524	0.468575	0.322668	0.0111187	0.0204899	0.72832
MGP_C57BL6NJ_G0001002	NA	0.0196837	0.0669266	-0.719132	0.531579	0.972756	0.208955	0.09083	0.418121	0.617884	0.0809156	0.120682	0.639256
MGP_C57BL6NJ_G0001003	NA	0.13387	0.340955	-0.666467	0.337902	0.972756	0.483871	0.72478	0.817115	0.186704	0.820699	0.858072	0.12008
MGP_C57BL6NJ_G0001004	NA	0.643189	0.71866	-0.177613	0.259166	0.972756	-0.506173	0.6445	0.767917	0.216668	0.369839	0.446368	0.4242
MGP_C57BL6NJ_G0001005	NA	0.935394	0.948436	-0.0352946	0.596425	0.972756	0.267146	0.36771	0.524752	-0.485171	0.26243	0.333634	0.606964
MGP_C57BL6NJ_G0001006	NA	0.153763	0.380147	-0.309693	0.514618	0.972756	-0.160128	0.776795	0.84885	-0.0735731	0.0512021	0.080762	0.5302
MGP_C57BL6NJ_G0001007	NA	0.186937	0.443513	-0.177613	0.113698	0.972756	-0.248181	0.0560189	0.31759	0.322668	0.00325588	0.00667799	0.5302
MGP_C57BL6NJ_G0001008	NA	0.0951059	0.258264	-0.46145	0.847793	0.972756	-0.0592045	0.203929	0.468575	0.423888	0.00085469	0.00193976	1.25878
MGP_C57BL6NJ_G0001009	NA	0.333948	0.675439	-0.468823	0.360067	0.972756	-0.512189	0.578489	0.718014	-0.327626	0.787555	0.829731	0.158449
MGP_C57BL6NJ_G0001010	NA	0.989486	0.991151	-0.00508045	0.290605	0.972756	0.477046	0.632617	0.758885	-0.226372	0.791664	0.833248	-0.124839
MGP_C57BL6NJ_G0001011	NA	0.303234	0.632783	-0.308919	0.513843	0.972756	0.22443	0.66538	0.778487	-0.157228	0.229163	0.296917	-0.444058
MGP_C57BL6NJ_G0001012	NA	0.909817	0.92696	-0.0455327	0.730454	0.972756	-0.160128	0.881222	0.919084	-0.0735731	0.393107	0.469761	0.4242
MGP_C57BL6NJ_G0001013	NA	0.227327	0.513096	-0.154027	0.211969	0.972756	0.184111	0.143234	0.468575	0.23071	0.424601	0.501432	0.123497
MGP_C57BL6NJ_G0001014	NA	0.649552	0.71866	-0.0455327	0.889912	0.972756	0.015979	0.315017	0.468575	0.124547	0.00026875	0.000656336	0.5302
MGP_C57BL6NJ_G0001015	NA	0.649552	0.71866	-0.0455327	0.889912	0.972756	0.015979	0.315017	0.468575	0.124547	0.00026875	0.000656336	0.5302
MGP_C57BL6NJ_G0001016	NA	0.649552	0.71866	-0.0455327	0.889912	0.972756	0.015979	0.315017	0.468575	0.124547	0.00026875	0.000656336	0.5302
MGP_C57BL6NJ_G0001017	NA	0.00575726	0.0227418	1.30097	0.203834	0.972756	0.640046	0.959222	0.972306	-0.0267736	0.796286	0.837106	-0.135289
MGP_C57BL6NJ_G0001018	NA	0.644644	0.71866	0.147961	0.0302336	0.972756	0.849403	0.358238	0.514556	-0.363814	0.542175	0.615825	0.239959
MGP_C57BL6NJ_G0001019	NA	0.00415722	0.0170492	1.00186	0.951413	0.988792	0.0221474	0.0732285	0.376271	0.718908	0.0132199	0.0240238	1.03244
MGP_C57BL6NJ_G0001020	NA	0.350942	0.698807	-0.177613	0.633408	0.972756	0.104032	0.750105	0.831207	-0.0735731	0.160182	0.217937	0.33208
MGP_C57BL6NJ_G0001021	NA	0.132371	0.337914	-0.441773	0.399441	0.972756	0.280139	0.440365	0.600216	-0.271693	0.139891	0.193801	0.5302
MGP_C57BL6NJ_G0001022	NA	0.49396	0.71866	-0.149403	0.0430829	0.972756	0.533999	0.0845158	0.400958	0.476195	0.000673773	0.00155225	1.0501
MGP_C57BL6NJ_G0001023	NA	0.00385133	0.0159368	1.20559	0.993574	0.998049	0.00348685	0.505679	0.660259	0.30731	0.7511	0.798137	-0.145832
MGP_C57BL6NJ_G0001024	NA	0.959375	0.967094	0.0261192	0.98678	0.996333	0.00981055	0.118499	0.468575	1.01063	0.666334	0.726529	0.271401
MGP_C57BL6NJ_G0001025	NA	0.276171	0.592773	-0.177613	0.576562	0.972756	0.104032	0.528933	0.677816	0.124547	0.00122142	0.00268806	0.72832
MGP_C57BL6NJ_G0001026	NA	0.970336	0.975188	-0.0148646	0.983824	0.995017	0.00935815	0.880185	0.918328	-0.0738146	0.118088	0.168002	0.78879
MGP_C57BL6NJ_G0001027	NA	0.458798	0.71866	-0.177613	0.314364	0.972756	0.280139	0.356617	0.512945	-0.271693	0.262281	0.333468	0.33208
MGP_C57BL6NJ_G0001028	NA	0.735923	0.792568	0.127	0.374991	0.972756	0.388993	0.153874	0.468575	0.673587	0.0363436	0.0595398	1.01856
MGP_C57BL6NJ_G0001029	NA	0.315537	0.649159	0.218628	0.442687	0.972756	0.192086	0.0587469	0.327191	0.520788	0.0546903	0.0856021	0.5302
MGP_C57BL6NJ_G0001030	NA	0.0164032	0.0568799	0.910228	0.736582	0.972756	0.137169	0.293352	0.468575	0.46011	0.678719	0.737139	0.179281
MGP_C57BL6NJ_G0001031	NA	0.0200152	0.0678958	0.676282	0.123685	0.972756	0.497189	0.619395	0.748728	-0.165694	0.196959	0.260237	0.438079
MGP_C57BL6NJ_G0001032	NA	0.0228497	0.0763581	0.940443	0.663525	0.972756	-0.194902	0.727095	0.818325	-0.165694	0.92968	0.943664	0.0418387
MGP_C57BL6NJ_G0001033	NA	0.649552	0.71866	-0.0455327	0.889912	0.972756	0.015979	0.315017	0.468575	0.124547	0.00026875	0.000656336	0.5302
MGP_C57BL6NJ_G0001034	NA	0.366961	0.71866	0.403253	0.776292	0.972756	-0.145331	0.5117	0.666015	-0.357515	0.313254	0.388026	-0.553437
MGP_C57BL6NJ_G0001035	NA	0.399593	0.71866	0.597109	0.147288	0.972756	-1.20698	0.0476077	0.290287	1.79074	0.159616	0.217656	1.24047
MGP_C57BL6NJ_G0001036	NA	0.649552	0.71866	-0.0455327	0.889912	0.972756	0.015979	0.315017	0.468575	0.124547	0.00026875	0.000656336	0.5302
MGP_C57BL6NJ_G0001037	NA	0.392621	0.71866	0.215901	0.113145	0.972756	0.472397	0.139713	0.468575	-0.465171	0.620266	0.686324	0.152336
MGP_C57BL6NJ_G0001038	NA	0.755654	0.808453	0.0865475	0.82232	0.972756	-0.0720745	0.714751	0.811386	0.124547	0.129902	0.182155	0.5302
MGP_C57BL6NJ_G0001039	NA	3.15295e-06	2.87515e-05	1.3115	0.49247	0.972756	0.167573	0.305956	0.468575	0.267005	0.0959849	0.140752	0.443646
MGP_C57BL6NJ_G0001040	NA	0.649552	0.71866	-0.0455327	0.889912	0.972756	0.015979	0.315017	0.468575	0.124547	0.00026875	0.000656336	0.5302
MGP_C57BL6NJ_G0001041	NA	5.57555e-05	0.000363943	0.93251	0.916505	0.980865	0.0226218	0.986456	0.990336	0.00388463	0.636209	0.700034	0.108542
MGP_C57BL6NJ_G0001042	NA	0.649552	0.71866	-0.0455327	0.889912	0.972756	0.015979	0.315017	0.468575	0.124547	0.00026875	0.000656336	0.5302
MGP_C57BL6NJ_G0001043	NA	0.649552	0.71866	-0.0455327	0.889912	0.972756	0.015979	0.315017	0.468575	0.124547	0.00026875	0.000656336	0.5302
MGP_C57BL6NJ_G0001044	NA	0.109197	0.289508	0.452574	0.387117	0.972756	-0.275807	0.341068	0.496894	0.322668	0.00380761	0.00772138	1.07924
MGP_C57BL6NJ_G0001045	NA	0.649552	0.71866	-0.0455327	0.889912	0.972756	0.015979	0.315017	0.468575	0.124547	0.00026875	0.000656336	0.5302
MGP_C57BL6NJ_G0001046	NA	0.649552	0.71866	-0.0455327	0.889912	0.972756	0.015979	0.315017	0.468575	0.124547	0.00026875	0.000656336	0.5302
MGP_C57BL6NJ_G0001047	NA	0.649552	0.71866	-0.0455327	0.889912	0.972756	0.015979	0.315017	0.468575	0.124547	0.00026875	0.000656336	0.5302
MGP_C57BL6NJ_G0001048	NA	0.649552	0.71866	-0.0455327	0.889912	0.972756	0.015979	0.315017	0.468575	0.124547	0.00026875	0.000656336	0.5302
MGP_C57BL6NJ_G0001049	NA	0.502432	0.71866	-0.177613	0.418219	0.972756	-0.248181	0.403669	0.56211	-0.271693	0.678555	0.737039	0.133959
MGP_C57BL6NJ_G0001050	NA	0.00053736	0.00274675	-0.558479	0.0919093	0.972756	-0.278576	0.746507	0.829908	-0.0547635	0.0215503	0.0372734	-0.415655
MGP_C57BL6NJ_G0001051	NA	8.70823e-07	9.37069e-06	-0.949774	0.144476	0.972756	-0.240735	0.0254428	0.195371	0.405489	0.145066	0.200133	0.254944
MGP_C57BL6NJ_G0001052	NA	0.360895	0.713989	0.280042	0.105853	0.972756	0.585242	0.7378	0.823602	0.124547	0.0365959	0.0599052	0.820441
MGP_C57BL6NJ_G0001053	NA	0.728655	0.78653	0.402439	0.635291	0.972756	-0.636145	0.342658	0.498568	-1.36132	0.460163	0.536811	-1.05489
MGP_C57BL6NJ_G0001054	NA	0.000415114	0.00218465	-1.05437	0.177038	0.972756	0.405108	0.148031	0.468575	-0.461989	0.00648061	0.0125263	-0.930904
MGP_C57BL6NJ_G0001055	NA	0.901277	0.920151	0.0553479	0.550009	0.972756	-0.309267	0.892903	0.927359	-0.0735731	0.379387	0.456097	0.484879
MGP_C57BL6NJ_G0001056	NA	0.649552	0.71866	-0.0455327	0.889912	0.972756	0.015979	0.315017	0.468575	0.124547	0.00026875	0.000656336	0.5302
MGP_C57BL6NJ_G0001057	NA	0.969093	0.974285	0.00930551	0.178777	0.972756	0.381352	0.272767	0.468575	0.327445	0.515097	0.589911	0.192471
MGP_C57BL6NJ_G0001058	NA	0.111484	0.294299	0.670194	0.0748249	0.972756	0.873292	0.638635	0.763852	0.235293	0.0487551	0.0775422	1.03392
MGP_C57BL6NJ_G0001059	NA	0.649552	0.71866	-0.0455327	0.889912	0.972756	0.015979	0.315017	0.468575	0.124547	0.00026875	0.000656336	0.5302
MGP_C57BL6NJ_G0001060	NA	0.649552	0.71866	-0.0455327	0.889912	0.972756	0.015979	0.315017	0.468575	0.124547	0.00026875	0.000656336	0.5302
MGP_C57BL6NJ_G0001061	NA	0.00187456	0.00838744	1.0649	0.673078	0.972756	0.1477	0.371164	0.528469	0.334617	0.00888306	0.0166583	1.05741
MGP_C57BL6NJ_G0001062	NA	0.649552	0.71866	-0.0455327	0.889912	0.972756	0.015979	0.315017	0.468575	0.124547	0.00026875	0.000656336	0.5302
MGP_C57BL6NJ_G0001063	NA	0.828258	0.864437	-0.0455327	0.431303	0.972756	0.192086	0.628822	0.755767	0.124547	0.00152875	0.00332505	0.926441
MGP_C57BL6NJ_G0001064	NA	0.712883	0.773548	0.144051	0.947282	0.988333	-0.0298392	0.868575	0.910375	0.079226	0.534849	0.608816	-0.29847
MGP_C57BL6NJ_G0001065	NA	0.326438	0.664107	0.341455	0.543977	0.972756	-0.242013	0.446789	0.606892	0.322668	0.570324	0.641521	0.239959
MGP_C57BL6NJ_G0001066	NA	0.166251	0.405077	0.481079	0.883439	0.972756	-0.0574588	0.0295617	0.215943	0.95982	0.0019406	0.00414689	1.45695
MGP_C57BL6NJ_G0001067	NA	0.702391	0.76493	0.0865475	0.782697	0.972756	-0.0720745	0.251647	0.468575	0.322668	0.238522	0.307454	0.33208
MGP_C57BL6NJ_G0001068	NA	0.722422	0.781453	0.0865475	0.324443	0.972756	0.280139	0.805095	0.867173	-0.0735731	0.0221222	0.0381998	0.72832
MGP_C57BL6NJ_G0001069	NA	0.306084	0.637079	0.350708	0.134914	0.972756	-0.600395	0.217351	0.468575	0.520788	0.00406064	0.00819888	1.32268
MGP_C57BL6NJ_G0001070	NA	0.576198	0.71866	-0.186866	0.774661	0.972756	0.110201	0.432407	0.592413	0.322668	0.0119516	0.0218904	1.11068
MGP_C57BL6NJ_G0001071	NA	0.0207995	0.0702206	-0.877481	0.559087	0.972756	-0.240375	0.830455	0.884703	0.0931049	0.263701	0.334992	-0.493322
MGP_C57BL6NJ_G0001072	NA	0.0494402	0.148299	-0.564601	0.558127	0.972756	0.185917	0.0418174	0.26719	0.718908	0.476968	0.553353	0.239959
MGP_C57BL6NJ_G0001073	NA	0.51482	0.71866	-0.177613	0.155469	0.972756	0.456246	0.417266	0.576416	-0.271693	0.687375	0.744517	0.133959
MGP_C57BL6NJ_G0001074	NA	0.201208	0.469833	-0.343512	0.748374	0.972756	0.0976745	0.209487	0.468575	-0.412794	0.113485	0.162147	-0.526716
MGP_C57BL6NJ_G0001075	NA	0.206341	0.47934	0.588714	0.712592	0.972756	-0.194594	0.16082	0.468575	0.803838	0.56557	0.637203	0.322711
MGP_C57BL6NJ_G0001076	NA	0.73361	0.790777	-0.106946	0.742539	0.972756	-0.119185	0.961509	0.973807	0.0185476	0.72781	0.778583	0.133959
MGP_C57BL6NJ_G0001077	NA	0.761161	0.81321	-0.106946	0.182353	0.972756	-0.553284	0.700796	0.805296	-0.165694	0.305848	0.380304	-0.446523
MGP_C57BL6NJ_G0001078	NA	0.131687	0.33652	-0.503187	0.58159	0.972756	-0.207239	0.420548	0.579877	0.322668	0.292394	0.365966	0.4242
MGP_C57BL6NJ_G0001079	NA	0.361405	0.714724	-0.183217	0.524003	0.972756	-0.146919	0.87848	0.917191	0.0372156	0.801223	0.841306	-0.0613108
MGP_C57BL6NJ_G0001080	NA	0.129638	0.332255	-0.564601	0.230588	0.972756	0.510183	0.0530467	0.309946	-0.898975	0.900017	0.921705	0.0557176
MGP_C57BL6NJ_G0001081	NA	0.0113422	0.041123	-0.491782	0.329629	0.972756	0.203961	0.198881	0.468575	-0.287604	0.0267743	0.0452891	-0.516704
MGP_C57BL6NJ_G0001082	NA	0.969687	0.974715	0.0158811	0.314963	0.972756	0.49102	0.479922	0.639558	-0.363814	0.77293	0.816962	0.147838
MGP_C57BL6NJ_G0001083	NA	0.00663473	0.0257647	-0.295545	0.647858	0.972756	-0.0524134	0.555176	0.700009	0.0719396	0.0122294	0.0223622	-0.329352
MGP_C57BL6NJ_G0001084	NA	0.218884	0.502345	0.482124	0.427845	0.972756	0.355083	0.830976	0.885098	0.100659	0.311061	0.385759	0.483562
MGP_C57BL6NJ_G0001085	NA	0.513417	0.71866	0.0865475	0.113782	0.972756	-0.248181	0.649218	0.769792	-0.0735731	0.049848	0.0788531	0.33208
MGP_C57BL6NJ_G0001086	NA	0.307794	0.639732	-0.309693	0.580373	0.972756	0.192086	0.462283	0.622512	-0.271693	0.370489	0.447008	0.33208
MGP_C57BL6NJ_G0001087	NA	0.417363	0.71866	-0.309693	0.858073	0.972756	-0.0782429	0.641347	0.765559	0.216668	0.189165	0.251216	0.622321
MGP_C57BL6NJ_G0001088	NA	0.048464	0.145807	0.778148	0.284367	0.972756	0.470878	0.153348	0.468575	0.673587	0.0152108	0.0273165	1.2028
MGP_C57BL6NJ_G0001089	NA	0.850894	0.880947	-0.0455327	0.954424	0.988792	0.015979	0.0901995	0.416286	0.520788	0.269992	0.341937	0.33208
MGP_C57BL6NJ_G0001090	NA	0.349769	0.698807	0.211785	0.292478	0.972756	0.276126	0.924721	0.949606	-0.0259318	0.820991	0.858313	-0.0621307
MGP_C57BL6NJ_G0001091	NA	0.660931	0.729385	-0.147399	0.81184	0.972756	-0.0922173	0.0561897	0.318207	-0.820733	0.963403	0.970583	-0.0188397
MGP_C57BL6NJ_G0001092	NA	0.413181	0.71866	0.218628	0.27877	0.972756	-0.336235	0.325863	0.480396	0.322668	0.11331	0.161922	0.5302
MGP_C57BL6NJ_G0001093	NA	0.649552	0.71866	-0.0455327	0.889912	0.972756	0.015979	0.315017	0.468575	0.124547	0.00026875	0.000656336	0.5302
MGP_C57BL6NJ_G0001094	NA	0.00954074	0.0353717	-0.232699	0.0709703	0.972756	-0.179041	0.0104453	0.110194	0.280963	0.00225018	0.00476605	0.347663
MGP_C57BL6NJ_G0001095	NA	0.649552	0.71866	-0.0455327	0.889912	0.972756	0.015979	0.315017	0.468575	0.124547	0.00026875	0.000656336	0.5302
MGP_C57BL6NJ_G0001096	NA	0.887738	0.90888	-0.0455327	0.607119	0.972756	0.192086	0.852279	0.899438	-0.0735731	0.0762282	0.114388	0.72832
MGP_C57BL6NJ_G0001097	NA	0.00113967	0.00536938	1.40829	0.504822	0.972756	0.292437	0.812548	0.872427	-0.109761	0.31482	0.389738	-0.470784
MGP_C57BL6NJ_G0001098	NA	0.801499	0.846744	-0.103782	0.265275	0.972756	-0.538838	0.654882	0.773961	-0.226372	0.0566081	0.0882659	1.00795
MGP_C57BL6NJ_G0001099	NA	0.752141	0.805492	-0.0476639	0.330826	0.972756	-0.171258	0.000299551	0.0111477	0.791243	1.71467e-06	3.94336e-05	1.20274
MGP_C57BL6NJ_G0001100	NA	0.649552	0.71866	-0.0455327	0.889912	0.972756	0.015979	0.315017	0.468575	0.124547	0.00026875	0.000656336	0.5302
MGP_C57BL6NJ_G0001101	NA	0.00261262	0.0112832	-0.876066	0.55775	0.972756	0.176167	0.0015647	0.0315992	-1.14149	1.74491e-06	3.99898e-05	-2.06535
MGP_C57BL6NJ_G0001102	NA	0.649552	0.71866	-0.0455327	0.889912	0.972756	0.015979	0.315017	0.468575	0.124547	0.00026875	0.000656336	0.5302
MGP_C57BL6NJ_G0001103	NA	0.382218	0.71866	0.218628	0.955475	0.988792	0.015979	0.375403	0.532658	-0.271693	0.0918437	0.135306	0.5302
MGP_C57BL6NJ_G0001104	NA	5.73667e-10	2.18709e-08	-1.13252	0.530064	0.972756	0.0771301	0.33929	0.495163	0.125304	0.318215	0.393302	0.131021
MGP_C57BL6NJ_G0001105	NA	0.000758876	0.00373817	1.12883	0.495905	0.972756	0.228969	0.110814	0.468575	0.583673	0.0808368	0.120583	0.643152
MGP_C57BL6NJ_G0001106	NA	0.412706	0.71866	-0.322131	0.852785	0.972756	-0.0836021	0.49549	0.652393	0.327445	0.0363651	0.0595701	-1.05624
MGP_C57BL6NJ_G0001107	NA	0.0445067	0.135639	-0.689607	0.0549224	0.972756	0.75729	0.0335401	0.233785	-0.898975	0.202525	0.266701	0.519589
MGP_C57BL6NJ_G0001108	NA	0.432979	0.71866	0.218628	0.960116	0.988792	0.015979	0.713697	0.810669	0.124547	0.0413874	0.0668855	0.72832
MGP_C57BL6NJ_G0001109	NA	0.433086	0.71866	-0.21288	0.558133	0.972756	0.183013	0.683645	0.792344	0.134777	0.0441652	0.0709561	0.698932
MGP_C57BL6NJ_G0001110	NA	0.649552	0.71866	-0.0455327	0.889912	0.972756	0.015979	0.315017	0.468575	0.124547	0.00026875	0.000656336	0.5302
MGP_C57BL6NJ_G0001111	NA	0.70076	0.763497	-0.106946	0.210955	0.972756	0.409135	0.526278	0.676883	0.216668	0.0421044	0.067924	0.72832
MGP_C57BL6NJ_G0001112	NA	0.844157	0.875914	-0.0455327	0.178123	0.972756	0.368193	0.661237	0.775999	0.124547	0.637536	0.701175	0.133959
MGP_C57BL6NJ_G0001113	NA	0.569421	0.71866	0.218628	0.824866	0.972756	0.097864	0.0544729	0.314898	-0.944296	0.258091	0.328892	-0.538643
MGP_C57BL6NJ_G0001114	NA	0.0137099	0.0486223	-0.969607	0.766218	0.972756	-0.125196	0.629074	0.755942	0.216116	0.0131062	0.0238446	-1.19651
MGP_C57BL6NJ_G0001115	NA	0.366967	0.71866	0.329746	0.0332239	0.972756	-0.94191	0.169942	0.468575	-0.622613	0.966091	0.972551	-0.0188397
MGP_C57BL6NJ_G0001116	NA	0.147122	0.367397	0.322432	0.402411	0.972756	0.211299	0.981914	0.986957	-0.00601511	0.36645	0.443136	0.242079
MGP_C57BL6NJ_G0001117	NA	0.350942	0.698807	-0.177613	0.633408	0.972756	0.104032	0.750105	0.831207	-0.0735731	0.160182	0.217937	0.33208
MGP_C57BL6NJ_G0001118	NA	0.950167	0.960261	-0.0245711	0.454509	0.972756	0.341882	0.796055	0.861737	0.124547	0.228117	0.295776	0.590878
MGP_C57BL6NJ_G0001119	NA	0.0809318	0.225434	-0.605053	0.152824	0.972756	0.5651	0.963805	0.975411	0.0185476	0.105795	0.152733	0.682999
MGP_C57BL6NJ_G0001120	NA	0.143143	0.359756	-0.309693	0.503071	0.972756	-0.160128	0.20965	0.468575	0.322668	0.00822968	0.0155451	0.72832
MGP_C57BL6NJ_G0001121	NA	0.154202	0.381003	-0.309693	0.179111	0.972756	-0.336235	0.632296	0.758722	0.124547	0.606951	0.674614	0.133959
MGP_C57BL6NJ_G0001122	NA	0.0714241	0.202883	-0.570204	0.898791	0.976127	-0.044609	0.862499	0.906087	-0.0644401	0.529142	0.603322	0.235213
MGP_C57BL6NJ_G0001123	NA	0.3209	0.655236	-0.402307	0.845623	0.972756	0.0900581	0.131882	0.468575	-0.760055	0.560336	0.632624	0.286758
MGP_C57BL6NJ_G0001124	NA	0.820058	0.858845	-0.0455327	0.409595	0.972756	0.192086	0.0434344	0.273516	0.520788	0.0401227	0.0650026	0.5302
MGP_C57BL6NJ_G0001125	NA	0.649552	0.71866	-0.0455327	0.889912	0.972756	0.015979	0.315017	0.468575	0.124547	0.00026875	0.000656336	0.5302
MGP_C57BL6NJ_G0001126	NA	0.649552	0.71866	-0.0455327	0.889912	0.972756	0.015979	0.315017	0.468575	0.124547	0.00026875	0.000656336	0.5302
MGP_C57BL6NJ_G0001127	NA	0.649552	0.71866	-0.0455327	0.889912	0.972756	0.015979	0.315017	0.468575	0.124547	0.00026875	0.000656336	0.5302
MGP_C57BL6NJ_G0001128	NA	0.649552	0.71866	-0.0455327	0.889912	0.972756	0.015979	0.315017	0.468575	0.124547	0.00026875	0.000656336	0.5302
MGP_C57BL6NJ_G0001129	NA	0.635431	0.71866	-0.177613	0.405388	0.972756	0.362024	0.275015	0.468575	0.506909	0.254204	0.324926	0.5302
MGP_C57BL6NJ_G0001130	NA	0.649552	0.71866	-0.0455327	0.889912	0.972756	0.015979	0.315017	0.468575	0.124547	0.00026875	0.000656336	0.5302
MGP_C57BL6NJ_G0001131	NA	0.0568327	0.167035	0.520915	0.952543	0.988792	0.0179604	0.510335	0.664636	-0.211846	0.608308	0.675848	0.164571
MGP_C57BL6NJ_G0001132	NA	0.705856	0.767829	0.0590003	0.095831	0.972756	0.31067	0.490016	0.64753	0.132706	0.169918	0.229217	-0.268528
MGP_C57BL6NJ_G0001133	NA	0.806678	0.850685	-0.0207187	0.148298	0.972756	0.144944	0.0560939	0.317927	-0.207207	0.0712309	0.107707	-0.194697
MGP_C57BL6NJ_G0001134	NA	0.649552	0.71866	-0.0455327	0.889912	0.972756	0.015979	0.315017	0.468575	0.124547	0.00026875	0.000656336	0.5302
MGP_C57BL6NJ_G0001135	NA	0.649552	0.71866	-0.0455327	0.889912	0.972756	0.015979	0.315017	0.468575	0.124547	0.00026875	0.000656336	0.5302
MGP_C57BL6NJ_G0001136	NA	0.954085	0.963226	-0.0193601	0.873659	0.972756	0.0617551	0.437986	0.597905	0.321778	0.0884678	0.130792	0.72743
MGP_C57BL6NJ_G0001137	NA	0.000104058	0.000633365	0.821392	0.993749	0.998049	0.00157165	0.0499961	0.299081	0.437648	0.195782	0.258864	0.281058
MGP_C57BL6NJ_G0001138	NA	1.3469e-06	1.37137e-05	-0.53634	0.84679	0.972756	-0.0180692	0.00133944	0.0287301	0.363017	0.000991828	0.0022218	0.375472
MGP_C57BL6NJ_G0001139	NA	0.601631	0.71866	-0.188836	0.645344	0.972756	0.192086	0.293887	0.468575	-0.469814	0.977229	0.981216	0.0126027
MGP_C57BL6NJ_G0001140	NA	0.649552	0.71866	-0.0455327	0.889912	0.972756	0.015979	0.315017	0.468575	0.124547	0.00026875	0.000656336	0.5302
MGP_C57BL6NJ_G0001141	NA	0.58063	0.71866	-0.177613	0.778691	0.972756	0.104032	0.751155	0.831725	0.124547	0.401345	0.477965	0.33208
MGP_C57BL6NJ_G0001142	NA	0.751664	0.805211	0.0865475	0.188019	0.972756	-0.424288	0.340256	0.496097	0.322668	0.326674	0.402016	0.33208
MGP_C57BL6NJ_G0001143	NA	0.72543	0.783831	-0.116199	0.0352106	0.972756	0.849403	0.31142	0.468575	0.414788	0.415609	0.492387	0.33208
MGP_C57BL6NJ_G0001144	NA	0.645958	0.71866	0.0865475	0.0612792	0.972756	-0.424288	0.749509	0.831207	-0.0735731	0.56214	0.634312	0.133959
MGP_C57BL6NJ_G0001145	NA	0.0692269	0.197365	-0.564601	0.590522	0.972756	0.185917	0.104368	0.454093	0.612909	0.0994785	0.145309	0.622321
MGP_C57BL6NJ_G0001146	NA	0.649552	0.71866	-0.0455327	0.889912	0.972756	0.015979	0.315017	0.468575	0.124547	0.00026875	0.000656336	0.5302
MGP_C57BL6NJ_G0001147	NA	0.649552	0.71866	-0.0455327	0.889912	0.972756	0.015979	0.315017	0.468575	0.124547	0.00026875	0.000656336	0.5302
MGP_C57BL6NJ_G0001148	NA	0.649552	0.71866	-0.0455327	0.889912	0.972756	0.015979	0.315017	0.468575	0.124547	0.00026875	0.000656336	0.5302
MGP_C57BL6NJ_G0001149	NA	0.801625	0.846834	-0.0767323	0.710544	0.972756	0.131001	0.573862	0.713888	-0.211015	0.00332696	0.0068095	-1.22512
MGP_C57BL6NJ_G0001150	NA	0.875416	0.899356	0.0168621	0.208116	0.972756	-0.159386	0.00026243	0.0102325	0.57164	0.473248	0.549781	0.0950462
MGP_C57BL6NJ_G0001151	NA	0.969248	0.974369	0.0158811	0.707028	0.972756	0.179092	0.414844	0.573852	0.414788	0.862892	0.892694	0.0871599
MGP_C57BL6NJ_G0001152	NA	0.263188	0.573512	0.218628	0.391525	0.972756	0.192086	0.598345	0.733163	0.124547	0.000700864	0.00161102	0.926441
MGP_C57BL6NJ_G0001153	NA	0.649552	0.71866	-0.0455327	0.889912	0.972756	0.015979	0.315017	0.468575	0.124547	0.00026875	0.000656336	0.5302
MGP_C57BL6NJ_G0001154	NA	0.649552	0.71866	-0.0455327	0.889912	0.972756	0.015979	0.315017	0.468575	0.124547	0.00026875	0.000656336	0.5302
MGP_C57BL6NJ_G0001155	NA	0.302807	0.632166	-0.158545	0.239007	0.972756	-0.210045	0.809062	0.86985	-0.0449707	0.0632596	0.0969995	0.360682
MGP_C57BL6NJ_G0001156	NA	0.856151	0.884963	-0.0455327	0.212868	0.972756	0.368193	0.137195	0.468575	-0.469814	0.66384	0.724397	0.133959
MGP_C57BL6NJ_G0001157	NA	0.22811	0.51444	-0.371107	0.186499	0.972756	-0.471399	0.842612	0.892931	-0.0735731	0.0360704	0.0591525	0.820441
MGP_C57BL6NJ_G0001158	NA	0.555044	0.71866	0.0865475	0.53909	0.972756	0.104032	0.488702	0.646396	0.124547	0.000499585	0.00117611	0.72832
MGP_C57BL6NJ_G0001159	NA	0.649552	0.71866	-0.0455327	0.889912	0.972756	0.015979	0.315017	0.468575	0.124547	0.00026875	0.000656336	0.5302
MGP_C57BL6NJ_G0001160	NA	0.649552	0.71866	-0.0455327	0.889912	0.972756	0.015979	0.315017	0.468575	0.124547	0.00026875	0.000656336	0.5302
MGP_C57BL6NJ_G0001161	NA	0.565363	0.71866	0.218628	0.403903	0.972756	0.368193	0.788497	0.856976	0.124547	0.0563771	0.0879657	0.926441
MGP_C57BL6NJ_G0001162	NA	0.649552	0.71866	-0.0455327	0.889912	0.972756	0.015979	0.315017	0.468575	0.124547	0.00026875	0.000656336	0.5302
MGP_C57BL6NJ_G0001163	NA	0.649552	0.71866	-0.0455327	0.889912	0.972756	0.015979	0.315017	0.468575	0.124547	0.00026875	0.000656336	0.5302
MGP_C57BL6NJ_G0001164	NA	0.649552	0.71866	-0.0455327	0.889912	0.972756	0.015979	0.315017	0.468575	0.124547	0.00026875	0.000656336	0.5302
MGP_C57BL6NJ_G0001165	NA	0.728971	0.786828	0.0865475	0.71836	0.972756	0.104032	0.378355	0.535868	-0.271693	0.661743	0.722678	0.133959
MGP_C57BL6NJ_G0001166	NA	0.232736	0.521216	-0.538936	0.813212	0.972756	0.121141	0.580592	0.719868	0.301384	0.371957	0.448503	-0.489987
MGP_C57BL6NJ_G0001167	NA	0.620744	0.71866	0.0865475	0.60659	0.972756	0.104032	0.141404	0.468575	0.322668	0.0203717	0.0354602	0.5302
MGP_C57BL6NJ_G0001168	NA	0.718669	0.778286	0.0865475	0.79486	0.972756	-0.0720745	0.0874202	0.409006	0.520788	0.0205176	0.0356884	0.72832
MGP_C57BL6NJ_G0001169	NA	0.249033	0.549948	0.218628	0.377184	0.972756	0.192086	0.747766	0.83061	-0.0735731	0.0288869	0.0485309	0.5302
MGP_C57BL6NJ_G0001170	NA	0.0149157	0.0523289	-0.327353	0.0222765	0.972756	0.351686	0.398132	0.556285	-0.13025	0.0320481	0.0532831	-0.347063
MGP_C57BL6NJ_G0001171	NA	0.612754	0.71866	0.196212	0.457726	0.972756	-0.333628	0.0547163	0.315825	-0.95231	0.255687	0.326407	-0.546657
MGP_C57BL6NJ_G0001172	NA	0.636547	0.71866	0.0865475	0.62287	0.972756	0.104032	0.159352	0.468575	0.322668	0.0259777	0.0440722	0.5302
MGP_C57BL6NJ_G0001173	NA	0.589252	0.71866	0.147961	0.314587	0.972756	0.321082	0.223356	0.468575	0.414788	0.326495	0.401831	0.33208
MGP_C57BL6NJ_G0001174	NA	0.717493	0.777381	-0.106946	0.496541	0.972756	0.233028	0.130766	0.468575	-0.561934	0.666177	0.726416	-0.156282
MGP_C57BL6NJ_G0001175	NA	0.649552	0.71866	-0.0455327	0.889912	0.972756	0.015979	0.315017	0.468575	0.124547	0.00026875	0.000656336	0.5302
MGP_C57BL6NJ_G0001176	NA	0.649552	0.71866	-0.0455327	0.889912	0.972756	0.015979	0.315017	0.468575	0.124547	0.00026875	0.000656336	0.5302
MGP_C57BL6NJ_G0001177	NA	0.00839172	0.031637	-0.353753	0.914385	0.980444	0.0152552	0.112421	0.468575	0.246509	0.14954	0.205616	0.222554
MGP_C57BL6NJ_G0001178	NA	7.9316e-05	0.000498037	-0.336416	0.0973527	0.972756	-0.137649	0.032704	0.229946	-0.192472	0.0274958	0.0463906	-0.199425
MGP_C57BL6NJ_G0001179	NA	0.649552	0.71866	-0.0455327	0.889912	0.972756	0.015979	0.315017	0.468575	0.124547	0.00026875	0.000656336	0.5302
MGP_C57BL6NJ_G0001180	NA	0.620744	0.71866	0.0865475	0.60659	0.972756	0.104032	0.141404	0.468575	0.322668	0.0203717	0.0354602	0.5302
MGP_C57BL6NJ_G0001181	NA	0.649552	0.71866	-0.0455327	0.889912	0.972756	0.015979	0.315017	0.468575	0.124547	0.00026875	0.000656336	0.5302
MGP_C57BL6NJ_G0001182	NA	0.899434	0.918567	0.0343698	0.366613	0.972756	-0.286348	0.179805	0.468575	0.456817	0.336986	0.412828	0.323423
MGP_C57BL6NJ_G0001183	NA	0.00512017	0.0205366	-0.526343	0.782854	0.972756	-0.0541974	0.730533	0.819777	-0.0718765	0.270259	0.342234	-0.233231
MGP_C57BL6NJ_G0001184	NA	0.13953	0.352726	-0.147318	0.869138	0.972756	0.0184647	0.342229	0.498124	-0.114135	0.0420829	0.0678947	-0.254425
MGP_C57BL6NJ_G0001185	NA	0.11492	0.301761	0.31645	0.980728	0.994383	-0.00542829	0.564789	0.706687	-0.137786	0.25871	0.329619	-0.273491
MGP_C57BL6NJ_G0001186	NA	0.810566	0.853165	-0.0455327	0.467967	0.972756	-0.160128	0.0342404	0.236461	0.520788	0.0314398	0.0523619	0.5302
MGP_C57BL6NJ_G0001187	NA	0.00184897	0.00828343	0.934179	0.790075	0.972756	0.0815088	0.134816	0.468575	0.49892	0.0261036	0.0442694	0.768295
MGP_C57BL6NJ_G0001188	NA	0.237048	0.52885	0.304152	0.971085	0.991085	-0.0105814	0.0658785	0.351703	0.594116	0.000558983	0.00130732	1.24657
MGP_C57BL6NJ_G0001189	NA	0.050762	0.151633	0.787953	0.441921	0.972756	-0.343909	0.925665	0.950149	0.043941	0.622924	0.688539	-0.232246
MGP_C57BL6NJ_G0001190	NA	0.162261	0.396837	-0.220666	0.069893	0.972756	-0.336091	0.0495186	0.297438	-0.389093	0.000144743	0.000656336	-0.86623
MGP_C57BL6NJ_G0001191	NA	0.25788	0.56472	0.371114	0.0941252	0.972756	0.646282	0.14239	0.468575	-0.595786	0.0848679	0.125946	-0.707075
MGP_C57BL6NJ_G0001192	NA	0.313568	0.646145	-0.262801	0.282659	0.972756	0.324071	0.222804	0.468575	-0.391658	0.000987335	0.0022121	-1.19499
MGP_C57BL6NJ_G0001193	NA	0.289866	0.612475	-0.177613	0.203079	0.972756	-0.248181	0.717052	0.811721	-0.0735731	0.112367	0.160748	0.33208
MGP_C57BL6NJ_G0001194	NA	0.649552	0.71866	-0.0455327	0.889912	0.972756	0.015979	0.315017	0.468575	0.124547	0.00026875	0.000656336	0.5302
MGP_C57BL6NJ_G0001195	NA	0.799887	0.845368	-0.0455327	0.443055	0.972756	-0.160128	0.572502	0.712584	0.124547	0.141415	0.195616	0.33208
MGP_C57BL6NJ_G0001196	NA	0.44155	0.71866	-0.177613	0.296168	0.972756	0.280139	0.793336	0.860121	-0.0735731	0.634022	0.698394	0.133959
MGP_C57BL6NJ_G0001197	NA	0.000599728	0.00302975	0.995643	0.311424	0.972756	-0.29489	0.211072	0.468575	0.389049	0.0102524	0.0190163	0.851535
MGP_C57BL6NJ_G0001198	NA	0.0543769	0.160853	0.691243	0.363301	0.972756	-0.363776	0.987782	0.991303	-0.00643334	0.755948	0.80221	0.130725
MGP_C57BL6NJ_G0001199	NA	0.627044	0.71866	-0.220212	0.0974119	0.972756	0.895104	0.408877	0.567709	0.460959	0.0768016	0.115169	1.0185
MGP_C57BL6NJ_G0001200	NA	0.00402576	0.0165894	1.10372	0.387086	0.972756	0.34805	0.0703982	0.366547	0.79715	0.00120145	0.00265477	1.5676
MGP_C57BL6NJ_G0001201	NA	0.300462	0.628472	0.350708	0.414209	0.972756	-0.31773	0.434034	0.594108	0.322668	0.130892	0.183354	0.6362
MGP_C57BL6NJ_G0001202	NA	0.649552	0.71866	-0.0455327	0.889912	0.972756	0.015979	0.315017	0.468575	0.124547	0.00026875	0.000656336	0.5302
MGP_C57BL6NJ_G0001203	NA	0.592484	0.71866	0.147961	0.92204	0.98216	-0.031132	0.49684	0.652439	0.230547	0.479644	0.555985	0.239959
MGP_C57BL6NJ_G0001204	NA	0.155096	0.382637	-0.573854	0.462397	0.972756	-0.336235	0.505592	0.660174	0.322668	0.781292	0.824104	0.133959
MGP_C57BL6NJ_G0001205	NA	0.32541	0.662442	-0.421797	0.468539	0.972756	-0.357035	0.186418	0.468575	-0.700855	0.221736	0.28866	-0.646121
MGP_C57BL6NJ_G0001206	NA	0.294643	0.618971	0.218628	0.422591	0.972756	0.192086	0.622245	0.750683	0.124547	0.196864	0.260145	0.33208
MGP_C57BL6NJ_G0001207	NA	0.649552	0.71866	-0.0455327	0.889912	0.972756	0.015979	0.315017	0.468575	0.124547	0.00026875	0.000656336	0.5302
MGP_C57BL6NJ_G0001208	NA	0.649552	0.71866	-0.0455327	0.889912	0.972756	0.015979	0.315017	0.468575	0.124547	0.00026875	0.000656336	0.5302
MGP_C57BL6NJ_G0001209	NA	0.649552	0.71866	-0.0455327	0.889912	0.972756	0.015979	0.315017	0.468575	0.124547	0.00026875	0.000656336	0.5302
MGP_C57BL6NJ_G0001210	NA	1.469e-05	0.000111263	1.2181	0.336605	0.972756	0.245823	0.0742248	0.379068	0.498387	0.0125068	0.022838	0.725065
MGP_C57BL6NJ_G0001211	NA	0.649552	0.71866	-0.0455327	0.889912	0.972756	0.015979	0.315017	0.468575	0.124547	0.00026875	0.000656336	0.5302
MGP_C57BL6NJ_G0001212	NA	0.649552	0.71866	-0.0455327	0.889912	0.972756	0.015979	0.315017	0.468575	0.124547	0.00026875	0.000656336	0.5302
MGP_C57BL6NJ_G0001213	NA	0.649552	0.71866	-0.0455327	0.889912	0.972756	0.015979	0.315017	0.468575	0.124547	0.00026875	0.000656336	0.5302
MGP_C57BL6NJ_G0001214	NA	0.649552	0.71866	-0.0455327	0.889912	0.972756	0.015979	0.315017	0.468575	0.124547	0.00026875	0.000656336	0.5302
MGP_C57BL6NJ_G0001215	NA	0.564976	0.71866	-0.224154	0.27439	0.972756	-0.496915	0.0191848	0.162715	-1.19248	0.452851	0.529408	-0.359148
MGP_C57BL6NJ_G0001216	NA	0.138787	0.351236	0.905198	0.864447	0.972756	0.117333	0.270316	0.468575	-0.815521	0.145835	0.201087	1.08818
MGP_C57BL6NJ_G0001217	NA	0.649552	0.71866	-0.0455327	0.889912	0.972756	0.015979	0.315017	0.468575	0.124547	0.00026875	0.000656336	0.5302
MGP_C57BL6NJ_G0001218	NA	0.358994	0.711436	0.341455	0.296547	0.972756	0.450078	0.713888	0.810796	-0.165694	0.247759	0.317814	0.5302
MGP_C57BL6NJ_G0001219	NA	0.441439	0.71866	-0.0624921	0.322006	0.972756	0.0932866	0.449591	0.609696	-0.0751584	0.626287	0.691635	-0.048205
MGP_C57BL6NJ_G0001220	NA	0.649552	0.71866	-0.0455327	0.889912	0.972756	0.015979	0.315017	0.468575	0.124547	0.00026875	0.000656336	0.5302
MGP_C57BL6NJ_G0001221	NA	0.649552	0.71866	-0.0455327	0.889912	0.972756	0.015979	0.315017	0.468575	0.124547	0.00026875	0.000656336	0.5302
MGP_C57BL6NJ_G0001222	NA	0.0168433	0.0582079	0.692232	0.570715	0.972756	-0.177111	0.208118	0.468575	0.423655	0.217585	0.283888	0.414644
MGP_C57BL6NJ_G0001223	NA	0.00635996	0.0248055	0.6038	0.409368	0.972756	0.193366	0.701227	0.8055	0.0947498	0.213447	0.279133	0.312655
MGP_C57BL6NJ_G0001224	NA	0.299904	0.627491	0.289294	0.952867	0.988792	-0.0187952	0.0802781	0.391409	0.612909	0.126759	0.178759	0.5302
MGP_C57BL6NJ_G0001225	NA	0.830071	0.865601	-0.0455327	0.436189	0.972756	0.192086	0.777161	0.848939	-0.0735731	0.0515609	0.0812624	0.5302
MGP_C57BL6NJ_G0001226	NA	0.392538	0.71866	0.342441	0.132717	0.972756	0.708727	0.527312	0.677746	0.308789	0.0433148	0.0697152	1.03392
MGP_C57BL6NJ_G0001227	NA	0.326239	0.663834	-0.231953	0.972045	0.991358	0.0094473	0.201965	0.468575	0.372308	0.414583	0.491337	0.235213
MGP_C57BL6NJ_G0001228	NA	0.137072	0.347667	0.544202	0.0386547	0.972756	0.897171	0.604902	0.73726	-0.226372	0.420162	0.497003	-0.354402
MGP_C57BL6NJ_G0001229	NA	0.328097	0.666854	-0.239027	0.178965	0.972756	-0.383346	0.282272	0.468575	0.322668	0.00225145	0.0047685	1.01856
MGP_C57BL6NJ_G0001230	NA	0.513417	0.71866	0.0865475	0.113782	0.972756	-0.248181	0.649218	0.769792	-0.0735731	0.049848	0.0788531	0.33208
MGP_C57BL6NJ_G0001231	NA	0.937256	0.949876	0.0158811	0.011853	0.972756	-0.635169	0.504797	0.659408	-0.165694	0.0873581	0.129305	0.438079
MGP_C57BL6NJ_G0001232	NA	0.511606	0.71866	0.225702	0.781617	0.972756	-0.109594	0.445732	0.605842	-0.321761	0.395508	0.471956	-0.359148
MGP_C57BL6NJ_G0001233	NA	0.299227	0.626329	-0.309693	0.12023	0.972756	0.5443	0.838378	0.89003	-0.0735731	0.0538383	0.0844404	0.72832
MGP_C57BL6NJ_G0001234	NA	0.73275	0.78999	0.147961	0.575586	0.972756	0.280796	0.66995	0.781963	-0.226372	0.248072	0.318156	0.622321
MGP_C57BL6NJ_G0001235	NA	0.2696	0.582776	-0.309693	0.256094	0.972756	0.368193	0.345667	0.501677	0.322668	0.12798	0.179845	0.5302
MGP_C57BL6NJ_G0001236	NA	0.1959	0.460051	-0.519514	0.637472	0.972756	0.214662	0.589267	0.726128	-0.261082	0.476412	0.552894	-0.345269
MGP_C57BL6NJ_G0001237	NA	0.125091	0.323143	-0.662557	0.651614	0.972756	-0.219264	0.776837	0.848861	0.145769	0.974751	0.979283	0.0162615
MGP_C57BL6NJ_G0001238	NA	0.0280423	0.0911898	-0.635267	0.856313	0.972756	0.0569215	0.709118	0.808621	0.124547	0.0213186	0.036924	0.820441
MGP_C57BL6NJ_G0001239	NA	0.042476	0.130242	0.614868	0.754526	0.972756	0.104032	0.0690406	0.362395	-0.667934	0.704405	0.758819	0.133959
MGP_C57BL6NJ_G0001240	NA	0.520264	0.71866	-0.177613	0.437629	0.972756	-0.248181	0.423273	0.582833	-0.271693	0.0401557	0.0650484	0.72832
MGP_C57BL6NJ_G0001241	NA	0.875129	0.899197	-0.0455327	0.320681	0.972756	-0.336235	0.0707083	0.367417	-0.667934	0.856535	0.887549	-0.0641609
MGP_C57BL6NJ_G0001242	NA	0.204133	0.475259	-0.441773	0.181326	0.972756	0.538131	0.692111	0.798334	-0.165694	0.748692	0.796423	0.133959
MGP_C57BL6NJ_G0001243	NA	0.620327	0.71866	0.0865475	0.606161	0.972756	0.104032	0.560966	0.703618	0.124547	0.00241193	0.00507153	0.72832
MGP_C57BL6NJ_G0001244	NA	0.0743489	0.210073	-0.503187	0.920751	0.982034	-0.031132	0.101527	0.446627	-0.561934	0.638613	0.702078	-0.156282
MGP_C57BL6NJ_G0001245	NA	0.649552	0.71866	-0.0455327	0.889912	0.972756	0.015979	0.315017	0.468575	0.124547	0.00026875	0.000656336	0.5302
MGP_C57BL6NJ_G0001246	NA	0.128789	0.330678	-0.67572	0.603643	0.972756	0.259997	0.426283	0.585859	-0.424492	0.68256	0.740312	-0.21696
MGP_C57BL6NJ_G0001247	NA	0.0122098	0.0438586	0.746949	0.61551	0.972756	-0.160128	0.133113	0.468575	0.520788	0.0404312	0.0654379	0.72832
MGP_C57BL6NJ_G0001248	NA	0.649552	0.71866	-0.0455327	0.889912	0.972756	0.015979	0.315017	0.468575	0.124547	0.00026875	0.000656336	0.5302
MGP_C57BL6NJ_G0001249	NA	0.649552	0.71866	-0.0455327	0.889912	0.972756	0.015979	0.315017	0.468575	0.124547	0.00026875	0.000656336	0.5302
MGP_C57BL6NJ_G0001250	NA	0.649552	0.71866	-0.0455327	0.889912	0.972756	0.015979	0.315017	0.468575	0.124547	0.00026875	0.000656336	0.5302
MGP_C57BL6NJ_G0001251	NA	0.641624	0.71866	0.147961	0.0769751	0.972756	0.673296	0.189277	0.468575	0.520788	0.0149462	0.0268802	1.01856
MGP_C57BL6NJ_G0001252	NA	0.331803	0.672425	0.350708	0.709403	0.972756	-0.15396	0.0297323	0.216766	1.00915	0.0717207	0.10836	0.820441
MGP_C57BL6NJ_G0001253	NA	0.0397175	0.122818	0.66703	0.00108671	0.972756	1.33127	0.048693	0.294426	0.779587	0.00142346	0.00310528	1.36948
MGP_C57BL6NJ_G0001254	NA	0.089167	0.244708	0.707482	0.727504	0.972756	-0.161766	0.601255	0.735421	-0.257814	0.119489	0.169772	0.788999
MGP_C57BL6NJ_G0001255	NA	0.115108	0.302178	-0.308983	0.659425	0.972756	0.0969799	0.525623	0.676252	-0.148525	0.237736	0.306594	-0.279714
MGP_C57BL6NJ_G0001256	NA	0.20753	0.481232	-0.38036	0.927403	0.983309	-0.031132	0.101887	0.447359	0.612909	0.364354	0.440952	0.33208
MGP_C57BL6NJ_G0001257	NA	0.832342	0.867267	-0.0455327	0.442355	0.972756	0.192086	0.780104	0.850976	-0.0735731	0.0545269	0.0854038	0.5302
MGP_C57BL6NJ_G0001258	NA	0.593474	0.71866	0.0865475	0.578537	0.972756	0.104032	0.710497	0.808621	-0.0735731	0.104401	0.15098	0.33208
MGP_C57BL6NJ_G0001259	NA	0.149208	0.371524	0.544202	0.893361	0.974117	0.0569215	0.681438	0.790601	0.185226	0.351341	0.427773	0.4242
MGP_C57BL6NJ_G0001260	NA	0.276171	0.592773	-0.177613	0.576562	0.972756	0.104032	0.528933	0.677816	0.124547	0.00122142	0.00268806	0.72832
MGP_C57BL6NJ_G0001261	NA	0.52882	0.71866	0.0865475	0.51224	0.972756	0.104032	0.661201	0.775999	-0.0735731	0.0580284	0.089887	0.33208
MGP_C57BL6NJ_G0001262	NA	0.365418	0.71866	0.408958	0.955189	0.988792	-0.0290227	0.209625	0.468575	-0.700855	0.542283	0.615913	0.335347
MGP_C57BL6NJ_G0001263	NA	0.681268	0.746774	-0.116199	0.657303	0.972756	0.144975	0.0107246	0.111933	-0.958175	0.311522	0.386273	-0.354402
MGP_C57BL6NJ_G0001264	NA	0.649552	0.71866	-0.0455327	0.889912	0.972756	0.015979	0.315017	0.468575	0.124547	0.00026875	0.000656336	0.5302
MGP_C57BL6NJ_G0001265	NA	0.840785	0.873275	0.0772949	0.804153	0.972756	0.110201	0.202228	0.468575	0.612909	0.0926794	0.13642	0.820441
MGP_C57BL6NJ_G0001266	NA	0.170851	0.414075	0.558089	0.0336443	0.972756	1.03361	0.389962	0.548188	0.423031	0.169214	0.228426	0.686267
MGP_C57BL6NJ_G0001267	NA	0.345095	0.6926	-0.319931	0.981129	0.994391	0.00915358	0.556408	0.700916	-0.242457	0.569292	0.640548	-0.234523
MGP_C57BL6NJ_G0001268	NA	0.114844	0.3016	-0.456818	0.863157	0.972756	0.0559178	0.534066	0.682442	-0.214919	0.240919	0.310096	-0.410339
MGP_C57BL6NJ_G0001269	NA	0.649552	0.71866	-0.0455327	0.889912	0.972756	0.015979	0.315017	0.468575	0.124547	0.00026875	0.000656336	0.5302
MGP_C57BL6NJ_G0001270	NA	0.0155093	0.0541904	-0.617775	0.108882	0.972756	0.453098	0.962059	0.974116	-0.0138094	0.10687	0.154106	-0.483516
MGP_C57BL6NJ_G0001271	NA	0.649552	0.71866	-0.0455327	0.889912	0.972756	0.015979	0.315017	0.468575	0.124547	0.00026875	0.000656336	0.5302
MGP_C57BL6NJ_G0001272	NA	0.430624	0.71866	-0.269241	0.750107	0.972756	0.124832	0.586969	0.725057	-0.226372	0.515523	0.590333	0.271401
MGP_C57BL6NJ_G0001273	NA	0.649552	0.71866	-0.0455327	0.889912	0.972756	0.015979	0.315017	0.468575	0.124547	0.00026875	0.000656336	0.5302
MGP_C57BL6NJ_G0001274	NA	0.649552	0.71866	-0.0455327	0.889912	0.972756	0.015979	0.315017	0.468575	0.124547	0.00026875	0.000656336	0.5302
MGP_C57BL6NJ_G0001275	NA	0.541506	0.71866	-0.239027	0.413537	0.972756	-0.371009	0.246901	0.468575	-0.561934	0.61623	0.683081	0.239959
MGP_C57BL6NJ_G0001276	NA	0.0199479	0.0677073	0.787401	0.535076	0.972756	-0.227382	0.756035	0.834944	-0.120373	0.428054	0.504842	-0.309081
MGP_C57BL6NJ_G0001277	NA	0.649552	0.71866	-0.0455327	0.889912	0.972756	0.015979	0.315017	0.468575	0.124547	0.00026875	0.000656336	0.5302
MGP_C57BL6NJ_G0001278	NA	0.0302455	0.0973374	-1.01153	0.962664	0.988792	0.0237849	0.845569	0.894809	-0.105015	0.585231	0.655093	-0.295202
MGP_C57BL6NJ_G0001279	NA	0.649552	0.71866	-0.0455327	0.889912	0.972756	0.015979	0.315017	0.468575	0.124547	0.00026875	0.000656336	0.5302
MGP_C57BL6NJ_G0001280	NA	0.649552	0.71866	-0.0455327	0.889912	0.972756	0.015979	0.315017	0.468575	0.124547	0.00026875	0.000656336	0.5302
MGP_C57BL6NJ_G0001281	NA	0.649552	0.71866	-0.0455327	0.889912	0.972756	0.015979	0.315017	0.468575	0.124547	0.00026875	0.000656336	0.5302
MGP_C57BL6NJ_G0001282	NA	0.649552	0.71866	-0.0455327	0.889912	0.972756	0.015979	0.315017	0.468575	0.124547	0.00026875	0.000656336	0.5302
MGP_C57BL6NJ_G0001283	NA	0.252249	0.555081	-0.448695	0.355906	0.972756	-0.415396	0.0452515	0.280837	0.99438	0.170841	0.230266	0.662006
MGP_C57BL6NJ_G0001284	NA	0.649552	0.71866	-0.0455327	0.889912	0.972756	0.015979	0.315017	0.468575	0.124547	0.00026875	0.000656336	0.5302
MGP_C57BL6NJ_G0001285	NA	0.0452973	0.137722	0.625722	0.624621	0.972756	-0.168433	0.285171	0.468575	0.394618	0.0882972	0.130592	0.643414
MGP_C57BL6NJ_G0001286	NA	0.000136691	0.000810037	1.77144	0.0847916	0.972756	-0.793083	0.121487	0.468575	0.750351	0.0289247	0.0485905	1.09094
MGP_C57BL6NJ_G0001287	NA	0.671002	0.737548	0.121504	0.902351	0.976914	0.0404422	0.101068	0.445806	0.592738	0.256788	0.327546	0.402781
MGP_C57BL6NJ_G0001288	NA	9.61217e-07	1.01996e-05	2.95226	0.306727	0.972756	-0.520537	0.022732	0.181719	1.29678	0.000173798	0.000656336	2.40641
MGP_C57BL6NJ_G0001289	NA	0.0204227	0.069102	-0.960842	0.214097	0.972756	-0.566278	0.657149	0.775591	-0.211015	0.159977	0.217937	0.682999
MGP_C57BL6NJ_G0001290	NA	0.0427174	0.130886	1.04449	0.977834	0.993351	-0.0157052	0.519562	0.671607	0.388092	0.0385715	0.0626997	1.3088
MGP_C57BL6NJ_G0001291	NA	0.0732188	0.207222	0.131035	0.158704	0.972756	0.117218	0.00829671	0.0948839	0.248193	1.61121e-05	0.00023657	0.475139
MGP_C57BL6NJ_G0001292	NA	0.308942	0.641097	0.385072	0.840892	0.972756	0.0866559	0.590391	0.727073	-0.247203	0.704586	0.758934	0.173806
MGP_C57BL6NJ_G0001293	NA	0.381189	0.71866	-0.239027	0.920577	0.982004	-0.031132	0.824276	0.880425	-0.0735731	0.0205857	0.0357963	0.820441
MGP_C57BL6NJ_G0001294	NA	0.000184553	0.00105856	2.07658	0.303422	0.972756	0.557113	0.513585	0.667542	-0.372159	0.271343	0.343478	0.63278
MGP_C57BL6NJ_G0001295	NA	0.649552	0.71866	-0.0455327	0.889912	0.972756	0.015979	0.315017	0.468575	0.124547	0.00026875	0.000656336	0.5302
MGP_C57BL6NJ_G0001296	NA	0.649552	0.71866	-0.0455327	0.889912	0.972756	0.015979	0.315017	0.468575	0.124547	0.00026875	0.000656336	0.5302
MGP_C57BL6NJ_G0001297	NA	0.279815	0.598797	-0.493935	0.153562	0.972756	0.761349	0.802033	0.865191	0.138426	0.532582	0.606622	0.345959
MGP_C57BL6NJ_G0001298	NA	0.66421	0.731432	-0.157426	0.611553	0.972756	-0.212844	0.0693613	0.363543	-0.838642	0.502945	0.578395	-0.298476
MGP_C57BL6NJ_G0001299	NA	0.151135	0.374982	0.166218	0.646435	0.972756	0.0599325	0.0127868	0.125688	0.372218	0.000234654	0.000656336	0.606456
MGP_C57BL6NJ_G0001300	NA	0.000305029	0.00165927	-0.459622	0.931284	0.984266	-0.0106977	0.0324832	0.229296	-0.298025	0.00166516	0.00359511	-0.469739
MGP_C57BL6NJ_G0001301	NA	0.00181089	0.00813267	-1.2545	0.22791	0.972756	-0.503118	0.583022	0.72182	0.239502	0.43136	0.508172	0.344642
MGP_C57BL6NJ_G0001302	NA	0.00108814	0.00514961	-0.370324	0.283366	0.972756	0.124144	0.249113	0.468575	0.141773	0.187875	0.24972	0.16282
MGP_C57BL6NJ_G0001303	NA	0.0940871	0.256011	-0.235245	0.64239	0.972756	-0.0729417	0.713358	0.810485	0.0611426	0.676013	0.734918	0.0695921
MGP_C57BL6NJ_G0001304	NA	0.576138	0.71866	-0.182815	0.900241	0.976475	-0.0471622	0.361275	0.517913	-0.368017	0.72209	0.773733	-0.142122
MGP_C57BL6NJ_G0001305	NA	0.0779087	0.218363	0.763042	0.284535	0.972756	-0.521822	0.296717	0.468575	0.539294	0.937463	0.949937	0.0400075
MGP_C57BL6NJ_G0001306	NA	0.859045	0.887151	-0.0455327	0.221979	0.972756	0.368193	0.391057	0.549182	-0.271693	0.102317	0.148922	0.5302
MGP_C57BL6NJ_G0001307	NA	0.649552	0.71866	-0.0455327	0.889912	0.972756	0.015979	0.315017	0.468575	0.124547	0.00026875	0.000656336	0.5302
MGP_C57BL6NJ_G0001308	NA	0.0472225	0.142699	0.432886	0.206663	0.972756	-0.308826	0.0697924	0.364687	0.480488	0.00414086	0.00834815	0.809825
MGP_C57BL6NJ_G0001309	NA	0.888448	0.909381	-0.0455327	0.834697	0.972756	-0.0782429	0.364905	0.52189	-0.363814	0.407437	0.483916	0.33208
MGP_C57BL6NJ_G0001310	NA	0.0382508	0.118892	-0.406309	0.320206	0.972756	0.215866	0.417616	0.576822	-0.185934	0.00482715	0.00958364	-0.709621
MGP_C57BL6NJ_G0001311	NA	0.350942	0.698807	-0.177613	0.633408	0.972756	0.104032	0.750105	0.831207	-0.0735731	0.160182	0.217937	0.33208
MGP_C57BL6NJ_G0001312	NA	0.649552	0.71866	-0.0455327	0.889912	0.972756	0.015979	0.315017	0.468575	0.124547	0.00026875	0.000656336	0.5302
MGP_C57BL6NJ_G0001313	NA	0.0432222	0.132195	0.964568	0.125626	0.972756	-0.82541	0.601091	0.735294	0.291225	0.0550299	0.0860597	1.11543
MGP_C57BL6NJ_G0001314	NA	0.473407	0.71866	0.0832834	0.0366126	0.972756	-0.294302	0.417759	0.576971	0.115489	0.746906	0.794934	-0.0456816
MGP_C57BL6NJ_G0001315	NA	0.233266	0.522057	-0.171384	0.138033	0.972756	0.248655	0.262466	0.468575	0.196921	0.31999	0.395128	0.174181
MGP_C57BL6NJ_G0001316	NA	0.00925152	0.0344424	0.869776	0.496774	0.972756	-0.242013	0.931203	0.95407	0.0324265	0.167992	0.227059	0.5302
MGP_C57BL6NJ_G0001317	NA	0.0257127	0.0845575	-0.828761	0.489491	0.972756	0.280139	0.398805	0.556942	-0.363814	0.105693	0.152608	0.714441
MGP_C57BL6NJ_G0001318	NA	0.068479	0.195572	-0.767348	0.0315674	0.972756	-1.0631	0.76266	0.839576	-0.149609	0.729091	0.779649	-0.171639
MGP_C57BL6NJ_G0001319	NA	0.0282886	0.0919032	0.873533	0.743253	0.972756	0.141968	0.0043541	0.0618957	1.45219	0.0159462	0.0285252	1.19088
MGP_C57BL6NJ_G0001320	NA	0.52495	0.71866	-0.285436	0.208412	0.972756	-0.661818	0.294387	0.468575	0.581595	0.828063	0.864321	0.118903
MGP_C57BL6NJ_G0001321	NA	0.95085	0.96081	0.0158811	0.848328	0.972756	0.0569215	0.0239046	0.187375	-0.760055	0.268627	0.340408	-0.354402
MGP_C57BL6NJ_G0001322	NA	0.649552	0.71866	-0.0455327	0.889912	0.972756	0.015979	0.315017	0.468575	0.124547	0.00026875	0.000656336	0.5302
MGP_C57BL6NJ_G0001323	NA	0.649552	0.71866	-0.0455327	0.889912	0.972756	0.015979	0.315017	0.468575	0.124547	0.00026875	0.000656336	0.5302
MGP_C57BL6NJ_G0001324	NA	0.0339149	0.107372	-0.858975	0.129146	0.972756	-0.690086	0.153027	0.468575	-0.686976	0.220205	0.286866	-0.585443
MGP_C57BL6NJ_G0001325	NA	0.36909	0.71866	0.341455	0.130544	0.972756	-0.676112	0.57743	0.717089	-0.257814	0.903811	0.924476	0.0557176
MGP_C57BL6NJ_G0001326	NA	0.000174085	0.00100624	0.738735	0.856588	0.972756	0.0341771	0.00254733	0.0438575	0.679938	0.000191838	0.000656336	0.896629
MGP_C57BL6NJ_G0001327	NA	0.213299	0.491861	-0.574839	0.913372	0.980164	0.0569215	0.0578196	0.324282	1.10127	0.030046	0.0502503	1.27736
MGP_C57BL6NJ_G0001328	NA	0.339245	0.683564	0.280042	0.0913938	0.972756	0.585242	0.641439	0.765647	-0.165694	0.906159	0.926126	0.0418387
MGP_C57BL6NJ_G0001329	NA	0.649552	0.71866	-0.0455327	0.889912	0.972756	0.015979	0.315017	0.468575	0.124547	0.00026875	0.000656336	0.5302
MGP_C57BL6NJ_G0001330	NA	0.649552	0.71866	-0.0455327	0.889912	0.972756	0.015979	0.315017	0.468575	0.124547	0.00026875	0.000656336	0.5302
MGP_C57BL6NJ_G0001331	NA	0.649552	0.71866	-0.0455327	0.889912	0.972756	0.015979	0.315017	0.468575	0.124547	0.00026875	0.000656336	0.5302
MGP_C57BL6NJ_G0001332	NA	0.206828	0.480119	0.314728	0.446775	0.972756	-0.216276	0.843814	0.893838	-0.0590079	0.645537	0.708136	-0.138059
MGP_C57BL6NJ_G0001333	NA	0.317852	0.650989	-0.391286	0.689072	0.972756	-0.179109	0.568966	0.709688	-0.270984	0.0013257	0.00290449	-1.73706
MGP_C57BL6NJ_G0001334	NA	0.649552	0.71866	-0.0455327	0.889912	0.972756	0.015979	0.315017	0.468575	0.124547	0.00026875	0.000656336	0.5302
MGP_C57BL6NJ_G0001335	NA	0.641689	0.71866	0.257156	0.448988	0.972756	-0.485259	0.621083	0.75006	0.334679	0.964749	0.971533	-0.0298331
MGP_C57BL6NJ_G0001336	NA	0.0715762	0.203259	-0.328573	0.217871	0.972756	-0.253878	0.0504937	0.300919	-0.440026	0.000429972	0.00102617	-0.886822
MGP_C57BL6NJ_G0001337	NA	0.0132077	0.0470891	-0.61729	0.397703	0.972756	-0.22706	0.0870282	0.407683	-0.501028	0.0345312	0.0569428	-0.631126
MGP_C57BL6NJ_G0001338	NA	0.015175	0.0531441	-0.545916	0.921191	0.982034	0.0238406	0.0548014	0.316139	0.514026	0.0374753	0.0612058	0.561449
MGP_C57BL6NJ_G0001339	NA	0.151287	0.37525	0.646068	0.330383	0.972756	-0.499024	0.448096	0.608231	-0.410614	0.949268	0.959282	-0.0341968
MGP_C57BL6NJ_G0001340	NA	0.337285	0.680347	-0.100231	0.76317	0.972756	-0.0359719	0.279418	0.468575	0.138806	0.847795	0.880512	-0.0242867
MGP_C57BL6NJ_G0001341	NA	0.886453	0.907768	0.0664635	0.487356	0.972756	0.375414	0.448661	0.608737	-0.434874	0.254637	0.325338	-0.659771
MGP_C57BL6NJ_G0001342	NA	6.9836e-05	0.000445285	2.0812	0.255809	0.972756	-0.566828	0.272597	0.468575	0.57981	0.217491	0.283798	0.654339
MGP_C57BL6NJ_G0001343	NA	0.195685	0.459705	0.350708	0.14706	0.972756	0.456246	0.702164	0.806169	0.124547	0.00897595	0.0168118	0.926441
MGP_C57BL6NJ_G0001344	NA	0.895098	0.914957	0.0563333	0.280558	0.972756	-0.539967	0.325298	0.479838	0.520788	0.00264453	0.00552668	1.76572
MGP_C57BL6NJ_G0001345	NA	0.721079	0.780443	-0.106946	0.0769621	0.972756	-0.635169	0.531091	0.679797	0.230547	0.514626	0.589454	0.239959
MGP_C57BL6NJ_G0001346	NA	0.811214	0.853541	-0.0455327	0.469504	0.972756	-0.160128	0.594741	0.730448	0.124547	0.000638152	0.00147412	0.926441
MGP_C57BL6NJ_G0001347	NA	0.164819	0.402208	-0.456306	0.0594693	0.972756	-0.729718	0.473468	0.633328	0.283361	0.826644	0.863081	0.0860727
MGP_C57BL6NJ_G0001348	NA	0.649552	0.71866	-0.0455327	0.889912	0.972756	0.015979	0.315017	0.468575	0.124547	0.00026875	0.000656336	0.5302
MGP_C57BL6NJ_G0001349	NA	0.649552	0.71866	-0.0455327	0.889912	0.972756	0.015979	0.315017	0.468575	0.124547	0.00026875	0.000656336	0.5302
MGP_C57BL6NJ_G0001350	NA	0.170029	0.4124	0.341455	0.392868	0.972756	-0.242013	0.676361	0.786675	0.124547	0.00113538	0.00251785	1.11068
MGP_C57BL6NJ_G0001351	NA	0.649552	0.71866	-0.0455327	0.889912	0.972756	0.015979	0.315017	0.468575	0.124547	0.00026875	0.000656336	0.5302
MGP_C57BL6NJ_G0001352	NA	0.531312	0.71866	-0.165167	0.199642	0.972756	-0.396896	0.155034	0.468575	-0.468938	0.244726	0.314474	-0.380418
MGP_C57BL6NJ_G0001353	NA	0.546291	0.71866	-0.222983	0.479719	0.972756	0.302124	0.506745	0.661238	0.300808	0.817879	0.855733	0.103833
MGP_C57BL6NJ_G0001354	NA	0.490557	0.71866	-0.177613	0.40539	0.972756	-0.248181	0.691892	0.798295	0.124547	0.00707673	0.0135378	0.926441
MGP_C57BL6NJ_G0001355	NA	0.702865	0.765345	0.0865475	0.783052	0.972756	-0.0720745	0.252419	0.468575	0.322668	0.00287421	0.00597507	0.926441
MGP_C57BL6NJ_G0001356	NA	0.10069	0.270691	-0.737727	0.657844	0.972756	-0.222767	0.707561	0.808621	0.199995	0.415009	0.491785	-0.43739
MGP_C57BL6NJ_G0001357	NA	0.649552	0.71866	-0.0455327	0.889912	0.972756	0.015979	0.315017	0.468575	0.124547	0.00026875	0.000656336	0.5302
MGP_C57BL6NJ_G0001358	NA	0.41942	0.71866	-0.309693	0.82383	0.972756	0.097864	0.789434	0.857541	0.124547	0.607754	0.675342	0.239959
MGP_C57BL6NJ_G0001359	NA	0.109153	0.289466	-0.309693	0.461876	0.972756	-0.160128	0.169287	0.468575	0.322668	0.00422101	0.00848125	0.72832
MGP_C57BL6NJ_G0001360	NA	0.438857	0.71866	0.188414	0.539546	0.972756	0.171943	0.674475	0.785216	0.124547	0.00669037	0.0129002	0.881119
MGP_C57BL6NJ_G0001361	NA	0.365836	0.71866	-0.239027	0.294494	0.972756	0.321082	0.501368	0.656255	0.216668	0.109091	0.15688	0.5302
MGP_C57BL6NJ_G0001362	NA	0.649552	0.71866	-0.0455327	0.889912	0.972756	0.015979	0.315017	0.468575	0.124547	0.00026875	0.000656336	0.5302
MGP_C57BL6NJ_G0001363	NA	0.225305	0.511127	-0.177613	0.533019	0.972756	0.104032	0.0780745	0.385859	0.322668	0.00621432	0.012082	0.5302
MGP_C57BL6NJ_G0001364	NA	0.810566	0.853165	-0.0455327	0.467967	0.972756	-0.160128	0.0342404	0.236461	0.520788	0.0314398	0.0523619	0.5302
MGP_C57BL6NJ_G0001365	NA	0.718466	0.778127	-0.116199	0.30846	0.972756	-0.383346	0.163985	0.468575	-0.561934	0.91547	0.933066	0.0418387
MGP_C57BL6NJ_G0001366	NA	0.418048	0.71866	-0.177613	0.774402	0.972756	-0.0720745	0.782648	0.853034	-0.0735731	0.616226	0.683081	0.133959
MGP_C57BL6NJ_G0001367	NA	0.282772	0.603787	0.280042	0.68856	0.972756	-0.119185	0.917961	0.944908	0.0324265	0.620609	0.686638	-0.156282
MGP_C57BL6NJ_G0001368	NA	0.870156	0.895764	-0.0455327	0.960367	0.988792	0.015979	0.0450436	0.280138	0.718908	0.0425596	0.0685938	0.72832
MGP_C57BL6NJ_G0001369	NA	0.110927	0.293112	-0.309693	0.0266953	0.972756	-0.512342	0.749904	0.831207	-0.0735731	0.0301672	0.0504303	0.5302
MGP_C57BL6NJ_G0001370	NA	0.78846	0.836302	-0.089041	0.983855	0.995017	0.00774752	0.796537	0.862044	-0.104786	0.573342	0.644387	0.229577
MGP_C57BL6NJ_G0001371	NA	0.374504	0.71866	0.218628	0.200016	0.972756	0.368193	0.0922751	0.421734	0.520788	0.273191	0.345403	0.33208
MGP_C57BL6NJ_G0001372	NA	0.0334405	0.106108	-1.01025	0.434798	0.972756	-0.407756	0.913142	0.941598	-0.0599563	0.478062	0.554465	-0.392331
MGP_C57BL6NJ_G0001373	NA	0.455148	0.71866	0.351693	0.675071	0.972756	0.22686	0.767033	0.842629	0.169869	0.320896	0.396068	0.575521
MGP_C57BL6NJ_G0001374	NA	0.080846	0.225226	0.697244	0.958451	0.988792	0.023128	0.800798	0.864665	-0.118894	0.891634	0.914944	-0.0641609
MGP_C57BL6NJ_G0001375	NA	0.804977	0.849611	-0.0757469	0.40792	0.972756	0.295428	0.682715	0.791692	0.153783	0.756822	0.802951	0.116396
MGP_C57BL6NJ_G0001376	NA	0.649552	0.71866	-0.0455327	0.889912	0.972756	0.015979	0.315017	0.468575	0.124547	0.00026875	0.000656336	0.5302
MGP_C57BL6NJ_G0001377	NA	0.289866	0.612475	-0.177613	0.203079	0.972756	-0.248181	0.717052	0.811721	-0.0735731	0.112367	0.160748	0.33208
MGP_C57BL6NJ_G0001378	NA	0.235626	0.526422	-0.441773	0.965771	0.989497	-0.0181382	0.206787	0.468575	-0.577291	0.0664928	0.101424	-0.85812
MGP_C57BL6NJ_G0001379	NA	0.649552	0.71866	-0.0455327	0.889912	0.972756	0.015979	0.315017	0.468575	0.124547	0.00026875	0.000656336	0.5302
MGP_C57BL6NJ_G0001380	NA	0.712702	0.773433	-0.126437	0.764849	0.972756	-0.118528	0.00778059	0.090789	1.22263	0.56917	0.64045	0.239959
MGP_C57BL6NJ_G0001381	NA	0.260554	0.569332	-0.38036	0.605914	0.972756	0.198911	0.00173639	0.0336924	-1.44801	0.123792	0.175141	-0.646121
MGP_C57BL6NJ_G0001382	NA	0.126646	0.326421	-0.309693	0.483984	0.972756	-0.160128	0.606771	0.73864	0.124547	0.178269	0.238797	0.33208
MGP_C57BL6NJ_G0001383	NA	0.00417312	0.0171041	-0.984967	0.0124906	0.972756	0.966534	0.453118	0.613204	0.286479	0.161966	0.220022	-0.543389
MGP_C57BL6NJ_G0001384	NA	0.72178	0.780954	-0.131366	0.999034	0.99952	0.00051493	0.144149	0.468575	-0.676627	0.337495	0.413315	-0.437652
MGP_C57BL6NJ_G0001385	NA	0.649552	0.71866	-0.0455327	0.889912	0.972756	0.015979	0.315017	0.468575	0.124547	0.00026875	0.000656336	0.5302
MGP_C57BL6NJ_G0001386	NA	0.649552	0.71866	-0.0455327	0.889912	0.972756	0.015979	0.315017	0.468575	0.124547	0.00026875	0.000656336	0.5302
MGP_C57BL6NJ_G0001387	NA	0.0327293	0.104148	0.614868	0.740701	0.972756	0.104032	0.825236	0.881131	-0.0735731	0.0026324	0.00550386	1.12456
MGP_C57BL6NJ_G0001388	NA	0.649552	0.71866	-0.0455327	0.889912	0.972756	0.015979	0.315017	0.468575	0.124547	0.00026875	0.000656336	0.5302
MGP_C57BL6NJ_G0001389	NA	0.111453	0.294236	0.66703	0.341766	0.972756	0.450735	0.716236	0.811721	-0.181051	0.110623	0.158866	0.818963
MGP_C57BL6NJ_G0001390	NA	0.551293	0.71866	-0.149055	0.209723	0.972756	-0.367873	0.976651	0.983327	-0.00892803	0.0941871	0.138411	-0.52875
MGP_C57BL6NJ_G0001391	NA	0.352432	0.701161	-0.20073	0.43443	0.972756	0.194217	0.684314	0.792875	0.106564	0.0184835	0.0325693	0.660941
MGP_C57BL6NJ_G0001392	NA	0.72079	0.78017	0.136252	0.14284	0.972756	-0.661481	0.713656	0.810644	0.171347	0.0610219	0.0939469	0.912562
MGP_C57BL6NJ_G0001393	NA	0.728425	0.786364	-0.0952375	0.67934	0.972756	0.131001	0.723409	0.816375	-0.118894	0.32791	0.403356	0.33208
MGP_C57BL6NJ_G0001394	NA	0.649552	0.71866	-0.0455327	0.889912	0.972756	0.015979	0.315017	0.468575	0.124547	0.00026875	0.000656336	0.5302
MGP_C57BL6NJ_G0001395	NA	0.690827	0.755038	0.0623116	0.629596	0.972756	-0.0873294	0.606023	0.738135	-0.0990944	0.490095	0.566136	-0.132948
MGP_C57BL6NJ_G0001396	NA	0.000320895	0.00173663	0.409747	0.323018	0.972756	0.111172	0.178291	0.468575	0.162286	0.0566675	0.0883418	0.235127
MGP_C57BL6NJ_G0001397	NA	0.401054	0.71866	0.310256	0.757023	0.972756	0.131001	0.546525	0.692749	-0.271693	0.52472	0.599095	0.286758
MGP_C57BL6NJ_G0001398	NA	0.167633	0.407815	-0.50402	0.0516622	0.972756	0.840526	0.483321	0.6429	-0.308111	0.547815	0.621235	-0.263759
MGP_C57BL6NJ_G0001399	NA	0.152503	0.377668	-0.526435	0.258253	0.972756	-0.47572	0.193809	0.468575	-0.582927	0.41439	0.491123	-0.361516
MGP_C57BL6NJ_G0001400	NA	0.483603	0.71866	-0.239027	0.0967079	0.972756	0.673296	0.859462	0.904148	-0.0735731	0.313235	0.388022	0.4242
MGP_C57BL6NJ_G0001401	NA	0.136128	0.345698	0.412122	0.506923	0.972756	-0.207239	0.124754	0.468575	0.520788	0.00124101	0.00272897	1.21668
MGP_C57BL6NJ_G0001402	NA	0.000589043	0.00298053	-0.782967	0.638637	0.972756	-0.106316	0.448773	0.608808	0.182686	0.538995	0.612636	0.147805
MGP_C57BL6NJ_G0001403	NA	0.00304891	0.0129254	-1.11803	0.832053	0.972756	-0.0826353	0.165714	0.468575	-0.586424	0.270704	0.342754	-0.46188
MGP_C57BL6NJ_G0001404	NA	0.226078	0.511127	-0.177613	0.533719	0.972756	0.104032	0.0785519	0.385859	0.322668	0.00628927	0.0121776	0.5302
MGP_C57BL6NJ_G0001405	NA	0.649552	0.71866	-0.0455327	0.889912	0.972756	0.015979	0.315017	0.468575	0.124547	0.00026875	0.000656336	0.5302
MGP_C57BL6NJ_G0001406	NA	0.649552	0.71866	-0.0455327	0.889912	0.972756	0.015979	0.315017	0.468575	0.124547	0.00026875	0.000656336	0.5302
MGP_C57BL6NJ_G0001407	NA	0.649552	0.71866	-0.0455327	0.889912	0.972756	0.015979	0.315017	0.468575	0.124547	0.00026875	0.000656336	0.5302
MGP_C57BL6NJ_G0001408	NA	0.960249	0.96769	0.0158811	0.528522	0.972756	0.233028	0.119177	0.468575	0.626787	0.268863	0.340664	0.438079
MGP_C57BL6NJ_G0001409	NA	0.649552	0.71866	-0.0455327	0.889912	0.972756	0.015979	0.315017	0.468575	0.124547	0.00026875	0.000656336	0.5302
MGP_C57BL6NJ_G0001410	NA	0.649552	0.71866	-0.0455327	0.889912	0.972756	0.015979	0.315017	0.468575	0.124547	0.00026875	0.000656336	0.5302
MGP_C57BL6NJ_G0001411	NA	0.649552	0.71866	-0.0455327	0.889912	0.972756	0.015979	0.315017	0.468575	0.124547	0.00026875	0.000656336	0.5302
MGP_C57BL6NJ_G0001412	NA	0.753873	0.807063	-0.175314	0.751858	0.972756	-0.204153	0.344284	0.500378	-0.654084	0.328986	0.404559	-0.675617
MGP_C57BL6NJ_G0001413	NA	0.703271	0.765666	-0.120141	0.914547	0.980511	-0.0390163	0.586056	0.724169	0.210755	0.183501	0.244674	0.524287
MGP_C57BL6NJ_G0001414	NA	0.64003	0.71866	0.0943388	0.347335	0.972756	0.220717	0.0743503	0.379245	-0.45756	0.012001	0.0219768	-0.670512
MGP_C57BL6NJ_G0001415	NA	0.00247223	0.0107242	0.46783	0.875513	0.972756	-0.0248709	0.0180518	0.15658	0.42718	0.000574767	0.0013425	0.675795
MGP_C57BL6NJ_G0001416	NA	0.00275148	0.0118035	0.259529	0.0895984	0.972756	0.157027	0.400574	0.558786	-0.0802569	0.259904	0.330904	0.108322
MGP_C57BL6NJ_G0001417	NA	0.099844	0.268698	0.149902	0.794673	0.972756	-0.0264855	0.414336	0.573276	0.0887694	0.601285	0.669366	0.05655
MGP_C57BL6NJ_G0001418	NA	0.143613	0.360783	0.100199	0.585776	0.972756	0.0421342	0.611005	0.742123	0.0416912	0.191034	0.25342	0.109127
MGP_C57BL6NJ_G0001419	NA	0.356958	0.70829	0.218628	0.556559	0.972756	-0.160128	0.665734	0.77864	0.124547	0.255888	0.326571	0.33208
MGP_C57BL6NJ_G0001420	NA	0.169406	0.411185	0.421374	0.869319	0.972756	0.0569215	0.0607621	0.334334	0.718908	6.33445e-05	0.000656336	1.81104
MGP_C57BL6NJ_G0001421	NA	0.593474	0.71866	0.0865475	0.578537	0.972756	0.104032	0.710497	0.808621	-0.0735731	0.104401	0.15098	0.33208
MGP_C57BL6NJ_G0001422	NA	0.649552	0.71866	-0.0455327	0.889912	0.972756	0.015979	0.315017	0.468575	0.124547	0.00026875	0.000656336	0.5302
MGP_C57BL6NJ_G0001423	NA	0.649552	0.71866	-0.0455327	0.889912	0.972756	0.015979	0.315017	0.468575	0.124547	0.00026875	0.000656336	0.5302
MGP_C57BL6NJ_G0001424	NA	0.649552	0.71866	-0.0455327	0.889912	0.972756	0.015979	0.315017	0.468575	0.124547	0.00026875	0.000656336	0.5302
MGP_C57BL6NJ_G0001425	NA	0.868976	0.894789	0.0470807	0.406509	0.972756	-0.275807	0.0495147	0.297438	0.720386	0.0185292	0.0326429	0.882598
MGP_C57BL6NJ_G0001426	NA	0.276171	0.592773	-0.177613	0.576562	0.972756	0.104032	0.528933	0.677816	0.124547	0.00122142	0.00268806	0.72832
MGP_C57BL6NJ_G0001427	NA	0.128041	0.329251	0.350708	0.285344	0.972756	0.280139	0.327507	0.482266	-0.271693	0.234061	0.302491	0.33208
MGP_C57BL6NJ_G0001428	NA	0.649552	0.71866	-0.0455327	0.889912	0.972756	0.015979	0.315017	0.468575	0.124547	0.00026875	0.000656336	0.5302
MGP_C57BL6NJ_G0001429	NA	0.649552	0.71866	-0.0455327	0.889912	0.972756	0.015979	0.315017	0.468575	0.124547	0.00026875	0.000656336	0.5302
MGP_C57BL6NJ_G0001430	NA	0.128863	0.330786	-0.309693	0.405216	0.972756	0.192086	0.608967	0.740392	0.124547	0.180832	0.241719	0.33208
MGP_C57BL6NJ_G0001431	NA	0.609639	0.71866	0.0865475	0.59516	0.972756	0.104032	0.129704	0.468575	0.322668	0.0171027	0.030353	0.5302
MGP_C57BL6NJ_G0001432	NA	0.649552	0.71866	-0.0455327	0.889912	0.972756	0.015979	0.315017	0.468575	0.124547	0.00026875	0.000656336	0.5302
MGP_C57BL6NJ_G0001433	NA	0.0817649	0.227477	-0.43939	0.096767	0.972756	0.482442	0.0697169	0.36445	0.562627	0.799615	0.840046	0.0756258
MGP_C57BL6NJ_G0001434	NA	0.373335	0.71866	0.267864	0.424776	0.972756	-0.276776	0.790039	0.857909	-0.0972458	0.915832	0.933249	0.0385709
MGP_C57BL6NJ_G0001435	NA	0.0911702	0.249259	0.617276	0.449349	0.972756	0.310205	0.810871	0.871106	-0.103417	0.921723	0.937625	0.0424405
MGP_C57BL6NJ_G0001436	NA	0.649552	0.71866	-0.0455327	0.889912	0.972756	0.015979	0.315017	0.468575	0.124547	0.00026875	0.000656336	0.5302
MGP_C57BL6NJ_G0001437	NA	0.649552	0.71866	-0.0455327	0.889912	0.972756	0.015979	0.315017	0.468575	0.124547	0.00026875	0.000656336	0.5302
MGP_C57BL6NJ_G0001438	NA	0.649552	0.71866	-0.0455327	0.889912	0.972756	0.015979	0.315017	0.468575	0.124547	0.00026875	0.000656336	0.5302
MGP_C57BL6NJ_G0001439	NA	0.649552	0.71866	-0.0455327	0.889912	0.972756	0.015979	0.315017	0.468575	0.124547	0.00026875	0.000656336	0.5302
MGP_C57BL6NJ_G0001440	NA	0.0461711	0.140047	-0.831925	0.408949	0.972756	0.381684	0.771698	0.845787	-0.141204	0.171247	0.230768	-0.680831
MGP_C57BL6NJ_G0001441	NA	0.633413	0.71866	-0.106946	0.371529	0.972756	0.233028	0.03439	0.237173	0.612909	0.0636889	0.0975935	0.5302
MGP_C57BL6NJ_G0001442	NA	0.649552	0.71866	-0.0455327	0.889912	0.972756	0.015979	0.315017	0.468575	0.124547	0.00026875	0.000656336	0.5302
MGP_C57BL6NJ_G0001443	NA	0.742637	0.797926	-0.106946	0.137789	0.972756	0.572906	0.178583	0.468575	-0.548055	0.0476213	0.0759357	-0.828884
MGP_C57BL6NJ_G0001444	NA	0.620744	0.71866	0.0865475	0.60659	0.972756	0.104032	0.141404	0.468575	0.322668	0.0203717	0.0354602	0.5302
MGP_C57BL6NJ_G0001445	NA	0.303227	0.632783	0.412122	0.620042	0.972756	0.22686	0.77503	0.847925	0.138426	0.621	0.686978	0.239959
MGP_C57BL6NJ_G0001446	NA	0.182022	0.435626	0.350708	0.808262	0.972756	-0.0720745	0.311508	0.468575	0.322668	0.00724981	0.0138354	0.926441
MGP_C57BL6NJ_G0001447	NA	0.269146	0.582041	0.218628	0.479421	0.972756	-0.160128	0.758153	0.836254	-0.0735731	0.0355991	0.0584529	0.5302
MGP_C57BL6NJ_G0001448	NA	0.649552	0.71866	-0.0455327	0.889912	0.972756	0.015979	0.315017	0.468575	0.124547	0.00026875	0.000656336	0.5302
MGP_C57BL6NJ_G0001449	NA	0.0257318	0.0846067	0.614868	0.41045	0.972756	-0.248181	0.816664	0.87507	-0.0735731	0.839752	0.873975	-0.0641609
MGP_C57BL6NJ_G0001450	NA	0.339627	0.684232	-0.361854	0.581772	0.972756	0.239197	0.786265	0.855411	0.124547	0.770582	0.814857	0.133959
MGP_C57BL6NJ_G0001451	NA	0.649552	0.71866	-0.0455327	0.889912	0.972756	0.015979	0.315017	0.468575	0.124547	0.00026875	0.000656336	0.5302
MGP_C57BL6NJ_G0001452	NA	0.649552	0.71866	-0.0455327	0.889912	0.972756	0.015979	0.315017	0.468575	0.124547	0.00026875	0.000656336	0.5302
MGP_C57BL6NJ_G0001453	NA	0.81028	0.853161	0.0381297	0.119292	0.972756	0.294269	0.121823	0.468575	-0.309871	0.148208	0.203976	-0.288484
MGP_C57BL6NJ_G0001454	NA	0.906355	0.924142	-0.0455327	0.861058	0.972756	-0.0782429	0.204956	0.468575	0.612909	0.0413937	0.066893	1.01856
MGP_C57BL6NJ_G0001455	NA	0.649552	0.71866	-0.0455327	0.889912	0.972756	0.015979	0.315017	0.468575	0.124547	0.00026875	0.000656336	0.5302
MGP_C57BL6NJ_G0001456	NA	0.289119	0.612475	-0.111168	0.264653	0.972756	-0.135278	0.152186	0.468575	-0.18605	0.000370258	0.000890583	-0.531675
MGP_C57BL6NJ_G0001457	NA	0.00710101	0.0272917	1.25978	0.421292	0.972756	0.399463	0.834363	0.887366	0.109352	0.147928	0.203638	-0.77622
MGP_C57BL6NJ_G0001458	NA	0.17298	0.417976	-0.783905	0.343023	0.972756	-0.622359	0.628448	0.75562	-0.334115	0.298175	0.37208	-0.725917
MGP_C57BL6NJ_G0001459	NA	0.0321762	0.102619	0.900976	0.492095	0.972756	-0.316749	0.184361	0.468575	0.659708	0.62267	0.688344	0.239959
MGP_C57BL6NJ_G0001460	NA	0.395869	0.71866	0.341455	0.810903	0.972756	0.110201	0.399662	0.557823	0.414788	0.211214	0.276485	0.622321
MGP_C57BL6NJ_G0001461	NA	0.815324	0.855319	0.0874251	0.394783	0.972756	0.370872	0.135199	0.468575	0.703713	0.116517	0.16603	-0.74151
MGP_C57BL6NJ_G0001462	NA	0.649552	0.71866	-0.0455327	0.889912	0.972756	0.015979	0.315017	0.468575	0.124547	0.00026875	0.000656336	0.5302
MGP_C57BL6NJ_G0001463	NA	0.649552	0.71866	-0.0455327	0.889912	0.972756	0.015979	0.315017	0.468575	0.124547	0.00026875	0.000656336	0.5302
MGP_C57BL6NJ_G0001464	NA	0.0036351	0.0151436	0.201594	0.853089	0.972756	-0.0133093	1.274e-05	0.00141891	0.42848	2.74869e-10	5.53843e-08	0.849624
MGP_C57BL6NJ_G0001465	NA	0.649552	0.71866	-0.0455327	0.889912	0.972756	0.015979	0.315017	0.468575	0.124547	0.00026875	0.000656336	0.5302
MGP_C57BL6NJ_G0001466	NA	0.00175037	0.00788587	0.443816	0.64348	0.972756	-0.067007	0.20102	0.468575	0.199848	9.8061e-07	2.58003e-05	1.03711
MGP_C57BL6NJ_G0001467	NA	3.88084e-10	1.6192e-08	-0.643344	0.564186	0.972756	0.0393303	0.629508	0.756304	-0.034857	0.00112177	0.00249049	-0.269142
MGP_C57BL6NJ_G0001468	NA	0.327628	0.666098	-0.355937	0.123264	0.972756	-0.658678	0.433537	0.593537	-0.347266	0.570165	0.641377	0.250871
MGP_C57BL6NJ_G0001469	NA	0.649552	0.71866	-0.0455327	0.889912	0.972756	0.015979	0.315017	0.468575	0.124547	0.00026875	0.000656336	0.5302
MGP_C57BL6NJ_G0001470	NA	0.486153	0.71866	-0.239027	0.418809	0.972756	0.321082	0.443294	0.603406	0.322668	0.146823	0.202286	0.622321
MGP_C57BL6NJ_G0001471	NA	0.649552	0.71866	-0.0455327	0.889912	0.972756	0.015979	0.315017	0.468575	0.124547	0.00026875	0.000656336	0.5302
MGP_C57BL6NJ_G0001472	NA	0.649552	0.71866	-0.0455327	0.889912	0.972756	0.015979	0.315017	0.468575	0.124547	0.00026875	0.000656336	0.5302
MGP_C57BL6NJ_G0001473	NA	0.0013544	0.00626329	1.13394	0.480198	0.972756	-0.25435	0.19132	0.468575	0.506909	0.0660245	0.100773	0.72832
MGP_C57BL6NJ_G0001474	NA	0.649552	0.71866	-0.0455327	0.889912	0.972756	0.015979	0.315017	0.468575	0.124547	0.00026875	0.000656336	0.5302
MGP_C57BL6NJ_G0001475	NA	0.0654942	0.188383	-0.869505	0.962062	0.988792	0.0248506	0.742639	0.827061	0.182193	0.235438	0.304031	0.669046
MGP_C57BL6NJ_G0001476	NA	0.310096	0.641097	-0.177613	0.603233	0.972756	0.104032	0.728442	0.818325	-0.0735731	0.127358	0.179124	0.33208
MGP_C57BL6NJ_G0001477	NA	0.649552	0.71866	-0.0455327	0.889912	0.972756	0.015979	0.315017	0.468575	0.124547	0.00026875	0.000656336	0.5302
MGP_C57BL6NJ_G0001478	NA	0.593474	0.71866	0.0865475	0.578537	0.972756	0.104032	0.710497	0.808621	-0.0735731	0.104401	0.15098	0.33208
MGP_C57BL6NJ_G0001479	NA	0.649552	0.71866	-0.0455327	0.889912	0.972756	0.015979	0.315017	0.468575	0.124547	0.00026875	0.000656336	0.5302
MGP_C57BL6NJ_G0001480	NA	0.620327	0.71866	0.0865475	0.606161	0.972756	0.104032	0.560966	0.703618	0.124547	0.00241193	0.00507153	0.72832
MGP_C57BL6NJ_G0001481	NA	0.387719	0.71866	-0.177613	0.0824283	0.972756	-0.424288	0.00835352	0.0952566	0.718908	0.0435067	0.0699747	0.5302
MGP_C57BL6NJ_G0001482	NA	0.52882	0.71866	0.0865475	0.51224	0.972756	0.104032	0.661201	0.775999	-0.0735731	0.0580284	0.089887	0.33208
MGP_C57BL6NJ_G0001483	NA	0.579168	0.71866	0.0865475	0.563839	0.972756	0.104032	0.51523	0.667542	0.124547	0.000905265	0.00203822	0.72832
MGP_C57BL6NJ_G0001484	NA	0.649552	0.71866	-0.0455327	0.889912	0.972756	0.015979	0.315017	0.468575	0.124547	0.00026875	0.000656336	0.5302
MGP_C57BL6NJ_G0001485	NA	0.649552	0.71866	-0.0455327	0.889912	0.972756	0.015979	0.315017	0.468575	0.124547	0.00026875	0.000656336	0.5302
MGP_C57BL6NJ_G0001486	NA	0.856052	0.884882	0.0772949	0.315369	0.972756	-0.500005	0.971637	0.980055	0.0185476	0.902128	0.923153	-0.0641609
MGP_C57BL6NJ_G0001487	NA	0.459396	0.71866	-0.218937	0.357496	0.972756	0.315589	0.0628207	0.341455	-0.699419	0.0354496	0.0582516	-0.800429
MGP_C57BL6NJ_G0001488	NA	0.225305	0.511127	-0.177613	0.533019	0.972756	0.104032	0.0780745	0.385859	0.322668	0.00621432	0.012082	0.5302
MGP_C57BL6NJ_G0001489	NA	0.649552	0.71866	-0.0455327	0.889912	0.972756	0.015979	0.315017	0.468575	0.124547	0.00026875	0.000656336	0.5302
MGP_C57BL6NJ_G0001490	NA	0.649552	0.71866	-0.0455327	0.889912	0.972756	0.015979	0.315017	0.468575	0.124547	0.00026875	0.000656336	0.5302
MGP_C57BL6NJ_G0001491	NA	0.0573448	0.168324	0.778148	0.913446	0.980164	0.0491155	0.342387	0.49825	0.46011	0.237859	0.306723	0.575521
MGP_C57BL6NJ_G0001492	NA	0.555044	0.71866	0.0865475	0.53909	0.972756	0.104032	0.488702	0.646396	0.124547	0.000499585	0.00117611	0.72832
MGP_C57BL6NJ_G0001493	NA	0.153814	0.380252	0.412122	0.329367	0.972756	0.321082	0.925137	0.949844	0.0324265	0.213006	0.278618	0.438079
MGP_C57BL6NJ_G0001494	NA	0.131846	0.336864	0.350708	0.0918881	0.972756	0.456246	0.1011	0.445853	-0.469814	0.238809	0.307746	0.33208
MGP_C57BL6NJ_G0001495	NA	0.649552	0.71866	-0.0455327	0.889912	0.972756	0.015979	0.315017	0.468575	0.124547	0.00026875	0.000656336	0.5302
MGP_C57BL6NJ_G0001496	NA	0.649552	0.71866	-0.0455327	0.889912	0.972756	0.015979	0.315017	0.468575	0.124547	0.00026875	0.000656336	0.5302
MGP_C57BL6NJ_G0001497	NA	0.649552	0.71866	-0.0455327	0.889912	0.972756	0.015979	0.315017	0.468575	0.124547	0.00026875	0.000656336	0.5302
MGP_C57BL6NJ_G0001498	NA	0.114798	0.301503	-0.503187	0.13624	0.972756	-0.547116	0.568935	0.709671	0.216668	0.72405	0.775428	0.133959
MGP_C57BL6NJ_G0001499	NA	0.742283	0.797658	-0.152177	0.413468	0.972756	0.440063	0.630803	0.757395	0.272812	0.706768	0.760666	0.213315
MGP_C57BL6NJ_G0001500	NA	0.0499257	0.149559	-0.441773	0.771509	0.972756	-0.0720745	0.228178	0.468575	0.322668	0.21537	0.281415	0.33208
MGP_C57BL6NJ_G0001501	NA	7.83856e-06	6.37399e-05	-1.04333	0.838109	0.972756	-0.0422046	0.152453	0.468575	-0.321449	0.000218149	0.000656336	-0.967512
MGP_C57BL6NJ_G0001502	NA	0.649552	0.71866	-0.0455327	0.889912	0.972756	0.015979	0.315017	0.468575	0.124547	0.00026875	0.000656336	0.5302
MGP_C57BL6NJ_G0001503	NA	0.448542	0.71866	-0.350145	0.623712	0.972756	0.260654	0.953979	0.968886	0.0324265	0.0772043	0.115739	1.03244
MGP_C57BL6NJ_G0001504	NA	0.649552	0.71866	-0.0455327	0.889912	0.972756	0.015979	0.315017	0.468575	0.124547	0.00026875	0.000656336	0.5302
MGP_C57BL6NJ_G0001505	NA	0.620327	0.71866	0.0865475	0.606161	0.972756	0.104032	0.560966	0.703618	0.124547	0.00241193	0.00507153	0.72832
MGP_C57BL6NJ_G0001506	NA	0.649552	0.71866	-0.0455327	0.889912	0.972756	0.015979	0.315017	0.468575	0.124547	0.00026875	0.000656336	0.5302
MGP_C57BL6NJ_G0001507	NA	0.649552	0.71866	-0.0455327	0.889912	0.972756	0.015979	0.315017	0.468575	0.124547	0.00026875	0.000656336	0.5302
MGP_C57BL6NJ_G0001508	NA	0.649552	0.71866	-0.0455327	0.889912	0.972756	0.015979	0.315017	0.468575	0.124547	0.00026875	0.000656336	0.5302
MGP_C57BL6NJ_G0001509	NA	0.665971	0.733116	0.181566	0.837172	0.972756	0.0996327	0.762861	0.839707	-0.155245	0.112782	0.161268	-0.841007
MGP_C57BL6NJ_G0001510	NA	0.955406	0.96418	-0.0109078	0.589524	0.972756	-0.121955	0.973096	0.9809	0.00805699	0.23934	0.308333	-0.285967
MGP_C57BL6NJ_G0001511	NA	0.311436	0.642944	0.277262	0.371195	0.972756	0.282048	0.372734	0.530135	0.298178	0.164428	0.222858	0.471754
MGP_C57BL6NJ_G0001512	NA	0.000100676	0.000614414	0.994352	0.608261	0.972756	0.124516	0.129355	0.468575	0.40086	0.00165199	0.00357	0.917793
MGP_C57BL6NJ_G0001513	NA	0.332321	0.673044	0.209969	0.290896	0.972756	-0.264715	0.123972	0.468575	-0.415412	0.322844	0.398089	-0.262369
MGP_C57BL6NJ_G0001514	NA	0.826078	0.862928	-0.0455327	0.425468	0.972756	0.192086	0.212115	0.468575	0.322668	0.00853903	0.0160689	0.72832
MGP_C57BL6NJ_G0001515	NA	0.649552	0.71866	-0.0455327	0.889912	0.972756	0.015979	0.315017	0.468575	0.124547	0.00026875	0.000656336	0.5302
MGP_C57BL6NJ_G0001516	NA	0.00412425	0.0169461	1.16514	0.91494	0.980533	-0.0451064	0.294966	0.468575	0.475467	0.244387	0.314088	0.5302
MGP_C57BL6NJ_G0001517	NA	0.649552	0.71866	-0.0455327	0.889912	0.972756	0.015979	0.315017	0.468575	0.124547	0.00026875	0.000656336	0.5302
MGP_C57BL6NJ_G0001518	NA	0.675568	0.741693	-0.106946	0.432199	0.972756	0.233028	0.813874	0.873169	-0.0735731	0.056884	0.0886591	0.622321
MGP_C57BL6NJ_G0001519	NA	0.796348	0.842733	0.0371998	0.971636	0.991295	-0.00591323	0.464656	0.624909	0.129836	0.470336	0.547017	-0.128169
MGP_C57BL6NJ_G0001520	NA	0.828258	0.864437	-0.0455327	0.431303	0.972756	0.192086	0.628822	0.755767	0.124547	0.00152875	0.00332505	0.926441
MGP_C57BL6NJ_G0001521	NA	0.00226917	0.00994839	0.501983	0.448063	0.972756	-0.12875	0.0899125	0.415697	0.314188	0.0359522	0.0589831	0.396197
MGP_C57BL6NJ_G0001522	NA	0.21965	0.50368	-0.0948702	0.676297	0.972756	0.0366499	0.9543	0.969085	0.00532436	0.204074	0.26849	-0.120382
MGP_C57BL6NJ_G0001523	NA	0.0405561	0.124999	0.907897	0.693229	0.972756	-0.191925	0.0768283	0.385859	0.947743	0.0946226	0.138967	0.891501
MGP_C57BL6NJ_G0001524	NA	0.329024	0.668364	0.202389	0.059268	0.972756	0.466651	0.702989	0.806575	0.0958623	0.22935	0.297141	0.307135
MGP_C57BL6NJ_G0001525	NA	0.852478	0.882156	0.0563333	0.446117	0.972756	-0.268324	0.73735	0.823386	0.124547	0.0256594	0.0437236	0.881119
MGP_C57BL6NJ_G0001526	NA	0.107863	0.286729	-0.485638	0.219802	0.972756	0.422186	0.0155837	0.142326	-0.932762	0.0266928	0.045166	-0.844365
MGP_C57BL6NJ_G0001527	NA	0.329678	0.669246	-0.350145	0.128782	0.972756	0.640816	0.171363	0.468575	-0.608734	0.361105	0.437768	-0.401201
MGP_C57BL6NJ_G0001528	NA	0.495135	0.71866	-0.177613	0.809598	0.972756	-0.0720745	0.395707	0.554085	-0.271693	0.30132	0.375481	0.33208
MGP_C57BL6NJ_G0001529	NA	0.232776	0.521216	-0.177613	0.539731	0.972756	0.104032	0.0827432	0.395753	0.322668	0.00696752	0.0133544	0.5302
MGP_C57BL6NJ_G0001530	NA	0.00120001	0.00562207	0.928034	0.913917	0.980313	-0.0312495	0.405046	0.563647	-0.257468	0.429852	0.506687	-0.243898
MGP_C57BL6NJ_G0001531	NA	0.483317	0.71866	-0.280034	0.244035	0.972756	-0.543211	0.239863	0.468575	0.581466	0.0390448	0.0633943	1.05879
MGP_C57BL6NJ_G0001532	NA	0.751885	0.805322	-0.116199	0.0684462	0.972756	-0.805108	0.345673	0.501677	0.428667	0.0324516	0.0538876	1.01856
MGP_C57BL6NJ_G0001533	NA	0.445141	0.71866	0.074264	0.503213	0.972756	0.075059	0.0585235	0.326608	0.233995	0.486139	0.562325	0.0828633
MGP_C57BL6NJ_G0001534	NA	0.0118454	0.0427403	-1.11198	0.963102	0.988792	0.0217817	0.0316124	0.224966	-1.1376	0.103928	0.150838	-0.839334
MGP_C57BL6NJ_G0001535	NA	0.0240313	0.079775	0.40499	0.0257145	0.972756	-0.46153	0.00596806	0.0768717	0.624033	0.000502628	0.00118274	0.839025
MGP_C57BL6NJ_G0001536	NA	0.00037765	0.00200729	0.539224	0.584808	0.972756	0.0815038	0.232433	0.468575	0.191603	0.597373	0.666004	-0.0835491
MGP_C57BL6NJ_G0001537	NA	0.000214194	0.00121066	1.7359	0.484731	0.972756	-0.318367	0.111459	0.468575	0.789165	0.00105092	0.0023414	1.80761
MGP_C57BL6NJ_G0001538	NA	1.74186e-09	5.28696e-08	1.67264	0.0667681	0.972756	0.367784	0.0164272	0.147468	0.52646	0.000794093	0.00181023	0.791567
MGP_C57BL6NJ_G0001539	NA	0.000175061	0.00101075	0.407622	0.568722	0.972756	-0.0597198	0.157316	0.468575	-0.160487	0.00967424	0.0180228	-0.311789
MGP_C57BL6NJ_G0001540	NA	1.10217e-06	1.14876e-05	0.689488	0.208197	0.972756	0.152122	4.02906e-05	0.00306067	0.644675	3.79304e-07	1.21215e-05	0.907379
MGP_C57BL6NJ_G0001541	NA	0.736706	0.793062	-0.106946	0.121483	0.972756	0.585242	0.190066	0.468575	0.520788	0.000419171	0.00100149	1.61292
MGP_C57BL6NJ_G0001542	NA	1.50654e-08	3.02907e-07	2.11625	0.998687	0.99952	0.000454661	0.161045	0.468575	0.420959	0.406016	0.482603	0.245628
MGP_C57BL6NJ_G0001543	NA	1.16439e-06	1.20597e-05	2.52305	0.148016	0.972756	0.646365	0.171432	0.468575	0.646347	0.0367057	0.0600706	1.01898
MGP_C57BL6NJ_G0001544	NA	5.09807e-12	6.14414e-10	0.97333	0.260941	0.972756	0.0926288	0.135058	0.468575	0.132205	0.00327581	0.0067135	0.282577
MGP_C57BL6NJ_G0001545	NA	0.512866	0.71866	0.120103	0.767291	0.972756	0.0624501	0.298582	0.468575	-0.235562	0.00564439	0.0110873	-0.682304
MGP_C57BL6NJ_G0001546	NA	0.471311	0.71866	-0.270226	0.173209	0.972756	0.599874	0.30396	0.468575	0.475467	0.182398	0.243448	0.622321
MGP_C57BL6NJ_G0001547	NA	0.649552	0.71866	-0.0455327	0.889912	0.972756	0.015979	0.315017	0.468575	0.124547	0.00026875	0.000656336	0.5302
MGP_C57BL6NJ_G0001548	NA	0.812853	0.854216	0.0479544	0.643725	0.972756	0.108385	0.165097	0.468575	-0.352485	0.374347	0.450922	0.222396
MGP_C57BL6NJ_G0001549	NA	0.649552	0.71866	-0.0455327	0.889912	0.972756	0.015979	0.315017	0.468575	0.124547	0.00026875	0.000656336	0.5302
MGP_C57BL6NJ_G0001550	NA	0.073544	0.208	0.412538	0.660965	0.972756	0.112432	0.424941	0.584581	0.218146	0.156157	0.213627	0.394437
MGP_C57BL6NJ_G0001551	NA	0.712069	0.772868	0.157214	0.788998	0.972756	-0.131522	0.323197	0.477305	0.520788	0.230187	0.298056	0.6362
MGP_C57BL6NJ_G0001552	NA	0.000533106	0.0027291	-0.864462	0.389881	0.972756	-0.214089	0.416875	0.575993	0.214191	0.453669	0.530274	0.197451
MGP_C57BL6NJ_G0001553	NA	0.649552	0.71866	-0.0455327	0.889912	0.972756	0.015979	0.315017	0.468575	0.124547	0.00026875	0.000656336	0.5302
MGP_C57BL6NJ_G0001554	NA	0.827423	0.863806	-0.0455327	0.508755	0.972756	-0.160128	0.627134	0.754555	0.124547	0.00146503	0.00319154	0.926441
MGP_C57BL6NJ_G0001555	NA	0.649552	0.71866	-0.0455327	0.889912	0.972756	0.015979	0.315017	0.468575	0.124547	0.00026875	0.000656336	0.5302
MGP_C57BL6NJ_G0001556	NA	0.232776	0.521216	-0.177613	0.539731	0.972756	0.104032	0.0827432	0.395753	0.322668	0.00696752	0.0133544	0.5302
MGP_C57BL6NJ_G0001557	NA	0.0233311	0.077759	-0.909666	0.431951	0.972756	-0.343717	0.0152744	0.140819	-1.20309	0.613828	0.680914	-0.233045
MGP_C57BL6NJ_G0001558	NA	0.506472	0.71866	0.25908	0.521434	0.972756	0.288602	0.560958	0.703618	0.277346	0.929822	0.943785	0.0418387
MGP_C57BL6NJ_G0001559	NA	0.0110383	0.0401665	-0.809347	0.862522	0.972756	-0.0586903	0.0754255	0.382283	-0.664665	0.0101793	0.01889	-1.00412
MGP_C57BL6NJ_G0001560	NA	0.00448857	0.018264	1.38981	0.32683	0.972756	-0.505529	0.183136	0.468575	0.735352	0.368366	0.444955	0.49098
MGP_C57BL6NJ_G0001561	NA	0.261474	0.570886	0.218628	0.3898	0.972756	0.192086	0.754255	0.833756	-0.0735731	0.0329319	0.0545881	0.5302
MGP_C57BL6NJ_G0001562	NA	0.232776	0.521216	-0.177613	0.539731	0.972756	0.104032	0.0827432	0.395753	0.322668	0.00696752	0.0133544	0.5302
MGP_C57BL6NJ_G0001563	NA	0.649552	0.71866	-0.0455327	0.889912	0.972756	0.015979	0.315017	0.468575	0.124547	0.00026875	0.000656336	0.5302
MGP_C57BL6NJ_G0001564	NA	0.43262	0.71866	0.280042	0.889326	0.972756	0.0569215	0.344287	0.500378	0.414788	0.104235	0.15098	0.72832
MGP_C57BL6NJ_G0001565	NA	0.310096	0.641097	-0.177613	0.603233	0.972756	0.104032	0.728442	0.818325	-0.0735731	0.127358	0.179124	0.33208
MGP_C57BL6NJ_G0001566	NA	0.678889	0.744564	0.0865475	0.252558	0.972756	0.280139	0.77361	0.846948	-0.0735731	0.00895805	0.0167836	0.72832
MGP_C57BL6NJ_G0001567	NA	0.649552	0.71866	-0.0455327	0.889912	0.972756	0.015979	0.315017	0.468575	0.124547	0.00026875	0.000656336	0.5302
MGP_C57BL6NJ_G0001568	NA	0.557582	0.71866	0.157214	0.363551	0.972756	-0.282956	0.509792	0.664139	0.216668	0.84449	0.877855	-0.0641609
MGP_C57BL6NJ_G0001569	NA	0.121867	0.316364	0.412122	0.516083	0.972756	-0.194902	0.314321	0.468575	0.322668	0.00384332	0.00778457	1.01856
MGP_C57BL6NJ_G0001570	NA	0.466717	0.71866	-0.177613	0.796983	0.972756	-0.0720745	0.284018	0.468575	0.322668	0.00481218	0.00956177	0.926441
MGP_C57BL6NJ_G0001571	NA	0.649552	0.71866	-0.0455327	0.889912	0.972756	0.015979	0.315017	0.468575	0.124547	0.00026875	0.000656336	0.5302
MGP_C57BL6NJ_G0001572	NA	0.452992	0.71866	0.218628	0.632666	0.972756	-0.160128	0.367317	0.524401	0.322668	0.353789	0.430359	0.33208
MGP_C57BL6NJ_G0001573	NA	0.32831	0.667156	-0.309693	0.596461	0.972756	0.192086	0.847909	0.896242	-0.0735731	0.727215	0.778087	0.133959
MGP_C57BL6NJ_G0001574	NA	0.670868	0.737441	0.147961	0.42709	0.972756	0.321082	0.769971	0.844728	0.124547	0.59645	0.665119	0.22608
MGP_C57BL6NJ_G0001575	NA	0.332852	0.673853	-0.461264	0.446741	0.972756	0.416618	0.898492	0.931564	-0.0735731	0.311643	0.3864	0.590878
MGP_C57BL6NJ_G0001576	NA	0.419296	0.71866	-0.312965	0.172734	0.972756	-0.619347	0.214752	0.468575	-0.595328	0.127428	0.179217	-0.738715
MGP_C57BL6NJ_G0001577	NA	0.544574	0.71866	-0.246323	0.880734	0.972756	0.0701318	0.0215965	0.176065	1.21712	0.0120235	0.0220151	1.34836
MGP_C57BL6NJ_G0001578	NA	3.08499e-05	0.000214851	0.710298	0.381839	0.972756	0.138125	0.21393	0.468575	0.210241	0.230859	0.298795	0.202406
MGP_C57BL6NJ_G0001579	NA	0.00686813	0.0265581	0.522189	0.608395	0.972756	0.104482	0.0239872	0.187772	-0.518958	0.000489952	0.00115988	-0.879827
MGP_C57BL6NJ_G0001580	NA	0.845673	0.877154	0.0680423	0.101948	0.972756	-0.68228	0.00542218	0.0719985	1.31327	0.0400561	0.064913	0.926441
MGP_C57BL6NJ_G0001581	NA	0.0162018	0.0562798	0.910228	0.31077	0.972756	-0.417139	0.0535714	0.311757	0.871707	0.0154088	0.0276422	1.12456
MGP_C57BL6NJ_G0001582	NA	0.00715775	0.0274815	1.13492	0.427789	0.972756	0.355199	0.716692	0.811721	0.171347	0.0328391	0.0544672	1.06536
MGP_C57BL6NJ_G0001583	NA	0.649552	0.71866	-0.0455327	0.889912	0.972756	0.015979	0.315017	0.468575	0.124547	0.00026875	0.000656336	0.5302
MGP_C57BL6NJ_G0001584	NA	0.649552	0.71866	-0.0455327	0.889912	0.972756	0.015979	0.315017	0.468575	0.124547	0.00026875	0.000656336	0.5302
MGP_C57BL6NJ_G0001585	NA	0.764418	0.815992	0.0865475	0.459286	0.972756	-0.248181	0.724855	0.817155	0.124547	0.0149759	0.026922	0.926441
MGP_C57BL6NJ_G0001586	NA	0.198293	0.464557	0.218628	0.323554	0.972756	0.192086	0.718664	0.812672	-0.0735731	0.0157227	0.028152	0.5302
MGP_C57BL6NJ_G0001587	NA	0.649552	0.71866	-0.0455327	0.889912	0.972756	0.015979	0.315017	0.468575	0.124547	0.00026875	0.000656336	0.5302
MGP_C57BL6NJ_G0001588	NA	0.839571	0.872614	-0.0455327	0.166072	0.972756	0.368193	0.0695116	0.363959	0.520788	0.235917	0.304583	0.33208
MGP_C57BL6NJ_G0001589	NA	0.649552	0.71866	-0.0455327	0.889912	0.972756	0.015979	0.315017	0.468575	0.124547	0.00026875	0.000656336	0.5302
MGP_C57BL6NJ_G0001590	NA	0.513417	0.71866	0.0865475	0.113782	0.972756	-0.248181	0.649218	0.769792	-0.0735731	0.049848	0.0788531	0.33208
MGP_C57BL6NJ_G0001591	NA	0.649552	0.71866	-0.0455327	0.889912	0.972756	0.015979	0.315017	0.468575	0.124547	0.00026875	0.000656336	0.5302
MGP_C57BL6NJ_G0001592	NA	0.649552	0.71866	-0.0455327	0.889912	0.972756	0.015979	0.315017	0.468575	0.124547	0.00026875	0.000656336	0.5302
MGP_C57BL6NJ_G0001593	NA	0.636547	0.71866	0.0865475	0.62287	0.972756	0.104032	0.159352	0.468575	0.322668	0.0259777	0.0440722	0.5302
MGP_C57BL6NJ_G0001594	NA	0.649552	0.71866	-0.0455327	0.889912	0.972756	0.015979	0.315017	0.468575	0.124547	0.00026875	0.000656336	0.5302
MGP_C57BL6NJ_G0001595	NA	0.649552	0.71866	-0.0455327	0.889912	0.972756	0.015979	0.315017	0.468575	0.124547	0.00026875	0.000656336	0.5302
MGP_C57BL6NJ_G0001596	NA	0.649552	0.71866	-0.0455327	0.889912	0.972756	0.015979	0.315017	0.468575	0.124547	0.00026875	0.000656336	0.5302
MGP_C57BL6NJ_G0001597	NA	0.649552	0.71866	-0.0455327	0.889912	0.972756	0.015979	0.315017	0.468575	0.124547	0.00026875	0.000656336	0.5302
MGP_C57BL6NJ_G0001598	NA	0.728989	0.786828	0.0865475	0.336266	0.972756	0.280139	0.809812	0.870474	-0.0735731	0.661765	0.722678	0.133959
MGP_C57BL6NJ_G0001599	NA	0.649552	0.71866	-0.0455327	0.889912	0.972756	0.015979	0.315017	0.468575	0.124547	0.00026875	0.000656336	0.5302
MGP_C57BL6NJ_G0001600	NA	0.649552	0.71866	-0.0455327	0.889912	0.972756	0.015979	0.315017	0.468575	0.124547	0.00026875	0.000656336	0.5302
MGP_C57BL6NJ_G0001601	NA	0.649552	0.71866	-0.0455327	0.889912	0.972756	0.015979	0.315017	0.468575	0.124547	0.00026875	0.000656336	0.5302
MGP_C57BL6NJ_G0001602	NA	0.649552	0.71866	-0.0455327	0.889912	0.972756	0.015979	0.315017	0.468575	0.124547	0.00026875	0.000656336	0.5302
MGP_C57BL6NJ_G0001603	NA	0.649552	0.71866	-0.0455327	0.889912	0.972756	0.015979	0.315017	0.468575	0.124547	0.00026875	0.000656336	0.5302
MGP_C57BL6NJ_G0001604	NA	0.649552	0.71866	-0.0455327	0.889912	0.972756	0.015979	0.315017	0.468575	0.124547	0.00026875	0.000656336	0.5302
MGP_C57BL6NJ_G0001605	NA	0.649552	0.71866	-0.0455327	0.889912	0.972756	0.015979	0.315017	0.468575	0.124547	0.00026875	0.000656336	0.5302
MGP_C57BL6NJ_G0001606	NA	0.649552	0.71866	-0.0455327	0.889912	0.972756	0.015979	0.315017	0.468575	0.124547	0.00026875	0.000656336	0.5302
MGP_C57BL6NJ_G0001607	NA	0.446329	0.71866	-0.177613	0.787685	0.972756	-0.0720745	0.795471	0.861372	-0.0735731	0.637596	0.701222	0.133959
MGP_C57BL6NJ_G0001608	NA	0.0383475	0.119139	-0.441773	0.238069	0.972756	0.280139	0.201467	0.468575	0.322668	0.189142	0.251193	0.33208
MGP_C57BL6NJ_G0001609	NA	0.796898	0.843119	-0.0455327	0.351866	0.972756	0.192086	0.56669	0.70816	0.124547	0.135739	0.188883	0.33208
MGP_C57BL6NJ_G0001610	NA	0.649552	0.71866	-0.0455327	0.889912	0.972756	0.015979	0.315017	0.468575	0.124547	0.00026875	0.000656336	0.5302
MGP_C57BL6NJ_G0001611	NA	0.649552	0.71866	-0.0455327	0.889912	0.972756	0.015979	0.315017	0.468575	0.124547	0.00026875	0.000656336	0.5302
MGP_C57BL6NJ_G0001612	NA	0.685061	0.750132	0.0865475	0.76969	0.972756	-0.0720745	0.0110921	0.114614	0.718908	0.0524904	0.0825595	0.5302
MGP_C57BL6NJ_G0001613	NA	0.649552	0.71866	-0.0455327	0.889912	0.972756	0.015979	0.315017	0.468575	0.124547	0.00026875	0.000656336	0.5302
MGP_C57BL6NJ_G0001614	NA	0.798702	0.844506	-0.105961	0.213541	0.972756	-0.607878	0.690593	0.797362	0.202789	0.722627	0.774227	0.180759
MGP_C57BL6NJ_G0001615	NA	0.72241	0.781453	-0.0421713	0.835039	0.972756	-0.0285161	0.751278	0.831755	0.0460679	0.238206	0.307114	0.174206
MGP_C57BL6NJ_G0001616	NA	0.649552	0.71866	-0.0455327	0.889912	0.972756	0.015979	0.315017	0.468575	0.124547	0.00026875	0.000656336	0.5302
MGP_C57BL6NJ_G0001617	NA	0.310096	0.641097	-0.177613	0.603233	0.972756	0.104032	0.728442	0.818325	-0.0735731	0.127358	0.179124	0.33208
MGP_C57BL6NJ_G0001618	NA	0.269723	0.582889	-0.239027	0.142542	0.972756	-0.371009	0.527979	0.677816	-0.165694	0.363293	0.439875	0.239959
MGP_C57BL6NJ_G0001619	NA	0.620744	0.71866	0.0865475	0.60659	0.972756	0.104032	0.141404	0.468575	0.322668	0.0203717	0.0354602	0.5302
MGP_C57BL6NJ_G0001620	NA	0.870662	0.896109	-0.0455327	0.553543	0.972756	0.192086	0.829958	0.884358	-0.0735731	0.0433029	0.0696988	0.72832
MGP_C57BL6NJ_G0001621	NA	0.562757	0.71866	0.0865475	0.159122	0.972756	-0.248181	0.49716	0.652439	0.124547	0.000605102	0.00140283	0.72832
MGP_C57BL6NJ_G0001622	NA	0.649552	0.71866	-0.0455327	0.889912	0.972756	0.015979	0.315017	0.468575	0.124547	0.00026875	0.000656336	0.5302
MGP_C57BL6NJ_G0001623	NA	0.348068	0.696255	-0.177613	0.631345	0.972756	0.104032	0.588382	0.725409	0.124547	0.00422257	0.00848125	0.72832
MGP_C57BL6NJ_G0001624	NA	0.146131	0.365723	-0.309693	0.506374	0.972756	-0.160128	0.291806	0.468575	-0.271693	0.599454	0.667763	0.133959
MGP_C57BL6NJ_G0001625	NA	0.649552	0.71866	-0.0455327	0.889912	0.972756	0.015979	0.315017	0.468575	0.124547	0.00026875	0.000656336	0.5302
MGP_C57BL6NJ_G0001626	NA	0.0175972	0.0605486	1.05718	0.458626	0.972756	0.357308	0.54149	0.689372	-0.311541	0.767916	0.812436	0.150045
MGP_C57BL6NJ_G0001627	NA	0.51476	0.71866	-0.177613	0.431619	0.972756	-0.248181	0.167227	0.468575	-0.469814	0.3233	0.398521	0.33208
MGP_C57BL6NJ_G0001628	NA	0.0168163	0.0581197	0.590868	0.059583	0.972756	0.522905	0.207331	0.468575	0.362168	0.432099	0.508854	-0.222922
MGP_C57BL6NJ_G0001629	NA	0.62354	0.71866	0.18281	0.483494	0.972756	-0.302277	0.708318	0.808621	-0.17044	0.0599584	0.0925035	-0.894309
MGP_C57BL6NJ_G0001630	NA	0.580746	0.71866	-0.0532892	0.730794	0.972756	0.0382455	0.562358	0.704654	0.0684878	0.0720333	0.108785	-0.220535
MGP_C57BL6NJ_G0001631	NA	0.343314	0.689951	-0.160538	0.137113	0.972756	-0.295622	0.686232	0.794141	-0.0830563	0.731805	0.782039	-0.0704239
MGP_C57BL6NJ_G0001632	NA	0.649552	0.71866	-0.0455327	0.889912	0.972756	0.015979	0.315017	0.468575	0.124547	0.00026875	0.000656336	0.5302
MGP_C57BL6NJ_G0001633	NA	0.513417	0.71866	0.0865475	0.113782	0.972756	-0.248181	0.649218	0.769792	-0.0735731	0.049848	0.0788531	0.33208
MGP_C57BL6NJ_G0001634	NA	0.649552	0.71866	-0.0455327	0.889912	0.972756	0.015979	0.315017	0.468575	0.124547	0.00026875	0.000656336	0.5302
MGP_C57BL6NJ_G0001635	NA	0.649552	0.71866	-0.0455327	0.889912	0.972756	0.015979	0.315017	0.468575	0.124547	0.00026875	0.000656336	0.5302
MGP_C57BL6NJ_G0001636	NA	0.649552	0.71866	-0.0455327	0.889912	0.972756	0.015979	0.315017	0.468575	0.124547	0.00026875	0.000656336	0.5302
MGP_C57BL6NJ_G0001637	NA	0.54493	0.71866	-0.235501	0.669916	0.972756	0.191039	0.223974	0.468575	-0.58745	0.445192	0.522044	-0.364723
MGP_C57BL6NJ_G0001638	NA	0.146793	0.366851	-0.309693	0.507101	0.972756	-0.160128	0.772864	0.846546	-0.0735731	0.0474841	0.0757464	0.5302
MGP_C57BL6NJ_G0001639	NA	0.620744	0.71866	0.0865475	0.60659	0.972756	0.104032	0.141404	0.468575	0.322668	0.0203717	0.0354602	0.5302
MGP_C57BL6NJ_G0001640	NA	0.698715	0.761734	0.0865475	0.283896	0.972756	0.280139	0.649493	0.769982	0.124547	0.0632329	0.0969694	0.5302
MGP_C57BL6NJ_G0001641	NA	0.649552	0.71866	-0.0455327	0.889912	0.972756	0.015979	0.315017	0.468575	0.124547	0.00026875	0.000656336	0.5302
MGP_C57BL6NJ_G0001642	NA	0.649552	0.71866	-0.0455327	0.889912	0.972756	0.015979	0.315017	0.468575	0.124547	0.00026875	0.000656336	0.5302
MGP_C57BL6NJ_G0001643	NA	0.816231	0.855818	-0.0455327	0.399689	0.972756	0.192086	0.604697	0.737119	0.124547	0.175869	0.235999	0.33208
MGP_C57BL6NJ_G0001644	NA	0.927743	0.94207	-0.0384586	0.635011	0.972756	-0.233078	0.378708	0.536164	0.461588	0.4294	0.506241	0.413589
MGP_C57BL6NJ_G0001645	NA	0.289673	0.612475	0.218628	0.417751	0.972756	0.192086	0.0468955	0.287737	0.520788	0.0434047	0.0698381	0.5302
MGP_C57BL6NJ_G0001646	NA	0.276171	0.592773	-0.177613	0.576562	0.972756	0.104032	0.528933	0.677816	0.124547	0.00122142	0.00268806	0.72832
MGP_C57BL6NJ_G0001647	NA	0.249033	0.549948	0.218628	0.377184	0.972756	0.192086	0.747766	0.83061	-0.0735731	0.0288869	0.0485309	0.5302
MGP_C57BL6NJ_G0001648	NA	0.513417	0.71866	0.0865475	0.113782	0.972756	-0.248181	0.649218	0.769792	-0.0735731	0.049848	0.0788531	0.33208
MGP_C57BL6NJ_G0001649	NA	0.301812	0.630616	-0.239027	0.583999	0.972756	0.144975	0.555416	0.70016	-0.165694	0.395328	0.471825	0.239959
MGP_C57BL6NJ_G0001650	NA	0.649552	0.71866	-0.0455327	0.889912	0.972756	0.015979	0.315017	0.468575	0.124547	0.00026875	0.000656336	0.5302
MGP_C57BL6NJ_G0001651	NA	0.649552	0.71866	-0.0455327	0.889912	0.972756	0.015979	0.315017	0.468575	0.124547	0.00026875	0.000656336	0.5302
MGP_C57BL6NJ_G0001652	NA	0.649552	0.71866	-0.0455327	0.889912	0.972756	0.015979	0.315017	0.468575	0.124547	0.00026875	0.000656336	0.5302
MGP_C57BL6NJ_G0001653	NA	0.108443	0.28801	0.588412	0.233338	0.972756	-0.497177	0.00424962	0.0608949	1.37958	0.00999875	0.0185818	1.21816
MGP_C57BL6NJ_G0001654	NA	0.890987	0.91148	0.0563333	0.882353	0.972756	0.0702389	0.413718	0.572651	0.414788	0.0284611	0.0478724	1.17136
MGP_C57BL6NJ_G0001655	NA	0.649552	0.71866	-0.0455327	0.889912	0.972756	0.015979	0.315017	0.468575	0.124547	0.00026875	0.000656336	0.5302
MGP_C57BL6NJ_G0001656	NA	0.593474	0.71866	0.0865475	0.578537	0.972756	0.104032	0.710497	0.808621	-0.0735731	0.104401	0.15098	0.33208
MGP_C57BL6NJ_G0001657	NA	0.649552	0.71866	-0.0455327	0.889912	0.972756	0.015979	0.315017	0.468575	0.124547	0.00026875	0.000656336	0.5302
MGP_C57BL6NJ_G0001658	NA	0.373097	0.71866	0.20565	0.369134	0.972756	-0.23948	0.784944	0.854426	-0.0764811	0.0793105	0.118533	-0.510637
MGP_C57BL6NJ_G0001659	NA	0.656117	0.724948	-0.147399	0.166725	0.972756	-0.539967	0.247565	0.468575	0.475467	0.740808	0.789671	0.133959
MGP_C57BL6NJ_G0001660	NA	0.887854	0.908954	-0.0557707	0.818747	0.972756	0.104689	0.487746	0.646396	0.338025	0.621278	0.687137	0.239959
MGP_C57BL6NJ_G0001661	NA	0.0128399	0.0459021	0.392715	0.255274	0.972756	0.194801	0.301762	0.468575	0.187021	0.460433	0.537095	0.132816
MGP_C57BL6NJ_G0001662	NA	0.215095	0.495335	-0.522286	0.457589	0.972756	-0.356963	0.133837	0.468575	0.780477	0.761677	0.80706	0.153703
MGP_C57BL6NJ_G0001663	NA	0.0662904	0.190247	-0.573854	0.158488	0.972756	-0.500005	0.0265126	0.200735	-0.866054	0.030355	0.0507217	-0.842763
MGP_C57BL6NJ_G0001664	NA	0.379245	0.71866	0.423831	0.316656	0.972756	0.558931	0.419879	0.579286	0.475467	0.800547	0.840789	0.147838
MGP_C57BL6NJ_G0001665	NA	0.504356	0.71866	0.117265	0.822483	0.972756	0.0452784	0.515019	0.667542	0.140009	0.318137	0.393229	0.21622
MGP_C57BL6NJ_G0001666	NA	7.14051e-05	0.000454052	0.741584	0.198436	0.972756	0.230056	0.607528	0.739254	0.0957798	0.0616445	0.094767	0.362918
MGP_C57BL6NJ_G0001667	NA	0.0628738	0.182121	0.811526	0.772513	0.972756	0.139602	0.145459	0.468575	-0.764801	0.524425	0.598815	0.327334
MGP_C57BL6NJ_G0001668	NA	0.623508	0.71866	-0.0539291	0.0159836	0.972756	0.327938	0.00467382	0.0649357	-0.420254	0.000531058	0.00124543	-0.542977
MGP_C57BL6NJ_G0001669	NA	0.0775317	0.217511	-0.738275	0.578143	0.972756	0.259285	0.561751	0.704172	-0.28705	0.713786	0.766373	0.180993
MGP_C57BL6NJ_G0001670	NA	0.490741	0.71866	-0.177613	0.725521	0.972756	0.104032	0.144843	0.468575	-0.469814	0.407264	0.483796	-0.262281
MGP_C57BL6NJ_G0001671	NA	0.00171259	0.00773263	1.22606	0.0395598	0.972756	0.86371	0.568322	0.709358	-0.241729	0.595841	0.664548	0.224602
MGP_C57BL6NJ_G0001672	NA	0.132774	0.338688	0.636663	0.164216	0.972756	-0.677502	0.297314	0.468575	0.532715	0.45149	0.528222	0.382376
MGP_C57BL6NJ_G0001673	NA	0.649552	0.71866	-0.0455327	0.889912	0.972756	0.015979	0.315017	0.468575	0.124547	0.00026875	0.000656336	0.5302
MGP_C57BL6NJ_G0001674	NA	0.815322	0.855319	-0.0455327	0.397358	0.972756	0.192086	0.602888	0.736356	0.124547	0.173796	0.233735	0.33208
MGP_C57BL6NJ_G0001675	NA	0.0370132	0.115605	-0.441773	0.234561	0.972756	0.280139	0.198121	0.468575	0.322668	0.185867	0.247411	0.33208
MGP_C57BL6NJ_G0001676	NA	0.747169	0.801357	-0.138146	0.986805	0.996333	0.00817299	0.766258	0.842183	0.15599	0.202587	0.266773	0.681521
MGP_C57BL6NJ_G0001677	NA	0.945925	0.956844	0.0158811	0.393008	0.972756	0.233028	0.267773	0.468575	0.322668	0.00874384	0.0164212	0.820441
MGP_C57BL6NJ_G0001678	NA	0.649552	0.71866	-0.0455327	0.889912	0.972756	0.015979	0.315017	0.468575	0.124547	0.00026875	0.000656336	0.5302
MGP_C57BL6NJ_G0001679	NA	0.159652	0.391785	0.656306	0.704322	0.972756	0.199892	0.116332	0.468575	0.90315	0.112795	0.161281	0.912562
MGP_C57BL6NJ_G0001680	NA	0.593474	0.71866	0.0865475	0.578537	0.972756	0.104032	0.710497	0.808621	-0.0735731	0.104401	0.15098	0.33208
MGP_C57BL6NJ_G0001681	NA	0.649552	0.71866	-0.0455327	0.889912	0.972756	0.015979	0.315017	0.468575	0.124547	0.00026875	0.000656336	0.5302
MGP_C57BL6NJ_G0001682	NA	0.0892352	0.244862	-0.696681	0.674637	0.972756	0.192086	0.856751	0.902425	-0.087452	0.747226	0.79521	-0.156282
MGP_C57BL6NJ_G0001683	NA	0.468934	0.71866	-0.239027	0.702319	0.972756	0.144975	0.756749	0.835484	0.124547	0.297361	0.371211	0.4242
MGP_C57BL6NJ_G0001684	NA	0.623491	0.71866	-0.177613	0.389135	0.972756	0.362024	0.258754	0.468575	0.506909	0.23819	0.307103	0.5302
MGP_C57BL6NJ_G0001685	NA	0.0675474	0.193301	-0.441773	0.301594	0.972756	0.280139	0.108958	0.467086	-0.469814	0.821283	0.85851	-0.0641609
MGP_C57BL6NJ_G0001686	NA	0.0666841	0.191257	-1.04322	0.584738	0.972756	0.345443	0.157884	0.468575	0.967096	0.110643	0.158883	1.10007
MGP_C57BL6NJ_G0001687	NA	0.953151	0.962496	0.0158811	0.199071	0.972756	0.409135	0.617805	0.747555	-0.165694	0.471408	0.548015	0.239959
MGP_C57BL6NJ_G0001688	NA	0.748409	0.802457	0.123836	0.0213728	0.972756	1.09553	0.858578	0.903636	-0.0841842	0.915222	0.932928	-0.050282
MGP_C57BL6NJ_G0001689	NA	2.0069e-07	2.65286e-06	1.66506	0.0322611	0.972756	0.579552	0.26849	0.468575	0.304461	0.00181652	0.00389876	0.957591
MGP_C57BL6NJ_G0001690	NA	0.0246334	0.081471	1.11919	0.875232	0.972756	0.084757	0.133341	0.468575	0.883635	0.196862	0.260145	0.754127
MGP_C57BL6NJ_G0001691	NA	0.649552	0.71866	-0.0455327	0.889912	0.972756	0.015979	0.315017	0.468575	0.124547	0.00026875	0.000656336	0.5302
MGP_C57BL6NJ_G0001692	NA	0.649552	0.71866	-0.0455327	0.889912	0.972756	0.015979	0.315017	0.468575	0.124547	0.00026875	0.000656336	0.5302
MGP_C57BL6NJ_G0001693	NA	0.649552	0.71866	-0.0455327	0.889912	0.972756	0.015979	0.315017	0.468575	0.124547	0.00026875	0.000656336	0.5302
MGP_C57BL6NJ_G0001694	NA	0.00137607	0.00635207	1.70561	0.677328	0.972756	0.224997	0.0464106	0.285829	1.19799	0.0157498	0.028196	1.48764
MGP_C57BL6NJ_G0001695	NA	0.0164762	0.0570928	0.96239	0.690429	0.972756	0.171943	0.42254	0.582093	0.369467	0.00197285	0.00421163	1.59904
MGP_C57BL6NJ_G0001696	NA	0.572052	0.71866	0.218628	0.971358	0.991134	0.015979	0.792063	0.859231	0.124547	0.268593	0.340375	0.5302
MGP_C57BL6NJ_G0001697	NA	0.318105	0.650989	-0.177613	0.609303	0.972756	0.104032	0.732822	0.820155	-0.0735731	0.133527	0.186202	0.33208
MGP_C57BL6NJ_G0001698	NA	0.146793	0.366851	-0.309693	0.507101	0.972756	-0.160128	0.772864	0.846546	-0.0735731	0.0474841	0.0757464	0.5302
MGP_C57BL6NJ_G0001699	NA	0.579168	0.71866	0.0865475	0.563839	0.972756	0.104032	0.51523	0.667542	0.124547	0.000905265	0.00203822	0.72832
MGP_C57BL6NJ_G0001700	NA	0.649552	0.71866	-0.0455327	0.889912	0.972756	0.015979	0.315017	0.468575	0.124547	0.00026875	0.000656336	0.5302
MGP_C57BL6NJ_G0001701	NA	0.649552	0.71866	-0.0455327	0.889912	0.972756	0.015979	0.315017	0.468575	0.124547	0.00026875	0.000656336	0.5302
MGP_C57BL6NJ_G0001702	NA	0.555044	0.71866	0.0865475	0.53909	0.972756	0.104032	0.488702	0.646396	0.124547	0.000499585	0.00117611	0.72832
MGP_C57BL6NJ_G0001703	NA	0.52882	0.71866	0.0865475	0.51224	0.972756	0.104032	0.661201	0.775999	-0.0735731	0.0580284	0.089887	0.33208
MGP_C57BL6NJ_G0001704	NA	0.649552	0.71866	-0.0455327	0.889912	0.972756	0.015979	0.315017	0.468575	0.124547	0.00026875	0.000656336	0.5302
MGP_C57BL6NJ_G0001705	NA	0.52882	0.71866	0.0865475	0.51224	0.972756	0.104032	0.661201	0.775999	-0.0735731	0.0580284	0.089887	0.33208
MGP_C57BL6NJ_G0001706	NA	0.649552	0.71866	-0.0455327	0.889912	0.972756	0.015979	0.315017	0.468575	0.124547	0.00026875	0.000656336	0.5302
MGP_C57BL6NJ_G0001707	NA	0.593474	0.71866	0.0865475	0.578537	0.972756	0.104032	0.710497	0.808621	-0.0735731	0.104401	0.15098	0.33208
MGP_C57BL6NJ_G0001708	NA	0.509303	0.71866	-0.177613	0.736804	0.972756	0.104032	0.82255	0.879108	-0.0735731	0.844919	0.878124	-0.0641609
MGP_C57BL6NJ_G0001709	NA	0.414669	0.71866	-0.177613	0.268521	0.972756	0.280139	0.638629	0.763852	0.124547	0.000325103	0.000786668	1.12456
MGP_C57BL6NJ_G0001710	NA	0.00181963	0.00816659	-0.796102	0.884797	0.972756	0.0377101	0.0936185	0.425743	-0.479261	0.00576812	0.0113141	-0.839575
MGP_C57BL6NJ_G0001711	NA	0.649552	0.71866	-0.0455327	0.889912	0.972756	0.015979	0.315017	0.468575	0.124547	0.00026875	0.000656336	0.5302
MGP_C57BL6NJ_G0001712	NA	0.276171	0.592773	-0.177613	0.576562	0.972756	0.104032	0.528933	0.677816	0.124547	0.00122142	0.00268806	0.72832
MGP_C57BL6NJ_G0001713	NA	0.00844242	0.0318019	0.477085	0.958607	0.988792	-0.00994035	0.00208939	0.038195	0.705827	0.0041712	0.00840189	0.646247
MGP_C57BL6NJ_G0001714	NA	0.450097	0.71866	-0.163393	0.309675	0.972756	-0.255245	0.0203946	0.16977	0.652995	0.0494379	0.0785581	0.542597
MGP_C57BL6NJ_G0001715	NA	0.79024	0.837779	0.116762	0.393431	0.972756	0.436104	0.231618	0.468575	-0.654055	0.371424	0.447978	0.484879
MGP_C57BL6NJ_G0001716	NA	0.0826167	0.229412	0.605616	0.840262	0.972756	-0.0782429	0.138359	0.468575	0.626787	0.206571	0.271194	0.5302
MGP_C57BL6NJ_G0001717	NA	0.86541	0.892043	0.126625	0.315591	0.972756	-0.876306	0.0330425	0.231455	2.0644	0.980977	0.984499	0.0218093
MGP_C57BL6NJ_G0001718	NA	0.0318175	0.101656	-0.196148	0.322882	0.972756	-0.0996218	0.859067	0.903891	-0.0187579	0.394642	0.471211	0.090701
MGP_C57BL6NJ_G0001719	NA	0.786329	0.834528	0.0865475	0.0971537	0.972756	0.632353	0.237246	0.468575	-0.469814	0.39946	0.476068	0.33208
MGP_C57BL6NJ_G0001720	NA	0.957867	0.966024	0.0251337	0.734489	0.972756	0.186574	0.94236	0.961641	-0.0421307	0.698532	0.753996	0.22608
MGP_C57BL6NJ_G0001721	NA	0.0813261	0.22644	-0.441773	0.798253	0.972756	-0.0720745	0.677494	0.787716	0.124547	0.0871752	0.129067	0.5302
MGP_C57BL6NJ_G0001722	NA	0.268665	0.581402	0.341455	0.43857	0.972756	0.273971	0.00361802	0.0549279	1.20727	0.0369788	0.0604646	0.820441
MGP_C57BL6NJ_G0001723	NA	0.201775	0.470914	0.526998	0.240438	0.972756	-0.557848	0.970167	0.979147	-0.0185307	0.93593	0.948696	-0.0398328
MGP_C57BL6NJ_G0001724	NA	0.649552	0.71866	-0.0455327	0.889912	0.972756	0.015979	0.315017	0.468575	0.124547	0.00026875	0.000656336	0.5302
MGP_C57BL6NJ_G0001725	NA	0.579168	0.71866	0.0865475	0.563839	0.972756	0.104032	0.51523	0.667542	0.124547	0.000905265	0.00203822	0.72832
MGP_C57BL6NJ_G0001726	NA	0.412014	0.71866	0.26824	0.80724	0.972756	0.0914238	0.00616188	0.0784252	1.19682	0.000421354	0.00100647	1.6457
MGP_C57BL6NJ_G0001727	NA	0.0851881	0.235297	0.698229	0.290376	0.972756	0.483871	0.346204	0.502146	-0.455935	0.90736	0.927168	0.0557176
MGP_C57BL6NJ_G0001728	NA	0.971552	0.976184	-0.0153185	0.875521	0.972756	0.0777212	0.37647	0.533859	-0.469814	0.45839	0.535031	0.392758
MGP_C57BL6NJ_G0001729	NA	0.0653292	0.187948	-0.610726	0.194764	0.972756	0.485519	0.000110424	0.00588599	1.82918	0.0721355	0.108915	0.72832
MGP_C57BL6NJ_G0001730	NA	0.851256	0.88126	-0.072979	0.289065	0.972756	-0.482923	0.751949	0.832209	0.150778	0.343428	0.419544	0.456448
MGP_C57BL6NJ_G0001731	NA	0.649552	0.71866	-0.0455327	0.889912	0.972756	0.015979	0.315017	0.468575	0.124547	0.00026875	0.000656336	0.5302
MGP_C57BL6NJ_G0001732	NA	0.507068	0.71866	0.25908	0.387525	0.972756	-0.391152	0.561508	0.703996	0.277346	0.377148	0.453804	0.4242
MGP_C57BL6NJ_G0001733	NA	0.000352706	0.00188936	-1.66921	0.362544	0.972756	-0.420379	0.174714	0.468575	-0.673079	0.00935629	0.0174692	-1.37233
MGP_C57BL6NJ_G0001734	NA	0.276171	0.592773	-0.177613	0.576562	0.972756	0.104032	0.528933	0.677816	0.124547	0.00122142	0.00268806	0.72832
MGP_C57BL6NJ_G0001735	NA	0.649552	0.71866	-0.0455327	0.889912	0.972756	0.015979	0.315017	0.468575	0.124547	0.00026875	0.000656336	0.5302
MGP_C57BL6NJ_G0001736	NA	0.81392	0.854791	-0.0859849	0.127417	0.972756	-0.661481	0.120837	0.468575	-0.714733	0.0352178	0.0579008	-0.995562
MGP_C57BL6NJ_G0001737	NA	0.649552	0.71866	-0.0455327	0.889912	0.972756	0.015979	0.315017	0.468575	0.124547	0.00026875	0.000656336	0.5302
MGP_C57BL6NJ_G0001738	NA	0.649552	0.71866	-0.0455327	0.889912	0.972756	0.015979	0.315017	0.468575	0.124547	0.00026875	0.000656336	0.5302
MGP_C57BL6NJ_G0001739	NA	0.649552	0.71866	-0.0455327	0.889912	0.972756	0.015979	0.315017	0.468575	0.124547	0.00026875	0.000656336	0.5302
MGP_C57BL6NJ_G0001740	NA	0.649552	0.71866	-0.0455327	0.889912	0.972756	0.015979	0.315017	0.468575	0.124547	0.00026875	0.000656336	0.5302
MGP_C57BL6NJ_G0001741	NA	0.649552	0.71866	-0.0455327	0.889912	0.972756	0.015979	0.315017	0.468575	0.124547	0.00026875	0.000656336	0.5302
MGP_C57BL6NJ_G0001742	NA	0.54125	0.71866	-0.177613	0.212959	0.972756	-0.424288	0.446603	0.606746	-0.271693	0.856404	0.887456	-0.0641609
MGP_C57BL6NJ_G0001743	NA	0.000578924	0.00293765	0.487774	0.720329	0.972756	0.0503464	0.0534326	0.311387	0.301403	0.0953136	0.139876	0.257188
MGP_C57BL6NJ_G0001744	NA	0.458872	0.71866	0.280042	0.954091	0.988792	-0.0249636	0.43243	0.592419	-0.363814	0.748179	0.796062	0.147838
MGP_C57BL6NJ_G0001745	NA	0.000253726	0.00140796	-0.546038	0.790282	0.972756	0.0385355	0.291572	0.468575	-0.164204	0.000158384	0.000656336	-0.698967
MGP_C57BL6NJ_G0001746	NA	0.554953	0.71866	0.398486	0.415339	0.972756	0.637347	0.360136	0.516708	0.761121	0.155205	0.212466	1.19982
MGP_C57BL6NJ_G0001747	NA	3.22001e-05	0.000223158	-0.413785	0.0354985	0.972756	-0.203307	0.661581	0.77623	0.0425649	7.923e-06	0.000133066	-0.565609
MGP_C57BL6NJ_G0001748	NA	0.948973	0.959313	0.00416142	0.369259	0.972756	0.0680893	0.92879	0.952429	0.0071175	0.277541	0.350202	-0.087748
MGP_C57BL6NJ_G0001749	NA	0.110201	0.291643	-0.371107	0.283098	0.972756	-0.282956	0.435287	0.595362	0.216668	0.236415	0.305092	0.33208
MGP_C57BL6NJ_G0001750	NA	0.0119248	0.0429964	-0.705934	0.166213	0.972756	-0.424288	0.315374	0.468885	0.322668	0.105906	0.152858	0.5302
MGP_C57BL6NJ_G0001751	NA	0.443988	0.71866	0.352886	0.161853	0.972756	-0.7575	0.642262	0.766207	-0.261082	0.277583	0.350235	0.617575
MGP_C57BL6NJ_G0001752	NA	0.779346	0.828752	-0.109125	0.0592307	0.972756	0.886286	0.833793	0.887064	0.100057	0.877828	0.904344	0.073281
MGP_C57BL6NJ_G0001753	NA	0.186806	0.443513	0.482788	0.160579	0.972756	-0.594227	0.77651	0.848684	0.124547	0.323419	0.398619	0.438079
MGP_C57BL6NJ_G0001754	NA	0.795986	0.842455	0.0865475	0.471095	0.972756	0.280139	0.212405	0.468575	0.520788	0.421287	0.498148	0.33208
MGP_C57BL6NJ_G0001755	NA	0.708409	0.76977	0.0865475	0.0334795	0.972756	-0.600395	0.342319	0.498204	-0.271693	0.0166565	0.0296964	0.72832
MGP_C57BL6NJ_G0001756	NA	0.148754	0.370664	-0.749742	0.918452	0.981353	0.0598185	0.48712	0.646396	0.433151	0.952815	0.962062	-0.0366652
MGP_C57BL6NJ_G0001757	NA	0.12631	0.325778	0.350708	0.779573	0.972756	-0.0720745	0.648931	0.769792	0.124547	0.0628149	0.0963895	0.5302
MGP_C57BL6NJ_G0001758	NA	0.00380722	0.0157759	0.395161	0.954072	0.988792	0.00816067	0.417788	0.576982	0.122763	0.0216568	0.0374529	0.368846
MGP_C57BL6NJ_G0001759	NA	0.00082001	0.00400808	0.449766	0.0214079	0.972756	0.330384	0.683384	0.792065	-0.0582251	0.256259	0.326953	0.164351
MGP_C57BL6NJ_G0001760	NA	0.526662	0.71866	-0.150728	0.767188	0.972756	0.0810722	0.29856	0.468575	-0.305679	0.00320216	0.00659734	-0.955751
MGP_C57BL6NJ_G0001761	NA	0.649552	0.71866	-0.0455327	0.889912	0.972756	0.015979	0.315017	0.468575	0.124547	0.00026875	0.000656336	0.5302
MGP_C57BL6NJ_G0001762	NA	0.52882	0.71866	0.0865475	0.51224	0.972756	0.104032	0.661201	0.775999	-0.0735731	0.0580284	0.089887	0.33208
MGP_C57BL6NJ_G0001763	NA	0.0102524	0.0376366	0.950737	0.204107	0.972756	-0.509627	0.45059	0.61076	-0.316968	0.0660275	0.100774	-0.800053
MGP_C57BL6NJ_G0001764	NA	0.877842	0.901151	-0.0455327	0.286997	0.972756	0.369258	0.839336	0.890702	-0.0735731	0.366482	0.443163	0.330881
MGP_C57BL6NJ_G0001765	NA	0.0195506	0.0665179	0.79911	0.540462	0.972756	0.22686	0.557401	0.701694	0.230547	0.381137	0.457745	0.345959
MGP_C57BL6NJ_G0001766	NA	0.866466	0.89293	0.0764174	0.281587	0.972756	-0.573043	0.0738725	0.378169	-1.0351	0.948125	0.958433	0.0362027
MGP_C57BL6NJ_G0001767	NA	0.0221209	0.0741398	-0.984016	0.956758	0.988792	0.0252032	0.199094	0.468575	0.646191	0.372737	0.449246	0.443783
MGP_C57BL6NJ_G0001768	NA	0.456637	0.71866	0.218628	0.962162	0.988792	0.015979	0.727757	0.818325	0.124547	0.708159	0.761864	0.133959
MGP_C57BL6NJ_G0001769	NA	3.44965e-06	3.10627e-05	0.849646	0.58454	0.972756	0.0868549	0.229952	0.468575	0.205163	3.21729e-05	0.000413837	0.876997
MGP_C57BL6NJ_G0001770	NA	0.00541372	0.0215547	-1.34882	0.923385	0.982513	0.0488033	0.78019	0.851009	-0.150337	0.876165	0.903106	0.0838921
MGP_C57BL6NJ_G0001771	NA	0.0103207	0.0378605	-0.742608	0.645889	0.972756	-0.141682	0.925623	0.95013	0.0304555	0.43948	0.516362	0.254054
MGP_C57BL6NJ_G0001772	NA	0.649552	0.71866	-0.0455327	0.889912	0.972756	0.015979	0.315017	0.468575	0.124547	0.00026875	0.000656336	0.5302
MGP_C57BL6NJ_G0001773	NA	0.0288207	0.0933874	-1.07512	0.598466	0.972756	0.282572	0.730268	0.819704	0.195837	0.200219	0.264036	-0.74151
MGP_C57BL6NJ_G0001774	NA	0.915567	0.931755	0.0460953	0.112095	0.972756	0.823092	0.5463	0.69262	0.322668	0.208456	0.273363	0.682999
MGP_C57BL6NJ_G0001775	NA	0.782111	0.831047	-0.113419	0.977681	0.993319	-0.0132354	0.983777	0.988403	-0.0102031	0.131858	0.184564	0.777811
MGP_C57BL6NJ_G0001776	NA	0.502528	0.71866	-0.293627	0.504693	0.972756	-0.337316	0.861618	0.905427	-0.0930064	0.153928	0.210943	-0.779957
MGP_C57BL6NJ_G0001777	NA	0.0941663	0.256119	-0.565434	0.490435	0.972756	-0.261277	0.000959219	0.0230088	1.5185	0.00018636	0.000656336	1.7913
MGP_C57BL6NJ_G0001778	NA	0.146457	0.366392	0.482788	0.257239	0.972756	-0.430457	0.110184	0.468575	-0.654055	0.115085	0.16415	-0.644643
MGP_C57BL6NJ_G0001779	NA	0.940614	0.952574	0.0229552	0.181281	0.972756	0.486304	0.623497	0.751719	-0.185797	0.954069	0.963115	0.0217356
MGP_C57BL6NJ_G0001780	NA	0.00387668	0.0160266	0.832097	0.81786	0.972756	0.0689204	0.0062553	0.079246	0.953873	4.50643e-07	1.38354e-05	2.26375
MGP_C57BL6NJ_G0001781	NA	0.354551	0.704456	0.184591	0.534963	0.972756	0.142011	0.160564	0.468575	0.347445	0.486518	0.562621	0.16914
MGP_C57BL6NJ_G0001782	NA	0.526571	0.71866	0.280042	0.472313	0.972756	0.367536	0.397445	0.555617	0.46011	0.101528	0.148024	0.912562
MGP_C57BL6NJ_G0001783	NA	0.00969196	0.0358483	1.1829	0.443552	0.972756	-0.374377	0.218817	0.468575	-0.644669	0.191798	0.254244	0.685945
MGP_C57BL6NJ_G0001784	NA	1.16935e-05	9.10509e-05	-1.4185	0.436499	0.972756	0.22686	0.6855	0.793756	0.124547	0.663246	0.723873	0.133959
MGP_C57BL6NJ_G0001785	NA	0.0117855	0.0425576	-0.533869	0.560732	0.972756	0.131949	0.0632897	0.343097	-0.464558	0.000399735	0.000957282	-0.997977
MGP_C57BL6NJ_G0001786	NA	0.916853	0.932787	0.0187792	0.371012	0.972756	-0.187639	0.379709	0.5372	-0.195359	0.244542	0.314257	-0.26069
MGP_C57BL6NJ_G0001787	NA	0.700169	0.762934	0.0865475	0.286285	0.972756	0.280139	0.328457	0.483316	-0.271693	0.234969	0.303502	0.33208
MGP_C57BL6NJ_G0001788	NA	0.930316	0.944169	0.0251337	0.338749	0.972756	0.321082	0.638734	0.763904	-0.165694	0.0818052	0.12188	0.6362
MGP_C57BL6NJ_G0001789	NA	0.649552	0.71866	-0.0455327	0.889912	0.972756	0.015979	0.315017	0.468575	0.124547	0.00026875	0.000656336	0.5302
MGP_C57BL6NJ_G0001790	NA	0.00394383	0.0162779	1.03819	0.580029	0.972756	-0.207734	0.0146874	0.137371	1.04365	0.0512989	0.0809023	0.810864
MGP_C57BL6NJ_G0001791	NA	0.0678061	0.193879	0.653867	0.232246	0.972756	-0.482136	0.110191	0.468575	-0.693511	0.241233	0.310471	-0.501336
MGP_C57BL6NJ_G0001792	NA	0.36826	0.71866	-0.167243	0.414985	0.972756	0.174646	0.18793	0.468575	-0.30324	0.12573	0.177479	-0.355338
MGP_C57BL6NJ_G0001793	NA	0.936454	0.949207	0.0362493	0.689113	0.972756	-0.210431	0.201355	0.468575	0.726022	0.14071	0.194797	0.84275
MGP_C57BL6NJ_G0001794	NA	0.649552	0.71866	-0.0455327	0.889912	0.972756	0.015979	0.315017	0.468575	0.124547	0.00026875	0.000656336	0.5302
MGP_C57BL6NJ_G0001795	NA	0.279867	0.598797	-0.239027	0.566266	0.972756	0.144975	0.641781	0.765828	0.124547	0.00537314	0.0105858	0.820441
MGP_C57BL6NJ_G0001796	NA	0.359959	0.712754	0.218628	0.953313	0.988792	0.015979	0.667722	0.780138	0.124547	0.644402	0.707174	0.133959
MGP_C57BL6NJ_G0001797	NA	0.649552	0.71866	-0.0455327	0.889912	0.972756	0.015979	0.315017	0.468575	0.124547	0.00026875	0.000656336	0.5302
MGP_C57BL6NJ_G0001798	NA	2.16784e-05	0.000156686	1.87073	0.74519	0.972756	-0.130331	0.190885	0.468575	0.567587	0.00186428	0.00399522	1.49647
MGP_C57BL6NJ_G0001799	NA	0.201046	0.469508	0.663912	0.583461	0.972756	-0.323359	0.236675	0.468575	0.750351	0.0263332	0.0446237	1.47301
MGP_C57BL6NJ_G0001800	NA	0.0353798	0.111273	0.752744	0.170547	0.972756	0.548163	0.439632	0.599455	0.322668	0.00124977	0.0027478	1.52949
MGP_C57BL6NJ_G0001801	NA	0.107091	0.285028	0.614868	0.205837	0.972756	0.550468	0.967299	0.977605	0.0185476	0.178652	0.239241	0.622321
MGP_C57BL6NJ_G0001802	NA	0.263953	0.574893	-0.309693	0.612562	0.972756	-0.160128	0.169841	0.468575	-0.469814	0.847875	0.88055	-0.0641609
MGP_C57BL6NJ_G0001803	NA	0.660034	0.72857	0.0642412	0.991126	0.997406	0.00187118	0.153754	0.468575	0.261065	0.610064	0.67747	-0.0912959
MGP_C57BL6NJ_G0001804	NA	0.429775	0.71866	-0.309693	0.742601	0.972756	-0.147791	0.246324	0.468575	-0.561934	0.743351	0.791951	-0.156282
MGP_C57BL6NJ_G0001805	NA	0.711905	0.772732	0.0865475	0.306043	0.972756	0.280139	0.348302	0.504268	-0.271693	0.254143	0.324858	0.33208
MGP_C57BL6NJ_G0001806	NA	0.301137	0.629557	-0.0911216	0.300948	0.972756	-0.10526	9.92635e-07	0.000258907	0.72066	7.38378e-10	1.14079e-07	1.12326
MGP_C57BL6NJ_G0001807	NA	0.734106	0.791167	0.0378182	0.284383	0.972756	-0.139403	0.0101347	0.108043	0.380747	0.00896918	0.0168014	0.38807
MGP_C57BL6NJ_G0001808	NA	0.186937	0.443513	-0.177613	0.113698	0.972756	-0.248181	0.0560189	0.31759	0.322668	0.00325588	0.00667799	0.5302
MGP_C57BL6NJ_G0001809	NA	0.740775	0.796448	-0.106946	0.451012	0.972756	-0.282956	0.585086	0.723253	0.216668	0.189344	0.251413	0.5302
MGP_C57BL6NJ_G0001810	NA	0.649552	0.71866	-0.0455327	0.889912	0.972756	0.015979	0.315017	0.468575	0.124547	0.00026875	0.000656336	0.5302
MGP_C57BL6NJ_G0001811	NA	0.846853	0.87798	0.0865475	0.440036	0.972756	0.40231	0.198293	0.468575	0.720386	0.442696	0.519546	0.4242
MGP_C57BL6NJ_G0001812	NA	0.593474	0.71866	0.0865475	0.578537	0.972756	0.104032	0.710497	0.808621	-0.0735731	0.104401	0.15098	0.33208
MGP_C57BL6NJ_G0001813	NA	0.649552	0.71866	-0.0455327	0.889912	0.972756	0.015979	0.315017	0.468575	0.124547	0.00026875	0.000656336	0.5302
MGP_C57BL6NJ_G0001814	NA	0.639467	0.71866	0.168878	0.154073	0.972756	-0.606879	0.252933	0.468575	0.511655	0.283308	0.356317	0.479243
MGP_C57BL6NJ_G0001815	NA	0.809296	0.852527	-0.0455327	0.382105	0.972756	0.192086	0.247181	0.468575	-0.271693	0.56343	0.635296	0.133959
MGP_C57BL6NJ_G0001816	NA	0.649552	0.71866	-0.0455327	0.889912	0.972756	0.015979	0.315017	0.468575	0.124547	0.00026875	0.000656336	0.5302
MGP_C57BL6NJ_G0001817	NA	0.0511971	0.152744	-0.605053	0.0207655	0.972756	-0.84507	0.163997	0.468575	-0.516613	0.275281	0.347703	-0.401201
MGP_C57BL6NJ_G0001818	NA	0.649552	0.71866	-0.0455327	0.889912	0.972756	0.015979	0.315017	0.468575	0.124547	0.00026875	0.000656336	0.5302
MGP_C57BL6NJ_G0001819	NA	0.490684	0.71866	-0.239027	0.716184	0.972756	0.144975	0.448022	0.608191	0.322668	0.0628142	0.0963895	0.820441
MGP_C57BL6NJ_G0001820	NA	0.68436	0.749464	0.0865475	0.260971	0.972756	0.280139	0.302799	0.468575	-0.271693	0.210729	0.275947	0.33208
MGP_C57BL6NJ_G0001821	NA	0.134517	0.342263	-0.709691	0.120294	0.972756	0.852565	0.909981	0.939447	0.0638689	0.535554	0.609466	0.351595
MGP_C57BL6NJ_G0001822	NA	0.667129	0.734108	0.0865475	0.0783147	0.972756	-0.424288	0.613618	0.744123	0.124547	0.0407808	0.0659597	0.5302
MGP_C57BL6NJ_G0001823	NA	0.811525	0.853633	-0.0455327	0.470242	0.972756	-0.160128	0.177094	0.468575	0.322668	0.004853	0.00963172	0.72832
MGP_C57BL6NJ_G0001824	NA	0.419497	0.71866	-0.218384	0.992268	0.997583	-0.00300262	0.122175	0.468575	-0.523361	0.0328869	0.0545376	-0.74249
MGP_C57BL6NJ_G0001825	NA	0.0854535	0.235919	0.482788	0.959203	0.988792	0.015979	0.335661	0.491439	0.322668	0.120455	0.170979	0.5302
MGP_C57BL6NJ_G0001826	NA	9.14354e-09	1.99879e-07	1.1579	0.698853	0.972756	-0.0568724	0.0113178	0.116136	0.427582	0.000401136	0.000960581	0.648119
MGP_C57BL6NJ_G0001827	NA	0.00037814	0.00200962	-0.58282	0.0460051	0.972756	-0.337003	0.00380452	0.0566048	-0.548826	3.4525e-06	6.86774e-05	-1.05627
MGP_C57BL6NJ_G0001828	NA	0.171156	0.414497	0.482788	0.967974	0.990024	0.015979	0.0505162	0.30101	-0.866054	0.751275	0.798261	0.133959
MGP_C57BL6NJ_G0001829	NA	0.649552	0.71866	-0.0455327	0.889912	0.972756	0.015979	0.315017	0.468575	0.124547	0.00026875	0.000656336	0.5302
MGP_C57BL6NJ_G0001830	NA	0.676316	0.742306	-0.177613	0.36992	0.972756	0.44391	0.286564	0.468575	-0.561934	0.645281	0.707932	0.239959
MGP_C57BL6NJ_G0001831	NA	0.000274467	0.0015084	1.54516	0.638264	0.972756	0.194591	0.254584	0.468575	0.506909	0.0532759	0.0836574	0.886755
MGP_C57BL6NJ_G0001832	NA	0.0259767	0.0853473	0.985201	0.996874	0.998955	-0.00188072	0.559729	0.703618	0.298178	0.114304	0.163177	0.829345
MGP_C57BL6NJ_G0001833	NA	0.260303	0.568904	-0.254757	0.982931	0.994754	-0.0055036	0.256195	0.468575	0.314803	0.120825	0.171433	0.436181
MGP_C57BL6NJ_G0001834	NA	0.0986279	0.265983	-0.668035	0.94012	0.985901	-0.0339122	0.166562	0.468575	-0.678316	0.92933	0.943401	0.0424681
MGP_C57BL6NJ_G0001835	NA	0.076062	0.214133	-0.533401	0.0358269	0.972756	0.740485	0.0253224	0.194759	-0.843305	0.959958	0.967855	0.017775
MGP_C57BL6NJ_G0001836	NA	0.853437	0.882824	0.037907	0.777612	0.972756	0.0669578	0.94857	0.965509	-0.0162044	0.108612	0.1563	0.416221
MGP_C57BL6NJ_G0001837	NA	0.0916761	0.250473	0.232515	0.801591	0.972756	0.0386342	0.858734	0.903703	-0.0290129	0.127605	0.179441	-0.255557
MGP_C57BL6NJ_G0001838	NA	0.962742	0.969298	0.0158811	0.554478	0.972756	0.233028	0.96447	0.975747	0.0185476	0.747964	0.795916	0.133959
MGP_C57BL6NJ_G0001839	NA	0.000754911	0.00372065	1.24264	0.588345	0.972756	-0.199803	0.82137	0.878304	0.0881418	0.396988	0.473421	0.333402
MGP_C57BL6NJ_G0001840	NA	0.0726917	0.205972	0.741845	0.0168431	0.972756	1.17774	0.742099	0.826573	-0.16022	0.736372	0.785942	0.163924
MGP_C57BL6NJ_G0001841	NA	0.00126676	0.00589847	1.20101	0.351686	0.972756	-0.354302	0.461129	0.621365	-0.296183	0.0349561	0.0575534	0.890276
MGP_C57BL6NJ_G0001842	NA	0.0910292	0.24897	0.544202	0.261602	0.972756	0.409135	0.0238552	0.187212	0.917028	0.00117085	0.00259133	1.4148
MGP_C57BL6NJ_G0001843	NA	0.0750455	0.211721	-0.218478	0.977012	0.993229	0.00392466	0.0684824	0.360777	0.274358	0.000661201	0.0015242	0.571531
MGP_C57BL6NJ_G0001844	NA	0.857079	0.885566	-0.0455327	0.956335	0.988792	0.015979	0.812245	0.872154	-0.0735731	0.290027	0.363492	0.33208
MGP_C57BL6NJ_G0001845	NA	0.00138801	0.00639925	-0.601287	0.294494	0.972756	-0.202342	0.696082	0.801336	0.0790341	0.0873765	0.129323	-0.358062
MGP_C57BL6NJ_G0001846	NA	0.823821	0.8616	-0.0341839	0.0683235	0.972756	0.336716	0.11097	0.468575	-0.309196	0.0792144	0.118398	-0.342843
MGP_C57BL6NJ_G0001847	NA	0.0844689	0.233641	0.544202	0.188581	0.972756	-0.471399	0.656971	0.775448	-0.165694	0.910511	0.929718	0.0418387
MGP_C57BL6NJ_G0001848	NA	0.360378	0.713221	0.218628	0.187158	0.972756	0.368193	0.7997	0.864057	-0.0735731	0.259239	0.330262	0.33208
MGP_C57BL6NJ_G0001849	NA	0.247053	0.546484	0.360946	0.0949795	0.972756	-0.61223	0.111044	0.468575	-0.617799	0.125211	0.17688	-0.59303
MGP_C57BL6NJ_G0001850	NA	0.575042	0.71866	-0.186866	0.282335	0.972756	-0.41812	0.856478	0.902275	-0.0735731	0.183774	0.24499	-0.552522
MGP_C57BL6NJ_G0001851	NA	0.0615037	0.1787	0.692848	0.75497	0.972756	-0.127961	0.792242	0.859366	-0.114507	0.487725	0.563779	-0.303216
MGP_C57BL6NJ_G0001852	NA	0.649552	0.71866	-0.0455327	0.889912	0.972756	0.015979	0.315017	0.468575	0.124547	0.00026875	0.000656336	0.5302
MGP_C57BL6NJ_G0001853	NA	0.194483	0.457482	0.467055	0.993697	0.998049	-0.00321553	0.403497	0.56191	-0.363814	0.236785	0.305492	0.519751
MGP_C57BL6NJ_G0001854	NA	0.0168653	0.0582792	0.961404	0.0215837	0.972756	-1.06146	0.0825671	0.395753	0.826386	0.846752	0.879583	0.0886381
MGP_C57BL6NJ_G0001855	NA	7.48827e-05	0.000473382	0.91199	0.650954	0.972756	-0.0981574	0.467963	0.628144	0.167683	0.00556651	0.0109437	0.701789
MGP_C57BL6NJ_G0001856	NA	0.0154162	0.0539107	-0.335295	0.420475	0.972756	-0.120507	0.0553819	0.31759	0.315743	0.00313016	0.00646075	0.519981
MGP_C57BL6NJ_G0001857	NA	0.104911	0.280422	0.78507	0.647819	0.972756	0.247766	0.727278	0.818325	0.200421	0.965978	0.972486	-0.0244757
MGP_C57BL6NJ_G0001858	NA	0.00962666	0.035642	1.17439	0.294383	0.972756	-0.511361	0.285938	0.468575	0.55223	0.970548	0.975962	-0.0188397
MGP_C57BL6NJ_G0001859	NA	0.649552	0.71866	-0.0455327	0.889912	0.972756	0.015979	0.315017	0.468575	0.124547	0.00026875	0.000656336	0.5302
MGP_C57BL6NJ_G0001860	NA	0.649552	0.71866	-0.0455327	0.889912	0.972756	0.015979	0.315017	0.468575	0.124547	0.00026875	0.000656336	0.5302
MGP_C57BL6NJ_G0001861	NA	0.52882	0.71866	0.0865475	0.51224	0.972756	0.104032	0.661201	0.775999	-0.0735731	0.0580284	0.089887	0.33208
MGP_C57BL6NJ_G0001862	NA	0.478727	0.71866	0.25037	0.553167	0.972756	-0.241582	0.452471	0.612612	0.325485	0.050701	0.0800514	0.881889
MGP_C57BL6NJ_G0001863	NA	0.649552	0.71866	-0.0455327	0.889912	0.972756	0.015979	0.315017	0.468575	0.124547	0.00026875	0.000656336	0.5302
MGP_C57BL6NJ_G0001864	NA	0.649552	0.71866	-0.0455327	0.889912	0.972756	0.015979	0.315017	0.468575	0.124547	0.00026875	0.000656336	0.5302
MGP_C57BL6NJ_G0001865	NA	0.649552	0.71866	-0.0455327	0.889912	0.972756	0.015979	0.315017	0.468575	0.124547	0.00026875	0.000656336	0.5302
MGP_C57BL6NJ_G0001866	NA	9.7349e-07	1.03086e-05	1.54249	0.727745	0.972756	-0.0916549	0.31083	0.468575	0.286217	0.16033	0.218131	-0.401201
MGP_C57BL6NJ_G0001867	NA	0.807265	0.851173	0.0865475	0.650529	0.972756	0.185917	0.774445	0.847555	0.124547	0.581906	0.652246	0.239959
MGP_C57BL6NJ_G0001868	NA	0.00216928	0.00956272	1.22484	0.104968	0.972756	-0.68503	0.76139	0.838717	0.131844	0.698951	0.754308	-0.168036
MGP_C57BL6NJ_G0001869	NA	0.00245717	0.010669	0.462926	0.212481	0.972756	0.19947	0.147573	0.468575	-0.247422	0.00960491	0.0178993	-0.46935
MGP_C57BL6NJ_G0001870	NA	0.837554	0.871351	-0.0455327	0.456692	0.972756	0.192086	0.243216	0.468575	0.322668	0.0131925	0.0239825	0.72832
MGP_C57BL6NJ_G0001871	NA	0.675995	0.742052	0.198652	0.42875	0.972756	0.436761	0.420908	0.580316	-0.471292	0.393426	0.470063	0.500236
MGP_C57BL6NJ_G0001872	NA	0.607225	0.71866	-0.177613	0.185505	0.972756	0.538131	0.447533	0.607687	0.322668	0.0585881	0.0906481	0.83432
MGP_C57BL6NJ_G0001873	NA	0.0554295	0.163578	0.385958	0.366811	0.972756	-0.202563	0.0803135	0.391489	0.428249	0.754098	0.800826	-0.0739138
MGP_C57BL6NJ_G0001874	NA	0.871672	0.896676	-0.0592283	0.533746	0.972756	-0.26465	0.391174	0.549304	-0.388468	0.347057	0.423248	-0.426779
MGP_C57BL6NJ_G0001875	NA	0.649552	0.71866	-0.0455327	0.889912	0.972756	0.015979	0.315017	0.468575	0.124547	0.00026875	0.000656336	0.5302
MGP_C57BL6NJ_G0001876	NA	0.104861	0.280313	0.63583	0.551323	0.972756	-0.262156	0.951521	0.967482	-0.0282518	0.508247	0.583415	-0.309081
MGP_C57BL6NJ_G0001877	NA	0.463018	0.71866	-0.177613	0.318869	0.972756	0.280139	0.802832	0.865697	-0.0735731	0.649967	0.712198	0.133959
MGP_C57BL6NJ_G0001878	NA	0.849814	0.880206	-0.0547853	0.947124	0.988283	0.0221474	0.0758654	0.383386	-0.654055	0.216117	0.282247	-0.446523
MGP_C57BL6NJ_G0001879	NA	0.80653	0.850616	-0.0455327	0.375226	0.972756	0.192086	0.240475	0.468575	-0.271693	0.557713	0.630198	0.133959
MGP_C57BL6NJ_G0001880	NA	0.208927	0.483598	-0.309693	0.236391	0.972756	-0.336235	0.803844	0.866439	-0.0735731	0.00470369	0.00936387	0.926441
MGP_C57BL6NJ_G0001881	NA	0.294808	0.619001	0.218628	0.422751	0.972756	0.192086	0.209499	0.468575	0.322668	0.00821097	0.0155123	0.72832
MGP_C57BL6NJ_G0001882	NA	0.428263	0.71866	0.147961	0.500539	0.972756	0.144975	0.46831	0.628486	-0.165694	0.296961	0.370825	0.239959
MGP_C57BL6NJ_G0001883	NA	0.252656	0.555678	-0.527313	0.733432	0.972756	0.178609	0.815768	0.874407	-0.129505	0.927879	0.942325	-0.050282
MGP_C57BL6NJ_G0001884	NA	0.901685	0.920444	0.0460953	0.0964722	0.972756	0.741206	0.567949	0.709173	0.261989	0.0433351	0.0697452	0.971762
MGP_C57BL6NJ_G0001885	NA	0.475404	0.71866	-0.177613	0.71606	0.972756	0.104032	0.293322	0.468575	0.322668	0.0241138	0.0413026	0.72832
MGP_C57BL6NJ_G0001886	NA	0.61473	0.71866	-0.225095	0.686484	0.972756	0.208199	0.734792	0.821702	0.185226	0.346531	0.422718	0.519654
MGP_C57BL6NJ_G0001887	NA	0.192802	0.454515	-0.432521	0.238729	0.972756	0.450078	0.421548	0.580925	0.322668	0.27834	0.350964	0.438079
MGP_C57BL6NJ_G0001888	NA	0.504339	0.71866	-0.239027	0.93964	0.985829	-0.031132	0.462304	0.62252	0.322668	0.605315	0.673069	0.22608
MGP_C57BL6NJ_G0001889	NA	0.190514	0.450259	-0.309693	0.475353	0.972756	0.192086	0.795496	0.861372	-0.0735731	0.0725923	0.109528	0.5302
MGP_C57BL6NJ_G0001890	NA	0.511763	0.71866	0.239589	0.391688	0.972756	-0.362546	0.215252	0.468575	-0.561934	0.282632	0.355556	0.484879
MGP_C57BL6NJ_G0001891	NA	0.987898	0.989802	-0.00508045	0.994509	0.998199	0.00266155	0.0466116	0.286568	0.857828	0.858271	0.888921	0.073281
MGP_C57BL6NJ_G0001892	NA	0.134647	0.34251	-0.503187	0.701611	0.972756	0.144975	0.679798	0.789245	-0.165694	0.281085	0.353904	0.438079
MGP_C57BL6NJ_G0001893	NA	0.780936	0.830056	-0.106946	0.238	0.972756	0.53262	0.814183	0.873232	0.110668	0.968063	0.974155	-0.0188397
MGP_C57BL6NJ_G0001894	NA	0.292493	0.615745	-0.177613	0.589597	0.972756	0.104032	0.543014	0.690029	0.124547	0.00165292	0.00357	0.72832
MGP_C57BL6NJ_G0001895	NA	0.686693	0.751439	0.157214	0.367196	0.972756	0.409135	0.570024	0.710472	-0.271693	0.636047	0.699894	0.22608
MGP_C57BL6NJ_G0001896	NA	0.585356	0.71866	0.147961	0.0266887	0.972756	-0.73556	0.100629	0.444825	-0.561934	0.899414	0.921293	0.0418387
MGP_C57BL6NJ_G0001897	NA	0.529721	0.71866	-0.239027	0.0951584	0.972756	0.755181	0.507646	0.662056	0.308789	0.626773	0.692014	0.22608
MGP_C57BL6NJ_G0001898	NA	0.810396	0.853161	-0.0455327	0.384863	0.972756	0.192086	0.593123	0.729048	0.124547	0.00061179	0.00141721	0.926441
MGP_C57BL6NJ_G0001899	NA	0.687875	0.752431	0.229743	0.535293	0.972756	-0.410506	0.996173	0.997484	0.00335238	0.384802	0.461513	-0.613201
MGP_C57BL6NJ_G0001900	NA	0.963291	0.96959	0.0158811	0.105149	0.972756	0.667127	0.287401	0.468575	-0.455935	0.306186	0.380656	0.438079
MGP_C57BL6NJ_G0001901	NA	0.293296	0.61693	-0.309693	0.568681	0.972756	0.192086	0.369528	0.526542	0.322668	0.356009	0.432701	0.33208
MGP_C57BL6NJ_G0001902	NA	0.649552	0.71866	-0.0455327	0.889912	0.972756	0.015979	0.315017	0.468575	0.124547	0.00026875	0.000656336	0.5302
MGP_C57BL6NJ_G0001903	NA	0.649552	0.71866	-0.0455327	0.889912	0.972756	0.015979	0.315017	0.468575	0.124547	0.00026875	0.000656336	0.5302
MGP_C57BL6NJ_G0001904	NA	0.649552	0.71866	-0.0455327	0.889912	0.972756	0.015979	0.315017	0.468575	0.124547	0.00026875	0.000656336	0.5302
MGP_C57BL6NJ_G0001905	NA	0.0778796	0.218338	-0.283698	0.571911	0.972756	-0.101414	0.299188	0.468575	0.199437	0.548177	0.621526	0.114333
MGP_C57BL6NJ_G0001906	NA	0.000689679	0.00343269	-0.388341	0.900946	0.976648	-0.0141734	0.0121669	0.121927	-0.327876	3.00967e-06	6.16807e-05	-0.755964
MGP_C57BL6NJ_G0001907	NA	0.840845	0.873315	-0.0455327	0.465876	0.972756	0.192086	0.654438	0.773746	0.124547	0.00288923	0.00600387	0.926441
MGP_C57BL6NJ_G0001908	NA	0.00146956	0.0067367	1.2113	0.418202	0.972756	0.315113	0.530572	0.679386	-0.258077	0.478768	0.555158	-0.291864
MGP_C57BL6NJ_G0001909	NA	0.920579	0.935998	-0.0362801	0.507209	0.972756	0.280139	0.868902	0.910602	-0.0735731	0.172386	0.232121	0.622321
MGP_C57BL6NJ_G0001910	NA	0.0208529	0.0703778	0.313554	0.812336	0.972756	-0.0348006	0.242029	0.468575	0.184884	0.831293	0.867053	0.0331182
MGP_C57BL6NJ_G0001911	NA	0.940368	0.952372	0.0251337	0.208852	0.972756	0.497189	0.964046	0.975517	0.0185476	0.74507	0.793412	0.133959
MGP_C57BL6NJ_G0001912	NA	0.0145887	0.0513626	0.676282	0.0223712	0.972756	-0.723223	0.91788	0.944871	0.0324265	0.448643	0.525416	0.239959
MGP_C57BL6NJ_G0001913	NA	0.145261	0.364078	0.473536	0.61224	0.972756	0.185917	0.043304	0.273265	0.824908	0.396049	0.472493	0.33208
MGP_C57BL6NJ_G0001914	NA	0.000272326	0.00149775	1.4463	0.171576	0.972756	-0.540261	0.0476439	0.290373	0.851963	0.00741009	0.0141223	1.20126
MGP_C57BL6NJ_G0001915	NA	0.787333	0.835386	0.145256	0.145045	0.972756	0.929484	0.974419	0.981898	0.021127	0.714962	0.767294	-0.24101
MGP_C57BL6NJ_G0001916	NA	0.167014	0.406525	-0.207528	0.669866	0.972756	0.0723568	0.337071	0.492824	-0.174402	0.162693	0.220849	-0.25691
MGP_C57BL6NJ_G0001917	NA	0.0384187	0.119306	-0.439937	0.263907	0.972756	0.263801	0.816848	0.8752	0.0571499	0.0686617	0.104341	-0.467993
MGP_C57BL6NJ_G0001918	NA	0.778246	0.827818	-0.0455327	0.0113297	0.972756	-0.512342	0.179319	0.468575	-0.271693	0.500732	0.576366	0.133959
MGP_C57BL6NJ_G0001919	NA	0.0883548	0.242835	0.778148	0.461837	0.972756	0.376656	0.905745	0.936371	0.0638689	0.706988	0.760864	-0.203081
MGP_C57BL6NJ_G0001920	NA	0.00259818	0.0112267	1.21948	0.413371	0.972756	0.343334	0.420098	0.579499	0.358856	0.761844	0.807217	0.133959
MGP_C57BL6NJ_G0001921	NA	0.121271	0.315076	-0.17341	0.198831	0.972756	-0.164489	0.505579	0.660174	0.089046	0.117825	0.167673	0.214494
MGP_C57BL6NJ_G0001922	NA	8.49454e-06	6.84644e-05	1.65998	0.657396	0.972756	0.146931	0.141229	0.468575	0.529818	0.000510552	0.00120035	1.42453
MGP_C57BL6NJ_G0001923	NA	0.276171	0.592773	-0.177613	0.576562	0.972756	0.104032	0.528933	0.677816	0.124547	0.00122142	0.00268806	0.72832
MGP_C57BL6NJ_G0001924	NA	0.248766	0.549623	0.4767	0.268056	0.972756	0.527904	0.0197196	0.16573	1.24346	0.000408196	0.000976748	2.06984
MGP_C57BL6NJ_G0001925	NA	0.00304449	0.0129122	0.988994	0.849973	0.972756	-0.0651797	0.641259	0.765499	0.170678	0.174121	0.234119	0.508059
MGP_C57BL6NJ_G0001926	NA	0.0673597	0.192884	-0.332344	0.273192	0.972756	0.22375	0.558482	0.702495	0.125379	0.599956	0.668158	-0.112292
MGP_C57BL6NJ_G0001927	NA	2.40966e-05	0.000172016	-0.714282	0.617201	0.972756	-0.0773216	0.0153945	0.141473	-0.426896	0.00203931	0.00434449	-0.570056
MGP_C57BL6NJ_G0001928	NA	0.0477946	0.144173	0.848815	0.359952	0.972756	0.436104	0.187431	0.468575	0.673587	0.0520512	0.0819409	1.01856
MGP_C57BL6NJ_G0001929	NA	0.0172205	0.0593768	0.815131	0.696032	0.972756	-0.143965	0.198785	0.468575	0.511706	0.59772	0.666211	0.206565
MGP_C57BL6NJ_G0001930	NA	0.067029	0.192142	-0.423045	0.265532	0.972756	0.289168	0.0775454	0.385859	0.497837	0.124175	0.17558	0.429538
MGP_C57BL6NJ_G0001931	NA	0.000728182	0.00360338	-0.427047	0.189609	0.972756	0.168752	0.855972	0.901928	0.0242517	0.0201581	0.0352197	-0.332205
MGP_C57BL6NJ_G0001932	NA	0.17431	0.420771	-0.167724	0.0813333	0.972756	0.252252	0.106644	0.460822	-0.246312	0.0140813	0.0254788	-0.391589
MGP_C57BL6NJ_G0001933	NA	0.168153	0.408837	-0.140622	0.534578	0.972756	0.0718022	0.413461	0.572424	0.100643	0.242867	0.312339	-0.144969
MGP_C57BL6NJ_G0001934	NA	0.315537	0.649159	0.218628	0.442687	0.972756	0.192086	0.0587469	0.327191	0.520788	0.0546903	0.0856021	0.5302
MGP_C57BL6NJ_G0001935	NA	0.649552	0.71866	-0.0455327	0.889912	0.972756	0.015979	0.315017	0.468575	0.124547	0.00026875	0.000656336	0.5302
MGP_C57BL6NJ_G0001936	NA	0.135959	0.345419	-0.441773	0.403946	0.972756	0.280139	0.834968	0.887712	-0.0735731	0.351964	0.42843	0.33208
MGP_C57BL6NJ_G0001937	NA	0.344749	0.692209	0.264688	0.916104	0.980865	0.0337062	0.431095	0.591109	-0.26922	0.817718	0.855587	0.0782604
MGP_C57BL6NJ_G0001938	NA	0.963769	0.969952	0.0158811	0.565364	0.972756	0.233028	0.771377	0.845593	0.124547	0.156339	0.213834	0.622321
MGP_C57BL6NJ_G0001939	NA	0.350664	0.698807	-0.215893	0.465579	0.972756	0.194088	0.367866	0.524901	-0.254924	0.261372	0.332495	-0.319754
MGP_C57BL6NJ_G0001940	NA	0.0488042	0.146702	0.608737	0.59357	0.972756	0.181974	0.498537	0.653766	0.245302	0.408659	0.485114	0.300311
MGP_C57BL6NJ_G0001941	NA	0.733591	0.790777	-0.130347	0.754137	0.972756	-0.138469	0.51989	0.671906	-0.302958	0.258975	0.329936	-0.537149
MGP_C57BL6NJ_G0001942	NA	0.649552	0.71866	-0.0455327	0.889912	0.972756	0.015979	0.315017	0.468575	0.124547	0.00026875	0.000656336	0.5302
MGP_C57BL6NJ_G0001943	NA	0.0101689	0.0373768	-0.516996	0.621109	0.972756	-0.105903	0.245249	0.468575	0.267719	0.013679	0.0247999	0.603318
MGP_C57BL6NJ_G0001944	NA	0.00264173	0.0113913	-0.749553	0.79157	0.972756	0.0678166	0.355355	0.511634	0.254025	0.0381276	0.0620418	0.595196
MGP_C57BL6NJ_G0001945	NA	0.579168	0.71866	0.0865475	0.563839	0.972756	0.104032	0.51523	0.667542	0.124547	0.000905265	0.00203822	0.72832
MGP_C57BL6NJ_G0001946	NA	2.91675e-07	3.65322e-06	-0.477182	0.346745	0.972756	0.0713719	0.598649	0.733358	-0.0420282	0.0392113	0.0636496	-0.173091
MGP_C57BL6NJ_G0001947	NA	0.133665	0.340539	-0.362547	0.39896	0.972756	-0.230951	0.231191	0.468575	0.350859	0.490196	0.566215	-0.199802
MGP_C57BL6NJ_G0001948	NA	0.649552	0.71866	-0.0455327	0.889912	0.972756	0.015979	0.315017	0.468575	0.124547	0.00026875	0.000656336	0.5302
MGP_C57BL6NJ_G0001949	NA	0.649552	0.71866	-0.0455327	0.889912	0.972756	0.015979	0.315017	0.468575	0.124547	0.00026875	0.000656336	0.5302
MGP_C57BL6NJ_G0001950	NA	0.649552	0.71866	-0.0455327	0.889912	0.972756	0.015979	0.315017	0.468575	0.124547	0.00026875	0.000656336	0.5302
MGP_C57BL6NJ_G0001951	NA	0.825819	0.862921	0.0865475	0.982754	0.994754	0.00981055	0.377801	0.535323	0.428667	0.277733	0.35037	0.5302
MGP_C57BL6NJ_G0001952	NA	0.649552	0.71866	-0.0455327	0.889912	0.972756	0.015979	0.315017	0.468575	0.124547	0.00026875	0.000656336	0.5302
MGP_C57BL6NJ_G0001953	NA	0.824978	0.862305	-0.0455327	0.422541	0.972756	0.192086	0.622207	0.750683	0.124547	0.00129326	0.0028369	0.926441
MGP_C57BL6NJ_G0001954	NA	0.521531	0.71866	-0.248795	0.236705	0.972756	-0.536897	0.0147244	0.13756	-1.24381	0.105389	0.152232	-0.791354
MGP_C57BL6NJ_G0001955	NA	0.866209	0.892777	-0.0455327	0.11156	0.972756	-0.512342	0.707103	0.808621	0.124547	0.120005	0.170433	0.5302
MGP_C57BL6NJ_G0001956	NA	0.928228	0.942376	0.0251337	0.257054	0.972756	-0.371009	0.430114	0.59	-0.271693	0.510486	0.585466	0.22608
MGP_C57BL6NJ_G0001957	NA	0.949255	0.959528	0.0158811	0.422353	0.972756	0.233028	0.589039	0.725931	-0.165694	0.161824	0.219836	0.438079
MGP_C57BL6NJ_G0001958	NA	0.307354	0.639108	-0.228827	0.570066	0.972756	0.145704	0.0223908	0.180007	-0.66102	0.0214618	0.0371328	-0.666309
MGP_C57BL6NJ_G0001959	NA	0.000859374	0.00417862	1.29722	0.596765	0.972756	0.206717	0.0178366	0.155369	-1.0503	0.993272	0.994651	-0.00348259
MGP_C57BL6NJ_G0001960	NA	0.974348	0.978613	0.0158811	0.524418	0.972756	-0.364841	0.703601	0.806985	0.230547	0.944859	0.955766	0.0418387
MGP_C57BL6NJ_G0001961	NA	0.462645	0.71866	-0.239027	0.376364	0.972756	0.333419	0.301197	0.468575	0.414788	0.405627	0.482212	0.33208
MGP_C57BL6NJ_G0001962	NA	0.365194	0.71866	0.426009	0.872674	0.972756	-0.0862085	0.492281	0.649625	0.393957	0.264166	0.33551	0.646811
MGP_C57BL6NJ_G0001963	NA	0.0396079	0.122527	0.728443	0.0398741	0.972756	-0.839882	0.318921	0.472655	0.414788	0.422882	0.499746	0.33208
MGP_C57BL6NJ_G0001964	NA	0.811994	0.853864	-0.106946	0.675837	0.972756	0.217416	0.932946	0.955276	0.0463055	0.484183	0.560536	-0.387322
MGP_C57BL6NJ_G0001965	NA	0.0304874	0.0979166	0.157359	0.137247	0.972756	0.120941	0.509321	0.663714	0.0557128	0.000458206	0.00108893	0.345038
MGP_C57BL6NJ_G0001966	NA	7.35703e-10	2.66624e-08	1.50278	0.770977	0.972756	0.0479373	0.0543295	0.314476	0.351703	0.0481088	0.076615	0.362183
MGP_C57BL6NJ_G0001967	NA	0.143924	0.361411	0.63583	0.731769	0.972756	-0.167934	0.704508	0.80762	-0.197136	0.507263	0.582611	0.345959
MGP_C57BL6NJ_G0001968	NA	0.761933	0.813793	0.0865475	0.454471	0.972756	-0.248181	0.0499791	0.299081	0.718908	0.0140527	0.025437	0.926441
MGP_C57BL6NJ_G0001969	NA	0.418577	0.71866	0.310256	0.475535	0.972756	-0.315435	0.874579	0.914546	-0.0735731	0.224083	0.291262	0.576999
MGP_C57BL6NJ_G0001970	NA	0.801747	0.846941	-0.0550505	0.400036	0.972756	-0.214765	0.141635	0.468575	0.405112	0.00749854	0.0142769	0.785705
MGP_C57BL6NJ_G0001971	NA	0.294013	0.618154	0.181726	0.104532	0.972756	0.33091	0.50335	0.65802	0.140794	0.387662	0.464319	0.182417
MGP_C57BL6NJ_G0001972	NA	0.000122096	0.00073127	1.31379	0.453968	0.972756	-0.245429	0.00192057	0.0360263	1.21183	1.64246e-05	0.000240299	1.90328
MGP_C57BL6NJ_G0001973	NA	0.00166953	0.00755978	1.62711	0.908089	0.978585	0.0607849	0.63982	0.764669	0.261989	0.290767	0.364341	0.598093
MGP_C57BL6NJ_G0001974	NA	0.727811	0.785941	0.0865475	0.80167	0.972756	-0.0720745	0.682753	0.791713	0.124547	0.0924051	0.13606	0.5302
MGP_C57BL6NJ_G0001975	NA	0.852378	0.882083	-0.0455327	0.201422	0.972756	0.368193	0.0932661	0.424563	0.520788	0.00512884	0.010139	0.926441
MGP_C57BL6NJ_G0001976	NA	0.713599	0.7741	-0.127908	0.34595	0.972756	0.382824	0.233575	0.468575	-0.516613	0.277539	0.350202	0.469522
MGP_C57BL6NJ_G0001977	NA	0.562284	0.71866	-0.177613	0.204524	0.972756	0.456246	0.739367	0.824857	0.124547	0.378975	0.455721	0.33208
MGP_C57BL6NJ_G0001978	NA	0.255529	0.560648	0.350708	0.766848	0.972756	0.104032	0.843189	0.893406	-0.0735731	0.163856	0.22217	0.5302
MGP_C57BL6NJ_G0001979	NA	0.696608	0.759961	0.0865475	0.778363	0.972756	-0.0720745	0.647092	0.769792	0.124547	0.0614628	0.0945265	0.5302
MGP_C57BL6NJ_G0001980	NA	0.0010199	0.0048552	1.81624	0.401796	0.972756	-0.469806	0.199164	0.468575	0.772149	0.0127143	0.023186	1.58817
MGP_C57BL6NJ_G0001981	NA	0.649552	0.71866	-0.0455327	0.889912	0.972756	0.015979	0.315017	0.468575	0.124547	0.00026875	0.000656336	0.5302
MGP_C57BL6NJ_G0001982	NA	0.9419	0.953547	0.0251337	0.937684	0.98576	-0.031132	0.448096	0.608231	0.322668	0.00835824	0.0157626	1.21668
MGP_C57BL6NJ_G0001983	NA	0.146796	0.366851	-0.309693	0.427272	0.972756	0.192086	0.292621	0.468575	-0.271693	0.600083	0.66821	0.133959
MGP_C57BL6NJ_G0001984	NA	0.992192	0.993256	-0.004095	0.591857	0.972756	0.259997	0.738487	0.824068	0.171347	0.0152655	0.0274054	1.33952
MGP_C57BL6NJ_G0001985	NA	0.693019	0.75695	0.0865475	0.274652	0.972756	0.280139	0.643005	0.766829	0.124547	0.0585439	0.0905968	0.5302
MGP_C57BL6NJ_G0001986	NA	0.649552	0.71866	-0.0455327	0.889912	0.972756	0.015979	0.315017	0.468575	0.124547	0.00026875	0.000656336	0.5302
MGP_C57BL6NJ_G0001987	NA	0.609639	0.71866	0.0865475	0.59516	0.972756	0.104032	0.129704	0.468575	0.322668	0.0171027	0.030353	0.5302
MGP_C57BL6NJ_G0001988	NA	0.6076	0.71866	0.0865475	0.0382389	0.972756	-0.424288	0.721076	0.814414	-0.0735731	0.517176	0.591896	0.133959
MGP_C57BL6NJ_G0001989	NA	0.649552	0.71866	-0.0455327	0.889912	0.972756	0.015979	0.315017	0.468575	0.124547	0.00026875	0.000656336	0.5302
MGP_C57BL6NJ_G0001990	NA	0.649552	0.71866	-0.0455327	0.889912	0.972756	0.015979	0.315017	0.468575	0.124547	0.00026875	0.000656336	0.5302
MGP_C57BL6NJ_G0001991	NA	0.649552	0.71866	-0.0455327	0.889912	0.972756	0.015979	0.315017	0.468575	0.124547	0.00026875	0.000656336	0.5302
MGP_C57BL6NJ_G0001992	NA	0.649552	0.71866	-0.0455327	0.889912	0.972756	0.015979	0.315017	0.468575	0.124547	0.00026875	0.000656336	0.5302
MGP_C57BL6NJ_G0001993	NA	0.649552	0.71866	-0.0455327	0.889912	0.972756	0.015979	0.315017	0.468575	0.124547	0.00026875	0.000656336	0.5302
MGP_C57BL6NJ_G0001994	NA	0.649552	0.71866	-0.0455327	0.889912	0.972756	0.015979	0.315017	0.468575	0.124547	0.00026875	0.000656336	0.5302
MGP_C57BL6NJ_G0001995	NA	0.649552	0.71866	-0.0455327	0.889912	0.972756	0.015979	0.315017	0.468575	0.124547	0.00026875	0.000656336	0.5302
MGP_C57BL6NJ_G0001996	NA	0.649552	0.71866	-0.0455327	0.889912	0.972756	0.015979	0.315017	0.468575	0.124547	0.00026875	0.000656336	0.5302
MGP_C57BL6NJ_G0001997	NA	0.649552	0.71866	-0.0455327	0.889912	0.972756	0.015979	0.315017	0.468575	0.124547	0.00026875	0.000656336	0.5302
MGP_C57BL6NJ_G0001998	NA	0.649552	0.71866	-0.0455327	0.889912	0.972756	0.015979	0.315017	0.468575	0.124547	0.00026875	0.000656336	0.5302
MGP_C57BL6NJ_G0001999	NA	0.649552	0.71866	-0.0455327	0.889912	0.972756	0.015979	0.315017	0.468575	0.124547	0.00026875	0.000656336	0.5302
MGP_C57BL6NJ_G0002000	NA	0.649552	0.71866	-0.0455327	0.889912	0.972756	0.015979	0.315017	0.468575	0.124547	0.00026875	0.000656336	0.5302
MGP_C57BL6NJ_G0002001	NA	0.649552	0.71866	-0.0455327	0.889912	0.972756	0.015979	0.315017	0.468575	0.124547	0.00026875	0.000656336	0.5302
MGP_C57BL6NJ_G0002002	NA	0.649552	0.71866	-0.0455327	0.889912	0.972756	0.015979	0.315017	0.468575	0.124547	0.00026875	0.000656336	0.5302
MGP_C57BL6NJ_G0002003	NA	0.649552	0.71866	-0.0455327	0.889912	0.972756	0.015979	0.315017	0.468575	0.124547	0.00026875	0.000656336	0.5302
MGP_C57BL6NJ_G0002004	NA	0.649552	0.71866	-0.0455327	0.889912	0.972756	0.015979	0.315017	0.468575	0.124547	0.00026875	0.000656336	0.5302
MGP_C57BL6NJ_G0002005	NA	0.649552	0.71866	-0.0455327	0.889912	0.972756	0.015979	0.315017	0.468575	0.124547	0.00026875	0.000656336	0.5302
MGP_C57BL6NJ_G0002006	NA	0.649552	0.71866	-0.0455327	0.889912	0.972756	0.015979	0.315017	0.468575	0.124547	0.00026875	0.000656336	0.5302
MGP_C57BL6NJ_G0002007	NA	0.649552	0.71866	-0.0455327	0.889912	0.972756	0.015979	0.315017	0.468575	0.124547	0.00026875	0.000656336	0.5302
MGP_C57BL6NJ_G0002008	NA	0.649552	0.71866	-0.0455327	0.889912	0.972756	0.015979	0.315017	0.468575	0.124547	0.00026875	0.000656336	0.5302
MGP_C57BL6NJ_G0002009	NA	0.649552	0.71866	-0.0455327	0.889912	0.972756	0.015979	0.315017	0.468575	0.124547	0.00026875	0.000656336	0.5302
MGP_C57BL6NJ_G0002010	NA	0.649552	0.71866	-0.0455327	0.889912	0.972756	0.015979	0.315017	0.468575	0.124547	0.00026875	0.000656336	0.5302
MGP_C57BL6NJ_G0002011	NA	0.551683	0.71866	0.218628	0.387625	0.972756	0.368193	0.252602	0.468575	0.520788	0.0191437	0.0336203	1.12456
MGP_C57BL6NJ_G0002012	NA	0.000246773	0.00137346	0.458696	0.449837	0.972756	0.0923108	0.837106	0.889161	0.0264642	0.773401	0.817286	0.0370805
MGP_C57BL6NJ_G0002013	NA	1.25278e-06	1.28682e-05	1.22567	0.313399	0.972756	0.21699	0.45395	0.613887	-0.169995	0.646136	0.708643	0.103777
MGP_C57BL6NJ_G0002014	NA	0.392087	0.71866	0.218628	0.216492	0.972756	0.368193	0.140266	0.468575	-0.469814	0.66641	0.726573	0.133959
MGP_C57BL6NJ_G0002015	NA	0.649552	0.71866	-0.0455327	0.889912	0.972756	0.015979	0.315017	0.468575	0.124547	0.00026875	0.000656336	0.5302
MGP_C57BL6NJ_G0002016	NA	0.472607	0.71866	-0.225031	0.696066	0.972756	-0.140689	0.0132584	0.128672	1.02062	0.0213694	0.0369963	0.938139
MGP_C57BL6NJ_G0002017	NA	0.547519	0.71866	0.270043	0.400436	0.972756	-0.43778	0.310045	0.468575	0.562841	0.00908558	0.0170001	1.55699
MGP_C57BL6NJ_G0002018	NA	0.197325	0.462717	0.500907	0.632962	0.972756	-0.210464	0.208819	0.468575	0.597454	0.199252	0.262878	0.610746
MGP_C57BL6NJ_G0002019	NA	0.850367	0.880623	-0.0455327	0.235599	0.972756	-0.336235	0.122717	0.468575	-0.469814	0.651107	0.713276	0.133959
MGP_C57BL6NJ_G0002020	NA	0.8121	0.853872	0.0772949	0.521033	0.972756	-0.242013	0.111309	0.468575	-0.654055	0.116235	0.16567	-0.644643
MGP_C57BL6NJ_G0002021	NA	0.372438	0.71866	0.341455	0.46232	0.972756	-0.323898	0.489628	0.647184	0.322668	0.0883546	0.130653	0.820441
MGP_C57BL6NJ_G0002022	NA	0.524322	0.71866	0.140191	0.651341	0.972756	0.114608	0.517989	0.670144	0.174355	0.163714	0.221992	0.382824
MGP_C57BL6NJ_G0002023	NA	0.735143	0.792035	0.0865475	0.404236	0.972756	-0.248181	0.691164	0.797774	0.124547	0.00695753	0.0133544	0.926441
MGP_C57BL6NJ_G0002024	NA	0.0146958	0.0516817	0.950681	0.646147	0.972756	0.192086	0.0595895	0.330181	0.871707	0.00471564	0.00938408	1.38484
MGP_C57BL6NJ_G0002025	NA	0.000155914	0.000911592	-0.481307	0.618554	0.972756	0.0608905	0.0068143	0.0835712	0.38406	0.0333491	0.0551943	0.291298
MGP_C57BL6NJ_G0002026	NA	0.91907	0.934694	-0.0455327	0.994383	0.998197	0.00364215	0.801005	0.864762	0.138426	0.536845	0.610665	-0.340523
[truncated: 39,098 more rows]
