# Supplementary material for: Loss of Cx43 in Murine Sertoli Cells Leads to Altered Prepubertal Sertoli Cell Maturation and Impairment of the Mitosis-Meiosis Switch
Source: Cells. 2020 Mar 10;9(3):676. doi: 10.3390/cells9030676 (PMC7140672; doi:10.3390/cells9030676)
Supplement: Supplementary file 1 [file cells-09-00676-s001.zip › Table S4_NGS_DiffAnalysis_WholeData_normalized.xlsx]

## Sheet: DiffAnalysis_WholeData_Normaliz
gene_id	gene_name	p.group	q.group	logfc.group	p.casette	q.casette	logfc.casette	p.time10	q.time10	logfc.time10	p.time12	q.time12	logfc.time12
MGP_C57BL6NJ_G0000001_Gm17114	Gm17114	0.070155	0.0825316	0.18877	0.661663	0.988064	-0.0508846	0.00140549	0.00240592	0.441772	2.26966e-07	4.04844e-07	0.881219
MGP_C57BL6NJ_G0000002_Gm29254	Gm29254	0.0805694	0.0940511	0.208245	0.824515	0.988064	0.0295063	0.00315925	0.00506083	0.45989	5.43577e-07	9.23115e-07	0.956414
MGP_C57BL6NJ_G0000003_Igha	Igha	0.0143931	0.024662	0.255857	0.811857	0.988064	-0.0268719	0.00013256	0.000834435	0.542067	2.38807e-08	9.34565e-08	0.979197
MGP_C57BL6NJ_G0000004_Ighe	Ighe	0.0173379	0.024662	0.267759	0.742181	0.988064	-0.0401476	0.000361226	0.000834435	0.534269	3.97731e-08	9.34565e-08	1.02726
MGP_C57BL6NJ_G0000005_Ighg2c	Ighg2c	0.015906	0.024662	0.266628	0.792312	0.988064	-0.031511	0.000285495	0.000834435	0.535966	3.31847e-08	9.34565e-08	1.01839
MGP_C57BL6NJ_G0000006_Ighg2b	Ighg2b	0.0154461	0.024662	0.27328	0.765143	0.988064	-0.036467	0.000362946	0.000834435	0.534269	3.49064e-08	9.34565e-08	1.03554
MGP_C57BL6NJ_G0000007_Ighg1	Ighg1	0.00721135	0.024662	0.303094	0.761852	0.988064	-0.0364059	0.000362511	0.000834435	0.525823	2.83749e-08	9.34565e-08	1.03131
MGP_C57BL6NJ_G0000008_Ighg3	Ighg3	0.0152014	0.024662	0.269656	0.785724	0.988064	-0.0326529	0.000336885	0.000834435	0.52952	3.35426e-08	9.34565e-08	1.02139
MGP_C57BL6NJ_G0000009_Ighd	Ighd	0.00632948	0.0230156	0.348279	0.771638	0.988064	-0.039318	0.00124968	0.00216464	0.522101	1.13433e-06	1.86493e-06	0.928232
MGP_C57BL6NJ_G0000010_Ighm	Ighm	0.0355009	0.0439757	0.621036	0.404803	0.988064	-0.272449	0.781139	0.810279	0.0957183	0.0295394	0.0350963	0.790078
MGP_C57BL6NJ_G0000011_Iglc1	Iglc1	0.0381868	0.0469434	0.220543	0.890862	0.989375	-0.0160669	0.00038033	0.000849386	0.510573	5.8164e-08	1.22482e-07	0.964904
MGP_C57BL6NJ_G0000012_Iglc3	Iglc3	0.0141128	0.024662	0.299325	0.847577	0.988064	-0.025297	0.00453409	0.0070719	0.434088	1.16878e-06	1.91957e-06	0.900486
MGP_C57BL6NJ_G0000013_Iglc4	Iglc4	0.0173379	0.024662	0.267759	0.742181	0.988064	-0.0401476	0.000361226	0.000834435	0.534269	3.97731e-08	9.34565e-08	1.02726
MGP_C57BL6NJ_G0000014_Iglc2	Iglc2	0.0245721	0.0318089	0.257402	0.734087	0.988064	-0.0424816	0.0013265	0.00228364	0.478626	2.46715e-07	4.37621e-07	0.943714
MGP_C57BL6NJ_G0000015_Igkc	Igkc	0.146951	0.165513	0.206551	0.784907	0.988064	0.0438777	0.263184	0.30844	0.193304	0.000466334	0.000631838	0.686766
MGP_C57BL6NJ_G0000016	NA	0.0173379	0.024662	0.267759	0.742181	0.988064	-0.0401476	0.000361226	0.000834435	0.534269	3.97731e-08	9.34565e-08	1.02726
MGP_C57BL6NJ_G0000017_Ighd4-1	Ighd4-1	0.0173379	0.024662	0.267759	0.742181	0.988064	-0.0401476	0.000361226	0.000834435	0.534269	3.97731e-08	9.34565e-08	1.02726
MGP_C57BL6NJ_G0000018_Ighd3-2	Ighd3-2	0.0173379	0.024662	0.267759	0.742181	0.988064	-0.0401476	0.000361226	0.000834435	0.534269	3.97731e-08	9.34565e-08	1.02726
MGP_C57BL6NJ_G0000019	NA	0.0173379	0.024662	0.267759	0.742181	0.988064	-0.0401476	0.000361226	0.000834435	0.534269	3.97731e-08	9.34565e-08	1.02726
MGP_C57BL6NJ_G0000020_Ighd5-3	Ighd5-3	0.0173379	0.024662	0.267759	0.742181	0.988064	-0.0401476	0.000361226	0.000834435	0.534269	3.97731e-08	9.34565e-08	1.02726
MGP_C57BL6NJ_G0000021_Ighd2-4	Ighd2-4	0.0173379	0.024662	0.267759	0.742181	0.988064	-0.0401476	0.000361226	0.000834435	0.534269	3.97731e-08	9.34565e-08	1.02726
MGP_C57BL6NJ_G0000022_Ighd2-6	Ighd2-6	0.0173379	0.024662	0.267759	0.742181	0.988064	-0.0401476	0.000361226	0.000834435	0.534269	3.97731e-08	9.34565e-08	1.02726
MGP_C57BL6NJ_G0000023_Ighd5-8	Ighd5-8	0.0173379	0.024662	0.267759	0.742181	0.988064	-0.0401476	0.000361226	0.000834435	0.534269	3.97731e-08	9.34565e-08	1.02726
MGP_C57BL6NJ_G0000024_Ighd2-5	Ighd2-5	0.0173379	0.024662	0.267759	0.742181	0.988064	-0.0401476	0.000361226	0.000834435	0.534269	3.97731e-08	9.34565e-08	1.02726
MGP_C57BL6NJ_G0000025_Gm37327	Gm37327	0.0173379	0.024662	0.267759	0.742181	0.988064	-0.0401476	0.000361226	0.000834435	0.534269	3.97731e-08	9.34565e-08	1.02726
MGP_C57BL6NJ_G0000026_Ighd5-7	Ighd5-7	0.0173379	0.024662	0.267759	0.742181	0.988064	-0.0401476	0.000361226	0.000834435	0.534269	3.97731e-08	9.34565e-08	1.02726
MGP_C57BL6NJ_G0000027_Ighd5-5	Ighd5-5	0.0173379	0.024662	0.267759	0.742181	0.988064	-0.0401476	0.000361226	0.000834435	0.534269	3.97731e-08	9.34565e-08	1.02726
MGP_C57BL6NJ_G0000028_Ighd2-3	Ighd2-3	0.0173379	0.024662	0.267759	0.742181	0.988064	-0.0401476	0.000361226	0.000834435	0.534269	3.97731e-08	9.34565e-08	1.02726
MGP_C57BL6NJ_G0000029_Ighd1-1	Ighd1-1	0.0173379	0.024662	0.267759	0.742181	0.988064	-0.0401476	0.000361226	0.000834435	0.534269	3.97731e-08	9.34565e-08	1.02726
MGP_C57BL6NJ_G0000030_Ighd3-1	Ighd3-1	0.0173379	0.024662	0.267759	0.742181	0.988064	-0.0401476	0.000361226	0.000834435	0.534269	3.97731e-08	9.34565e-08	1.02726
MGP_C57BL6NJ_G0000031_Gm16968	Gm16968	0.0173379	0.024662	0.267759	0.742181	0.988064	-0.0401476	0.000361226	0.000834435	0.534269	3.97731e-08	9.34565e-08	1.02726
MGP_C57BL6NJ_G0000032	NA	0.0173379	0.024662	0.267759	0.742181	0.988064	-0.0401476	0.000361226	0.000834435	0.534269	3.97731e-08	9.34565e-08	1.02726
MGP_C57BL6NJ_G0000033	NA	0.0173379	0.024662	0.267759	0.742181	0.988064	-0.0401476	0.000361226	0.000834435	0.534269	3.97731e-08	9.34565e-08	1.02726
MGP_C57BL6NJ_G0000034_Ighj4	Ighj4	0.0173379	0.024662	0.267759	0.742181	0.988064	-0.0401476	0.000361226	0.000834435	0.534269	3.97731e-08	9.34565e-08	1.02726
MGP_C57BL6NJ_G0000035_Ighj3	Ighj3	0.0173379	0.024662	0.267759	0.742181	0.988064	-0.0401476	0.000361226	0.000834435	0.534269	3.97731e-08	9.34565e-08	1.02726
MGP_C57BL6NJ_G0000036_Ighj2	Ighj2	0.0173379	0.024662	0.267759	0.742181	0.988064	-0.0401476	0.000361226	0.000834435	0.534269	3.97731e-08	9.34565e-08	1.02726
MGP_C57BL6NJ_G0000037_Ighj1	Ighj1	0.0173379	0.024662	0.267759	0.742181	0.988064	-0.0401476	0.000361226	0.000834435	0.534269	3.97731e-08	9.34565e-08	1.02726
MGP_C57BL6NJ_G0000038_Iglj1	Iglj1	0.0173379	0.024662	0.267759	0.742181	0.988064	-0.0401476	0.000361226	0.000834435	0.534269	3.97731e-08	9.34565e-08	1.02726
MGP_C57BL6NJ_G0000039_Iglj3p	Iglj3p	0.0173379	0.024662	0.267759	0.742181	0.988064	-0.0401476	0.000361226	0.000834435	0.534269	3.97731e-08	9.34565e-08	1.02726
MGP_C57BL6NJ_G0000040_Iglj3	Iglj3	0.0173379	0.024662	0.267759	0.742181	0.988064	-0.0401476	0.000361226	0.000834435	0.534269	3.97731e-08	9.34565e-08	1.02726
MGP_C57BL6NJ_G0000041_Iglj4	Iglj4	0.0173379	0.024662	0.267759	0.742181	0.988064	-0.0401476	0.000361226	0.000834435	0.534269	3.97731e-08	9.34565e-08	1.02726
MGP_C57BL6NJ_G0000042_Iglj2	Iglj2	0.0173379	0.024662	0.267759	0.742181	0.988064	-0.0401476	0.000361226	0.000834435	0.534269	3.97731e-08	9.34565e-08	1.02726
MGP_C57BL6NJ_G0000043_Igkj1	Igkj1	0.0173379	0.024662	0.267759	0.742181	0.988064	-0.0401476	0.000361226	0.000834435	0.534269	3.97731e-08	9.34565e-08	1.02726
MGP_C57BL6NJ_G0000044_Igkj2	Igkj2	0.0173379	0.024662	0.267759	0.742181	0.988064	-0.0401476	0.000361226	0.000834435	0.534269	3.97731e-08	9.34565e-08	1.02726
MGP_C57BL6NJ_G0000045_Igkj3	Igkj3	0.0173379	0.024662	0.267759	0.742181	0.988064	-0.0401476	0.000361226	0.000834435	0.534269	3.97731e-08	9.34565e-08	1.02726
MGP_C57BL6NJ_G0000046_Igkj4	Igkj4	0.0173379	0.024662	0.267759	0.742181	0.988064	-0.0401476	0.000361226	0.000834435	0.534269	3.97731e-08	9.34565e-08	1.02726
MGP_C57BL6NJ_G0000047_Igkj5	Igkj5	0.0173379	0.024662	0.267759	0.742181	0.988064	-0.0401476	0.000361226	0.000834435	0.534269	3.97731e-08	9.34565e-08	1.02726
MGP_C57BL6NJ_G0000048_Ighv5-8	Ighv5-8	0.0173379	0.024662	0.267759	0.742181	0.988064	-0.0401476	0.000361226	0.000834435	0.534269	3.97731e-08	9.34565e-08	1.02726
MGP_C57BL6NJ_G0000049_Ighv1-13	Ighv1-13	0.0173379	0.024662	0.267759	0.742181	0.988064	-0.0401476	0.000361226	0.000834435	0.534269	3.97731e-08	9.34565e-08	1.02726
MGP_C57BL6NJ_G0000050_Gm17472	Gm17472	0.0173379	0.024662	0.267759	0.742181	0.988064	-0.0401476	0.000361226	0.000834435	0.534269	3.97731e-08	9.34565e-08	1.02726
MGP_C57BL6NJ_G0000051_Gm20730	Gm20730	0.0173379	0.024662	0.267759	0.742181	0.988064	-0.0401476	0.000361226	0.000834435	0.534269	3.97731e-08	9.34565e-08	1.02726
MGP_C57BL6NJ_G0000052_Ighv5-2	Ighv5-2	0.0173379	0.024662	0.267759	0.742181	0.988064	-0.0401476	0.000361226	0.000834435	0.534269	3.97731e-08	9.34565e-08	1.02726
MGP_C57BL6NJ_G0000053	NA	0.0173379	0.024662	0.267759	0.742181	0.988064	-0.0401476	0.000361226	0.000834435	0.534269	3.97731e-08	9.34565e-08	1.02726
MGP_C57BL6NJ_G0000054	NA	0.0173379	0.024662	0.267759	0.742181	0.988064	-0.0401476	0.000361226	0.000834435	0.534269	3.97731e-08	9.34565e-08	1.02726
MGP_C57BL6NJ_G0000055	NA	0.0173379	0.024662	0.267759	0.742181	0.988064	-0.0401476	0.000361226	0.000834435	0.534269	3.97731e-08	9.34565e-08	1.02726
MGP_C57BL6NJ_G0000056	NA	0.0129813	0.024662	0.276123	0.772912	0.988064	-0.0345717	0.000382583	0.000849386	0.521724	3.59043e-08	9.34565e-08	1.01471
MGP_C57BL6NJ_G0000057	NA	0.0173379	0.024662	0.267759	0.742181	0.988064	-0.0401476	0.000361226	0.000834435	0.534269	3.97731e-08	9.34565e-08	1.02726
MGP_C57BL6NJ_G0000058_Ighv2-3	Ighv2-3	0.0173379	0.024662	0.267759	0.742181	0.988064	-0.0401476	0.000361226	0.000834435	0.534269	3.97731e-08	9.34565e-08	1.02726
MGP_C57BL6NJ_G0000059_Ighv5-9	Ighv5-9	0.0174527	0.0247778	0.265803	0.791002	0.988064	-0.0321296	0.0002377	0.000834435	0.55231	3.57573e-08	9.34565e-08	1.02726
MGP_C57BL6NJ_G0000060_Ighv5-9-1	Ighv5-9-1	0.0173379	0.024662	0.267759	0.742181	0.988064	-0.0401476	0.000361226	0.000834435	0.534269	3.97731e-08	9.34565e-08	1.02726
MGP_C57BL6NJ_G0000061_Ighv5-12-4	Ighv5-12-4	0.0173379	0.024662	0.267759	0.742181	0.988064	-0.0401476	0.000361226	0.000834435	0.534269	3.97731e-08	9.34565e-08	1.02726
MGP_C57BL6NJ_G0000062_Ighv2-9-1	Ighv2-9-1	0.0148819	0.024662	0.278446	0.789286	0.988064	-0.0330232	0.000303151	0.000834435	0.550299	4.9595e-08	1.08444e-07	1.02726
MGP_C57BL6NJ_G0000063_Ighv2-6-8	Ighv2-6-8	0.0173379	0.024662	0.267759	0.742181	0.988064	-0.0401476	0.000361226	0.000834435	0.534269	3.97731e-08	9.34565e-08	1.02726
MGP_C57BL6NJ_G0000064_Ighv2-7	Ighv2-7	0.0173379	0.024662	0.267759	0.742181	0.988064	-0.0401476	0.000361226	0.000834435	0.534269	3.97731e-08	9.34565e-08	1.02726
MGP_C57BL6NJ_G0000065_Ighv5-15	Ighv5-15	0.0173379	0.024662	0.267759	0.742181	0.988064	-0.0401476	0.000361226	0.000834435	0.534269	3.97731e-08	9.34565e-08	1.02726
MGP_C57BL6NJ_G0000066_Ighv5-16	Ighv5-16	0.0173379	0.024662	0.267759	0.742181	0.988064	-0.0401476	0.000361226	0.000834435	0.534269	3.97731e-08	9.34565e-08	1.02726
MGP_C57BL6NJ_G0000067_Ighv5-17	Ighv5-17	0.0173379	0.024662	0.267759	0.742181	0.988064	-0.0401476	0.000361226	0.000834435	0.534269	3.97731e-08	9.34565e-08	1.02726
MGP_C57BL6NJ_G0000068_Ighv2-9	Ighv2-9	0.0206486	0.0278045	0.247071	0.820441	0.988064	-0.0263557	0.000113153	0.000834435	0.565301	1.69023e-08	9.34565e-08	1.02726
MGP_C57BL6NJ_G0000069_Ighv7-1	Ighv7-1	0.0173379	0.024662	0.267759	0.742181	0.988064	-0.0401476	0.000361226	0.000834435	0.534269	3.97731e-08	9.34565e-08	1.02726
MGP_C57BL6NJ_G0000070_Ighv7-2	Ighv7-2	0.0173379	0.024662	0.267759	0.742181	0.988064	-0.0401476	0.000361226	0.000834435	0.534269	3.97731e-08	9.34565e-08	1.02726
MGP_C57BL6NJ_G0000071_Ighv14-1	Ighv14-1	0.0228014	0.0298982	0.256078	0.605236	0.988064	-0.0635106	0.000380539	0.000849386	0.534269	3.23926e-08	9.34565e-08	1.04478
MGP_C57BL6NJ_G0000072_Ighv4-1	Ighv4-1	0.0142934	0.024662	0.275229	0.77194	0.988064	-0.0351678	0.000424622	0.00089555	0.523065	4.36659e-08	9.95141e-08	1.01605
MGP_C57BL6NJ_G0000073_Ighv11-1	Ighv11-1	0.0173379	0.024662	0.267759	0.742181	0.988064	-0.0401476	0.000361226	0.000834435	0.534269	3.97731e-08	9.34565e-08	1.02726
MGP_C57BL6NJ_G0000074_Ighv14-2	Ighv14-2	0.0173379	0.024662	0.267759	0.742181	0.988064	-0.0401476	0.000361226	0.000834435	0.534269	3.97731e-08	9.34565e-08	1.02726
MGP_C57BL6NJ_G0000075_Ighv11-2	Ighv11-2	0.0173379	0.024662	0.267759	0.742181	0.988064	-0.0401476	0.000361226	0.000834435	0.534269	3.97731e-08	9.34565e-08	1.02726
MGP_C57BL6NJ_G0000076_Ighv3-1	Ighv3-1	0.0173379	0.024662	0.267759	0.742181	0.988064	-0.0401476	0.000361226	0.000834435	0.534269	3.97731e-08	9.34565e-08	1.02726
MGP_C57BL6NJ_G0000077_Ighv14-3	Ighv14-3	0.0173379	0.024662	0.267759	0.742181	0.988064	-0.0401476	0.000361226	0.000834435	0.534269	3.97731e-08	9.34565e-08	1.02726
MGP_C57BL6NJ_G0000078_Ighv16-1	Ighv16-1	0.0173379	0.024662	0.267759	0.742181	0.988064	-0.0401476	0.000361226	0.000834435	0.534269	3.97731e-08	9.34565e-08	1.02726
MGP_C57BL6NJ_G0000079_Ighv9-1	Ighv9-1	0.0173379	0.024662	0.267759	0.742181	0.988064	-0.0401476	0.000361226	0.000834435	0.534269	3.97731e-08	9.34565e-08	1.02726
MGP_C57BL6NJ_G0000080_Ighv9-2	Ighv9-2	0.0173379	0.024662	0.267759	0.742181	0.988064	-0.0401476	0.000361226	0.000834435	0.534269	3.97731e-08	9.34565e-08	1.02726
MGP_C57BL6NJ_G0000081_Ighv9-3	Ighv9-3	0.0129813	0.024662	0.276123	0.772912	0.988064	-0.0345717	0.000382583	0.000849386	0.521724	3.59043e-08	9.34565e-08	1.01471
MGP_C57BL6NJ_G0000082_Ighv7-3	Ighv7-3	0.0227541	0.0298542	0.257599	0.786622	0.988064	-0.0333742	0.000540264	0.00106205	0.519029	6.14983e-08	1.27318e-07	1.01202
MGP_C57BL6NJ_G0000083_Ighv14-4	Ighv14-4	0.0173379	0.024662	0.267759	0.742181	0.988064	-0.0401476	0.000361226	0.000834435	0.534269	3.97731e-08	9.34565e-08	1.02726
MGP_C57BL6NJ_G0000084_Ighv3-3	Ighv3-3	0.0173379	0.024662	0.267759	0.742181	0.988064	-0.0401476	0.000361226	0.000834435	0.534269	3.97731e-08	9.34565e-08	1.02726
MGP_C57BL6NJ_G0000085_Ighv7-4	Ighv7-4	0.0173379	0.024662	0.267759	0.742181	0.988064	-0.0401476	0.000361226	0.000834435	0.534269	3.97731e-08	9.34565e-08	1.02726
MGP_C57BL6NJ_G0000086_Ighv3-4	Ighv3-4	0.0173379	0.024662	0.267759	0.742181	0.988064	-0.0401476	0.000361226	0.000834435	0.534269	3.97731e-08	9.34565e-08	1.02726
MGP_C57BL6NJ_G0000087_Ighv3-5	Ighv3-5	0.0173379	0.024662	0.267759	0.742181	0.988064	-0.0401476	0.000361226	0.000834435	0.534269	3.97731e-08	9.34565e-08	1.02726
MGP_C57BL6NJ_G0000088_Ighv3-6	Ighv3-6	0.0173379	0.024662	0.267759	0.742181	0.988064	-0.0401476	0.000361226	0.000834435	0.534269	3.97731e-08	9.34565e-08	1.02726
MGP_C57BL6NJ_G0000089_Ighv9-4	Ighv9-4	0.0173379	0.024662	0.267759	0.742181	0.988064	-0.0401476	0.000361226	0.000834435	0.534269	3.97731e-08	9.34565e-08	1.02726
MGP_C57BL6NJ_G0000090_Ighv3-8	Ighv3-8	0.0151917	0.024662	0.268237	0.79842	0.988064	-0.0305066	0.000293787	0.000834435	0.533552	3.34583e-08	9.34565e-08	1.01605
MGP_C57BL6NJ_G0000091_Ighv13-2	Ighv13-2	0.0173379	0.024662	0.267759	0.742181	0.988064	-0.0401476	0.000361226	0.000834435	0.534269	3.97731e-08	9.34565e-08	1.02726
MGP_C57BL6NJ_G0000092_Ighv12-3	Ighv12-3	0.0173379	0.024662	0.267759	0.742181	0.988064	-0.0401476	0.000361226	0.000834435	0.534269	3.97731e-08	9.34565e-08	1.02726
MGP_C57BL6NJ_G0000093_Ighv6-3	Ighv6-3	0.0173379	0.024662	0.267759	0.742181	0.988064	-0.0401476	0.000361226	0.000834435	0.534269	3.97731e-08	9.34565e-08	1.02726
MGP_C57BL6NJ_G0000094_Ighv6-4	Ighv6-4	0.0173379	0.024662	0.267759	0.742181	0.988064	-0.0401476	0.000361226	0.000834435	0.534269	3.97731e-08	9.34565e-08	1.02726
MGP_C57BL6NJ_G0000095_Ighv6-5	Ighv6-5	0.0173379	0.024662	0.267759	0.742181	0.988064	-0.0401476	0.000361226	0.000834435	0.534269	3.97731e-08	9.34565e-08	1.02726
MGP_C57BL6NJ_G0000096_Ighv6-6	Ighv6-6	0.0129813	0.024662	0.276123	0.772912	0.988064	-0.0345717	0.000382583	0.000849386	0.521724	3.59043e-08	9.34565e-08	1.01471
MGP_C57BL6NJ_G0000097_Ighv6-7	Ighv6-7	0.0173379	0.024662	0.267759	0.742181	0.988064	-0.0401476	0.000361226	0.000834435	0.534269	3.97731e-08	9.34565e-08	1.02726
MGP_C57BL6NJ_G0000098_Ighv8-2	Ighv8-2	0.0173379	0.024662	0.267759	0.742181	0.988064	-0.0401476	0.000361226	0.000834435	0.534269	3.97731e-08	9.34565e-08	1.02726
MGP_C57BL6NJ_G0000099_Ighv1-5	Ighv1-5	0.0182577	0.0255616	0.260716	0.767456	0.988064	-0.0354523	0.000243583	0.000834435	0.544834	2.93706e-08	9.34565e-08	1.02726
MGP_C57BL6NJ_G0000100_Ighv10-1	Ighv10-1	0.0173379	0.024662	0.267759	0.742181	0.988064	-0.0401476	0.000361226	0.000834435	0.534269	3.97731e-08	9.34565e-08	1.02726
MGP_C57BL6NJ_G0000101_Ighv10-3	Ighv10-3	0.0173379	0.024662	0.267759	0.742181	0.988064	-0.0401476	0.000361226	0.000834435	0.534269	3.97731e-08	9.34565e-08	1.02726
MGP_C57BL6NJ_G0000102_Ighv1-4	Ighv1-4	0.0173379	0.024662	0.267759	0.742181	0.988064	-0.0401476	0.000361226	0.000834435	0.534269	3.97731e-08	9.34565e-08	1.02726
MGP_C57BL6NJ_G0000103_Ighv1-7	Ighv1-7	0.0173379	0.024662	0.267759	0.742181	0.988064	-0.0401476	0.000361226	0.000834435	0.534269	3.97731e-08	9.34565e-08	1.02726
MGP_C57BL6NJ_G0000104_Ighv15-2	Ighv15-2	0.0173379	0.024662	0.267759	0.742181	0.988064	-0.0401476	0.000361226	0.000834435	0.534269	3.97731e-08	9.34565e-08	1.02726
MGP_C57BL6NJ_G0000105_Ighv1-9	Ighv1-9	0.0173379	0.024662	0.267759	0.742181	0.988064	-0.0401476	0.000361226	0.000834435	0.534269	3.97731e-08	9.34565e-08	1.02726
MGP_C57BL6NJ_G0000106_Ighv1-11	Ighv1-11	0.0173379	0.024662	0.267759	0.742181	0.988064	-0.0401476	0.000361226	0.000834435	0.534269	3.97731e-08	9.34565e-08	1.02726
MGP_C57BL6NJ_G0000107_Ighv1-12	Ighv1-12	0.0173379	0.024662	0.267759	0.742181	0.988064	-0.0401476	0.000361226	0.000834435	0.534269	3.97731e-08	9.34565e-08	1.02726
MGP_C57BL6NJ_G0000108_Ighv1-24	Ighv1-24	0.0173379	0.024662	0.267759	0.742181	0.988064	-0.0401476	0.000361226	0.000834435	0.534269	3.97731e-08	9.34565e-08	1.02726
MGP_C57BL6NJ_G0000109_Ighv1-39	Ighv1-39	0.0173379	0.024662	0.267759	0.742181	0.988064	-0.0401476	0.000361226	0.000834435	0.534269	3.97731e-08	9.34565e-08	1.02726
MGP_C57BL6NJ_G0000110_Ighv1-42	Ighv1-42	0.0173379	0.024662	0.267759	0.742181	0.988064	-0.0401476	0.000361226	0.000834435	0.534269	3.97731e-08	9.34565e-08	1.02726
MGP_C57BL6NJ_G0000111_Ighv1-43	Ighv1-43	0.0173379	0.024662	0.267759	0.742181	0.988064	-0.0401476	0.000361226	0.000834435	0.534269	3.97731e-08	9.34565e-08	1.02726
MGP_C57BL6NJ_G0000112_Ighv1-47	Ighv1-47	0.0173379	0.024662	0.267759	0.742181	0.988064	-0.0401476	0.000361226	0.000834435	0.534269	3.97731e-08	9.34565e-08	1.02726
MGP_C57BL6NJ_G0000113_Ighv8-4	Ighv8-4	0.0173379	0.024662	0.267759	0.742181	0.988064	-0.0401476	0.000361226	0.000834435	0.534269	3.97731e-08	9.34565e-08	1.02726
MGP_C57BL6NJ_G0000114_Ighv1-49	Ighv1-49	0.0173379	0.024662	0.267759	0.742181	0.988064	-0.0401476	0.000361226	0.000834435	0.534269	3.97731e-08	9.34565e-08	1.02726
MGP_C57BL6NJ_G0000115_Ighv8-5	Ighv8-5	0.0173379	0.024662	0.267759	0.742181	0.988064	-0.0401476	0.000361226	0.000834435	0.534269	3.97731e-08	9.34565e-08	1.02726
MGP_C57BL6NJ_G0000116	NA	0.0173379	0.024662	0.267759	0.742181	0.988064	-0.0401476	0.000361226	0.000834435	0.534269	3.97731e-08	9.34565e-08	1.02726
MGP_C57BL6NJ_G0000117_Ighv1-54	Ighv1-54	0.0173379	0.024662	0.267759	0.742181	0.988064	-0.0401476	0.000361226	0.000834435	0.534269	3.97731e-08	9.34565e-08	1.02726
MGP_C57BL6NJ_G0000118	NA	0.0173379	0.024662	0.267759	0.742181	0.988064	-0.0401476	0.000361226	0.000834435	0.534269	3.97731e-08	9.34565e-08	1.02726
MGP_C57BL6NJ_G0000119_Ighv1-56	Ighv1-56	0.0173379	0.024662	0.267759	0.742181	0.988064	-0.0401476	0.000361226	0.000834435	0.534269	3.97731e-08	9.34565e-08	1.02726
MGP_C57BL6NJ_G0000120_Ighv8-8	Ighv8-8	0.0173379	0.024662	0.267759	0.742181	0.988064	-0.0401476	0.000361226	0.000834435	0.534269	3.97731e-08	9.34565e-08	1.02726
MGP_C57BL6NJ_G0000121	NA	0.016431	0.024662	0.266288	0.791297	0.988064	-0.0318058	0.000251158	0.000834435	0.544757	2.67704e-08	9.34565e-08	1.03554
MGP_C57BL6NJ_G0000122_Ighv1-59	Ighv1-59	0.0173379	0.024662	0.267759	0.742181	0.988064	-0.0401476	0.000361226	0.000834435	0.534269	3.97731e-08	9.34565e-08	1.02726
MGP_C57BL6NJ_G0000123	NA	0.0173379	0.024662	0.267759	0.742181	0.988064	-0.0401476	0.000361226	0.000834435	0.534269	3.97731e-08	9.34565e-08	1.02726
MGP_C57BL6NJ_G0000124	NA	0.0173379	0.024662	0.267759	0.742181	0.988064	-0.0401476	0.000361226	0.000834435	0.534269	3.97731e-08	9.34565e-08	1.02726
MGP_C57BL6NJ_G0000125_Ighv1-64	Ighv1-64	0.0173379	0.024662	0.267759	0.742181	0.988064	-0.0401476	0.000361226	0.000834435	0.534269	3.97731e-08	9.34565e-08	1.02726
MGP_C57BL6NJ_G0000126	NA	0.0173379	0.024662	0.267759	0.742181	0.988064	-0.0401476	0.000361226	0.000834435	0.534269	3.97731e-08	9.34565e-08	1.02726
MGP_C57BL6NJ_G0000127_Ighv1-62-3	Ighv1-62-3	0.0173379	0.024662	0.267759	0.742181	0.988064	-0.0401476	0.000361226	0.000834435	0.534269	3.97731e-08	9.34565e-08	1.02726
MGP_C57BL6NJ_G0000128_Ighv8-11	Ighv8-11	0.0173379	0.024662	0.267759	0.742181	0.988064	-0.0401476	0.000361226	0.000834435	0.534269	3.97731e-08	9.34565e-08	1.02726
MGP_C57BL6NJ_G0000129_Ighv1-67	Ighv1-67	0.0173379	0.024662	0.267759	0.742181	0.988064	-0.0401476	0.000361226	0.000834435	0.534269	3.97731e-08	9.34565e-08	1.02726
MGP_C57BL6NJ_G0000130_Ighv8-12	Ighv8-12	0.0182577	0.0255616	0.260716	0.767456	0.988064	-0.0354523	0.000243583	0.000834435	0.544834	2.93706e-08	9.34565e-08	1.02726
MGP_C57BL6NJ_G0000131_Ighv1-71	Ighv1-71	0.0173379	0.024662	0.267759	0.742181	0.988064	-0.0401476	0.000361226	0.000834435	0.534269	3.97731e-08	9.34565e-08	1.02726
MGP_C57BL6NJ_G0000132	NA	0.0173379	0.024662	0.267759	0.742181	0.988064	-0.0401476	0.000361226	0.000834435	0.534269	3.97731e-08	9.34565e-08	1.02726
MGP_C57BL6NJ_G0000133_Ighv1-74	Ighv1-74	0.0173379	0.024662	0.267759	0.742181	0.988064	-0.0401476	0.000361226	0.000834435	0.534269	3.97731e-08	9.34565e-08	1.02726
MGP_C57BL6NJ_G0000134_Ighv1-76	Ighv1-76	0.0173379	0.024662	0.267759	0.742181	0.988064	-0.0401476	0.000361226	0.000834435	0.534269	3.97731e-08	9.34565e-08	1.02726
MGP_C57BL6NJ_G0000135	NA	0.0173379	0.024662	0.267759	0.742181	0.988064	-0.0401476	0.000361226	0.000834435	0.534269	3.97731e-08	9.34565e-08	1.02726
MGP_C57BL6NJ_G0000136_Ighv1-77	Ighv1-77	0.0173379	0.024662	0.267759	0.742181	0.988064	-0.0401476	0.000361226	0.000834435	0.534269	3.97731e-08	9.34565e-08	1.02726
MGP_C57BL6NJ_G0000137	NA	0.0173379	0.024662	0.267759	0.742181	0.988064	-0.0401476	0.000361226	0.000834435	0.534269	3.97731e-08	9.34565e-08	1.02726
MGP_C57BL6NJ_G0000138_Ighv1-78	Ighv1-78	0.0122214	0.024662	0.284689	0.813407	0.988064	-0.0288615	0.0006068	0.00115897	0.508876	6.36646e-08	1.30475e-07	1.00186
MGP_C57BL6NJ_G0000139_Ighv1-80	Ighv1-80	0.0173379	0.024662	0.267759	0.742181	0.988064	-0.0401476	0.000361226	0.000834435	0.534269	3.97731e-08	9.34565e-08	1.02726
MGP_C57BL6NJ_G0000140_Ighv1-81	Ighv1-81	0.0173379	0.024662	0.267759	0.742181	0.988064	-0.0401476	0.000361226	0.000834435	0.534269	3.97731e-08	9.34565e-08	1.02726
MGP_C57BL6NJ_G0000141_Iglv3	Iglv3	0.0226918	0.0298388	0.255834	0.79247	0.988064	-0.0321977	0.000373295	0.000842142	0.534269	3.11798e-08	9.34565e-08	1.04515
MGP_C57BL6NJ_G0000142_Iglv2	Iglv2	0.0173379	0.024662	0.267759	0.742181	0.988064	-0.0401476	0.000361226	0.000834435	0.534269	3.97731e-08	9.34565e-08	1.02726
MGP_C57BL6NJ_G0000143	NA	0.0173379	0.024662	0.267759	0.742181	0.988064	-0.0401476	0.000361226	0.000834435	0.534269	3.97731e-08	9.34565e-08	1.02726
MGP_C57BL6NJ_G0000144_Igkv17-121	Igkv17-121	0.0173379	0.024662	0.267759	0.742181	0.988064	-0.0401476	0.000361226	0.000834435	0.534269	3.97731e-08	9.34565e-08	1.02726
MGP_C57BL6NJ_G0000145_Igkv6-20	Igkv6-20	0.0173379	0.024662	0.267759	0.742181	0.988064	-0.0401476	0.000361226	0.000834435	0.534269	3.97731e-08	9.34565e-08	1.02726
MGP_C57BL6NJ_G0000146_Igkv2-137	Igkv2-137	0.0173379	0.024662	0.267759	0.742181	0.988064	-0.0401476	0.000361226	0.000834435	0.534269	3.97731e-08	9.34565e-08	1.02726
MGP_C57BL6NJ_G0000147_Igkv1-135	Igkv1-135	0.0227541	0.0298542	0.257599	0.786622	0.988064	-0.0333742	0.000540264	0.00106205	0.519029	6.14983e-08	1.27318e-07	1.01202
MGP_C57BL6NJ_G0000148	NA	0.0174317	0.0247629	0.267359	0.791275	0.988064	-0.0322676	0.000303914	0.000834435	0.542834	3.38021e-08	9.34565e-08	1.03642
MGP_C57BL6NJ_G0000149_Igkv1-132	Igkv1-132	0.0173379	0.024662	0.267759	0.742181	0.988064	-0.0401476	0.000361226	0.000834435	0.534269	3.97731e-08	9.34565e-08	1.02726
MGP_C57BL6NJ_G0000150_Igkv1-131	Igkv1-131	0.0173379	0.024662	0.267759	0.742181	0.988064	-0.0401476	0.000361226	0.000834435	0.534269	3.97731e-08	9.34565e-08	1.02726
MGP_C57BL6NJ_G0000151_Igkv14-130	Igkv14-130	0.0173379	0.024662	0.267759	0.742181	0.988064	-0.0401476	0.000361226	0.000834435	0.534269	3.97731e-08	9.34565e-08	1.02726
MGP_C57BL6NJ_G0000152_Igkv9-129	Igkv9-129	0.0173379	0.024662	0.267759	0.742181	0.988064	-0.0401476	0.000361226	0.000834435	0.534269	3.97731e-08	9.34565e-08	1.02726
MGP_C57BL6NJ_G0000153_Igkv14-126	Igkv14-126	0.0173379	0.024662	0.267759	0.742181	0.988064	-0.0401476	0.000361226	0.000834435	0.534269	3.97731e-08	9.34565e-08	1.02726
MGP_C57BL6NJ_G0000154_Igkv11-125	Igkv11-125	0.0173379	0.024662	0.267759	0.742181	0.988064	-0.0401476	0.000361226	0.000834435	0.534269	3.97731e-08	9.34565e-08	1.02726
MGP_C57BL6NJ_G0000155_Igkv9-124	Igkv9-124	0.0173379	0.024662	0.267759	0.742181	0.988064	-0.0401476	0.000361226	0.000834435	0.534269	3.97731e-08	9.34565e-08	1.02726
MGP_C57BL6NJ_G0000156_Igkv9-123	Igkv9-123	0.0173379	0.024662	0.267759	0.742181	0.988064	-0.0401476	0.000361226	0.000834435	0.534269	3.97731e-08	9.34565e-08	1.02726
MGP_C57BL6NJ_G0000157_Igkv1-122	Igkv1-122	0.0173379	0.024662	0.267759	0.742181	0.988064	-0.0401476	0.000361226	0.000834435	0.534269	3.97731e-08	9.34565e-08	1.02726
MGP_C57BL6NJ_G0000158_Igkv9-120	Igkv9-120	0.0184563	0.0256623	0.260768	0.767717	0.988064	-0.0354865	0.000249601	0.000834435	0.544757	3.04693e-08	9.34565e-08	1.02726
MGP_C57BL6NJ_G0000159_Igkv2-112	Igkv2-112	0.0173379	0.024662	0.267759	0.742181	0.988064	-0.0401476	0.000361226	0.000834435	0.534269	3.97731e-08	9.34565e-08	1.02726
MGP_C57BL6NJ_G0000160_Igkv14-111	Igkv14-111	0.0173379	0.024662	0.267759	0.742181	0.988064	-0.0401476	0.000361226	0.000834435	0.534269	3.97731e-08	9.34565e-08	1.02726
MGP_C57BL6NJ_G0000161_Igkv1-117	Igkv1-117	0.0274571	0.0349762	0.240176	0.77316	0.988064	-0.0343558	0.000195808	0.000834435	0.552605	3.75637e-08	9.34565e-08	1.00687
MGP_C57BL6NJ_G0000162_Igkv1-110	Igkv1-110	0.0339339	0.0422101	0.242249	0.755465	0.988064	-0.039094	0.000838685	0.00152221	0.504977	9.02965e-08	1.74484e-07	1.00694
MGP_C57BL6NJ_G0000163_Igkv2-109	Igkv2-109	0.0173379	0.024662	0.267759	0.742181	0.988064	-0.0401476	0.000361226	0.000834435	0.534269	3.97731e-08	9.34565e-08	1.02726
MGP_C57BL6NJ_G0000164_Igkv16-104	Igkv16-104	0.0119018	0.024662	0.280647	0.792653	0.988064	-0.0315559	0.000391245	0.000858843	0.521724	3.32199e-08	9.34565e-08	1.0215
MGP_C57BL6NJ_G0000165_Igkv15-103	Igkv15-103	0.0184438	0.0256623	0.26143	0.661424	0.988064	-0.0528058	0.000261273	0.000834435	0.543763	3.17726e-08	9.34565e-08	1.02726
MGP_C57BL6NJ_G0000166_Igkv20-101-2	Igkv20-101-2	0.0173379	0.024662	0.267759	0.742181	0.988064	-0.0401476	0.000361226	0.000834435	0.534269	3.97731e-08	9.34565e-08	1.02726
MGP_C57BL6NJ_G0000167_Igkv14-100	Igkv14-100	0.0208262	0.0279979	0.254606	0.793491	0.988064	-0.0313788	0.000243598	0.000834435	0.544834	2.51692e-08	9.34565e-08	1.03642
MGP_C57BL6NJ_G0000168_Igkv1-99	Igkv1-99	0.0173379	0.024662	0.267759	0.742181	0.988064	-0.0401476	0.000361226	0.000834435	0.534269	3.97731e-08	9.34565e-08	1.02726
MGP_C57BL6NJ_G0000169_Igkv12-98	Igkv12-98	0.0151256	0.024662	0.273671	0.766287	0.988064	-0.0362064	0.000422011	0.00089555	0.525402	4.48484e-08	1.00762e-07	1.01839
MGP_C57BL6NJ_G0000170_Igkv10-96	Igkv10-96	0.0134773	0.024662	0.268227	0.85677	0.988064	-0.0211228	0.000236734	0.000834435	0.533568	2.83072e-08	9.34565e-08	1.0055
MGP_C57BL6NJ_G0000171_Igkv10-94	Igkv10-94	0.0173379	0.024662	0.267759	0.742181	0.988064	-0.0401476	0.000361226	0.000834435	0.534269	3.97731e-08	9.34565e-08	1.02726
MGP_C57BL6NJ_G0000172_Igkv19-93	Igkv19-93	0.021168	0.0283645	0.255543	0.790844	0.988064	-0.0320036	0.000224598	0.000834435	0.552594	3.29673e-08	9.34565e-08	1.02726
MGP_C57BL6NJ_G0000173_Igkv4-92	Igkv4-92	0.0173379	0.024662	0.267759	0.742181	0.988064	-0.0401476	0.000361226	0.000834435	0.534269	3.97731e-08	9.34565e-08	1.02726
MGP_C57BL6NJ_G0000174_Igkv4-91	Igkv4-91	0.0173379	0.024662	0.267759	0.742181	0.988064	-0.0401476	0.000361226	0.000834435	0.534269	3.97731e-08	9.34565e-08	1.02726
MGP_C57BL6NJ_G0000175_Igkv4-90	Igkv4-90	0.0227541	0.0298542	0.257599	0.786622	0.988064	-0.0333742	0.000540264	0.00106205	0.519029	6.14983e-08	1.27318e-07	1.01202
MGP_C57BL6NJ_G0000176_Igkv12-89	Igkv12-89	0.0173379	0.024662	0.267759	0.742181	0.988064	-0.0401476	0.000361226	0.000834435	0.534269	3.97731e-08	9.34565e-08	1.02726
MGP_C57BL6NJ_G0000177_Igkv1-88	Igkv1-88	0.0129813	0.024662	0.276123	0.772912	0.988064	-0.0345717	0.000382583	0.000849386	0.521724	3.59043e-08	9.34565e-08	1.01471
MGP_C57BL6NJ_G0000178_Gm42543	Gm42543	0.0173379	0.024662	0.267759	0.742181	0.988064	-0.0401476	0.000361226	0.000834435	0.534269	3.97731e-08	9.34565e-08	1.02726
MGP_C57BL6NJ_G0000179_Igkv4-86	Igkv4-86	0.0173379	0.024662	0.267759	0.742181	0.988064	-0.0401476	0.000361226	0.000834435	0.534269	3.97731e-08	9.34565e-08	1.02726
MGP_C57BL6NJ_G0000180_Igkv4-81	Igkv4-81	0.0173379	0.024662	0.267759	0.742181	0.988064	-0.0401476	0.000361226	0.000834435	0.534269	3.97731e-08	9.34565e-08	1.02726
MGP_C57BL6NJ_G0000181_Igkv4-80	Igkv4-80	0.0173379	0.024662	0.267759	0.742181	0.988064	-0.0401476	0.000361226	0.000834435	0.534269	3.97731e-08	9.34565e-08	1.02726
MGP_C57BL6NJ_G0000182_Igkv4-78	Igkv4-78	0.0173379	0.024662	0.267759	0.742181	0.988064	-0.0401476	0.000361226	0.000834435	0.534269	3.97731e-08	9.34565e-08	1.02726
MGP_C57BL6NJ_G0000183_Igkv4-79	Igkv4-79	0.0173379	0.024662	0.267759	0.742181	0.988064	-0.0401476	0.000361226	0.000834435	0.534269	3.97731e-08	9.34565e-08	1.02726
MGP_C57BL6NJ_G0000184_Igkv4-63	Igkv4-63	0.0173379	0.024662	0.267759	0.742181	0.988064	-0.0401476	0.000361226	0.000834435	0.534269	3.97731e-08	9.34565e-08	1.02726
MGP_C57BL6NJ_G0000185_Igkv4-57	Igkv4-57	0.0173379	0.024662	0.267759	0.742181	0.988064	-0.0401476	0.000361226	0.000834435	0.534269	3.97731e-08	9.34565e-08	1.02726
MGP_C57BL6NJ_G0000186_Igkv4-51	Igkv4-51	0.0173379	0.024662	0.267759	0.742181	0.988064	-0.0401476	0.000361226	0.000834435	0.534269	3.97731e-08	9.34565e-08	1.02726
MGP_C57BL6NJ_G0000187_Igkv4-58	Igkv4-58	0.0152633	0.024662	0.273469	0.765626	0.988064	-0.0363411	0.000302863	0.000834435	0.542834	3.91767e-08	9.34565e-08	1.02726
MGP_C57BL6NJ_G0000188_Igkv4-53	Igkv4-53	0.0173379	0.024662	0.267759	0.742181	0.988064	-0.0401476	0.000361226	0.000834435	0.534269	3.97731e-08	9.34565e-08	1.02726
MGP_C57BL6NJ_G0000189_Igkv4-57-1	Igkv4-57-1	0.0197659	0.0269525	0.261649	0.767545	0.988064	-0.0360741	0.000362106	0.000834435	0.534269	3.42636e-08	9.34565e-08	1.03642
MGP_C57BL6NJ_G0000190_Igkv4-50	Igkv4-50	0.0173379	0.024662	0.267759	0.742181	0.988064	-0.0401476	0.000361226	0.000834435	0.534269	3.97731e-08	9.34565e-08	1.02726
MGP_C57BL6NJ_G0000191_Igkv5-48	Igkv5-48	0.0178992	0.0252231	0.272691	0.689228	0.988064	-0.0500116	0.000401045	0.000871867	0.541667	5.98028e-08	1.24884e-07	1.02726
MGP_C57BL6NJ_G0000192_Igkv12-46	Igkv12-46	0.0173379	0.024662	0.267759	0.742181	0.988064	-0.0401476	0.000361226	0.000834435	0.534269	3.97731e-08	9.34565e-08	1.02726
MGP_C57BL6NJ_G0000193_Igkv12-44	Igkv12-44	0.0227541	0.0298542	0.257599	0.786622	0.988064	-0.0333742	0.000540264	0.00106205	0.519029	6.14983e-08	1.27318e-07	1.01202
MGP_C57BL6NJ_G0000194_Igkv5-43	Igkv5-43	0.0173379	0.024662	0.267759	0.742181	0.988064	-0.0401476	0.000361226	0.000834435	0.534269	3.97731e-08	9.34565e-08	1.02726
MGP_C57BL6NJ_G0000195	NA	0.016432	0.024662	0.272795	0.765143	0.988064	-0.0367908	0.000343785	0.000834435	0.541822	4.66528e-08	1.03402e-07	1.02726
MGP_C57BL6NJ_G0000196_Igkv12-41	Igkv12-41	0.0227541	0.0298542	0.257599	0.786622	0.988064	-0.0333742	0.000540264	0.00106205	0.519029	6.14983e-08	1.27318e-07	1.01202
MGP_C57BL6NJ_G0000197_Igkv5-39	Igkv5-39	0.0221906	0.029388	0.26008	0.654591	0.988064	-0.0555072	0.000528284	0.0010501	0.52275	6.27945e-08	1.29111e-07	1.01574
MGP_C57BL6NJ_G0000198_Igkv12-38	Igkv12-38	0.0173379	0.024662	0.267759	0.742181	0.988064	-0.0401476	0.000361226	0.000834435	0.534269	3.97731e-08	9.34565e-08	1.02726
MGP_C57BL6NJ_G0000199_Igkv5-37	Igkv5-37	0.0173379	0.024662	0.267759	0.742181	0.988064	-0.0401476	0.000361226	0.000834435	0.534269	3.97731e-08	9.34565e-08	1.02726
MGP_C57BL6NJ_G0000200_Igkv18-36	Igkv18-36	0.0173379	0.024662	0.267759	0.742181	0.988064	-0.0401476	0.000361226	0.000834435	0.534269	3.97731e-08	9.34565e-08	1.02726
MGP_C57BL6NJ_G0000201_Igkv1-35	Igkv1-35	0.0173379	0.024662	0.267759	0.742181	0.988064	-0.0401476	0.000361226	0.000834435	0.534269	3.97731e-08	9.34565e-08	1.02726
MGP_C57BL6NJ_G0000202_Igkv8-34	Igkv8-34	0.0173379	0.024662	0.267759	0.742181	0.988064	-0.0401476	0.000361226	0.000834435	0.534269	3.97731e-08	9.34565e-08	1.02726
MGP_C57BL6NJ_G0000203_Igkv7-33	Igkv7-33	0.0173379	0.024662	0.267759	0.742181	0.988064	-0.0401476	0.000361226	0.000834435	0.534269	3.97731e-08	9.34565e-08	1.02726
MGP_C57BL6NJ_G0000204_Igkv6-32	Igkv6-32	0.0173379	0.024662	0.267759	0.742181	0.988064	-0.0401476	0.000361226	0.000834435	0.534269	3.97731e-08	9.34565e-08	1.02726
MGP_C57BL6NJ_G0000205_Igkv8-30	Igkv8-30	0.015345	0.024662	0.264826	0.894751	0.989375	-0.01562	0.000235391	0.000834435	0.538669	3.52201e-08	9.34565e-08	1.00186
MGP_C57BL6NJ_G0000206_Igkv8-28	Igkv8-28	0.0173379	0.024662	0.267759	0.742181	0.988064	-0.0401476	0.000361226	0.000834435	0.534269	3.97731e-08	9.34565e-08	1.02726
MGP_C57BL6NJ_G0000207_Igkv8-27	Igkv8-27	0.019174	0.0263816	0.265633	0.790892	0.988064	-0.0326669	0.000400099	0.000871867	0.534269	3.56316e-08	9.34565e-08	1.04409
MGP_C57BL6NJ_G0000208_Igkv6-25	Igkv6-25	0.0173379	0.024662	0.267759	0.742181	0.988064	-0.0401476	0.000361226	0.000834435	0.534269	3.97731e-08	9.34565e-08	1.02726
MGP_C57BL6NJ_G0000209_Igkv6-17	Igkv6-17	0.015555	0.024662	0.272307	0.76055	0.988064	-0.0371159	0.000354097	0.000834435	0.534269	3.43332e-08	9.34565e-08	1.03408
MGP_C57BL6NJ_G0000210_Igkv8-24	Igkv8-24	0.0173379	0.024662	0.267759	0.742181	0.988064	-0.0401476	0.000361226	0.000834435	0.534269	3.97731e-08	9.34565e-08	1.02726
MGP_C57BL6NJ_G0000211_Igkv8-19	Igkv8-19	0.0173379	0.024662	0.267759	0.742181	0.988064	-0.0401476	0.000361226	0.000834435	0.534269	3.97731e-08	9.34565e-08	1.02726
MGP_C57BL6NJ_G0000212_Igkv8-16	Igkv8-16	0.0173379	0.024662	0.267759	0.742181	0.988064	-0.0401476	0.000361226	0.000834435	0.534269	3.97731e-08	9.34565e-08	1.02726
MGP_C57BL6NJ_G0000213	NA	0.0173379	0.024662	0.267759	0.742181	0.988064	-0.0401476	0.000361226	0.000834435	0.534269	3.97731e-08	9.34565e-08	1.02726
MGP_C57BL6NJ_G0000214_Igkv6-15	Igkv6-15	0.0226918	0.0298388	0.255834	0.79247	0.988064	-0.0321977	0.000373295	0.000842142	0.534269	3.11798e-08	9.34565e-08	1.04515
MGP_C57BL6NJ_G0000215	NA	0.0137765	0.024662	0.269131	0.799726	0.988064	-0.0299105	0.000262432	0.000834435	0.532211	2.72861e-08	9.34565e-08	1.01471
MGP_C57BL6NJ_G0000216_Igkv6-14	Igkv6-14	0.0173379	0.024662	0.267759	0.742181	0.988064	-0.0401476	0.000361226	0.000834435	0.534269	3.97731e-08	9.34565e-08	1.02726
MGP_C57BL6NJ_G0000217_Igkv6-13	Igkv6-13	0.0173379	0.024662	0.267759	0.742181	0.988064	-0.0401476	0.000361226	0.000834435	0.534269	3.97731e-08	9.34565e-08	1.02726
MGP_C57BL6NJ_G0000218_Igkv3-12	Igkv3-12	0.0173379	0.024662	0.267759	0.742181	0.988064	-0.0401476	0.000361226	0.000834435	0.534269	3.97731e-08	9.34565e-08	1.02726
MGP_C57BL6NJ_G0000219_Igkv3-9	Igkv3-9	0.0173379	0.024662	0.267759	0.742181	0.988064	-0.0401476	0.000361226	0.000834435	0.534269	3.97731e-08	9.34565e-08	1.02726
MGP_C57BL6NJ_G0000220	NA	0.0173379	0.024662	0.267759	0.742181	0.988064	-0.0401476	0.000361226	0.000834435	0.534269	3.97731e-08	9.34565e-08	1.02726
MGP_C57BL6NJ_G0000221_Igkv3-7	Igkv3-7	0.0173379	0.024662	0.267759	0.742181	0.988064	-0.0401476	0.000361226	0.000834435	0.534269	3.97731e-08	9.34565e-08	1.02726
MGP_C57BL6NJ_G0000222	NA	0.0173379	0.024662	0.267759	0.742181	0.988064	-0.0401476	0.000361226	0.000834435	0.534269	3.97731e-08	9.34565e-08	1.02726
MGP_C57BL6NJ_G0000223_Igkv3-4	Igkv3-4	0.0173379	0.024662	0.267759	0.742181	0.988064	-0.0401476	0.000361226	0.000834435	0.534269	3.97731e-08	9.34565e-08	1.02726
MGP_C57BL6NJ_G0000224_Igkv3-3	Igkv3-3	0.0173379	0.024662	0.267759	0.742181	0.988064	-0.0401476	0.000361226	0.000834435	0.534269	3.97731e-08	9.34565e-08	1.02726
MGP_C57BL6NJ_G0000225_Igkv3-2	Igkv3-2	0.0204183	0.0275622	0.262017	0.767664	0.988064	-0.0363193	0.000390573	0.000858225	0.534269	3.92185e-08	9.34565e-08	1.03587
MGP_C57BL6NJ_G0000226_Igkv3-1	Igkv3-1	0.0173379	0.024662	0.267759	0.742181	0.988064	-0.0401476	0.000361226	0.000834435	0.534269	3.97731e-08	9.34565e-08	1.02726
MGP_C57BL6NJ_G0000245	NA	0.0173379	0.024662	0.267759	0.742181	0.988064	-0.0401476	0.000361226	0.000834435	0.534269	3.97731e-08	9.34565e-08	1.02726
MGP_C57BL6NJ_G0000246	NA	0.0173379	0.024662	0.267759	0.742181	0.988064	-0.0401476	0.000361226	0.000834435	0.534269	3.97731e-08	9.34565e-08	1.02726
MGP_C57BL6NJ_G0000247	NA	0.0173379	0.024662	0.267759	0.742181	0.988064	-0.0401476	0.000361226	0.000834435	0.534269	3.97731e-08	9.34565e-08	1.02726
MGP_C57BL6NJ_G0000248	NA	0.0173379	0.024662	0.267759	0.742181	0.988064	-0.0401476	0.000361226	0.000834435	0.534269	3.97731e-08	9.34565e-08	1.02726
MGP_C57BL6NJ_G0000249	NA	0.0173379	0.024662	0.267759	0.742181	0.988064	-0.0401476	0.000361226	0.000834435	0.534269	3.97731e-08	9.34565e-08	1.02726
MGP_C57BL6NJ_G0000250	NA	0.0173379	0.024662	0.267759	0.742181	0.988064	-0.0401476	0.000361226	0.000834435	0.534269	3.97731e-08	9.34565e-08	1.02726
MGP_C57BL6NJ_G0000251	NA	0.0173379	0.024662	0.267759	0.742181	0.988064	-0.0401476	0.000361226	0.000834435	0.534269	3.97731e-08	9.34565e-08	1.02726
MGP_C57BL6NJ_G0000252	NA	0.0173379	0.024662	0.267759	0.742181	0.988064	-0.0401476	0.000361226	0.000834435	0.534269	3.97731e-08	9.34565e-08	1.02726
MGP_C57BL6NJ_G0000253	NA	0.0173379	0.024662	0.267759	0.742181	0.988064	-0.0401476	0.000361226	0.000834435	0.534269	3.97731e-08	9.34565e-08	1.02726
MGP_C57BL6NJ_G0000254	NA	0.0173379	0.024662	0.267759	0.742181	0.988064	-0.0401476	0.000361226	0.000834435	0.534269	3.97731e-08	9.34565e-08	1.02726
MGP_C57BL6NJ_G0000255	NA	0.0173379	0.024662	0.267759	0.742181	0.988064	-0.0401476	0.000361226	0.000834435	0.534269	3.97731e-08	9.34565e-08	1.02726
MGP_C57BL6NJ_G0000256	NA	0.0173379	0.024662	0.267759	0.742181	0.988064	-0.0401476	0.000361226	0.000834435	0.534269	3.97731e-08	9.34565e-08	1.02726
MGP_C57BL6NJ_G0000257	NA	0.0173379	0.024662	0.267759	0.742181	0.988064	-0.0401476	0.000361226	0.000834435	0.534269	3.97731e-08	9.34565e-08	1.02726
MGP_C57BL6NJ_G0000258	NA	0.0173379	0.024662	0.267759	0.742181	0.988064	-0.0401476	0.000361226	0.000834435	0.534269	3.97731e-08	9.34565e-08	1.02726
MGP_C57BL6NJ_G0000259	NA	0.0173379	0.024662	0.267759	0.742181	0.988064	-0.0401476	0.000361226	0.000834435	0.534269	3.97731e-08	9.34565e-08	1.02726
MGP_C57BL6NJ_G0000260	NA	0.0173379	0.024662	0.267759	0.742181	0.988064	-0.0401476	0.000361226	0.000834435	0.534269	3.97731e-08	9.34565e-08	1.02726
MGP_C57BL6NJ_G0000261	NA	0.0173379	0.024662	0.267759	0.742181	0.988064	-0.0401476	0.000361226	0.000834435	0.534269	3.97731e-08	9.34565e-08	1.02726
MGP_C57BL6NJ_G0000262	NA	0.0173379	0.024662	0.267759	0.742181	0.988064	-0.0401476	0.000361226	0.000834435	0.534269	3.97731e-08	9.34565e-08	1.02726
MGP_C57BL6NJ_G0000263	NA	0.0173379	0.024662	0.267759	0.742181	0.988064	-0.0401476	0.000361226	0.000834435	0.534269	3.97731e-08	9.34565e-08	1.02726
MGP_C57BL6NJ_G0000264	NA	0.0173379	0.024662	0.267759	0.742181	0.988064	-0.0401476	0.000361226	0.000834435	0.534269	3.97731e-08	9.34565e-08	1.02726
MGP_C57BL6NJ_G0000265	NA	0.0173379	0.024662	0.267759	0.742181	0.988064	-0.0401476	0.000361226	0.000834435	0.534269	3.97731e-08	9.34565e-08	1.02726
MGP_C57BL6NJ_G0000266	NA	0.0173379	0.024662	0.267759	0.742181	0.988064	-0.0401476	0.000361226	0.000834435	0.534269	3.97731e-08	9.34565e-08	1.02726
MGP_C57BL6NJ_G0000267	NA	0.0173379	0.024662	0.267759	0.742181	0.988064	-0.0401476	0.000361226	0.000834435	0.534269	3.97731e-08	9.34565e-08	1.02726
MGP_C57BL6NJ_G0000268	NA	0.0173379	0.024662	0.267759	0.742181	0.988064	-0.0401476	0.000361226	0.000834435	0.534269	3.97731e-08	9.34565e-08	1.02726
MGP_C57BL6NJ_G0000269	NA	0.0173379	0.024662	0.267759	0.742181	0.988064	-0.0401476	0.000361226	0.000834435	0.534269	3.97731e-08	9.34565e-08	1.02726
MGP_C57BL6NJ_G0000270	NA	0.0173379	0.024662	0.267759	0.742181	0.988064	-0.0401476	0.000361226	0.000834435	0.534269	3.97731e-08	9.34565e-08	1.02726
MGP_C57BL6NJ_G0000271	NA	0.0173379	0.024662	0.267759	0.742181	0.988064	-0.0401476	0.000361226	0.000834435	0.534269	3.97731e-08	9.34565e-08	1.02726
MGP_C57BL6NJ_G0000272	NA	0.0173379	0.024662	0.267759	0.742181	0.988064	-0.0401476	0.000361226	0.000834435	0.534269	3.97731e-08	9.34565e-08	1.02726
MGP_C57BL6NJ_G0000273	NA	0.0173379	0.024662	0.267759	0.742181	0.988064	-0.0401476	0.000361226	0.000834435	0.534269	3.97731e-08	9.34565e-08	1.02726
MGP_C57BL6NJ_G0000274	NA	0.0173379	0.024662	0.267759	0.742181	0.988064	-0.0401476	0.000361226	0.000834435	0.534269	3.97731e-08	9.34565e-08	1.02726
MGP_C57BL6NJ_G0000275	NA	0.0173379	0.024662	0.267759	0.742181	0.988064	-0.0401476	0.000361226	0.000834435	0.534269	3.97731e-08	9.34565e-08	1.02726
MGP_C57BL6NJ_G0000276	NA	0.0173379	0.024662	0.267759	0.742181	0.988064	-0.0401476	0.000361226	0.000834435	0.534269	3.97731e-08	9.34565e-08	1.02726
MGP_C57BL6NJ_G0000277	NA	0.0173379	0.024662	0.267759	0.742181	0.988064	-0.0401476	0.000361226	0.000834435	0.534269	3.97731e-08	9.34565e-08	1.02726
MGP_C57BL6NJ_G0000278	NA	0.0173379	0.024662	0.267759	0.742181	0.988064	-0.0401476	0.000361226	0.000834435	0.534269	3.97731e-08	9.34565e-08	1.02726
MGP_C57BL6NJ_G0000279	NA	0.0173379	0.024662	0.267759	0.742181	0.988064	-0.0401476	0.000361226	0.000834435	0.534269	3.97731e-08	9.34565e-08	1.02726
MGP_C57BL6NJ_G0000280	NA	0.0173379	0.024662	0.267759	0.742181	0.988064	-0.0401476	0.000361226	0.000834435	0.534269	3.97731e-08	9.34565e-08	1.02726
MGP_C57BL6NJ_G0000281	NA	0.0173379	0.024662	0.267759	0.742181	0.988064	-0.0401476	0.000361226	0.000834435	0.534269	3.97731e-08	9.34565e-08	1.02726
MGP_C57BL6NJ_G0000282	NA	0.0173379	0.024662	0.267759	0.742181	0.988064	-0.0401476	0.000361226	0.000834435	0.534269	3.97731e-08	9.34565e-08	1.02726
MGP_C57BL6NJ_G0000283	NA	0.0173379	0.024662	0.267759	0.742181	0.988064	-0.0401476	0.000361226	0.000834435	0.534269	3.97731e-08	9.34565e-08	1.02726
MGP_C57BL6NJ_G0000284	NA	0.0173379	0.024662	0.267759	0.742181	0.988064	-0.0401476	0.000361226	0.000834435	0.534269	3.97731e-08	9.34565e-08	1.02726
MGP_C57BL6NJ_G0000285	NA	0.0173379	0.024662	0.267759	0.742181	0.988064	-0.0401476	0.000361226	0.000834435	0.534269	3.97731e-08	9.34565e-08	1.02726
MGP_C57BL6NJ_G0000286	NA	0.0173379	0.024662	0.267759	0.742181	0.988064	-0.0401476	0.000361226	0.000834435	0.534269	3.97731e-08	9.34565e-08	1.02726
MGP_C57BL6NJ_G0000287	NA	0.0173379	0.024662	0.267759	0.742181	0.988064	-0.0401476	0.000361226	0.000834435	0.534269	3.97731e-08	9.34565e-08	1.02726
MGP_C57BL6NJ_G0000288	NA	0.0173379	0.024662	0.267759	0.742181	0.988064	-0.0401476	0.000361226	0.000834435	0.534269	3.97731e-08	9.34565e-08	1.02726
MGP_C57BL6NJ_G0000289	NA	0.0173379	0.024662	0.267759	0.742181	0.988064	-0.0401476	0.000361226	0.000834435	0.534269	3.97731e-08	9.34565e-08	1.02726
MGP_C57BL6NJ_G0000290	NA	0.0173379	0.024662	0.267759	0.742181	0.988064	-0.0401476	0.000361226	0.000834435	0.534269	3.97731e-08	9.34565e-08	1.02726
MGP_C57BL6NJ_G0000291	NA	0.0173379	0.024662	0.267759	0.742181	0.988064	-0.0401476	0.000361226	0.000834435	0.534269	3.97731e-08	9.34565e-08	1.02726
MGP_C57BL6NJ_G0000292	NA	0.0173379	0.024662	0.267759	0.742181	0.988064	-0.0401476	0.000361226	0.000834435	0.534269	3.97731e-08	9.34565e-08	1.02726
MGP_C57BL6NJ_G0000293	NA	0.0173379	0.024662	0.267759	0.742181	0.988064	-0.0401476	0.000361226	0.000834435	0.534269	3.97731e-08	9.34565e-08	1.02726
MGP_C57BL6NJ_G0000294	NA	0.0173379	0.024662	0.267759	0.742181	0.988064	-0.0401476	0.000361226	0.000834435	0.534269	3.97731e-08	9.34565e-08	1.02726
MGP_C57BL6NJ_G0000295	NA	0.0173379	0.024662	0.267759	0.742181	0.988064	-0.0401476	0.000361226	0.000834435	0.534269	3.97731e-08	9.34565e-08	1.02726
MGP_C57BL6NJ_G0000296	NA	0.0173379	0.024662	0.267759	0.742181	0.988064	-0.0401476	0.000361226	0.000834435	0.534269	3.97731e-08	9.34565e-08	1.02726
MGP_C57BL6NJ_G0000297	NA	0.0129813	0.024662	0.276123	0.772912	0.988064	-0.0345717	0.000382583	0.000849386	0.521724	3.59043e-08	9.34565e-08	1.01471
MGP_C57BL6NJ_G0000298	NA	0.0173379	0.024662	0.267759	0.742181	0.988064	-0.0401476	0.000361226	0.000834435	0.534269	3.97731e-08	9.34565e-08	1.02726
MGP_C57BL6NJ_G0000299	NA	0.0173379	0.024662	0.267759	0.742181	0.988064	-0.0401476	0.000361226	0.000834435	0.534269	3.97731e-08	9.34565e-08	1.02726
MGP_C57BL6NJ_G0000300	NA	0.0173379	0.024662	0.267759	0.742181	0.988064	-0.0401476	0.000361226	0.000834435	0.534269	3.97731e-08	9.34565e-08	1.02726
MGP_C57BL6NJ_G0000301	NA	0.0173379	0.024662	0.267759	0.742181	0.988064	-0.0401476	0.000361226	0.000834435	0.534269	3.97731e-08	9.34565e-08	1.02726
MGP_C57BL6NJ_G0000302	NA	0.0173379	0.024662	0.267759	0.742181	0.988064	-0.0401476	0.000361226	0.000834435	0.534269	3.97731e-08	9.34565e-08	1.02726
MGP_C57BL6NJ_G0000303	NA	0.0173379	0.024662	0.267759	0.742181	0.988064	-0.0401476	0.000361226	0.000834435	0.534269	3.97731e-08	9.34565e-08	1.02726
MGP_C57BL6NJ_G0000304	NA	0.0173379	0.024662	0.267759	0.742181	0.988064	-0.0401476	0.000361226	0.000834435	0.534269	3.97731e-08	9.34565e-08	1.02726
MGP_C57BL6NJ_G0000305	NA	0.0173379	0.024662	0.267759	0.742181	0.988064	-0.0401476	0.000361226	0.000834435	0.534269	3.97731e-08	9.34565e-08	1.02726
MGP_C57BL6NJ_G0000306	NA	0.0173379	0.024662	0.267759	0.742181	0.988064	-0.0401476	0.000361226	0.000834435	0.534269	3.97731e-08	9.34565e-08	1.02726
MGP_C57BL6NJ_G0000307	NA	0.0173379	0.024662	0.267759	0.742181	0.988064	-0.0401476	0.000361226	0.000834435	0.534269	3.97731e-08	9.34565e-08	1.02726
MGP_C57BL6NJ_G0000308	NA	0.0173379	0.024662	0.267759	0.742181	0.988064	-0.0401476	0.000361226	0.000834435	0.534269	3.97731e-08	9.34565e-08	1.02726
MGP_C57BL6NJ_G0000309	NA	0.0173379	0.024662	0.267759	0.742181	0.988064	-0.0401476	0.000361226	0.000834435	0.534269	3.97731e-08	9.34565e-08	1.02726
MGP_C57BL6NJ_G0000310	NA	0.0173379	0.024662	0.267759	0.742181	0.988064	-0.0401476	0.000361226	0.000834435	0.534269	3.97731e-08	9.34565e-08	1.02726
MGP_C57BL6NJ_G0000311	NA	0.0173379	0.024662	0.267759	0.742181	0.988064	-0.0401476	0.000361226	0.000834435	0.534269	3.97731e-08	9.34565e-08	1.02726
MGP_C57BL6NJ_G0000312	NA	0.0173379	0.024662	0.267759	0.742181	0.988064	-0.0401476	0.000361226	0.000834435	0.534269	3.97731e-08	9.34565e-08	1.02726
MGP_C57BL6NJ_G0000313	NA	0.0173379	0.024662	0.267759	0.742181	0.988064	-0.0401476	0.000361226	0.000834435	0.534269	3.97731e-08	9.34565e-08	1.02726
MGP_C57BL6NJ_G0000314	NA	0.0173379	0.024662	0.267759	0.742181	0.988064	-0.0401476	0.000361226	0.000834435	0.534269	3.97731e-08	9.34565e-08	1.02726
MGP_C57BL6NJ_G0000315	NA	0.0173379	0.024662	0.267759	0.742181	0.988064	-0.0401476	0.000361226	0.000834435	0.534269	3.97731e-08	9.34565e-08	1.02726
MGP_C57BL6NJ_G0000316	NA	0.0173379	0.024662	0.267759	0.742181	0.988064	-0.0401476	0.000361226	0.000834435	0.534269	3.97731e-08	9.34565e-08	1.02726
MGP_C57BL6NJ_G0000317	NA	0.0173379	0.024662	0.267759	0.742181	0.988064	-0.0401476	0.000361226	0.000834435	0.534269	3.97731e-08	9.34565e-08	1.02726
MGP_C57BL6NJ_G0000318	NA	0.0173379	0.024662	0.267759	0.742181	0.988064	-0.0401476	0.000361226	0.000834435	0.534269	3.97731e-08	9.34565e-08	1.02726
MGP_C57BL6NJ_G0000319	NA	0.0173379	0.024662	0.267759	0.742181	0.988064	-0.0401476	0.000361226	0.000834435	0.534269	3.97731e-08	9.34565e-08	1.02726
MGP_C57BL6NJ_G0000320	NA	0.0173379	0.024662	0.267759	0.742181	0.988064	-0.0401476	0.000361226	0.000834435	0.534269	3.97731e-08	9.34565e-08	1.02726
MGP_C57BL6NJ_G0000321	NA	0.0173379	0.024662	0.267759	0.742181	0.988064	-0.0401476	0.000361226	0.000834435	0.534269	3.97731e-08	9.34565e-08	1.02726
MGP_C57BL6NJ_G0000322	NA	0.0173379	0.024662	0.267759	0.742181	0.988064	-0.0401476	0.000361226	0.000834435	0.534269	3.97731e-08	9.34565e-08	1.02726
MGP_C57BL6NJ_G0000323	NA	0.0173379	0.024662	0.267759	0.742181	0.988064	-0.0401476	0.000361226	0.000834435	0.534269	3.97731e-08	9.34565e-08	1.02726
MGP_C57BL6NJ_G0000324	NA	0.0173379	0.024662	0.267759	0.742181	0.988064	-0.0401476	0.000361226	0.000834435	0.534269	3.97731e-08	9.34565e-08	1.02726
MGP_C57BL6NJ_G0000325	NA	0.0173379	0.024662	0.267759	0.742181	0.988064	-0.0401476	0.000361226	0.000834435	0.534269	3.97731e-08	9.34565e-08	1.02726
MGP_C57BL6NJ_G0000326	NA	0.0173379	0.024662	0.267759	0.742181	0.988064	-0.0401476	0.000361226	0.000834435	0.534269	3.97731e-08	9.34565e-08	1.02726
MGP_C57BL6NJ_G0000327	NA	0.0173379	0.024662	0.267759	0.742181	0.988064	-0.0401476	0.000361226	0.000834435	0.534269	3.97731e-08	9.34565e-08	1.02726
MGP_C57BL6NJ_G0000328	NA	0.0173379	0.024662	0.267759	0.742181	0.988064	-0.0401476	0.000361226	0.000834435	0.534269	3.97731e-08	9.34565e-08	1.02726
MGP_C57BL6NJ_G0000329	NA	0.0173379	0.024662	0.267759	0.742181	0.988064	-0.0401476	0.000361226	0.000834435	0.534269	3.97731e-08	9.34565e-08	1.02726
MGP_C57BL6NJ_G0000330	NA	0.0173379	0.024662	0.267759	0.742181	0.988064	-0.0401476	0.000361226	0.000834435	0.534269	3.97731e-08	9.34565e-08	1.02726
MGP_C57BL6NJ_G0000331	NA	0.0173379	0.024662	0.267759	0.742181	0.988064	-0.0401476	0.000361226	0.000834435	0.534269	3.97731e-08	9.34565e-08	1.02726
MGP_C57BL6NJ_G0000332	NA	0.0173379	0.024662	0.267759	0.742181	0.988064	-0.0401476	0.000361226	0.000834435	0.534269	3.97731e-08	9.34565e-08	1.02726
MGP_C57BL6NJ_G0000333	NA	0.0173379	0.024662	0.267759	0.742181	0.988064	-0.0401476	0.000361226	0.000834435	0.534269	3.97731e-08	9.34565e-08	1.02726
MGP_C57BL6NJ_G0000334	NA	0.0173379	0.024662	0.267759	0.742181	0.988064	-0.0401476	0.000361226	0.000834435	0.534269	3.97731e-08	9.34565e-08	1.02726
MGP_C57BL6NJ_G0000335	NA	0.0173379	0.024662	0.267759	0.742181	0.988064	-0.0401476	0.000361226	0.000834435	0.534269	3.97731e-08	9.34565e-08	1.02726
MGP_C57BL6NJ_G0000336	NA	0.0173379	0.024662	0.267759	0.742181	0.988064	-0.0401476	0.000361226	0.000834435	0.534269	3.97731e-08	9.34565e-08	1.02726
MGP_C57BL6NJ_G0000337	NA	0.0173379	0.024662	0.267759	0.742181	0.988064	-0.0401476	0.000361226	0.000834435	0.534269	3.97731e-08	9.34565e-08	1.02726
MGP_C57BL6NJ_G0000338	NA	0.0173379	0.024662	0.267759	0.742181	0.988064	-0.0401476	0.000361226	0.000834435	0.534269	3.97731e-08	9.34565e-08	1.02726
MGP_C57BL6NJ_G0000339	NA	0.0173379	0.024662	0.267759	0.742181	0.988064	-0.0401476	0.000361226	0.000834435	0.534269	3.97731e-08	9.34565e-08	1.02726
MGP_C57BL6NJ_G0000340	NA	0.0173379	0.024662	0.267759	0.742181	0.988064	-0.0401476	0.000361226	0.000834435	0.534269	3.97731e-08	9.34565e-08	1.02726
MGP_C57BL6NJ_G0000341	NA	0.0173379	0.024662	0.267759	0.742181	0.988064	-0.0401476	0.000361226	0.000834435	0.534269	3.97731e-08	9.34565e-08	1.02726
MGP_C57BL6NJ_G0000342	NA	0.0173379	0.024662	0.267759	0.742181	0.988064	-0.0401476	0.000361226	0.000834435	0.534269	3.97731e-08	9.34565e-08	1.02726
MGP_C57BL6NJ_G0000343	NA	0.0173379	0.024662	0.267759	0.742181	0.988064	-0.0401476	0.000361226	0.000834435	0.534269	3.97731e-08	9.34565e-08	1.02726
MGP_C57BL6NJ_G0000344	NA	0.0173379	0.024662	0.267759	0.742181	0.988064	-0.0401476	0.000361226	0.000834435	0.534269	3.97731e-08	9.34565e-08	1.02726
MGP_C57BL6NJ_G0000345	NA	0.0173379	0.024662	0.267759	0.742181	0.988064	-0.0401476	0.000361226	0.000834435	0.534269	3.97731e-08	9.34565e-08	1.02726
MGP_C57BL6NJ_G0000346	NA	0.0173379	0.024662	0.267759	0.742181	0.988064	-0.0401476	0.000361226	0.000834435	0.534269	3.97731e-08	9.34565e-08	1.02726
MGP_C57BL6NJ_G0000347	NA	0.0173379	0.024662	0.267759	0.742181	0.988064	-0.0401476	0.000361226	0.000834435	0.534269	3.97731e-08	9.34565e-08	1.02726
MGP_C57BL6NJ_G0000348	NA	0.0173379	0.024662	0.267759	0.742181	0.988064	-0.0401476	0.000361226	0.000834435	0.534269	3.97731e-08	9.34565e-08	1.02726
MGP_C57BL6NJ_G0000349	NA	0.0173379	0.024662	0.267759	0.742181	0.988064	-0.0401476	0.000361226	0.000834435	0.534269	3.97731e-08	9.34565e-08	1.02726
MGP_C57BL6NJ_G0000350	NA	0.0173379	0.024662	0.267759	0.742181	0.988064	-0.0401476	0.000361226	0.000834435	0.534269	3.97731e-08	9.34565e-08	1.02726
MGP_C57BL6NJ_G0000351	NA	0.0173379	0.024662	0.267759	0.742181	0.988064	-0.0401476	0.000361226	0.000834435	0.534269	3.97731e-08	9.34565e-08	1.02726
MGP_C57BL6NJ_G0000352	NA	0.0173379	0.024662	0.267759	0.742181	0.988064	-0.0401476	0.000361226	0.000834435	0.534269	3.97731e-08	9.34565e-08	1.02726
MGP_C57BL6NJ_G0000353	NA	0.0173379	0.024662	0.267759	0.742181	0.988064	-0.0401476	0.000361226	0.000834435	0.534269	3.97731e-08	9.34565e-08	1.02726
MGP_C57BL6NJ_G0000354	NA	0.0173379	0.024662	0.267759	0.742181	0.988064	-0.0401476	0.000361226	0.000834435	0.534269	3.97731e-08	9.34565e-08	1.02726
MGP_C57BL6NJ_G0000355	NA	0.0173379	0.024662	0.267759	0.742181	0.988064	-0.0401476	0.000361226	0.000834435	0.534269	3.97731e-08	9.34565e-08	1.02726
MGP_C57BL6NJ_G0000356	NA	0.0173379	0.024662	0.267759	0.742181	0.988064	-0.0401476	0.000361226	0.000834435	0.534269	3.97731e-08	9.34565e-08	1.02726
MGP_C57BL6NJ_G0000357	NA	0.0173379	0.024662	0.267759	0.742181	0.988064	-0.0401476	0.000361226	0.000834435	0.534269	3.97731e-08	9.34565e-08	1.02726
MGP_C57BL6NJ_G0000358	NA	0.0173379	0.024662	0.267759	0.742181	0.988064	-0.0401476	0.000361226	0.000834435	0.534269	3.97731e-08	9.34565e-08	1.02726
MGP_C57BL6NJ_G0000359	NA	0.0173379	0.024662	0.267759	0.742181	0.988064	-0.0401476	0.000361226	0.000834435	0.534269	3.97731e-08	9.34565e-08	1.02726
MGP_C57BL6NJ_G0000360	NA	0.0173379	0.024662	0.267759	0.742181	0.988064	-0.0401476	0.000361226	0.000834435	0.534269	3.97731e-08	9.34565e-08	1.02726
MGP_C57BL6NJ_G0000361	NA	0.0173379	0.024662	0.267759	0.742181	0.988064	-0.0401476	0.000361226	0.000834435	0.534269	3.97731e-08	9.34565e-08	1.02726
MGP_C57BL6NJ_G0000362	NA	0.0173379	0.024662	0.267759	0.742181	0.988064	-0.0401476	0.000361226	0.000834435	0.534269	3.97731e-08	9.34565e-08	1.02726
MGP_C57BL6NJ_G0000363	NA	0.0173379	0.024662	0.267759	0.742181	0.988064	-0.0401476	0.000361226	0.000834435	0.534269	3.97731e-08	9.34565e-08	1.02726
MGP_C57BL6NJ_G0000364	NA	0.0173379	0.024662	0.267759	0.742181	0.988064	-0.0401476	0.000361226	0.000834435	0.534269	3.97731e-08	9.34565e-08	1.02726
MGP_C57BL6NJ_G0000365	NA	0.0173379	0.024662	0.267759	0.742181	0.988064	-0.0401476	0.000361226	0.000834435	0.534269	3.97731e-08	9.34565e-08	1.02726
MGP_C57BL6NJ_G0000366	NA	0.0173379	0.024662	0.267759	0.742181	0.988064	-0.0401476	0.000361226	0.000834435	0.534269	3.97731e-08	9.34565e-08	1.02726
MGP_C57BL6NJ_G0000367	NA	0.0173379	0.024662	0.267759	0.742181	0.988064	-0.0401476	0.000361226	0.000834435	0.534269	3.97731e-08	9.34565e-08	1.02726
MGP_C57BL6NJ_G0000368	NA	0.0173379	0.024662	0.267759	0.742181	0.988064	-0.0401476	0.000361226	0.000834435	0.534269	3.97731e-08	9.34565e-08	1.02726
MGP_C57BL6NJ_G0000369	NA	0.0173379	0.024662	0.267759	0.742181	0.988064	-0.0401476	0.000361226	0.000834435	0.534269	3.97731e-08	9.34565e-08	1.02726
MGP_C57BL6NJ_G0000370	NA	0.0173379	0.024662	0.267759	0.742181	0.988064	-0.0401476	0.000361226	0.000834435	0.534269	3.97731e-08	9.34565e-08	1.02726
MGP_C57BL6NJ_G0000371	NA	0.0173379	0.024662	0.267759	0.742181	0.988064	-0.0401476	0.000361226	0.000834435	0.534269	3.97731e-08	9.34565e-08	1.02726
MGP_C57BL6NJ_G0000372	NA	0.0173379	0.024662	0.267759	0.742181	0.988064	-0.0401476	0.000361226	0.000834435	0.534269	3.97731e-08	9.34565e-08	1.02726
MGP_C57BL6NJ_G0000373	NA	0.0173379	0.024662	0.267759	0.742181	0.988064	-0.0401476	0.000361226	0.000834435	0.534269	3.97731e-08	9.34565e-08	1.02726
MGP_C57BL6NJ_G0000374	NA	0.0173379	0.024662	0.267759	0.742181	0.988064	-0.0401476	0.000361226	0.000834435	0.534269	3.97731e-08	9.34565e-08	1.02726
MGP_C57BL6NJ_G0000375	NA	0.0173379	0.024662	0.267759	0.742181	0.988064	-0.0401476	0.000361226	0.000834435	0.534269	3.97731e-08	9.34565e-08	1.02726
MGP_C57BL6NJ_G0000376	NA	0.0173379	0.024662	0.267759	0.742181	0.988064	-0.0401476	0.000361226	0.000834435	0.534269	3.97731e-08	9.34565e-08	1.02726
MGP_C57BL6NJ_G0000377	NA	0.0173379	0.024662	0.267759	0.742181	0.988064	-0.0401476	0.000361226	0.000834435	0.534269	3.97731e-08	9.34565e-08	1.02726
MGP_C57BL6NJ_G0000378	NA	0.0173379	0.024662	0.267759	0.742181	0.988064	-0.0401476	0.000361226	0.000834435	0.534269	3.97731e-08	9.34565e-08	1.02726
MGP_C57BL6NJ_G0000379	NA	0.0173379	0.024662	0.267759	0.742181	0.988064	-0.0401476	0.000361226	0.000834435	0.534269	3.97731e-08	9.34565e-08	1.02726
MGP_C57BL6NJ_G0000380	NA	0.0173379	0.024662	0.267759	0.742181	0.988064	-0.0401476	0.000361226	0.000834435	0.534269	3.97731e-08	9.34565e-08	1.02726
MGP_C57BL6NJ_G0000381	NA	0.0173379	0.024662	0.267759	0.742181	0.988064	-0.0401476	0.000361226	0.000834435	0.534269	3.97731e-08	9.34565e-08	1.02726
MGP_C57BL6NJ_G0000382	NA	0.0173379	0.024662	0.267759	0.742181	0.988064	-0.0401476	0.000361226	0.000834435	0.534269	3.97731e-08	9.34565e-08	1.02726
MGP_C57BL6NJ_G0000390_mt-Tp	mt-Tp	0.0173379	0.024662	0.267759	0.742181	0.988064	-0.0401476	0.000361226	0.000834435	0.534269	3.97731e-08	9.34565e-08	1.02726
MGP_C57BL6NJ_G0000391_mt-Ti	mt-Ti	0.0173379	0.024662	0.267759	0.742181	0.988064	-0.0401476	0.000361226	0.000834435	0.534269	3.97731e-08	9.34565e-08	1.02726
MGP_C57BL6NJ_G0000392_mt-Tl2	mt-Tl2	0.0173379	0.024662	0.267759	0.742181	0.988064	-0.0401476	0.000361226	0.000834435	0.534269	3.97731e-08	9.34565e-08	1.02726
MGP_C57BL6NJ_G0000393_mt-Td	mt-Td	0.0173379	0.024662	0.267759	0.742181	0.988064	-0.0401476	0.000361226	0.000834435	0.534269	3.97731e-08	9.34565e-08	1.02726
MGP_C57BL6NJ_G0000394	NA	0.0173379	0.024662	0.267759	0.742181	0.988064	-0.0401476	0.000361226	0.000834435	0.534269	3.97731e-08	9.34565e-08	1.02726
MGP_C57BL6NJ_G0000395_mt-Tt	mt-Tt	0.0173379	0.024662	0.267759	0.742181	0.988064	-0.0401476	0.000361226	0.000834435	0.534269	3.97731e-08	9.34565e-08	1.02726
MGP_C57BL6NJ_G0000398	NA	0.0173379	0.024662	0.267759	0.742181	0.988064	-0.0401476	0.000361226	0.000834435	0.534269	3.97731e-08	9.34565e-08	1.02726
MGP_C57BL6NJ_G0000399	NA	0.0235537	0.0307063	0.252753	0.677754	0.988064	-0.05065	0.00110245	0.00193514	0.475812	9.2942e-08	1.78881e-07	0.975293
MGP_C57BL6NJ_G0000400	NA	0.0196314	0.0268522	0.271098	0.818169	0.988064	-0.0290239	0.000387439	0.000855593	0.549288	6.07525e-08	1.26437e-07	1.03727
MGP_C57BL6NJ_G0000401	NA	0.0292022	0.0368947	0.245707	0.836607	0.988064	-0.025446	0.000424272	0.00089555	0.532176	5.07018e-08	1.10074e-07	1.02469
MGP_C57BL6NJ_G0000402	NA	0.0178992	0.0252231	0.272691	0.689228	0.988064	-0.0500116	0.000401045	0.000871867	0.541667	5.98028e-08	1.24884e-07	1.02726
MGP_C57BL6NJ_G0000403	NA	0.0182577	0.0255616	0.260716	0.767456	0.988064	-0.0354523	0.000243583	0.000834435	0.544834	2.93706e-08	9.34565e-08	1.02726
MGP_C57BL6NJ_G0000404	NA	0.0125347	0.024662	0.280939	0.795786	0.988064	-0.0313613	0.0003549	0.000834435	0.531629	4.28366e-08	9.84925e-08	1.01605
MGP_C57BL6NJ_G0000405	NA	0.0173379	0.024662	0.267759	0.742181	0.988064	-0.0401476	0.000361226	0.000834435	0.534269	3.97731e-08	9.34565e-08	1.02726
MGP_C57BL6NJ_G0000406	NA	0.0173379	0.024662	0.267759	0.742181	0.988064	-0.0401476	0.000361226	0.000834435	0.534269	3.97731e-08	9.34565e-08	1.02726
MGP_C57BL6NJ_G0000407	NA	0.343753	0.369619	0.0863924	0.982164	0.997414	0.00233229	0.0129616	0.0188955	0.294824	0.000259586	0.000358451	0.471751
MGP_C57BL6NJ_G0000408	NA	0.0681751	0.0803565	0.196985	0.501195	0.988064	-0.0812246	0.00285603	0.00460997	0.420777	6.12479e-07	1.03423e-06	0.857557
MGP_C57BL6NJ_G0000409	NA	0.0184438	0.0256623	0.26143	0.661424	0.988064	-0.0528058	0.000261273	0.000834435	0.543763	3.17726e-08	9.34565e-08	1.02726
MGP_C57BL6NJ_G0000410	NA	0.0137928	0.024662	0.27453	0.655818	0.988064	-0.05369	0.000381174	0.000849386	0.524113	3.70752e-08	9.34565e-08	1.0171
MGP_C57BL6NJ_G0000411	NA	0.0173379	0.024662	0.267759	0.742181	0.988064	-0.0401476	0.000361226	0.000834435	0.534269	3.97731e-08	9.34565e-08	1.02726
MGP_C57BL6NJ_G0000412	NA	0.0217858	0.0290154	0.256415	0.773025	0.988064	-0.0351136	0.00036736	0.000837506	0.532253	3.16201e-08	9.34565e-08	1.03875
MGP_C57BL6NJ_G0000413	NA	0.0691615	0.0814374	0.208478	0.836035	0.988064	-0.026433	0.0120826	0.0176881	0.364902	2.3055e-06	3.68717e-06	0.835143
MGP_C57BL6NJ_G0000414	NA	0.0173379	0.024662	0.267759	0.742181	0.988064	-0.0401476	0.000361226	0.000834435	0.534269	3.97731e-08	9.34565e-08	1.02726
MGP_C57BL6NJ_G0000415	NA	0.0173379	0.024662	0.267759	0.742181	0.988064	-0.0401476	0.000361226	0.000834435	0.534269	3.97731e-08	9.34565e-08	1.02726
MGP_C57BL6NJ_G0000416	NA	0.0173379	0.024662	0.267759	0.742181	0.988064	-0.0401476	0.000361226	0.000834435	0.534269	3.97731e-08	9.34565e-08	1.02726
MGP_C57BL6NJ_G0000417	NA	0.0173379	0.024662	0.267759	0.742181	0.988064	-0.0401476	0.000361226	0.000834435	0.534269	3.97731e-08	9.34565e-08	1.02726
MGP_C57BL6NJ_G0000418	NA	0.0225164	0.0296989	0.259372	0.780318	0.988064	-0.0345561	0.000539096	0.00106205	0.521689	6.39132e-08	1.3049e-07	1.01468
MGP_C57BL6NJ_G0000419	NA	0.00719226	0.024662	0.333458	0.951613	0.994396	-0.00800911	0.00337609	0.00538155	0.452568	1.54442e-08	9.34565e-08	1.17428
MGP_C57BL6NJ_G0000420	NA	0.0173379	0.024662	0.267759	0.742181	0.988064	-0.0401476	0.000361226	0.000834435	0.534269	3.97731e-08	9.34565e-08	1.02726
MGP_C57BL6NJ_G0000421	NA	0.0186065	0.0258256	0.269746	0.735655	0.988064	-0.0420322	0.000488653	0.000992172	0.529154	6.01969e-08	1.25547e-07	1.02277
MGP_C57BL6NJ_G0000422	NA	0.0209193	0.0281102	0.264623	0.79729	0.988064	-0.0320251	0.000562854	0.00109245	0.522779	6.25049e-08	1.29032e-07	1.02255
MGP_C57BL6NJ_G0000423	NA	0.0173379	0.024662	0.267759	0.742181	0.988064	-0.0401476	0.000361226	0.000834435	0.534269	3.97731e-08	9.34565e-08	1.02726
MGP_C57BL6NJ_G0000424	NA	0.0173379	0.024662	0.267759	0.742181	0.988064	-0.0401476	0.000361226	0.000834435	0.534269	3.97731e-08	9.34565e-08	1.02726
MGP_C57BL6NJ_G0000425	NA	0.0173379	0.024662	0.267759	0.742181	0.988064	-0.0401476	0.000361226	0.000834435	0.534269	3.97731e-08	9.34565e-08	1.02726
MGP_C57BL6NJ_G0000426	NA	0.0173379	0.024662	0.267759	0.742181	0.988064	-0.0401476	0.000361226	0.000834435	0.534269	3.97731e-08	9.34565e-08	1.02726
MGP_C57BL6NJ_G0000427	NA	0.0173379	0.024662	0.267759	0.742181	0.988064	-0.0401476	0.000361226	0.000834435	0.534269	3.97731e-08	9.34565e-08	1.02726
MGP_C57BL6NJ_G0000428	NA	0.0457147	0.0553857	0.217308	0.767484	0.988064	-0.0355404	0.000439822	0.00091674	0.516384	3.14372e-08	9.34565e-08	1.0259
MGP_C57BL6NJ_G0000429	NA	0.0271479	0.0346329	0.239493	0.964042	0.99574	-0.00534132	0.000173587	0.000834435	0.555806	1.75157e-08	9.34565e-08	1.04663
MGP_C57BL6NJ_G0000430	NA	0.0173379	0.024662	0.267759	0.742181	0.988064	-0.0401476	0.000361226	0.000834435	0.534269	3.97731e-08	9.34565e-08	1.02726
MGP_C57BL6NJ_G0000431	NA	0.0364452	0.0450137	0.232296	0.54161	0.988064	-0.0748187	0.000235038	0.000834435	0.557116	4.39399e-08	9.99412e-08	1.0228
MGP_C57BL6NJ_G0000432	NA	0.0463321	0.0560741	0.227733	0.24918	0.988064	-0.147633	0.000481462	0.000980768	0.53802	1.1521e-07	2.16407e-07	0.999074
MGP_C57BL6NJ_G0000433	NA	0.0702113	0.0825908	0.196847	0.770011	0.988064	-0.0354154	0.000323265	0.000834435	0.536093	5.95589e-08	1.24819e-07	0.996088
MGP_C57BL6NJ_G0000434	NA	0.0538787	0.0645178	0.198228	0.907917	0.990499	-0.0131752	0.000413782	0.00088958	0.49266	2.52431e-07	4.4693e-07	0.859311
MGP_C57BL6NJ_G0000435	NA	0.0136648	0.024662	0.280009	0.744388	0.988064	-0.0399581	0.000361162	0.000834435	0.536526	4.53798e-08	1.01645e-07	1.02369
MGP_C57BL6NJ_G0000436	NA	0.0173379	0.024662	0.267759	0.742181	0.988064	-0.0401476	0.000361226	0.000834435	0.534269	3.97731e-08	9.34565e-08	1.02726
MGP_C57BL6NJ_G0000437	NA	0.0173379	0.024662	0.267759	0.742181	0.988064	-0.0401476	0.000361226	0.000834435	0.534269	3.97731e-08	9.34565e-08	1.02726
MGP_C57BL6NJ_G0000438	NA	0.0249158	0.0321759	0.256226	0.55534	0.988064	-0.0738052	0.000456436	0.000940446	0.534097	1.61568e-07	2.94742e-07	0.966629
MGP_C57BL6NJ_G0000439	NA	0.0173379	0.024662	0.267759	0.742181	0.988064	-0.0401476	0.000361226	0.000834435	0.534269	3.97731e-08	9.34565e-08	1.02726
MGP_C57BL6NJ_G0000440	NA	0.230799	0.253533	0.155414	0.704745	0.988064	0.0559374	0.164639	0.200746	0.221961	0.00127672	0.00167864	0.567213
MGP_C57BL6NJ_G0000441	NA	0.0221777	0.029388	0.261118	0.570148	0.988064	-0.0708195	0.000292886	0.000834435	0.555663	3.82091e-08	9.34565e-08	1.04974
MGP_C57BL6NJ_G0000442	NA	0.00337622	0.0136972	0.344602	0.480216	0.988064	-0.0873713	0.000456099	0.000940177	0.527374	2.3764e-07	4.226e-07	0.932135
MGP_C57BL6NJ_G0000443	NA	0.015555	0.024662	0.272307	0.76055	0.988064	-0.0371159	0.000354097	0.000834435	0.534269	3.43332e-08	9.34565e-08	1.03408
MGP_C57BL6NJ_G0000444	NA	0.0173379	0.024662	0.267759	0.742181	0.988064	-0.0401476	0.000361226	0.000834435	0.534269	3.97731e-08	9.34565e-08	1.02726
MGP_C57BL6NJ_G0000445	NA	0.0182577	0.0255616	0.260716	0.767456	0.988064	-0.0354523	0.000243583	0.000834435	0.544834	2.93706e-08	9.34565e-08	1.02726
MGP_C57BL6NJ_G0000446	NA	0.0329879	0.0411481	0.231515	0.815473	0.988064	-0.0278184	0.000440446	0.000917669	0.512196	5.53624e-08	1.17778e-07	0.984744
MGP_C57BL6NJ_G0000447	NA	0.0268326	0.0342796	0.252069	0.97837	0.996846	0.00337323	0.0017761	0.00297916	0.461212	2.41069e-07	4.2829e-07	0.941387
MGP_C57BL6NJ_G0000448	NA	0.0225164	0.0296989	0.259372	0.780318	0.988064	-0.0345561	0.000539096	0.00106205	0.521689	6.39132e-08	1.3049e-07	1.01468
MGP_C57BL6NJ_G0000449	NA	0.0184432	0.0256623	0.26136	0.614062	0.988064	-0.0608296	0.000310394	0.000834435	0.534895	3.15644e-08	9.34565e-08	1.02736
MGP_C57BL6NJ_G0000450	NA	0.0071325	0.024662	0.305409	0.694523	0.988064	-0.0474961	0.000346617	0.000834435	0.531275	3.2386e-08	9.34565e-08	1.02965
MGP_C57BL6NJ_G0000451	NA	6.59515e-05	0.00043077	0.468316	0.814879	0.988064	-0.026355	7.01434e-06	0.00074681	0.681171	2.6588e-09	9.34565e-08	1.10343
MGP_C57BL6NJ_G0000452	NA	0.0197659	0.0269525	0.261649	0.767545	0.988064	-0.0360741	0.000362106	0.000834435	0.534269	3.42636e-08	9.34565e-08	1.03642
MGP_C57BL6NJ_G0000453	NA	0.0173379	0.024662	0.267759	0.742181	0.988064	-0.0401476	0.000361226	0.000834435	0.534269	3.97731e-08	9.34565e-08	1.02726
MGP_C57BL6NJ_G0000454	NA	0.0173379	0.024662	0.267759	0.742181	0.988064	-0.0401476	0.000361226	0.000834435	0.534269	3.97731e-08	9.34565e-08	1.02726
MGP_C57BL6NJ_G0000455	NA	0.0204183	0.0275622	0.262017	0.767664	0.988064	-0.0363193	0.000390573	0.000858225	0.534269	3.92185e-08	9.34565e-08	1.03587
MGP_C57BL6NJ_G0000456	NA	0.0173379	0.024662	0.267759	0.742181	0.988064	-0.0401476	0.000361226	0.000834435	0.534269	3.97731e-08	9.34565e-08	1.02726
MGP_C57BL6NJ_G0000457	NA	0.0173379	0.024662	0.267759	0.742181	0.988064	-0.0401476	0.000361226	0.000834435	0.534269	3.97731e-08	9.34565e-08	1.02726
MGP_C57BL6NJ_G0000458	NA	0.0173379	0.024662	0.267759	0.742181	0.988064	-0.0401476	0.000361226	0.000834435	0.534269	3.97731e-08	9.34565e-08	1.02726
MGP_C57BL6NJ_G0000459	NA	0.0173379	0.024662	0.267759	0.742181	0.988064	-0.0401476	0.000361226	0.000834435	0.534269	3.97731e-08	9.34565e-08	1.02726
MGP_C57BL6NJ_G0000460	NA	0.0173379	0.024662	0.267759	0.742181	0.988064	-0.0401476	0.000361226	0.000834435	0.534269	3.97731e-08	9.34565e-08	1.02726
MGP_C57BL6NJ_G0000461	NA	0.0173379	0.024662	0.267759	0.742181	0.988064	-0.0401476	0.000361226	0.000834435	0.534269	3.97731e-08	9.34565e-08	1.02726
MGP_C57BL6NJ_G0000462	NA	0.0173379	0.024662	0.267759	0.742181	0.988064	-0.0401476	0.000361226	0.000834435	0.534269	3.97731e-08	9.34565e-08	1.02726
MGP_C57BL6NJ_G0000463	NA	0.0137928	0.024662	0.27453	0.655818	0.988064	-0.05369	0.000381174	0.000849386	0.524113	3.70752e-08	9.34565e-08	1.0171
MGP_C57BL6NJ_G0000464	NA	0.00446722	0.0172806	0.335186	0.731453	0.988064	-0.0426687	0.00140679	0.00240784	0.472701	2.60274e-07	4.59866e-07	0.935088
MGP_C57BL6NJ_G0000465	NA	0.015555	0.024662	0.272307	0.76055	0.988064	-0.0371159	0.000354097	0.000834435	0.534269	3.43332e-08	9.34565e-08	1.03408
MGP_C57BL6NJ_G0000466	NA	0.0143581	0.024662	0.268563	0.727264	0.988064	-0.0413416	0.000214357	0.000834435	0.544834	1.03288e-08	9.34565e-08	1.07738
MGP_C57BL6NJ_G0000467	NA	0.0126678	0.024662	0.279054	0.67465	0.988064	-0.0506743	0.000390564	0.000858225	0.524113	3.44263e-08	9.34565e-08	1.02389
MGP_C57BL6NJ_G0000468	NA	0.00537898	0.0201385	0.322083	0.790131	0.988064	-0.0325884	0.000311851	0.000834435	0.54384	2.56268e-08	9.34565e-08	1.05762
MGP_C57BL6NJ_G0000469	NA	0.0145813	0.024662	0.278086	0.952665	0.994411	-0.00729514	0.000336207	0.000834435	0.542349	1.41405e-08	9.34565e-08	1.09887
MGP_C57BL6NJ_G0000470	NA	0.0173379	0.024662	0.267759	0.742181	0.988064	-0.0401476	0.000361226	0.000834435	0.534269	3.97731e-08	9.34565e-08	1.02726
MGP_C57BL6NJ_G0000471	NA	0.00625591	0.0227864	0.303955	0.891982	0.989375	-0.016017	0.000490581	0.000994986	0.501651	2.69907e-08	9.34565e-08	1.01631
MGP_C57BL6NJ_G0000472	NA	0.0151256	0.024662	0.273671	0.766287	0.988064	-0.0362064	0.000422011	0.00089555	0.525402	4.48484e-08	1.00762e-07	1.01839
MGP_C57BL6NJ_G0000473	NA	0.0115023	0.024662	0.269002	0.823187	0.988064	-0.0255653	0.000233238	0.000834435	0.52224	1.47552e-08	9.34565e-08	1.02003
MGP_C57BL6NJ_G0000474	NA	0.00777312	0.024662	0.282262	0.791726	0.988064	-0.0298613	0.000435793	0.000910651	0.486319	4.21263e-08	9.72969e-08	0.94906
MGP_C57BL6NJ_G0000475	NA	0.000646237	0.00327577	0.405932	0.977666	0.996846	-0.00336391	0.000389771	0.000858225	0.5228	1.75123e-08	9.34565e-08	1.06148
MGP_C57BL6NJ_G0000476	NA	0.0173379	0.024662	0.267759	0.742181	0.988064	-0.0401476	0.000361226	0.000834435	0.534269	3.97731e-08	9.34565e-08	1.02726
MGP_C57BL6NJ_G0000477	NA	0.00316593	0.0129553	0.328966	0.460823	0.988064	-0.0864694	0.000229824	0.000834435	0.532982	2.0328e-08	9.34565e-08	1.02085
MGP_C57BL6NJ_G0000478	NA	0.0173379	0.024662	0.267759	0.742181	0.988064	-0.0401476	0.000361226	0.000834435	0.534269	3.97731e-08	9.34565e-08	1.02726
MGP_C57BL6NJ_G0000479	NA	0.0190461	0.0262478	0.261496	0.766544	0.988064	-0.0359722	0.000279117	0.000834435	0.543664	3.52366e-08	9.34565e-08	1.02726
MGP_C57BL6NJ_G0000480	NA	0.0240597	0.0312555	0.254191	0.89171	0.989375	0.0167278	0.000381585	0.000849386	0.5356	6.12951e-08	1.27318e-07	1.0094
MGP_C57BL6NJ_G0000481	NA	0.0455603	0.0552067	0.246022	0.665729	0.988064	-0.0588106	0.0185337	0.0263877	0.361199	4.1479e-05	6.04191e-05	0.719274
MGP_C57BL6NJ_G0000482	NA	0.00332124	0.0134981	0.371478	0.532677	0.988064	-0.0829674	0.000109408	0.000834435	0.646846	3.88173e-08	9.34565e-08	1.1174
MGP_C57BL6NJ_G0000483	NA	0.0116747	0.024662	0.279603	0.994945	0.999444	0.000754824	4.92169e-05	0.000834435	0.622174	7.84457e-09	9.34565e-08	1.10111
MGP_C57BL6NJ_G0000484	NA	0.0174527	0.0247778	0.265803	0.791002	0.988064	-0.0321296	0.0002377	0.000834435	0.55231	3.57573e-08	9.34565e-08	1.02726
MGP_C57BL6NJ_G0000485	NA	0.0173379	0.024662	0.267759	0.742181	0.988064	-0.0401476	0.000361226	0.000834435	0.534269	3.97731e-08	9.34565e-08	1.02726
MGP_C57BL6NJ_G0000486	NA	0.231479	0.254238	0.147386	0.556134	0.988064	-0.0827109	0.0129278	0.0188502	0.395777	1.15934e-05	1.75865e-05	0.817268
MGP_C57BL6NJ_G0000487	NA	0.0131234	0.024662	0.315167	0.685749	0.988064	0.0554793	0.000315115	0.000834435	0.607737	6.62859e-05	9.51735e-05	0.697521
MGP_C57BL6NJ_G0000488	NA	0.577354	0.60126	0.0595555	0.226765	0.988064	-0.151088	0.0845099	0.108492	0.232638	0.0153886	0.0186964	0.337745
MGP_C57BL6NJ_G0000489	NA	0.60785	0.630637	0.0445135	0.989147	0.999065	0.00135862	0.0334699	0.0458871	0.236998	1.16166e-05	1.76191e-05	0.583008
MGP_C57BL6NJ_G0000490	NA	0.04205	0.0512935	0.231241	0.494333	0.988064	-0.086137	0.00104483	0.00184559	0.493247	4.37517e-07	7.5151e-07	0.914166
MGP_C57BL6NJ_G0000491	NA	2.23654e-07	2.87414e-06	0.590146	0.829764	0.988064	-0.0204535	0.000245288	0.000834435	0.432232	7.92707e-08	1.56002e-07	0.769484
MGP_C57BL6NJ_G0000492	NA	0.0173379	0.024662	0.267759	0.742181	0.988064	-0.0401476	0.000361226	0.000834435	0.534269	3.97731e-08	9.34565e-08	1.02726
MGP_C57BL6NJ_G0000493	NA	0.0300862	0.0378862	0.2358	0.940538	0.993399	-0.00888207	0.000214898	0.000834435	0.54788	3.39663e-08	9.34565e-08	1.01264
MGP_C57BL6NJ_G0000494	NA	0.0173379	0.024662	0.267759	0.742181	0.988064	-0.0401476	0.000361226	0.000834435	0.534269	3.97731e-08	9.34565e-08	1.02726
MGP_C57BL6NJ_G0000495	NA	0.0173379	0.024662	0.267759	0.742181	0.988064	-0.0401476	0.000361226	0.000834435	0.534269	3.97731e-08	9.34565e-08	1.02726
MGP_C57BL6NJ_G0000496	NA	0.00546526	0.0204076	0.310676	0.752779	0.988064	-0.0372958	0.000447486	0.000926792	0.507742	2.32943e-08	9.34565e-08	1.02801
MGP_C57BL6NJ_G0000497	NA	0.0181653	0.025528	0.266173	0.786876	0.988064	-0.0330583	0.000369836	0.000837506	0.534269	3.17014e-08	9.34565e-08	1.04321
MGP_C57BL6NJ_G0000498	NA	0.00683211	0.0244432	0.29433	0.710239	0.988064	-0.0430277	0.000660541	0.00124325	0.477376	3.319e-08	9.34565e-08	0.984761
MGP_C57BL6NJ_G0000499	NA	0.0232559	0.0303895	0.244897	0.566318	0.988064	-0.067685	0.00119833	0.00208518	0.455738	1.84764e-07	3.34077e-07	0.904432
MGP_C57BL6NJ_G0000500	NA	0.0302839	0.0381071	-0.149728	0.343978	0.988064	-0.0723571	0.137348	0.169798	-0.122272	0.0199092	0.0239655	-0.198714
MGP_C57BL6NJ_G0000501	NA	0.0173379	0.024662	0.267759	0.742181	0.988064	-0.0401476	0.000361226	0.000834435	0.534269	3.97731e-08	9.34565e-08	1.02726
MGP_C57BL6NJ_G0000502	NA	0.0304567	0.0383036	0.242502	0.70375	0.988064	-0.0467537	0.000604741	0.00115595	0.511353	8.38614e-08	1.63657e-07	0.99011
MGP_C57BL6NJ_G0000503	NA	0.0173379	0.024662	0.267759	0.742181	0.988064	-0.0401476	0.000361226	0.000834435	0.534269	3.97731e-08	9.34565e-08	1.02726
MGP_C57BL6NJ_G0000504	NA	0.0091215	0.024662	0.290161	0.628795	0.988064	-0.0576617	0.000288639	0.000834435	0.532677	2.41127e-08	9.34565e-08	1.03198
MGP_C57BL6NJ_G0000505	NA	0.0173379	0.024662	0.267759	0.742181	0.988064	-0.0401476	0.000361226	0.000834435	0.534269	3.97731e-08	9.34565e-08	1.02726
MGP_C57BL6NJ_G0000506	NA	0.0184438	0.0256623	0.26143	0.661424	0.988064	-0.0528058	0.000261273	0.000834435	0.543763	3.17726e-08	9.34565e-08	1.02726
MGP_C57BL6NJ_G0000507	NA	0.0173379	0.024662	0.267759	0.742181	0.988064	-0.0401476	0.000361226	0.000834435	0.534269	3.97731e-08	9.34565e-08	1.02726
MGP_C57BL6NJ_G0000508	NA	0.0170472	0.024662	0.240209	0.679913	0.988064	-0.0450691	0.00884828	0.0132021	0.32719	3.60262e-06	5.6779e-06	0.691869
MGP_C57BL6NJ_G0000509	NA	0.0485552	0.0585801	0.230956	0.769711	0.988064	-0.0379274	0.00147994	0.00252025	0.489938	7.78054e-08	1.53515e-07	1.04862
MGP_C57BL6NJ_G0000510	NA	0.0476086	0.0575191	0.234406	0.875488	0.988767	-0.0204947	0.00172314	0.00289824	0.486442	1.98206e-06	3.18951e-06	0.864218
MGP_C57BL6NJ_G0000511	NA	0.0167007	0.024662	0.273049	0.594685	0.988064	-0.0659131	0.00073398	0.00136133	0.504322	6.73526e-08	1.35799e-07	1.00911
MGP_C57BL6NJ_G0000512	NA	0.0173379	0.024662	0.267759	0.742181	0.988064	-0.0401476	0.000361226	0.000834435	0.534269	3.97731e-08	9.34565e-08	1.02726
MGP_C57BL6NJ_G0000513	NA	0.0173379	0.024662	0.267759	0.742181	0.988064	-0.0401476	0.000361226	0.000834435	0.534269	3.97731e-08	9.34565e-08	1.02726
MGP_C57BL6NJ_G0000514	NA	0.0159499	0.024662	0.272283	0.761422	0.988064	-0.0371319	0.000369924	0.000837506	0.534269	3.69374e-08	9.34565e-08	1.03404
MGP_C57BL6NJ_G0000515	NA	0.00463339	0.0177762	0.324635	0.801765	0.988064	-0.0303614	0.000147216	0.000834435	0.575294	3.18989e-08	9.34565e-08	1.03152
MGP_C57BL6NJ_G0000516	NA	0.0190461	0.0262478	0.261496	0.766544	0.988064	-0.0359722	0.000279117	0.000834435	0.543664	3.52366e-08	9.34565e-08	1.02726
MGP_C57BL6NJ_G0000517	NA	0.0407921	0.049879	0.231818	0.896863	0.989375	-0.0161867	0.000504921	0.00101635	0.529594	4.84441e-08	1.06518e-07	1.04012
MGP_C57BL6NJ_G0000518	NA	0.0103231	0.024662	0.29001	0.780811	0.988064	-0.0337529	0.000322497	0.000834435	0.536983	4.60529e-08	1.02743e-07	1.01267
MGP_C57BL6NJ_G0000519	NA	0.024426	0.0316458	0.243005	0.929722	0.992492	-0.0103883	0.000251947	0.000834435	0.53408	3.81671e-08	9.34565e-08	0.994943
MGP_C57BL6NJ_G0000520	NA	0.01934	0.0265633	0.253725	0.793893	0.988064	-0.0307911	0.000163899	0.000834435	0.555322	2.18791e-08	9.34565e-08	1.02726
MGP_C57BL6NJ_G0000521	NA	0.949568	0.953769	0.00493292	0.627854	0.988064	0.0437668	1.99991e-05	0.000834435	0.50472	9.53544e-09	9.34565e-08	0.823272
MGP_C57BL6NJ_G0000522	NA	0.0160067	0.024662	0.266426	0.791512	0.988064	-0.0316458	0.000202579	0.000834435	0.553399	2.87165e-08	9.34565e-08	1.02726
MGP_C57BL6NJ_G0000523	NA	0.0173379	0.024662	0.267759	0.742181	0.988064	-0.0401476	0.000361226	0.000834435	0.534269	3.97731e-08	9.34565e-08	1.02726
MGP_C57BL6NJ_G0000524	NA	0.0173379	0.024662	0.267759	0.742181	0.988064	-0.0401476	0.000361226	0.000834435	0.534269	3.97731e-08	9.34565e-08	1.02726
MGP_C57BL6NJ_G0000525	NA	0.0857232	0.0997216	0.187619	0.444259	0.988064	-0.0939243	0.0109341	0.0161021	0.354279	8.94573e-06	1.36802e-05	0.725776
MGP_C57BL6NJ_G0000526	NA	0.0100168	0.024662	0.317375	0.490272	0.988064	-0.091553	0.000936118	0.00167472	0.525479	1.80574e-07	3.27005e-07	1.01673
MGP_C57BL6NJ_G0000527	NA	0.00202057	0.00881801	0.331528	0.4725	0.988064	-0.0803416	0.0483914	0.0646493	0.243198	0.0018265	0.00237318	0.410869
MGP_C57BL6NJ_G0000528	NA	0.025041	0.0323111	0.251071	0.767285	0.988064	-0.0362182	0.000501214	0.00101096	0.519029	3.50466e-08	9.34565e-08	1.038
MGP_C57BL6NJ_G0000529	NA	0.0102014	0.024662	0.293151	0.818853	0.988064	-0.0280212	0.000439042	0.000915532	0.525909	7.27614e-08	1.44857e-07	0.994639
MGP_C57BL6NJ_G0000530	NA	0.00487666	0.0185656	0.319277	0.648781	0.988064	-0.0546317	0.00016675	0.000834435	0.563443	3.55472e-08	9.34565e-08	1.01513
MGP_C57BL6NJ_G0000531	NA	0.0373991	0.0460621	0.253844	0.709495	0.988064	-0.0500481	0.000330111	0.000834435	0.593018	1.27444e-07	2.37005e-07	1.05517
MGP_C57BL6NJ_G0000532	NA	0.016432	0.024662	0.272795	0.765143	0.988064	-0.0367908	0.000343785	0.000834435	0.541822	4.66528e-08	1.03402e-07	1.02726
MGP_C57BL6NJ_G0000533	NA	0.0193605	0.0265786	0.266754	0.694066	0.988064	-0.0487948	0.000368592	0.000837506	0.541735	4.49458e-08	1.00881e-07	1.03623
MGP_C57BL6NJ_G0000534	NA	0.0158155	0.024662	0.283019	0.939076	0.993399	-0.00969279	0.000315815	0.000834435	0.562972	6.25556e-08	1.29111e-07	1.04071
MGP_C57BL6NJ_G0000535	NA	0.019843	0.027002	0.261777	0.670069	0.988064	-0.0521128	0.000366623	0.000837506	0.534269	3.50882e-08	9.34565e-08	1.03623
MGP_C57BL6NJ_G0000536	NA	0.0173379	0.024662	0.267759	0.742181	0.988064	-0.0401476	0.000361226	0.000834435	0.534269	3.97731e-08	9.34565e-08	1.02726
MGP_C57BL6NJ_G0000537	NA	0.0192712	0.026487	0.266626	0.791281	0.988064	-0.0327562	0.000363607	0.000835092	0.541735	4.38082e-08	9.96892e-08	1.03642
MGP_C57BL6NJ_G0000538	NA	0.0290925	0.0367791	0.238233	0.771815	0.988064	-0.0346826	0.000610262	0.0011644	0.497268	4.38082e-08	9.96892e-08	1.00128
MGP_C57BL6NJ_G0000539	NA	0.0304533	0.0383015	0.240995	0.631033	0.988064	-0.0587376	0.000371484	0.000839254	0.533237	3.60763e-08	9.34565e-08	1.03388
MGP_C57BL6NJ_G0000540	NA	0.0244415	0.031659	0.252	0.455224	0.988064	-0.0917814	0.000834668	0.00151572	0.492186	7.32512e-08	1.45719e-07	0.993202
MGP_C57BL6NJ_G0000541	NA	0.0169243	0.024662	0.272736	0.766017	0.988064	-0.0368297	0.000362452	0.000834435	0.541735	5.0736e-08	1.10074e-07	1.02726
MGP_C57BL6NJ_G0000542	NA	0.128387	0.145658	0.151663	0.353634	0.988064	-0.105113	0.00237308	0.00388707	0.402088	9.03078e-06	1.38041e-05	0.6674
MGP_C57BL6NJ_G0000543	NA	0.0107518	0.024662	0.284733	0.758799	0.988064	-0.0368087	0.000384444	0.000851129	0.521724	2.15059e-08	9.34565e-08	1.04557
MGP_C57BL6NJ_G0000544	NA	0.0147198	0.024662	0.275953	0.362345	0.988064	-0.11229	0.000102689	0.000834435	0.599974	5.61733e-08	1.19114e-07	1.00879
MGP_C57BL6NJ_G0000545	NA	0.00742216	0.024662	0.293186	0.609879	0.988064	-0.0596536	0.000170813	0.000834435	0.547669	1.33498e-08	9.34565e-08	1.04578
MGP_C57BL6NJ_G0000546	NA	0.0085296	0.024662	0.250832	0.221172	0.988064	-0.126644	0.00310778	0.00498557	0.35278	1.39715e-07	2.57899e-07	0.796415
MGP_C57BL6NJ_G0000547	NA	0.00251786	0.0106633	0.348491	0.957378	0.995421	0.00641381	0.0032065	0.00513072	0.414204	7.25198e-06	1.11711e-05	0.724925
MGP_C57BL6NJ_G0000548	NA	7.28333e-07	8.06149e-06	0.585135	0.555004	0.988064	-0.060164	0.0152337	0.0219708	0.279315	4.91414e-05	7.11917e-05	0.530294
MGP_C57BL6NJ_G0000549	NA	0.0173379	0.024662	0.267759	0.742181	0.988064	-0.0401476	0.000361226	0.000834435	0.534269	3.97731e-08	9.34565e-08	1.02726
MGP_C57BL6NJ_G0000550	NA	0.00350898	0.014145	0.33122	0.503862	0.988064	-0.079861	0.00158165	0.00267936	0.446637	5.5006e-07	9.33275e-07	0.854321
MGP_C57BL6NJ_G0000551	NA	1.00426e-07	1.43956e-06	0.899883	0.264333	0.988064	-0.156318	0.000140743	0.000834435	0.660129	5.71077e-07	9.67457e-07	0.990161
MGP_C57BL6NJ_G0000552	NA	0.00155526	0.00702381	0.320969	0.663917	0.988064	0.0454739	5.56498e-05	0.000834435	0.539974	4.56143e-08	1.01992e-07	0.873129
MGP_C57BL6NJ_G0000553	NA	0.0173379	0.024662	0.267759	0.742181	0.988064	-0.0401476	0.000361226	0.000834435	0.534269	3.97731e-08	9.34565e-08	1.02726
MGP_C57BL6NJ_G0000554	NA	0.0161509	0.024662	0.279539	0.981664	0.99734	0.00288904	0.00134446	0.00231175	0.480979	2.36738e-07	4.21179e-07	0.952196
MGP_C57BL6NJ_G0000555	NA	0.0145241	0.024662	0.273156	0.673424	0.988064	-0.0509416	0.000323946	0.000834435	0.534269	2.90113e-08	9.34565e-08	1.03535
MGP_C57BL6NJ_G0000556	NA	0.02944	0.0371623	0.231396	0.727713	0.988064	0.0405574	7.58561e-05	0.000834435	0.586266	1.36837e-08	9.34565e-08	1.04214
MGP_C57BL6NJ_G0000557	NA	0.0225979	0.0297919	0.240543	0.783982	0.988064	-0.0315197	8.36953e-05	0.000834435	0.57421	1.04857e-08	9.34565e-08	1.0447
MGP_C57BL6NJ_G0000558	NA	0.015018	0.024662	0.268186	0.798219	0.988064	-0.0304725	0.000286735	0.000834435	0.533629	3.22422e-08	9.34565e-08	1.01605
MGP_C57BL6NJ_G0000559	NA	0.016432	0.024662	0.272795	0.765143	0.988064	-0.0367908	0.000343785	0.000834435	0.541822	4.66528e-08	1.03402e-07	1.02726
MGP_C57BL6NJ_G0000560	NA	0.0173379	0.024662	0.267759	0.742181	0.988064	-0.0401476	0.000361226	0.000834435	0.534269	3.97731e-08	9.34565e-08	1.02726
MGP_C57BL6NJ_G0000561	NA	0.0173379	0.024662	0.267759	0.742181	0.988064	-0.0401476	0.000361226	0.000834435	0.534269	3.97731e-08	9.34565e-08	1.02726
MGP_C57BL6NJ_G0000562	NA	0.0226918	0.0298388	0.255834	0.79247	0.988064	-0.0321977	0.000373295	0.000842142	0.534269	3.11798e-08	9.34565e-08	1.04515
MGP_C57BL6NJ_G0000563	NA	0.0173379	0.024662	0.267759	0.742181	0.988064	-0.0401476	0.000361226	0.000834435	0.534269	3.97731e-08	9.34565e-08	1.02726
MGP_C57BL6NJ_G0000564	NA	0.0572142	0.0682178	0.206897	0.651658	0.988064	-0.0545875	0.00133492	0.00229709	0.461983	3.46352e-07	6.02422e-07	0.892558
MGP_C57BL6NJ_G0000565	NA	0.0489526	0.0590284	0.205703	0.896301	0.989375	-0.0150567	0.000746782	0.00138102	0.470828	3.78196e-07	6.54514e-07	0.849841
MGP_C57BL6NJ_G0000566	NA	0.0145412	0.024662	0.285665	0.72551	0.988064	-0.0443638	0.000942546	0.00168461	0.501911	1.24705e-07	2.32447e-07	0.993883
MGP_C57BL6NJ_G0000567	NA	0.00566199	0.0209945	0.335862	0.726156	0.988064	-0.0450654	0.00294053	0.00473556	0.448347	5.15289e-07	8.77797e-07	0.927199
MGP_C57BL6NJ_G0000568	NA	0.0552439	0.0660122	0.216424	0.691405	0.988064	-0.0497478	0.000764528	0.00140934	0.508742	2.92136e-08	9.34565e-08	1.07331
MGP_C57BL6NJ_G0000569	NA	0.0173379	0.024662	0.267759	0.742181	0.988064	-0.0401476	0.000361226	0.000834435	0.534269	3.97731e-08	9.34565e-08	1.02726
MGP_C57BL6NJ_G0000570	NA	0.0173379	0.024662	0.267759	0.742181	0.988064	-0.0401476	0.000361226	0.000834435	0.534269	3.97731e-08	9.34565e-08	1.02726
MGP_C57BL6NJ_G0000571	NA	0.107363	0.123118	0.165445	0.725808	0.988064	-0.0404782	0.16415	0.200203	0.173791	0.00174948	0.00227664	0.428035
MGP_C57BL6NJ_G0000572	NA	0.0165453	0.024662	0.265315	0.786637	0.988064	-0.0324547	0.000244568	0.000834435	0.544757	2.62851e-08	9.34565e-08	1.03408
MGP_C57BL6NJ_G0000573	NA	0.0218628	0.0290982	0.268636	0.872611	0.988652	-0.0204517	0.00052483	0.00104836	0.538809	7.84669e-08	1.5459e-07	1.03256
MGP_C57BL6NJ_G0000574	NA	0.0173379	0.024662	0.267759	0.742181	0.988064	-0.0401476	0.000361226	0.000834435	0.534269	3.97731e-08	9.34565e-08	1.02726
MGP_C57BL6NJ_G0000575	NA	0.0114132	0.024662	0.279927	0.588626	0.988064	-0.064484	0.000338789	0.000834435	0.524113	2.65651e-08	9.34565e-08	1.0252
MGP_C57BL6NJ_G0000576	NA	0.00734452	0.024662	0.248589	0.950232	0.994313	-0.00616014	0.00349253	0.00555251	0.336951	1.08114e-06	1.78118e-06	0.678979
MGP_C57BL6NJ_G0000577	NA	0.0139151	0.024662	0.268175	0.576603	0.988064	-0.0658832	0.00074006	0.00137067	0.479791	6.63764e-08	1.34645e-07	0.961679
MGP_C57BL6NJ_G0000578	NA	0.0173379	0.024662	0.267759	0.742181	0.988064	-0.0401476	0.000361226	0.000834435	0.534269	3.97731e-08	9.34565e-08	1.02726
MGP_C57BL6NJ_G0000579	NA	0.0221906	0.029388	0.26008	0.654591	0.988064	-0.0555072	0.000528284	0.0010501	0.52275	6.27945e-08	1.29111e-07	1.01574
MGP_C57BL6NJ_G0000580	NA	0.0197659	0.0269525	0.261649	0.767545	0.988064	-0.0360741	0.000362106	0.000834435	0.534269	3.42636e-08	9.34565e-08	1.03642
MGP_C57BL6NJ_G0000581	NA	0.0173379	0.024662	0.267759	0.742181	0.988064	-0.0401476	0.000361226	0.000834435	0.534269	3.97731e-08	9.34565e-08	1.02726
MGP_C57BL6NJ_G0000582	NA	0.0137928	0.024662	0.27453	0.655818	0.988064	-0.05369	0.000381174	0.000849386	0.524113	3.70752e-08	9.34565e-08	1.0171
MGP_C57BL6NJ_G0000583	NA	0.00991976	0.024662	0.296626	0.570016	0.988064	-0.0702286	0.000247426	0.000834435	0.559578	1.00602e-07	1.91612e-07	0.982939
MGP_C57BL6NJ_G0000584	NA	0.0182577	0.0255616	0.260716	0.767456	0.988064	-0.0354523	0.000243583	0.000834435	0.544834	2.93706e-08	9.34565e-08	1.02726
MGP_C57BL6NJ_G0000585	NA	0.0173379	0.024662	0.267759	0.742181	0.988064	-0.0401476	0.000361226	0.000834435	0.534269	3.97731e-08	9.34565e-08	1.02726
MGP_C57BL6NJ_G0000586	NA	0.0173379	0.024662	0.267759	0.742181	0.988064	-0.0401476	0.000361226	0.000834435	0.534269	3.97731e-08	9.34565e-08	1.02726
MGP_C57BL6NJ_G0000587	NA	0.0173379	0.024662	0.267759	0.742181	0.988064	-0.0401476	0.000361226	0.000834435	0.534269	3.97731e-08	9.34565e-08	1.02726
MGP_C57BL6NJ_G0000588	NA	0.0211663	0.0283645	0.256519	0.837908	0.988064	-0.0247717	0.000438199	0.000914547	0.520649	5.29158e-08	1.13709e-07	1.00315
MGP_C57BL6NJ_G0000589	NA	0.01886	0.0260972	0.265704	0.73837	0.988064	-0.0410587	0.000332201	0.000834435	0.542448	4.4142e-08	1.00281e-07	1.0284
MGP_C57BL6NJ_G0000590	NA	0.0204409	0.0275882	0.252836	0.741006	0.988064	-0.0392267	0.00027216	0.000834435	0.533674	3.54755e-08	9.34565e-08	1.00561
MGP_C57BL6NJ_G0000591	NA	0.032726	0.0408511	0.248533	0.741532	0.988064	0.0421615	0.00362361	0.00574514	0.433856	4.75661e-07	8.13391e-07	0.925972
MGP_C57BL6NJ_G0000592	NA	0.040678	0.0497557	0.210675	0.840435	0.988064	0.0228403	0.000125874	0.000834435	0.547276	8.67729e-07	1.44295e-06	0.791363
MGP_C57BL6NJ_G0000593	NA	0.0304937	0.0383429	0.221152	0.569257	0.988064	-0.0639587	0.00228918	0.00375938	0.402858	3.88852e-07	6.72106e-07	0.82246
MGP_C57BL6NJ_G0000594	NA	0.00137083	0.00630631	0.33673	0.608078	0.988064	-0.0555537	0.00375219	0.00593365	0.365397	4.36624e-07	7.50103e-07	0.787624
MGP_C57BL6NJ_G0000595	NA	0.00133702	0.0061732	0.335914	0.353174	0.988064	-0.100723	5.39662e-05	0.000834435	0.556964	2.19269e-09	9.34565e-08	1.06505
MGP_C57BL6NJ_G0000596	NA	0.00744993	0.024662	0.287344	0.941182	0.993399	-0.0084351	0.000738293	0.00136801	0.466544	3.77619e-08	9.34565e-08	0.966273
MGP_C57BL6NJ_G0000597	NA	0.021051	0.0282437	0.25532	0.68607	0.988064	-0.0487323	0.000261948	0.000834435	0.543763	2.73482e-08	9.34565e-08	1.03642
MGP_C57BL6NJ_G0000598	NA	0.0190461	0.0262478	0.261496	0.766544	0.988064	-0.0359722	0.000279117	0.000834435	0.543664	3.52366e-08	9.34565e-08	1.02726
MGP_C57BL6NJ_G0000599	NA	0.0427936	0.0521186	0.220539	0.769932	0.988064	-0.0351448	0.00361926	0.00573867	0.40802	3.98729e-07	6.88135e-07	0.880423
MGP_C57BL6NJ_G0000600	NA	0.712903	0.731394	-0.0397241	0.697512	0.988064	-0.0484609	0.0205566	0.0290773	0.324827	9.01258e-05	0.000128349	0.618253
MGP_C57BL6NJ_G0000601	NA	0.611918	0.634538	0.0658514	0.629339	0.988064	-0.0723201	0.000212727	0.000834435	0.688337	5.20551e-08	1.12241e-07	1.23985
MGP_C57BL6NJ_G0000602	NA	0.0133257	0.024662	0.27818	0.649953	0.988064	-0.0550863	0.000245123	0.000834435	0.550563	4.21893e-08	9.73639e-08	1.0171
MGP_C57BL6NJ_G0000603	NA	0.0608096	0.0721885	0.169106	0.782601	0.988064	-0.027652	0.0426409	0.0574807	0.225457	0.00221922	0.00286649	0.361583
MGP_C57BL6NJ_G0000604	NA	0.0224386	0.0296768	0.249214	0.707555	0.988064	-0.0446618	0.000158799	0.000834435	0.562087	2.57331e-08	9.34565e-08	1.02726
MGP_C57BL6NJ_G0000605	NA	0.0121014	0.024662	0.307283	0.633853	0.988064	-0.0628833	0.000589175	0.00113199	0.550029	8.1382e-08	1.59462e-07	1.06408
MGP_C57BL6NJ_G0000606	NA	0.0212176	0.0284227	0.260491	0.717099	0.988064	-0.0446194	0.000285486	0.000834435	0.551129	3.97924e-08	9.34818e-08	1.03623
MGP_C57BL6NJ_G0000607	NA	0.0131788	0.024662	0.28249	0.776769	0.988064	-0.0348367	0.0006095	0.00116335	0.51096	8.50425e-08	1.65663e-07	0.989315
MGP_C57BL6NJ_G0000608	NA	0.0061808	0.0225769	0.31366	0.863292	0.988064	-0.0209242	0.000643036	0.00121631	0.5029	8.87161e-08	1.71866e-07	0.976574
MGP_C57BL6NJ_G0000609	NA	0.00213827	0.00926478	0.400771	0.753426	0.988064	-0.0425545	0.000347248	0.000834435	0.595366	2.08481e-08	9.34565e-08	1.18363
MGP_C57BL6NJ_G0000610	NA	0.0201793	0.0273492	0.259475	0.529486	0.988064	-0.0766483	0.000475345	0.000971033	0.517905	6.24666e-08	1.28972e-07	0.996123
MGP_C57BL6NJ_G0000611	NA	0.0225164	0.0296989	0.259372	0.780318	0.988064	-0.0345561	0.000539096	0.00106205	0.521689	6.39132e-08	1.3049e-07	1.01468
MGP_C57BL6NJ_G0000612	NA	0.0173379	0.024662	0.267759	0.742181	0.988064	-0.0401476	0.000361226	0.000834435	0.534269	3.97731e-08	9.34565e-08	1.02726
MGP_C57BL6NJ_G0000613	NA	0.00819841	0.024662	0.265503	0.985422	0.998042	0.00195745	4.56538e-05	0.000834435	0.562848	4.00331e-07	6.90669e-07	0.785419
MGP_C57BL6NJ_G0000614	NA	0.0264311	0.033834	0.248483	0.755255	0.988064	-0.0381585	0.000513017	0.00102967	0.517882	2.94746e-08	9.34565e-08	1.04854
MGP_C57BL6NJ_G0000615	NA	0.0166249	0.024662	0.267408	0.791129	0.988064	-0.0320309	0.000326664	0.000834435	0.534796	3.9802e-08	9.34818e-08	1.01839
MGP_C57BL6NJ_G0000616	NA	0.0173379	0.024662	0.267759	0.742181	0.988064	-0.0401476	0.000361226	0.000834435	0.534269	3.97731e-08	9.34565e-08	1.02726
MGP_C57BL6NJ_G0000617	NA	0.00460084	0.0176784	0.290663	0.619739	0.988064	-0.053787	0.00258823	0.00420994	0.38317	7.47246e-08	1.48234e-07	0.87789
MGP_C57BL6NJ_G0000618	NA	0.0173379	0.024662	0.267759	0.742181	0.988064	-0.0401476	0.000361226	0.000834435	0.534269	3.97731e-08	9.34565e-08	1.02726
MGP_C57BL6NJ_G0000619	NA	0.0173379	0.024662	0.267759	0.742181	0.988064	-0.0401476	0.000361226	0.000834435	0.534269	3.97731e-08	9.34565e-08	1.02726
MGP_C57BL6NJ_G0000620	NA	0.0173379	0.024662	0.267759	0.742181	0.988064	-0.0401476	0.000361226	0.000834435	0.534269	3.97731e-08	9.34565e-08	1.02726
MGP_C57BL6NJ_G0000621	NA	0.0184438	0.0256623	0.26143	0.661424	0.988064	-0.0528058	0.000261273	0.000834435	0.543763	3.17726e-08	9.34565e-08	1.02726
MGP_C57BL6NJ_G0000622	NA	0.0141024	0.024662	0.268231	0.618704	0.988064	-0.0588265	0.000222274	0.000834435	0.540731	2.89452e-08	9.34565e-08	1.01182
MGP_C57BL6NJ_G0000623	NA	0.019843	0.027002	0.261777	0.670069	0.988064	-0.0521128	0.000366623	0.000837506	0.534269	3.50882e-08	9.34565e-08	1.03623
MGP_C57BL6NJ_G0000624	NA	0.0173379	0.024662	0.267759	0.742181	0.988064	-0.0401476	0.000361226	0.000834435	0.534269	3.97731e-08	9.34565e-08	1.02726
MGP_C57BL6NJ_G0000625	NA	0.0173379	0.024662	0.267759	0.742181	0.988064	-0.0401476	0.000361226	0.000834435	0.534269	3.97731e-08	9.34565e-08	1.02726
MGP_C57BL6NJ_G0000626	NA	0.0184563	0.0256623	0.260768	0.767717	0.988064	-0.0354865	0.000249601	0.000834435	0.544757	3.04693e-08	9.34565e-08	1.02726
MGP_C57BL6NJ_G0000627	NA	0.018305	0.0256078	0.26873	0.992733	0.999244	-0.00112503	0.000732684	0.00135922	0.504488	7.68999e-08	1.51948e-07	1.00137
MGP_C57BL6NJ_G0000628	NA	0.0156746	0.024662	0.278603	0.712073	0.988064	-0.0460703	0.000467034	0.00095796	0.5328	6.74253e-08	1.35926e-07	1.01839
MGP_C57BL6NJ_G0000629	NA	0.0132808	0.024662	0.265441	0.850522	0.988064	-0.0217739	0.000178262	0.000834435	0.540524	2.03178e-08	9.34565e-08	1.0117
MGP_C57BL6NJ_G0000630	NA	0.00950654	0.024662	0.289191	0.677985	0.988064	-0.0496392	0.000253755	0.000834435	0.540724	2.53014e-08	9.34565e-08	1.03219
MGP_C57BL6NJ_G0000631	NA	0.0173379	0.024662	0.267759	0.742181	0.988064	-0.0401476	0.000361226	0.000834435	0.534269	3.97731e-08	9.34565e-08	1.02726
MGP_C57BL6NJ_G0000632	NA	0.0121703	0.024662	0.282262	0.801384	0.988064	-0.0304793	0.000515692	0.00103382	0.512516	5.11457e-08	1.10727e-07	1.0055
MGP_C57BL6NJ_G0000633	NA	0.0173379	0.024662	0.267759	0.742181	0.988064	-0.0401476	0.000361226	0.000834435	0.534269	3.97731e-08	9.34565e-08	1.02726
MGP_C57BL6NJ_G0000634	NA	0.0173379	0.024662	0.267759	0.742181	0.988064	-0.0401476	0.000361226	0.000834435	0.534269	3.97731e-08	9.34565e-08	1.02726
MGP_C57BL6NJ_G0000635	NA	0.0150866	0.024662	0.278257	0.78884	0.988064	-0.0331491	0.000363592	0.000835092	0.541735	4.44512e-08	1.00762e-07	1.03554
MGP_C57BL6NJ_G0000636	NA	0.0173379	0.024662	0.267759	0.742181	0.988064	-0.0401476	0.000361226	0.000834435	0.534269	3.97731e-08	9.34565e-08	1.02726
MGP_C57BL6NJ_G0000637	NA	0.0125046	0.024662	0.29093	0.53987	0.988064	-0.0771581	0.000377112	0.000848291	0.547116	1.00738e-07	1.91845e-07	1.00001
MGP_C57BL6NJ_G0000638	NA	0.0169243	0.024662	0.272736	0.766017	0.988064	-0.0368297	0.000362452	0.000834435	0.541735	5.0736e-08	1.10074e-07	1.02726
MGP_C57BL6NJ_G0000639	NA	0.0173379	0.024662	0.267759	0.742181	0.988064	-0.0401476	0.000361226	0.000834435	0.534269	3.97731e-08	9.34565e-08	1.02726
MGP_C57BL6NJ_G0000640	NA	6.14529e-05	0.000405642	0.40225	0.455427	0.988064	0.0721451	0.0505439	0.0673346	0.207953	0.033445	0.039565	0.227988
MGP_C57BL6NJ_G0000641	NA	0.0173379	0.024662	0.267759	0.742181	0.988064	-0.0401476	0.000361226	0.000834435	0.534269	3.97731e-08	9.34565e-08	1.02726
MGP_C57BL6NJ_G0000642	NA	0.0173379	0.024662	0.267759	0.742181	0.988064	-0.0401476	0.000361226	0.000834435	0.534269	3.97731e-08	9.34565e-08	1.02726
MGP_C57BL6NJ_G0000643	NA	0.0173379	0.024662	0.267759	0.742181	0.988064	-0.0401476	0.000361226	0.000834435	0.534269	3.97731e-08	9.34565e-08	1.02726
MGP_C57BL6NJ_G0000644	NA	0.0173379	0.024662	0.267759	0.742181	0.988064	-0.0401476	0.000361226	0.000834435	0.534269	3.97731e-08	9.34565e-08	1.02726
MGP_C57BL6NJ_G0000645	NA	0.0173379	0.024662	0.267759	0.742181	0.988064	-0.0401476	0.000361226	0.000834435	0.534269	3.97731e-08	9.34565e-08	1.02726
MGP_C57BL6NJ_G0000646	NA	0.0173379	0.024662	0.267759	0.742181	0.988064	-0.0401476	0.000361226	0.000834435	0.534269	3.97731e-08	9.34565e-08	1.02726
MGP_C57BL6NJ_G0000647	NA	0.0173379	0.024662	0.267759	0.742181	0.988064	-0.0401476	0.000361226	0.000834435	0.534269	3.97731e-08	9.34565e-08	1.02726
MGP_C57BL6NJ_G0000648	NA	0.0453501	0.0549667	0.219428	0.650771	0.988064	-0.0549166	0.000350118	0.000834435	0.532094	6.82271e-08	1.37286e-07	0.988265
MGP_C57BL6NJ_G0000649	NA	0.0173379	0.024662	0.267759	0.742181	0.988064	-0.0401476	0.000361226	0.000834435	0.534269	3.97731e-08	9.34565e-08	1.02726
MGP_C57BL6NJ_G0000650	NA	0.016432	0.024662	0.272795	0.765143	0.988064	-0.0367908	0.000343785	0.000834435	0.541822	4.66528e-08	1.03402e-07	1.02726
MGP_C57BL6NJ_G0000651	NA	0.0173379	0.024662	0.267759	0.742181	0.988064	-0.0401476	0.000361226	0.000834435	0.534269	3.97731e-08	9.34565e-08	1.02726
MGP_C57BL6NJ_G0000652	NA	0.0173379	0.024662	0.267759	0.742181	0.988064	-0.0401476	0.000361226	0.000834435	0.534269	3.97731e-08	9.34565e-08	1.02726
MGP_C57BL6NJ_G0000653	NA	0.127428	0.144646	0.183798	0.243463	0.988064	-0.160652	0.00191998	0.00320052	0.498395	6.3205e-07	1.06561e-06	0.96633
MGP_C57BL6NJ_G0000654	NA	0.0173379	0.024662	0.267759	0.742181	0.988064	-0.0401476	0.000361226	0.000834435	0.534269	3.97731e-08	9.34565e-08	1.02726
MGP_C57BL6NJ_G0000655	NA	0.0145241	0.024662	0.273156	0.673424	0.988064	-0.0509416	0.000323946	0.000834435	0.534269	2.90113e-08	9.34565e-08	1.03535
MGP_C57BL6NJ_G0000656	NA	0.0154856	0.024662	0.27288	0.814587	0.988064	-0.028587	0.000303836	0.000834435	0.542834	2.94378e-08	9.34565e-08	1.0447
MGP_C57BL6NJ_G0000657	NA	0.00524019	0.0197032	0.279364	0.855536	0.988064	-0.0192587	0.000388184	0.000856805	0.46027	3.20628e-08	9.34565e-08	0.902338
MGP_C57BL6NJ_G0000658	NA	0.0153379	0.024662	0.270998	0.639778	0.988064	-0.0566672	0.000437232	0.000912962	0.519698	4.07304e-08	9.49891e-08	1.01652
MGP_C57BL6NJ_G0000659	NA	0.0200754	0.0272344	0.283889	0.248648	0.988064	-0.155322	0.274727	0.320678	0.155737	0.00041712	0.000567028	0.573412
MGP_C57BL6NJ_G0000660	NA	0.0108503	0.024662	0.28866	0.829373	0.988064	-0.0262139	0.000437425	0.000913318	0.523065	3.27327e-08	9.34565e-08	1.0362
MGP_C57BL6NJ_G0000661	NA	0.0155426	0.024662	0.285195	0.82176	0.988064	-0.0287178	0.000891671	0.00160674	0.50977	9.36663e-08	1.80114e-07	1.02087
MGP_C57BL6NJ_G0000662	NA	0.0132324	0.024662	0.278591	0.969064	0.996322	-0.00469833	0.000693422	0.0012957	0.497635	4.9437e-08	1.08231e-07	1.00806
MGP_C57BL6NJ_G0000663	NA	0.0129196	0.024662	0.283074	0.855851	0.988064	-0.0222815	0.00032516	0.000834435	0.542834	2.60372e-08	9.34565e-08	1.05889
MGP_C57BL6NJ_G0000664	NA	0.0173379	0.024662	0.267759	0.742181	0.988064	-0.0401476	0.000361226	0.000834435	0.534269	3.97731e-08	9.34565e-08	1.02726
MGP_C57BL6NJ_G0000665	NA	0.0173379	0.024662	0.267759	0.742181	0.988064	-0.0401476	0.000361226	0.000834435	0.534269	3.97731e-08	9.34565e-08	1.02726
MGP_C57BL6NJ_G0000666	NA	0.0173379	0.024662	0.267759	0.742181	0.988064	-0.0401476	0.000361226	0.000834435	0.534269	3.97731e-08	9.34565e-08	1.02726
MGP_C57BL6NJ_G0000667	NA	0.0158168	0.024662	0.26842	0.680506	0.988064	-0.0496165	0.000383466	0.000850107	0.524113	3.20722e-08	9.34565e-08	1.02627
MGP_C57BL6NJ_G0000668	NA	0.017694	0.0250368	0.261065	0.917363	0.991674	-0.0123768	0.000567603	0.00109954	0.500046	9.34254e-08	1.79685e-07	0.955864
MGP_C57BL6NJ_G0000669	NA	0.0129813	0.024662	0.276123	0.772912	0.988064	-0.0345717	0.000382583	0.000849386	0.521724	3.59043e-08	9.34565e-08	1.01471
MGP_C57BL6NJ_G0000670	NA	0.0184664	0.0256728	0.266048	0.667482	0.988064	-0.0527223	0.000600828	0.00115013	0.510512	6.40971e-08	1.3082e-07	1.00368
MGP_C57BL6NJ_G0000671	NA	0.015018	0.024662	0.268186	0.798219	0.988064	-0.0304725	0.000286735	0.000834435	0.533629	3.22422e-08	9.34565e-08	1.01605
MGP_C57BL6NJ_G0000672	NA	0.020621	0.0277738	0.254243	0.840083	0.988064	0.024102	0.00040916	0.000882197	0.517016	2.30337e-08	9.34565e-08	1.03834
MGP_C57BL6NJ_G0000673	NA	0.0569106	0.0678794	0.20059	0.496052	0.988064	-0.0799225	0.00129515	0.0022353	0.448816	5.92384e-08	1.2428e-07	0.961721
MGP_C57BL6NJ_G0000674	NA	0.0241824	0.0313835	0.253107	0.804175	0.988064	-0.0303797	0.000385789	0.000852865	0.533267	5.20606e-08	1.12241e-07	1.01577
MGP_C57BL6NJ_G0000675	NA	0.0287276	0.0363804	0.294677	0.348815	0.988064	-0.139467	0.00365949	0.005798	0.500311	3.51112e-06	5.53858e-06	0.93713
MGP_C57BL6NJ_G0000676	NA	0.0173379	0.024662	0.267759	0.742181	0.988064	-0.0401476	0.000361226	0.000834435	0.534269	3.97731e-08	9.34565e-08	1.02726
MGP_C57BL6NJ_G0000677	NA	0.0998337	0.114974	0.143765	0.367033	0.988064	-0.0890835	0.107593	0.135561	0.171934	0.000309421	0.000424782	0.435342
MGP_C57BL6NJ_G0000678	NA	0.0109331	0.024662	0.283223	0.652278	0.988064	-0.053936	0.000254491	0.000834435	0.54106	2.57891e-08	9.34565e-08	1.03198
MGP_C57BL6NJ_G0000679	NA	0.0391288	0.0480051	0.187302	0.165077	0.988064	-0.141765	2.15081e-05	0.000834435	0.557109	1.58491e-08	9.34565e-08	0.888013
MGP_C57BL6NJ_G0000680	NA	0.0371422	0.0457921	0.24405	0.714193	0.988064	-0.0472302	0.00368858	0.00584115	0.436578	4.39874e-07	7.55338e-07	0.93854
MGP_C57BL6NJ_G0000681	NA	0.0173379	0.024662	0.267759	0.742181	0.988064	-0.0401476	0.000361226	0.000834435	0.534269	3.97731e-08	9.34565e-08	1.02726
MGP_C57BL6NJ_G0000682	NA	0.000334381	0.00183056	0.390589	0.598102	0.988064	-0.0572849	0.00229665	0.00377119	0.389627	4.87427e-07	8.323e-07	0.784517
MGP_C57BL6NJ_G0000683	NA	0.000209426	0.00120904	0.348838	0.777127	0.988064	-0.0262435	0.000400672	0.000871867	0.401952	1.08011e-08	9.34565e-08	0.840935
MGP_C57BL6NJ_G0000684	NA	0.00321445	0.0131212	0.360465	0.355314	0.988064	0.119392	0.00835729	0.0125246	0.387265	3.26271e-06	5.15821e-06	0.817473
MGP_C57BL6NJ_G0000685	NA	0.00014063	0.000845326	0.429976	0.649971	0.988064	0.0501119	0.00401488	0.00631408	0.369434	4.51566e-07	7.74541e-07	0.801673
MGP_C57BL6NJ_G0000686	NA	0.0397904	0.0487513	0.233148	0.723957	0.988064	-0.0441649	0.00123599	0.00214348	0.482314	1.44977e-07	2.66725e-07	0.974706
MGP_C57BL6NJ_G0000687	NA	0.297269	0.322285	0.122791	0.662637	0.988064	0.0587596	0.0689241	0.089735	0.269073	2.43778e-06	3.89009e-06	0.875963
MGP_C57BL6NJ_G0000688	NA	0.0173379	0.024662	0.267759	0.742181	0.988064	-0.0401476	0.000361226	0.000834435	0.534269	3.97731e-08	9.34565e-08	1.02726
MGP_C57BL6NJ_G0000689	NA	0.0355581	0.0440359	0.216951	0.357416	0.988064	-0.105357	0.000748178	0.00138317	0.462218	8.81482e-08	1.70911e-07	0.912037
MGP_C57BL6NJ_G0000690	NA	0.0173379	0.024662	0.267759	0.742181	0.988064	-0.0401476	0.000361226	0.000834435	0.534269	3.97731e-08	9.34565e-08	1.02726
MGP_C57BL6NJ_G0000691	NA	0.0142934	0.024662	0.275229	0.77194	0.988064	-0.0351678	0.000424622	0.00089555	0.523065	4.36659e-08	9.95141e-08	1.01605
MGP_C57BL6NJ_G0000692	NA	0.0173379	0.024662	0.267759	0.742181	0.988064	-0.0401476	0.000361226	0.000834435	0.534269	3.97731e-08	9.34565e-08	1.02726
MGP_C57BL6NJ_G0000693	NA	0.0173379	0.024662	0.267759	0.742181	0.988064	-0.0401476	0.000361226	0.000834435	0.534269	3.97731e-08	9.34565e-08	1.02726
MGP_C57BL6NJ_G0000694	NA	0.0253903	0.0326982	0.251704	0.644907	0.988064	-0.0567742	0.000613019	0.00116906	0.511277	8.09922e-08	1.58792e-07	0.993384
MGP_C57BL6NJ_G0000695	NA	0.0138063	0.024662	0.280653	0.916416	0.991674	-0.0128999	0.000754231	0.00139279	0.500472	6.33725e-08	1.29987e-07	1.00786
MGP_C57BL6NJ_G0000696	NA	0.0232313	0.0303657	0.259978	0.781427	0.988064	-0.0346598	0.000263221	0.000834435	0.563675	4.62184e-08	1.02995e-07	1.04267
MGP_C57BL6NJ_G0000697	NA	0.153689	0.17271	0.12842	0.478137	0.988064	-0.0724768	0.000216125	0.000834435	0.467325	3.78263e-08	9.34565e-08	0.858823
MGP_C57BL6NJ_G0000698	NA	0.182345	0.202953	0.153717	0.797722	0.988064	-0.0334686	0.00115004	0.00201035	0.508	6.76621e-07	1.1374e-06	0.9254
MGP_C57BL6NJ_G0000699	NA	0.0513601	0.0616978	0.222664	0.682108	0.988064	-0.0518918	0.00228251	0.00374947	0.455125	3.30646e-07	5.76592e-07	0.938305
MGP_C57BL6NJ_G0000700	NA	0.00878684	0.024662	0.281823	0.795481	0.988064	-0.0298039	0.00014338	0.000834435	0.548254	1.19763e-09	9.34565e-08	1.17648
MGP_C57BL6NJ_G0000701	NA	0.0173379	0.024662	0.267759	0.742181	0.988064	-0.0401476	0.000361226	0.000834435	0.534269	3.97731e-08	9.34565e-08	1.02726
MGP_C57BL6NJ_G0000702	NA	0.0135395	0.024662	0.278219	0.784892	0.988064	-0.0331746	0.000413175	0.000888508	0.525402	3.85959e-08	9.34565e-08	1.02521
MGP_C57BL6NJ_G0000703	NA	0.0370092	0.0456472	0.229647	0.942668	0.993485	-0.00870819	0.0002987	0.000834435	0.540375	4.07965e-08	9.50839e-08	1.01887
MGP_C57BL6NJ_G0000704	NA	0.000121826	0.000742501	0.375114	0.628398	0.988064	0.0460583	7.76254e-05	0.000834435	0.477432	4.61731e-09	9.34565e-08	0.903367
MGP_C57BL6NJ_G0000705	NA	0.00637242	0.0231513	0.292986	0.572652	0.988064	-0.0645211	0.000282256	0.000834435	0.511346	1.65985e-08	9.34565e-08	1.00986
MGP_C57BL6NJ_G0000706	NA	0.0137928	0.024662	0.27453	0.655818	0.988064	-0.05369	0.000381174	0.000849386	0.524113	3.70752e-08	9.34565e-08	1.0171
MGP_C57BL6NJ_G0000707	NA	0.00983672	0.024662	0.278584	0.361206	0.988064	-0.106487	0.000211187	0.000834435	0.532556	1.26133e-08	9.34565e-08	1.03992
MGP_C57BL6NJ_G0000708	NA	0.0307443	0.0386209	0.2385	0.724487	0.988064	-0.042693	0.00070588	0.00131598	0.495964	8.07438e-08	1.58408e-07	0.977831
MGP_C57BL6NJ_G0000709	NA	0.0107408	0.024662	0.275903	0.708436	0.988064	-0.0434529	0.000273691	0.000834435	0.522054	2.48855e-08	9.34565e-08	1.00455
MGP_C57BL6NJ_G0000710	NA	0.0120951	0.024662	0.28024	0.67844	0.988064	-0.0498835	0.00031878	0.000834435	0.532677	3.65024e-08	9.34565e-08	1.0171
MGP_C57BL6NJ_G0000711	NA	0.0173379	0.024662	0.267759	0.742181	0.988064	-0.0401476	0.000361226	0.000834435	0.534269	3.97731e-08	9.34565e-08	1.02726
MGP_C57BL6NJ_G0000712	NA	0.0173379	0.024662	0.267759	0.742181	0.988064	-0.0401476	0.000361226	0.000834435	0.534269	3.97731e-08	9.34565e-08	1.02726
MGP_C57BL6NJ_G0000713	NA	0.0173379	0.024662	0.267759	0.742181	0.988064	-0.0401476	0.000361226	0.000834435	0.534269	3.97731e-08	9.34565e-08	1.02726
MGP_C57BL6NJ_G0000714	NA	0.0173379	0.024662	0.267759	0.742181	0.988064	-0.0401476	0.000361226	0.000834435	0.534269	3.97731e-08	9.34565e-08	1.02726
MGP_C57BL6NJ_G0000715	NA	0.0173379	0.024662	0.267759	0.742181	0.988064	-0.0401476	0.000361226	0.000834435	0.534269	3.97731e-08	9.34565e-08	1.02726
MGP_C57BL6NJ_G0000716	NA	0.0173379	0.024662	0.267759	0.742181	0.988064	-0.0401476	0.000361226	0.000834435	0.534269	3.97731e-08	9.34565e-08	1.02726
MGP_C57BL6NJ_G0000717	NA	0.0173379	0.024662	0.267759	0.742181	0.988064	-0.0401476	0.000361226	0.000834435	0.534269	3.97731e-08	9.34565e-08	1.02726
MGP_C57BL6NJ_G0000718	NA	0.0173379	0.024662	0.267759	0.742181	0.988064	-0.0401476	0.000361226	0.000834435	0.534269	3.97731e-08	9.34565e-08	1.02726
MGP_C57BL6NJ_G0000719	NA	0.0173379	0.024662	0.267759	0.742181	0.988064	-0.0401476	0.000361226	0.000834435	0.534269	3.97731e-08	9.34565e-08	1.02726
MGP_C57BL6NJ_G0000720	NA	0.0173379	0.024662	0.267759	0.742181	0.988064	-0.0401476	0.000361226	0.000834435	0.534269	3.97731e-08	9.34565e-08	1.02726
MGP_C57BL6NJ_G0000721	NA	0.0178992	0.0252231	0.272691	0.689228	0.988064	-0.0500116	0.000401045	0.000871867	0.541667	5.98028e-08	1.24884e-07	1.02726
MGP_C57BL6NJ_G0000722	NA	0.0151256	0.024662	0.273671	0.766287	0.988064	-0.0362064	0.000422011	0.00089555	0.525402	4.48484e-08	1.00762e-07	1.01839
MGP_C57BL6NJ_G0000723	NA	0.0117987	0.024662	0.287625	0.768136	0.988064	-0.0362276	0.000275065	0.000834435	0.552155	1.87935e-08	9.34565e-08	1.08017
MGP_C57BL6NJ_G0000724	NA	0.0912617	0.105757	0.18963	0.630537	0.988064	-0.0605616	0.000374597	0.000843892	0.548553	6.90931e-08	1.38757e-07	1.02471
MGP_C57BL6NJ_G0000725	NA	0.229355	0.252013	-0.0878072	0.77762	0.988064	0.0234636	0.323217	0.371216	0.0879207	0.0084637	0.0104867	0.250764
MGP_C57BL6NJ_G0000726	NA	0.0113646	0.024662	0.279775	0.554596	0.988064	-0.0704105	0.000835874	0.00151778	0.478203	6.20356e-08	1.28224e-07	0.974651
MGP_C57BL6NJ_G0000727	NA	0.0173379	0.024662	0.267759	0.742181	0.988064	-0.0401476	0.000361226	0.000834435	0.534269	3.97731e-08	9.34565e-08	1.02726
MGP_C57BL6NJ_G0000728	NA	0.0173379	0.024662	0.267759	0.742181	0.988064	-0.0401476	0.000361226	0.000834435	0.534269	3.97731e-08	9.34565e-08	1.02726
MGP_C57BL6NJ_G0000729	NA	0.0161345	0.024662	0.273349	0.734198	0.988064	-0.0417824	0.000151153	0.000834435	0.583687	3.4359e-08	9.34565e-08	1.04452
MGP_C57BL6NJ_G0000730	NA	1.6706e-09	4.45245e-08	0.734413	0.234694	0.988064	0.107951	0.000148884	0.000834435	0.425292	8.70459e-09	9.34565e-08	0.82172
MGP_C57BL6NJ_G0000731	NA	0.0154757	0.024662	0.271835	0.750636	0.988064	-0.0386069	0.000494368	0.00100015	0.515812	1.08355e-07	2.04732e-07	0.963892
MGP_C57BL6NJ_G0000732	NA	0.0172066	0.024662	0.265173	0.826825	0.988064	0.0263892	0.00168543	0.00284063	0.449632	1.14874e-07	2.15856e-07	0.954282
MGP_C57BL6NJ_G0000733	NA	0.0158122	0.024662	0.262162	0.97136	0.996457	-0.00421716	0.000296727	0.000834435	0.524547	5.94746e-08	1.24667e-07	0.96685
MGP_C57BL6NJ_G0000734	NA	0.0150532	0.024662	0.278088	0.623552	0.988064	-0.0608056	0.000360359	0.000834435	0.541667	4.38431e-08	9.97409e-08	1.03535
MGP_C57BL6NJ_G0000735	NA	0.000695577	0.00348952	0.39284	0.596115	0.988064	-0.0622894	0.00105088	0.00185444	0.460615	2.17268e-08	9.34565e-08	1.02239
MGP_C57BL6NJ_G0000736	NA	0.00913094	0.024662	0.318918	0.257175	0.988064	0.150316	0.144377	0.177712	0.207344	0.000845339	0.00112547	0.526245
MGP_C57BL6NJ_G0000737	NA	0.0147486	0.024662	0.273737	0.872748	0.988652	-0.0194184	0.000274982	0.000834435	0.545146	4.26789e-08	9.82288e-08	1.01723
MGP_C57BL6NJ_G0000738	NA	0.011521	0.024662	0.280353	0.675962	0.988064	-0.0499221	0.000771468	0.00141978	0.484289	1.00935e-07	1.92167e-07	0.950923
MGP_C57BL6NJ_G0000739	NA	0.491485	0.516905	0.0763052	0.978865	0.996846	-0.00337519	0.0180161	0.025697	0.340456	7.72147e-05	0.000110452	0.641127
MGP_C57BL6NJ_G0000740	NA	0.104052	0.119534	-0.231397	0.565735	0.988064	0.0919989	0.0295118	0.0407843	-0.388612	0.682737	0.704048	-0.0693174
MGP_C57BL6NJ_G0000741	NA	0.471487	0.497068	0.0797371	0.468057	0.988064	-0.0927947	0.00817402	0.0122731	0.386078	3.41393e-06	5.38941e-06	0.80975
MGP_C57BL6NJ_G0000742	NA	0.00966598	0.024662	0.294596	0.914567	0.991575	0.0130752	0.000541486	0.00106361	0.513331	1.03714e-07	1.96838e-07	0.970547
MGP_C57BL6NJ_G0000743	NA	0.0237558	0.0309296	0.241189	0.757937	0.988064	-0.0358746	0.000105803	0.000834435	0.569718	8.9127e-09	9.34565e-08	1.06708
MGP_C57BL6NJ_G0000744	NA	0.0296242	0.0373685	0.247519	0.830686	0.988064	-0.0266543	0.000574794	0.00111085	0.521689	5.30754e-08	1.14016e-07	1.03246
MGP_C57BL6NJ_G0000745	NA	0.0297594	0.0375208	0.242762	0.611823	0.988064	-0.0622467	0.000776144	0.00142643	0.49659	1.12065e-07	2.11137e-07	0.969597
MGP_C57BL6NJ_G0000746	NA	0.0173379	0.024662	0.267759	0.742181	0.988064	-0.0401476	0.000361226	0.000834435	0.534269	3.97731e-08	9.34565e-08	1.02726
MGP_C57BL6NJ_G0000747	NA	0.0155359	0.024662	0.263256	0.903773	0.989756	-0.014219	0.00092942	0.00166404	0.46845	5.78114e-08	1.21921e-07	0.96958
MGP_C57BL6NJ_G0000748	NA	0.0173379	0.024662	0.267759	0.742181	0.988064	-0.0401476	0.000361226	0.000834435	0.534269	3.97731e-08	9.34565e-08	1.02726
MGP_C57BL6NJ_G0000749	NA	0.0157043	0.024662	0.276677	0.769629	0.988064	-0.0362955	0.000535182	0.00106043	0.522171	7.22095e-08	1.43876e-07	1.00758
MGP_C57BL6NJ_G0000750	NA	0.0151542	0.024662	0.260572	0.921864	0.992009	-0.0113698	0.000177092	0.000834435	0.542758	1.58739e-08	9.34565e-08	1.02963
MGP_C57BL6NJ_G0000751	NA	0.0135836	0.024662	0.278387	0.936057	0.992917	0.00975454	0.000775312	0.00142519	0.493676	8.35091e-08	1.63109e-07	0.98088
MGP_C57BL6NJ_G0000752	NA	0.0173379	0.024662	0.267759	0.742181	0.988064	-0.0401476	0.000361226	0.000834435	0.534269	3.97731e-08	9.34565e-08	1.02726
MGP_C57BL6NJ_G0000753	NA	4.66244e-11	2.58586e-09	0.878457	0.92516	0.992347	0.00834031	9.08564e-07	0.000199675	0.617738	1.66756e-09	9.34565e-08	0.893038
MGP_C57BL6NJ_G0000754	NA	0.0137765	0.024662	0.269131	0.799726	0.988064	-0.0299105	0.000262432	0.000834435	0.532211	2.72861e-08	9.34565e-08	1.01471
MGP_C57BL6NJ_G0000755	NA	0.019843	0.027002	0.261777	0.670069	0.988064	-0.0521128	0.000366623	0.000837506	0.534269	3.50882e-08	9.34565e-08	1.03623
MGP_C57BL6NJ_G0000756	NA	0.0204523	0.0275981	0.264647	0.796588	0.988064	-0.0320091	0.000540667	0.00106252	0.522779	5.83242e-08	1.22757e-07	1.02259
MGP_C57BL6NJ_G0000757	NA	0.0265742	0.0339938	0.251974	0.853133	0.988064	-0.0229882	0.000385016	0.000851957	0.540732	5.64278e-08	1.19521e-07	1.02493
MGP_C57BL6NJ_G0000758	NA	0.00751065	0.024662	0.30241	0.897372	0.989375	-0.0155388	0.000408073	0.000882012	0.52175	1.66001e-08	9.34565e-08	1.06731
MGP_C57BL6NJ_G0000759	NA	0.0141687	0.024662	0.277804	0.78442	0.988064	-0.0334513	0.000370022	0.000837506	0.534269	3.21971e-08	9.34565e-08	1.04232
MGP_C57BL6NJ_G0000760	NA	0.000337841	0.00184778	0.36391	0.830227	0.988064	0.0216746	0.00851322	0.0127382	0.30497	6.61798e-07	1.1133e-06	0.717548
MGP_C57BL6NJ_G0000761	NA	0.0168179	0.024662	0.298457	0.959355	0.995496	0.00688785	0.00068946	0.00128923	0.555499	1.80211e-07	3.26423e-07	1.04103
MGP_C57BL6NJ_G0000762	NA	0.0115724	0.024662	0.288855	0.81174	0.988064	-0.0292929	0.000405456	0.000878157	0.532726	6.09674e-08	1.26743e-07	1.01023
MGP_C57BL6NJ_G0000763	NA	0.0197659	0.0269525	0.261649	0.767545	0.988064	-0.0360741	0.000362106	0.000834435	0.534269	3.42636e-08	9.34565e-08	1.03642
MGP_C57BL6NJ_G0000764	NA	0.00613021	0.022432	0.307595	0.856008	0.988064	-0.0216006	0.000385121	0.000852077	0.518347	5.99232e-08	1.25097e-07	0.979062
MGP_C57BL6NJ_G0000765	NA	0.0334228	0.0416425	0.240624	0.74719	0.988064	-0.0400671	0.000636902	0.00120643	0.514471	5.22977e-08	1.12658e-07	1.02972
MGP_C57BL6NJ_G0000766	NA	0.0044455	0.0172128	0.313929	0.81072	0.988064	-0.0278513	0.00103609	0.00183268	0.457595	5.94147e-08	1.24561e-07	0.956681
MGP_C57BL6NJ_G0000767	NA	0.00906891	0.024662	0.273483	0.810604	0.988064	-0.0268655	0.000101	0.000834435	0.551095	1.16379e-08	9.34565e-08	1.01284
MGP_C57BL6NJ_G0000768	NA	0.0425841	0.0518834	0.229016	0.462663	0.988064	-0.0920125	0.00211508	0.0034954	0.452286	4.8559e-07	8.29336e-07	0.901984
MGP_C57BL6NJ_G0000769	NA	0.0163923	0.024662	0.265076	0.795522	0.988064	-0.0309919	0.000229532	0.000834435	0.546582	2.45481e-08	9.34565e-08	1.03555
MGP_C57BL6NJ_G0000770	NA	0.0173379	0.024662	0.267759	0.742181	0.988064	-0.0401476	0.000361226	0.000834435	0.534269	3.97731e-08	9.34565e-08	1.02726
MGP_C57BL6NJ_G0000771	NA	0.0195651	0.0267901	0.261528	0.905348	0.990102	-0.0144666	0.000334831	0.000834435	0.53705	5.1376e-08	1.11126e-07	1.00993
MGP_C57BL6NJ_G0000772	NA	0.021472	0.028683	0.26774	0.613247	0.988064	-0.064203	0.00100957	0.00179126	0.500128	1.18141e-07	2.21427e-07	1.00093
MGP_C57BL6NJ_G0000773	NA	0.0173379	0.024662	0.267759	0.742181	0.988064	-0.0401476	0.000361226	0.000834435	0.534269	3.97731e-08	9.34565e-08	1.02726
MGP_C57BL6NJ_G0000774	NA	0.185666	0.20642	0.134982	0.989626	0.999141	-0.00150172	0.00018113	0.000834435	0.539734	8.99053e-08	1.73817e-07	0.927684
MGP_C57BL6NJ_G0000775	NA	0.0116056	0.024662	0.278727	0.670911	0.988064	-0.0505163	0.000336606	0.000834435	0.523583	3.47558e-08	9.34565e-08	1.00778
MGP_C57BL6NJ_G0000776	NA	0.0206075	0.0277593	0.269126	0.997661	0.999708	-0.000370431	0.000599639	0.00114823	0.526836	7.5769e-08	1.50043e-07	1.02537
MGP_C57BL6NJ_G0000777	NA	0.00318131	0.0130053	0.340227	0.57841	0.988064	-0.0672516	0.000194856	0.000834435	0.559933	3.24025e-08	9.34565e-08	1.02854
MGP_C57BL6NJ_G0000778	NA	0.0159499	0.024662	0.272283	0.761422	0.988064	-0.0371319	0.000369924	0.000837506	0.534269	3.69374e-08	9.34565e-08	1.03404
MGP_C57BL6NJ_G0000779	NA	0.0377377	0.0464385	0.199115	0.736518	0.988064	-0.0355162	0.000165339	0.000834435	0.496725	2.69908e-08	9.34565e-08	0.908579
MGP_C57BL6NJ_G0000780	NA	0.0173379	0.024662	0.267759	0.742181	0.988064	-0.0401476	0.000361226	0.000834435	0.534269	3.97731e-08	9.34565e-08	1.02726
MGP_C57BL6NJ_G0000781	NA	0.0165836	0.024662	0.257677	0.75822	0.988064	-0.035868	0.000173834	0.000834435	0.545994	1.11594e-08	9.34565e-08	1.05481
MGP_C57BL6NJ_G0000782	NA	0.03736	0.0460219	0.230977	0.973886	0.996732	-0.00399466	0.000588439	0.00113095	0.509736	7.4654e-08	1.48101e-07	0.991069
MGP_C57BL6NJ_G0000783	NA	0.0173379	0.024662	0.267759	0.742181	0.988064	-0.0401476	0.000361226	0.000834435	0.534269	3.97731e-08	9.34565e-08	1.02726
MGP_C57BL6NJ_G0000784	NA	0.0363911	0.0449523	0.239765	0.448338	0.988064	-0.0961095	0.00327259	0.00522874	0.433623	0.00114022	0.00150423	0.490811
MGP_C57BL6NJ_G0000785	NA	0.0173379	0.024662	0.267759	0.742181	0.988064	-0.0401476	0.000361226	0.000834435	0.534269	3.97731e-08	9.34565e-08	1.02726
MGP_C57BL6NJ_G0000786	NA	0.000127125	0.00077228	0.366831	0.751662	0.988064	0.0295154	2.45965e-05	0.000834435	0.513958	5.75564e-08	1.21514e-07	0.768375
MGP_C57BL6NJ_G0000787	NA	0.129157	0.146467	0.181633	0.954901	0.994886	0.00761862	0.0145099	0.0209844	0.37365	4.59992e-06	7.18904e-06	0.840423
MGP_C57BL6NJ_G0000788	NA	0.0151256	0.024662	0.273671	0.766287	0.988064	-0.0362064	0.000422011	0.00089555	0.525402	4.48484e-08	1.00762e-07	1.01839
MGP_C57BL6NJ_G0000789	NA	0.0173379	0.024662	0.267759	0.742181	0.988064	-0.0401476	0.000361226	0.000834435	0.534269	3.97731e-08	9.34565e-08	1.02726
MGP_C57BL6NJ_G0000790	NA	0.0173379	0.024662	0.267759	0.742181	0.988064	-0.0401476	0.000361226	0.000834435	0.534269	3.97731e-08	9.34565e-08	1.02726
MGP_C57BL6NJ_G0000791	NA	0.0151256	0.024662	0.273671	0.766287	0.988064	-0.0362064	0.000422011	0.00089555	0.525402	4.48484e-08	1.00762e-07	1.01839
MGP_C57BL6NJ_G0000792	NA	0.016432	0.024662	0.272795	0.765143	0.988064	-0.0367908	0.000343785	0.000834435	0.541822	4.66528e-08	1.03402e-07	1.02726
MGP_C57BL6NJ_G0000793	NA	0.0173379	0.024662	0.267759	0.742181	0.988064	-0.0401476	0.000361226	0.000834435	0.534269	3.97731e-08	9.34565e-08	1.02726
MGP_C57BL6NJ_G0000794	NA	0.0104897	0.024662	0.292109	0.832577	0.988064	-0.0258832	0.000669667	0.00125794	0.504508	9.21762e-08	1.77581e-07	0.981533
MGP_C57BL6NJ_G0000795	NA	0.272117	0.296416	0.108028	0.822128	0.988064	0.0252095	0.0105657	0.0155975	0.327269	9.43616e-07	1.56313e-06	0.777925
MGP_C57BL6NJ_G0000796	NA	0.0111617	0.024662	0.293141	0.623495	0.988064	-0.0610429	0.00095147	0.00169915	0.492799	8.18858e-08	1.60327e-07	1.00171
MGP_C57BL6NJ_G0000797	NA	0.0115377	0.024662	0.25823	0.98459	0.997838	-0.00212118	0.000829904	0.00150861	0.442776	1.09235e-07	2.0624e-07	0.871949
MGP_C57BL6NJ_G0000798	NA	0.00935902	0.024662	0.289577	0.697056	0.988064	-0.0464808	0.00101264	0.00179605	0.470489	4.95551e-08	1.08403e-07	0.991711
MGP_C57BL6NJ_G0000799	NA	0.0137488	0.024662	0.27446	0.608411	0.988064	-0.0617139	0.000450481	0.000931446	0.515245	3.65095e-08	9.34565e-08	1.01721
MGP_C57BL6NJ_G0000800	NA	0.0127792	0.024662	0.279777	0.790661	0.988064	-0.0321361	0.000415506	0.000891767	0.523065	3.75289e-08	9.34565e-08	1.02287
MGP_C57BL6NJ_G0000801	NA	0.0134698	0.024662	0.277151	0.476587	0.988064	-0.0865209	0.000119124	0.000834435	0.586175	5.97347e-08	1.24884e-07	0.994683
MGP_C57BL6NJ_G0000802	NA	0.0173379	0.024662	0.267759	0.742181	0.988064	-0.0401476	0.000361226	0.000834435	0.534269	3.97731e-08	9.34565e-08	1.02726
MGP_C57BL6NJ_G0000803	NA	0.0126314	0.024662	0.274936	0.856323	0.988064	-0.0214899	0.000188311	0.000834435	0.552548	4.18645e-08	9.68154e-08	0.996917
MGP_C57BL6NJ_G0000804	NA	0.00448765	0.0173401	0.326219	0.834858	0.988064	0.0252206	3.39885e-05	0.000834435	0.650427	1.10857e-08	9.34565e-08	1.09615
MGP_C57BL6NJ_G0000805	NA	0.0396825	0.0486365	-0.192484	0.513588	0.988064	0.0676284	0.51994	0.568585	0.070642	0.905451	0.913251	0.0129829
MGP_C57BL6NJ_G0000806	NA	0.0249353	0.0321969	0.255423	0.717194	0.988064	-0.0450838	0.000615461	0.00117214	0.516818	7.55489e-08	1.49645e-07	1.00871
MGP_C57BL6NJ_G0000807	NA	0.000567353	0.0029226	0.394378	0.796783	0.988064	-0.0296886	0.00209029	0.00345735	0.419001	6.24485e-07	1.05359e-06	0.821201
MGP_C57BL6NJ_G0000808	NA	0.717589	0.735779	0.0472725	0.810397	0.988064	-0.0361788	0.00389683	0.00614348	0.507303	8.57132e-08	1.66764e-07	1.21396
MGP_C57BL6NJ_G0000809	NA	0.0292876	0.0369882	0.245506	0.738173	0.988064	-0.0412658	0.000545005	0.00106866	0.519029	4.61067e-08	1.02774e-07	1.03016
MGP_C57BL6NJ_G0000810	NA	0.011728	0.024662	0.270541	0.81873	0.988064	-0.0264537	0.00026846	0.000834435	0.520038	2.15724e-08	9.34565e-08	1.00708
MGP_C57BL6NJ_G0000811	NA	0.0173379	0.024662	0.267759	0.742181	0.988064	-0.0401476	0.000361226	0.000834435	0.534269	3.97731e-08	9.34565e-08	1.02726
MGP_C57BL6NJ_G0000812	NA	0.0173379	0.024662	0.267759	0.742181	0.988064	-0.0401476	0.000361226	0.000834435	0.534269	3.97731e-08	9.34565e-08	1.02726
MGP_C57BL6NJ_G0000813	NA	0.0191162	0.0263188	0.25954	0.873018	0.988704	-0.019219	0.000596408	0.001143	0.501484	9.71424e-08	1.85721e-07	0.961178
MGP_C57BL6NJ_G0000814	NA	0.0241195	0.0313207	0.260284	0.801501	0.988064	0.0316616	0.000586236	0.00112749	0.525903	8.37187e-08	1.63464e-07	1.01519
MGP_C57BL6NJ_G0000815	NA	0.00877609	0.024662	0.28213	0.859982	0.988064	-0.0202931	0.000114093	0.000834435	0.559802	1.65785e-08	9.34565e-08	1.01911
MGP_C57BL6NJ_G0000816	NA	0.0197463	0.0269525	0.25086	0.75521	0.988064	-0.0364783	0.000797872	0.00145987	0.473155	6.97902e-08	1.39911e-07	0.953016
MGP_C57BL6NJ_G0000817	NA	0.0229025	0.0300116	0.252946	0.729626	0.988064	-0.0419141	0.00059305	0.001138	0.505507	5.8041e-08	1.22317e-07	0.998342
MGP_C57BL6NJ_G0000818	NA	0.00107928	0.00510818	0.392384	0.305112	0.988064	-0.127199	5.49976e-05	0.000834435	0.634459	7.3635e-09	9.34565e-08	1.13703
MGP_C57BL6NJ_G0000819	NA	0.00026893	0.00150925	0.433149	0.341381	0.988064	0.113116	0.0178335	0.0254483	0.315087	4.41118e-07	7.57315e-07	0.857698
MGP_C57BL6NJ_G0000820	NA	0.0668156	0.0788423	0.216426	0.359042	0.988064	-0.121568	0.0021807	0.00359401	0.475186	7.33471e-07	1.22839e-06	0.92642
MGP_C57BL6NJ_G0000821	NA	0.0125452	0.024662	0.289631	0.732801	0.988064	-0.0426796	0.00104488	0.0018456	0.491144	6.53448e-08	1.33004e-07	1.02202
MGP_C57BL6NJ_G0000822	NA	0.00496894	0.0188454	0.310145	0.448133	0.988064	-0.0889701	0.00175282	0.00294348	0.432712	3.00165e-08	9.34565e-08	0.998319
MGP_C57BL6NJ_G0000823	NA	0.000103394	0.000644208	0.52927	0.869054	0.988095	0.0217752	0.000877988	0.00158466	0.529199	2.70188e-07	4.765e-07	0.992108
MGP_C57BL6NJ_G0000824	NA	0.0173379	0.024662	0.267759	0.742181	0.988064	-0.0401476	0.000361226	0.000834435	0.534269	3.97731e-08	9.34565e-08	1.02726
MGP_C57BL6NJ_G0000825	NA	0.0173379	0.024662	0.267759	0.742181	0.988064	-0.0401476	0.000361226	0.000834435	0.534269	3.97731e-08	9.34565e-08	1.02726
MGP_C57BL6NJ_G0000826	NA	0.0129813	0.024662	0.276123	0.772912	0.988064	-0.0345717	0.000382583	0.000849386	0.521724	3.59043e-08	9.34565e-08	1.01471
MGP_C57BL6NJ_G0000827	NA	0.0105598	0.024662	0.282792	0.761636	0.988064	-0.0360112	0.000503776	0.00101469	0.503187	5.24464e-08	1.12919e-07	0.983458
MGP_C57BL6NJ_G0000828	NA	0.0173379	0.024662	0.267759	0.742181	0.988064	-0.0401476	0.000361226	0.000834435	0.534269	3.97731e-08	9.34565e-08	1.02726
MGP_C57BL6NJ_G0000829	NA	0.00165462	0.00741826	0.378464	0.78622	0.988064	-0.0336642	2.1887e-05	0.000834435	0.690317	1.3837e-08	9.34565e-08	1.11031
MGP_C57BL6NJ_G0000830	NA	0.00703448	0.024662	-0.228723	0.676888	0.988064	-0.0376755	0.977747	0.981761	-0.00266971	0.981758	0.983289	0.00218849
MGP_C57BL6NJ_G0000831	NA	0.0173379	0.024662	0.267759	0.742181	0.988064	-0.0401476	0.000361226	0.000834435	0.534269	3.97731e-08	9.34565e-08	1.02726
MGP_C57BL6NJ_G0000832	NA	0.0173379	0.024662	0.267759	0.742181	0.988064	-0.0401476	0.000361226	0.000834435	0.534269	3.97731e-08	9.34565e-08	1.02726
MGP_C57BL6NJ_G0000833	NA	0.0173379	0.024662	0.267759	0.742181	0.988064	-0.0401476	0.000361226	0.000834435	0.534269	3.97731e-08	9.34565e-08	1.02726
MGP_C57BL6NJ_G0000834	NA	0.0249178	0.0321775	0.251879	0.852158	0.988064	-0.0228474	0.000280255	0.000834435	0.550214	5.28367e-08	1.13574e-07	1.01577
MGP_C57BL6NJ_G0000835	NA	0.0348995	0.0432907	0.230784	0.401477	0.988064	-0.101606	5.66163e-05	0.000834435	0.620418	2.78849e-07	4.91039e-07	0.901098
MGP_C57BL6NJ_G0000836	NA	3.21062e-05	0.000228164	0.484172	0.390058	0.988064	-0.0951043	0.148414	0.182311	0.172182	5.03784e-05	7.29322e-05	0.572043
MGP_C57BL6NJ_G0000837	NA	0.0877966	0.101989	0.208739	0.192875	0.988064	-0.181345	0.00343517	0.00546788	0.467597	2.37666e-05	3.52855e-05	0.755917
MGP_C57BL6NJ_G0000838	NA	0.00275461	0.0115141	0.311741	0.908861	0.990737	0.012427	0.00374503	0.0059237	0.367265	1.17995e-07	2.21194e-07	0.857774
MGP_C57BL6NJ_G0000839	NA	0.0247572	0.0320043	0.257042	0.859024	0.988064	-0.0221928	0.00100381	0.00178224	0.493481	1.1963e-07	2.23932e-07	0.986275
MGP_C57BL6NJ_G0000840	NA	1.38456e-05	0.000108013	0.50199	0.399935	0.988064	-0.0905218	0.00561522	0.00863526	0.34197	8.8282e-07	1.4668e-06	0.743827
MGP_C57BL6NJ_G0000841	NA	0.0173379	0.024662	0.267759	0.742181	0.988064	-0.0401476	0.000361226	0.000834435	0.534269	3.97731e-08	9.34565e-08	1.02726
MGP_C57BL6NJ_G0000842	NA	0.0707844	0.083222	0.184222	0.556477	0.988064	-0.0670078	0.00641673	0.00978509	0.357037	1.3194e-05	1.99476e-05	0.65638
MGP_C57BL6NJ_G0000843	NA	0.0173379	0.024662	0.267759	0.742181	0.988064	-0.0401476	0.000361226	0.000834435	0.534269	3.97731e-08	9.34565e-08	1.02726
MGP_C57BL6NJ_G0000844	NA	0.0187788	0.0260086	0.26654	0.786855	0.988064	-0.0333036	0.000398788	0.000870782	0.534269	3.62855e-08	9.34565e-08	1.04266
MGP_C57BL6NJ_G0000845	NA	0.0256787	0.0330178	0.271107	0.754729	0.988064	-0.041492	0.00137292	0.00235567	0.506453	2.57925e-07	4.56026e-07	0.999681
MGP_C57BL6NJ_G0000846	NA	0.0105108	0.024662	0.286168	0.816306	0.988064	-0.0278753	0.00039033	0.000858225	0.521724	2.87694e-08	9.34565e-08	1.02978
MGP_C57BL6NJ_G0000847	NA	0.0152083	0.024662	0.267837	0.849518	0.988064	-0.0226266	0.000244231	0.000834435	0.542117	2.79931e-08	9.34565e-08	1.02522
MGP_C57BL6NJ_G0000848	NA	0.0173379	0.024662	0.267759	0.742181	0.988064	-0.0401476	0.000361226	0.000834435	0.534269	3.97731e-08	9.34565e-08	1.02726
MGP_C57BL6NJ_G0000849	NA	0.0418923	0.0511117	0.231984	0.964132	0.99574	0.00565188	0.000905855	0.00162802	0.50204	7.62513e-08	1.50876e-07	1.01947
MGP_C57BL6NJ_G0000850	NA	0.013972	0.024662	0.280878	0.674051	0.988064	-0.0519368	0.000785438	0.00144127	0.499752	5.84901e-08	1.23016e-07	1.01545
MGP_C57BL6NJ_G0000851	NA	0.306046	0.331242	0.0815246	0.309177	0.988064	-0.0935152	8.88844e-05	0.000834435	0.452066	3.64513e-07	6.32618e-07	0.670429
MGP_C57BL6NJ_G0000852	NA	0.102201	0.117539	0.183096	0.69415	0.988064	0.0494608	0.00104412	0.00184465	0.493994	8.39203e-08	1.63733e-07	1.01275
MGP_C57BL6NJ_G0000853	NA	0.021168	0.0283645	0.255543	0.790844	0.988064	-0.0320036	0.000224598	0.000834435	0.552594	3.29673e-08	9.34565e-08	1.02726
MGP_C57BL6NJ_G0000854	NA	0.0173379	0.024662	0.267759	0.742181	0.988064	-0.0401476	0.000361226	0.000834435	0.534269	3.97731e-08	9.34565e-08	1.02726
MGP_C57BL6NJ_G0000855	NA	0.0173379	0.024662	0.267759	0.742181	0.988064	-0.0401476	0.000361226	0.000834435	0.534269	3.97731e-08	9.34565e-08	1.02726
MGP_C57BL6NJ_G0000856	NA	0.0424282	0.0517149	0.226872	0.818222	0.988064	-0.0283465	0.00161821	0.00273706	0.461875	5.88801e-07	9.95718e-07	0.881948
MGP_C57BL6NJ_G0000857	NA	0.0173379	0.024662	0.267759	0.742181	0.988064	-0.0401476	0.000361226	0.000834435	0.534269	3.97731e-08	9.34565e-08	1.02726
MGP_C57BL6NJ_G0000858	NA	0.0256362	0.0329735	0.26603	0.473527	0.988064	0.0938128	0.00874951	0.0130637	0.391207	2.80372e-06	4.45054e-06	0.840179
MGP_C57BL6NJ_G0000859	NA	0.0108319	0.024662	0.288122	0.826712	0.988064	-0.0265728	0.000408866	0.000882071	0.525402	2.95735e-08	9.34565e-08	1.04007
MGP_C57BL6NJ_G0000860	NA	0.0363627	0.0449214	0.23149	0.953577	0.994674	-0.00707869	0.000314991	0.000834435	0.539938	3.17383e-08	9.34565e-08	1.03816
MGP_C57BL6NJ_G0000861	NA	0.0173379	0.024662	0.267759	0.742181	0.988064	-0.0401476	0.000361226	0.000834435	0.534269	3.97731e-08	9.34565e-08	1.02726
MGP_C57BL6NJ_G0000862	NA	0.0142309	0.024662	0.266405	0.732688	0.988064	-0.0400989	0.000199777	0.000834435	0.543123	2.18299e-08	9.34565e-08	1.02287
MGP_C57BL6NJ_G0000863	NA	0.021346	0.0285418	0.259728	0.69989	0.988064	-0.0473905	0.00047992	0.000978435	0.523277	6.30373e-08	1.29521e-07	1.00687
MGP_C57BL6NJ_G0000864	NA	0.0173379	0.024662	0.267759	0.742181	0.988064	-0.0401476	0.000361226	0.000834435	0.534269	3.97731e-08	9.34565e-08	1.02726
MGP_C57BL6NJ_G0000865	NA	0.0213338	0.0285281	0.261086	0.772507	0.988064	-0.0356987	0.000409023	0.000882071	0.534269	4.13895e-08	9.5949e-08	1.03727
MGP_C57BL6NJ_G0000866	NA	0.0173379	0.024662	0.267759	0.742181	0.988064	-0.0401476	0.000361226	0.000834435	0.534269	3.97731e-08	9.34565e-08	1.02726
MGP_C57BL6NJ_G0000867	NA	0.0130426	0.024662	0.282352	0.804001	0.988064	-0.030419	0.000321756	0.000834435	0.542834	3.4628e-08	9.34565e-08	1.04058
MGP_C57BL6NJ_G0000868	NA	0.0197659	0.0269525	0.261649	0.767545	0.988064	-0.0360741	0.000362106	0.000834435	0.534269	3.42636e-08	9.34565e-08	1.03642
MGP_C57BL6NJ_G0000869	NA	0.0173379	0.024662	0.267759	0.742181	0.988064	-0.0401476	0.000361226	0.000834435	0.534269	3.97731e-08	9.34565e-08	1.02726
MGP_C57BL6NJ_G0000870	NA	0.0173379	0.024662	0.267759	0.742181	0.988064	-0.0401476	0.000361226	0.000834435	0.534269	3.97731e-08	9.34565e-08	1.02726
MGP_C57BL6NJ_G0000871	NA	0.0173379	0.024662	0.267759	0.742181	0.988064	-0.0401476	0.000361226	0.000834435	0.534269	3.97731e-08	9.34565e-08	1.02726
MGP_C57BL6NJ_G0000872	NA	0.0173379	0.024662	0.267759	0.742181	0.988064	-0.0401476	0.000361226	0.000834435	0.534269	3.97731e-08	9.34565e-08	1.02726
MGP_C57BL6NJ_G0000873	NA	0.0173379	0.024662	0.267759	0.742181	0.988064	-0.0401476	0.000361226	0.000834435	0.534269	3.97731e-08	9.34565e-08	1.02726
MGP_C57BL6NJ_G0000874	NA	0.0173379	0.024662	0.267759	0.742181	0.988064	-0.0401476	0.000361226	0.000834435	0.534269	3.97731e-08	9.34565e-08	1.02726
MGP_C57BL6NJ_G0000875	NA	0.11399	0.13019	0.153445	0.740381	0.988064	0.0361688	0.00174395	0.00293002	0.405016	6.33377e-07	1.06754e-06	0.776437
MGP_C57BL6NJ_G0000876	NA	0.0173379	0.024662	0.267759	0.742181	0.988064	-0.0401476	0.000361226	0.000834435	0.534269	3.97731e-08	9.34565e-08	1.02726
MGP_C57BL6NJ_G0000877	NA	0.0173379	0.024662	0.267759	0.742181	0.988064	-0.0401476	0.000361226	0.000834435	0.534269	3.97731e-08	9.34565e-08	1.02726
MGP_C57BL6NJ_G0000878	NA	0.0177608	0.0251071	0.266851	0.572752	0.988064	-0.0690496	0.000555329	0.00108122	0.512593	5.81067e-08	1.22389e-07	1.00558
MGP_C57BL6NJ_G0000879	NA	0.0173379	0.024662	0.267759	0.742181	0.988064	-0.0401476	0.000361226	0.000834435	0.534269	3.97731e-08	9.34565e-08	1.02726
MGP_C57BL6NJ_G0000880	NA	0.0173379	0.024662	0.267759	0.742181	0.988064	-0.0401476	0.000361226	0.000834435	0.534269	3.97731e-08	9.34565e-08	1.02726
MGP_C57BL6NJ_G0000881	NA	0.0173379	0.024662	0.267759	0.742181	0.988064	-0.0401476	0.000361226	0.000834435	0.534269	3.97731e-08	9.34565e-08	1.02726
MGP_C57BL6NJ_G0000882	NA	0.00142035	0.00650242	-0.295234	0.924462	0.992347	-0.00901607	0.448376	0.49864	0.0769452	0.288606	0.312786	0.108367
MGP_C57BL6NJ_G0000883	NA	0.0236781	0.030845	0.256847	0.735373	0.988064	0.04188	0.000608907	0.0011624	0.515157	1.27321e-07	2.36797e-07	0.973534
MGP_C57BL6NJ_G0000884	NA	0.0240307	0.0312272	0.248675	0.718469	0.988064	-0.0433781	0.000252385	0.000834435	0.544757	2.28736e-08	9.34565e-08	1.0454
MGP_C57BL6NJ_G0000885	NA	0.0173379	0.024662	0.267759	0.742181	0.988064	-0.0401476	0.000361226	0.000834435	0.534269	3.97731e-08	9.34565e-08	1.02726
MGP_C57BL6NJ_G0000886	NA	0.0173379	0.024662	0.267759	0.742181	0.988064	-0.0401476	0.000361226	0.000834435	0.534269	3.97731e-08	9.34565e-08	1.02726
MGP_C57BL6NJ_G0000887	NA	0.0151166	0.024662	0.273133	0.532062	0.988064	-0.0762121	0.000304501	0.000834435	0.541004	4.42356e-08	1.00427e-07	1.0171
MGP_C57BL6NJ_G0000888	NA	0.0173379	0.024662	0.267759	0.742181	0.988064	-0.0401476	0.000361226	0.000834435	0.534269	3.97731e-08	9.34565e-08	1.02726
MGP_C57BL6NJ_G0000889	NA	0.0173379	0.024662	0.267759	0.742181	0.988064	-0.0401476	0.000361226	0.000834435	0.534269	3.97731e-08	9.34565e-08	1.02726
MGP_C57BL6NJ_G0000890	NA	0.0179352	0.0252642	0.265205	0.810425	0.988064	-0.0291527	0.000526122	0.0010501	0.513081	5.78677e-08	1.22015e-07	1.00135
MGP_C57BL6NJ_G0000891	NA	2.80024e-05	0.00020211	0.379427	0.724054	0.988064	-0.0300819	0.000874337	0.00157908	0.34117	8.5363e-08	1.66177e-07	0.685589
MGP_C57BL6NJ_G0000892	NA	0.69755	0.716519	0.043364	0.918106	0.991674	0.0132272	2.40211e-05	0.000834435	0.710875	4.88923e-08	1.07244e-07	1.07103
MGP_C57BL6NJ_G0000893	NA	0.00135341	0.00624043	0.406382	0.986382	0.99822	-0.0022219	0.00470335	0.00731702	0.427413	9.11361e-07	1.51214e-06	0.905579
MGP_C57BL6NJ_G0000894	NA	0.0175315	0.0248608	0.200584	0.295772	0.988064	-0.0968272	1.14433e-06	0.000239501	0.627122	5.63283e-10	6.68229e-08	0.975062
MGP_C57BL6NJ_G0000895	NA	0.0173379	0.024662	0.267759	0.742181	0.988064	-0.0401476	0.000361226	0.000834435	0.534269	3.97731e-08	9.34565e-08	1.02726
MGP_C57BL6NJ_G0000896	NA	0.0173379	0.024662	0.267759	0.742181	0.988064	-0.0401476	0.000361226	0.000834435	0.534269	3.97731e-08	9.34565e-08	1.02726
MGP_C57BL6NJ_G0000897	NA	0.0173379	0.024662	0.267759	0.742181	0.988064	-0.0401476	0.000361226	0.000834435	0.534269	3.97731e-08	9.34565e-08	1.02726
MGP_C57BL6NJ_G0000898	NA	0.017185	0.024662	0.267414	0.698784	0.988064	-0.0471133	0.000350686	0.000834435	0.534269	2.86519e-08	9.34565e-08	1.04397
MGP_C57BL6NJ_G0000899	NA	0.0173379	0.024662	0.267759	0.742181	0.988064	-0.0401476	0.000361226	0.000834435	0.534269	3.97731e-08	9.34565e-08	1.02726
MGP_C57BL6NJ_G0000900	NA	0.0173379	0.024662	0.267759	0.742181	0.988064	-0.0401476	0.000361226	0.000834435	0.534269	3.97731e-08	9.34565e-08	1.02726
MGP_C57BL6NJ_G0000901	NA	0.0122494	0.024662	0.280051	0.678093	0.988064	-0.0500094	0.000383031	0.000849757	0.524113	3.24924e-08	9.34565e-08	1.02538
MGP_C57BL6NJ_G0000902	NA	0.0190988	0.0263028	0.264151	0.695537	0.988064	-0.0479558	0.000730415	0.0013557	0.499821	7.70249e-08	1.52173e-07	0.991696
MGP_C57BL6NJ_G0000903	NA	0.0173379	0.024662	0.267759	0.742181	0.988064	-0.0401476	0.000361226	0.000834435	0.534269	3.97731e-08	9.34565e-08	1.02726
MGP_C57BL6NJ_G0000904	NA	0.0136951	0.024662	0.27892	0.788754	0.988064	-0.0327073	0.000262513	0.000834435	0.55101	4.02325e-08	9.42055e-08	1.02726
MGP_C57BL6NJ_G0000905	NA	0.00486919	0.0185424	0.293964	0.933525	0.992862	0.00918956	0.000143586	0.000834435	0.525593	4.64351e-08	1.034e-07	0.920049
MGP_C57BL6NJ_G0000906	NA	0.00759428	0.024662	0.276631	0.373702	0.988064	-0.0990387	0.000362575	0.000834435	0.483543	1.21185e-07	2.26501e-07	0.87077
MGP_C57BL6NJ_G0000907	NA	0.0173379	0.024662	0.267759	0.742181	0.988064	-0.0401476	0.000361226	0.000834435	0.534269	3.97731e-08	9.34565e-08	1.02726
MGP_C57BL6NJ_G0000908	NA	0.363793	0.389699	0.0943727	0.84288	0.988064	-0.0235774	0.0350993	0.0479498	0.279339	0.00730753	0.00909117	0.367072
MGP_C57BL6NJ_G0000909	NA	0.0395345	0.0484667	0.238756	0.684616	0.988064	-0.0519634	0.00115279	0.00201463	0.49701	2.22055e-07	3.96652e-07	0.971159
MGP_C57BL6NJ_G0000910	NA	0.0378925	0.0466178	0.224964	0.971082	0.996457	0.00432179	0.0003333	0.000834435	0.526559	2.91804e-08	9.34565e-08	1.02284
MGP_C57BL6NJ_G0000911	NA	0.00652237	0.023571	-0.308452	0.792042	0.988064	0.0317638	0.218197	0.259907	-0.159893	0.208096	0.228918	-0.163586
MGP_C57BL6NJ_G0000912	NA	0.00796715	0.024662	0.188231	0.23436	0.988064	0.0913602	4.50415e-06	0.00056093	0.472505	1.09567e-10	2.03301e-08	0.877495
MGP_C57BL6NJ_G0000913	NA	0.0173379	0.024662	0.267759	0.742181	0.988064	-0.0401476	0.000361226	0.000834435	0.534269	3.97731e-08	9.34565e-08	1.02726
MGP_C57BL6NJ_G0000914	NA	0.0243224	0.0315335	0.262405	0.871988	0.988652	-0.0204825	0.00025282	0.000834435	0.576066	7.1049e-08	1.41956e-07	1.03512
MGP_C57BL6NJ_G0000915	NA	0.0154461	0.024662	0.27328	0.765143	0.988064	-0.036467	0.000362946	0.000834435	0.534269	3.49064e-08	9.34565e-08	1.03554
MGP_C57BL6NJ_G0000916	NA	0.0177983	0.0251515	0.246438	0.722229	0.988064	-0.0401213	0.000212134	0.000834435	0.519232	4.07402e-08	9.50066e-08	0.948494
MGP_C57BL6NJ_G0000917	NA	0.0173379	0.024662	0.267759	0.742181	0.988064	-0.0401476	0.000361226	0.000834435	0.534269	3.97731e-08	9.34565e-08	1.02726
MGP_C57BL6NJ_G0000918	NA	0.0173379	0.024662	0.267759	0.742181	0.988064	-0.0401476	0.000361226	0.000834435	0.534269	3.97731e-08	9.34565e-08	1.02726
MGP_C57BL6NJ_G0000919	NA	0.0173379	0.024662	0.267759	0.742181	0.988064	-0.0401476	0.000361226	0.000834435	0.534269	3.97731e-08	9.34565e-08	1.02726
MGP_C57BL6NJ_G0000920	NA	0.0136974	0.024662	0.283831	0.871411	0.988652	-0.0200981	0.00125597	0.00217406	0.478569	1.20365e-07	2.25123e-07	0.979791
MGP_C57BL6NJ_G0000921	NA	0.0173379	0.024662	0.267759	0.742181	0.988064	-0.0401476	0.000361226	0.000834435	0.534269	3.97731e-08	9.34565e-08	1.02726
MGP_C57BL6NJ_G0000922	NA	0.244579	0.26781	0.121718	0.629739	0.988064	-0.0575082	0.000699285	0.00130548	0.488328	3.6566e-07	6.34276e-07	0.877303
MGP_C57BL6NJ_G0000923	NA	0.003766	0.0149987	0.320375	0.979774	0.996846	-0.00294203	0.000291608	0.000834435	0.519088	3.93e-08	9.34565e-08	0.978643
MGP_C57BL6NJ_G0000924	NA	0.0173379	0.024662	0.267759	0.742181	0.988064	-0.0401476	0.000361226	0.000834435	0.534269	3.97731e-08	9.34565e-08	1.02726
MGP_C57BL6NJ_G0000925	NA	0.0076591	0.024662	0.293538	0.750318	0.988064	-0.0373541	0.000386975	0.000854613	0.510519	2.35663e-08	9.34565e-08	1.01842
MGP_C57BL6NJ_G0000926	NA	0.0173379	0.024662	0.267759	0.742181	0.988064	-0.0401476	0.000361226	0.000834435	0.534269	3.97731e-08	9.34565e-08	1.02726
MGP_C57BL6NJ_G0000927	NA	0.0173379	0.024662	0.267759	0.742181	0.988064	-0.0401476	0.000361226	0.000834435	0.534269	3.97731e-08	9.34565e-08	1.02726
MGP_C57BL6NJ_G0000928	NA	0.0173379	0.024662	0.267759	0.742181	0.988064	-0.0401476	0.000361226	0.000834435	0.534269	3.97731e-08	9.34565e-08	1.02726
MGP_C57BL6NJ_G0000929	NA	0.0129813	0.024662	0.276123	0.772912	0.988064	-0.0345717	0.000382583	0.000849386	0.521724	3.59043e-08	9.34565e-08	1.01471
MGP_C57BL6NJ_G0000930	NA	0.0173379	0.024662	0.267759	0.742181	0.988064	-0.0401476	0.000361226	0.000834435	0.534269	3.97731e-08	9.34565e-08	1.02726
MGP_C57BL6NJ_G0000931	NA	0.0173379	0.024662	0.267759	0.742181	0.988064	-0.0401476	0.000361226	0.000834435	0.534269	3.97731e-08	9.34565e-08	1.02726
MGP_C57BL6NJ_G0000932	NA	0.0173379	0.024662	0.267759	0.742181	0.988064	-0.0401476	0.000361226	0.000834435	0.534269	3.97731e-08	9.34565e-08	1.02726
MGP_C57BL6NJ_G0000933	NA	0.0371404	0.0457912	0.232391	0.734607	0.988064	-0.0416212	0.000218736	0.000834435	0.563316	4.83928e-08	1.0645e-07	1.0216
MGP_C57BL6NJ_G0000934	NA	0.0173379	0.024662	0.267759	0.742181	0.988064	-0.0401476	0.000361226	0.000834435	0.534269	3.97731e-08	9.34565e-08	1.02726
MGP_C57BL6NJ_G0000935	NA	0.0173379	0.024662	0.267759	0.742181	0.988064	-0.0401476	0.000361226	0.000834435	0.534269	3.97731e-08	9.34565e-08	1.02726
MGP_C57BL6NJ_G0000936	NA	0.011174	0.024662	0.295265	0.779785	0.988064	-0.0349625	0.000433362	0.000907185	0.538016	5.68308e-08	1.20211e-07	1.03116
MGP_C57BL6NJ_G0000937	NA	0.0173379	0.024662	0.267759	0.742181	0.988064	-0.0401476	0.000361226	0.000834435	0.534269	3.97731e-08	9.34565e-08	1.02726
MGP_C57BL6NJ_G0000938	NA	0.0145761	0.024662	0.261625	0.932062	0.992813	-0.00985677	0.00055609	0.00108232	0.485692	2.97268e-08	9.34565e-08	0.990851
MGP_C57BL6NJ_G0000939	NA	0.0159499	0.024662	0.272283	0.761422	0.988064	-0.0371319	0.000369924	0.000837506	0.534269	3.69374e-08	9.34565e-08	1.03404
MGP_C57BL6NJ_G0000940	NA	0.0225164	0.0296989	0.259372	0.780318	0.988064	-0.0345561	0.000539096	0.00106205	0.521689	6.39132e-08	1.3049e-07	1.01468
MGP_C57BL6NJ_G0000941	NA	0.0183688	0.0256623	0.244777	0.63702	0.988064	0.0532512	0.0123495	0.018057	0.320658	0.00104029	0.00137614	0.443057
MGP_C57BL6NJ_G0000942	NA	0.011576	0.024662	0.280671	0.791872	0.988064	-0.03154	0.000373982	0.00084286	0.521724	3.07859e-08	9.34565e-08	1.02153
MGP_C57BL6NJ_G0000943	NA	0.00507918	0.0191979	0.325601	0.766083	0.988064	-0.0365455	0.00155669	0.00264054	0.46188	1.13291e-07	2.13125e-07	0.972212
MGP_C57BL6NJ_G0000944	NA	0.0173379	0.024662	0.267759	0.742181	0.988064	-0.0401476	0.000361226	0.000834435	0.534269	3.97731e-08	9.34565e-08	1.02726
MGP_C57BL6NJ_G0000945	NA	0.0542124	0.0648815	0.209959	0.810634	0.988064	-0.0289657	0.0572358	0.0756243	0.253729	0.00131662	0.00172905	0.463345
MGP_C57BL6NJ_G0000946	NA	0.0173379	0.024662	0.267759	0.742181	0.988064	-0.0401476	0.000361226	0.000834435	0.534269	3.97731e-08	9.34565e-08	1.02726
MGP_C57BL6NJ_G0000947	NA	5.64883e-05	0.000375951	-0.328394	0.737678	0.988064	0.0261183	0.218338	0.260057	-0.103416	0.0404405	0.0474907	-0.177456
MGP_C57BL6NJ_G0000948	NA	0.0273233	0.0348318	0.244268	0.839691	0.988064	-0.0244865	0.000288936	0.000834435	0.541682	4.42419e-08	1.00427e-07	1.01334
MGP_C57BL6NJ_G0000949	NA	0.739225	0.75636	0.0284076	0.00235906	0.988064	-0.332637	0.249659	0.29394	0.121954	0.0157349	0.0190986	0.269264
MGP_C57BL6NJ_G0000950	NA	0.0173379	0.024662	0.267759	0.742181	0.988064	-0.0401476	0.000361226	0.000834435	0.534269	3.97731e-08	9.34565e-08	1.02726
MGP_C57BL6NJ_G0000951	NA	0.000281961	0.00157207	0.407332	0.741051	0.988064	0.036784	0.000229837	0.000834435	0.508434	4.5251e-07	7.75998e-07	0.808851
MGP_C57BL6NJ_G0000952	NA	7.15983e-05	0.000464195	0.514745	0.584063	0.988064	-0.0683813	0.00149292	0.00254046	0.470779	9.44569e-07	1.56459e-06	0.864065
MGP_C57BL6NJ_G0000953	NA	0.0125816	0.024662	0.282934	0.995186	0.999485	-0.000736243	0.00188088	0.00313993	0.44934	3.88992e-07	6.72319e-07	0.896241
MGP_C57BL6NJ_G0000954	NA	0.00119377	0.0055871	0.376231	0.588329	0.988064	-0.0645368	0.000797909	0.00145987	0.48114	3.44929e-08	9.34565e-08	1.00989
MGP_C57BL6NJ_G0000955	NA	0.000892499	0.00433917	0.363524	0.898928	0.989375	-0.0141372	0.0010392	0.00183722	0.438028	1.91042e-08	9.34565e-08	0.978233
MGP_C57BL6NJ_G0000956	NA	2.15663e-07	2.78289e-06	0.72026	0.173027	0.988064	-0.161059	1.15411e-05	0.000834435	0.67622	3.8488e-09	9.34565e-08	1.11304
MGP_C57BL6NJ_G0000957	NA	0.0140169	0.024662	0.28622	0.895862	0.989375	-0.01645	0.00070137	0.00130882	0.515553	6.50743e-08	1.32506e-07	1.02884
MGP_C57BL6NJ_G0000958	NA	0.0151256	0.024662	0.273671	0.766287	0.988064	-0.0362064	0.000422011	0.00089555	0.525402	4.48484e-08	1.00762e-07	1.01839
MGP_C57BL6NJ_G0000959	NA	0.0310727	0.0389827	0.230493	0.570371	0.988064	0.0667219	0.000188015	0.000834435	0.545656	5.57395e-07	9.45175e-07	0.84115
MGP_C57BL6NJ_G0000960	NA	0.00428861	0.0167092	0.325332	0.687052	0.988064	-0.0483753	0.000295958	0.000834435	0.535421	2.24594e-08	9.34565e-08	1.04398
MGP_C57BL6NJ_G0000961	NA	0.153041	0.172019	0.152065	0.71382	0.988064	-0.0441187	0.000886926	0.00159932	0.480914	1.61089e-07	2.93934e-07	0.931623
MGP_C57BL6NJ_G0000962	NA	0.0293004	0.0369987	0.252898	0.81194	0.988064	-0.03024	0.00083184	0.00151152	0.511977	1.15764e-07	2.17328e-07	1.00497
MGP_C57BL6NJ_G0000963	NA	0.0173379	0.024662	0.267759	0.742181	0.988064	-0.0401476	0.000361226	0.000834435	0.534269	3.97731e-08	9.34565e-08	1.02726
MGP_C57BL6NJ_G0000964	NA	0.0173379	0.024662	0.267759	0.742181	0.988064	-0.0401476	0.000361226	0.000834435	0.534269	3.97731e-08	9.34565e-08	1.02726
MGP_C57BL6NJ_G0000965	NA	0.0173379	0.024662	0.267759	0.742181	0.988064	-0.0401476	0.000361226	0.000834435	0.534269	3.97731e-08	9.34565e-08	1.02726
MGP_C57BL6NJ_G0000966	NA	0.0173379	0.024662	0.267759	0.742181	0.988064	-0.0401476	0.000361226	0.000834435	0.534269	3.97731e-08	9.34565e-08	1.02726
MGP_C57BL6NJ_G0000967	NA	0.0178992	0.0252231	0.272691	0.689228	0.988064	-0.0500116	0.000401045	0.000871867	0.541667	5.98028e-08	1.24884e-07	1.02726
MGP_C57BL6NJ_G0000968	NA	0.0173379	0.024662	0.267759	0.742181	0.988064	-0.0401476	0.000361226	0.000834435	0.534269	3.97731e-08	9.34565e-08	1.02726
MGP_C57BL6NJ_G0000969	NA	0.0173379	0.024662	0.267759	0.742181	0.988064	-0.0401476	0.000361226	0.000834435	0.534269	3.97731e-08	9.34565e-08	1.02726
MGP_C57BL6NJ_G0000970	NA	0.0173379	0.024662	0.267759	0.742181	0.988064	-0.0401476	0.000361226	0.000834435	0.534269	3.97731e-08	9.34565e-08	1.02726
MGP_C57BL6NJ_G0000971	NA	0.0173379	0.024662	0.267759	0.742181	0.988064	-0.0401476	0.000361226	0.000834435	0.534269	3.97731e-08	9.34565e-08	1.02726
MGP_C57BL6NJ_G0000972	NA	0.0173379	0.024662	0.267759	0.742181	0.988064	-0.0401476	0.000361226	0.000834435	0.534269	3.97731e-08	9.34565e-08	1.02726
MGP_C57BL6NJ_G0000973	NA	0.212032	0.234144	0.143892	0.975556	0.996737	-0.00400941	0.00497722	0.00771504	0.426365	3.92332e-05	5.72289e-05	0.695884
MGP_C57BL6NJ_G0000974	NA	0.00943969	0.024662	0.288282	0.814394	0.988064	-0.0279113	0.00030068	0.000834435	0.52996	4.6282e-08	1.03103e-07	0.992528
MGP_C57BL6NJ_G0000975	NA	0.0173379	0.024662	0.267759	0.742181	0.988064	-0.0401476	0.000361226	0.000834435	0.534269	3.97731e-08	9.34565e-08	1.02726
MGP_C57BL6NJ_G0000976	NA	0.0173379	0.024662	0.267759	0.742181	0.988064	-0.0401476	0.000361226	0.000834435	0.534269	3.97731e-08	9.34565e-08	1.02726
MGP_C57BL6NJ_G0000977	NA	0.0173379	0.024662	0.267759	0.742181	0.988064	-0.0401476	0.000361226	0.000834435	0.534269	3.97731e-08	9.34565e-08	1.02726
MGP_C57BL6NJ_G0000978	NA	0.0173379	0.024662	0.267759	0.742181	0.988064	-0.0401476	0.000361226	0.000834435	0.534269	3.97731e-08	9.34565e-08	1.02726
MGP_C57BL6NJ_G0000979	NA	0.0173379	0.024662	0.267759	0.742181	0.988064	-0.0401476	0.000361226	0.000834435	0.534269	3.97731e-08	9.34565e-08	1.02726
MGP_C57BL6NJ_G0000980	NA	6.29869e-08	9.59085e-07	0.960984	0.436496	0.988064	-0.112388	0.000407751	0.000881594	0.621501	6.94161e-09	9.34565e-08	1.33501
MGP_C57BL6NJ_G0000981	NA	0.00660031	0.0238025	0.248046	0.503494	0.988064	-0.0651951	1.96991e-05	0.000834435	0.54411	7.60104e-10	8.19895e-08	1.0172
MGP_C57BL6NJ_G0000982	NA	0.023163	0.0302873	0.248522	0.717062	0.988064	-0.0432762	0.000192788	0.000834435	0.554152	2.33709e-08	9.34565e-08	1.03623
MGP_C57BL6NJ_G0000983	NA	0.00511894	0.019318	-0.235138	0.52559	0.988064	-0.0565665	0.455762	0.5059	0.0706185	0.080339	0.0919102	0.170279
MGP_C57BL6NJ_G0000984	NA	0.110761	0.126746	0.15834	0.396998	0.988064	-0.0951408	0.00122386	0.00212502	0.430872	1.74358e-07	3.16515e-07	0.860106
MGP_C57BL6NJ_G0000985	NA	0.0173379	0.024662	0.267759	0.742181	0.988064	-0.0401476	0.000361226	0.000834435	0.534269	3.97731e-08	9.34565e-08	1.02726
MGP_C57BL6NJ_G0000986	NA	0.0133117	0.024662	0.27461	0.713082	0.988064	-0.0440194	0.000256493	0.000834435	0.541123	3.42751e-08	9.34565e-08	1.01605
MGP_C57BL6NJ_G0000987	NA	0.0230846	0.0301999	0.261997	0.711709	0.988064	-0.046499	0.000776037	0.00142633	0.510081	1.27225e-07	2.3664e-07	0.988353
MGP_C57BL6NJ_G0000988	NA	0.0173379	0.024662	0.267759	0.742181	0.988064	-0.0401476	0.000361226	0.000834435	0.534269	3.97731e-08	9.34565e-08	1.02726
MGP_C57BL6NJ_G0000989	NA	0.0150215	0.024662	0.267429	0.67357	0.988064	-0.0501334	0.000522499	0.00104462	0.502117	6.08154e-08	1.26512e-07	0.976414
MGP_C57BL6NJ_G0000990	NA	0.0365023	0.0450776	0.245313	0.621781	0.988064	-0.0637891	0.00148253	0.00252414	0.488041	3.64584e-07	6.3266e-07	0.951022
MGP_C57BL6NJ_G0000991	NA	0.73012	0.747714	0.0277446	0.692639	0.988064	-0.0367241	0.0622067	0.081662	0.190732	1.2533e-05	1.89708e-05	0.538376
MGP_C57BL6NJ_G0000992	NA	0.0173379	0.024662	0.267759	0.742181	0.988064	-0.0401476	0.000361226	0.000834435	0.534269	3.97731e-08	9.34565e-08	1.02726
MGP_C57BL6NJ_G0000993	NA	0.0193422	0.0265633	0.267052	0.790461	0.988064	-0.0329625	0.000371616	0.000839276	0.541822	4.59552e-08	1.02576e-07	1.03587
MGP_C57BL6NJ_G0000994	NA	0.0273942	0.034908	0.244287	0.853089	0.988064	-0.0224269	0.000419111	0.00089555	0.523045	5.17921e-08	1.11829e-07	1.00465
MGP_C57BL6NJ_G0000995	NA	0.0173379	0.024662	0.267759	0.742181	0.988064	-0.0401476	0.000361226	0.000834435	0.534269	3.97731e-08	9.34565e-08	1.02726
MGP_C57BL6NJ_G0000996	NA	0.0151256	0.024662	0.273671	0.766287	0.988064	-0.0362064	0.000422011	0.00089555	0.525402	4.48484e-08	1.00762e-07	1.01839
MGP_C57BL6NJ_G0000997	NA	0.0150866	0.024662	0.278257	0.78884	0.988064	-0.0331491	0.000363592	0.000835092	0.541735	4.44512e-08	1.00762e-07	1.03554
MGP_C57BL6NJ_G0000998	NA	0.0173379	0.024662	0.267759	0.742181	0.988064	-0.0401476	0.000361226	0.000834435	0.534269	3.97731e-08	9.34565e-08	1.02726
MGP_C57BL6NJ_G0000999	NA	0.0173379	0.024662	0.267759	0.742181	0.988064	-0.0401476	0.000361226	0.000834435	0.534269	3.97731e-08	9.34565e-08	1.02726
MGP_C57BL6NJ_G0001000	NA	0.0173379	0.024662	0.267759	0.742181	0.988064	-0.0401476	0.000361226	0.000834435	0.534269	3.97731e-08	9.34565e-08	1.02726
MGP_C57BL6NJ_G0001001	NA	0.013571	0.024662	0.27899	0.788789	0.988064	-0.0326605	0.000303794	0.000834435	0.542834	3.42821e-08	9.34565e-08	1.03554
MGP_C57BL6NJ_G0001002	NA	0.448556	0.47428	0.0714755	0.850345	0.988064	0.0204261	2.45218e-05	0.000834435	0.597118	2.00667e-08	9.34565e-08	0.948614
MGP_C57BL6NJ_G0001003	NA	0.10234	0.117676	0.182147	0.953049	0.994491	0.00735827	0.000683151	0.00127906	0.514137	1.94862e-07	3.51116e-07	0.958024
MGP_C57BL6NJ_G0001004	NA	0.0285639	0.0362022	0.253018	0.616232	0.988064	-0.0635452	0.00052436	0.00104752	0.534301	8.66574e-08	1.68316e-07	1.01781
MGP_C57BL6NJ_G0001005	NA	0.0151575	0.024662	0.26842	0.785553	0.988064	-0.032514	0.00084859	0.00153795	0.480251	4.1594e-08	9.62711e-08	1.0036
MGP_C57BL6NJ_G0001006	NA	0.0258081	0.0331563	0.254117	0.706146	0.988064	-0.047006	0.000557742	0.00108489	0.522779	5.93433e-08	1.24462e-07	1.02474
MGP_C57BL6NJ_G0001007	NA	0.0184438	0.0256623	0.26143	0.661424	0.988064	-0.0528058	0.000261273	0.000834435	0.543763	3.17726e-08	9.34565e-08	1.02726
MGP_C57BL6NJ_G0001008	NA	0.982881	0.984534	0.00296977	0.797283	0.988064	-0.0410803	0.00819774	0.0123069	0.485104	5.13901e-07	8.75613e-07	1.15339
MGP_C57BL6NJ_G0001009	NA	0.0511733	0.0615041	0.206286	0.390076	0.988064	-0.101433	0.000603972	0.00115486	0.487671	6.27903e-08	1.29111e-07	0.960445
MGP_C57BL6NJ_G0001010	NA	0.0163034	0.024662	0.268906	0.951159	0.994396	-0.00741885	0.000783519	0.00143848	0.491254	8.59819e-08	1.67255e-07	0.975448
MGP_C57BL6NJ_G0001011	NA	0.0409382	0.0500487	0.183225	0.826885	0.988064	0.0216095	0.000633705	0.00120121	0.409438	3.65982e-07	6.34765e-07	0.728141
MGP_C57BL6NJ_G0001012	NA	0.0145523	0.024662	0.266166	0.670222	0.988064	-0.0501732	0.000339271	0.000834435	0.518478	2.54287e-08	9.34565e-08	1.01686
MGP_C57BL6NJ_G0001013	NA	0.920117	0.926656	0.00835164	0.330925	0.988064	0.0944674	0.0014281	0.00244035	0.365423	0.00010307	0.000146226	0.472143
MGP_C57BL6NJ_G0001014	NA	0.0173379	0.024662	0.267759	0.742181	0.988064	-0.0401476	0.000361226	0.000834435	0.534269	3.97731e-08	9.34565e-08	1.02726
MGP_C57BL6NJ_G0001015	NA	0.0173379	0.024662	0.267759	0.742181	0.988064	-0.0401476	0.000361226	0.000834435	0.534269	3.97731e-08	9.34565e-08	1.02726
MGP_C57BL6NJ_G0001016	NA	0.0173379	0.024662	0.267759	0.742181	0.988064	-0.0401476	0.000361226	0.000834435	0.534269	3.97731e-08	9.34565e-08	1.02726
MGP_C57BL6NJ_G0001017	NA	0.00646708	0.0234289	0.351099	0.786182	0.988064	0.0371559	0.00198541	0.00329941	0.500787	1.11035e-06	1.82696e-06	0.939923
MGP_C57BL6NJ_G0001018	NA	0.0155056	0.024662	0.273736	0.977461	0.996846	0.00345343	0.00073099	0.00135654	0.499385	6.77844e-08	1.36542e-07	0.998433
MGP_C57BL6NJ_G0001019	NA	0.00915004	0.024662	0.313055	0.74403	0.988064	-0.0419806	0.000417404	0.000894933	0.555037	7.73131e-08	1.52683e-07	1.04081
MGP_C57BL6NJ_G0001020	NA	0.0227541	0.0298542	0.257599	0.786622	0.988064	-0.0333742	0.000540264	0.00106205	0.519029	6.14983e-08	1.27318e-07	1.01202
MGP_C57BL6NJ_G0001021	NA	0.0311889	0.0391153	0.243256	0.80639	0.988064	-0.0303455	0.000647404	0.00122266	0.511865	5.90851e-08	1.24032e-07	1.01889
MGP_C57BL6NJ_G0001022	NA	0.0895489	0.10391	0.180394	0.535835	0.988064	0.0738661	0.000174624	0.000834435	0.557031	2.2195e-08	9.34565e-08	1.03543
MGP_C57BL6NJ_G0001023	NA	0.0016616	0.00744594	0.386681	0.735509	0.988064	-0.0428789	0.00102263	0.00181197	0.499865	9.06497e-07	1.50431e-06	0.882243
MGP_C57BL6NJ_G0001024	NA	0.0262284	0.0336095	0.272676	0.761073	0.988064	-0.0407834	0.000403229	0.000874947	0.581057	5.59413e-07	9.4844e-07	0.961803
MGP_C57BL6NJ_G0001025	NA	0.0197659	0.0269525	0.261649	0.767545	0.988064	-0.0360741	0.000362106	0.000834435	0.534269	3.42636e-08	9.34565e-08	1.03642
MGP_C57BL6NJ_G0001026	NA	0.0356244	0.0441087	0.24854	0.788284	0.988064	-0.0349314	0.00175492	0.00294663	0.4825	1.86952e-07	3.37825e-07	0.998927
MGP_C57BL6NJ_G0001027	NA	0.0232865	0.0304227	0.257769	0.836234	0.988064	-0.0256046	0.000672718	0.00126304	0.510161	6.72338e-08	1.35747e-07	1.01176
MGP_C57BL6NJ_G0001028	NA	0.0184133	0.0256623	0.272315	0.85378	0.988064	-0.0230997	0.000271704	0.000834435	0.564172	4.58048e-08	1.0234e-07	1.04723
MGP_C57BL6NJ_G0001029	NA	0.0160039	0.024662	0.277771	0.788552	0.988064	-0.0334729	0.000343234	0.000834435	0.549288	5.87694e-08	1.23485e-07	1.02726
MGP_C57BL6NJ_G0001030	NA	0.00828247	0.024662	0.312985	0.814646	0.988064	-0.0296689	0.000545979	0.00107019	0.532324	1.34623e-07	2.49161e-07	0.991618
MGP_C57BL6NJ_G0001031	NA	0.00553889	0.0206263	0.307167	0.905737	0.990102	-0.0138758	0.000409189	0.000882197	0.507354	2.83596e-08	9.34565e-08	1.00684
MGP_C57BL6NJ_G0001032	NA	0.00277216	0.0115756	0.330065	0.54898	0.988064	-0.0691992	0.000383101	0.000849757	0.501244	1.8698e-08	9.34565e-08	1.01224
MGP_C57BL6NJ_G0001033	NA	0.0173379	0.024662	0.267759	0.742181	0.988064	-0.0401476	0.000361226	0.000834435	0.534269	3.97731e-08	9.34565e-08	1.02726
MGP_C57BL6NJ_G0001034	NA	0.00948548	0.024662	0.28909	0.518413	0.988064	-0.0773615	0.0050527	0.00782347	0.387745	3.19624e-06	5.05624e-06	0.76292
MGP_C57BL6NJ_G0001035	NA	0.0275163	0.0350428	0.359802	0.172794	0.988064	-0.248387	0.0018598	0.0031075	0.658064	3.89095e-05	5.67809e-05	0.949755
MGP_C57BL6NJ_G0001036	NA	0.0173379	0.024662	0.267759	0.742181	0.988064	-0.0401476	0.000361226	0.000834435	0.534269	3.97731e-08	9.34565e-08	1.02726
MGP_C57BL6NJ_G0001037	NA	0.00382255	0.0151959	0.300514	0.563989	0.988064	0.0631534	0.0217189	0.0306223	0.28175	1.04252e-06	1.71948e-06	0.752122
MGP_C57BL6NJ_G0001038	NA	0.016035	0.024662	0.275313	0.742896	0.988064	-0.0406073	0.000462052	0.00094953	0.529122	5.42292e-08	1.15943e-07	1.02333
MGP_C57BL6NJ_G0001039	NA	3.23006e-06	2.98238e-05	0.588918	0.657669	0.988064	0.0501001	0.000861632	0.00155849	0.453031	2.14907e-07	3.84771e-07	0.859665
MGP_C57BL6NJ_G0001040	NA	0.0173379	0.024662	0.267759	0.742181	0.988064	-0.0401476	0.000361226	0.000834435	0.534269	3.97731e-08	9.34565e-08	1.02726
MGP_C57BL6NJ_G0001041	NA	1.50397e-05	0.000116203	0.685835	0.915244	0.991592	0.0156126	0.312974	0.360652	0.158762	0.00787687	0.00977727	0.447882
MGP_C57BL6NJ_G0001042	NA	0.0173379	0.024662	0.267759	0.742181	0.988064	-0.0401476	0.000361226	0.000834435	0.534269	3.97731e-08	9.34565e-08	1.02726
MGP_C57BL6NJ_G0001043	NA	0.0173379	0.024662	0.267759	0.742181	0.988064	-0.0401476	0.000361226	0.000834435	0.534269	3.97731e-08	9.34565e-08	1.02726
MGP_C57BL6NJ_G0001044	NA	0.00926165	0.024662	0.292798	0.591252	0.988064	-0.0648267	0.000272208	0.000834435	0.541735	1.92343e-08	9.34565e-08	1.05735
MGP_C57BL6NJ_G0001045	NA	0.0173379	0.024662	0.267759	0.742181	0.988064	-0.0401476	0.000361226	0.000834435	0.534269	3.97731e-08	9.34565e-08	1.02726
MGP_C57BL6NJ_G0001046	NA	0.0173379	0.024662	0.267759	0.742181	0.988064	-0.0401476	0.000361226	0.000834435	0.534269	3.97731e-08	9.34565e-08	1.02726
MGP_C57BL6NJ_G0001047	NA	0.0173379	0.024662	0.267759	0.742181	0.988064	-0.0401476	0.000361226	0.000834435	0.534269	3.97731e-08	9.34565e-08	1.02726
MGP_C57BL6NJ_G0001048	NA	0.0173379	0.024662	0.267759	0.742181	0.988064	-0.0401476	0.000361226	0.000834435	0.534269	3.97731e-08	9.34565e-08	1.02726
MGP_C57BL6NJ_G0001049	NA	0.0198064	0.0270005	0.260442	0.679471	0.988064	-0.0502583	0.000544626	0.00106807	0.51111	5.53472e-08	1.17764e-07	1.00358
MGP_C57BL6NJ_G0001050	NA	0.304078	0.329259	-0.0810707	0.124594	0.988064	-0.141943	0.013696	0.0198808	0.252119	0.000432955	0.00058797	0.387711
MGP_C57BL6NJ_G0001051	NA	2.87192e-06	2.68365e-05	-0.512884	0.0657253	0.988064	-0.186284	6.78304e-05	0.000834435	0.495758	7.90966e-06	1.21469e-05	0.585067
MGP_C57BL6NJ_G0001052	NA	0.0109813	0.024662	0.277532	0.926888	0.992347	-0.0107472	0.000241414	0.000834435	0.533153	1.82265e-08	9.34565e-08	1.03222
MGP_C57BL6NJ_G0001053	NA	0.562315	0.586624	0.211949	0.338189	0.988064	-0.40717	0.476341	0.52634	-0.319685	0.875243	0.88502	0.0700979
MGP_C57BL6NJ_G0001054	NA	0.000159943	0.000950156	-0.789258	0.175497	0.988064	0.282836	0.260831	0.305952	-0.247406	0.0234617	0.028097	-0.520858
MGP_C57BL6NJ_G0001055	NA	0.0178896	0.0252231	0.25766	0.566741	0.988064	-0.0678121	0.000424025	0.00089555	0.508992	2.38339e-08	9.34565e-08	1.02378
MGP_C57BL6NJ_G0001056	NA	0.0173379	0.024662	0.267759	0.742181	0.988064	-0.0401476	0.000361226	0.000834435	0.534269	3.97731e-08	9.34565e-08	1.02726
MGP_C57BL6NJ_G0001057	NA	0.101968	0.117288	0.155778	0.290862	0.988064	0.114163	0.000214286	0.000834435	0.491358	7.52146e-07	1.25803e-06	0.751944
MGP_C57BL6NJ_G0001058	NA	0.0131048	0.024662	0.30131	0.879875	0.989375	0.0197748	0.000866269	0.00156605	0.525023	1.09148e-07	2.06104e-07	1.03865
MGP_C57BL6NJ_G0001059	NA	0.0173379	0.024662	0.267759	0.742181	0.988064	-0.0401476	0.000361226	0.000834435	0.534269	3.97731e-08	9.34565e-08	1.02726
MGP_C57BL6NJ_G0001060	NA	0.0173379	0.024662	0.267759	0.742181	0.988064	-0.0401476	0.000361226	0.000834435	0.534269	3.97731e-08	9.34565e-08	1.02726
MGP_C57BL6NJ_G0001061	NA	6.91905e-05	0.000449925	0.65061	0.778383	0.988064	0.0441962	0.00530668	0.00819052	0.506813	7.52529e-07	1.25862e-06	1.10515
MGP_C57BL6NJ_G0001062	NA	0.0173379	0.024662	0.267759	0.742181	0.988064	-0.0401476	0.000361226	0.000834435	0.534269	3.97731e-08	9.34565e-08	1.02726
MGP_C57BL6NJ_G0001063	NA	0.0181974	0.0255574	0.267538	0.790624	0.988064	-0.0326387	0.000391217	0.000858843	0.534269	3.42811e-08	9.34565e-08	1.04415
MGP_C57BL6NJ_G0001064	NA	0.00872952	0.024662	0.275236	0.484992	0.988064	-0.0787048	0.000238774	0.000834435	0.510872	4.93011e-08	1.08031e-07	0.93297
MGP_C57BL6NJ_G0001065	NA	0.0113243	0.024662	0.288096	0.603553	0.988064	-0.0636285	0.000359122	0.000834435	0.535739	6.08163e-08	1.26512e-07	1.00425
MGP_C57BL6NJ_G0001066	NA	0.0170551	0.024662	0.283232	0.811947	0.988064	-0.0306079	0.000152114	0.000834435	0.610289	2.91546e-08	9.34565e-08	1.10315
MGP_C57BL6NJ_G0001067	NA	0.0120444	0.024662	0.275504	0.713244	0.988064	-0.0434233	0.000228787	0.000834435	0.539782	2.79748e-08	9.34565e-08	1.01471
MGP_C57BL6NJ_G0001068	NA	0.0186755	0.0259004	0.270144	0.820158	0.988064	-0.0283445	0.000563593	0.00109337	0.522779	5.46147e-08	1.16549e-07	1.03083
MGP_C57BL6NJ_G0001069	NA	0.0143663	0.024662	0.272621	0.459125	0.988064	-0.0895074	0.000240774	0.000834435	0.547247	1.52779e-08	9.34565e-08	1.06991
MGP_C57BL6NJ_G0001070	NA	0.0190749	0.0262752	0.260496	0.755843	0.988064	-0.0375437	0.000273631	0.000834435	0.542738	2.1345e-08	9.34565e-08	1.05355
MGP_C57BL6NJ_G0001071	NA	0.096724	0.111647	0.180768	0.77023	0.988064	-0.0356253	0.000547762	0.00107313	0.512716	2.50257e-07	4.43292e-07	0.919932
MGP_C57BL6NJ_G0001072	NA	0.0342128	0.042519	0.23105	0.83517	0.988064	-0.0249395	0.000188804	0.000834435	0.55778	4.45791e-08	1.00762e-07	1.00292
MGP_C57BL6NJ_G0001073	NA	0.0215277	0.0287453	0.257556	0.894545	0.989375	-0.0161623	0.000600036	0.00114894	0.508217	6.58681e-08	1.33828e-07	0.997426
MGP_C57BL6NJ_G0001074	NA	0.125173	0.14222	0.169131	0.994393	0.99942	0.000871839	0.00973672	0.0144443	0.366905	5.34554e-06	8.31639e-06	0.765865
MGP_C57BL6NJ_G0001075	NA	0.010517	0.024662	0.29863	0.667499	0.988064	-0.0538767	0.000237403	0.000834435	0.570682	8.00932e-08	1.57319e-07	1.01228
MGP_C57BL6NJ_G0001076	NA	0.0139247	0.024662	0.260048	0.687199	0.988064	-0.0460011	0.000188305	0.000834435	0.531079	1.94877e-08	9.34565e-08	1.00132
MGP_C57BL6NJ_G0001077	NA	0.0267753	0.0342138	0.248046	0.585533	0.988064	-0.0669545	0.000725091	0.0013474	0.500384	1.47098e-07	2.70289e-07	0.954338
MGP_C57BL6NJ_G0001078	NA	0.0243851	0.0315998	0.240115	0.662288	0.988064	-0.0509202	0.000195428	0.000834435	0.539988	2.02468e-08	9.34565e-08	1.01931
MGP_C57BL6NJ_G0001079	NA	0.227442	0.250032	0.126367	0.59373	0.988064	-0.0636538	0.01026	0.0151778	0.348948	1.55595e-05	2.34127e-05	0.679455
MGP_C57BL6NJ_G0001080	NA	0.0547862	0.0655149	0.223238	0.932757	0.992862	-0.0108671	0.00395214	0.00622279	0.432718	3.35301e-07	5.84214e-07	0.954724
MGP_C57BL6NJ_G0001081	NA	0.897637	0.905369	0.0111871	0.998212	0.999756	0.000224997	0.0281351	0.0390248	0.246801	0.000133602	0.000188054	0.482026
MGP_C57BL6NJ_G0001082	NA	0.0199156	0.0270749	0.265018	0.99687	0.999541	-0.000485115	0.00109997	0.00193136	0.483765	1.18371e-07	2.21819e-07	0.977098
MGP_C57BL6NJ_G0001083	NA	0.21923	0.241638	-0.0951724	0.637947	0.988064	-0.0414935	0.0153654	0.0221437	0.241626	0.0716245	0.0823256	0.174288
MGP_C57BL6NJ_G0001084	NA	0.0010786	0.00510683	0.366002	0.732157	0.988064	-0.0391855	0.000264989	0.000834435	0.516071	4.9032e-08	1.07506e-07	0.951918
MGP_C57BL6NJ_G0001085	NA	0.0137928	0.024662	0.27453	0.655818	0.988064	-0.05369	0.000381174	0.000849386	0.524113	3.70752e-08	9.34565e-08	1.0171
MGP_C57BL6NJ_G0001086	NA	0.0220043	0.0292459	0.253786	0.80433	0.988064	-0.0299009	0.000512035	0.0010283	0.510892	4.25046e-08	9.79154e-08	1.01249
MGP_C57BL6NJ_G0001087	NA	0.0245501	0.0317836	0.254169	0.731225	0.988064	-0.0424116	0.000390345	0.000858225	0.536438	4.49051e-08	1.00856e-07	1.03185
MGP_C57BL6NJ_G0001088	NA	0.00977795	0.024662	0.305843	0.924509	0.992347	-0.0120106	0.000303312	0.000834435	0.564827	4.31772e-08	9.90981e-08	1.063
MGP_C57BL6NJ_G0001089	NA	0.0141003	0.024662	0.267728	0.739195	0.988064	-0.0392166	0.000183272	0.000834435	0.549247	2.66472e-08	9.34565e-08	1.01471
MGP_C57BL6NJ_G0001090	NA	0.027232	0.0347272	0.234707	0.522792	0.988064	0.0745813	0.00635141	0.00968944	0.365976	5.07675e-06	7.90899e-06	0.719813
MGP_C57BL6NJ_G0001091	NA	0.0318136	0.0398161	0.245581	0.791838	0.988064	-0.0331282	0.00203012	0.00336662	0.457748	1.78942e-07	3.24335e-07	0.966532
MGP_C57BL6NJ_G0001092	NA	0.0136156	0.024662	0.279235	0.632254	0.988064	-0.0585307	0.000324988	0.000834435	0.540143	4.11525e-08	9.57723e-08	1.02607
MGP_C57BL6NJ_G0001093	NA	0.0173379	0.024662	0.267759	0.742181	0.988064	-0.0401476	0.000361226	0.000834435	0.534269	3.97731e-08	9.34565e-08	1.02726
MGP_C57BL6NJ_G0001094	NA	0.455443	0.481153	-0.0479749	0.0807569	0.988064	-0.133283	3.26767e-05	0.000834435	0.398015	7.26138e-08	1.44603e-07	0.600073
MGP_C57BL6NJ_G0001095	NA	0.0173379	0.024662	0.267759	0.742181	0.988064	-0.0401476	0.000361226	0.000834435	0.534269	3.97731e-08	9.34565e-08	1.02726
MGP_C57BL6NJ_G0001096	NA	0.019517	0.0267345	0.263429	0.810931	0.988064	-0.0293172	0.000561337	0.00109059	0.514036	4.52516e-08	1.01413e-07	1.0244
MGP_C57BL6NJ_G0001097	NA	0.000715235	0.0035707	0.384379	0.844933	0.988064	0.0224963	0.000987504	0.00175731	0.455035	2.54413e-07	4.50117e-07	0.86705
MGP_C57BL6NJ_G0001098	NA	0.00607263	0.0222668	0.273477	0.429255	0.988064	-0.0840978	0.000227269	0.000834435	0.483687	2.70461e-09	9.34565e-08	1.03539
MGP_C57BL6NJ_G0001099	NA	0.844085	0.855555	0.0230685	0.23358	0.988064	-0.163829	3.11857e-05	0.000834435	0.733175	3.15966e-08	9.34565e-08	1.15623
MGP_C57BL6NJ_G0001100	NA	0.0173379	0.024662	0.267759	0.742181	0.988064	-0.0401476	0.000361226	0.000834435	0.534269	3.97731e-08	9.34565e-08	1.02726
MGP_C57BL6NJ_G0001101	NA	0.793396	0.808004	-0.0247243	0.859193	0.988064	-0.0193299	0.13471	0.166833	-0.177173	0.742432	0.761119	-0.0380128
MGP_C57BL6NJ_G0001102	NA	0.0173379	0.024662	0.267759	0.742181	0.988064	-0.0401476	0.000361226	0.000834435	0.534269	3.97731e-08	9.34565e-08	1.02726
MGP_C57BL6NJ_G0001103	NA	0.0150675	0.024662	0.273442	0.736929	0.988064	-0.0408691	0.000573741	0.00110918	0.508872	4.59234e-08	1.02543e-07	1.01547
MGP_C57BL6NJ_G0001104	NA	4.38646e-10	1.54209e-08	-0.827862	0.716266	0.988064	0.034177	0.0180548	0.0257496	0.250816	0.00163001	0.00212628	0.351542
MGP_C57BL6NJ_G0001105	NA	0.000688552	0.00345977	0.349245	0.885257	0.989375	-0.0150191	6.69674e-05	0.000834435	0.529855	3.55758e-09	9.34565e-08	1.00455
MGP_C57BL6NJ_G0001106	NA	0.0637368	0.0754173	0.237811	0.703115	0.988064	-0.0544045	0.00244079	0.0039878	0.508803	3.63769e-06	5.73142e-06	0.90377
MGP_C57BL6NJ_G0001107	NA	0.0639354	0.0756479	0.21489	0.930968	0.992617	0.0111661	0.00382535	0.00603913	0.434914	1.69485e-07	3.08186e-07	0.996507
MGP_C57BL6NJ_G0001108	NA	0.013446	0.024662	0.279641	0.741892	0.988064	-0.0402031	0.000399681	0.000871867	0.529189	3.78302e-08	9.34565e-08	1.03047
MGP_C57BL6NJ_G0001109	NA	0.172477	0.192549	0.167878	0.988987	0.999027	-0.00192099	0.00460033	0.00716841	0.458335	7.86951e-07	1.31399e-06	0.977447
MGP_C57BL6NJ_G0001110	NA	0.0173379	0.024662	0.267759	0.742181	0.988064	-0.0401476	0.000361226	0.000834435	0.534269	3.97731e-08	9.34565e-08	1.02726
MGP_C57BL6NJ_G0001111	NA	0.0204373	0.0275861	0.259329	0.865613	0.988064	-0.0205816	0.000292226	0.000834435	0.543726	3.32831e-08	9.34565e-08	1.03522
MGP_C57BL6NJ_G0001112	NA	0.012223	0.024662	0.270338	0.8581	0.988064	-0.0207553	0.000231234	0.000834435	0.530401	2.54441e-08	9.34565e-08	1.00351
MGP_C57BL6NJ_G0001113	NA	0.012266	0.024662	0.271775	0.865632	0.988064	-0.0197575	0.00103049	0.00182433	0.459874	1.05828e-07	2.00452e-07	0.928517
MGP_C57BL6NJ_G0001114	NA	0.53567	0.560535	0.0640403	0.683771	0.988064	-0.0485134	0.000561025	0.00109014	0.499002	2.51692e-06	4.01156e-06	0.773155
MGP_C57BL6NJ_G0001115	NA	0.00760986	0.024662	0.284283	0.37862	0.988064	-0.100747	0.000656272	0.00123623	0.468667	3.42945e-08	9.34565e-08	0.964325
MGP_C57BL6NJ_G0001116	NA	0.00826505	0.024662	0.322025	0.64644	0.988064	0.0598129	0.0328832	0.0451385	0.309835	2.04062e-05	3.04514e-05	0.727994
MGP_C57BL6NJ_G0001117	NA	0.0227541	0.0298542	0.257599	0.786622	0.988064	-0.0333742	0.000540264	0.00106205	0.519029	6.14983e-08	1.27318e-07	1.01202
MGP_C57BL6NJ_G0001118	NA	0.0133838	0.024662	0.271472	0.89803	0.989375	-0.0151591	0.000301582	0.000834435	0.527361	2.29045e-08	9.34565e-08	1.02894
MGP_C57BL6NJ_G0001119	NA	0.0345335	0.0428781	0.23165	0.967372	0.996119	-0.00492287	0.000339461	0.000834435	0.530632	2.66108e-08	9.34565e-08	1.03804
MGP_C57BL6NJ_G0001120	NA	0.022737	0.0298542	0.254757	0.691892	0.988064	-0.0483568	0.00029803	0.000834435	0.543763	3.32518e-08	9.34565e-08	1.03727
MGP_C57BL6NJ_G0001121	NA	0.022633	0.0298261	0.253399	0.620822	0.988064	-0.0600487	0.000346186	0.000834435	0.53277	4.98401e-08	1.0887e-07	1.00687
MGP_C57BL6NJ_G0001122	NA	0.0725639	0.0852095	0.192701	0.70865	0.988064	-0.044735	0.000937647	0.00167709	0.475726	8.96075e-08	1.73323e-07	0.960335
MGP_C57BL6NJ_G0001123	NA	0.0493855	0.0595102	0.229443	0.753272	0.988064	-0.0406236	0.00206187	0.00341459	0.470292	1.4994e-07	2.75143e-07	1.00559
MGP_C57BL6NJ_G0001124	NA	0.0185472	0.0257573	0.266473	0.790403	0.988064	-0.0326543	0.000280539	0.000834435	0.551129	4.49204e-08	1.00863e-07	1.02726
MGP_C57BL6NJ_G0001125	NA	0.0173379	0.024662	0.267759	0.742181	0.988064	-0.0401476	0.000361226	0.000834435	0.534269	3.97731e-08	9.34565e-08	1.02726
MGP_C57BL6NJ_G0001126	NA	0.0173379	0.024662	0.267759	0.742181	0.988064	-0.0401476	0.000361226	0.000834435	0.534269	3.97731e-08	9.34565e-08	1.02726
MGP_C57BL6NJ_G0001127	NA	0.0173379	0.024662	0.267759	0.742181	0.988064	-0.0401476	0.000361226	0.000834435	0.534269	3.97731e-08	9.34565e-08	1.02726
MGP_C57BL6NJ_G0001128	NA	0.0173379	0.024662	0.267759	0.742181	0.988064	-0.0401476	0.000361226	0.000834435	0.534269	3.97731e-08	9.34565e-08	1.02726
MGP_C57BL6NJ_G0001129	NA	0.029099	0.036785	0.251375	0.850037	0.988064	-0.0238477	0.000359706	0.000834435	0.552835	8.0861e-08	1.5857e-07	1.01914
MGP_C57BL6NJ_G0001130	NA	0.0173379	0.024662	0.267759	0.742181	0.988064	-0.0401476	0.000361226	0.000834435	0.534269	3.97731e-08	9.34565e-08	1.02726
MGP_C57BL6NJ_G0001131	NA	0.00278902	0.0116331	0.358231	0.804772	0.988064	-0.0308977	0.0237091	0.0332278	0.317454	4.74562e-06	7.40886e-06	0.777626
MGP_C57BL6NJ_G0001132	NA	0.04099	0.0501076	0.166732	0.499328	0.988064	0.0610349	0.00103958	0.00183779	0.353819	2.19855e-05	3.27239e-05	0.500194
MGP_C57BL6NJ_G0001133	NA	0.500134	0.525529	0.0435081	0.189594	0.988064	0.0991262	0.311647	0.359294	-0.0804647	0.922895	0.9295	0.00761118
MGP_C57BL6NJ_G0001134	NA	0.0173379	0.024662	0.267759	0.742181	0.988064	-0.0401476	0.000361226	0.000834435	0.534269	3.97731e-08	9.34565e-08	1.02726
MGP_C57BL6NJ_G0001135	NA	0.0173379	0.024662	0.267759	0.742181	0.988064	-0.0401476	0.000361226	0.000834435	0.534269	3.97731e-08	9.34565e-08	1.02726
MGP_C57BL6NJ_G0001136	NA	0.0298109	0.0375764	0.2516	0.787372	0.988064	-0.0342309	0.00052275	0.00104497	0.536043	1.05833e-07	2.00452e-07	1.0087
MGP_C57BL6NJ_G0001137	NA	3.78068e-05	0.000263213	0.60218	0.999664	0.999859	5.82025e-05	0.00383198	0.0060489	0.466467	0.000486496	0.000658353	0.588687
MGP_C57BL6NJ_G0001138	NA	1.99037e-05	0.000149403	-0.37721	0.70467	0.988064	-0.0312806	7.64105e-05	0.000834435	0.415003	4.94836e-06	7.71599e-06	0.51143
MGP_C57BL6NJ_G0001139	NA	0.0157447	0.024662	0.233068	0.738767	0.988064	-0.0348412	0.000557945	0.00108503	0.438226	2.21087e-08	9.34565e-08	0.909647
MGP_C57BL6NJ_G0001140	NA	0.0173379	0.024662	0.267759	0.742181	0.988064	-0.0401476	0.000361226	0.000834435	0.534269	3.97731e-08	9.34565e-08	1.02726
MGP_C57BL6NJ_G0001141	NA	0.0276383	0.0351809	0.256269	0.761116	0.988064	-0.0387178	0.000648712	0.00122466	0.526199	1.05296e-07	1.99536e-07	1.01232
MGP_C57BL6NJ_G0001142	NA	0.0220302	0.0292764	0.269988	0.62961	0.988064	-0.0620532	0.000572129	0.00110688	0.537613	1.15092e-07	2.16235e-07	1.01574
MGP_C57BL6NJ_G0001143	NA	0.0240142	0.0312126	0.259755	0.988549	0.998943	0.00180099	0.000419223	0.00089555	0.542151	8.99932e-08	1.73971e-07	1.00793
MGP_C57BL6NJ_G0001144	NA	0.0107197	0.024662	0.276565	0.602258	0.988064	-0.0607722	0.00028562	0.000834435	0.52106	2.58086e-08	9.34565e-08	1.00455
MGP_C57BL6NJ_G0001145	NA	0.031442	0.0393979	0.235138	0.819227	0.988064	-0.0273954	0.000167873	0.000834435	0.563707	2.4653e-08	9.34565e-08	1.03788
MGP_C57BL6NJ_G0001146	NA	0.0173379	0.024662	0.267759	0.742181	0.988064	-0.0401476	0.000361226	0.000834435	0.534269	3.97731e-08	9.34565e-08	1.02726
MGP_C57BL6NJ_G0001147	NA	0.0173379	0.024662	0.267759	0.742181	0.988064	-0.0401476	0.000361226	0.000834435	0.534269	3.97731e-08	9.34565e-08	1.02726
MGP_C57BL6NJ_G0001148	NA	0.0173379	0.024662	0.267759	0.742181	0.988064	-0.0401476	0.000361226	0.000834435	0.534269	3.97731e-08	9.34565e-08	1.02726
MGP_C57BL6NJ_G0001149	NA	0.0476261	0.0575335	0.230114	0.98217	0.997414	-0.00286905	0.00325577	0.00520369	0.442243	2.01259e-06	3.23596e-06	0.847597
MGP_C57BL6NJ_G0001150	NA	0.292389	0.317254	0.0950468	0.323684	0.988064	-0.102719	1.98885e-05	0.000834435	0.577315	0.000845513	0.00112566	0.414295
MGP_C57BL6NJ_G0001151	NA	0.00876242	0.024662	0.246701	0.848213	0.988064	-0.0192505	2.30134e-05	0.000834435	0.557464	2.58574e-09	9.34565e-08	0.987636
MGP_C57BL6NJ_G0001152	NA	0.0141687	0.024662	0.277804	0.78442	0.988064	-0.0334513	0.000370022	0.000837506	0.534269	3.21971e-08	9.34565e-08	1.04232
MGP_C57BL6NJ_G0001153	NA	0.0173379	0.024662	0.267759	0.742181	0.988064	-0.0401476	0.000361226	0.000834435	0.534269	3.97731e-08	9.34565e-08	1.02726
MGP_C57BL6NJ_G0001154	NA	0.0173379	0.024662	0.267759	0.742181	0.988064	-0.0401476	0.000361226	0.000834435	0.534269	3.97731e-08	9.34565e-08	1.02726
MGP_C57BL6NJ_G0001155	NA	0.0210317	0.0282243	0.261727	0.672698	0.988064	-0.0522113	0.000485907	0.000987553	0.525222	5.66732e-08	1.19921e-07	1.01821
MGP_C57BL6NJ_G0001156	NA	0.0159108	0.024662	0.269095	0.868903	0.988064	-0.0199268	0.00066481	0.00125002	0.497938	5.31214e-08	1.14085e-07	1.00009
MGP_C57BL6NJ_G0001157	NA	0.0227713	0.0298702	0.248896	0.636212	0.988064	-0.0564474	0.000384517	0.000851244	0.518636	2.23624e-08	9.34565e-08	1.03709
MGP_C57BL6NJ_G0001158	NA	0.015555	0.024662	0.272307	0.76055	0.988064	-0.0371159	0.000354097	0.000834435	0.534269	3.43332e-08	9.34565e-08	1.03408
MGP_C57BL6NJ_G0001159	NA	0.0173379	0.024662	0.267759	0.742181	0.988064	-0.0401476	0.000361226	0.000834435	0.534269	3.97731e-08	9.34565e-08	1.02726
MGP_C57BL6NJ_G0001160	NA	0.0173379	0.024662	0.267759	0.742181	0.988064	-0.0401476	0.000361226	0.000834435	0.534269	3.97731e-08	9.34565e-08	1.02726
MGP_C57BL6NJ_G0001161	NA	0.013309	0.024662	0.282202	0.884019	0.989375	-0.0179223	0.000427816	0.000899931	0.529613	3.2968e-08	9.34565e-08	1.04646
MGP_C57BL6NJ_G0001162	NA	0.0173379	0.024662	0.267759	0.742181	0.988064	-0.0401476	0.000361226	0.000834435	0.534269	3.97731e-08	9.34565e-08	1.02726
MGP_C57BL6NJ_G0001163	NA	0.0173379	0.024662	0.267759	0.742181	0.988064	-0.0401476	0.000361226	0.000834435	0.534269	3.97731e-08	9.34565e-08	1.02726
MGP_C57BL6NJ_G0001164	NA	0.0173379	0.024662	0.267759	0.742181	0.988064	-0.0401476	0.000361226	0.000834435	0.534269	3.97731e-08	9.34565e-08	1.02726
MGP_C57BL6NJ_G0001165	NA	0.0153706	0.024662	0.270263	0.759489	0.988064	-0.0369308	0.000474508	0.000969674	0.514319	4.87707e-08	1.07006e-07	1.00353
MGP_C57BL6NJ_G0001166	NA	0.124493	0.141498	0.162095	0.922334	0.9921	0.0115715	0.000207114	0.000834435	0.54793	1.95222e-07	3.5164e-07	0.909684
MGP_C57BL6NJ_G0001167	NA	0.016432	0.024662	0.272795	0.765143	0.988064	-0.0367908	0.000343785	0.000834435	0.541822	4.66528e-08	1.03402e-07	1.02726
MGP_C57BL6NJ_G0001168	NA	0.0155623	0.024662	0.271986	0.706906	0.988064	-0.0457683	0.00025082	0.000834435	0.551316	3.2876e-08	9.34565e-08	1.03554
MGP_C57BL6NJ_G0001169	NA	0.011576	0.024662	0.280671	0.791872	0.988064	-0.03154	0.000373982	0.00084286	0.521724	3.07859e-08	9.34565e-08	1.02153
MGP_C57BL6NJ_G0001170	NA	0.250897	0.274327	-0.091526	0.0668692	0.988064	0.172594	0.141698	0.174718	0.144824	0.0666285	0.0767936	0.183237
MGP_C57BL6NJ_G0001171	NA	0.0021784	0.00941286	0.293468	0.389599	0.988064	-0.0861452	0.00306803	0.00492623	0.344682	7.64539e-08	1.51212e-07	0.805427
MGP_C57BL6NJ_G0001172	NA	0.0169243	0.024662	0.272736	0.766017	0.988064	-0.0368297	0.000362452	0.000834435	0.541735	5.0736e-08	1.10074e-07	1.02726
MGP_C57BL6NJ_G0001173	NA	0.014475	0.024662	0.277942	0.845161	0.988064	-0.0239685	0.000294369	0.000834435	0.548263	5.35451e-08	1.14755e-07	1.01605
MGP_C57BL6NJ_G0001174	NA	0.0267098	0.034146	0.251539	0.844019	0.988064	-0.024416	0.00112914	0.00197751	0.483857	1.30641e-07	2.42444e-07	0.974272
MGP_C57BL6NJ_G0001175	NA	0.0173379	0.024662	0.267759	0.742181	0.988064	-0.0401476	0.000361226	0.000834435	0.534269	3.97731e-08	9.34565e-08	1.02726
MGP_C57BL6NJ_G0001176	NA	0.0173379	0.024662	0.267759	0.742181	0.988064	-0.0401476	0.000361226	0.000834435	0.534269	3.97731e-08	9.34565e-08	1.02726
MGP_C57BL6NJ_G0001177	NA	0.255344	0.278957	-0.103811	0.868879	0.988064	-0.017154	0.00214548	0.00354122	0.376645	4.16887e-05	6.07137e-05	0.549786
MGP_C57BL6NJ_G0001178	NA	0.00612148	0.022416	-0.184039	0.121805	0.988064	-0.113117	0.815651	0.841259	-0.0176129	0.260231	0.283326	0.086207
MGP_C57BL6NJ_G0001179	NA	0.0173379	0.024662	0.267759	0.742181	0.988064	-0.0401476	0.000361226	0.000834435	0.534269	3.97731e-08	9.34565e-08	1.02726
MGP_C57BL6NJ_G0001180	NA	0.016432	0.024662	0.272795	0.765143	0.988064	-0.0367908	0.000343785	0.000834435	0.541822	4.66528e-08	1.03402e-07	1.02726
MGP_C57BL6NJ_G0001181	NA	0.0173379	0.024662	0.267759	0.742181	0.988064	-0.0401476	0.000361226	0.000834435	0.534269	3.97731e-08	9.34565e-08	1.02726
MGP_C57BL6NJ_G0001182	NA	0.179581	0.200045	0.164388	0.441411	0.988064	-0.107425	0.00163391	0.00276094	0.51889	6.94556e-06	1.07136e-05	0.840036
MGP_C57BL6NJ_G0001183	NA	0.292771	0.317646	-0.105901	0.713127	0.988064	-0.0422754	0.0374037	0.0508933	0.266095	0.00131817	0.00173086	0.440285
MGP_C57BL6NJ_G0001184	NA	0.880962	0.889752	-0.0110051	0.97095	0.996457	-0.0030896	0.33575	0.384322	0.0875135	0.103261	0.116943	0.151016
MGP_C57BL6NJ_G0001185	NA	0.0310197	0.0389229	0.303592	0.906334	0.990215	-0.0181526	0.35239	0.401713	0.153617	0.0420765	0.0493372	0.348364
MGP_C57BL6NJ_G0001186	NA	0.0174611	0.0247807	0.266465	0.684459	0.988064	-0.0494489	0.000249225	0.000834435	0.551316	3.7381e-08	9.34565e-08	1.02726
MGP_C57BL6NJ_G0001187	NA	0.000220609	0.00126502	0.508037	0.935525	0.992907	0.0109658	0.00243223	0.00397445	0.484109	1.14593e-06	1.88314e-06	0.928991
MGP_C57BL6NJ_G0001188	NA	0.0565981	0.0675282	0.276501	0.961986	0.995596	-0.00766391	0.00278699	0.00450649	0.564794	6.59114e-07	1.10915e-06	1.14221
MGP_C57BL6NJ_G0001189	NA	0.00279872	0.0116675	0.376959	0.597781	0.988064	-0.0695958	0.00597438	0.00914924	0.417842	6.21693e-06	9.62324e-06	0.803173
MGP_C57BL6NJ_G0001190	NA	0.512896	0.538032	-0.0705727	0.103583	0.988064	-0.207813	0.405275	0.45537	-0.110257	0.148175	0.1654	-0.194586
MGP_C57BL6NJ_G0001191	NA	0.013885	0.024662	0.327676	0.475838	0.988064	0.102986	0.117489	0.147038	0.245081	0.000318186	0.000436424	0.637188
MGP_C57BL6NJ_G0001192	NA	0.198137	0.219548	0.122155	0.420066	0.988064	0.0873921	0.0203214	0.0287635	0.281406	0.000114577	0.000162053	0.523612
MGP_C57BL6NJ_G0001193	NA	0.0221906	0.029388	0.26008	0.654591	0.988064	-0.0555072	0.000528284	0.0010501	0.52275	6.27945e-08	1.29111e-07	1.01574
MGP_C57BL6NJ_G0001194	NA	0.0173379	0.024662	0.267759	0.742181	0.988064	-0.0401476	0.000361226	0.000834435	0.534269	3.97731e-08	9.34565e-08	1.02726
MGP_C57BL6NJ_G0001195	NA	0.0146713	0.024662	0.267539	0.679259	0.988064	-0.0490288	0.000262725	0.000834435	0.5346	2.83649e-08	9.34565e-08	1.0171
MGP_C57BL6NJ_G0001196	NA	0.0204668	0.0276149	0.260579	0.835408	0.988064	-0.0254009	0.000490054	0.000994066	0.519879	6.19086e-08	1.28013e-07	1.00347
MGP_C57BL6NJ_G0001197	NA	0.000463035	0.00243747	0.449766	0.512485	0.988064	-0.0847306	0.00100863	0.00178979	0.508422	9.31986e-08	1.79324e-07	1.03198
MGP_C57BL6NJ_G0001198	NA	0.010519	0.024662	0.316152	0.536101	0.988064	-0.0823338	0.00369896	0.00585646	0.449082	1.36531e-06	2.22801e-06	0.897773
MGP_C57BL6NJ_G0001199	NA	0.0282828	0.0359035	0.248295	0.841193	0.988064	0.0248226	0.000581794	0.00112086	0.51786	5.1968e-08	1.12094e-07	1.0274
MGP_C57BL6NJ_G0001200	NA	0.00441969	0.0171322	0.329368	0.910122	0.99079	-0.0137556	0.000181639	0.000834435	0.569246	1.59152e-08	9.34565e-08	1.08218
MGP_C57BL6NJ_G0001201	NA	0.00500652	0.0189704	0.286168	0.529487	0.988064	-0.0679843	8.41696e-05	0.000834435	0.537783	5.36584e-09	9.34565e-08	1.01606
MGP_C57BL6NJ_G0001202	NA	0.0173379	0.024662	0.267759	0.742181	0.988064	-0.0401476	0.000361226	0.000834435	0.534269	3.97731e-08	9.34565e-08	1.02726
MGP_C57BL6NJ_G0001203	NA	0.0126762	0.024662	0.28091	0.742993	0.988064	-0.0398196	0.000376892	0.000847976	0.529475	5.27448e-08	1.13401e-07	1.0055
MGP_C57BL6NJ_G0001204	NA	0.0694615	0.0817766	0.215109	0.759316	0.988064	-0.0404436	0.00135375	0.00232608	0.504187	3.78465e-07	6.54923e-07	0.970227
MGP_C57BL6NJ_G0001205	NA	0.059098	0.0703211	0.215944	0.684635	0.988064	-0.0516511	0.0032843	0.00524641	0.436814	6.60819e-07	1.11188e-06	0.901595
MGP_C57BL6NJ_G0001206	NA	0.0125347	0.024662	0.280939	0.795786	0.988064	-0.0313613	0.0003549	0.000834435	0.531629	4.28366e-08	9.84925e-08	1.01605
MGP_C57BL6NJ_G0001207	NA	0.0173379	0.024662	0.267759	0.742181	0.988064	-0.0401476	0.000361226	0.000834435	0.534269	3.97731e-08	9.34565e-08	1.02726
MGP_C57BL6NJ_G0001208	NA	0.0173379	0.024662	0.267759	0.742181	0.988064	-0.0401476	0.000361226	0.000834435	0.534269	3.97731e-08	9.34565e-08	1.02726
MGP_C57BL6NJ_G0001209	NA	0.0173379	0.024662	0.267759	0.742181	0.988064	-0.0401476	0.000361226	0.000834435	0.534269	3.97731e-08	9.34565e-08	1.02726
MGP_C57BL6NJ_G0001210	NA	2.56332e-05	0.000186876	0.560687	0.738801	0.988064	0.0416909	0.000596332	0.00114291	0.520941	2.20903e-07	3.94766e-07	0.949998
MGP_C57BL6NJ_G0001211	NA	0.0173379	0.024662	0.267759	0.742181	0.988064	-0.0401476	0.000361226	0.000834435	0.534269	3.97731e-08	9.34565e-08	1.02726
MGP_C57BL6NJ_G0001212	NA	0.0173379	0.024662	0.267759	0.742181	0.988064	-0.0401476	0.000361226	0.000834435	0.534269	3.97731e-08	9.34565e-08	1.02726
MGP_C57BL6NJ_G0001213	NA	0.0173379	0.024662	0.267759	0.742181	0.988064	-0.0401476	0.000361226	0.000834435	0.534269	3.97731e-08	9.34565e-08	1.02726
MGP_C57BL6NJ_G0001214	NA	0.0173379	0.024662	0.267759	0.742181	0.988064	-0.0401476	0.000361226	0.000834435	0.534269	3.97731e-08	9.34565e-08	1.02726
MGP_C57BL6NJ_G0001215	NA	0.0150373	0.024662	0.275534	0.76537	0.988064	-0.0365641	0.0062285	0.00951359	0.386631	4.03275e-07	6.95397e-07	0.896975
MGP_C57BL6NJ_G0001216	NA	0.00133597	0.00616904	0.440494	0.803559	0.988064	-0.0350706	0.0212356	0.0299832	0.365497	1.78499e-07	3.23618e-07	1.0859
MGP_C57BL6NJ_G0001217	NA	0.0173379	0.024662	0.267759	0.742181	0.988064	-0.0401476	0.000361226	0.000834435	0.534269	3.97731e-08	9.34565e-08	1.02726
MGP_C57BL6NJ_G0001218	NA	0.014724	0.024662	0.28426	0.87339	0.988704	-0.0200566	0.000873924	0.00157857	0.504533	8.98765e-08	1.7377e-07	1.01072
MGP_C57BL6NJ_G0001219	NA	0.546416	0.571139	0.0393246	0.592837	0.988064	0.0402232	0.278732	0.324772	0.0872769	0.0054291	0.00682219	0.241443
MGP_C57BL6NJ_G0001220	NA	0.0173379	0.024662	0.267759	0.742181	0.988064	-0.0401476	0.000361226	0.000834435	0.534269	3.97731e-08	9.34565e-08	1.02726
MGP_C57BL6NJ_G0001221	NA	0.0173379	0.024662	0.267759	0.742181	0.988064	-0.0401476	0.000361226	0.000834435	0.534269	3.97731e-08	9.34565e-08	1.02726
MGP_C57BL6NJ_G0001222	NA	0.00109496	0.00517475	0.387732	0.619717	0.988064	-0.0603744	0.000900502	0.00161953	0.484959	7.89575e-07	1.31816e-06	0.851937
MGP_C57BL6NJ_G0001223	NA	0.000773512	0.00382401	0.396037	0.591331	0.988064	0.0643251	0.0097741	0.0144945	0.352978	5.41778e-06	8.42494e-06	0.736532
MGP_C57BL6NJ_G0001224	NA	0.0128022	0.024662	0.276622	0.672373	0.988064	-0.0506944	0.000177848	0.000834435	0.560031	2.98061e-08	9.34565e-08	1.02521
MGP_C57BL6NJ_G0001225	NA	0.0169227	0.024662	0.269487	0.797681	0.988064	-0.0313395	0.000459445	0.000945318	0.523065	4.31362e-08	9.90153e-08	1.02467
MGP_C57BL6NJ_G0001226	NA	0.0108321	0.024662	0.288378	0.956817	0.995375	0.00657526	0.000365556	0.000837506	0.531599	3.14498e-08	9.34565e-08	1.03731
MGP_C57BL6NJ_G0001227	NA	0.10449	0.119994	0.19233	0.873309	0.988704	-0.0211866	0.00129921	0.00224182	0.510198	1.09623e-06	1.80481e-06	0.913025
MGP_C57BL6NJ_G0001228	NA	0.00862989	0.024662	0.2905	0.878723	0.989375	0.0180276	0.000785139	0.00144105	0.47898	9.25128e-08	1.78155e-07	0.947141
MGP_C57BL6NJ_G0001229	NA	0.0203134	0.0274929	0.254902	0.641875	0.988064	-0.0556498	0.000239875	0.000834435	0.543763	1.78937e-08	9.34565e-08	1.05324
MGP_C57BL6NJ_G0001230	NA	0.0137928	0.024662	0.27453	0.655818	0.988064	-0.05369	0.000381174	0.000849386	0.524113	3.70752e-08	9.34565e-08	1.0171
MGP_C57BL6NJ_G0001231	NA	0.012875	0.024662	0.274958	0.511721	0.988064	-0.0784753	0.000417052	0.000894318	0.514498	3.16509e-08	9.34565e-08	1.01646
MGP_C57BL6NJ_G0001232	NA	0.0151781	0.024662	0.266856	0.79702	0.988064	-0.0305607	0.00145072	0.00247509	0.450447	2.24664e-07	4.01051e-07	0.902296
MGP_C57BL6NJ_G0001233	NA	0.0295262	0.037254	0.249022	0.909358	0.99079	-0.0142634	0.000617809	0.00117612	0.520686	6.37939e-08	1.3049e-07	1.02687
MGP_C57BL6NJ_G0001234	NA	0.0187187	0.025941	0.275089	0.927379	0.992394	-0.0115708	0.00113884	0.00199256	0.494708	8.9626e-08	1.73351e-07	1.01983
MGP_C57BL6NJ_G0001235	NA	0.0267638	0.0342011	0.2499	0.861421	0.988064	-0.0215279	0.000384708	0.000851575	0.53707	5.39207e-08	1.15416e-07	1.02063
MGP_C57BL6NJ_G0001236	NA	0.0188769	0.0261171	0.232875	0.802526	0.988064	-0.0269327	0.000315255	0.000834435	0.477874	2.61341e-08	9.34565e-08	0.929244
MGP_C57BL6NJ_G0001237	NA	0.124544	0.141549	0.168876	0.57926	0.988064	-0.0687988	0.00106772	0.00188116	0.485318	2.28008e-07	4.06598e-07	0.938896
MGP_C57BL6NJ_G0001238	NA	0.0359177	0.0444317	0.235375	0.77402	0.988064	-0.035436	0.000431778	0.00090491	0.531182	3.84548e-08	9.34565e-08	1.04118
MGP_C57BL6NJ_G0001239	NA	0.0091207	0.024662	0.297147	0.787139	0.988064	-0.0329247	0.000912017	0.0016373	0.486311	6.72456e-08	1.35747e-07	0.995618
MGP_C57BL6NJ_G0001240	NA	0.0209348	0.0281243	0.259571	0.669305	0.988064	-0.0523095	0.000577625	0.00111496	0.511532	3.9193e-08	9.34565e-08	1.03094
MGP_C57BL6NJ_G0001241	NA	0.0171669	0.024662	0.266356	0.63254	0.988064	-0.058026	0.000843911	0.00153014	0.487163	6.66416e-08	1.35048e-07	0.989726
MGP_C57BL6NJ_G0001242	NA	0.0257753	0.0331203	0.242188	0.951187	0.994396	-0.00726077	0.000443724	0.000922364	0.50956	4.07013e-08	9.49426e-08	0.998171
MGP_C57BL6NJ_G0001243	NA	0.0154461	0.024662	0.27328	0.765143	0.988064	-0.036467	0.000362946	0.000834435	0.534269	3.49064e-08	9.34565e-08	1.03554
MGP_C57BL6NJ_G0001244	NA	0.0456699	0.0553363	0.232164	0.773813	0.988064	-0.0368969	0.0016109	0.00272519	0.480877	2.28103e-07	4.06713e-07	0.973865
MGP_C57BL6NJ_G0001245	NA	0.0173379	0.024662	0.267759	0.742181	0.988064	-0.0401476	0.000361226	0.000834435	0.534269	3.97731e-08	9.34565e-08	1.02726
MGP_C57BL6NJ_G0001246	NA	0.0914284	0.105942	0.205174	0.980256	0.996846	-0.00336475	0.00403568	0.00634387	0.455595	1.03458e-06	1.70701e-06	0.938099
MGP_C57BL6NJ_G0001247	NA	0.00826685	0.024662	0.301745	0.712217	0.988064	-0.0450345	0.000291813	0.000834435	0.545239	3.82522e-08	9.34565e-08	1.02963
MGP_C57BL6NJ_G0001248	NA	0.0173379	0.024662	0.267759	0.742181	0.988064	-0.0401476	0.000361226	0.000834435	0.534269	3.97731e-08	9.34565e-08	1.02726
MGP_C57BL6NJ_G0001249	NA	0.0173379	0.024662	0.267759	0.742181	0.988064	-0.0401476	0.000361226	0.000834435	0.534269	3.97731e-08	9.34565e-08	1.02726
MGP_C57BL6NJ_G0001250	NA	0.0173379	0.024662	0.267759	0.742181	0.988064	-0.0401476	0.000361226	0.000834435	0.534269	3.97731e-08	9.34565e-08	1.02726
MGP_C57BL6NJ_G0001251	NA	0.016826	0.024662	0.267493	0.94692	0.994065	-0.00806525	0.000260869	0.000834435	0.547547	2.86503e-08	9.34565e-08	1.04045
MGP_C57BL6NJ_G0001252	NA	0.00936516	0.024662	0.282247	0.682425	0.988064	-0.0476285	9.9052e-05	0.000834435	0.5725	1.46279e-08	9.34565e-08	1.03697
MGP_C57BL6NJ_G0001253	NA	0.0093181	0.024662	0.301271	0.809049	0.988064	0.0299668	0.000251333	0.000834435	0.562087	2.71882e-08	9.34565e-08	1.0676
MGP_C57BL6NJ_G0001254	NA	0.00638318	0.0231822	0.303515	0.624376	0.988064	-0.0579775	0.000534039	0.00105862	0.498126	2.52119e-08	9.34565e-08	1.02174
MGP_C57BL6NJ_G0001255	NA	0.531048	0.555939	-0.0659552	0.731448	0.988064	0.0415995	0.205259	0.245762	0.165569	0.0204552	0.0246055	0.316189
MGP_C57BL6NJ_G0001256	NA	0.0218677	0.029102	0.250878	0.743839	0.988064	-0.0389611	0.000172675	0.000834435	0.558937	3.28544e-08	9.34565e-08	1.01478
MGP_C57BL6NJ_G0001257	NA	0.0207657	0.0279366	0.263896	0.799486	0.988064	-0.0315404	0.000551691	0.00107606	0.521689	5.93639e-08	1.24473e-07	1.02146
MGP_C57BL6NJ_G0001258	NA	0.0142934	0.024662	0.275229	0.77194	0.988064	-0.0351678	0.000424622	0.00089555	0.523065	4.36659e-08	9.95141e-08	1.01605
MGP_C57BL6NJ_G0001259	NA	0.0109896	0.024662	0.277301	0.78209	0.988064	-0.0323967	0.00036498	0.00083745	0.512422	3.95125e-08	9.34565e-08	0.986607
MGP_C57BL6NJ_G0001260	NA	0.0197659	0.0269525	0.261649	0.767545	0.988064	-0.0360741	0.000362106	0.000834435	0.534269	3.42636e-08	9.34565e-08	1.03642
MGP_C57BL6NJ_G0001261	NA	0.0151256	0.024662	0.273671	0.766287	0.988064	-0.0362064	0.000422011	0.00089555	0.525402	4.48484e-08	1.00762e-07	1.01839
MGP_C57BL6NJ_G0001262	NA	0.0173291	0.024662	0.273847	0.824875	0.988064	-0.0275989	0.00197082	0.00327714	0.456536	9.33754e-08	1.79614e-07	0.999038
MGP_C57BL6NJ_G0001263	NA	0.0137968	0.024662	0.269913	0.788879	0.988064	-0.0316706	0.00104185	0.00184127	0.465059	6.64998e-08	1.34811e-07	0.966431
MGP_C57BL6NJ_G0001264	NA	0.0173379	0.024662	0.267759	0.742181	0.988064	-0.0401476	0.000361226	0.000834435	0.534269	3.97731e-08	9.34565e-08	1.02726
MGP_C57BL6NJ_G0001265	NA	0.0234206	0.0305668	0.27089	0.778985	0.988064	-0.0365854	0.000479727	0.000978137	0.555313	1.02985e-07	1.95627e-07	1.03778
MGP_C57BL6NJ_G0001266	NA	0.0116196	0.024662	0.324591	0.591411	0.988064	0.0744236	0.00233216	0.00382522	0.496114	6.2826e-07	1.0597e-06	0.984759
MGP_C57BL6NJ_G0001267	NA	0.016364	0.024662	0.236778	0.655734	0.988064	-0.0476788	0.000144541	0.000834435	0.508835	1.57756e-08	9.34565e-08	0.94832
MGP_C57BL6NJ_G0001268	NA	0.185244	0.205956	0.137574	0.431743	0.988064	-0.0930885	0.00776145	0.0116883	0.359849	9.96698e-06	1.51865e-05	0.694191
MGP_C57BL6NJ_G0001269	NA	0.0173379	0.024662	0.267759	0.742181	0.988064	-0.0401476	0.000361226	0.000834435	0.534269	3.97731e-08	9.34565e-08	1.02726
MGP_C57BL6NJ_G0001270	NA	0.23293	0.255723	0.101502	0.582555	0.988064	0.0533381	0.000275786	0.000834435	0.434886	3.80271e-07	6.57939e-07	0.711374
MGP_C57BL6NJ_G0001271	NA	0.0173379	0.024662	0.267759	0.742181	0.988064	-0.0401476	0.000361226	0.000834435	0.534269	3.97731e-08	9.34565e-08	1.02726
MGP_C57BL6NJ_G0001272	NA	0.0224219	0.0296599	0.256274	0.826547	0.988064	-0.0267962	0.000679077	0.00127283	0.503129	6.10174e-08	1.26834e-07	1.00451
MGP_C57BL6NJ_G0001273	NA	0.0173379	0.024662	0.267759	0.742181	0.988064	-0.0401476	0.000361226	0.000834435	0.534269	3.97731e-08	9.34565e-08	1.02726
MGP_C57BL6NJ_G0001274	NA	0.0173379	0.024662	0.267759	0.742181	0.988064	-0.0401476	0.000361226	0.000834435	0.534269	3.97731e-08	9.34565e-08	1.02726
MGP_C57BL6NJ_G0001275	NA	0.0699651	0.0823231	0.227809	0.394988	0.988064	-0.119979	0.00489699	0.00759813	0.456941	1.01194e-06	1.67153e-06	0.966824
MGP_C57BL6NJ_G0001276	NA	0.00718376	0.024662	0.303284	0.742085	0.988064	-0.0395445	0.000679552	0.00127341	0.494036	9.90285e-08	1.888e-07	0.958496
MGP_C57BL6NJ_G0001277	NA	0.0173379	0.024662	0.267759	0.742181	0.988064	-0.0401476	0.000361226	0.000834435	0.534269	3.97731e-08	9.34565e-08	1.02726
MGP_C57BL6NJ_G0001278	NA	0.10473	0.120253	0.180186	0.648133	0.988064	-0.0569634	0.000842209	0.00152766	0.501305	1.89653e-07	3.42374e-07	0.956274
MGP_C57BL6NJ_G0001279	NA	0.0173379	0.024662	0.267759	0.742181	0.988064	-0.0401476	0.000361226	0.000834435	0.534269	3.97731e-08	9.34565e-08	1.02726
MGP_C57BL6NJ_G0001280	NA	0.0173379	0.024662	0.267759	0.742181	0.988064	-0.0401476	0.000361226	0.000834435	0.534269	3.97731e-08	9.34565e-08	1.02726
MGP_C57BL6NJ_G0001281	NA	0.0173379	0.024662	0.267759	0.742181	0.988064	-0.0401476	0.000361226	0.000834435	0.534269	3.97731e-08	9.34565e-08	1.02726
MGP_C57BL6NJ_G0001282	NA	0.0173379	0.024662	0.267759	0.742181	0.988064	-0.0401476	0.000361226	0.000834435	0.534269	3.97731e-08	9.34565e-08	1.02726
MGP_C57BL6NJ_G0001283	NA	0.0966119	0.111532	0.202498	0.537988	0.988064	-0.0843923	0.000493252	0.000998544	0.580179	7.29047e-07	1.22133e-06	0.963092
MGP_C57BL6NJ_G0001284	NA	0.0173379	0.024662	0.267759	0.742181	0.988064	-0.0401476	0.000361226	0.000834435	0.534269	3.97731e-08	9.34565e-08	1.02726
MGP_C57BL6NJ_G0001285	NA	0.00804085	0.024662	0.333937	0.691398	0.988064	-0.0534248	0.00116187	0.00202895	0.522443	3.64875e-07	6.33112e-07	0.990761
MGP_C57BL6NJ_G0001286	NA	0.00159851	0.00719857	0.400468	0.541744	0.988064	-0.0800871	0.000424722	0.000895685	0.563995	7.51029e-08	1.48891e-07	1.06122
MGP_C57BL6NJ_G0001287	NA	0.0208417	0.028015	0.255933	0.792572	0.988064	-0.0316904	0.000224877	0.000834435	0.551797	1.06525e-07	2.01633e-07	0.957487
MGP_C57BL6NJ_G0001288	NA	1.63117e-05	0.000124904	0.898758	0.678678	0.988064	-0.0802683	0.00113269	0.00198331	0.754127	3.26829e-07	5.7025e-07	1.43599
MGP_C57BL6NJ_G0001289	NA	0.0685689	0.0807998	0.20593	0.552014	0.988064	-0.0751157	0.000748282	0.0013833	0.512727	7.25217e-08	1.44435e-07	1.0235
MGP_C57BL6NJ_G0001290	NA	0.00671996	0.0241408	0.354932	0.836077	0.988064	-0.0287977	0.000909139	0.00163256	0.55547	1.93199e-07	3.48379e-07	1.067
MGP_C57BL6NJ_G0001291	NA	0.0483866	0.058399	0.143323	0.190168	0.988064	0.107168	0.00412059	0.00646721	0.26819	3.15594e-06	4.9944e-06	0.51393
MGP_C57BL6NJ_G0001292	NA	0.0105641	0.024662	0.294986	0.933028	0.992862	-0.0103977	0.00148829	0.00253289	0.46802	1.32684e-07	2.45893e-07	0.970848
MGP_C57BL6NJ_G0001293	NA	0.0196897	0.026911	0.258216	0.748552	0.988064	-0.0385868	0.000401001	0.000871867	0.521724	2.46966e-08	9.34565e-08	1.04157
MGP_C57BL6NJ_G0001294	NA	1.41539e-05	0.000110209	0.597188	0.75447	0.988064	0.0398073	0.0246364	0.0344487	0.320756	1.52223e-06	2.47524e-06	0.855245
MGP_C57BL6NJ_G0001295	NA	0.0173379	0.024662	0.267759	0.742181	0.988064	-0.0401476	0.000361226	0.000834435	0.534269	3.97731e-08	9.34565e-08	1.02726
MGP_C57BL6NJ_G0001296	NA	0.0173379	0.024662	0.267759	0.742181	0.988064	-0.0401476	0.000361226	0.000834435	0.534269	3.97731e-08	9.34565e-08	1.02726
MGP_C57BL6NJ_G0001297	NA	0.0527674	0.0632775	0.231416	0.968291	0.996319	0.00525878	0.00125397	0.00217069	0.510112	3.35289e-07	5.84214e-07	0.980702
MGP_C57BL6NJ_G0001298	NA	0.0731782	0.0858964	0.206099	0.875406	0.988767	-0.020097	0.0332861	0.0456473	0.304417	7.82926e-06	1.20275e-05	0.769801
MGP_C57BL6NJ_G0001299	NA	0.0497406	0.0598995	0.196879	0.750826	0.988064	0.0352759	0.00173238	0.00291236	0.41254	3.11587e-06	4.93251e-06	0.711204
MGP_C57BL6NJ_G0001300	NA	0.00613399	0.0224378	-0.2414	0.821844	0.988064	-0.021042	0.57242	0.618991	-0.0561163	0.726976	0.746462	-0.0346337
MGP_C57BL6NJ_G0001301	NA	0.61446	0.636821	0.0526016	0.404682	0.988064	-0.100972	0.00039432	0.000864148	0.522589	1.4872e-07	2.73049e-07	0.937084
MGP_C57BL6NJ_G0001302	NA	0.00264062	0.011102	-0.257276	0.361751	0.988064	0.082027	0.0233255	0.0327248	0.227161	0.00317555	0.00405915	0.307951
MGP_C57BL6NJ_G0001303	NA	0.213617	0.235754	0.0665055	0.333624	0.988064	-0.0592935	4.7042e-06	0.000578828	0.378058	1.201e-09	9.34565e-08	0.621373
MGP_C57BL6NJ_G0001304	NA	0.0604669	0.0718106	0.20616	0.773163	0.988064	-0.0351671	0.00707966	0.0107264	0.37805	2.38384e-06	3.80815e-06	0.795653
MGP_C57BL6NJ_G0001305	NA	0.000373165	0.00201815	0.380692	0.551133	0.988064	-0.0638568	0.000299533	0.000834435	0.476124	1.1248e-07	2.11802e-07	0.84574
MGP_C57BL6NJ_G0001306	NA	0.021438	0.0286479	0.262292	0.855562	0.988064	-0.0225888	0.000685712	0.00128327	0.510161	6.2065e-08	1.28278e-07	1.01855
MGP_C57BL6NJ_G0001307	NA	0.0173379	0.024662	0.267759	0.742181	0.988064	-0.0401476	0.000361226	0.000834435	0.534269	3.97731e-08	9.34565e-08	1.02726
MGP_C57BL6NJ_G0001308	NA	0.000611181	0.00312409	0.341941	0.169098	0.988064	-0.141338	5.31337e-05	0.000834435	0.522321	7.5889e-09	9.34565e-08	0.931875
MGP_C57BL6NJ_G0001309	NA	0.0177228	0.0250689	0.264004	0.705144	0.988064	-0.0457248	0.000568269	0.00110052	0.505761	4.24379e-08	9.78277e-08	1.01293
MGP_C57BL6NJ_G0001310	NA	0.928806	0.93472	0.00857399	0.660819	0.988064	0.0487203	0.0388078	0.0526538	0.254745	0.00431961	0.00546932	0.367961
MGP_C57BL6NJ_G0001311	NA	0.0227541	0.0298542	0.257599	0.786622	0.988064	-0.0333742	0.000540264	0.00106205	0.519029	6.14983e-08	1.27318e-07	1.01202
MGP_C57BL6NJ_G0001312	NA	0.0173379	0.024662	0.267759	0.742181	0.988064	-0.0401476	0.000361226	0.000834435	0.534269	3.97731e-08	9.34565e-08	1.02726
MGP_C57BL6NJ_G0001313	NA	0.00385004	0.0152806	0.338627	0.473409	0.988064	-0.0886945	0.000473043	0.000967533	0.525171	2.21817e-08	9.34565e-08	1.07213
MGP_C57BL6NJ_G0001314	NA	0.161575	0.181077	0.122893	0.0441319	0.988064	-0.208933	0.0383209	0.0520533	0.228678	0.0171106	0.0207041	0.267461
MGP_C57BL6NJ_G0001315	NA	0.372302	0.398254	0.0864185	0.530233	0.988064	0.0698888	0.00171274	0.00288206	0.412717	4.09138e-06	6.41917e-06	0.697329
MGP_C57BL6NJ_G0001316	NA	0.00622657	0.0227017	0.312723	0.671692	0.988064	-0.0514893	0.000457447	0.000942105	0.519354	4.09676e-08	9.54232e-08	1.02002
MGP_C57BL6NJ_G0001317	NA	0.0723721	0.0850011	0.197827	0.946695	0.994054	-0.00819882	0.000742382	0.00137419	0.500175	5.34958e-08	1.14679e-07	1.01567
MGP_C57BL6NJ_G0001318	NA	0.074581	0.0874605	0.189648	0.346047	0.988064	-0.112791	0.00111903	0.00196156	0.462804	1.75005e-07	3.17663e-07	0.914612
MGP_C57BL6NJ_G0001319	NA	0.00486747	0.0185375	0.313954	0.924174	0.992347	-0.0111986	5.64242e-05	0.000834435	0.607599	1.13113e-08	9.34565e-08	1.06531
MGP_C57BL6NJ_G0001320	NA	0.0609082	0.0722951	0.195208	0.171174	0.988064	-0.161569	0.000129823	0.000834435	0.556582	7.01518e-08	1.40519e-07	0.942587
MGP_C57BL6NJ_G0001321	NA	0.0176662	0.0250099	0.270334	0.776247	0.988064	-0.0351242	0.00123601	0.00214348	0.476888	1.30523e-07	2.42277e-07	0.969876
MGP_C57BL6NJ_G0001322	NA	0.0173379	0.024662	0.267759	0.742181	0.988064	-0.0401476	0.000361226	0.000834435	0.534269	3.97731e-08	9.34565e-08	1.02726
MGP_C57BL6NJ_G0001323	NA	0.0173379	0.024662	0.267759	0.742181	0.988064	-0.0401476	0.000361226	0.000834435	0.534269	3.97731e-08	9.34565e-08	1.02726
MGP_C57BL6NJ_G0001324	NA	0.0540662	0.0647235	0.205763	0.399352	0.988064	-0.100505	0.00125305	0.00216928	0.456286	1.52976e-07	2.802e-07	0.920504
MGP_C57BL6NJ_G0001325	NA	0.0094706	0.024662	0.290158	0.463232	0.988064	-0.0882941	0.000695277	0.00129875	0.491373	7.06968e-08	1.4137e-07	0.974915
MGP_C57BL6NJ_G0001326	NA	0.000168019	0.000993682	0.516216	0.90846	0.990712	0.015453	0.000268627	0.000834435	0.60572	5.02813e-07	8.57467e-07	0.971149
MGP_C57BL6NJ_G0001327	NA	0.0840122	0.0978504	0.199302	0.822581	0.988064	-0.0289007	0.000384096	0.000850888	0.561284	7.63106e-08	1.50964e-07	1.04486
MGP_C57BL6NJ_G0001328	NA	0.0136188	0.024662	0.281573	0.926602	0.992347	-0.0113341	0.000606963	0.00115923	0.512284	8.1418e-08	1.59525e-07	0.994028
MGP_C57BL6NJ_G0001329	NA	0.0173379	0.024662	0.267759	0.742181	0.988064	-0.0401476	0.000361226	0.000834435	0.534269	3.97731e-08	9.34565e-08	1.02726
MGP_C57BL6NJ_G0001330	NA	0.0173379	0.024662	0.267759	0.742181	0.988064	-0.0401476	0.000361226	0.000834435	0.534269	3.97731e-08	9.34565e-08	1.02726
MGP_C57BL6NJ_G0001331	NA	0.0173379	0.024662	0.267759	0.742181	0.988064	-0.0401476	0.000361226	0.000834435	0.534269	3.97731e-08	9.34565e-08	1.02726
MGP_C57BL6NJ_G0001332	NA	0.0463173	0.0560579	0.265698	0.421548	0.988064	-0.11922	0.266604	0.312075	0.175928	0.0250595	0.0299433	0.370327
MGP_C57BL6NJ_G0001333	NA	0.093911	0.108628	0.154098	0.601461	0.988064	-0.0539314	0.00433001	0.00677415	0.341773	0.00318327	0.00406876	0.355647
MGP_C57BL6NJ_G0001334	NA	0.0173379	0.024662	0.267759	0.742181	0.988064	-0.0401476	0.000361226	0.000834435	0.534269	3.97731e-08	9.34565e-08	1.02726
MGP_C57BL6NJ_G0001335	NA	0.00500324	0.0189597	0.294729	0.6694	0.988064	-0.0474286	0.000112583	0.000834435	0.540246	2.87022e-08	9.34565e-08	0.952036
MGP_C57BL6NJ_G0001336	NA	0.540918	0.565666	-0.0576936	0.226316	0.988064	-0.133436	0.755379	0.787394	-0.035895	0.855449	0.86701	-0.0209734
MGP_C57BL6NJ_G0001337	NA	0.510588	0.535747	-0.062929	0.2617	0.988064	-0.125107	0.74652	0.779636	0.0377272	0.0218573	0.0262368	0.283621
MGP_C57BL6NJ_G0001338	NA	0.279993	0.304471	-0.109374	0.875562	0.988788	-0.0180758	5.42062e-05	0.000834435	0.597924	3.19499e-07	5.58197e-07	0.858068
MGP_C57BL6NJ_G0001339	NA	0.0121906	0.024662	0.292934	0.610609	0.988064	-0.0641858	0.00181735	0.00304213	0.464705	2.68737e-07	4.74086e-07	0.94469
MGP_C57BL6NJ_G0001340	NA	0.808083	0.821842	-0.0181546	0.619119	0.988064	-0.0429908	0.0114855	0.0168668	0.24855	0.014626	0.0177998	0.238904
MGP_C57BL6NJ_G0001341	NA	0.054283	0.0649528	0.206533	0.797278	0.988064	-0.0305585	0.00457299	0.00712797	0.391803	1.84418e-06	2.97484e-06	0.789485
MGP_C57BL6NJ_G0001342	NA	0.000304329	0.00167937	0.532184	0.471289	0.988064	-0.106	0.00122548	0.0021272	0.565586	1.05222e-06	1.735e-06	1.00831
MGP_C57BL6NJ_G0001343	NA	0.0146162	0.024662	0.279674	0.865039	0.988064	-0.0210215	0.000451976	0.000933925	0.530253	4.35014e-08	9.95141e-08	1.03657
MGP_C57BL6NJ_G0001344	NA	0.0219041	0.0291434	0.241452	0.438695	0.988064	-0.0893767	0.000124758	0.000834435	0.553774	4.70474e-09	9.34565e-08	1.09003
MGP_C57BL6NJ_G0001345	NA	0.0180257	0.025368	0.259011	0.505974	0.988064	-0.0793528	0.000310514	0.000834435	0.527922	3.98126e-08	9.34948e-08	1.00046
MGP_C57BL6NJ_G0001346	NA	0.0165942	0.024662	0.267046	0.698143	0.988064	-0.0468681	0.000324303	0.000834435	0.534269	2.49331e-08	9.34565e-08	1.04452
MGP_C57BL6NJ_G0001347	NA	0.108667	0.124529	0.150452	0.17861	0.988064	-0.144416	5.05087e-05	0.000834435	0.548377	3.00899e-08	9.34565e-08	0.901237
MGP_C57BL6NJ_G0001348	NA	0.0173379	0.024662	0.267759	0.742181	0.988064	-0.0401476	0.000361226	0.000834435	0.534269	3.97731e-08	9.34565e-08	1.02726
MGP_C57BL6NJ_G0001349	NA	0.0173379	0.024662	0.267759	0.742181	0.988064	-0.0401476	0.000361226	0.000834435	0.534269	3.97731e-08	9.34565e-08	1.02726
MGP_C57BL6NJ_G0001350	NA	0.0104491	0.024662	0.287205	0.64608	0.988064	-0.0553496	0.00031325	0.000834435	0.534269	1.9305e-08	9.34565e-08	1.05643
MGP_C57BL6NJ_G0001351	NA	0.0173379	0.024662	0.267759	0.742181	0.988064	-0.0401476	0.000361226	0.000834435	0.534269	3.97731e-08	9.34565e-08	1.02726
MGP_C57BL6NJ_G0001352	NA	0.243609	0.266798	0.1544	0.4121	0.988064	-0.124455	0.271533	0.317356	0.17802	0.00123663	0.0016276	0.581661
MGP_C57BL6NJ_G0001353	NA	0.0480095	0.0579711	0.209898	0.880614	0.989375	-0.0176247	0.000447193	0.000926373	0.503657	2.50037e-07	4.4294e-07	0.885711
MGP_C57BL6NJ_G0001354	NA	0.0188285	0.0260608	0.26108	0.673221	0.988064	-0.0509617	0.000319701	0.000834435	0.534796	2.4957e-08	9.34565e-08	1.04407
MGP_C57BL6NJ_G0001355	NA	0.0150912	0.024662	0.271475	0.702831	0.988064	-0.0461094	0.000269509	0.000834435	0.543763	2.59457e-08	9.34565e-08	1.04232
MGP_C57BL6NJ_G0001356	NA	0.0344596	0.0427954	0.218273	0.857826	0.988064	-0.0203124	0.000206137	0.000834435	0.523547	6.9794e-08	1.39911e-07	0.924239
MGP_C57BL6NJ_G0001357	NA	0.0173379	0.024662	0.267759	0.742181	0.988064	-0.0401476	0.000361226	0.000834435	0.534269	3.97731e-08	9.34565e-08	1.02726
MGP_C57BL6NJ_G0001358	NA	0.0289789	0.0366547	0.248437	0.828214	0.988064	-0.0270305	0.000581802	0.00112086	0.520676	9.69348e-08	1.8541e-07	0.99559
MGP_C57BL6NJ_G0001359	NA	0.021753	0.0289812	0.255688	0.686801	0.988064	-0.0489775	0.000283812	0.000834435	0.543763	3.14338e-08	9.34565e-08	1.03587
MGP_C57BL6NJ_G0001360	NA	0.013974	0.024662	0.28085	0.798887	0.988064	-0.0314208	0.000404408	0.000876395	0.534269	3.4636e-08	9.34565e-08	1.04689
MGP_C57BL6NJ_G0001361	NA	0.0167144	0.024662	0.256317	0.85384	0.988064	-0.0213674	0.000179575	0.000834435	0.542268	1.7628e-08	9.34565e-08	1.02388
MGP_C57BL6NJ_G0001362	NA	0.0173379	0.024662	0.267759	0.742181	0.988064	-0.0401476	0.000361226	0.000834435	0.534269	3.97731e-08	9.34565e-08	1.02726
MGP_C57BL6NJ_G0001363	NA	0.0190461	0.0262478	0.261496	0.766544	0.988064	-0.0359722	0.000279117	0.000834435	0.543664	3.52366e-08	9.34565e-08	1.02726
MGP_C57BL6NJ_G0001364	NA	0.0174611	0.0247807	0.266465	0.684459	0.988064	-0.0494489	0.000249225	0.000834435	0.551316	3.7381e-08	9.34565e-08	1.02726
MGP_C57BL6NJ_G0001365	NA	0.0139233	0.024662	0.264589	0.675695	0.988064	-0.0486339	0.000615069	0.00117163	0.482504	3.69011e-08	9.34565e-08	0.982074
MGP_C57BL6NJ_G0001366	NA	0.0200732	0.0272332	0.260607	0.715764	0.988064	-0.0444078	0.000454085	0.000936954	0.522017	5.63314e-08	1.19351e-07	1.00561
MGP_C57BL6NJ_G0001367	NA	0.00818813	0.024662	0.285936	0.695639	0.988064	-0.0452028	0.000246454	0.000834435	0.524134	2.9746e-08	9.34565e-08	0.988576
MGP_C57BL6NJ_G0001368	NA	0.0208833	0.0280664	0.264769	0.738333	0.988064	-0.0416821	0.000284227	0.000834435	0.558781	4.91996e-08	1.07843e-07	1.03727
MGP_C57BL6NJ_G0001369	NA	0.025182	0.0324655	0.254097	0.5872	0.988064	-0.0674723	0.000531858	0.00105491	0.52275	5.46936e-08	1.16657e-07	1.02471
MGP_C57BL6NJ_G0001370	NA	0.0864311	0.100494	0.222907	0.909948	0.99079	-0.0164333	0.0123667	0.0180815	0.413703	5.267e-06	8.19699e-06	0.897725
MGP_C57BL6NJ_G0001371	NA	0.0115741	0.024662	0.279767	0.84849	0.988064	-0.022752	0.00021259	0.000834435	0.548318	3.26792e-08	9.34565e-08	1.01471
MGP_C57BL6NJ_G0001372	NA	0.217054	0.239368	0.127731	0.325097	0.988064	-0.11685	0.000636538	0.0012058	0.486823	4.05684e-07	6.99257e-07	0.860584
MGP_C57BL6NJ_G0001373	NA	0.0185391	0.0257529	0.274258	0.655515	0.988064	-0.0564859	0.000631606	0.00119795	0.523966	1.29981e-07	2.41341e-07	0.992635
MGP_C57BL6NJ_G0001374	NA	0.00912475	0.024662	0.294945	0.689608	0.988064	-0.0483865	0.000493539	0.000998817	0.514164	7.77175e-08	1.53379e-07	0.97988
MGP_C57BL6NJ_G0001375	NA	0.0264393	0.0338423	0.236286	0.967258	0.996119	0.00477336	0.000370316	0.000837786	0.508469	4.55005e-08	1.01848e-07	0.972341
MGP_C57BL6NJ_G0001376	NA	0.0173379	0.024662	0.267759	0.742181	0.988064	-0.0401476	0.000361226	0.000834435	0.534269	3.97731e-08	9.34565e-08	1.02726
MGP_C57BL6NJ_G0001377	NA	0.0221906	0.029388	0.26008	0.654591	0.988064	-0.0555072	0.000528284	0.0010501	0.52275	6.27945e-08	1.29111e-07	1.01574
MGP_C57BL6NJ_G0001378	NA	0.0227629	0.0298612	0.244353	0.788103	0.988064	-0.0314349	0.00108834	0.00191291	0.457692	1.4375e-07	2.64717e-07	0.912612
MGP_C57BL6NJ_G0001379	NA	0.0173379	0.024662	0.267759	0.742181	0.988064	-0.0401476	0.000361226	0.000834435	0.534269	3.97731e-08	9.34565e-08	1.02726
MGP_C57BL6NJ_G0001380	NA	0.0154281	0.024662	0.247633	0.79281	0.988064	-0.0290423	3.3654e-05	0.000834435	0.594765	1.19865e-08	9.34565e-08	0.997176
MGP_C57BL6NJ_G0001381	NA	0.0253437	0.0326485	0.250285	0.863272	0.988064	-0.0210458	0.00484281	0.00751945	0.399562	3.27158e-07	5.70776e-07	0.907087
MGP_C57BL6NJ_G0001382	NA	0.0236921	0.0308574	0.253088	0.67732	0.988064	-0.050846	0.00037046	0.000837786	0.533237	4.86723e-08	1.06836e-07	1.01574
MGP_C57BL6NJ_G0001383	NA	0.136467	0.154339	0.166981	0.812458	0.988064	0.0299898	0.000797838	0.00145987	0.511406	5.16429e-07	8.79628e-07	0.911407
MGP_C57BL6NJ_G0001384	NA	0.0373993	0.0460621	0.232123	0.481604	0.988064	-0.0867947	0.00717856	0.0108658	0.379666	1.20802e-06	1.98203e-06	0.837782
MGP_C57BL6NJ_G0001385	NA	0.0173379	0.024662	0.267759	0.742181	0.988064	-0.0401476	0.000361226	0.000834435	0.534269	3.97731e-08	9.34565e-08	1.02726
MGP_C57BL6NJ_G0001386	NA	0.0173379	0.024662	0.267759	0.742181	0.988064	-0.0401476	0.000361226	0.000834435	0.534269	3.97731e-08	9.34565e-08	1.02726
MGP_C57BL6NJ_G0001387	NA	0.00817992	0.024662	0.301754	0.770491	0.988064	-0.035541	0.000433519	0.000907415	0.524113	2.32668e-08	9.34565e-08	1.05794
MGP_C57BL6NJ_G0001388	NA	0.0173379	0.024662	0.267759	0.742181	0.988064	-0.0401476	0.000361226	0.000834435	0.534269	3.97731e-08	9.34565e-08	1.02726
MGP_C57BL6NJ_G0001389	NA	0.0068711	0.0245528	0.305758	0.908272	0.9906	-0.0138538	0.00111528	0.0019557	0.469595	4.96436e-08	1.08533e-07	1.00013
MGP_C57BL6NJ_G0001390	NA	0.0206166	0.0277706	0.211347	0.430975	0.988064	-0.0786941	0.000565671	0.00109673	0.416207	8.19262e-07	1.36539e-06	0.695182
MGP_C57BL6NJ_G0001391	NA	0.605381	0.628202	0.063514	0.74525	0.988064	0.0460367	0.0264119	0.0367663	0.35227	3.21093e-06	5.07869e-06	0.905216
MGP_C57BL6NJ_G0001392	NA	0.0165253	0.024662	0.267795	0.538697	0.988064	-0.0746377	0.000293124	0.000834435	0.540525	2.72898e-08	9.34565e-08	1.04128
MGP_C57BL6NJ_G0001393	NA	0.0174579	0.0247807	0.253557	0.805804	0.988064	-0.0284311	0.00034643	0.000834435	0.508579	3.14701e-08	9.34565e-08	0.987251
MGP_C57BL6NJ_G0001394	NA	0.0173379	0.024662	0.267759	0.742181	0.988064	-0.0401476	0.000361226	0.000834435	0.534269	3.97731e-08	9.34565e-08	1.02726
MGP_C57BL6NJ_G0001395	NA	0.0742036	0.0870378	0.166099	0.619215	0.988064	-0.0516583	0.0283335	0.0392762	0.254484	5.82867e-05	8.39934e-05	0.533952
MGP_C57BL6NJ_G0001396	NA	8.7653e-05	0.00055505	0.384559	0.360229	0.988064	0.0873595	0.0403939	0.0546398	0.215595	0.0014574	0.00190681	0.358711
MGP_C57BL6NJ_G0001397	NA	0.0143787	0.024662	0.269817	0.816573	0.988064	-0.0276093	0.000604633	0.0011558	0.495548	3.89981e-08	9.34565e-08	1.00365
MGP_C57BL6NJ_G0001398	NA	0.103262	0.118674	0.180839	0.566691	0.988064	0.0715466	0.0021166	0.00349776	0.451863	6.95464e-07	1.16793e-06	0.880831
MGP_C57BL6NJ_G0001399	NA	0.11816	0.134698	0.179778	0.596066	0.988064	-0.0687428	0.00539809	0.00832534	0.416616	1.46595e-06	2.38665e-06	0.871822
MGP_C57BL6NJ_G0001400	NA	0.0261054	0.0334795	0.251495	0.971758	0.996546	-0.0043712	0.000563038	0.0010926	0.518046	5.76597e-08	1.21682e-07	1.01815
MGP_C57BL6NJ_G0001401	NA	0.0103846	0.024662	0.286313	0.673203	0.988064	-0.0506093	0.00021388	0.000834435	0.551316	1.77909e-08	9.34565e-08	1.05703
MGP_C57BL6NJ_G0001402	NA	0.94576	0.950223	-0.00659352	0.510555	0.988064	-0.073985	0.000739757	0.00137025	0.456621	3.22999e-07	5.6388e-07	0.831542
MGP_C57BL6NJ_G0001403	NA	0.0808512	0.0943612	0.167606	0.761126	0.988064	-0.0326059	0.000399579	0.000871867	0.465066	4.34436e-08	9.95141e-08	0.898327
MGP_C57BL6NJ_G0001404	NA	0.0182577	0.0255616	0.260716	0.767456	0.988064	-0.0354523	0.000243583	0.000834435	0.544834	2.93706e-08	9.34565e-08	1.02726
MGP_C57BL6NJ_G0001405	NA	0.0173379	0.024662	0.267759	0.742181	0.988064	-0.0401476	0.000361226	0.000834435	0.534269	3.97731e-08	9.34565e-08	1.02726
MGP_C57BL6NJ_G0001406	NA	0.0173379	0.024662	0.267759	0.742181	0.988064	-0.0401476	0.000361226	0.000834435	0.534269	3.97731e-08	9.34565e-08	1.02726
MGP_C57BL6NJ_G0001407	NA	0.0173379	0.024662	0.267759	0.742181	0.988064	-0.0401476	0.000361226	0.000834435	0.534269	3.97731e-08	9.34565e-08	1.02726
MGP_C57BL6NJ_G0001408	NA	0.0178016	0.0251553	0.269799	0.832872	0.988064	-0.0260516	0.00029266	0.000834435	0.551772	5.61942e-08	1.1913e-07	1.0191
MGP_C57BL6NJ_G0001409	NA	0.0173379	0.024662	0.267759	0.742181	0.988064	-0.0401476	0.000361226	0.000834435	0.534269	3.97731e-08	9.34565e-08	1.02726
MGP_C57BL6NJ_G0001410	NA	0.0173379	0.024662	0.267759	0.742181	0.988064	-0.0401476	0.000361226	0.000834435	0.534269	3.97731e-08	9.34565e-08	1.02726
MGP_C57BL6NJ_G0001411	NA	0.0173379	0.024662	0.267759	0.742181	0.988064	-0.0401476	0.000361226	0.000834435	0.534269	3.97731e-08	9.34565e-08	1.02726
MGP_C57BL6NJ_G0001412	NA	0.0488304	0.0588931	0.234483	0.650681	0.988064	-0.0597183	0.00906016	0.0134991	0.393452	2.86809e-06	4.54955e-06	0.848158
MGP_C57BL6NJ_G0001413	NA	0.021984	0.029228	0.264195	0.724171	0.988064	-0.0443607	0.000447112	0.00092625	0.538934	6.79985e-08	1.36928e-07	1.02519
MGP_C57BL6NJ_G0001414	NA	0.0998782	0.115016	0.192554	0.599884	0.988064	0.0689815	0.939535	0.948746	0.0105485	0.129048	0.144833	0.216558
MGP_C57BL6NJ_G0001415	NA	0.000382127	0.00206174	0.372644	0.737786	0.988064	-0.0350937	0.000228788	0.000834435	0.478991	5.45312e-08	1.16433e-07	0.866182
MGP_C57BL6NJ_G0001416	NA	0.000103848	0.000646543	0.272756	0.208566	0.988064	0.0871216	0.0847154	0.108724	0.128678	4.26854e-06	6.68766e-06	0.426908
MGP_C57BL6NJ_G0001417	NA	0.0537303	0.0643514	0.166934	0.793111	0.988064	-0.0251568	0.152538	0.187052	0.14879	0.0542916	0.0630538	0.203934
MGP_C57BL6NJ_G0001418	NA	0.0860659	0.100092	0.114808	0.627246	0.988064	0.036384	0.345259	0.394296	0.0755528	0.0353989	0.0417874	0.17525
MGP_C57BL6NJ_G0001419	NA	0.0148438	0.024662	0.280161	0.717276	0.988064	-0.0450317	0.000470458	0.000963509	0.530463	6.58705e-08	1.33828e-07	1.01605
MGP_C57BL6NJ_G0001420	NA	0.014696	0.024662	0.279198	0.766087	0.988064	-0.0367907	0.000262422	0.000834435	0.558116	2.0033e-08	9.34565e-08	1.08309
MGP_C57BL6NJ_G0001421	NA	0.0142934	0.024662	0.275229	0.77194	0.988064	-0.0351678	0.000424622	0.00089555	0.523065	4.36659e-08	9.95141e-08	1.01605
MGP_C57BL6NJ_G0001422	NA	0.0173379	0.024662	0.267759	0.742181	0.988064	-0.0401476	0.000361226	0.000834435	0.534269	3.97731e-08	9.34565e-08	1.02726
MGP_C57BL6NJ_G0001423	NA	0.0173379	0.024662	0.267759	0.742181	0.988064	-0.0401476	0.000361226	0.000834435	0.534269	3.97731e-08	9.34565e-08	1.02726
MGP_C57BL6NJ_G0001424	NA	0.0173379	0.024662	0.267759	0.742181	0.988064	-0.0401476	0.000361226	0.000834435	0.534269	3.97731e-08	9.34565e-08	1.02726
MGP_C57BL6NJ_G0001425	NA	0.0307744	0.0386556	0.237356	0.631873	0.988064	-0.0578309	0.000212856	0.000834435	0.554515	4.84593e-08	1.06545e-07	1.00306
MGP_C57BL6NJ_G0001426	NA	0.0197659	0.0269525	0.261649	0.767545	0.988064	-0.0360741	0.000362106	0.000834435	0.534269	3.42636e-08	9.34565e-08	1.03642
MGP_C57BL6NJ_G0001427	NA	0.009291	0.024662	0.289114	0.827539	0.988064	-0.0259112	0.000445512	0.000924315	0.510519	3.35111e-08	9.34565e-08	1.01179
MGP_C57BL6NJ_G0001428	NA	0.0173379	0.024662	0.267759	0.742181	0.988064	-0.0401476	0.000361226	0.000834435	0.534269	3.97731e-08	9.34565e-08	1.02726
MGP_C57BL6NJ_G0001429	NA	0.0173379	0.024662	0.267759	0.742181	0.988064	-0.0401476	0.000361226	0.000834435	0.534269	3.97731e-08	9.34565e-08	1.02726
MGP_C57BL6NJ_G0001430	NA	0.0246797	0.0319221	0.253109	0.804913	0.988064	-0.0303807	0.000418902	0.00089555	0.531083	5.66623e-08	1.19904e-07	1.01468
MGP_C57BL6NJ_G0001431	NA	0.0152633	0.024662	0.273469	0.765626	0.988064	-0.0363411	0.000302863	0.000834435	0.542834	3.91767e-08	9.34565e-08	1.02726
MGP_C57BL6NJ_G0001432	NA	0.0173379	0.024662	0.267759	0.742181	0.988064	-0.0401476	0.000361226	0.000834435	0.534269	3.97731e-08	9.34565e-08	1.02726
MGP_C57BL6NJ_G0001433	NA	0.517174	0.542188	0.075119	0.7039	0.988064	0.0507423	0.000679829	0.00127376	0.548676	6.85237e-06	1.0575e-05	0.808489
MGP_C57BL6NJ_G0001434	NA	0.0175383	0.0248688	0.261296	0.618126	0.988064	-0.0595826	0.00301381	0.00484486	0.414617	3.0193e-07	5.2912e-07	0.889419
MGP_C57BL6NJ_G0001435	NA	0.00221456	0.00954	0.336154	0.584202	0.988064	0.0625832	0.00354473	0.00563005	0.388411	2.40376e-07	4.27097e-07	0.862591
MGP_C57BL6NJ_G0001436	NA	0.0173379	0.024662	0.267759	0.742181	0.988064	-0.0401476	0.000361226	0.000834435	0.534269	3.97731e-08	9.34565e-08	1.02726
MGP_C57BL6NJ_G0001437	NA	0.0173379	0.024662	0.267759	0.742181	0.988064	-0.0401476	0.000361226	0.000834435	0.534269	3.97731e-08	9.34565e-08	1.02726
MGP_C57BL6NJ_G0001438	NA	0.0173379	0.024662	0.267759	0.742181	0.988064	-0.0401476	0.000361226	0.000834435	0.534269	3.97731e-08	9.34565e-08	1.02726
MGP_C57BL6NJ_G0001439	NA	0.0173379	0.024662	0.267759	0.742181	0.988064	-0.0401476	0.000361226	0.000834435	0.534269	3.97731e-08	9.34565e-08	1.02726
MGP_C57BL6NJ_G0001440	NA	0.100718	0.115928	0.184182	0.737542	0.988064	-0.0421862	0.000973874	0.00173509	0.498368	4.33326e-07	7.44716e-07	0.917244
MGP_C57BL6NJ_G0001441	NA	0.0171085	0.024662	0.259773	0.817711	0.988064	-0.0272104	0.000142233	0.000834435	0.563378	2.25945e-08	9.34565e-08	1.02726
MGP_C57BL6NJ_G0001442	NA	0.0173379	0.024662	0.267759	0.742181	0.988064	-0.0401476	0.000361226	0.000834435	0.534269	3.97731e-08	9.34565e-08	1.02726
MGP_C57BL6NJ_G0001443	NA	0.0216707	0.028895	0.254513	0.986768	0.998308	0.00200038	0.000975277	0.00173721	0.478002	1.72891e-07	3.14004e-07	0.931394
MGP_C57BL6NJ_G0001444	NA	0.016432	0.024662	0.272795	0.765143	0.988064	-0.0367908	0.000343785	0.000834435	0.541822	4.66528e-08	1.03402e-07	1.02726
MGP_C57BL6NJ_G0001445	NA	0.0113578	0.024662	0.284979	0.863663	0.988064	-0.0207666	0.000492607	0.00099772	0.514088	5.93257e-08	1.24438e-07	0.995301
MGP_C57BL6NJ_G0001446	NA	0.0146976	0.024662	0.282736	0.729532	0.988064	-0.0433152	0.000410253	0.000883843	0.541667	4.84446e-08	1.06518e-07	1.04232
MGP_C57BL6NJ_G0001447	NA	0.0107573	0.024662	0.28152	0.702084	0.988064	-0.0453657	0.000341915	0.000834435	0.521724	2.59442e-08	9.34565e-08	1.02281
MGP_C57BL6NJ_G0001448	NA	0.0173379	0.024662	0.267759	0.742181	0.988064	-0.0401476	0.000361226	0.000834435	0.534269	3.97731e-08	9.34565e-08	1.02726
MGP_C57BL6NJ_G0001449	NA	0.00842637	0.024662	0.300273	0.683548	0.988064	-0.0496803	0.000512924	0.00102953	0.515225	6.81678e-08	1.3722e-07	0.99335
MGP_C57BL6NJ_G0001450	NA	0.0304354	0.0382813	0.238389	0.824116	0.988064	-0.0268308	0.00042947	0.000902199	0.520035	5.92414e-08	1.2428e-07	0.993386
MGP_C57BL6NJ_G0001451	NA	0.0173379	0.024662	0.267759	0.742181	0.988064	-0.0401476	0.000361226	0.000834435	0.534269	3.97731e-08	9.34565e-08	1.02726
MGP_C57BL6NJ_G0001452	NA	0.0173379	0.024662	0.267759	0.742181	0.988064	-0.0401476	0.000361226	0.000834435	0.534269	3.97731e-08	9.34565e-08	1.02726
MGP_C57BL6NJ_G0001453	NA	0.190519	0.211489	0.131729	0.158563	0.988064	0.164334	0.819513	0.844627	0.0276062	0.0507222	0.059025	0.246584
MGP_C57BL6NJ_G0001454	NA	0.0244309	0.0316502	0.260997	0.75173	0.988064	-0.0400651	0.000347101	0.000834435	0.556592	5.37537e-08	1.15124e-07	1.04751
MGP_C57BL6NJ_G0001455	NA	0.0173379	0.024662	0.267759	0.742181	0.988064	-0.0401476	0.000361226	0.000834435	0.534269	3.97731e-08	9.34565e-08	1.02726
MGP_C57BL6NJ_G0001456	NA	0.498176	0.523553	-0.0619289	0.282618	0.988064	-0.114312	0.44113	0.491464	-0.0863811	0.0186803	0.0225365	-0.278878
MGP_C57BL6NJ_G0001457	NA	0.000787941	0.0038874	0.41573	0.976882	0.996814	0.00363992	0.00171333	0.00288281	0.467572	1.68455e-06	2.72698e-06	0.839228
MGP_C57BL6NJ_G0001458	NA	0.0604594	0.071806	0.213293	0.244304	0.988064	-0.149055	0.00213901	0.0035321	0.457399	1.51042e-06	2.45691e-06	0.848715
MGP_C57BL6NJ_G0001459	NA	0.00752624	0.024662	0.314916	0.617416	0.988064	-0.0628476	0.000330643	0.000834435	0.554608	1.24561e-07	2.3221e-07	0.98834
MGP_C57BL6NJ_G0001460	NA	0.0186876	0.0259115	0.282503	0.766014	0.988064	-0.0388211	0.000595101	0.00114114	0.543765	1.22001e-07	2.27851e-07	1.02785
MGP_C57BL6NJ_G0001461	NA	0.0179605	0.0252973	0.255206	0.907561	0.990499	-0.0135764	0.000134969	0.000834435	0.560793	1.82734e-07	3.30581e-07	0.899718
MGP_C57BL6NJ_G0001462	NA	0.0173379	0.024662	0.267759	0.742181	0.988064	-0.0401476	0.000361226	0.000834435	0.534269	3.97731e-08	9.34565e-08	1.02726
MGP_C57BL6NJ_G0001463	NA	0.0173379	0.024662	0.267759	0.742181	0.988064	-0.0401476	0.000361226	0.000834435	0.534269	3.97731e-08	9.34565e-08	1.02726
MGP_C57BL6NJ_G0001464	NA	0.00323757	0.0132038	0.204197	0.836656	0.988064	-0.014964	8.64529e-06	0.000834435	0.432716	8.00014e-11	1.64391e-08	0.855389
MGP_C57BL6NJ_G0001465	NA	0.0173379	0.024662	0.267759	0.742181	0.988064	-0.0401476	0.000361226	0.000834435	0.534269	3.97731e-08	9.34565e-08	1.02726
MGP_C57BL6NJ_G0001466	NA	0.000944868	0.00455605	0.348521	0.663547	0.988064	-0.0467931	0.00151137	0.00256993	0.40535	4.15203e-09	9.34565e-08	1.02756
MGP_C57BL6NJ_G0001467	NA	2.68844e-10	1.06442e-08	-0.60194	0.605101	0.988064	0.0345134	0.887547	0.903911	-0.00998375	0.00570146	0.00714979	-0.212838
MGP_C57BL6NJ_G0001468	NA	0.110416	0.126373	0.16363	0.159975	0.988064	-0.165247	0.00315301	0.00505124	0.397918	2.76333e-07	4.86879e-07	0.863178
MGP_C57BL6NJ_G0001469	NA	0.0173379	0.024662	0.267759	0.742181	0.988064	-0.0401476	0.000361226	0.000834435	0.534269	3.97731e-08	9.34565e-08	1.02726
MGP_C57BL6NJ_G0001470	NA	0.0215698	0.0287912	0.256328	0.868708	0.988064	-0.020068	0.00030729	0.000834435	0.540213	3.41728e-08	9.34565e-08	1.03184
MGP_C57BL6NJ_G0001471	NA	0.0173379	0.024662	0.267759	0.742181	0.988064	-0.0401476	0.000361226	0.000834435	0.534269	3.97731e-08	9.34565e-08	1.02726
MGP_C57BL6NJ_G0001472	NA	0.0173379	0.024662	0.267759	0.742181	0.988064	-0.0401476	0.000361226	0.000834435	0.534269	3.97731e-08	9.34565e-08	1.02726
MGP_C57BL6NJ_G0001473	NA	0.00621108	0.0226653	0.322892	0.695922	0.988064	-0.0489929	0.000361952	0.000834435	0.548401	6.18694e-08	1.27983e-07	1.02772
MGP_C57BL6NJ_G0001474	NA	0.0173379	0.024662	0.267759	0.742181	0.988064	-0.0401476	0.000361226	0.000834435	0.534269	3.97731e-08	9.34565e-08	1.02726
MGP_C57BL6NJ_G0001475	NA	0.127794	0.145022	0.165392	0.878528	0.989375	-0.0186824	0.000438219	0.000914547	0.525683	5.91228e-08	1.24085e-07	1.00628
MGP_C57BL6NJ_G0001476	NA	0.0226771	0.0298261	0.260099	0.778215	0.988064	-0.0350408	0.000550182	0.00107359	0.522779	6.73102e-08	1.35747e-07	1.01577
MGP_C57BL6NJ_G0001477	NA	0.0173379	0.024662	0.267759	0.742181	0.988064	-0.0401476	0.000361226	0.000834435	0.534269	3.97731e-08	9.34565e-08	1.02726
MGP_C57BL6NJ_G0001478	NA	0.0142934	0.024662	0.275229	0.77194	0.988064	-0.0351678	0.000424622	0.00089555	0.523065	4.36659e-08	9.95141e-08	1.01605
MGP_C57BL6NJ_G0001479	NA	0.0173379	0.024662	0.267759	0.742181	0.988064	-0.0401476	0.000361226	0.000834435	0.534269	3.97731e-08	9.34565e-08	1.02726
MGP_C57BL6NJ_G0001480	NA	0.0154461	0.024662	0.27328	0.765143	0.988064	-0.036467	0.000362946	0.000834435	0.534269	3.49064e-08	9.34565e-08	1.03554
MGP_C57BL6NJ_G0001481	NA	0.0207778	0.0279475	0.260099	0.633326	0.988064	-0.0584943	0.000224477	0.000834435	0.560556	4.21498e-08	9.73107e-08	1.02726
MGP_C57BL6NJ_G0001482	NA	0.0151256	0.024662	0.273671	0.766287	0.988064	-0.0362064	0.000422011	0.00089555	0.525402	4.48484e-08	1.00762e-07	1.01839
MGP_C57BL6NJ_G0001483	NA	0.0159499	0.024662	0.272283	0.761422	0.988064	-0.0371319	0.000369924	0.000837506	0.534269	3.69374e-08	9.34565e-08	1.03404
MGP_C57BL6NJ_G0001484	NA	0.0173379	0.024662	0.267759	0.742181	0.988064	-0.0401476	0.000361226	0.000834435	0.534269	3.97731e-08	9.34565e-08	1.02726
MGP_C57BL6NJ_G0001485	NA	0.0173379	0.024662	0.267759	0.742181	0.988064	-0.0401476	0.000361226	0.000834435	0.534269	3.97731e-08	9.34565e-08	1.02726
MGP_C57BL6NJ_G0001486	NA	0.0208167	0.0279896	0.271191	0.583021	0.988064	-0.0702657	0.000799544	0.00146215	0.516327	1.66391e-07	3.02948e-07	0.987409
MGP_C57BL6NJ_G0001487	NA	0.195498	0.216759	0.154019	0.710025	0.988064	0.050217	0.11442	0.143459	0.232158	0.000236637	0.000327609	0.615045
MGP_C57BL6NJ_G0001488	NA	0.0190461	0.0262478	0.261496	0.766544	0.988064	-0.0359722	0.000279117	0.000834435	0.543664	3.52366e-08	9.34565e-08	1.02726
MGP_C57BL6NJ_G0001489	NA	0.0173379	0.024662	0.267759	0.742181	0.988064	-0.0401476	0.000361226	0.000834435	0.534269	3.97731e-08	9.34565e-08	1.02726
MGP_C57BL6NJ_G0001490	NA	0.0173379	0.024662	0.267759	0.742181	0.988064	-0.0401476	0.000361226	0.000834435	0.534269	3.97731e-08	9.34565e-08	1.02726
MGP_C57BL6NJ_G0001491	NA	0.0124812	0.024662	0.305871	0.784374	0.988064	-0.0360777	0.000783138	0.00143797	0.534382	1.86139e-07	3.36415e-07	1.01278
MGP_C57BL6NJ_G0001492	NA	0.015555	0.024662	0.272307	0.76055	0.988064	-0.0371159	0.000354097	0.000834435	0.534269	3.43332e-08	9.34565e-08	1.03408
MGP_C57BL6NJ_G0001493	NA	0.00874002	0.024662	0.294441	0.852174	0.988064	-0.02236	0.00042543	0.000896679	0.517459	3.94809e-08	9.34565e-08	1.01126
MGP_C57BL6NJ_G0001494	NA	0.0133047	0.024662	0.281825	0.873162	0.988704	-0.0195875	0.000724087	0.00134578	0.501616	6.09471e-08	1.26728e-07	1.00821
MGP_C57BL6NJ_G0001495	NA	0.0173379	0.024662	0.267759	0.742181	0.988064	-0.0401476	0.000361226	0.000834435	0.534269	3.97731e-08	9.34565e-08	1.02726
MGP_C57BL6NJ_G0001496	NA	0.0173379	0.024662	0.267759	0.742181	0.988064	-0.0401476	0.000361226	0.000834435	0.534269	3.97731e-08	9.34565e-08	1.02726
MGP_C57BL6NJ_G0001497	NA	0.0173379	0.024662	0.267759	0.742181	0.988064	-0.0401476	0.000361226	0.000834435	0.534269	3.97731e-08	9.34565e-08	1.02726
MGP_C57BL6NJ_G0001498	NA	0.0358238	0.0443249	0.238187	0.562367	0.988064	-0.0725167	0.000419139	0.00089555	0.53879	8.65497e-08	1.68169e-07	1.00399
MGP_C57BL6NJ_G0001499	NA	0.0161857	0.024662	0.25028	0.992253	0.999187	-0.00109312	0.000316713	0.000834435	0.499698	3.29705e-08	9.34565e-08	0.959176
MGP_C57BL6NJ_G0001500	NA	0.0255408	0.0328674	0.244227	0.729512	0.988064	-0.041337	0.000263768	0.000834435	0.539087	3.59802e-08	9.34565e-08	1.01202
MGP_C57BL6NJ_G0001501	NA	0.00116558	0.00547263	-0.32613	0.945047	0.993543	-0.0070829	0.407422	0.457556	0.0909768	0.519235	0.545085	0.0705674
MGP_C57BL6NJ_G0001502	NA	0.0173379	0.024662	0.267759	0.742181	0.988064	-0.0401476	0.000361226	0.000834435	0.534269	3.97731e-08	9.34565e-08	1.02726
MGP_C57BL6NJ_G0001503	NA	0.0198704	0.0270268	0.250173	0.949771	0.994313	-0.00735094	0.000345277	0.000834435	0.513661	1.76627e-08	9.34565e-08	1.03033
MGP_C57BL6NJ_G0001504	NA	0.0173379	0.024662	0.267759	0.742181	0.988064	-0.0401476	0.000361226	0.000834435	0.534269	3.97731e-08	9.34565e-08	1.02726
MGP_C57BL6NJ_G0001505	NA	0.0154461	0.024662	0.27328	0.765143	0.988064	-0.036467	0.000362946	0.000834435	0.534269	3.49064e-08	9.34565e-08	1.03554
MGP_C57BL6NJ_G0001506	NA	0.0173379	0.024662	0.267759	0.742181	0.988064	-0.0401476	0.000361226	0.000834435	0.534269	3.97731e-08	9.34565e-08	1.02726
MGP_C57BL6NJ_G0001507	NA	0.0173379	0.024662	0.267759	0.742181	0.988064	-0.0401476	0.000361226	0.000834435	0.534269	3.97731e-08	9.34565e-08	1.02726
MGP_C57BL6NJ_G0001508	NA	0.0173379	0.024662	0.267759	0.742181	0.988064	-0.0401476	0.000361226	0.000834435	0.534269	3.97731e-08	9.34565e-08	1.02726
MGP_C57BL6NJ_G0001509	NA	0.0350844	0.043503	0.279976	0.739516	0.988064	0.0485839	0.0227612	0.0319844	0.373742	6.73314e-05	9.66274e-05	0.742826
MGP_C57BL6NJ_G0001510	NA	0.550083	0.574592	0.0573079	0.469435	0.988064	-0.0802465	0.0657658	0.0859089	0.223556	0.0308447	0.0365907	0.266156
MGP_C57BL6NJ_G0001511	NA	0.0257484	0.0330891	0.272308	0.792159	0.988064	0.0351597	0.00158147	0.00267916	0.500894	9.88424e-07	1.63433e-06	0.92265
MGP_C57BL6NJ_G0001512	NA	2.89049e-05	0.000207748	0.664331	0.723602	0.988064	0.0528905	0.00607225	0.00929013	0.473458	8.60582e-07	1.43159e-06	1.04287
MGP_C57BL6NJ_G0001513	NA	0.0355246	0.0440011	0.260307	0.520394	0.988064	-0.0878441	0.0648359	0.0847949	0.276799	8.81392e-05	0.00012562	0.677027
MGP_C57BL6NJ_G0001514	NA	0.016431	0.024662	0.266288	0.791297	0.988064	-0.0318058	0.000251158	0.000834435	0.544757	2.67704e-08	9.34565e-08	1.03554
MGP_C57BL6NJ_G0001515	NA	0.0173379	0.024662	0.267759	0.742181	0.988064	-0.0401476	0.000361226	0.000834435	0.534269	3.97731e-08	9.34565e-08	1.02726
MGP_C57BL6NJ_G0001516	NA	0.0042923	0.016722	0.334771	0.723061	0.988064	-0.0437748	0.000310403	0.000834435	0.548546	5.83404e-08	1.22785e-07	1.01655
MGP_C57BL6NJ_G0001517	NA	0.0173379	0.024662	0.267759	0.742181	0.988064	-0.0401476	0.000361226	0.000834435	0.534269	3.97731e-08	9.34565e-08	1.02726
MGP_C57BL6NJ_G0001518	NA	0.018384	0.0256623	0.2649	0.824155	0.988064	-0.0270896	0.000459276	0.000945256	0.521724	3.67618e-08	9.34565e-08	1.03155
MGP_C57BL6NJ_G0001519	NA	0.0592886	0.0705315	0.169615	0.810622	0.988064	-0.0239267	0.00359666	0.00570615	0.339415	7.86368e-05	0.000112416	0.50138
MGP_C57BL6NJ_G0001520	NA	0.0181974	0.0255574	0.267538	0.790624	0.988064	-0.0326387	0.000391217	0.000858843	0.534269	3.42811e-08	9.34565e-08	1.04415
MGP_C57BL6NJ_G0001521	NA	0.000371007	0.00200825	0.436432	0.412137	0.988064	-0.101026	0.00798697	0.0120072	0.37257	0.000148504	0.000208275	0.581602
MGP_C57BL6NJ_G0001522	NA	0.729418	0.747032	-0.0254232	0.78746	0.988064	0.0228698	0.341141	0.390002	0.0864399	0.407749	0.434115	0.0749909
MGP_C57BL6NJ_G0001523	NA	0.00498591	0.0189015	0.325548	0.706571	0.988064	-0.0461486	0.000172397	0.000834435	0.574523	2.74154e-08	9.34565e-08	1.05387
MGP_C57BL6NJ_G0001524	NA	0.0335016	0.0417254	0.269688	0.460948	0.988064	0.103265	0.0176972	0.0252649	0.373199	2.51037e-05	3.71993e-05	0.7668
MGP_C57BL6NJ_G0001525	NA	0.0153467	0.024662	0.272324	0.682657	0.988064	-0.0497215	0.000359714	0.000834435	0.532273	2.81812e-08	9.34565e-08	1.0436
MGP_C57BL6NJ_G0001526	NA	0.977385	0.979458	-0.00258622	0.726436	0.988064	0.0369073	0.777393	0.806944	0.0316177	0.019968	0.0240349	0.276371
MGP_C57BL6NJ_G0001527	NA	0.0421672	0.0514181	0.233077	0.943082	0.993485	0.00902934	0.00247435	0.00403718	0.450718	3.68491e-07	6.38767e-07	0.931989
MGP_C57BL6NJ_G0001528	NA	0.0256419	0.0329798	0.25794	0.711627	0.988064	-0.0467198	0.000792029	0.00145118	0.511259	9.15468e-08	1.76542e-07	1.01253
MGP_C57BL6NJ_G0001529	NA	0.0184563	0.0256623	0.260768	0.767717	0.988064	-0.0354865	0.000249601	0.000834435	0.544757	3.04693e-08	9.34565e-08	1.02726
MGP_C57BL6NJ_G0001530	NA	3.43165e-05	0.000241781	0.487727	0.728491	0.988064	-0.0386297	0.0595888	0.0784534	0.231059	2.31268e-05	3.43653e-05	0.615986
MGP_C57BL6NJ_G0001531	NA	0.0263704	0.0337667	0.240323	0.527391	0.988064	-0.0750414	0.000156326	0.000834435	0.559774	1.67545e-08	9.34565e-08	1.04694
MGP_C57BL6NJ_G0001532	NA	0.020693	0.0278553	0.257366	0.481826	0.988064	-0.0855275	0.000322406	0.000834435	0.535835	2.7471e-08	9.34565e-08	1.04118
MGP_C57BL6NJ_G0001533	NA	0.179718	0.20017	0.107087	0.532037	0.988064	0.0566975	0.00602762	0.00922493	0.286683	0.0165865	0.020093	0.244922
MGP_C57BL6NJ_G0001534	NA	0.676876	0.696886	0.04389	0.75683	0.988064	-0.0376247	0.0689422	0.0897531	0.242987	5.69795e-05	8.21645e-05	0.626365
MGP_C57BL6NJ_G0001535	NA	0.00322515	0.013161	0.316107	0.0908425	0.988064	-0.195973	9.89321e-05	0.000834435	0.55314	3.32582e-08	9.34565e-08	0.955834
MGP_C57BL6NJ_G0001536	NA	0.000187651	0.00109606	0.40565	0.917054	0.991674	0.0111083	0.00558238	0.00859022	0.342081	0.000415258	0.000564627	0.461176
MGP_C57BL6NJ_G0001537	NA	5.56945e-05	0.000370969	0.484093	0.476629	0.988064	-0.0820802	0.000160208	0.000834435	0.541853	2.54755e-09	9.34565e-08	1.12747
MGP_C57BL6NJ_G0001538	NA	3.19369e-10	1.21529e-08	0.958444	0.126594	0.988064	0.167643	0.000128727	0.000834435	0.515022	1.71818e-08	9.34565e-08	0.945551
MGP_C57BL6NJ_G0001539	NA	1.062e-05	8.55785e-05	0.373209	0.406668	0.988064	-0.0650414	0.936094	0.945713	0.00661594	0.489161	0.515344	0.0573688
MGP_C57BL6NJ_G0001540	NA	9.73238e-07	1.04159e-05	0.56801	0.328811	0.988064	0.0991099	5.91176e-06	0.000669299	0.615547	4.62414e-09	9.34565e-08	0.955701
MGP_C57BL6NJ_G0001541	NA	0.0204019	0.0275622	0.259846	0.921514	0.992009	-0.0120001	0.000271962	0.000834435	0.548318	1.78117e-08	9.34565e-08	1.0748
MGP_C57BL6NJ_G0001542	NA	1.05391e-09	3.10922e-08	1.08094	0.954317	0.994776	0.00735659	0.00815551	0.0122485	0.390093	4.71272e-05	6.83773e-05	0.672968
MGP_C57BL6NJ_G0001543	NA	5.66498e-05	0.000376965	0.583161	0.577929	0.988064	0.0772382	0.000506944	0.00101992	0.586583	3.85481e-07	6.66559e-07	1.01667
MGP_C57BL6NJ_G0001544	NA	3.11911e-12	3.13414e-10	0.859934	0.384313	0.988064	0.0666527	0.031002	0.0427074	0.183156	3.67666e-05	5.37495e-05	0.406138
MGP_C57BL6NJ_G0001545	NA	0.0736124	0.0863691	0.167746	0.975892	0.996737	0.00315688	0.566412	0.613058	0.0637575	0.691352	0.712342	0.0440663
MGP_C57BL6NJ_G0001546	NA	0.0317423	0.0397403	0.229728	0.966876	0.996011	0.00487006	0.000199251	0.000834435	0.543363	2.67193e-08	9.34565e-08	1.0113
MGP_C57BL6NJ_G0001547	NA	0.0173379	0.024662	0.267759	0.742181	0.988064	-0.0401476	0.000361226	0.000834435	0.534269	3.97731e-08	9.34565e-08	1.02726
MGP_C57BL6NJ_G0001548	NA	0.077674	0.0908854	0.20471	0.794451	0.988064	0.0337365	0.15658	0.191642	0.19882	2.22381e-05	3.30782e-05	0.719347
MGP_C57BL6NJ_G0001549	NA	0.0173379	0.024662	0.267759	0.742181	0.988064	-0.0401476	0.000361226	0.000834435	0.534269	3.97731e-08	9.34565e-08	1.02726
MGP_C57BL6NJ_G0001550	NA	0.000686714	0.0034518	0.305076	0.902795	0.989756	-0.0110996	3.742e-05	0.000834435	0.485077	3.17024e-09	9.34565e-08	0.882805
MGP_C57BL6NJ_G0001551	NA	0.0238803	0.0310671	0.262402	0.787582	0.988064	-0.0341492	0.000471272	0.000964774	0.540848	8.98564e-08	1.73739e-07	1.01722
MGP_C57BL6NJ_G0001552	NA	0.226436	0.249005	-0.134843	0.26996	0.988064	-0.141613	0.00181864	0.00304374	0.468207	6.62105e-06	1.02284e-05	0.77004
MGP_C57BL6NJ_G0001553	NA	0.0173379	0.024662	0.267759	0.742181	0.988064	-0.0401476	0.000361226	0.000834435	0.534269	3.97731e-08	9.34565e-08	1.02726
MGP_C57BL6NJ_G0001554	NA	0.0176846	0.0250271	0.267298	0.692148	0.988064	-0.0484321	0.00036786	0.000837506	0.534269	3.07467e-08	9.34565e-08	1.04451
MGP_C57BL6NJ_G0001555	NA	0.0173379	0.024662	0.267759	0.742181	0.988064	-0.0401476	0.000361226	0.000834435	0.534269	3.97731e-08	9.34565e-08	1.02726
MGP_C57BL6NJ_G0001556	NA	0.0184563	0.0256623	0.260768	0.767717	0.988064	-0.0354865	0.000249601	0.000834435	0.544757	3.04693e-08	9.34565e-08	1.02726
MGP_C57BL6NJ_G0001557	NA	0.0668982	0.078933	0.204769	0.549275	0.988064	-0.0747213	0.00349926	0.00556192	0.424217	1.49664e-07	2.74672e-07	0.968174
MGP_C57BL6NJ_G0001558	NA	0.0148686	0.024662	0.276946	0.909717	0.99079	-0.013926	0.000398154	0.000869952	0.53316	9.97268e-08	1.90034e-07	0.98023
MGP_C57BL6NJ_G0001559	NA	0.0379705	0.0466998	-0.242776	0.984137	0.997708	-0.0025591	0.851861	0.872388	0.0255041	0.638173	0.661013	0.0643563
MGP_C57BL6NJ_G0001560	NA	0.00128271	0.00594918	0.418252	0.573377	0.988064	-0.0752528	0.000300371	0.000834435	0.59405	1.13874e-07	2.14124e-07	1.05471
MGP_C57BL6NJ_G0001561	NA	0.013446	0.024662	0.279192	0.789474	0.988064	-0.0325257	0.000423242	0.00089555	0.525402	3.9215e-08	9.34565e-08	1.02667
MGP_C57BL6NJ_G0001562	NA	0.0184563	0.0256623	0.260768	0.767717	0.988064	-0.0354865	0.000249601	0.000834435	0.544757	3.04693e-08	9.34565e-08	1.02726
MGP_C57BL6NJ_G0001563	NA	0.0173379	0.024662	0.267759	0.742181	0.988064	-0.0401476	0.000361226	0.000834435	0.534269	3.97731e-08	9.34565e-08	1.02726
MGP_C57BL6NJ_G0001564	NA	0.0134273	0.024662	0.280051	0.75346	0.988064	-0.0383823	0.000284042	0.000834435	0.547393	3.91519e-08	9.34565e-08	1.02969
MGP_C57BL6NJ_G0001565	NA	0.0226771	0.0298261	0.260099	0.778215	0.988064	-0.0350408	0.000550182	0.00107359	0.522779	6.73102e-08	1.35747e-07	1.01577
MGP_C57BL6NJ_G0001566	NA	0.0158563	0.024662	0.272085	0.811426	0.988064	-0.0291171	0.00043174	0.00090491	0.525402	3.56691e-08	9.34565e-08	1.03434
MGP_C57BL6NJ_G0001567	NA	0.0173379	0.024662	0.267759	0.742181	0.988064	-0.0401476	0.000361226	0.000834435	0.534269	3.97731e-08	9.34565e-08	1.02726
MGP_C57BL6NJ_G0001568	NA	0.0112061	0.024662	0.273505	0.596805	0.988064	-0.0614387	0.00018303	0.000834435	0.540582	2.73803e-08	9.34565e-08	0.997028
MGP_C57BL6NJ_G0001569	NA	0.0095125	0.024662	0.289552	0.653331	0.988064	-0.0537847	0.00024686	0.000834435	0.542834	1.87666e-08	9.34565e-08	1.05138
MGP_C57BL6NJ_G0001570	NA	0.0199328	0.0270847	0.261376	0.717285	0.988064	-0.0442327	0.000308003	0.000834435	0.542834	2.97585e-08	9.34565e-08	1.0454
MGP_C57BL6NJ_G0001571	NA	0.0173379	0.024662	0.267759	0.742181	0.988064	-0.0401476	0.000361226	0.000834435	0.534269	3.97731e-08	9.34565e-08	1.02726
MGP_C57BL6NJ_G0001572	NA	0.0128777	0.024662	0.27764	0.695674	0.988064	-0.0470955	0.000264754	0.000834435	0.542525	3.7417e-08	9.34565e-08	1.01651
MGP_C57BL6NJ_G0001573	NA	0.0296197	0.0373645	0.247075	0.823258	0.988064	-0.0277933	0.000633682	0.00120121	0.51561	8.90385e-08	1.72393e-07	0.999542
MGP_C57BL6NJ_G0001574	NA	0.0180456	0.0253883	0.272474	0.824981	0.988064	-0.0276397	0.000535985	0.00106177	0.526737	8.55567e-08	1.66507e-07	1.00637
MGP_C57BL6NJ_G0001575	NA	0.0428529	0.052183	0.219927	0.798689	0.988064	-0.0305657	0.000742015	0.00137369	0.488508	5.63303e-08	1.19351e-07	0.988928
MGP_C57BL6NJ_G0001576	NA	0.0330434	0.041216	0.23842	0.610985	0.988064	-0.0626061	0.00632871	0.00965661	0.386793	1.24799e-06	2.04361e-06	0.836437
MGP_C57BL6NJ_G0001577	NA	0.134529	0.15226	0.187708	0.964823	0.995758	0.00623031	0.000243022	0.000834435	0.642731	3.11901e-07	5.4571e-07	1.052
MGP_C57BL6NJ_G0001578	NA	2.03755e-06	1.98901e-05	0.485568	0.513769	0.988064	0.0591434	0.00110961	0.00194645	0.35232	7.78853e-07	1.3009e-06	0.633545
MGP_C57BL6NJ_G0001579	NA	0.000960865	0.00462072	0.393904	0.541851	0.988064	0.0744447	0.107382	0.135342	-0.213644	0.164908	0.183352	-0.182907
MGP_C57BL6NJ_G0001580	NA	0.0202775	0.0274515	0.256729	0.366172	0.988064	-0.109597	9.78435e-05	0.000834435	0.592813	3.14209e-08	9.34565e-08	1.02679
MGP_C57BL6NJ_G0001581	NA	0.00833085	0.024662	0.309379	0.61624	0.988064	-0.0628874	0.00023027	0.000834435	0.572142	4.70225e-08	1.04003e-07	1.04426
MGP_C57BL6NJ_G0001582	NA	0.00690549	0.0246457	0.324776	0.821148	0.988064	-0.0289059	0.000592022	0.0011364	0.533484	6.15435e-08	1.27393e-07	1.04978
MGP_C57BL6NJ_G0001583	NA	0.0173379	0.024662	0.267759	0.742181	0.988064	-0.0401476	0.000361226	0.000834435	0.534269	3.97731e-08	9.34565e-08	1.02726
MGP_C57BL6NJ_G0001584	NA	0.0173379	0.024662	0.267759	0.742181	0.988064	-0.0401476	0.000361226	0.000834435	0.534269	3.97731e-08	9.34565e-08	1.02726
MGP_C57BL6NJ_G0001585	NA	0.0157017	0.024662	0.272935	0.655663	0.988064	-0.0545831	0.000388611	0.000857444	0.531578	3.13902e-08	9.34565e-08	1.04352
MGP_C57BL6NJ_G0001586	NA	0.0135395	0.024662	0.278219	0.784892	0.988064	-0.0331746	0.000413175	0.000888508	0.525402	3.85959e-08	9.34565e-08	1.02521
MGP_C57BL6NJ_G0001587	NA	0.0173379	0.024662	0.267759	0.742181	0.988064	-0.0401476	0.000361226	0.000834435	0.534269	3.97731e-08	9.34565e-08	1.02726
MGP_C57BL6NJ_G0001588	NA	0.0143291	0.024662	0.267633	0.848808	0.988064	-0.0224906	0.000179401	0.000834435	0.551589	2.71207e-08	9.34565e-08	1.01605
MGP_C57BL6NJ_G0001589	NA	0.0173379	0.024662	0.267759	0.742181	0.988064	-0.0401476	0.000361226	0.000834435	0.534269	3.97731e-08	9.34565e-08	1.02726
MGP_C57BL6NJ_G0001590	NA	0.0137928	0.024662	0.27453	0.655818	0.988064	-0.05369	0.000381174	0.000849386	0.524113	3.70752e-08	9.34565e-08	1.0171
MGP_C57BL6NJ_G0001591	NA	0.0173379	0.024662	0.267759	0.742181	0.988064	-0.0401476	0.000361226	0.000834435	0.534269	3.97731e-08	9.34565e-08	1.02726
MGP_C57BL6NJ_G0001592	NA	0.0173379	0.024662	0.267759	0.742181	0.988064	-0.0401476	0.000361226	0.000834435	0.534269	3.97731e-08	9.34565e-08	1.02726
MGP_C57BL6NJ_G0001593	NA	0.0169243	0.024662	0.272736	0.766017	0.988064	-0.0368297	0.000362452	0.000834435	0.541735	5.0736e-08	1.10074e-07	1.02726
MGP_C57BL6NJ_G0001594	NA	0.0173379	0.024662	0.267759	0.742181	0.988064	-0.0401476	0.000361226	0.000834435	0.534269	3.97731e-08	9.34565e-08	1.02726
MGP_C57BL6NJ_G0001595	NA	0.0173379	0.024662	0.267759	0.742181	0.988064	-0.0401476	0.000361226	0.000834435	0.534269	3.97731e-08	9.34565e-08	1.02726
MGP_C57BL6NJ_G0001596	NA	0.0173379	0.024662	0.267759	0.742181	0.988064	-0.0401476	0.000361226	0.000834435	0.534269	3.97731e-08	9.34565e-08	1.02726
MGP_C57BL6NJ_G0001597	NA	0.0173379	0.024662	0.267759	0.742181	0.988064	-0.0401476	0.000361226	0.000834435	0.534269	3.97731e-08	9.34565e-08	1.02726
MGP_C57BL6NJ_G0001598	NA	0.0176656	0.0250099	0.271877	0.832856	0.988064	-0.0262194	0.000596117	0.00114261	0.518037	8.12572e-08	1.59261e-07	1.00347
MGP_C57BL6NJ_G0001599	NA	0.0173379	0.024662	0.267759	0.742181	0.988064	-0.0401476	0.000361226	0.000834435	0.534269	3.97731e-08	9.34565e-08	1.02726
MGP_C57BL6NJ_G0001600	NA	0.0173379	0.024662	0.267759	0.742181	0.988064	-0.0401476	0.000361226	0.000834435	0.534269	3.97731e-08	9.34565e-08	1.02726
MGP_C57BL6NJ_G0001601	NA	0.0173379	0.024662	0.267759	0.742181	0.988064	-0.0401476	0.000361226	0.000834435	0.534269	3.97731e-08	9.34565e-08	1.02726
MGP_C57BL6NJ_G0001602	NA	0.0173379	0.024662	0.267759	0.742181	0.988064	-0.0401476	0.000361226	0.000834435	0.534269	3.97731e-08	9.34565e-08	1.02726
MGP_C57BL6NJ_G0001603	NA	0.0173379	0.024662	0.267759	0.742181	0.988064	-0.0401476	0.000361226	0.000834435	0.534269	3.97731e-08	9.34565e-08	1.02726
MGP_C57BL6NJ_G0001604	NA	0.0173379	0.024662	0.267759	0.742181	0.988064	-0.0401476	0.000361226	0.000834435	0.534269	3.97731e-08	9.34565e-08	1.02726
MGP_C57BL6NJ_G0001605	NA	0.0173379	0.024662	0.267759	0.742181	0.988064	-0.0401476	0.000361226	0.000834435	0.534269	3.97731e-08	9.34565e-08	1.02726
MGP_C57BL6NJ_G0001606	NA	0.0173379	0.024662	0.267759	0.742181	0.988064	-0.0401476	0.000361226	0.000834435	0.534269	3.97731e-08	9.34565e-08	1.02726
MGP_C57BL6NJ_G0001607	NA	0.0202347	0.0274025	0.261286	0.705072	0.988064	-0.046352	0.000483154	0.000983465	0.52094	6.14655e-08	1.27318e-07	1.00453
MGP_C57BL6NJ_G0001608	NA	0.0262291	0.0336095	0.246117	0.831668	0.988064	-0.0257195	0.000288154	0.000834435	0.541571	4.29164e-08	9.86539e-08	1.01468
MGP_C57BL6NJ_G0001609	NA	0.0160859	0.024662	0.266679	0.792523	0.988064	-0.0315452	0.000292466	0.000834435	0.535889	3.44254e-08	9.34565e-08	1.01839
MGP_C57BL6NJ_G0001610	NA	0.0173379	0.024662	0.267759	0.742181	0.988064	-0.0401476	0.000361226	0.000834435	0.534269	3.97731e-08	9.34565e-08	1.02726
MGP_C57BL6NJ_G0001611	NA	0.0173379	0.024662	0.267759	0.742181	0.988064	-0.0401476	0.000361226	0.000834435	0.534269	3.97731e-08	9.34565e-08	1.02726
MGP_C57BL6NJ_G0001612	NA	0.0153071	0.024662	0.272175	0.707082	0.988064	-0.0456424	0.000207235	0.000834435	0.559881	3.64074e-08	9.34565e-08	1.02726
MGP_C57BL6NJ_G0001613	NA	0.0173379	0.024662	0.267759	0.742181	0.988064	-0.0401476	0.000361226	0.000834435	0.534269	3.97731e-08	9.34565e-08	1.02726
MGP_C57BL6NJ_G0001614	NA	0.0313862	0.0393352	0.249558	0.565925	0.988064	-0.0732317	0.00048884	0.000992434	0.540887	1.33469e-07	2.47157e-07	0.997041
MGP_C57BL6NJ_G0001615	NA	0.424727	0.450579	0.0671355	0.807001	0.988064	-0.0235734	0.0408062	0.0551558	0.219275	0.000165612	0.000231589	0.454288
MGP_C57BL6NJ_G0001616	NA	0.0173379	0.024662	0.267759	0.742181	0.988064	-0.0401476	0.000361226	0.000834435	0.534269	3.97731e-08	9.34565e-08	1.02726
MGP_C57BL6NJ_G0001617	NA	0.0226771	0.0298261	0.260099	0.778215	0.988064	-0.0350408	0.000550182	0.00107359	0.522779	6.73102e-08	1.35747e-07	1.01577
MGP_C57BL6NJ_G0001618	NA	0.0281407	0.0357386	0.252861	0.580046	0.988064	-0.0699443	0.000769927	0.00141789	0.511922	1.0104e-07	1.92322e-07	1.00491
MGP_C57BL6NJ_G0001619	NA	0.016432	0.024662	0.272795	0.765143	0.988064	-0.0367908	0.000343785	0.000834435	0.541822	4.66528e-08	1.03402e-07	1.02726
MGP_C57BL6NJ_G0001620	NA	0.0173298	0.024662	0.266311	0.777639	0.988064	-0.0342643	0.000411845	0.00088639	0.524639	3.24825e-08	9.34565e-08	1.03368
MGP_C57BL6NJ_G0001621	NA	0.0145241	0.024662	0.273156	0.673424	0.988064	-0.0509416	0.000323946	0.000834435	0.534269	2.90113e-08	9.34565e-08	1.03535
MGP_C57BL6NJ_G0001622	NA	0.0173379	0.024662	0.267759	0.742181	0.988064	-0.0401476	0.000361226	0.000834435	0.534269	3.97731e-08	9.34565e-08	1.02726
MGP_C57BL6NJ_G0001623	NA	0.0213338	0.0285281	0.261086	0.772507	0.988064	-0.0356987	0.000409023	0.000882071	0.534269	4.13895e-08	9.5949e-08	1.03727
MGP_C57BL6NJ_G0001624	NA	0.0283354	0.0359581	0.251692	0.691502	0.988064	-0.0499157	0.000771168	0.00141935	0.510169	9.85094e-08	1.8795e-07	1.00316
MGP_C57BL6NJ_G0001625	NA	0.0173379	0.024662	0.267759	0.742181	0.988064	-0.0401476	0.000361226	0.000834435	0.534269	3.97731e-08	9.34565e-08	1.02726
MGP_C57BL6NJ_G0001626	NA	0.00372454	0.0148667	0.333348	0.884778	0.989375	-0.0174768	0.000721943	0.00134234	0.493228	9.57638e-08	1.83478e-07	0.96485
MGP_C57BL6NJ_G0001627	NA	0.0237118	0.0308771	0.255128	0.654369	0.988064	-0.0551709	0.000804452	0.00146946	0.497353	6.55581e-08	1.33339e-07	1.00633
MGP_C57BL6NJ_G0001628	NA	0.000291991	0.00162074	0.360916	0.559621	0.988064	0.0578764	0.000116544	0.000834435	0.480201	1.68159e-07	3.05925e-07	0.764491
MGP_C57BL6NJ_G0001629	NA	0.0109864	0.024662	0.272108	0.382394	0.988064	-0.101156	0.000869092	0.00157059	0.460711	1.91621e-07	3.45698e-07	0.881203
MGP_C57BL6NJ_G0001630	NA	0.823324	0.836059	0.0169498	0.788627	0.988064	0.0235067	0.0608569	0.0800178	0.181183	0.320034	0.344982	0.0934237
MGP_C57BL6NJ_G0001631	NA	0.0987059	0.113759	0.157097	0.263655	0.988064	-0.120786	0.00629506	0.00960847	0.33612	2.40753e-06	3.8439e-06	0.695147
MGP_C57BL6NJ_G0001632	NA	0.0173379	0.024662	0.267759	0.742181	0.988064	-0.0401476	0.000361226	0.000834435	0.534269	3.97731e-08	9.34565e-08	1.02726
MGP_C57BL6NJ_G0001633	NA	0.0137928	0.024662	0.27453	0.655818	0.988064	-0.05369	0.000381174	0.000849386	0.524113	3.70752e-08	9.34565e-08	1.0171
MGP_C57BL6NJ_G0001634	NA	0.0173379	0.024662	0.267759	0.742181	0.988064	-0.0401476	0.000361226	0.000834435	0.534269	3.97731e-08	9.34565e-08	1.02726
MGP_C57BL6NJ_G0001635	NA	0.0173379	0.024662	0.267759	0.742181	0.988064	-0.0401476	0.000361226	0.000834435	0.534269	3.97731e-08	9.34565e-08	1.02726
MGP_C57BL6NJ_G0001636	NA	0.0173379	0.024662	0.267759	0.742181	0.988064	-0.0401476	0.000361226	0.000834435	0.534269	3.97731e-08	9.34565e-08	1.02726
MGP_C57BL6NJ_G0001637	NA	0.0451362	0.0547252	0.219778	0.654097	0.988064	-0.054382	0.0142923	0.0206929	0.336741	2.67782e-06	4.25891e-06	0.784238
MGP_C57BL6NJ_G0001638	NA	0.0251892	0.0324688	0.253969	0.678438	0.988064	-0.0514337	0.000529483	0.00105172	0.52275	5.41054e-08	1.1572e-07	1.0249
MGP_C57BL6NJ_G0001639	NA	0.016432	0.024662	0.272795	0.765143	0.988064	-0.0367908	0.000343785	0.000834435	0.541822	4.66528e-08	1.03402e-07	1.02726
MGP_C57BL6NJ_G0001640	NA	0.0141248	0.024662	0.272149	0.81615	0.988064	-0.0278304	0.000286719	0.000834435	0.535966	2.90416e-08	9.34565e-08	1.02667
MGP_C57BL6NJ_G0001641	NA	0.0173379	0.024662	0.267759	0.742181	0.988064	-0.0401476	0.000361226	0.000834435	0.534269	3.97731e-08	9.34565e-08	1.02726
MGP_C57BL6NJ_G0001642	NA	0.0173379	0.024662	0.267759	0.742181	0.988064	-0.0401476	0.000361226	0.000834435	0.534269	3.97731e-08	9.34565e-08	1.02726
MGP_C57BL6NJ_G0001643	NA	0.0137765	0.024662	0.269131	0.799726	0.988064	-0.0299105	0.000262432	0.000834435	0.532211	2.72861e-08	9.34565e-08	1.01471
MGP_C57BL6NJ_G0001644	NA	0.0263331	0.0337264	0.245461	0.767408	0.988064	-0.035736	0.00030934	0.000834435	0.536941	5.14581e-08	1.11238e-07	1.00207
MGP_C57BL6NJ_G0001645	NA	0.0144347	0.024662	0.278504	0.788515	0.988064	-0.0329843	0.000287217	0.000834435	0.550387	4.55863e-08	1.0194e-07	1.02726
MGP_C57BL6NJ_G0001646	NA	0.0197659	0.0269525	0.261649	0.767545	0.988064	-0.0360741	0.000362106	0.000834435	0.534269	3.42636e-08	9.34565e-08	1.03642
MGP_C57BL6NJ_G0001647	NA	0.011576	0.024662	0.280671	0.791872	0.988064	-0.03154	0.000373982	0.00084286	0.521724	3.07859e-08	9.34565e-08	1.02153
MGP_C57BL6NJ_G0001648	NA	0.0137928	0.024662	0.27453	0.655818	0.988064	-0.05369	0.000381174	0.000849386	0.524113	3.70752e-08	9.34565e-08	1.0171
MGP_C57BL6NJ_G0001649	NA	0.0290643	0.0367479	0.251532	0.81623	0.988064	-0.0293294	0.000808195	0.00147554	0.509928	1.0651e-07	2.01614e-07	1.00292
MGP_C57BL6NJ_G0001650	NA	0.0173379	0.024662	0.267759	0.742181	0.988064	-0.0401476	0.000361226	0.000834435	0.534269	3.97731e-08	9.34565e-08	1.02726
MGP_C57BL6NJ_G0001651	NA	0.0173379	0.024662	0.267759	0.742181	0.988064	-0.0401476	0.000361226	0.000834435	0.534269	3.97731e-08	9.34565e-08	1.02726
MGP_C57BL6NJ_G0001652	NA	0.0173379	0.024662	0.267759	0.742181	0.988064	-0.0401476	0.000361226	0.000834435	0.534269	3.97731e-08	9.34565e-08	1.02726
MGP_C57BL6NJ_G0001653	NA	0.00899457	0.024662	0.296292	0.583825	0.988064	-0.0666291	4.88014e-05	0.000834435	0.633506	1.92543e-08	9.34565e-08	1.06516
MGP_C57BL6NJ_G0001654	NA	0.0173095	0.024662	0.27369	0.728646	0.988064	-0.0432709	0.00036159	0.000834435	0.545895	3.15214e-08	9.34565e-08	1.06395
MGP_C57BL6NJ_G0001655	NA	0.0173379	0.024662	0.267759	0.742181	0.988064	-0.0401476	0.000361226	0.000834435	0.534269	3.97731e-08	9.34565e-08	1.02726
MGP_C57BL6NJ_G0001656	NA	0.0142934	0.024662	0.275229	0.77194	0.988064	-0.0351678	0.000424622	0.00089555	0.523065	4.36659e-08	9.95141e-08	1.01605
MGP_C57BL6NJ_G0001657	NA	0.0173379	0.024662	0.267759	0.742181	0.988064	-0.0401476	0.000361226	0.000834435	0.534269	3.97731e-08	9.34565e-08	1.02726
MGP_C57BL6NJ_G0001658	NA	0.0199504	0.0271042	0.269969	0.401094	0.988064	-0.106639	0.061752	0.0810962	0.25963	0.00257921	0.00331741	0.446861
MGP_C57BL6NJ_G0001659	NA	0.0235457	0.0306978	0.248614	0.480985	0.988064	-0.0847919	0.000202385	0.000834435	0.553631	4.60961e-08	1.02765e-07	0.999786
MGP_C57BL6NJ_G0001660	NA	0.0159811	0.024662	0.250647	0.846109	0.988064	-0.0218446	9.81081e-05	0.000834435	0.554789	1.60444e-08	9.34565e-08	0.998825
MGP_C57BL6NJ_G0001661	NA	0.00238943	0.0101887	0.329709	0.594219	0.988064	0.0602917	0.00447648	0.00698842	0.372899	2.47898e-05	3.67528e-05	0.621994
MGP_C57BL6NJ_G0001662	NA	0.100678	0.115888	0.1831	0.663665	0.988064	-0.054461	0.000252217	0.000834435	0.566663	2.25933e-07	4.03142e-07	0.949431
MGP_C57BL6NJ_G0001663	NA	0.0391574	0.048036	0.220896	0.415763	0.988064	-0.0966534	0.00146702	0.00250074	0.446731	1.78605e-07	3.23781e-07	0.908653
MGP_C57BL6NJ_G0001664	NA	0.0175402	0.0248707	0.283717	0.995831	0.999502	-0.000676256	0.000592585	0.00113725	0.540246	2.31204e-07	4.11851e-07	0.981819
MGP_C57BL6NJ_G0001665	NA	0.0419687	0.0512017	0.216245	0.985952	0.998042	-0.00206368	0.00586546	0.0089935	0.373358	4.3636e-06	6.83165e-06	0.733893
MGP_C57BL6NJ_G0001666	NA	7.78924e-05	0.000500335	0.49543	0.491119	0.988064	0.0835211	0.0299933	0.0414081	0.292864	1.64016e-05	2.4651e-05	0.686536
MGP_C57BL6NJ_G0001667	NA	0.0025391	0.0107378	0.332166	0.819615	0.988064	-0.026126	0.00112249	0.00196695	0.446938	2.98378e-08	9.34565e-08	0.981135
MGP_C57BL6NJ_G0001668	NA	0.387529	0.41353	0.0651364	0.0737968	0.988064	0.159954	0.404066	0.454147	-0.0769881	0.601562	0.625472	0.0479531
MGP_C57BL6NJ_G0001669	NA	0.0540485	0.064708	0.210376	0.991557	0.999141	-0.00127994	0.00112528	0.00197126	0.472026	9.54479e-08	1.83001e-07	0.968158
MGP_C57BL6NJ_G0001670	NA	0.0189864	0.0262422	0.258082	0.791599	0.988064	-0.0315727	0.000629624	0.00119507	0.495324	6.48092e-08	1.32044e-07	0.977824
MGP_C57BL6NJ_G0001671	NA	0.00243249	0.0103508	0.371263	0.676916	0.988064	0.0531505	0.00507959	0.00786304	0.413697	6.43953e-07	1.08448e-06	0.905734
MGP_C57BL6NJ_G0001672	NA	0.00279598	0.0116585	0.324012	0.462401	0.988064	-0.0835574	0.000332927	0.000834435	0.499253	3.85896e-08	9.34565e-08	0.954139
MGP_C57BL6NJ_G0001673	NA	0.0173379	0.024662	0.267759	0.742181	0.988064	-0.0401476	0.000361226	0.000834435	0.534269	3.97731e-08	9.34565e-08	1.02726
MGP_C57BL6NJ_G0001674	NA	0.0157149	0.024662	0.268966	0.796974	0.988064	-0.0309924	0.000328372	0.000834435	0.532459	3.87305e-08	9.34565e-08	1.01605
MGP_C57BL6NJ_G0001675	NA	0.025976	0.0333417	0.246066	0.831541	0.988064	-0.0256854	0.000281369	0.000834435	0.541648	4.14005e-08	9.59691e-08	1.01468
MGP_C57BL6NJ_G0001676	NA	0.0296441	0.0373891	0.241056	0.744674	0.988064	-0.0395686	0.000448335	0.000928223	0.52086	4.93576e-08	1.08109e-07	1.00992
MGP_C57BL6NJ_G0001677	NA	0.0156212	0.024662	0.2696	0.806597	0.988064	-0.0295302	0.000260896	0.000834435	0.544834	2.62242e-08	9.34565e-08	1.04058
MGP_C57BL6NJ_G0001678	NA	0.0173379	0.024662	0.267759	0.742181	0.988064	-0.0401476	0.000361226	0.000834435	0.534269	3.97731e-08	9.34565e-08	1.02726
MGP_C57BL6NJ_G0001679	NA	0.00839947	0.024662	0.303602	0.870857	0.988473	-0.0199926	0.000208979	0.000834435	0.567162	3.9896e-08	9.36486e-08	1.0359
MGP_C57BL6NJ_G0001680	NA	0.0142934	0.024662	0.275229	0.77194	0.988064	-0.0351678	0.000424622	0.00089555	0.523065	4.36659e-08	9.95141e-08	1.01605
MGP_C57BL6NJ_G0001681	NA	0.0173379	0.024662	0.267759	0.742181	0.988064	-0.0401476	0.000361226	0.000834435	0.534269	3.97731e-08	9.34565e-08	1.02726
MGP_C57BL6NJ_G0001682	NA	0.0467582	0.0565482	0.221906	0.843642	0.988064	-0.0243239	0.00059955	0.00114817	0.513951	1.23451e-07	2.3034e-07	0.971533
MGP_C57BL6NJ_G0001683	NA	0.0240297	0.0312268	0.255044	0.779208	0.988064	-0.0345776	0.000433903	0.000907895	0.530597	5.28834e-08	1.13651e-07	1.02137
MGP_C57BL6NJ_G0001684	NA	0.0224015	0.0296367	0.25658	0.845981	0.988064	-0.023775	0.000233763	0.000834435	0.558632	4.42482e-08	1.00427e-07	1.02465
MGP_C57BL6NJ_G0001685	NA	0.0364736	0.0450449	0.241552	0.858293	0.988064	-0.0226759	0.00113499	0.00198674	0.494958	1.52384e-07	2.79179e-07	0.987946
MGP_C57BL6NJ_G0001686	NA	0.165793	0.185525	0.166891	0.903086	0.989756	0.0165763	0.000418776	0.00089555	0.588106	2.2288e-07	3.9804e-07	1.03489
MGP_C57BL6NJ_G0001687	NA	0.0105053	0.024662	0.276753	0.885644	0.989375	-0.0166826	0.000337539	0.000834435	0.511614	2.52658e-08	9.34565e-08	1.00328
MGP_C57BL6NJ_G0001688	NA	0.0253476	0.0326524	0.253122	0.781223	0.988064	0.0343443	0.000761222	0.00140397	0.502668	1.47944e-07	2.71735e-07	0.963215
MGP_C57BL6NJ_G0001689	NA	8.2413e-07	8.98679e-06	0.637446	0.503423	0.988064	0.0749727	0.00101591	0.00180115	0.43993	2.73894e-08	9.34565e-08	0.96008
MGP_C57BL6NJ_G0001690	NA	0.00458973	0.0176433	0.356858	0.923476	0.992207	-0.0127454	0.000535286	0.00106056	0.559511	3.30364e-07	5.76175e-07	0.98448
MGP_C57BL6NJ_G0001691	NA	0.0173379	0.024662	0.267759	0.742181	0.988064	-0.0401476	0.000361226	0.000834435	0.534269	3.97731e-08	9.34565e-08	1.02726
MGP_C57BL6NJ_G0001692	NA	0.0173379	0.024662	0.267759	0.742181	0.988064	-0.0401476	0.000361226	0.000834435	0.534269	3.97731e-08	9.34565e-08	1.02726
MGP_C57BL6NJ_G0001693	NA	0.0173379	0.024662	0.267759	0.742181	0.988064	-0.0401476	0.000361226	0.000834435	0.534269	3.97731e-08	9.34565e-08	1.02726
MGP_C57BL6NJ_G0001694	NA	0.00211287	0.00916633	0.441965	0.81946	0.988064	-0.0340319	0.00029138	0.000834435	0.666631	4.821e-07	8.23922e-07	1.07985
MGP_C57BL6NJ_G0001695	NA	0.00666446	0.0239735	0.320857	0.844215	0.988064	-0.0246929	0.000432994	0.000906683	0.540946	3.4534e-08	9.34565e-08	1.06724
MGP_C57BL6NJ_G0001696	NA	0.0136858	0.024662	0.283752	0.741208	0.988064	-0.0410263	0.000393119	0.000861931	0.539406	6.54755e-08	1.33219e-07	1.01555
MGP_C57BL6NJ_G0001697	NA	0.0225164	0.0296989	0.259372	0.780318	0.988064	-0.0345561	0.000539096	0.00106205	0.521689	6.39132e-08	1.3049e-07	1.01468
MGP_C57BL6NJ_G0001698	NA	0.0251892	0.0324688	0.253969	0.678438	0.988064	-0.0514337	0.000529483	0.00105172	0.52275	5.41054e-08	1.1572e-07	1.0249
MGP_C57BL6NJ_G0001699	NA	0.0159499	0.024662	0.272283	0.761422	0.988064	-0.0371319	0.000369924	0.000837506	0.534269	3.69374e-08	9.34565e-08	1.03404
MGP_C57BL6NJ_G0001700	NA	0.0173379	0.024662	0.267759	0.742181	0.988064	-0.0401476	0.000361226	0.000834435	0.534269	3.97731e-08	9.34565e-08	1.02726
MGP_C57BL6NJ_G0001701	NA	0.0173379	0.024662	0.267759	0.742181	0.988064	-0.0401476	0.000361226	0.000834435	0.534269	3.97731e-08	9.34565e-08	1.02726
MGP_C57BL6NJ_G0001702	NA	0.015555	0.024662	0.272307	0.76055	0.988064	-0.0371159	0.000354097	0.000834435	0.534269	3.43332e-08	9.34565e-08	1.03408
MGP_C57BL6NJ_G0001703	NA	0.0151256	0.024662	0.273671	0.766287	0.988064	-0.0362064	0.000422011	0.00089555	0.525402	4.48484e-08	1.00762e-07	1.01839
MGP_C57BL6NJ_G0001704	NA	0.0173379	0.024662	0.267759	0.742181	0.988064	-0.0401476	0.000361226	0.000834435	0.534269	3.97731e-08	9.34565e-08	1.02726
MGP_C57BL6NJ_G0001705	NA	0.0151256	0.024662	0.273671	0.766287	0.988064	-0.0362064	0.000422011	0.00089555	0.525402	4.48484e-08	1.00762e-07	1.01839
MGP_C57BL6NJ_G0001706	NA	0.0173379	0.024662	0.267759	0.742181	0.988064	-0.0401476	0.000361226	0.000834435	0.534269	3.97731e-08	9.34565e-08	1.02726
MGP_C57BL6NJ_G0001707	NA	0.0142934	0.024662	0.275229	0.77194	0.988064	-0.0351678	0.000424622	0.00089555	0.523065	4.36659e-08	9.95141e-08	1.01605
MGP_C57BL6NJ_G0001708	NA	0.0156035	0.024662	0.260061	0.791339	0.988064	-0.0307812	0.00032086	0.000834435	0.515337	3.42326e-08	9.34565e-08	0.988267
MGP_C57BL6NJ_G0001709	NA	0.0217	0.0289256	0.259523	0.816308	0.988064	-0.0285934	0.000397164	0.000868344	0.534269	3.02558e-08	9.34565e-08	1.05325
MGP_C57BL6NJ_G0001710	NA	0.567504	0.591677	0.0567597	0.813434	0.988064	0.0269726	0.0107628	0.0158702	0.33257	1.60619e-05	2.41466e-05	0.650878
MGP_C57BL6NJ_G0001711	NA	0.0173379	0.024662	0.267759	0.742181	0.988064	-0.0401476	0.000361226	0.000834435	0.534269	3.97731e-08	9.34565e-08	1.02726
MGP_C57BL6NJ_G0001712	NA	0.0197659	0.0269525	0.261649	0.767545	0.988064	-0.0360741	0.000362106	0.000834435	0.534269	3.42636e-08	9.34565e-08	1.03642
MGP_C57BL6NJ_G0001713	NA	0.00209085	0.00908229	0.348635	0.901854	0.989699	-0.0144807	4.56158e-05	0.000834435	0.616892	2.56071e-07	4.52888e-07	0.885056
MGP_C57BL6NJ_G0001714	NA	0.316478	0.341839	0.101398	0.203275	0.988064	-0.149732	5.97998e-05	0.000834435	0.594122	4.51392e-07	7.74275e-07	0.841084
MGP_C57BL6NJ_G0001715	NA	0.0249503	0.0322113	0.255521	0.964705	0.995758	-0.0055027	0.00163332	0.00276016	0.46545	8.07355e-08	1.58405e-07	1.00525
MGP_C57BL6NJ_G0001716	NA	0.00766235	0.024662	0.302162	0.748131	0.988064	-0.0388033	0.000274944	0.000834435	0.542916	4.03479e-08	9.43808e-08	1.01638
MGP_C57BL6NJ_G0001717	NA	0.106106	0.121755	0.25584	0.194347	0.988064	-0.234805	0.000256108	0.000834435	0.803955	4.4913e-05	6.52522e-05	0.934154
MGP_C57BL6NJ_G0001718	NA	0.147964	0.166581	-0.113087	0.283916	0.988064	-0.0957002	0.439441	0.489821	0.0727894	0.0159378	0.0193334	0.240712
MGP_C57BL6NJ_G0001719	NA	0.0183015	0.0256047	0.267711	0.916707	0.991674	-0.0128695	0.000838816	0.00152238	0.495503	6.97517e-08	1.3987e-07	1.00332
MGP_C57BL6NJ_G0001720	NA	0.00671015	0.0241118	0.270189	0.756751	0.988064	-0.0328297	0.000120565	0.000834435	0.512915	7.47486e-09	9.34565e-08	0.981157
MGP_C57BL6NJ_G0001721	NA	0.0276692	0.0352159	0.244625	0.738028	0.988064	-0.0406781	0.000382214	0.000849386	0.529517	4.16091e-08	9.63005e-08	1.02099
MGP_C57BL6NJ_G0001722	NA	0.0129204	0.024662	0.284464	0.842954	0.988064	-0.0244215	0.000149063	0.000834435	0.58592	3.83446e-08	9.34565e-08	1.04058
MGP_C57BL6NJ_G0001723	NA	0.00695345	0.024662	0.303158	0.37496	0.988064	-0.106867	0.00113291	0.0019836	0.465605	2.68444e-07	4.73588e-07	0.897507
MGP_C57BL6NJ_G0001724	NA	0.0173379	0.024662	0.267759	0.742181	0.988064	-0.0401476	0.000361226	0.000834435	0.534269	3.97731e-08	9.34565e-08	1.02726
MGP_C57BL6NJ_G0001725	NA	0.0159499	0.024662	0.272283	0.761422	0.988064	-0.0371319	0.000369924	0.000837506	0.534269	3.69374e-08	9.34565e-08	1.03404
MGP_C57BL6NJ_G0001726	NA	0.034801	0.0431815	0.276282	0.915874	0.991674	-0.0151885	0.000301711	0.000834435	0.641034	8.56708e-08	1.66705e-07	1.15814
MGP_C57BL6NJ_G0001727	NA	0.0029309	0.0121313	0.312513	0.963819	0.99574	-0.00497405	0.000381904	0.000849386	0.478024	2.02595e-08	9.34565e-08	0.960651
MGP_C57BL6NJ_G0001728	NA	0.0353511	0.0438073	0.252365	0.827505	0.988064	-0.0287258	0.00176968	0.00296948	0.48865	1.96655e-07	3.5402e-07	1.00951
MGP_C57BL6NJ_G0001729	NA	0.0560234	0.0668911	0.203004	0.998236	0.999756	-0.000260365	3.25736e-05	0.000834435	0.635536	2.77852e-08	9.34565e-08	1.01316
MGP_C57BL6NJ_G0001730	NA	0.0235037	0.0306537	0.23444	0.302548	0.988064	-0.117675	0.000349924	0.000834435	0.495912	4.62668e-08	1.03086e-07	0.942265
MGP_C57BL6NJ_G0001731	NA	0.0173379	0.024662	0.267759	0.742181	0.988064	-0.0401476	0.000361226	0.000834435	0.534269	3.97731e-08	9.34565e-08	1.02726
MGP_C57BL6NJ_G0001732	NA	0.017348	0.0246738	0.279622	0.628824	0.988064	-0.0616984	0.000484619	0.000985655	0.54223	9.02677e-08	1.74436e-07	1.02236
MGP_C57BL6NJ_G0001733	NA	0.160158	0.179625	-0.141674	0.838288	0.988064	-0.0232645	0.025861	0.0360543	0.284778	0.000301343	0.00041401	0.508102
MGP_C57BL6NJ_G0001734	NA	0.0197659	0.0269525	0.261649	0.767545	0.988064	-0.0360741	0.000362106	0.000834435	0.534269	3.42636e-08	9.34565e-08	1.03642
MGP_C57BL6NJ_G0001735	NA	0.0173379	0.024662	0.267759	0.742181	0.988064	-0.0401476	0.000361226	0.000834435	0.534269	3.97731e-08	9.34565e-08	1.02726
MGP_C57BL6NJ_G0001736	NA	0.0168874	0.024662	0.261517	0.464136	0.988064	-0.0872709	0.00167086	0.00281827	0.442429	2.40936e-07	4.28072e-07	0.896736
MGP_C57BL6NJ_G0001737	NA	0.0173379	0.024662	0.267759	0.742181	0.988064	-0.0401476	0.000361226	0.000834435	0.534269	3.97731e-08	9.34565e-08	1.02726
MGP_C57BL6NJ_G0001738	NA	0.0173379	0.024662	0.267759	0.742181	0.988064	-0.0401476	0.000361226	0.000834435	0.534269	3.97731e-08	9.34565e-08	1.02726
MGP_C57BL6NJ_G0001739	NA	0.0173379	0.024662	0.267759	0.742181	0.988064	-0.0401476	0.000361226	0.000834435	0.534269	3.97731e-08	9.34565e-08	1.02726
MGP_C57BL6NJ_G0001740	NA	0.0173379	0.024662	0.267759	0.742181	0.988064	-0.0401476	0.000361226	0.000834435	0.534269	3.97731e-08	9.34565e-08	1.02726
MGP_C57BL6NJ_G0001741	NA	0.0173379	0.024662	0.267759	0.742181	0.988064	-0.0401476	0.000361226	0.000834435	0.534269	3.97731e-08	9.34565e-08	1.02726
MGP_C57BL6NJ_G0001742	NA	0.0184458	0.0256623	0.260098	0.601766	0.988064	-0.0626603	0.000528042	0.0010501	0.505524	5.52738e-08	1.17632e-07	0.98962
MGP_C57BL6NJ_G0001743	NA	0.000281533	0.00157011	0.40824	0.815454	0.988064	0.026018	0.0044186	0.00690408	0.368874	0.000198236	0.000275698	0.516424
MGP_C57BL6NJ_G0001744	NA	0.0144991	0.024662	0.275354	0.697979	0.988064	-0.0472536	0.00082562	0.00150228	0.490395	8.62508e-08	1.67675e-07	0.978915
MGP_C57BL6NJ_G0001745	NA	0.00782932	0.024662	-0.211501	0.991701	0.999141	0.000881599	0.381859	0.431928	0.0792835	0.616624	0.640064	-0.0451318
MGP_C57BL6NJ_G0001746	NA	0.0471864	0.0570375	0.277447	0.65704	0.988064	0.0687259	0.00231739	0.00380282	0.554857	1.24399e-06	2.03764e-06	1.05287
MGP_C57BL6NJ_G0001747	NA	0.000125129	0.000761275	-0.279115	0.0247352	0.988064	-0.168249	0.0797541	0.102799	0.136153	0.00340068	0.00433829	-0.242522
MGP_C57BL6NJ_G0001748	NA	0.591206	0.614564	0.0337652	0.432452	0.988064	0.057193	0.423216	0.473443	0.0619047	0.641993	0.664708	0.0357679
MGP_C57BL6NJ_G0001749	NA	0.0260509	0.0334233	0.247758	0.62419	0.988064	-0.0597239	0.000306554	0.000834435	0.541291	4.61547e-08	1.02864e-07	1.01577
MGP_C57BL6NJ_G0001750	NA	0.0344665	0.0428027	0.231712	0.615121	0.988064	-0.0606688	0.000283815	0.000834435	0.539622	3.60501e-08	9.34565e-08	1.01987
MGP_C57BL6NJ_G0001751	NA	0.00788181	0.024662	0.285527	0.342257	0.988064	-0.10987	0.000869256	0.00157069	0.459519	3.55068e-08	9.34565e-08	0.971607
MGP_C57BL6NJ_G0001752	NA	0.0154128	0.024662	0.25059	0.828404	0.988064	0.0242419	0.000146589	0.000834435	0.532355	2.33481e-08	9.34565e-08	0.971449
MGP_C57BL6NJ_G0001753	NA	0.0172988	0.024662	0.283603	0.609118	0.988064	-0.0661826	0.000792516	0.00145175	0.522841	1.44229e-07	2.65516e-07	1.00764
MGP_C57BL6NJ_G0001754	NA	0.0175024	0.0248289	0.27026	0.852566	0.988064	-0.0229119	0.000340468	0.000834435	0.543223	6.2671e-08	1.29111e-07	1.0113
MGP_C57BL6NJ_G0001755	NA	0.0122371	0.024662	0.275304	0.569927	0.988064	-0.0673957	0.000400632	0.000871867	0.512908	2.14664e-08	9.34565e-08	1.03213
MGP_C57BL6NJ_G0001756	NA	0.333	0.358724	0.125485	0.807132	0.988064	-0.0361854	0.00225169	0.00370135	0.533979	5.0448e-06	7.86189e-06	0.918142
MGP_C57BL6NJ_G0001757	NA	0.0120207	0.024662	0.284089	0.697711	0.988064	-0.0473174	0.00037118	0.000838798	0.531666	4.04747e-08	9.45484e-08	1.02389
MGP_C57BL6NJ_G0001758	NA	7.21861e-05	0.000467407	0.349582	0.81902	0.988064	-0.0193694	0.00368651	0.00583832	0.28686	2.27313e-07	4.05411e-07	0.642495
MGP_C57BL6NJ_G0001759	NA	0.000288524	0.00160388	0.378917	0.141019	0.988064	0.156294	0.109347	0.137615	0.181124	7.58906e-05	0.000108615	0.522309
MGP_C57BL6NJ_G0001760	NA	0.430026	0.455848	0.0783787	0.970215	0.996457	-0.0042528	0.088782	0.113563	0.212357	0.0140213	0.0170832	0.317731
MGP_C57BL6NJ_G0001761	NA	0.0173379	0.024662	0.267759	0.742181	0.988064	-0.0401476	0.000361226	0.000834435	0.534269	3.97731e-08	9.34565e-08	1.02726
MGP_C57BL6NJ_G0001762	NA	0.0151256	0.024662	0.273671	0.766287	0.988064	-0.0362064	0.000422011	0.00089555	0.525402	4.48484e-08	1.00762e-07	1.01839
MGP_C57BL6NJ_G0001763	NA	0.000826261	0.00405649	0.406404	0.248924	0.988064	-0.144394	0.0262404	0.0365436	0.307545	3.10928e-05	4.57165e-05	0.668442
MGP_C57BL6NJ_G0001764	NA	0.0216563	0.0288796	0.265172	0.86303	0.988064	-0.0216836	0.000669649	0.00125794	0.517989	8.39833e-08	1.63833e-07	1.01336
MGP_C57BL6NJ_G0001765	NA	0.00325842	0.0132758	0.312499	0.824326	0.988064	-0.0246788	0.000168339	0.000834435	0.522692	1.48447e-08	9.34565e-08	0.990825
MGP_C57BL6NJ_G0001766	NA	0.0125304	0.024662	0.279429	0.494824	0.988064	-0.0826379	0.00232118	0.00380843	0.432558	1.26103e-07	2.34765e-07	0.947937
MGP_C57BL6NJ_G0001767	NA	0.245101	0.268339	0.102945	0.999576	0.999859	-5.3537e-05	6.38163e-06	0.000695368	0.614163	5.21666e-09	9.34565e-08	0.952404
MGP_C57BL6NJ_G0001768	NA	0.0196687	0.0268895	0.275193	0.771988	0.988064	-0.0371609	0.000675891	0.00126801	0.527684	1.31765e-07	2.44332e-07	1.00581
MGP_C57BL6NJ_G0001769	NA	1.49457e-06	1.51623e-05	0.640177	0.759053	0.988064	0.0357454	0.0168042	0.0240757	0.314913	8.46416e-08	1.64984e-07	0.938488
MGP_C57BL6NJ_G0001770	NA	0.112358	0.128466	0.155988	0.582012	0.988064	-0.0609192	0.000377927	0.000849142	0.481351	2.31251e-08	9.34565e-08	0.959083
MGP_C57BL6NJ_G0001771	NA	0.838547	0.850467	-0.0207198	0.502951	0.988064	-0.0790116	0.00149685	0.00254662	0.443706	9.06799e-07	1.50471e-06	0.81678
MGP_C57BL6NJ_G0001772	NA	0.0173379	0.024662	0.267759	0.742181	0.988064	-0.0401476	0.000361226	0.000834435	0.534269	3.97731e-08	9.34565e-08	1.02726
MGP_C57BL6NJ_G0001773	NA	0.224045	0.246568	0.14652	0.970175	0.996457	0.00511792	0.00286426	0.00462233	0.479183	3.36457e-06	5.31454e-06	0.872715
MGP_C57BL6NJ_G0001774	NA	0.0339542	0.0422316	0.253385	0.946832	0.994065	0.00874775	0.000880955	0.00158959	0.52552	1.37134e-07	2.53522e-07	1.02728
MGP_C57BL6NJ_G0001775	NA	0.0785152	0.0918304	0.220487	0.479495	0.988064	-0.0993941	0.00590321	0.009047	0.444899	1.13753e-06	1.86992e-06	0.958519
MGP_C57BL6NJ_G0001776	NA	0.0367148	0.0453223	0.232022	0.495358	0.988064	-0.0836936	0.00122119	0.0021211	0.472293	1.05696e-06	1.74253e-06	0.841421
MGP_C57BL6NJ_G0001777	NA	0.108344	0.124187	0.166833	0.695514	0.988064	-0.0457017	2.17005e-05	0.000834435	0.649293	3.55812e-09	9.34565e-08	1.12541
MGP_C57BL6NJ_G0001778	NA	0.0175686	0.0249049	0.283854	0.675865	0.988064	-0.0542598	0.00212058	0.0035035	0.47027	4.04939e-07	6.98102e-07	0.948938
MGP_C57BL6NJ_G0001779	NA	0.0467189	0.056504	0.217093	0.947762	0.994078	0.00790006	0.00141864	0.0024258	0.458587	2.26071e-07	4.03372e-07	0.91594
MGP_C57BL6NJ_G0001780	NA	0.00020325	0.00117681	0.494473	0.851975	0.988064	0.0244434	5.63348e-05	0.000834435	0.676348	3.53736e-10	4.84583e-08	1.42998
MGP_C57BL6NJ_G0001781	NA	0.0172347	0.024662	0.217664	0.63378	0.988064	0.0472771	0.00035106	0.000834435	0.435049	3.08201e-06	4.88079e-06	0.634915
MGP_C57BL6NJ_G0001782	NA	0.00869554	0.024662	0.290374	0.843419	0.988064	-0.0233569	0.000197732	0.000834435	0.548027	1.61215e-08	9.34565e-08	1.0491
MGP_C57BL6NJ_G0001783	NA	0.00307231	0.0126326	0.397634	0.699514	0.988064	-0.0542573	0.0179654	0.0256282	0.375204	1.20144e-06	1.97171e-06	0.958871
MGP_C57BL6NJ_G0001784	NA	0.0956439	0.110484	0.181607	0.874018	0.988767	-0.0193497	0.000500695	0.00101021	0.517947	7.71407e-08	1.52365e-07	0.988937
MGP_C57BL6NJ_G0001785	NA	0.958147	0.961681	-0.00428406	0.893799	0.989375	-0.0125861	0.106354	0.134148	0.166213	0.0133143	0.0162493	0.265216
MGP_C57BL6NJ_G0001786	NA	0.0444753	0.0539924	0.178891	0.283323	0.988064	-0.106753	0.0244084	0.0341461	0.248272	4.23094e-05	6.15915e-05	0.519304
MGP_C57BL6NJ_G0001787	NA	0.017873	0.0252231	0.268059	0.829702	0.988064	-0.0264012	0.000615399	0.00117208	0.510161	5.9376e-08	1.24492e-07	1.00997
MGP_C57BL6NJ_G0001788	NA	0.0240969	0.0312954	0.261577	0.858	0.988064	-0.022633	0.000828173	0.00150633	0.509928	8.66154e-08	1.68272e-07	1.01798
MGP_C57BL6NJ_G0001789	NA	0.0173379	0.024662	0.267759	0.742181	0.988064	-0.0401476	0.000361226	0.000834435	0.534269	3.97731e-08	9.34565e-08	1.02726
MGP_C57BL6NJ_G0001790	NA	0.00107	0.00507253	0.369514	0.680161	0.988064	-0.0476375	5.78169e-05	0.000834435	0.594484	4.64271e-08	1.03393e-07	0.963286
MGP_C57BL6NJ_G0001791	NA	0.00345136	0.0139497	0.320937	0.408683	0.988064	-0.0956961	0.00615836	0.00941205	0.363689	5.23781e-07	8.91413e-07	0.828618
MGP_C57BL6NJ_G0001792	NA	0.60454	0.627441	0.0552715	0.701592	0.988064	0.0471574	0.809065	0.835285	0.031511	0.135749	0.152025	0.199303
MGP_C57BL6NJ_G0001793	NA	0.0103651	0.024662	0.255388	0.61901	0.988064	-0.0532495	2.16608e-05	0.000834435	0.594915	3.63708e-09	9.34565e-08	1.02978
MGP_C57BL6NJ_G0001794	NA	0.0173379	0.024662	0.267759	0.742181	0.988064	-0.0401476	0.000361226	0.000834435	0.534269	3.97731e-08	9.34565e-08	1.02726
MGP_C57BL6NJ_G0001795	NA	0.0240602	0.0312555	0.256536	0.792341	0.988064	-0.0326656	0.000430271	0.000903199	0.534269	4.02546e-08	9.42162e-08	1.04409
MGP_C57BL6NJ_G0001796	NA	0.0102473	0.024662	0.280667	0.73178	0.988064	-0.0402084	0.00024798	0.000834435	0.532037	2.88157e-08	9.34565e-08	1.0059
MGP_C57BL6NJ_G0001797	NA	0.0173379	0.024662	0.267759	0.742181	0.988064	-0.0401476	0.000361226	0.000834435	0.534269	3.97731e-08	9.34565e-08	1.02726
MGP_C57BL6NJ_G0001798	NA	0.00184547	0.00815605	0.39583	0.723304	0.988064	-0.0465712	0.000440114	0.000917256	0.564808	5.14181e-08	1.11188e-07	1.09053
MGP_C57BL6NJ_G0001799	NA	0.00524587	0.0197197	0.326411	0.595882	0.988064	-0.0657376	0.000193081	0.000834435	0.574168	1.16301e-08	9.34565e-08	1.11718
MGP_C57BL6NJ_G0001800	NA	0.00769993	0.024662	0.31941	0.964309	0.99574	-0.0057138	0.000503115	0.0010138	0.541822	2.84245e-08	9.34565e-08	1.09718
MGP_C57BL6NJ_G0001801	NA	0.00367591	0.0147097	0.31088	0.919417	0.991688	-0.0113579	0.00028034	0.000834435	0.503989	1.5341e-08	9.34565e-08	0.999144
MGP_C57BL6NJ_G0001802	NA	0.0257304	0.0330698	0.252828	0.693972	0.988064	-0.0487843	0.000822336	0.00149697	0.499491	9.32106e-08	1.7933e-07	0.992058
MGP_C57BL6NJ_G0001803	NA	0.275005	0.299332	0.118659	0.841681	0.988064	-0.0247527	0.0104393	0.0154247	0.362386	0.017539	0.0212032	0.332567
MGP_C57BL6NJ_G0001804	NA	0.0269739	0.0344387	0.247674	0.637075	0.988064	-0.0578756	0.00103517	0.00183152	0.481869	1.07341e-07	2.03028e-07	0.972574
MGP_C57BL6NJ_G0001805	NA	0.0175823	0.0249184	0.270805	0.827565	0.988064	-0.0269342	0.000628275	0.00119312	0.512821	6.27311e-08	1.29111e-07	1.01409
MGP_C57BL6NJ_G0001806	NA	0.591323	0.61467	-0.0423174	0.273382	0.988064	-0.100696	1.5492e-07	5.39556e-05	0.705233	3.46974e-11	8.43764e-09	1.11591
MGP_C57BL6NJ_G0001807	NA	0.39873	0.424655	0.0790149	0.257188	0.988064	-0.123285	0.00118793	0.00206928	0.416105	0.000140876	0.000197961	0.512628
MGP_C57BL6NJ_G0001808	NA	0.0184438	0.0256623	0.26143	0.661424	0.988064	-0.0528058	0.000261273	0.000834435	0.543763	3.17726e-08	9.34565e-08	1.02726
MGP_C57BL6NJ_G0001809	NA	0.0183194	0.025623	0.258261	0.591859	0.988064	-0.0638529	0.000241058	0.000834435	0.540545	2.86736e-08	9.34565e-08	1.0196
MGP_C57BL6NJ_G0001810	NA	0.0173379	0.024662	0.267759	0.742181	0.988064	-0.0401476	0.000361226	0.000834435	0.534269	3.97731e-08	9.34565e-08	1.02726
MGP_C57BL6NJ_G0001811	NA	0.0214377	0.0286479	0.266249	0.886589	0.989375	-0.0179631	0.000219193	0.000834435	0.578377	7.84107e-08	1.54496e-07	1.01972
MGP_C57BL6NJ_G0001812	NA	0.0142934	0.024662	0.275229	0.77194	0.988064	-0.0351678	0.000424622	0.00089555	0.523065	4.36659e-08	9.95141e-08	1.01605
MGP_C57BL6NJ_G0001813	NA	0.0173379	0.024662	0.267759	0.742181	0.988064	-0.0401476	0.000361226	0.000834435	0.534269	3.97731e-08	9.34565e-08	1.02726
MGP_C57BL6NJ_G0001814	NA	0.0205335	0.0276741	0.277879	0.41026	0.988064	-0.108175	0.000691178	0.00129221	0.53578	2.58563e-07	4.57059e-07	0.98233
MGP_C57BL6NJ_G0001815	NA	0.0196938	0.026914	0.265284	0.804404	0.988064	-0.0306148	0.00062584	0.00118915	0.512821	7.15958e-08	1.42806e-07	1.00581
MGP_C57BL6NJ_G0001816	NA	0.0173379	0.024662	0.267759	0.742181	0.988064	-0.0401476	0.000361226	0.000834435	0.534269	3.97731e-08	9.34565e-08	1.02726
MGP_C57BL6NJ_G0001817	NA	0.0320225	0.0400606	0.222174	0.400619	0.988064	-0.0962532	0.000663054	0.0012474	0.468895	5.53389e-08	1.17758e-07	0.939248
MGP_C57BL6NJ_G0001818	NA	0.0173379	0.024662	0.267759	0.742181	0.988064	-0.0401476	0.000361226	0.000834435	0.534269	3.97731e-08	9.34565e-08	1.02726
MGP_C57BL6NJ_G0001819	NA	0.029235	0.0369309	0.252364	0.818448	0.988064	-0.0290988	0.000484998	0.000986194	0.539572	6.03903e-08	1.25855e-07	1.04194
MGP_C57BL6NJ_G0001820	NA	0.0128688	0.024662	0.275925	0.824137	0.988064	-0.0265569	0.000446281	0.000924903	0.512856	3.44256e-08	9.34565e-08	1.01501
MGP_C57BL6NJ_G0001821	NA	0.075353	0.0883129	0.207562	0.801701	0.988064	0.0326949	0.0011941	0.00207879	0.504364	1.51647e-07	2.77891e-07	1.01264
MGP_C57BL6NJ_G0001822	NA	0.0119793	0.024662	0.272884	0.609631	0.988064	-0.0597887	0.000226496	0.000834435	0.534677	1.94865e-08	9.34565e-08	1.0252
MGP_C57BL6NJ_G0001823	NA	0.0152753	0.024662	0.266113	0.696895	0.988064	-0.0462463	0.000217386	0.000834435	0.544834	2.13449e-08	9.34565e-08	1.03535
MGP_C57BL6NJ_G0001824	NA	0.0855917	0.0995771	0.166918	0.785378	0.988064	-0.0295632	0.0156265	0.0224915	0.297117	1.72188e-05	2.58377e-05	0.614895
MGP_C57BL6NJ_G0001825	NA	0.01405	0.024662	0.288104	0.753744	0.988064	-0.0397366	0.0004725	0.000966568	0.540265	7.77365e-08	1.53402e-07	1.02518
MGP_C57BL6NJ_G0001826	NA	5.46509e-09	1.21078e-07	0.943067	0.743839	0.988064	-0.0400745	0.0019941	0.00331172	0.447991	6.33976e-06	9.8071e-06	0.747083
MGP_C57BL6NJ_G0001827	NA	0.00073119	0.00364019	-0.287345	0.0167384	0.988064	-0.219842	0.0145417	0.0210282	-0.238848	0.000148798	0.00020868	-0.409699
MGP_C57BL6NJ_G0001828	NA	0.00763283	0.024662	0.301191	0.809903	0.988064	-0.0289446	0.00152016	0.00258327	0.4538	8.37441e-08	1.63482e-07	0.969987
MGP_C57BL6NJ_G0001829	NA	0.0173379	0.024662	0.267759	0.742181	0.988064	-0.0401476	0.000361226	0.000834435	0.534269	3.97731e-08	9.34565e-08	1.02726
MGP_C57BL6NJ_G0001830	NA	0.0303264	0.0381536	0.252284	0.957357	0.995421	-0.00682277	0.00171308	0.00288251	0.474985	1.5968e-07	2.9157e-07	0.990091
MGP_C57BL6NJ_G0001831	NA	0.000777816	0.00384021	0.427017	0.875429	0.988767	0.0202035	0.000499132	0.00100761	0.547152	6.99235e-08	1.4013e-07	1.05047
MGP_C57BL6NJ_G0001832	NA	0.00370647	0.0148071	0.343667	0.796304	0.988064	-0.0320908	0.000571725	0.00110617	0.520434	5.7345e-08	1.2113e-07	1.02475
MGP_C57BL6NJ_G0001833	NA	0.154419	0.173488	0.132782	0.326751	0.988064	-0.104333	0.0001066	0.000834435	0.515381	3.79092e-08	9.34565e-08	0.889529
MGP_C57BL6NJ_G0001834	NA	0.057934	0.069032	0.219198	0.646405	0.988064	-0.0589563	0.00205644	0.00340616	0.467212	2.0472e-07	3.67556e-07	0.979925
MGP_C57BL6NJ_G0001835	NA	0.13814	0.156136	0.138305	0.376818	0.988064	0.0936911	0.0166496	0.0238697	0.284749	4.67183e-07	7.99893e-07	0.763093
MGP_C57BL6NJ_G0001836	NA	0.0149352	0.024662	0.220562	0.448749	0.988064	-0.0746063	0.00127	0.0021964	0.376851	6.20297e-08	1.28218e-07	0.803578
MGP_C57BL6NJ_G0001837	NA	0.0170643	0.024662	0.231591	0.872616	0.988652	0.0168623	0.182161	0.220327	0.151752	0.0840529	0.0959961	0.199194
MGP_C57BL6NJ_G0001838	NA	0.0230792	0.030195	0.263143	0.808527	0.988064	-0.0305956	0.000625989	0.00118927	0.523763	1.15444e-07	2.16807e-07	0.998451
MGP_C57BL6NJ_G0001839	NA	0.00018091	0.00106258	0.434151	0.65232	0.988064	-0.0513713	0.00142006	0.00242784	0.432648	4.95591e-08	1.08406e-07	0.946521
MGP_C57BL6NJ_G0001840	NA	0.00784099	0.024662	0.327956	0.741728	0.988064	0.0433751	0.00171052	0.00287867	0.489438	3.05726e-07	5.35362e-07	0.98015
MGP_C57BL6NJ_G0001841	NA	0.00145976	0.0066576	0.406499	0.611416	0.988064	-0.0669084	0.00447561	0.00698731	0.434058	1.22371e-07	2.28502e-07	1.03552
MGP_C57BL6NJ_G0001842	NA	0.0129937	0.024662	0.291243	0.86399	0.988064	-0.0216363	0.000279343	0.000834435	0.567092	3.87733e-08	9.34565e-08	1.06568
MGP_C57BL6NJ_G0001843	NA	0.250704	0.274123	-0.111376	0.952382	0.994411	-0.00658891	0.00769611	0.0115954	0.338056	6.90122e-06	1.06488e-05	0.668868
MGP_C57BL6NJ_G0001844	NA	0.0178728	0.0252231	0.264416	0.758587	0.988064	-0.0372323	0.000406546	0.000879591	0.524399	4.31814e-08	9.91024e-08	1.01499
MGP_C57BL6NJ_G0001845	NA	0.0168481	0.024662	-0.264144	0.329636	0.988064	-0.117877	0.0682285	0.0889082	0.24019	0.217477	0.238776	0.159181
MGP_C57BL6NJ_G0001846	NA	0.168365	0.18821	0.153295	0.363007	0.988064	0.115504	0.259014	0.304048	0.152774	0.00228931	0.00295471	0.452656
MGP_C57BL6NJ_G0001847	NA	0.0100632	0.024662	0.296542	0.614143	0.988064	-0.062407	0.000696631	0.00130098	0.506802	9.11812e-08	1.75953e-07	0.990649
MGP_C57BL6NJ_G0001848	NA	0.00989196	0.024662	0.281149	0.851228	0.988064	-0.0218989	0.000298084	0.000834435	0.521007	2.50044e-08	9.34565e-08	1.01033
MGP_C57BL6NJ_G0001849	NA	0.0205207	0.0276597	0.265202	0.391922	0.988064	-0.107393	0.0086353	0.0129082	0.374755	1.50734e-06	2.45208e-06	0.837499
MGP_C57BL6NJ_G0001850	NA	0.017141	0.024662	0.261313	0.606301	0.988064	-0.0613658	0.000491862	0.000996896	0.504921	9.09171e-08	1.75501e-07	0.953008
MGP_C57BL6NJ_G0001851	NA	0.000749612	0.00372063	0.344266	0.8447	0.988064	-0.0202778	0.000433525	0.000907415	0.445576	2.05303e-08	9.34565e-08	0.905864
MGP_C57BL6NJ_G0001852	NA	0.0173379	0.024662	0.267759	0.742181	0.988064	-0.0401476	0.000361226	0.000834435	0.534269	3.97731e-08	9.34565e-08	1.02726
MGP_C57BL6NJ_G0001853	NA	0.0104548	0.024662	0.287459	0.607866	0.988064	-0.0619433	0.00158312	0.00268128	0.452152	5.30986e-08	1.14049e-07	0.997407
MGP_C57BL6NJ_G0001854	NA	0.00511453	0.0193085	0.32691	0.410712	0.988064	-0.102221	0.000218089	0.000834435	0.566741	9.59908e-08	1.8387e-07	0.986788
MGP_C57BL6NJ_G0001855	NA	3.5076e-07	4.2775e-06	0.580784	0.31099	0.988064	-0.0986011	0.00199841	0.00331832	0.351813	8.45545e-09	9.34565e-08	0.885571
MGP_C57BL6NJ_G0001856	NA	0.306947	0.332112	-0.0914323	0.353785	0.988064	-0.095628	0.000810398	0.0014788	0.412863	6.43226e-07	1.08334e-06	0.726763
MGP_C57BL6NJ_G0001857	NA	0.00405269	0.0159442	0.334926	0.71049	0.988064	-0.0455347	0.000475035	0.000970546	0.522705	1.60831e-07	2.93503e-07	0.95001
MGP_C57BL6NJ_G0001858	NA	0.00294894	0.0121949	0.354989	0.571675	0.988064	-0.0707493	0.00043891	0.000915321	0.536103	2.05862e-07	3.69446e-07	0.952355
MGP_C57BL6NJ_G0001859	NA	0.0173379	0.024662	0.267759	0.742181	0.988064	-0.0401476	0.000361226	0.000834435	0.534269	3.97731e-08	9.34565e-08	1.02726
MGP_C57BL6NJ_G0001860	NA	0.0173379	0.024662	0.267759	0.742181	0.988064	-0.0401476	0.000361226	0.000834435	0.534269	3.97731e-08	9.34565e-08	1.02726
MGP_C57BL6NJ_G0001861	NA	0.0151256	0.024662	0.273671	0.766287	0.988064	-0.0362064	0.000422011	0.00089555	0.525402	4.48484e-08	1.00762e-07	1.01839
MGP_C57BL6NJ_G0001862	NA	0.010341	0.024662	0.280807	0.622115	0.988064	-0.0580073	0.000212425	0.000834435	0.540696	1.76965e-08	9.34565e-08	1.03633
MGP_C57BL6NJ_G0001863	NA	0.0173379	0.024662	0.267759	0.742181	0.988064	-0.0401476	0.000361226	0.000834435	0.534269	3.97731e-08	9.34565e-08	1.02726
MGP_C57BL6NJ_G0001864	NA	0.0173379	0.024662	0.267759	0.742181	0.988064	-0.0401476	0.000361226	0.000834435	0.534269	3.97731e-08	9.34565e-08	1.02726
MGP_C57BL6NJ_G0001865	NA	0.0173379	0.024662	0.267759	0.742181	0.988064	-0.0401476	0.000361226	0.000834435	0.534269	3.97731e-08	9.34565e-08	1.02726
MGP_C57BL6NJ_G0001866	NA	4.88408e-05	0.000329808	0.492261	0.774845	0.988064	-0.0330322	0.000598398	0.00114623	0.481129	7.63256e-07	1.27578e-06	0.811898
MGP_C57BL6NJ_G0001867	NA	0.0210274	0.0282194	0.267429	0.821583	0.988064	-0.028437	0.000616577	0.00117399	0.523968	1.08468e-07	2.04923e-07	1.00104
MGP_C57BL6NJ_G0001868	NA	0.000384139	0.00207123	0.49158	0.17524	0.988064	-0.19118	0.0103479	0.015298	0.404812	2.72844e-05	4.03087e-05	0.756168
MGP_C57BL6NJ_G0001869	NA	0.00106204	0.00504237	0.439249	0.207047	0.988064	0.175939	0.18656	0.225065	-0.195685	0.0263194	0.0313948	-0.341228
MGP_C57BL6NJ_G0001870	NA	0.0193422	0.0265633	0.267052	0.790461	0.988064	-0.0329625	0.000371616	0.000839276	0.541822	4.59552e-08	1.02576e-07	1.03587
MGP_C57BL6NJ_G0001871	NA	0.00856087	0.024662	0.292381	0.951994	0.994411	0.0071486	0.00192245	0.00320436	0.436127	4.83105e-08	1.06297e-07	0.989357
MGP_C57BL6NJ_G0001872	NA	0.0196525	0.0268736	0.251146	0.93237	0.992813	-0.00992205	0.000200726	0.000834435	0.541306	1.95126e-08	9.34565e-08	1.02644
MGP_C57BL6NJ_G0001873	NA	0.0147504	0.024662	0.338393	0.397974	0.988064	-0.127653	0.00770049	0.0116015	0.45904	0.0050592	0.00637043	0.48714
MGP_C57BL6NJ_G0001874	NA	0.0284129	0.0360419	0.245972	0.661209	0.988064	-0.0539238	0.00218996	0.00360782	0.444097	1.6092e-06	2.60983e-06	0.822877
MGP_C57BL6NJ_G0001875	NA	0.0173379	0.024662	0.267759	0.742181	0.988064	-0.0401476	0.000361226	0.000834435	0.534269	3.97731e-08	9.34565e-08	1.02726
MGP_C57BL6NJ_G0001876	NA	0.0130403	0.024662	0.292587	0.740846	0.988064	-0.0420291	0.00111887	0.00196137	0.495605	2.56725e-07	4.53985e-07	0.956672
MGP_C57BL6NJ_G0001877	NA	0.0200309	0.0271865	0.258077	0.843992	0.988064	-0.0237332	0.00044035	0.000917522	0.518312	5.14149e-08	1.11187e-07	1.00081
MGP_C57BL6NJ_G0001878	NA	0.0116278	0.024662	0.274034	0.729991	0.988064	-0.0403275	0.000731267	0.00135692	0.476715	6.0951e-08	1.26728e-07	0.959139
MGP_C57BL6NJ_G0001879	NA	0.0198522	0.0270081	0.266011	0.802187	0.988064	-0.0310995	0.00063862	0.00120907	0.513911	7.54463e-08	1.49456e-07	1.0069
MGP_C57BL6NJ_G0001880	NA	0.0247534	0.0320013	0.253403	0.66326	0.988064	-0.0537264	0.000500355	0.00100963	0.522779	3.70234e-08	9.34565e-08	1.042
MGP_C57BL6NJ_G0001881	NA	0.015196	0.024662	0.277284	0.784336	0.988064	-0.033798	0.000355066	0.000834435	0.541735	4.37946e-08	9.96857e-08	1.03408
MGP_C57BL6NJ_G0001882	NA	0.0134675	0.024662	0.279306	0.790091	0.988064	-0.0324498	0.000502382	0.00101277	0.516949	5.2571e-08	1.1311e-07	1.00994
MGP_C57BL6NJ_G0001883	NA	0.061769	0.0732343	0.212704	0.692941	0.988064	-0.0500165	0.00067179	0.00126141	0.521119	1.87421e-07	3.38599e-07	0.971671
MGP_C57BL6NJ_G0001884	NA	0.0307122	0.0385877	0.255847	0.997492	0.999681	0.000407754	0.000811577	0.00148073	0.524255	1.23577e-07	2.30544e-07	1.02238
MGP_C57BL6NJ_G0001885	NA	0.017467	0.0247865	0.258788	0.753414	0.988064	-0.037098	0.000204047	0.000834435	0.545383	1.99613e-08	9.34565e-08	1.03438
MGP_C57BL6NJ_G0001886	NA	0.0239933	0.0311973	0.247534	0.799633	0.988064	-0.0303702	0.000266959	0.000834435	0.539275	3.39494e-08	9.34565e-08	1.01692
MGP_C57BL6NJ_G0001887	NA	0.0389701	0.0478247	0.23855	0.91212	0.990943	-0.0140391	0.000541951	0.00106404	0.535718	1.06191e-07	2.01084e-07	1.01153
MGP_C57BL6NJ_G0001888	NA	0.0248008	0.0320526	0.250633	0.715654	0.988064	-0.044445	0.000358529	0.000834435	0.534369	5.3532e-08	1.14739e-07	1.00906
MGP_C57BL6NJ_G0001889	NA	0.0273676	0.0348818	0.252699	0.810096	0.988064	-0.0301072	0.000603473	0.00115418	0.521689	6.56201e-08	1.33445e-07	1.02469
MGP_C57BL6NJ_G0001890	NA	0.0170354	0.024662	0.26818	0.68935	0.988064	-0.0487393	0.000976835	0.00173976	0.482283	5.03117e-08	1.09719e-07	1.01175
MGP_C57BL6NJ_G0001891	NA	0.017516	0.0248439	0.256387	0.815433	0.988064	-0.0273101	0.000115374	0.000834435	0.568625	4.56365e-08	1.02019e-07	0.977532
MGP_C57BL6NJ_G0001892	NA	0.0412842	0.0504357	0.237489	0.825395	0.988064	-0.0283077	0.000997937	0.00177342	0.507003	1.25868e-07	2.34381e-07	1.00957
MGP_C57BL6NJ_G0001893	NA	0.023889	0.0310754	0.245541	0.927604	0.992394	0.0107684	0.000401753	0.00087299	0.514101	7.8011e-08	1.53803e-07	0.959953
MGP_C57BL6NJ_G0001894	NA	0.0204183	0.0275622	0.262017	0.767664	0.988064	-0.0363193	0.000390573	0.000858225	0.534269	3.92185e-08	9.34565e-08	1.03587
MGP_C57BL6NJ_G0001895	NA	0.0210637	0.0282561	0.27105	0.913951	0.991491	-0.0138089	0.00107104	0.00188628	0.501311	1.26448e-07	2.35312e-07	1.0056
MGP_C57BL6NJ_G0001896	NA	0.0093406	0.024662	0.282156	0.518778	0.988064	-0.0752619	0.000543003	0.0010656	0.488943	3.26702e-08	9.34565e-08	0.989693
MGP_C57BL6NJ_G0001897	NA	0.0267189	0.0341545	0.250299	0.97311	0.996648	0.00416086	0.000386396	0.00085384	0.537523	7.05572e-08	1.412e-07	1.00587
MGP_C57BL6NJ_G0001898	NA	0.0181653	0.025528	0.266173	0.786876	0.988064	-0.0330583	0.000369836	0.000837506	0.534269	3.17014e-08	9.34565e-08	1.04321
MGP_C57BL6NJ_G0001899	NA	0.013529	0.024662	0.326218	0.635838	0.988064	-0.0675854	0.0291234	0.0402869	0.347598	4.66375e-05	6.76907e-05	0.746755
MGP_C57BL6NJ_G0001900	NA	0.01255	0.024662	0.270095	0.995866	0.999502	-0.000603286	0.000576509	0.00111333	0.487391	2.84282e-08	9.34565e-08	1.00051
MGP_C57BL6NJ_G0001901	NA	0.0201674	0.0273357	0.255109	0.802725	0.988064	-0.029827	0.000263494	0.000834435	0.538779	3.56782e-08	9.34565e-08	1.01184
MGP_C57BL6NJ_G0001902	NA	0.0173379	0.024662	0.267759	0.742181	0.988064	-0.0401476	0.000361226	0.000834435	0.534269	3.97731e-08	9.34565e-08	1.02726
MGP_C57BL6NJ_G0001903	NA	0.0173379	0.024662	0.267759	0.742181	0.988064	-0.0401476	0.000361226	0.000834435	0.534269	3.97731e-08	9.34565e-08	1.02726
MGP_C57BL6NJ_G0001904	NA	0.0173379	0.024662	0.267759	0.742181	0.988064	-0.0401476	0.000361226	0.000834435	0.534269	3.97731e-08	9.34565e-08	1.02726
MGP_C57BL6NJ_G0001905	NA	0.679124	0.69892	-0.0381519	0.413332	0.988064	-0.0876032	0.00268369	0.00435212	0.375115	7.23583e-05	0.000103664	0.537814
MGP_C57BL6NJ_G0001906	NA	0.000879903	0.00428554	-0.324379	0.793304	0.988064	-0.0259994	0.025904	0.0361106	-0.247728	1.14523e-05	1.7377e-05	-0.579388
MGP_C57BL6NJ_G0001907	NA	0.0190246	0.0262478	0.266607	0.795397	0.988064	-0.0320181	0.000409493	0.000882574	0.534269	3.61631e-08	9.34565e-08	1.04555
MGP_C57BL6NJ_G0001908	NA	0.00113235	0.00533244	0.411108	0.902354	0.989756	-0.0158437	0.0196462	0.0278626	0.339728	6.68367e-06	1.03224e-05	0.784522
MGP_C57BL6NJ_G0001909	NA	0.0112243	0.024662	0.260425	0.807861	0.988064	-0.0268345	0.000152022	0.000834435	0.523469	7.07425e-09	9.34565e-08	1.02505
MGP_C57BL6NJ_G0001910	NA	0.000863818	0.0042187	0.311039	0.755384	0.988064	-0.0295938	0.00296315	0.00476919	0.330769	6.16628e-05	8.87309e-05	0.48649
MGP_C57BL6NJ_G0001911	NA	0.0123224	0.024662	0.266462	0.90878	0.990713	-0.0131245	0.000212911	0.000834435	0.527457	2.17677e-08	9.34565e-08	0.999307
MGP_C57BL6NJ_G0001912	NA	0.00658922	0.0237813	0.304669	0.513167	0.988064	-0.0782353	0.000399167	0.000871518	0.516903	4.00892e-08	9.39683e-08	1.00304
MGP_C57BL6NJ_G0001913	NA	0.00859806	0.024662	0.292358	0.822763	0.988064	-0.0266262	0.000172617	0.000834435	0.557622	3.41913e-08	9.34565e-08	1.01003
MGP_C57BL6NJ_G0001914	NA	0.000679285	0.00342115	0.410763	0.500529	0.988064	-0.0827428	0.00014897	0.000834435	0.581176	1.08626e-08	9.34565e-08	1.10913
MGP_C57BL6NJ_G0001915	NA	0.0469183	0.0567318	0.23748	0.682046	0.988064	0.0541879	0.00446006	0.00696489	0.436595	3.36313e-06	5.31268e-06	0.841768
MGP_C57BL6NJ_G0001916	NA	0.873629	0.882975	0.0148256	0.87041	0.988473	-0.0175593	0.168155	0.204651	0.160652	0.00504025	0.00634754	0.350021
MGP_C57BL6NJ_G0001917	NA	0.947931	0.952241	0.00643893	0.721321	0.988064	0.0406653	0.0118033	0.0173039	0.326655	0.0013524	0.0017739	0.435329
MGP_C57BL6NJ_G0001918	NA	0.0177608	0.0251071	0.266851	0.572752	0.988064	-0.0690496	0.000555329	0.00108122	0.512593	5.81067e-08	1.22389e-07	1.00558
MGP_C57BL6NJ_G0001919	NA	0.00369129	0.0147646	0.322987	0.927148	0.992394	0.0106703	0.000726571	0.00134954	0.477029	1.08577e-07	2.05116e-07	0.926789
MGP_C57BL6NJ_G0001920	NA	0.00397774	0.015708	0.344423	0.847405	0.988064	-0.0241885	0.000373881	0.00084286	0.548895	1.10197e-07	2.07846e-07	0.99706
MGP_C57BL6NJ_G0001921	NA	0.854681	0.865464	-0.0153051	0.198062	0.988064	-0.12646	0.0243264	0.0340349	0.243934	5.62787e-05	8.1191e-05	0.498266
MGP_C57BL6NJ_G0001922	NA	8.25747e-06	6.83774e-05	0.705414	0.900229	0.989375	0.0181024	0.000765368	0.00141063	0.586982	2.71175e-08	9.34565e-08	1.24384
MGP_C57BL6NJ_G0001923	NA	0.0197659	0.0269525	0.261649	0.767545	0.988064	-0.0360741	0.000362106	0.000834435	0.534269	3.42636e-08	9.34565e-08	1.03642
MGP_C57BL6NJ_G0001924	NA	0.00979071	0.024662	0.302994	0.944529	0.993485	0.00873857	0.000120851	0.000834435	0.608277	1.75909e-08	9.34565e-08	1.10915
MGP_C57BL6NJ_G0001925	NA	0.000140703	0.000845637	0.43476	0.851152	0.988064	-0.0209134	0.000928405	0.00166244	0.443849	8.73463e-08	1.69476e-07	0.896403
MGP_C57BL6NJ_G0001926	NA	0.945571	0.950056	0.00622307	0.714352	0.988064	0.0385809	0.00123316	0.00213924	0.406611	3.21399e-05	4.72036e-05	0.568649
MGP_C57BL6NJ_G0001927	NA	0.0356438	0.04413	-0.204559	0.297676	0.988064	-0.112769	0.871171	0.889482	0.018408	0.0834565	0.0953361	0.203116
MGP_C57BL6NJ_G0001928	NA	0.00410484	0.0161108	0.31922	0.960207	0.995496	-0.00583448	9.88579e-05	0.000834435	0.576264	1.2985e-08	9.34565e-08	1.05065
MGP_C57BL6NJ_G0001929	NA	0.00195462	0.00856386	0.336162	0.705526	0.988064	-0.0425053	0.000163656	0.000834435	0.529647	8.92538e-08	1.72777e-07	0.902503
MGP_C57BL6NJ_G0001930	NA	0.666146	0.686767	-0.0511387	0.506093	0.988064	0.0912652	0.00132195	0.00227677	0.523605	1.76335e-05	2.64367e-05	0.772859
MGP_C57BL6NJ_G0001931	NA	0.0465162	0.0562821	-0.147928	0.330233	0.988064	0.0807576	0.0222895	0.0313709	0.211013	0.0494507	0.0576156	0.178599
MGP_C57BL6NJ_G0001932	NA	0.595522	0.61871	0.0453024	0.273913	0.988064	0.108916	0.433506	0.483902	0.0821614	0.0371308	0.0437415	0.228032
MGP_C57BL6NJ_G0001933	NA	0.981021	0.982815	-0.00188123	0.547209	0.988064	0.0551876	0.0197407	0.0279869	0.240057	0.0122722	0.0150166	0.260368
MGP_C57BL6NJ_G0001934	NA	0.0160039	0.024662	0.277771	0.788552	0.988064	-0.0334729	0.000343234	0.000834435	0.549288	5.87694e-08	1.23485e-07	1.02726
MGP_C57BL6NJ_G0001935	NA	0.0173379	0.024662	0.267759	0.742181	0.988064	-0.0401476	0.000361226	0.000834435	0.534269	3.97731e-08	9.34565e-08	1.02726
MGP_C57BL6NJ_G0001936	NA	0.0225193	0.0297017	0.248453	0.824281	0.988064	-0.026345	0.000342103	0.000834435	0.52247	3.19105e-08	9.34565e-08	1.01219
MGP_C57BL6NJ_G0001937	NA	0.0551579	0.0659228	0.273979	0.895708	0.989375	0.0207569	0.444761	0.495134	0.129154	0.00248391	0.00319773	0.563998
MGP_C57BL6NJ_G0001938	NA	0.0203681	0.0275496	0.269425	0.837088	0.988064	-0.0259682	0.000576816	0.00111376	0.528367	7.30172e-08	1.45324e-07	1.02657
MGP_C57BL6NJ_G0001939	NA	0.144263	0.16266	0.161045	0.903661	0.989756	0.015056	0.0277285	0.0384907	0.306627	3.51167e-05	5.14195e-05	0.667275
MGP_C57BL6NJ_G0001940	NA	0.0139874	0.024662	0.315352	0.986864	0.998308	-0.00227865	0.00270467	0.00438343	0.487917	1.8182e-06	2.93492e-06	0.919976
MGP_C57BL6NJ_G0001941	NA	0.0609987	0.0723983	0.220967	0.588388	0.988064	-0.0710914	0.00851271	0.0127379	0.395229	1.01395e-05	1.5438e-05	0.772015
MGP_C57BL6NJ_G0001942	NA	0.0173379	0.024662	0.267759	0.742181	0.988064	-0.0401476	0.000361226	0.000834435	0.534269	3.97731e-08	9.34565e-08	1.02726
MGP_C57BL6NJ_G0001943	NA	0.10989	0.125819	-0.207238	0.670914	0.988064	-0.0619351	0.0186028	0.0264797	0.386535	2.75918e-05	4.07409e-05	0.795401
MGP_C57BL6NJ_G0001944	NA	0.0592064	0.0704399	-0.227099	0.972175	0.996546	-0.00465869	0.00600981	0.00920007	0.42402	3.83509e-06	6.03226e-06	0.843862
MGP_C57BL6NJ_G0001945	NA	0.0159499	0.024662	0.272283	0.761422	0.988064	-0.0371319	0.000369924	0.000837506	0.534269	3.69374e-08	9.34565e-08	1.03404
MGP_C57BL6NJ_G0001946	NA	5.89653e-07	6.71459e-06	-0.429406	0.383539	0.988064	0.0645977	0.919665	0.931359	-0.00786453	0.200717	0.221226	-0.101596
MGP_C57BL6NJ_G0001947	NA	0.216549	0.238835	0.135705	0.379677	0.988064	-0.110462	0.000685072	0.00128225	0.512754	2.13081e-06	3.41816e-06	0.819958
MGP_C57BL6NJ_G0001948	NA	0.0173379	0.024662	0.267759	0.742181	0.988064	-0.0401476	0.000361226	0.000834435	0.534269	3.97731e-08	9.34565e-08	1.02726
MGP_C57BL6NJ_G0001949	NA	0.0173379	0.024662	0.267759	0.742181	0.988064	-0.0401476	0.000361226	0.000834435	0.534269	3.97731e-08	9.34565e-08	1.02726
MGP_C57BL6NJ_G0001950	NA	0.0173379	0.024662	0.267759	0.742181	0.988064	-0.0401476	0.000361226	0.000834435	0.534269	3.97731e-08	9.34565e-08	1.02726
MGP_C57BL6NJ_G0001951	NA	0.0173373	0.024662	0.265449	0.785988	0.988064	-0.0328386	0.000340685	0.000834435	0.532635	4.4013e-08	1.0006e-07	1.0124
MGP_C57BL6NJ_G0001952	NA	0.0173379	0.024662	0.267759	0.742181	0.988064	-0.0401476	0.000361226	0.000834435	0.534269	3.97731e-08	9.34565e-08	1.02726
MGP_C57BL6NJ_G0001953	NA	0.019174	0.0263816	0.265633	0.790892	0.988064	-0.0326669	0.000400099	0.000871867	0.534269	3.56316e-08	9.34565e-08	1.04409
MGP_C57BL6NJ_G0001954	NA	0.0374586	0.046131	0.218242	0.401396	0.988064	-0.097565	0.0575582	0.0760112	0.241953	5.07369e-06	7.90452e-06	0.714793
MGP_C57BL6NJ_G0001955	NA	0.0153474	0.024662	0.260994	0.591265	0.988064	-0.0626758	0.000245389	0.000834435	0.528854	2.11518e-08	9.34565e-08	1.01678
MGP_C57BL6NJ_G0001956	NA	0.013683	0.024662	0.269188	0.591108	0.988064	-0.0634365	0.000370765	0.000838092	0.514605	2.69275e-08	9.34565e-08	1.01455
MGP_C57BL6NJ_G0001957	NA	0.0116137	0.024662	0.277833	0.830816	0.988064	-0.025285	0.000427986	0.000900139	0.509994	3.05655e-08	9.34565e-08	1.01215
MGP_C57BL6NJ_G0001958	NA	0.104336	0.119834	0.147968	0.639438	0.988064	-0.0479693	0.0343756	0.0470426	0.241031	1.00233e-05	1.52674e-05	0.602743
MGP_C57BL6NJ_G0001959	NA	0.000599898	0.0030733	0.366008	0.771741	0.988064	-0.031221	0.00115632	0.00202037	0.418334	1.63468e-08	9.34565e-08	0.95358
MGP_C57BL6NJ_G0001960	NA	0.0495788	0.0597209	0.248725	0.646257	0.988064	-0.0644409	0.00252857	0.0041191	0.497938	9.98991e-07	1.65094e-06	0.968692
MGP_C57BL6NJ_G0001961	NA	0.0229535	0.0300605	0.247026	0.797935	0.988064	-0.0303158	0.000194408	0.000834435	0.549459	3.22183e-08	9.34565e-08	1.00942
MGP_C57BL6NJ_G0001962	NA	0.00878084	0.024662	0.286646	0.701722	0.988064	-0.0448271	0.000439868	0.00091679	0.502471	5.09263e-08	1.10398e-07	0.970663
MGP_C57BL6NJ_G0001963	NA	0.00514694	0.0194094	0.314434	0.452358	0.988064	-0.0897817	0.000231551	0.000834435	0.542592	3.33704e-08	9.34565e-08	1.01078
MGP_C57BL6NJ_G0001964	NA	0.0321428	0.0401951	0.253075	0.870216	0.988466	-0.0211689	0.00113749	0.0019906	0.504854	7.33793e-07	1.22878e-06	0.913794
MGP_C57BL6NJ_G0001965	NA	0.0229873	0.0300977	0.165128	0.169006	0.988064	0.111136	0.342952	0.391911	0.0803815	0.000129865	0.000182927	0.380818
MGP_C57BL6NJ_G0001966	NA	5.08596e-11	2.76478e-09	0.950582	0.853622	0.988064	0.0178093	0.000533057	0.00105688	0.407092	7.35598e-07	1.2315e-06	0.680625
MGP_C57BL6NJ_G0001967	NA	0.00992477	0.024662	0.294219	0.629159	0.988064	-0.0591666	0.000725781	0.00134854	0.499633	8.07283e-08	1.584e-07	0.987913
MGP_C57BL6NJ_G0001968	NA	0.0172017	0.024662	0.269974	0.681436	0.988064	-0.0504773	0.000232407	0.000834435	0.56072	3.44114e-08	9.34565e-08	1.04305
MGP_C57BL6NJ_G0001969	NA	0.0174426	0.0247754	0.274862	0.66955	0.988064	-0.0535652	0.000629327	0.00119464	0.519688	5.45591e-08	1.16449e-07	1.03631
MGP_C57BL6NJ_G0001970	NA	0.117895	0.134416	0.186907	0.544256	0.988064	-0.0817758	0.00144382	0.00246434	0.50982	4.27272e-07	7.34711e-07	0.980687
MGP_C57BL6NJ_G0001971	NA	0.0556842	0.0665113	0.228546	0.304458	0.988064	0.137537	0.0257907	0.0359673	0.331015	0.000276386	0.000380842	0.595102
MGP_C57BL6NJ_G0001972	NA	7.77404e-05	0.000499593	0.54689	0.523864	0.988064	-0.085272	4.3178e-05	0.000834435	0.702877	2.03246e-09	9.34565e-08	1.32547
MGP_C57BL6NJ_G0001973	NA	0.000764489	0.00378396	0.413561	0.904985	0.989964	-0.0148702	0.000674281	0.00126563	0.513128	4.78701e-08	1.05509e-07	1.03841
MGP_C57BL6NJ_G0001974	NA	0.0169605	0.024662	0.272666	0.717195	0.988064	-0.0448535	0.000430224	0.000903199	0.532867	5.0745e-08	1.10086e-07	1.02736
MGP_C57BL6NJ_G0001975	NA	0.0182567	0.0255616	0.264557	0.835593	0.988064	-0.0252354	0.000245821	0.000834435	0.552387	2.92178e-08	9.34565e-08	1.04269
MGP_C57BL6NJ_G0001976	NA	0.0130924	0.024662	0.275865	0.965253	0.9958	0.00521669	0.00169394	0.0028537	0.446356	6.67786e-08	1.35265e-07	0.978995
MGP_C57BL6NJ_G0001977	NA	0.0215127	0.028729	0.258996	0.892821	0.989375	-0.016518	0.000438874	0.000915321	0.527173	5.63401e-08	1.19357e-07	1.01214
MGP_C57BL6NJ_G0001978	NA	0.0107742	0.024662	0.287293	0.787423	0.988064	-0.0326189	0.000455185	0.000938574	0.517984	3.77914e-08	9.34565e-08	1.02161
MGP_C57BL6NJ_G0001979	NA	0.0123143	0.024662	0.274342	0.708195	0.988064	-0.0441981	0.000270013	0.000834435	0.531217	2.46158e-08	9.34565e-08	1.02153
MGP_C57BL6NJ_G0001980	NA	0.00016333	0.000969154	0.56724	0.648764	0.988064	-0.06724	0.00136113	0.00233739	0.562793	6.88137e-08	1.38277e-07	1.20198
MGP_C57BL6NJ_G0001981	NA	0.0173379	0.024662	0.267759	0.742181	0.988064	-0.0401476	0.000361226	0.000834435	0.534269	3.97731e-08	9.34565e-08	1.02726
MGP_C57BL6NJ_G0001982	NA	0.0225316	0.029717	0.265521	0.754617	0.988064	-0.0396575	0.000470829	0.000964061	0.541364	4.52257e-08	1.01371e-07	1.06015
MGP_C57BL6NJ_G0001983	NA	0.0288537	0.036521	0.251712	0.815359	0.988064	-0.0294493	0.000798463	0.00146056	0.510198	1.0473e-07	1.98538e-07	1.00319
MGP_C57BL6NJ_G0001984	NA	0.0178986	0.0252231	0.270271	0.853234	0.988064	-0.0228978	0.000459048	0.000944976	0.529812	2.29972e-08	9.34565e-08	1.07618
MGP_C57BL6NJ_G0001985	NA	0.0121208	0.024662	0.273628	0.819081	0.988064	-0.0268446	0.000249954	0.000834435	0.532288	2.24928e-08	9.34565e-08	1.02153
MGP_C57BL6NJ_G0001986	NA	0.0173379	0.024662	0.267759	0.742181	0.988064	-0.0401476	0.000361226	0.000834435	0.534269	3.97731e-08	9.34565e-08	1.02726
MGP_C57BL6NJ_G0001987	NA	0.0152633	0.024662	0.273469	0.765626	0.988064	-0.0363411	0.000302863	0.000834435	0.542834	3.91767e-08	9.34565e-08	1.02726
MGP_C57BL6NJ_G0001988	NA	0.0126521	0.024662	0.274113	0.599023	0.988064	-0.0624069	0.000319474	0.000834435	0.524738	3.28793e-08	9.34565e-08	1.00823
MGP_C57BL6NJ_G0001989	NA	0.0173379	0.024662	0.267759	0.742181	0.988064	-0.0401476	0.000361226	0.000834435	0.534269	3.97731e-08	9.34565e-08	1.02726
MGP_C57BL6NJ_G0001990	NA	0.0173379	0.024662	0.267759	0.742181	0.988064	-0.0401476	0.000361226	0.000834435	0.534269	3.97731e-08	9.34565e-08	1.02726
MGP_C57BL6NJ_G0001991	NA	0.0173379	0.024662	0.267759	0.742181	0.988064	-0.0401476	0.000361226	0.000834435	0.534269	3.97731e-08	9.34565e-08	1.02726
MGP_C57BL6NJ_G0001992	NA	0.0173379	0.024662	0.267759	0.742181	0.988064	-0.0401476	0.000361226	0.000834435	0.534269	3.97731e-08	9.34565e-08	1.02726
MGP_C57BL6NJ_G0001993	NA	0.0173379	0.024662	0.267759	0.742181	0.988064	-0.0401476	0.000361226	0.000834435	0.534269	3.97731e-08	9.34565e-08	1.02726
MGP_C57BL6NJ_G0001994	NA	0.0173379	0.024662	0.267759	0.742181	0.988064	-0.0401476	0.000361226	0.000834435	0.534269	3.97731e-08	9.34565e-08	1.02726
MGP_C57BL6NJ_G0001995	NA	0.0173379	0.024662	0.267759	0.742181	0.988064	-0.0401476	0.000361226	0.000834435	0.534269	3.97731e-08	9.34565e-08	1.02726
MGP_C57BL6NJ_G0001996	NA	0.0173379	0.024662	0.267759	0.742181	0.988064	-0.0401476	0.000361226	0.000834435	0.534269	3.97731e-08	9.34565e-08	1.02726
MGP_C57BL6NJ_G0001997	NA	0.0173379	0.024662	0.267759	0.742181	0.988064	-0.0401476	0.000361226	0.000834435	0.534269	3.97731e-08	9.34565e-08	1.02726
MGP_C57BL6NJ_G0001998	NA	0.0173379	0.024662	0.267759	0.742181	0.988064	-0.0401476	0.000361226	0.000834435	0.534269	3.97731e-08	9.34565e-08	1.02726
MGP_C57BL6NJ_G0001999	NA	0.0173379	0.024662	0.267759	0.742181	0.988064	-0.0401476	0.000361226	0.000834435	0.534269	3.97731e-08	9.34565e-08	1.02726
MGP_C57BL6NJ_G0002000	NA	0.0173379	0.024662	0.267759	0.742181	0.988064	-0.0401476	0.000361226	0.000834435	0.534269	3.97731e-08	9.34565e-08	1.02726
MGP_C57BL6NJ_G0002001	NA	0.0173379	0.024662	0.267759	0.742181	0.988064	-0.0401476	0.000361226	0.000834435	0.534269	3.97731e-08	9.34565e-08	1.02726
MGP_C57BL6NJ_G0002002	NA	0.0173379	0.024662	0.267759	0.742181	0.988064	-0.0401476	0.000361226	0.000834435	0.534269	3.97731e-08	9.34565e-08	1.02726
MGP_C57BL6NJ_G0002003	NA	0.0173379	0.024662	0.267759	0.742181	0.988064	-0.0401476	0.000361226	0.000834435	0.534269	3.97731e-08	9.34565e-08	1.02726
MGP_C57BL6NJ_G0002004	NA	0.0173379	0.024662	0.267759	0.742181	0.988064	-0.0401476	0.000361226	0.000834435	0.534269	3.97731e-08	9.34565e-08	1.02726
MGP_C57BL6NJ_G0002005	NA	0.0173379	0.024662	0.267759	0.742181	0.988064	-0.0401476	0.000361226	0.000834435	0.534269	3.97731e-08	9.34565e-08	1.02726
MGP_C57BL6NJ_G0002006	NA	0.0173379	0.024662	0.267759	0.742181	0.988064	-0.0401476	0.000361226	0.000834435	0.534269	3.97731e-08	9.34565e-08	1.02726
MGP_C57BL6NJ_G0002007	NA	0.0173379	0.024662	0.267759	0.742181	0.988064	-0.0401476	0.000361226	0.000834435	0.534269	3.97731e-08	9.34565e-08	1.02726
MGP_C57BL6NJ_G0002008	NA	0.0173379	0.024662	0.267759	0.742181	0.988064	-0.0401476	0.000361226	0.000834435	0.534269	3.97731e-08	9.34565e-08	1.02726
MGP_C57BL6NJ_G0002009	NA	0.0173379	0.024662	0.267759	0.742181	0.988064	-0.0401476	0.000361226	0.000834435	0.534269	3.97731e-08	9.34565e-08	1.02726
MGP_C57BL6NJ_G0002010	NA	0.0173379	0.024662	0.267759	0.742181	0.988064	-0.0401476	0.000361226	0.000834435	0.534269	3.97731e-08	9.34565e-08	1.02726
MGP_C57BL6NJ_G0002011	NA	0.0108017	0.024662	0.285979	0.875245	0.988767	-0.018902	0.000229177	0.000834435	0.550588	1.75667e-08	9.34565e-08	1.0631
MGP_C57BL6NJ_G0002012	NA	6.08196e-05	0.000401696	0.427079	0.445481	0.988064	0.078254	0.436253	0.486743	0.0847168	0.127941	0.143633	0.168845
MGP_C57BL6NJ_G0002013	NA	1.0424e-08	2.08668e-07	0.862098	0.424805	0.988064	0.093294	0.82742	0.851623	0.026854	0.00276547	0.00355031	0.408095
MGP_C57BL6NJ_G0002014	NA	0.0123348	0.024662	0.280727	0.86633	0.988064	-0.0203197	0.000664128	0.00124902	0.497938	5.38319e-08	1.15268e-07	0.999208
MGP_C57BL6NJ_G0002015	NA	0.0173379	0.024662	0.267759	0.742181	0.988064	-0.0401476	0.000361226	0.000834435	0.534269	3.97731e-08	9.34565e-08	1.02726
MGP_C57BL6NJ_G0002016	NA	0.220087	0.242517	0.149982	0.688369	0.988064	-0.0558016	0.000366533	0.000837506	0.607878	5.17768e-07	8.81763e-07	1.00187
MGP_C57BL6NJ_G0002017	NA	0.010177	0.024662	0.288026	0.588719	0.988064	-0.0651472	0.000391487	0.000859161	0.522324	1.22241e-08	9.34565e-08	1.08276
MGP_C57BL6NJ_G0002018	NA	0.0174529	0.0247778	0.302289	0.699702	0.988064	-0.0532305	0.00112117	0.00196481	0.53785	6.13189e-07	1.03534e-06	0.983228
MGP_C57BL6NJ_G0002019	NA	0.0211468	0.0283491	0.263001	0.64804	0.988064	-0.0567684	0.000813052	0.00148302	0.501301	8.15851e-08	1.59807e-07	1.00238
MGP_C57BL6NJ_G0002020	NA	0.0118147	0.024662	0.27954	0.63336	0.988064	-0.057069	0.00105366	0.00185878	0.469038	1.14088e-07	2.14515e-07	0.945028
MGP_C57BL6NJ_G0002021	NA	0.01033	0.024662	0.278381	0.599702	0.988064	-0.0612491	0.000249701	0.000834435	0.528028	1.97648e-08	9.34565e-08	1.02077
MGP_C57BL6NJ_G0002022	NA	0.0888439	0.103139	0.203218	0.921404	0.991982	0.0131751	0.00849873	0.0127179	0.403113	7.6015e-06	1.16907e-05	0.803831
MGP_C57BL6NJ_G0002023	NA	0.014311	0.024662	0.271989	0.654485	0.988064	-0.0537435	0.000312031	0.000834435	0.532558	2.44096e-08	9.34565e-08	1.03863
MGP_C57BL6NJ_G0002024	NA	0.00335444	0.0136155	0.314282	0.807659	0.988064	-0.027323	6.16997e-05	0.000834435	0.575018	3.84972e-09	9.34565e-08	1.07816
MGP_C57BL6NJ_G0002025	NA	0.0112055	0.024662	-0.22615	0.833178	0.988064	0.0201743	0.000145077	0.000834435	0.456336	1.31415e-05	1.98704e-05	0.553769
MGP_C57BL6NJ_G0002026	NA	0.0299287	0.0377086	0.248562	0.709953	0.988064	-0.0467014	0.000602427	0.00115266	0.522481	2.13586e-07	3.82556e-07	0.955762
[truncated: 39,098 more rows]
