# Supplementary material for: Loss of Cx43 in Murine Sertoli Cells Leads to Altered Prepubertal Sertoli Cell Maturation and Impairment of the Mitosis-Meiosis Switch
Source: Cells. 2020 Mar 10;9(3):676. doi: 10.3390/cells9030676 (PMC7140672; doi:10.3390/cells9030676)
Supplement: Supplementary file 1 [file cells-09-00676-s001.zip › Table S5_NGS_DiffAnalysis_WholeData_normalized SC.csv]

gene_id	gene_name	p.group	q.group	logfc.group	p.casette	q.casette	logfc.casette	p.time10	q.time10	logfc.time10	p.time12	q.time12	logfc.time12
MGP_C57BL6NJ_G0000001_Gm17114	Gm17114	0.433990934405059	0.468769066212277	0.0723331711600755	0.641361877601669	0.98916370055696	-0.0495118258623476	0.00307346986516018	0.00516594730364903	0.367415001200646	3.44520643513722e-07	6.18935342126395e-07	0.780920442652481
MGP_C57BL6NJ_G0000002_Gm29254	Gm29254	0.352545858410702	0.387872172808926	0.105144059276037	0.784486259437045	0.98916370055696	0.0354080794136522	0.00763587749099316	0.0118526838362043	0.396350062642584	1.55234416911963e-06	2.57712334147887e-06	0.865301789160366
MGP_C57BL6NJ_G0000003_Igha	Igha	0.139804831092048	0.18069500718275	0.138473236098732	0.817997612989319	0.98916370055696	-0.0243449155335781	0.000323207868389742	0.00178404715453835	0.467294341560607	4.64162146100353e-08	1.47770319662106e-07	0.877894093892603
MGP_C57BL6NJ_G0000004_Ighe	Ighe	0.136332274114769	0.177530021207055	0.150033299045698	0.739090953597415	0.98916370055696	-0.0378488776775196	0.000791462825061273	0.00178404715453835	0.458983033750535	6.28411289567276e-08	1.47770319662106e-07	0.925955057146784
MGP_C57BL6NJ_G0000005_Ighg2c	Ighg2c	0.1326283019057	0.177530021207055	0.148902251790005	0.793530329727723	0.98916370055696	-0.0292122626302095	0.000644049185351013	0.00178404715453835	0.460679604634074	5.48651880676031e-08	1.47770319662106e-07	0.917087150660331
MGP_C57BL6NJ_G0000006_Ighg2b	Ighg2b	0.125323639093078	0.177530021207055	0.155683990696756	0.765771653789934	0.98916370055696	-0.0340817499101476	0.00084559845599708	0.00184784023491473	0.458983033750535	6.05332817238477e-08	1.47770319662106e-07	0.934431094623371
MGP_C57BL6NJ_G0000007_Ighg1	Ighg1	0.0590115792562272	0.176237110144115	0.188936096589521	0.756160251880214	0.98916370055696	-0.0345327619020999	0.000761193522718177	0.00178404715453835	0.451050375892453	3.67964158540214e-08	1.47770319662106e-07	0.934849766846798
MGP_C57BL6NJ_G0000008_Ighg3	Ighg3	0.129202712433383	0.177530021207055	0.152474432703511	0.791106878434401	0.98916370055696	-0.0299914401645793	0.00083360029666952	0.00183839395718955	0.455049418764628	6.63434972568668e-08	1.53858061439278e-07	0.920087084688801
MGP_C57BL6NJ_G0000009_Ighd	Ighd	0.0286255424519388	0.0967931477824033	0.268084803871063	0.744261127266706	0.98916370055696	-0.0438057837359304	0.00271107020990816	0.0046123883265688	0.472007080695354	3.01880640615263e-06	4.87634175275743e-06	0.858034353153032
MGP_C57BL6NJ_G0000010_Ighm	Ighm	0.038690037848797	0.124856261128544	0.608316337814218	0.401185438673762	0.98916370055696	-0.274153469758374	0.800788695394951	0.8291555520054	0.0867895596117755	0.0311385181439311	0.037076624081157	0.779927581826495
MGP_C57BL6NJ_G0000011_Iglc1	Iglc1	0.289973765610823	0.324989823701437	0.102817194979034	0.901151891463109	0.989878356577206	-0.0137680865906629	0.00104221908047379	0.00209765794359329	0.435286767241877	1.3636878571307e-07	2.66252457905366e-07	0.863601146403723
MGP_C57BL6NJ_G0000012_Iglc3	Iglc3	0.0901689380143651	0.177530021207055	0.186656329741757	0.847647461761604	0.98916370055696	-0.0236860760192848	0.00989847454668357	0.0150548687481979	0.363126242522684	2.32377139761779e-06	3.79344719475267e-06	0.802444725441588
MGP_C57BL6NJ_G0000013_Iglc4	Iglc4	0.136332274114769	0.177530021207055	0.150033299045698	0.739090953597415	0.98916370055696	-0.0378488776775196	0.000791462825061273	0.00178404715453835	0.458983033750535	6.28411289567276e-08	1.47770319662106e-07	0.925955057146784
MGP_C57BL6NJ_G0000014_Iglc2	Iglc2	0.172184220309802	0.207371500147709	0.141963369574785	0.72923108621863	0.98916370055696	-0.0407751691992618	0.00323137196679417	0.00540385325409318	0.405044348691938	5.21930385141269e-07	9.12911688719388e-07	0.844138372008945
MGP_C57BL6NJ_G0000015_Igkc	Igkc	0.423638838959277	0.458611947546543	0.113920603842455	0.768082256247063	0.98916370055696	0.0481882895205621	0.442711828199401	0.49489936100308	0.133781396859311	0.00169764958336934	0.00222802276706042	0.607343333301236
MGP_C57BL6NJ_G0000016	NA	0.136332274114769	0.177530021207055	0.150033299045698	0.739090953597415	0.98916370055696	-0.0378488776775196	0.000791462825061273	0.00178404715453835	0.458983033750535	6.28411289567276e-08	1.47770319662106e-07	0.925955057146784
MGP_C57BL6NJ_G0000017_Ighd4-1	Ighd4-1	0.136332274114769	0.177530021207055	0.150033299045698	0.739090953597415	0.98916370055696	-0.0378488776775196	0.000791462825061273	0.00178404715453835	0.458983033750535	6.28411289567276e-08	1.47770319662106e-07	0.925955057146784
MGP_C57BL6NJ_G0000018_Ighd3-2	Ighd3-2	0.136332274114769	0.177530021207055	0.150033299045698	0.739090953597415	0.98916370055696	-0.0378488776775196	0.000791462825061273	0.00178404715453835	0.458983033750535	6.28411289567276e-08	1.47770319662106e-07	0.925955057146784
MGP_C57BL6NJ_G0000019	NA	0.136332274114769	0.177530021207055	0.150033299045698	0.739090953597415	0.98916370055696	-0.0378488776775196	0.000791462825061273	0.00178404715453835	0.458983033750535	6.28411289567276e-08	1.47770319662106e-07	0.925955057146784
MGP_C57BL6NJ_G0000020_Ighd5-3	Ighd5-3	0.136332274114769	0.177530021207055	0.150033299045698	0.739090953597415	0.98916370055696	-0.0378488776775196	0.000791462825061273	0.00178404715453835	0.458983033750535	6.28411289567276e-08	1.47770319662106e-07	0.925955057146784
MGP_C57BL6NJ_G0000021_Ighd2-4	Ighd2-4	0.136332274114769	0.177530021207055	0.150033299045698	0.739090953597415	0.98916370055696	-0.0378488776775196	0.000791462825061273	0.00178404715453835	0.458983033750535	6.28411289567276e-08	1.47770319662106e-07	0.925955057146784
MGP_C57BL6NJ_G0000022_Ighd2-6	Ighd2-6	0.136332274114769	0.177530021207055	0.150033299045698	0.739090953597415	0.98916370055696	-0.0378488776775196	0.000791462825061273	0.00178404715453835	0.458983033750535	6.28411289567276e-08	1.47770319662106e-07	0.925955057146784
MGP_C57BL6NJ_G0000023_Ighd5-8	Ighd5-8	0.136332274114769	0.177530021207055	0.150033299045698	0.739090953597415	0.98916370055696	-0.0378488776775196	0.000791462825061273	0.00178404715453835	0.458983033750535	6.28411289567276e-08	1.47770319662106e-07	0.925955057146784
MGP_C57BL6NJ_G0000024_Ighd2-5	Ighd2-5	0.136332274114769	0.177530021207055	0.150033299045698	0.739090953597415	0.98916370055696	-0.0378488776775196	0.000791462825061273	0.00178404715453835	0.458983033750535	6.28411289567276e-08	1.47770319662106e-07	0.925955057146784
MGP_C57BL6NJ_G0000025_Gm37327	Gm37327	0.136332274114769	0.177530021207055	0.150033299045698	0.739090953597415	0.98916370055696	-0.0378488776775196	0.000791462825061273	0.00178404715453835	0.458983033750535	6.28411289567276e-08	1.47770319662106e-07	0.925955057146784
MGP_C57BL6NJ_G0000026_Ighd5-7	Ighd5-7	0.136332274114769	0.177530021207055	0.150033299045698	0.739090953597415	0.98916370055696	-0.0378488776775196	0.000791462825061273	0.00178404715453835	0.458983033750535	6.28411289567276e-08	1.47770319662106e-07	0.925955057146784
MGP_C57BL6NJ_G0000027_Ighd5-5	Ighd5-5	0.136332274114769	0.177530021207055	0.150033299045698	0.739090953597415	0.98916370055696	-0.0378488776775196	0.000791462825061273	0.00178404715453835	0.458983033750535	6.28411289567276e-08	1.47770319662106e-07	0.925955057146784
MGP_C57BL6NJ_G0000028_Ighd2-3	Ighd2-3	0.136332274114769	0.177530021207055	0.150033299045698	0.739090953597415	0.98916370055696	-0.0378488776775196	0.000791462825061273	0.00178404715453835	0.458983033750535	6.28411289567276e-08	1.47770319662106e-07	0.925955057146784
MGP_C57BL6NJ_G0000029_Ighd1-1	Ighd1-1	0.136332274114769	0.177530021207055	0.150033299045698	0.739090953597415	0.98916370055696	-0.0378488776775196	0.000791462825061273	0.00178404715453835	0.458983033750535	6.28411289567276e-08	1.47770319662106e-07	0.925955057146784
MGP_C57BL6NJ_G0000030_Ighd3-1	Ighd3-1	0.136332274114769	0.177530021207055	0.150033299045698	0.739090953597415	0.98916370055696	-0.0378488776775196	0.000791462825061273	0.00178404715453835	0.458983033750535	6.28411289567276e-08	1.47770319662106e-07	0.925955057146784
MGP_C57BL6NJ_G0000031_Gm16968	Gm16968	0.136332274114769	0.177530021207055	0.150033299045698	0.739090953597415	0.98916370055696	-0.0378488776775196	0.000791462825061273	0.00178404715453835	0.458983033750535	6.28411289567276e-08	1.47770319662106e-07	0.925955057146784
MGP_C57BL6NJ_G0000032	NA	0.136332274114769	0.177530021207055	0.150033299045698	0.739090953597415	0.98916370055696	-0.0378488776775196	0.000791462825061273	0.00178404715453835	0.458983033750535	6.28411289567276e-08	1.47770319662106e-07	0.925955057146784
MGP_C57BL6NJ_G0000033	NA	0.136332274114769	0.177530021207055	0.150033299045698	0.739090953597415	0.98916370055696	-0.0378488776775196	0.000791462825061273	0.00178404715453835	0.458983033750535	6.28411289567276e-08	1.47770319662106e-07	0.925955057146784
MGP_C57BL6NJ_G0000034_Ighj4	Ighj4	0.136332274114769	0.177530021207055	0.150033299045698	0.739090953597415	0.98916370055696	-0.0378488776775196	0.000791462825061273	0.00178404715453835	0.458983033750535	6.28411289567276e-08	1.47770319662106e-07	0.925955057146784
MGP_C57BL6NJ_G0000035_Ighj3	Ighj3	0.136332274114769	0.177530021207055	0.150033299045698	0.739090953597415	0.98916370055696	-0.0378488776775196	0.000791462825061273	0.00178404715453835	0.458983033750535	6.28411289567276e-08	1.47770319662106e-07	0.925955057146784
MGP_C57BL6NJ_G0000036_Ighj2	Ighj2	0.136332274114769	0.177530021207055	0.150033299045698	0.739090953597415	0.98916370055696	-0.0378488776775196	0.000791462825061273	0.00178404715453835	0.458983033750535	6.28411289567276e-08	1.47770319662106e-07	0.925955057146784
MGP_C57BL6NJ_G0000037_Ighj1	Ighj1	0.136332274114769	0.177530021207055	0.150033299045698	0.739090953597415	0.98916370055696	-0.0378488776775196	0.000791462825061273	0.00178404715453835	0.458983033750535	6.28411289567276e-08	1.47770319662106e-07	0.925955057146784
MGP_C57BL6NJ_G0000038_Iglj1	Iglj1	0.136332274114769	0.177530021207055	0.150033299045698	0.739090953597415	0.98916370055696	-0.0378488776775196	0.000791462825061273	0.00178404715453835	0.458983033750535	6.28411289567276e-08	1.47770319662106e-07	0.925955057146784
MGP_C57BL6NJ_G0000039_Iglj3p	Iglj3p	0.136332274114769	0.177530021207055	0.150033299045698	0.739090953597415	0.98916370055696	-0.0378488776775196	0.000791462825061273	0.00178404715453835	0.458983033750535	6.28411289567276e-08	1.47770319662106e-07	0.925955057146784
MGP_C57BL6NJ_G0000040_Iglj3	Iglj3	0.136332274114769	0.177530021207055	0.150033299045698	0.739090953597415	0.98916370055696	-0.0378488776775196	0.000791462825061273	0.00178404715453835	0.458983033750535	6.28411289567276e-08	1.47770319662106e-07	0.925955057146784
MGP_C57BL6NJ_G0000041_Iglj4	Iglj4	0.136332274114769	0.177530021207055	0.150033299045698	0.739090953597415	0.98916370055696	-0.0378488776775196	0.000791462825061273	0.00178404715453835	0.458983033750535	6.28411289567276e-08	1.47770319662106e-07	0.925955057146784
MGP_C57BL6NJ_G0000042_Iglj2	Iglj2	0.136332274114769	0.177530021207055	0.150033299045698	0.739090953597415	0.98916370055696	-0.0378488776775196	0.000791462825061273	0.00178404715453835	0.458983033750535	6.28411289567276e-08	1.47770319662106e-07	0.925955057146784
MGP_C57BL6NJ_G0000043_Igkj1	Igkj1	0.136332274114769	0.177530021207055	0.150033299045698	0.739090953597415	0.98916370055696	-0.0378488776775196	0.000791462825061273	0.00178404715453835	0.458983033750535	6.28411289567276e-08	1.47770319662106e-07	0.925955057146784
MGP_C57BL6NJ_G0000044_Igkj2	Igkj2	0.136332274114769	0.177530021207055	0.150033299045698	0.739090953597415	0.98916370055696	-0.0378488776775196	0.000791462825061273	0.00178404715453835	0.458983033750535	6.28411289567276e-08	1.47770319662106e-07	0.925955057146784
MGP_C57BL6NJ_G0000045_Igkj3	Igkj3	0.136332274114769	0.177530021207055	0.150033299045698	0.739090953597415	0.98916370055696	-0.0378488776775196	0.000791462825061273	0.00178404715453835	0.458983033750535	6.28411289567276e-08	1.47770319662106e-07	0.925955057146784
MGP_C57BL6NJ_G0000046_Igkj4	Igkj4	0.136332274114769	0.177530021207055	0.150033299045698	0.739090953597415	0.98916370055696	-0.0378488776775196	0.000791462825061273	0.00178404715453835	0.458983033750535	6.28411289567276e-08	1.47770319662106e-07	0.925955057146784
MGP_C57BL6NJ_G0000047_Igkj5	Igkj5	0.136332274114769	0.177530021207055	0.150033299045698	0.739090953597415	0.98916370055696	-0.0378488776775196	0.000791462825061273	0.00178404715453835	0.458983033750535	6.28411289567276e-08	1.47770319662106e-07	0.925955057146784
MGP_C57BL6NJ_G0000048_Ighv5-8	Ighv5-8	0.136332274114769	0.177530021207055	0.150033299045698	0.739090953597415	0.98916370055696	-0.0378488776775196	0.000791462825061273	0.00178404715453835	0.458983033750535	6.28411289567276e-08	1.47770319662106e-07	0.925955057146784
MGP_C57BL6NJ_G0000049_Ighv1-13	Ighv1-13	0.136332274114769	0.177530021207055	0.150033299045698	0.739090953597415	0.98916370055696	-0.0378488776775196	0.000791462825061273	0.00178404715453835	0.458983033750535	6.28411289567276e-08	1.47770319662106e-07	0.925955057146784
MGP_C57BL6NJ_G0000050_Gm17472	Gm17472	0.136332274114769	0.177530021207055	0.150033299045698	0.739090953597415	0.98916370055696	-0.0378488776775196	0.000791462825061273	0.00178404715453835	0.458983033750535	6.28411289567276e-08	1.47770319662106e-07	0.925955057146784
MGP_C57BL6NJ_G0000051_Gm20730	Gm20730	0.136332274114769	0.177530021207055	0.150033299045698	0.739090953597415	0.98916370055696	-0.0378488776775196	0.000791462825061273	0.00178404715453835	0.458983033750535	6.28411289567276e-08	1.47770319662106e-07	0.925955057146784
MGP_C57BL6NJ_G0000052_Ighv5-2	Ighv5-2	0.136332274114769	0.177530021207055	0.150033299045698	0.739090953597415	0.98916370055696	-0.0378488776775196	0.000791462825061273	0.00178404715453835	0.458983033750535	6.28411289567276e-08	1.47770319662106e-07	0.925955057146784
MGP_C57BL6NJ_G0000053	NA	0.136332274114769	0.177530021207055	0.150033299045698	0.739090953597415	0.98916370055696	-0.0378488776775196	0.000791462825061273	0.00178404715453835	0.458983033750535	6.28411289567276e-08	1.47770319662106e-07	0.925955057146784
MGP_C57BL6NJ_G0000054	NA	0.136332274114769	0.177530021207055	0.150033299045698	0.739090953597415	0.98916370055696	-0.0378488776775196	0.000791462825061273	0.00178404715453835	0.458983033750535	6.28411289567276e-08	1.47770319662106e-07	0.925955057146784
MGP_C57BL6NJ_G0000055	NA	0.136332274114769	0.177530021207055	0.150033299045698	0.739090953597415	0.98916370055696	-0.0378488776775196	0.000791462825061273	0.00178404715453835	0.458983033750535	6.28411289567276e-08	1.47770319662106e-07	0.925955057146784
MGP_C57BL6NJ_G0000056	NA	0.111233383357532	0.177530021207055	0.158397212256512	0.772801988291008	0.98916370055696	-0.0322729355369768	0.000883370917456561	0.00188337820835545	0.446437163934313	6.01647592637058e-08	1.47770319662106e-07	0.913409187330563
MGP_C57BL6NJ_G0000057	NA	0.136332274114769	0.177530021207055	0.150033299045698	0.739090953597415	0.98916370055696	-0.0378488776775196	0.000791462825061273	0.00178404715453835	0.458983033750535	6.28411289567276e-08	1.47770319662106e-07	0.925955057146784
MGP_C57BL6NJ_G0000058_Ighv2-3	Ighv2-3	0.136332274114769	0.177530021207055	0.150033299045698	0.739090953597415	0.98916370055696	-0.0378488776775196	0.000791462825061273	0.00178404715453835	0.458983033750535	6.28411289567276e-08	1.47770319662106e-07	0.925955057146784
MGP_C57BL6NJ_G0000059_Ighv5-9	Ighv5-9	0.139107412845719	0.180054087925435	0.148419194456833	0.793701607698364	0.98916370055696	-0.0296025854468796	0.000518490496329836	0.00178404715453835	0.477537191269474	5.9267019431622e-08	1.47770319662106e-07	0.925955057146785
MGP_C57BL6NJ_G0000060_Ighv5-9-1	Ighv5-9-1	0.136332274114769	0.177530021207055	0.150033299045698	0.739090953597415	0.98916370055696	-0.0378488776775196	0.000791462825061273	0.00178404715453835	0.458983033750535	6.28411289567276e-08	1.47770319662106e-07	0.925955057146784
MGP_C57BL6NJ_G0000061_Ighv5-12-4	Ighv5-12-4	0.136332274114769	0.177530021207055	0.150033299045698	0.739090953597415	0.98916370055696	-0.0378488776775196	0.000791462825061273	0.00178404715453835	0.458983033750535	6.28411289567276e-08	1.47770319662106e-07	0.925955057146784
MGP_C57BL6NJ_G0000062_Ighv2-9-1	Ighv2-9-1	0.114810640561119	0.177530021207055	0.161797815788043	0.794792417762791	0.98916370055696	-0.0300058665159562	0.000638057659336912	0.00178404715453835	0.476629808864052	8.18773308899826e-08	1.77485530495279e-07	0.925955057146785
MGP_C57BL6NJ_G0000063_Ighv2-6-8	Ighv2-6-8	0.136332274114769	0.177530021207055	0.150033299045698	0.739090953597415	0.98916370055696	-0.0378488776775196	0.000791462825061273	0.00178404715453835	0.458983033750535	6.28411289567276e-08	1.47770319662106e-07	0.925955057146784
MGP_C57BL6NJ_G0000064_Ighv2-7	Ighv2-7	0.136332274114769	0.177530021207055	0.150033299045698	0.739090953597415	0.98916370055696	-0.0378488776775196	0.000791462825061273	0.00178404715453835	0.458983033750535	6.28411289567276e-08	1.47770319662106e-07	0.925955057146784
MGP_C57BL6NJ_G0000065_Ighv5-15	Ighv5-15	0.136332274114769	0.177530021207055	0.150033299045698	0.739090953597415	0.98916370055696	-0.0378488776775196	0.000791462825061273	0.00178404715453835	0.458983033750535	6.28411289567276e-08	1.47770319662106e-07	0.925955057146784
MGP_C57BL6NJ_G0000066_Ighv5-16	Ighv5-16	0.136332274114769	0.177530021207055	0.150033299045698	0.739090953597415	0.98916370055696	-0.0378488776775196	0.000791462825061273	0.00178404715453835	0.458983033750535	6.28411289567276e-08	1.47770319662106e-07	0.925955057146784
MGP_C57BL6NJ_G0000067_Ighv5-17	Ighv5-17	0.136332274114769	0.177530021207055	0.150033299045698	0.739090953597415	0.98916370055696	-0.0378488776775196	0.000791462825061273	0.00178404715453835	0.458983033750535	6.28411289567276e-08	1.47770319662106e-07	0.925955057146784
MGP_C57BL6NJ_G0000068_Ighv2-9	Ighv2-9	0.173971638740745	0.209129297921154	0.129345415876118	0.823264176909029	0.98916370055696	-0.0240569555644666	0.000235591200517471	0.00178404715453835	0.490014858504904	2.51072974968735e-08	1.47770319662106e-07	0.925955057146785
MGP_C57BL6NJ_G0000069_Ighv7-1	Ighv7-1	0.136332274114769	0.177530021207055	0.150033299045698	0.739090953597415	0.98916370055696	-0.0378488776775196	0.000791462825061273	0.00178404715453835	0.458983033750535	6.28411289567276e-08	1.47770319662106e-07	0.925955057146784
MGP_C57BL6NJ_G0000070_Ighv7-2	Ighv7-2	0.136332274114769	0.177530021207055	0.150033299045698	0.739090953597415	0.98916370055696	-0.0378488776775196	0.000791462825061273	0.00178404715453835	0.458983033750535	6.28411289567276e-08	1.47770319662106e-07	0.925955057146784
MGP_C57BL6NJ_G0000071_Ighv14-1	Ighv14-1	0.172283433239112	0.207451868028941	0.138351827541676	0.594638352022956	0.98916370055696	-0.0612118206855629	0.000873091694929325	0.00187845771320824	0.458983033750535	5.4367239232187e-08	1.47770319662106e-07	0.943477264402817
MGP_C57BL6NJ_G0000072_Ighv4-1	Ighv4-1	0.117943067662488	0.177530021207055	0.157503066752754	0.771822616273954	0.98916370055696	-0.0328690325394821	0.00097850692783056	0.00200127894958956	0.44777838218995	7.43465791307367e-08	1.66321344121352e-07	0.9147504055862
MGP_C57BL6NJ_G0000073_Ighv11-1	Ighv11-1	0.136332274114769	0.177530021207055	0.150033299045698	0.739090953597415	0.98916370055696	-0.0378488776775196	0.000791462825061273	0.00178404715453835	0.458983033750535	6.28411289567276e-08	1.47770319662106e-07	0.925955057146784
MGP_C57BL6NJ_G0000074_Ighv14-2	Ighv14-2	0.136332274114769	0.177530021207055	0.150033299045698	0.739090953597415	0.98916370055696	-0.0378488776775196	0.000791462825061273	0.00178404715453835	0.458983033750535	6.28411289567276e-08	1.47770319662106e-07	0.925955057146784
MGP_C57BL6NJ_G0000075_Ighv11-2	Ighv11-2	0.136332274114769	0.177530021207055	0.150033299045698	0.739090953597415	0.98916370055696	-0.0378488776775196	0.000791462825061273	0.00178404715453835	0.458983033750535	6.28411289567276e-08	1.47770319662106e-07	0.925955057146784
MGP_C57BL6NJ_G0000076_Ighv3-1	Ighv3-1	0.136332274114769	0.177530021207055	0.150033299045698	0.739090953597415	0.98916370055696	-0.0378488776775196	0.000791462825061273	0.00178404715453835	0.458983033750535	6.28411289567276e-08	1.47770319662106e-07	0.925955057146784
MGP_C57BL6NJ_G0000077_Ighv14-3	Ighv14-3	0.136332274114769	0.177530021207055	0.150033299045698	0.739090953597415	0.98916370055696	-0.0378488776775196	0.000791462825061273	0.00178404715453835	0.458983033750535	6.28411289567276e-08	1.47770319662106e-07	0.925955057146784
MGP_C57BL6NJ_G0000078_Ighv16-1	Ighv16-1	0.136332274114769	0.177530021207055	0.150033299045698	0.739090953597415	0.98916370055696	-0.0378488776775196	0.000791462825061273	0.00178404715453835	0.458983033750535	6.28411289567276e-08	1.47770319662106e-07	0.925955057146784
MGP_C57BL6NJ_G0000079_Ighv9-1	Ighv9-1	0.136332274114769	0.177530021207055	0.150033299045698	0.739090953597415	0.98916370055696	-0.0378488776775196	0.000791462825061273	0.00178404715453835	0.458983033750535	6.28411289567276e-08	1.47770319662106e-07	0.925955057146784
MGP_C57BL6NJ_G0000080_Ighv9-2	Ighv9-2	0.136332274114769	0.177530021207055	0.150033299045698	0.739090953597415	0.98916370055696	-0.0378488776775196	0.000791462825061273	0.00178404715453835	0.458983033750535	6.28411289567276e-08	1.47770319662106e-07	0.925955057146784
MGP_C57BL6NJ_G0000081_Ighv9-3	Ighv9-3	0.111233383357532	0.177530021207055	0.158397212256512	0.772801988291008	0.98916370055696	-0.0322729355369768	0.000883370917456561	0.00188337820835545	0.446437163934313	6.01647592637058e-08	1.47770319662106e-07	0.913409187330563
MGP_C57BL6NJ_G0000082_Ighv7-3	Ighv7-3	0.166297302402323	0.201649953877855	0.139873152861765	0.78580424538178	0.98916370055696	-0.0310754468882313	0.00115560430436427	0.00225261733576671	0.443742814474636	9.32085686680711e-08	1.95898156211093e-07	0.910714837870886
MGP_C57BL6NJ_G0000083_Ighv14-4	Ighv14-4	0.136332274114769	0.177530021207055	0.150033299045698	0.739090953597415	0.98916370055696	-0.0378488776775196	0.000791462825061273	0.00178404715453835	0.458983033750535	6.28411289567276e-08	1.47770319662106e-07	0.925955057146784
MGP_C57BL6NJ_G0000084_Ighv3-3	Ighv3-3	0.136332274114769	0.177530021207055	0.150033299045698	0.739090953597415	0.98916370055696	-0.0378488776775196	0.000791462825061273	0.00178404715453835	0.458983033750535	6.28411289567276e-08	1.47770319662106e-07	0.925955057146784
MGP_C57BL6NJ_G0000085_Ighv7-4	Ighv7-4	0.136332274114769	0.177530021207055	0.150033299045698	0.739090953597415	0.98916370055696	-0.0378488776775196	0.000791462825061273	0.00178404715453835	0.458983033750535	6.28411289567276e-08	1.47770319662106e-07	0.925955057146784
MGP_C57BL6NJ_G0000086_Ighv3-4	Ighv3-4	0.136332274114769	0.177530021207055	0.150033299045698	0.739090953597415	0.98916370055696	-0.0378488776775196	0.000791462825061273	0.00178404715453835	0.458983033750535	6.28411289567276e-08	1.47770319662106e-07	0.925955057146784
MGP_C57BL6NJ_G0000087_Ighv3-5	Ighv3-5	0.136332274114769	0.177530021207055	0.150033299045698	0.739090953597415	0.98916370055696	-0.0378488776775196	0.000791462825061273	0.00178404715453835	0.458983033750535	6.28411289567276e-08	1.47770319662106e-07	0.925955057146784
MGP_C57BL6NJ_G0000088_Ighv3-6	Ighv3-6	0.136332274114769	0.177530021207055	0.150033299045698	0.739090953597415	0.98916370055696	-0.0378488776775196	0.000791462825061273	0.00178404715453835	0.458983033750535	6.28411289567276e-08	1.47770319662106e-07	0.925955057146784
MGP_C57BL6NJ_G0000089_Ighv9-4	Ighv9-4	0.136332274114769	0.177530021207055	0.150033299045698	0.739090953597415	0.98916370055696	-0.0378488776775196	0.000791462825061273	0.00178404715453835	0.458983033750535	6.28411289567276e-08	1.47770319662106e-07	0.925955057146784
MGP_C57BL6NJ_G0000090_Ighv3-8	Ighv3-8	0.128249121037656	0.177530021207055	0.150511295285342	0.800229349132917	0.98916370055696	-0.0282078515612072	0.000670025351523778	0.00178404715453835	0.458266039391068	5.61352128883179e-08	1.47770319662106e-07	0.9147504055862
MGP_C57BL6NJ_G0000091_Ighv13-2	Ighv13-2	0.136332274114769	0.177530021207055	0.150033299045698	0.739090953597415	0.98916370055696	-0.0378488776775196	0.000791462825061273	0.00178404715453835	0.458983033750535	6.28411289567276e-08	1.47770319662106e-07	0.925955057146784
MGP_C57BL6NJ_G0000092_Ighv12-3	Ighv12-3	0.136332274114769	0.177530021207055	0.150033299045698	0.739090953597415	0.98916370055696	-0.0378488776775196	0.000791462825061273	0.00178404715453835	0.458983033750535	6.28411289567276e-08	1.47770319662106e-07	0.925955057146784
MGP_C57BL6NJ_G0000093_Ighv6-3	Ighv6-3	0.136332274114769	0.177530021207055	0.150033299045698	0.739090953597415	0.98916370055696	-0.0378488776775196	0.000791462825061273	0.00178404715453835	0.458983033750535	6.28411289567276e-08	1.47770319662106e-07	0.925955057146784
MGP_C57BL6NJ_G0000094_Ighv6-4	Ighv6-4	0.136332274114769	0.177530021207055	0.150033299045698	0.739090953597415	0.98916370055696	-0.0378488776775196	0.000791462825061273	0.00178404715453835	0.458983033750535	6.28411289567276e-08	1.47770319662106e-07	0.925955057146784
MGP_C57BL6NJ_G0000095_Ighv6-5	Ighv6-5	0.136332274114769	0.177530021207055	0.150033299045698	0.739090953597415	0.98916370055696	-0.0378488776775196	0.000791462825061273	0.00178404715453835	0.458983033750535	6.28411289567276e-08	1.47770319662106e-07	0.925955057146784
MGP_C57BL6NJ_G0000096_Ighv6-6	Ighv6-6	0.111233383357532	0.177530021207055	0.158397212256512	0.772801988291008	0.98916370055696	-0.0322729355369768	0.000883370917456561	0.00188337820835545	0.446437163934313	6.01647592637058e-08	1.47770319662106e-07	0.913409187330563
MGP_C57BL6NJ_G0000097_Ighv6-7	Ighv6-7	0.136332274114769	0.177530021207055	0.150033299045698	0.739090953597415	0.98916370055696	-0.0378488776775196	0.000791462825061273	0.00178404715453835	0.458983033750535	6.28411289567276e-08	1.47770319662106e-07	0.925955057146784
MGP_C57BL6NJ_G0000098_Ighv8-2	Ighv8-2	0.136332274114769	0.177530021207055	0.150033299045698	0.739090953597415	0.98916370055696	-0.0378488776775196	0.000791462825061273	0.00178404715453835	0.458983033750535	6.28411289567276e-08	1.47770319662106e-07	0.925955057146784
MGP_C57BL6NJ_G0000099_Ighv1-5	Ighv1-5	0.147413268963838	0.186984153442763	0.142990314132369	0.766168180931665	0.98916370055696	-0.033153554401967	0.000525605741524999	0.00178404715453835	0.469547511120528	4.53857364115225e-08	1.47770319662106e-07	0.925955057146784
MGP_C57BL6NJ_G0000100_Ighv10-1	Ighv10-1	0.136332274114769	0.177530021207055	0.150033299045698	0.739090953597415	0.98916370055696	-0.0378488776775196	0.000791462825061273	0.00178404715453835	0.458983033750535	6.28411289567276e-08	1.47770319662106e-07	0.925955057146784
MGP_C57BL6NJ_G0000101_Ighv10-3	Ighv10-3	0.136332274114769	0.177530021207055	0.150033299045698	0.739090953597415	0.98916370055696	-0.0378488776775196	0.000791462825061273	0.00178404715453835	0.458983033750535	6.28411289567276e-08	1.47770319662106e-07	0.925955057146784
MGP_C57BL6NJ_G0000102_Ighv1-4	Ighv1-4	0.136332274114769	0.177530021207055	0.150033299045698	0.739090953597415	0.98916370055696	-0.0378488776775196	0.000791462825061273	0.00178404715453835	0.458983033750535	6.28411289567276e-08	1.47770319662106e-07	0.925955057146784
MGP_C57BL6NJ_G0000103_Ighv1-7	Ighv1-7	0.136332274114769	0.177530021207055	0.150033299045698	0.739090953597415	0.98916370055696	-0.0378488776775196	0.000791462825061273	0.00178404715453835	0.458983033750535	6.28411289567276e-08	1.47770319662106e-07	0.925955057146784
MGP_C57BL6NJ_G0000104_Ighv15-2	Ighv15-2	0.136332274114769	0.177530021207055	0.150033299045698	0.739090953597415	0.98916370055696	-0.0378488776775196	0.000791462825061273	0.00178404715453835	0.458983033750535	6.28411289567276e-08	1.47770319662106e-07	0.925955057146784
MGP_C57BL6NJ_G0000105_Ighv1-9	Ighv1-9	0.136332274114769	0.177530021207055	0.150033299045698	0.739090953597415	0.98916370055696	-0.0378488776775196	0.000791462825061273	0.00178404715453835	0.458983033750535	6.28411289567276e-08	1.47770319662106e-07	0.925955057146784
MGP_C57BL6NJ_G0000106_Ighv1-11	Ighv1-11	0.136332274114769	0.177530021207055	0.150033299045698	0.739090953597415	0.98916370055696	-0.0378488776775196	0.000791462825061273	0.00178404715453835	0.458983033750535	6.28411289567276e-08	1.47770319662106e-07	0.925955057146784
MGP_C57BL6NJ_G0000107_Ighv1-12	Ighv1-12	0.136332274114769	0.177530021207055	0.150033299045698	0.739090953597415	0.98916370055696	-0.0378488776775196	0.000791462825061273	0.00178404715453835	0.458983033750535	6.28411289567276e-08	1.47770319662106e-07	0.925955057146784
MGP_C57BL6NJ_G0000108_Ighv1-24	Ighv1-24	0.136332274114769	0.177530021207055	0.150033299045698	0.739090953597415	0.98916370055696	-0.0378488776775196	0.000791462825061273	0.00178404715453835	0.458983033750535	6.28411289567276e-08	1.47770319662106e-07	0.925955057146784
MGP_C57BL6NJ_G0000109_Ighv1-39	Ighv1-39	0.136332274114769	0.177530021207055	0.150033299045698	0.739090953597415	0.98916370055696	-0.0378488776775196	0.000791462825061273	0.00178404715453835	0.458983033750535	6.28411289567276e-08	1.47770319662106e-07	0.925955057146784
MGP_C57BL6NJ_G0000110_Ighv1-42	Ighv1-42	0.136332274114769	0.177530021207055	0.150033299045698	0.739090953597415	0.98916370055696	-0.0378488776775196	0.000791462825061273	0.00178404715453835	0.458983033750535	6.28411289567276e-08	1.47770319662106e-07	0.925955057146784
MGP_C57BL6NJ_G0000111_Ighv1-43	Ighv1-43	0.136332274114769	0.177530021207055	0.150033299045698	0.739090953597415	0.98916370055696	-0.0378488776775196	0.000791462825061273	0.00178404715453835	0.458983033750535	6.28411289567276e-08	1.47770319662106e-07	0.925955057146784
MGP_C57BL6NJ_G0000112_Ighv1-47	Ighv1-47	0.136332274114769	0.177530021207055	0.150033299045698	0.739090953597415	0.98916370055696	-0.0378488776775196	0.000791462825061273	0.00178404715453835	0.458983033750535	6.28411289567276e-08	1.47770319662106e-07	0.925955057146784
MGP_C57BL6NJ_G0000113_Ighv8-4	Ighv8-4	0.136332274114769	0.177530021207055	0.150033299045698	0.739090953597415	0.98916370055696	-0.0378488776775196	0.000791462825061273	0.00178404715453835	0.458983033750535	6.28411289567276e-08	1.47770319662106e-07	0.925955057146784
MGP_C57BL6NJ_G0000114_Ighv1-49	Ighv1-49	0.136332274114769	0.177530021207055	0.150033299045698	0.739090953597415	0.98916370055696	-0.0378488776775196	0.000791462825061273	0.00178404715453835	0.458983033750535	6.28411289567276e-08	1.47770319662106e-07	0.925955057146784
MGP_C57BL6NJ_G0000115_Ighv8-5	Ighv8-5	0.136332274114769	0.177530021207055	0.150033299045698	0.739090953597415	0.98916370055696	-0.0378488776775196	0.000791462825061273	0.00178404715453835	0.458983033750535	6.28411289567276e-08	1.47770319662106e-07	0.925955057146784
MGP_C57BL6NJ_G0000116	NA	0.136332274114769	0.177530021207055	0.150033299045698	0.739090953597415	0.98916370055696	-0.0378488776775196	0.000791462825061273	0.00178404715453835	0.458983033750535	6.28411289567276e-08	1.47770319662106e-07	0.925955057146784
MGP_C57BL6NJ_G0000117_Ighv1-54	Ighv1-54	0.136332274114769	0.177530021207055	0.150033299045698	0.739090953597415	0.98916370055696	-0.0378488776775196	0.000791462825061273	0.00178404715453835	0.458983033750535	6.28411289567276e-08	1.47770319662106e-07	0.925955057146784
MGP_C57BL6NJ_G0000118	NA	0.136332274114769	0.177530021207055	0.150033299045698	0.739090953597415	0.98916370055696	-0.0378488776775196	0.000791462825061273	0.00178404715453835	0.458983033750535	6.28411289567276e-08	1.47770319662106e-07	0.925955057146784
MGP_C57BL6NJ_G0000119_Ighv1-56	Ighv1-56	0.136332274114769	0.177530021207055	0.150033299045698	0.739090953597415	0.98916370055696	-0.0378488776775196	0.000791462825061273	0.00178404715453835	0.458983033750535	6.28411289567276e-08	1.47770319662106e-07	0.925955057146784
MGP_C57BL6NJ_G0000120_Ighv8-8	Ighv8-8	0.136332274114769	0.177530021207055	0.150033299045698	0.739090953597415	0.98916370055696	-0.0378488776775196	0.000791462825061273	0.00178404715453835	0.458983033750535	6.28411289567276e-08	1.47770319662106e-07	0.925955057146784
MGP_C57BL6NJ_G0000121	NA	0.136228722548163	0.177530021207055	0.148692219229343	0.793768734136198	0.98916370055696	-0.0294205689318728	0.000579937842355835	0.00178404715453835	0.469470690951653	4.58347813081628e-08	1.47770319662106e-07	0.934431094623371
MGP_C57BL6NJ_G0000122_Ighv1-59	Ighv1-59	0.136332274114769	0.177530021207055	0.150033299045698	0.739090953597415	0.98916370055696	-0.0378488776775196	0.000791462825061273	0.00178404715453835	0.458983033750535	6.28411289567276e-08	1.47770319662106e-07	0.925955057146784
MGP_C57BL6NJ_G0000123	NA	0.136332274114769	0.177530021207055	0.150033299045698	0.739090953597415	0.98916370055696	-0.0378488776775196	0.000791462825061273	0.00178404715453835	0.458983033750535	6.28411289567276e-08	1.47770319662106e-07	0.925955057146784
MGP_C57BL6NJ_G0000124	NA	0.136332274114769	0.177530021207055	0.150033299045698	0.739090953597415	0.98916370055696	-0.0378488776775196	0.000791462825061273	0.00178404715453835	0.458983033750535	6.28411289567276e-08	1.47770319662106e-07	0.925955057146784
MGP_C57BL6NJ_G0000125_Ighv1-64	Ighv1-64	0.136332274114769	0.177530021207055	0.150033299045698	0.739090953597415	0.98916370055696	-0.0378488776775196	0.000791462825061273	0.00178404715453835	0.458983033750535	6.28411289567276e-08	1.47770319662106e-07	0.925955057146784
MGP_C57BL6NJ_G0000126	NA	0.136332274114769	0.177530021207055	0.150033299045698	0.739090953597415	0.98916370055696	-0.0378488776775196	0.000791462825061273	0.00178404715453835	0.458983033750535	6.28411289567276e-08	1.47770319662106e-07	0.925955057146784
MGP_C57BL6NJ_G0000127_Ighv1-62-3	Ighv1-62-3	0.136332274114769	0.177530021207055	0.150033299045698	0.739090953597415	0.98916370055696	-0.0378488776775196	0.000791462825061273	0.00178404715453835	0.458983033750535	6.28411289567276e-08	1.47770319662106e-07	0.925955057146784
MGP_C57BL6NJ_G0000128_Ighv8-11	Ighv8-11	0.136332274114769	0.177530021207055	0.150033299045698	0.739090953597415	0.98916370055696	-0.0378488776775196	0.000791462825061273	0.00178404715453835	0.458983033750535	6.28411289567276e-08	1.47770319662106e-07	0.925955057146784
MGP_C57BL6NJ_G0000129_Ighv1-67	Ighv1-67	0.136332274114769	0.177530021207055	0.150033299045698	0.739090953597415	0.98916370055696	-0.0378488776775196	0.000791462825061273	0.00178404715453835	0.458983033750535	6.28411289567276e-08	1.47770319662106e-07	0.925955057146784
MGP_C57BL6NJ_G0000130_Ighv8-12	Ighv8-12	0.147413268963838	0.186984153442763	0.142990314132369	0.766168180931665	0.98916370055696	-0.033153554401967	0.000525605741524999	0.00178404715453835	0.469547511120528	4.53857364115225e-08	1.47770319662106e-07	0.925955057146784
MGP_C57BL6NJ_G0000131_Ighv1-71	Ighv1-71	0.136332274114769	0.177530021207055	0.150033299045698	0.739090953597415	0.98916370055696	-0.0378488776775196	0.000791462825061273	0.00178404715453835	0.458983033750535	6.28411289567276e-08	1.47770319662106e-07	0.925955057146784
MGP_C57BL6NJ_G0000132	NA	0.136332274114769	0.177530021207055	0.150033299045698	0.739090953597415	0.98916370055696	-0.0378488776775196	0.000791462825061273	0.00178404715453835	0.458983033750535	6.28411289567276e-08	1.47770319662106e-07	0.925955057146784
MGP_C57BL6NJ_G0000133_Ighv1-74	Ighv1-74	0.136332274114769	0.177530021207055	0.150033299045698	0.739090953597415	0.98916370055696	-0.0378488776775196	0.000791462825061273	0.00178404715453835	0.458983033750535	6.28411289567276e-08	1.47770319662106e-07	0.925955057146784
MGP_C57BL6NJ_G0000134_Ighv1-76	Ighv1-76	0.136332274114769	0.177530021207055	0.150033299045698	0.739090953597415	0.98916370055696	-0.0378488776775196	0.000791462825061273	0.00178404715453835	0.458983033750535	6.28411289567276e-08	1.47770319662106e-07	0.925955057146784
MGP_C57BL6NJ_G0000135	NA	0.136332274114769	0.177530021207055	0.150033299045698	0.739090953597415	0.98916370055696	-0.0378488776775196	0.000791462825061273	0.00178404715453835	0.458983033750535	6.28411289567276e-08	1.47770319662106e-07	0.925955057146784
MGP_C57BL6NJ_G0000136_Ighv1-77	Ighv1-77	0.136332274114769	0.177530021207055	0.150033299045698	0.739090953597415	0.98916370055696	-0.0378488776775196	0.000791462825061273	0.00178404715453835	0.458983033750535	6.28411289567276e-08	1.47770319662106e-07	0.925955057146784
MGP_C57BL6NJ_G0000137	NA	0.136332274114769	0.177530021207055	0.150033299045698	0.739090953597415	0.98916370055696	-0.0378488776775196	0.000791462825061273	0.00178404715453835	0.458983033750535	6.28411289567276e-08	1.47770319662106e-07	0.925955057146784
MGP_C57BL6NJ_G0000138_Ighv1-78	Ighv1-78	0.10299563435957	0.177530021207055	0.166962517793695	0.817174800961578	0.98916370055696	-0.0265627318455214	0.00148986894913427	0.00274201272738786	0.433589205628538	1.22503686089284e-07	2.42616451602876e-07	0.900561229024788
MGP_C57BL6NJ_G0000139_Ighv1-80	Ighv1-80	0.136332274114769	0.177530021207055	0.150033299045698	0.739090953597415	0.98916370055696	-0.0378488776775196	0.000791462825061273	0.00178404715453835	0.458983033750535	6.28411289567276e-08	1.47770319662106e-07	0.925955057146784
MGP_C57BL6NJ_G0000140_Ighv1-81	Ighv1-81	0.136332274114769	0.177530021207055	0.150033299045698	0.739090953597415	0.98916370055696	-0.0378488776775196	0.000791462825061273	0.00178404715453835	0.458983033750535	6.28411289567276e-08	1.47770319662106e-07	0.925955057146784
MGP_C57BL6NJ_G0000141_Iglv3	Iglv3	0.172088859509785	0.207272232914441	0.138108309964514	0.794007804885137	0.98916370055696	-0.0298988849567304	0.000854772062642813	0.00186333228253793	0.458983033750534	5.19726930019301e-08	1.47770319662106e-07	0.94384254076856
MGP_C57BL6NJ_G0000142_Iglv2	Iglv2	0.136332274114769	0.177530021207055	0.150033299045698	0.739090953597415	0.98916370055696	-0.0378488776775196	0.000791462825061273	0.00178404715453835	0.458983033750535	6.28411289567276e-08	1.47770319662106e-07	0.925955057146784
MGP_C57BL6NJ_G0000143	NA	0.136332274114769	0.177530021207055	0.150033299045698	0.739090953597415	0.98916370055696	-0.0378488776775196	0.000791462825061273	0.00178404715453835	0.458983033750535	6.28411289567276e-08	1.47770319662106e-07	0.925955057146784
MGP_C57BL6NJ_G0000144_Igkv17-121	Igkv17-121	0.136332274114769	0.177530021207055	0.150033299045698	0.739090953597415	0.98916370055696	-0.0378488776775196	0.000791462825061273	0.00178404715453835	0.458983033750535	6.28411289567276e-08	1.47770319662106e-07	0.925955057146784
MGP_C57BL6NJ_G0000145_Igkv6-20	Igkv6-20	0.136332274114769	0.177530021207055	0.150033299045698	0.739090953597415	0.98916370055696	-0.0378488776775196	0.000791462825061273	0.00178404715453835	0.458983033750535	6.28411289567276e-08	1.47770319662106e-07	0.925955057146784
MGP_C57BL6NJ_G0000146_Igkv2-137	Igkv2-137	0.136332274114769	0.177530021207055	0.150033299045698	0.739090953597415	0.98916370055696	-0.0378488776775196	0.000791462825061273	0.00178404715453835	0.458983033750535	6.28411289567276e-08	1.47770319662106e-07	0.925955057146784
MGP_C57BL6NJ_G0000147_Igkv1-135	Igkv1-135	0.166297302402323	0.201649953877855	0.139873152861765	0.78580424538178	0.98916370055696	-0.0310754468882313	0.00115560430436427	0.00225261733576671	0.443742814474636	9.32085686680711e-08	1.95898156211093e-07	0.910714837870886
MGP_C57BL6NJ_G0000148	NA	0.136684529826107	0.177892439945614	0.150166604460787	0.794686330993743	0.98916370055696	-0.0296129569465458	0.0006624062803708	0.00178404715453835	0.468348423634197	5.47738180965596e-08	1.47770319662106e-07	0.935120488907813
MGP_C57BL6NJ_G0000149_Igkv1-132	Igkv1-132	0.136332274114769	0.177530021207055	0.150033299045698	0.739090953597415	0.98916370055696	-0.0378488776775196	0.000791462825061273	0.00178404715453835	0.458983033750535	6.28411289567276e-08	1.47770319662106e-07	0.925955057146784
MGP_C57BL6NJ_G0000150_Igkv1-131	Igkv1-131	0.136332274114769	0.177530021207055	0.150033299045698	0.739090953597415	0.98916370055696	-0.0378488776775196	0.000791462825061273	0.00178404715453835	0.458983033750535	6.28411289567276e-08	1.47770319662106e-07	0.925955057146784
MGP_C57BL6NJ_G0000151_Igkv14-130	Igkv14-130	0.136332274114769	0.177530021207055	0.150033299045698	0.739090953597415	0.98916370055696	-0.0378488776775196	0.000791462825061273	0.00178404715453835	0.458983033750535	6.28411289567276e-08	1.47770319662106e-07	0.925955057146784
MGP_C57BL6NJ_G0000152_Igkv9-129	Igkv9-129	0.136332274114769	0.177530021207055	0.150033299045698	0.739090953597415	0.98916370055696	-0.0378488776775196	0.000791462825061273	0.00178404715453835	0.458983033750535	6.28411289567276e-08	1.47770319662106e-07	0.925955057146784
MGP_C57BL6NJ_G0000153_Igkv14-126	Igkv14-126	0.136332274114769	0.177530021207055	0.150033299045698	0.739090953597415	0.98916370055696	-0.0378488776775196	0.000791462825061273	0.00178404715453835	0.458983033750535	6.28411289567276e-08	1.47770319662106e-07	0.925955057146784
MGP_C57BL6NJ_G0000154_Igkv11-125	Igkv11-125	0.136332274114769	0.177530021207055	0.150033299045698	0.739090953597415	0.98916370055696	-0.0378488776775196	0.000791462825061273	0.00178404715453835	0.458983033750535	6.28411289567276e-08	1.47770319662106e-07	0.925955057146784
MGP_C57BL6NJ_G0000155_Igkv9-124	Igkv9-124	0.136332274114769	0.177530021207055	0.150033299045698	0.739090953597415	0.98916370055696	-0.0378488776775196	0.000791462825061273	0.00178404715453835	0.458983033750535	6.28411289567276e-08	1.47770319662106e-07	0.925955057146784
MGP_C57BL6NJ_G0000156_Igkv9-123	Igkv9-123	0.136332274114769	0.177530021207055	0.150033299045698	0.739090953597415	0.98916370055696	-0.0378488776775196	0.000791462825061273	0.00178404715453835	0.458983033750535	6.28411289567276e-08	1.47770319662106e-07	0.925955057146784
MGP_C57BL6NJ_G0000157_Igkv1-122	Igkv1-122	0.136332274114769	0.177530021207055	0.150033299045698	0.739090953597415	0.98916370055696	-0.0378488776775196	0.000791462825061273	0.00178404715453835	0.458983033750535	6.28411289567276e-08	1.47770319662106e-07	0.925955057146784
MGP_C57BL6NJ_G0000158_Igkv9-120	Igkv9-120	0.148205817727578	0.187242598639684	0.143041527578286	0.766479649010369	0.98916370055696	-0.0331876966992448	0.00053932259894713	0.00178404715453835	0.469470690951653	4.73087977756429e-08	1.47770319662106e-07	0.925955057146785
MGP_C57BL6NJ_G0000159_Igkv2-112	Igkv2-112	0.136332274114769	0.177530021207055	0.150033299045698	0.739090953597415	0.98916370055696	-0.0378488776775196	0.000791462825061273	0.00178404715453835	0.458983033750535	6.28411289567276e-08	1.47770319662106e-07	0.925955057146784
MGP_C57BL6NJ_G0000160_Igkv14-111	Igkv14-111	0.136332274114769	0.177530021207055	0.150033299045698	0.739090953597415	0.98916370055696	-0.0378488776775196	0.000791462825061273	0.00178404715453835	0.458983033750535	6.28411289567276e-08	1.47770319662106e-07	0.925955057146784
MGP_C57BL6NJ_G0000161_Igkv1-117	Igkv1-117	0.20993623692907	0.24401124297398	0.122450227569502	0.772638511495544	0.98916370055696	-0.0320570119455866	0.000424116834326454	0.00178404715453835	0.477318279819652	6.13797815237338e-08	1.47770319662106e-07	0.905567470087743
MGP_C57BL6NJ_G0000162_Igkv1-110	Igkv1-110	0.22380597070174	0.257950864568792	0.124522573269834	0.75197272205391	0.98916370055696	-0.0367952122865015	0.00180166447367215	0.0032222030930199	0.42969078047024	1.37842454359916e-07	2.68746683752999e-07	0.905636639249992
MGP_C57BL6NJ_G0000163_Igkv2-109	Igkv2-109	0.136332274114769	0.177530021207055	0.150033299045698	0.739090953597415	0.98916370055696	-0.0378488776775196	0.000791462825061273	0.00178404715453835	0.458983033750535	6.28411289567276e-08	1.47770319662106e-07	0.925955057146784
MGP_C57BL6NJ_G0000164_Igkv16-104	Igkv16-104	0.0986153187552267	0.177530021207055	0.163943610270626	0.797397705009131	0.98916370055696	-0.0285753368609006	0.00085016320400054	0.00185553888464013	0.446437163934313	4.80359485909331e-08	1.47770319662106e-07	0.921728784351735
MGP_C57BL6NJ_G0000165_Igkv15-103	Igkv15-103	0.147496223235455	0.186984153442763	0.143704227942923	0.652606018462659	0.98916370055696	-0.0505070198830694	0.000566433192926373	0.00178404715453835	0.468476640404697	4.96390218154869e-08	1.47770319662106e-07	0.925955057146784
MGP_C57BL6NJ_G0000166_Igkv20-101-2	Igkv20-101-2	0.136332274114769	0.177530021207055	0.150033299045698	0.739090953597415	0.98916370055696	-0.0378488776775196	0.000791462825061273	0.00178404715453835	0.458983033750535	6.28411289567276e-08	1.47770319662106e-07	0.925955057146784
MGP_C57BL6NJ_G0000167_Igkv14-100	Igkv14-100	0.165685211621619	0.201472472172491	0.136880026291683	0.794645677068724	0.98916370055696	-0.0290800291748433	0.000538444789834396	0.00178404715453835	0.469547511120528	3.99015916992437e-08	1.47770319662106e-07	0.935120488907813
MGP_C57BL6NJ_G0000168_Igkv1-99	Igkv1-99	0.136332274114769	0.177530021207055	0.150033299045698	0.739090953597415	0.98916370055696	-0.0378488776775196	0.000791462825061273	0.00178404715453835	0.458983033750535	6.28411289567276e-08	1.47770319662106e-07	0.925955057146784
MGP_C57BL6NJ_G0000169_Igkv12-98	Igkv12-98	0.122685110540952	0.177530021207055	0.155945236703334	0.765638713443479	0.98916370055696	-0.0339075859057622	0.000963297670101162	0.00198758130074041	0.45011512726408	7.55958507631692e-08	1.67390230539546e-07	0.91708715066033
MGP_C57BL6NJ_G0000170_Igkv10-96	Igkv10-96	0.121932389679586	0.177530021207055	0.150500992646211	0.863480441215894	0.989393698120178	-0.0188240734361896	0.000562529524311959	0.00178404715453835	0.458281493349765	5.05680885073621e-08	1.47770319662106e-07	0.904201382174903
MGP_C57BL6NJ_G0000171_Igkv10-94	Igkv10-94	0.136332274114769	0.177530021207055	0.150033299045698	0.739090953597415	0.98916370055696	-0.0378488776775196	0.000791462825061273	0.00178404715453835	0.458983033750535	6.28411289567276e-08	1.47770319662106e-07	0.925955057146784
MGP_C57BL6NJ_G0000172_Igkv19-93	Igkv19-93	0.165328408546414	0.201151684706969	0.137817257578057	0.791553841792441	0.98916370055696	-0.0297048500324258	0.000484653509095732	0.00178404715453835	0.477307095951996	5.24087044558803e-08	1.47770319662106e-07	0.925955057146784
MGP_C57BL6NJ_G0000173_Igkv4-92	Igkv4-92	0.136332274114769	0.177530021207055	0.150033299045698	0.739090953597415	0.98916370055696	-0.0378488776775196	0.000791462825061273	0.00178404715453835	0.458983033750535	6.28411289567276e-08	1.47770319662106e-07	0.925955057146784
MGP_C57BL6NJ_G0000174_Igkv4-91	Igkv4-91	0.136332274114769	0.177530021207055	0.150033299045698	0.739090953597415	0.98916370055696	-0.0378488776775196	0.000791462825061273	0.00178404715453835	0.458983033750535	6.28411289567276e-08	1.47770319662106e-07	0.925955057146784
MGP_C57BL6NJ_G0000175_Igkv4-90	Igkv4-90	0.166297302402323	0.201649953877855	0.139873152861765	0.78580424538178	0.98916370055696	-0.0310754468882313	0.00115560430436427	0.00225261733576671	0.443742814474636	9.32085686680711e-08	1.95898156211093e-07	0.910714837870886
MGP_C57BL6NJ_G0000176_Igkv12-89	Igkv12-89	0.136332274114769	0.177530021207055	0.150033299045698	0.739090953597415	0.98916370055696	-0.0378488776775196	0.000791462825061273	0.00178404715453835	0.458983033750535	6.28411289567276e-08	1.47770319662106e-07	0.925955057146784
MGP_C57BL6NJ_G0000177_Igkv1-88	Igkv1-88	0.111233383357532	0.177530021207055	0.158397212256512	0.772801988291008	0.98916370055696	-0.0322729355369768	0.000883370917456561	0.00188337820835545	0.446437163934313	6.01647592637058e-08	1.47770319662106e-07	0.913409187330563
MGP_C57BL6NJ_G0000178_Gm42543	Gm42543	0.136332274114769	0.177530021207055	0.150033299045698	0.739090953597415	0.98916370055696	-0.0378488776775196	0.000791462825061273	0.00178404715453835	0.458983033750535	6.28411289567276e-08	1.47770319662106e-07	0.925955057146784
MGP_C57BL6NJ_G0000179_Igkv4-86	Igkv4-86	0.136332274114769	0.177530021207055	0.150033299045698	0.739090953597415	0.98916370055696	-0.0378488776775196	0.000791462825061273	0.00178404715453835	0.458983033750535	6.28411289567276e-08	1.47770319662106e-07	0.925955057146784
MGP_C57BL6NJ_G0000180_Igkv4-81	Igkv4-81	0.136332274114769	0.177530021207055	0.150033299045698	0.739090953597415	0.98916370055696	-0.0378488776775196	0.000791462825061273	0.00178404715453835	0.458983033750535	6.28411289567276e-08	1.47770319662106e-07	0.925955057146784
MGP_C57BL6NJ_G0000181_Igkv4-80	Igkv4-80	0.136332274114769	0.177530021207055	0.150033299045698	0.739090953597415	0.98916370055696	-0.0378488776775196	0.000791462825061273	0.00178404715453835	0.458983033750535	6.28411289567276e-08	1.47770319662106e-07	0.925955057146784
MGP_C57BL6NJ_G0000182_Igkv4-78	Igkv4-78	0.136332274114769	0.177530021207055	0.150033299045698	0.739090953597415	0.98916370055696	-0.0378488776775196	0.000791462825061273	0.00178404715453835	0.458983033750535	6.28411289567276e-08	1.47770319662106e-07	0.925955057146784
MGP_C57BL6NJ_G0000183_Igkv4-79	Igkv4-79	0.136332274114769	0.177530021207055	0.150033299045698	0.739090953597415	0.98916370055696	-0.0378488776775196	0.000791462825061273	0.00178404715453835	0.458983033750535	6.28411289567276e-08	1.47770319662106e-07	0.925955057146784
MGP_C57BL6NJ_G0000184_Igkv4-63	Igkv4-63	0.136332274114769	0.177530021207055	0.150033299045698	0.739090953597415	0.98916370055696	-0.0378488776775196	0.000791462825061273	0.00178404715453835	0.458983033750535	6.28411289567276e-08	1.47770319662106e-07	0.925955057146784
MGP_C57BL6NJ_G0000185_Igkv4-57	Igkv4-57	0.136332274114769	0.177530021207055	0.150033299045698	0.739090953597415	0.98916370055696	-0.0378488776775196	0.000791462825061273	0.00178404715453835	0.458983033750535	6.28411289567276e-08	1.47770319662106e-07	0.925955057146784
MGP_C57BL6NJ_G0000186_Igkv4-51	Igkv4-51	0.136332274114769	0.177530021207055	0.150033299045698	0.739090953597415	0.98916370055696	-0.0378488776775196	0.000791462825061273	0.00178404715453835	0.458983033750535	6.28411289567276e-08	1.47770319662106e-07	0.925955057146784
MGP_C57BL6NJ_G0000187_Igkv4-58	Igkv4-58	0.121195302834609	0.177530021207055	0.156276892301473	0.766649895678843	0.98916370055696	-0.0336864821736696	0.000645137259378256	0.00178404715453835	0.468348423634197	6.19197817995607e-08	1.47770319662106e-07	0.925955057146785
MGP_C57BL6NJ_G0000188_Igkv4-53	Igkv4-53	0.136332274114769	0.177530021207055	0.150033299045698	0.739090953597415	0.98916370055696	-0.0378488776775196	0.000791462825061273	0.00178404715453835	0.458983033750535	6.28411289567276e-08	1.47770319662106e-07	0.925955057146784
MGP_C57BL6NJ_G0000189_Igkv4-57-1	Igkv4-57-1	0.153268581124984	0.191219025792713	0.143923011205012	0.7668316588219	0.98916370055696	-0.0337753524503959	0.000811224760311043	0.00180943847894181	0.458983033750534	5.5478358987557e-08	1.47770319662106e-07	0.935120488907813
MGP_C57BL6NJ_G0000190_Igkv4-50	Igkv4-50	0.136332274114769	0.177530021207055	0.150033299045698	0.739090953597415	0.98916370055696	-0.0378488776775196	0.000791462825061273	0.00178404715453835	0.458983033750535	6.28411289567276e-08	1.47770319662106e-07	0.925955057146784
MGP_C57BL6NJ_G0000191_Igkv5-48	Igkv5-48	0.132554597825339	0.177530021207055	0.155759361552699	0.673134486411535	0.98916370055696	-0.049301002691522	0.000860288733901131	0.0018678844695909	0.467572127511036	9.98417969167931e-08	2.05200956585789e-07	0.925955057146784
MGP_C57BL6NJ_G0000192_Igkv12-46	Igkv12-46	0.136332274114769	0.177530021207055	0.150033299045698	0.739090953597415	0.98916370055696	-0.0378488776775196	0.000791462825061273	0.00178404715453835	0.458983033750535	6.28411289567276e-08	1.47770319662106e-07	0.925955057146784
MGP_C57BL6NJ_G0000193_Igkv12-44	Igkv12-44	0.166297302402323	0.201649953877855	0.139873152861765	0.78580424538178	0.98916370055696	-0.0310754468882313	0.00115560430436427	0.00225261733576671	0.443742814474636	9.32085686680711e-08	1.95898156211093e-07	0.910714837870886
MGP_C57BL6NJ_G0000194_Igkv5-43	Igkv5-43	0.136332274114769	0.177530021207055	0.150033299045698	0.739090953597415	0.98916370055696	-0.0378488776775196	0.000791462825061273	0.00178404715453835	0.458983033750535	6.28411289567276e-08	1.47770319662106e-07	0.925955057146784
MGP_C57BL6NJ_G0000195	NA	0.128178721555064	0.177530021207055	0.155410965924245	0.765959117569405	0.98916370055696	-0.0342637664251544	0.00075908481707451	0.00178404715453835	0.467049534068356	7.85260143805438e-08	1.71804919771998e-07	0.925955057146784
MGP_C57BL6NJ_G0000196_Igkv12-41	Igkv12-41	0.166297302402323	0.201649953877855	0.139873152861765	0.78580424538178	0.98916370055696	-0.0310754468882313	0.00115560430436427	0.00225261733576671	0.443742814474636	9.32085686680711e-08	1.95898156211093e-07	0.910714837870886
MGP_C57BL6NJ_G0000197_Igkv5-39	Igkv5-39	0.162044482178311	0.198644059182164	0.142353511997306	0.644549361951743	0.98916370055696	-0.0532084517743035	0.00114205159351306	0.00223915339624094	0.447463353177947	9.80238719211286e-08	2.03217376343364e-07	0.914435376574197
MGP_C57BL6NJ_G0000198_Igkv12-38	Igkv12-38	0.136332274114769	0.177530021207055	0.150033299045698	0.739090953597415	0.98916370055696	-0.0378488776775196	0.000791462825061273	0.00178404715453835	0.458983033750535	6.28411289567276e-08	1.47770319662106e-07	0.925955057146784
MGP_C57BL6NJ_G0000199_Igkv5-37	Igkv5-37	0.136332274114769	0.177530021207055	0.150033299045698	0.739090953597415	0.98916370055696	-0.0378488776775196	0.000791462825061273	0.00178404715453835	0.458983033750535	6.28411289567276e-08	1.47770319662106e-07	0.925955057146784
MGP_C57BL6NJ_G0000200_Igkv18-36	Igkv18-36	0.136332274114769	0.177530021207055	0.150033299045698	0.739090953597415	0.98916370055696	-0.0378488776775196	0.000791462825061273	0.00178404715453835	0.458983033750535	6.28411289567276e-08	1.47770319662106e-07	0.925955057146784
MGP_C57BL6NJ_G0000201_Igkv1-35	Igkv1-35	0.136332274114769	0.177530021207055	0.150033299045698	0.739090953597415	0.98916370055696	-0.0378488776775196	0.000791462825061273	0.00178404715453835	0.458983033750535	6.28411289567276e-08	1.47770319662106e-07	0.925955057146784
MGP_C57BL6NJ_G0000202_Igkv8-34	Igkv8-34	0.136332274114769	0.177530021207055	0.150033299045698	0.739090953597415	0.98916370055696	-0.0378488776775196	0.000791462825061273	0.00178404715453835	0.458983033750535	6.28411289567276e-08	1.47770319662106e-07	0.925955057146784
MGP_C57BL6NJ_G0000203_Igkv7-33	Igkv7-33	0.136332274114769	0.177530021207055	0.150033299045698	0.739090953597415	0.98916370055696	-0.0378488776775196	0.000791462825061273	0.00178404715453835	0.458983033750535	6.28411289567276e-08	1.47770319662106e-07	0.925955057146784
MGP_C57BL6NJ_G0000204_Igkv6-32	Igkv6-32	0.136332274114769	0.177530021207055	0.150033299045698	0.739090953597415	0.98916370055696	-0.0378488776775196	0.000791462825061273	0.00178404715453835	0.458983033750535	6.28411289567276e-08	1.47770319662106e-07	0.925955057146784
MGP_C57BL6NJ_G0000205_Igkv8-30	Igkv8-30	0.134708026422561	0.177530021207055	0.147100223878501	0.904318238690593	0.990142895008502	-0.0133212025687257	0.000569678844201948	0.00178404715453835	0.463382646501329	6.69458959776261e-08	1.54931607556735e-07	0.900561229024788
MGP_C57BL6NJ_G0000206_Igkv8-28	Igkv8-28	0.136332274114769	0.177530021207055	0.150033299045698	0.739090953597415	0.98916370055696	-0.0378488776775196	0.000791462825061273	0.00178404715453835	0.458983033750535	6.28411289567276e-08	1.47770319662106e-07	0.925955057146784
MGP_C57BL6NJ_G0000207_Igkv8-27	Igkv8-27	0.140504224219175	0.181359405217986	0.14905876998913	0.795318851633327	0.98916370055696	-0.0296006388642244	0.000826872287964929	0.00182815032944153	0.458983033750534	4.83512701507961e-08	1.47770319662106e-07	0.944513594476699
MGP_C57BL6NJ_G0000208_Igkv6-25	Igkv6-25	0.136332274114769	0.177530021207055	0.150033299045698	0.739090953597415	0.98916370055696	-0.0378488776775196	0.000791462825061273	0.00178404715453835	0.458983033750535	6.28411289567276e-08	1.47770319662106e-07	0.925955057146784
MGP_C57BL6NJ_G0000209_Igkv6-17	Igkv6-17	0.118690915181794	0.177530021207055	0.155732213627385	0.761777467580903	0.98916370055696	-0.0340496012897278	0.000708437538731081	0.00178404715453835	0.458983033750534	4.40484328251841e-08	1.47770319662106e-07	0.934503429019316
MGP_C57BL6NJ_G0000210_Igkv8-24	Igkv8-24	0.136332274114769	0.177530021207055	0.150033299045698	0.739090953597415	0.98916370055696	-0.0378488776775196	0.000791462825061273	0.00178404715453835	0.458983033750535	6.28411289567276e-08	1.47770319662106e-07	0.925955057146784
MGP_C57BL6NJ_G0000211_Igkv8-19	Igkv8-19	0.136332274114769	0.177530021207055	0.150033299045698	0.739090953597415	0.98916370055696	-0.0378488776775196	0.000791462825061273	0.00178404715453835	0.458983033750535	6.28411289567276e-08	1.47770319662106e-07	0.925955057146784
MGP_C57BL6NJ_G0000212_Igkv8-16	Igkv8-16	0.136332274114769	0.177530021207055	0.150033299045698	0.739090953597415	0.98916370055696	-0.0378488776775196	0.000791462825061273	0.00178404715453835	0.458983033750535	6.28411289567276e-08	1.47770319662106e-07	0.925955057146784
MGP_C57BL6NJ_G0000213	NA	0.136332274114769	0.177530021207055	0.150033299045698	0.739090953597415	0.98916370055696	-0.0378488776775196	0.000791462825061273	0.00178404715453835	0.458983033750535	6.28411289567276e-08	1.47770319662106e-07	0.925955057146784
MGP_C57BL6NJ_G0000214_Igkv6-15	Igkv6-15	0.172088859509785	0.207272232914441	0.138108309964514	0.794007804885137	0.98916370055696	-0.0298988849567304	0.000854772062642813	0.00186333228253793	0.458983033750534	5.19726930019301e-08	1.47770319662106e-07	0.94384254076856
MGP_C57BL6NJ_G0000215	NA	0.1210002656093	0.177530021207055	0.1514054407891	0.80159914758184	0.98916370055696	-0.027611754558702	0.000598991108188862	0.00178404715453835	0.456924821135431	4.49925134114854e-08	1.47770319662106e-07	0.913409187330563
MGP_C57BL6NJ_G0000216_Igkv6-14	Igkv6-14	0.136332274114769	0.177530021207055	0.150033299045698	0.739090953597415	0.98916370055696	-0.0378488776775196	0.000791462825061273	0.00178404715453835	0.458983033750535	6.28411289567276e-08	1.47770319662106e-07	0.925955057146784
MGP_C57BL6NJ_G0000217_Igkv6-13	Igkv6-13	0.136332274114769	0.177530021207055	0.150033299045698	0.739090953597415	0.98916370055696	-0.0378488776775196	0.000791462825061273	0.00178404715453835	0.458983033750535	6.28411289567276e-08	1.47770319662106e-07	0.925955057146784
MGP_C57BL6NJ_G0000218_Igkv3-12	Igkv3-12	0.136332274114769	0.177530021207055	0.150033299045698	0.739090953597415	0.98916370055696	-0.0378488776775196	0.000791462825061273	0.00178404715453835	0.458983033750535	6.28411289567276e-08	1.47770319662106e-07	0.925955057146784
MGP_C57BL6NJ_G0000219_Igkv3-9	Igkv3-9	0.136332274114769	0.177530021207055	0.150033299045698	0.739090953597415	0.98916370055696	-0.0378488776775196	0.000791462825061273	0.00178404715453835	0.458983033750535	6.28411289567276e-08	1.47770319662106e-07	0.925955057146784
MGP_C57BL6NJ_G0000220	NA	0.136332274114769	0.177530021207055	0.150033299045698	0.739090953597415	0.98916370055696	-0.0378488776775196	0.000791462825061273	0.00178404715453835	0.458983033750535	6.28411289567276e-08	1.47770319662106e-07	0.925955057146784
MGP_C57BL6NJ_G0000221_Igkv3-7	Igkv3-7	0.136332274114769	0.177530021207055	0.150033299045698	0.739090953597415	0.98916370055696	-0.0378488776775196	0.000791462825061273	0.00178404715453835	0.458983033750535	6.28411289567276e-08	1.47770319662106e-07	0.925955057146784
MGP_C57BL6NJ_G0000222	NA	0.136332274114769	0.177530021207055	0.150033299045698	0.739090953597415	0.98916370055696	-0.0378488776775196	0.000791462825061273	0.00178404715453835	0.458983033750535	6.28411289567276e-08	1.47770319662106e-07	0.925955057146784
MGP_C57BL6NJ_G0000223_Igkv3-4	Igkv3-4	0.136332274114769	0.177530021207055	0.150033299045698	0.739090953597415	0.98916370055696	-0.0378488776775196	0.000791462825061273	0.00178404715453835	0.458983033750535	6.28411289567276e-08	1.47770319662106e-07	0.925955057146784
MGP_C57BL6NJ_G0000224_Igkv3-3	Igkv3-3	0.136332274114769	0.177530021207055	0.150033299045698	0.739090953597415	0.98916370055696	-0.0378488776775196	0.000791462825061273	0.00178404715453835	0.458983033750535	6.28411289567276e-08	1.47770319662106e-07	0.925955057146784
MGP_C57BL6NJ_G0000225_Igkv3-2	Igkv3-2	0.155461686659149	0.192893211057033	0.144290823252352	0.76703013734002	0.98916370055696	-0.0340205604819556	0.000876357635237163	0.00187845771320824	0.458983033750534	6.43936029827464e-08	1.50345636960682e-07	0.934568770836803
MGP_C57BL6NJ_G0000226_Igkv3-1	Igkv3-1	0.136332274114769	0.177530021207055	0.150033299045698	0.739090953597415	0.98916370055696	-0.0378488776775196	0.000791462825061273	0.00178404715453835	0.458983033750535	6.28411289567276e-08	1.47770319662106e-07	0.925955057146784
MGP_C57BL6NJ_G0000245	NA	0.136332274114769	0.177530021207055	0.150033299045698	0.739090953597415	0.98916370055696	-0.0378488776775196	0.000791462825061273	0.00178404715453835	0.458983033750535	6.28411289567276e-08	1.47770319662106e-07	0.925955057146784
MGP_C57BL6NJ_G0000246	NA	0.136332274114769	0.177530021207055	0.150033299045698	0.739090953597415	0.98916370055696	-0.0378488776775196	0.000791462825061273	0.00178404715453835	0.458983033750535	6.28411289567276e-08	1.47770319662106e-07	0.925955057146784
MGP_C57BL6NJ_G0000247	NA	0.136332274114769	0.177530021207055	0.150033299045698	0.739090953597415	0.98916370055696	-0.0378488776775196	0.000791462825061273	0.00178404715453835	0.458983033750535	6.28411289567276e-08	1.47770319662106e-07	0.925955057146784
MGP_C57BL6NJ_G0000248	NA	0.136332274114769	0.177530021207055	0.150033299045698	0.739090953597415	0.98916370055696	-0.0378488776775196	0.000791462825061273	0.00178404715453835	0.458983033750535	6.28411289567276e-08	1.47770319662106e-07	0.925955057146784
MGP_C57BL6NJ_G0000249	NA	0.136332274114769	0.177530021207055	0.150033299045698	0.739090953597415	0.98916370055696	-0.0378488776775196	0.000791462825061273	0.00178404715453835	0.458983033750535	6.28411289567276e-08	1.47770319662106e-07	0.925955057146784
MGP_C57BL6NJ_G0000250	NA	0.136332274114769	0.177530021207055	0.150033299045698	0.739090953597415	0.98916370055696	-0.0378488776775196	0.000791462825061273	0.00178404715453835	0.458983033750535	6.28411289567276e-08	1.47770319662106e-07	0.925955057146784
MGP_C57BL6NJ_G0000251	NA	0.136332274114769	0.177530021207055	0.150033299045698	0.739090953597415	0.98916370055696	-0.0378488776775196	0.000791462825061273	0.00178404715453835	0.458983033750535	6.28411289567276e-08	1.47770319662106e-07	0.925955057146784
MGP_C57BL6NJ_G0000252	NA	0.136332274114769	0.177530021207055	0.150033299045698	0.739090953597415	0.98916370055696	-0.0378488776775196	0.000791462825061273	0.00178404715453835	0.458983033750535	6.28411289567276e-08	1.47770319662106e-07	0.925955057146784
MGP_C57BL6NJ_G0000253	NA	0.136332274114769	0.177530021207055	0.150033299045698	0.739090953597415	0.98916370055696	-0.0378488776775196	0.000791462825061273	0.00178404715453835	0.458983033750535	6.28411289567276e-08	1.47770319662106e-07	0.925955057146784
MGP_C57BL6NJ_G0000254	NA	0.136332274114769	0.177530021207055	0.150033299045698	0.739090953597415	0.98916370055696	-0.0378488776775196	0.000791462825061273	0.00178404715453835	0.458983033750535	6.28411289567276e-08	1.47770319662106e-07	0.925955057146784
MGP_C57BL6NJ_G0000255	NA	0.136332274114769	0.177530021207055	0.150033299045698	0.739090953597415	0.98916370055696	-0.0378488776775196	0.000791462825061273	0.00178404715453835	0.458983033750535	6.28411289567276e-08	1.47770319662106e-07	0.925955057146784
MGP_C57BL6NJ_G0000256	NA	0.136332274114769	0.177530021207055	0.150033299045698	0.739090953597415	0.98916370055696	-0.0378488776775196	0.000791462825061273	0.00178404715453835	0.458983033750535	6.28411289567276e-08	1.47770319662106e-07	0.925955057146784
MGP_C57BL6NJ_G0000257	NA	0.136332274114769	0.177530021207055	0.150033299045698	0.739090953597415	0.98916370055696	-0.0378488776775196	0.000791462825061273	0.00178404715453835	0.458983033750535	6.28411289567276e-08	1.47770319662106e-07	0.925955057146784
MGP_C57BL6NJ_G0000258	NA	0.136332274114769	0.177530021207055	0.150033299045698	0.739090953597415	0.98916370055696	-0.0378488776775196	0.000791462825061273	0.00178404715453835	0.458983033750535	6.28411289567276e-08	1.47770319662106e-07	0.925955057146784
MGP_C57BL6NJ_G0000259	NA	0.136332274114769	0.177530021207055	0.150033299045698	0.739090953597415	0.98916370055696	-0.0378488776775196	0.000791462825061273	0.00178404715453835	0.458983033750535	6.28411289567276e-08	1.47770319662106e-07	0.925955057146784
MGP_C57BL6NJ_G0000260	NA	0.136332274114769	0.177530021207055	0.150033299045698	0.739090953597415	0.98916370055696	-0.0378488776775196	0.000791462825061273	0.00178404715453835	0.458983033750535	6.28411289567276e-08	1.47770319662106e-07	0.925955057146784
MGP_C57BL6NJ_G0000261	NA	0.136332274114769	0.177530021207055	0.150033299045698	0.739090953597415	0.98916370055696	-0.0378488776775196	0.000791462825061273	0.00178404715453835	0.458983033750535	6.28411289567276e-08	1.47770319662106e-07	0.925955057146784
MGP_C57BL6NJ_G0000262	NA	0.136332274114769	0.177530021207055	0.150033299045698	0.739090953597415	0.98916370055696	-0.0378488776775196	0.000791462825061273	0.00178404715453835	0.458983033750535	6.28411289567276e-08	1.47770319662106e-07	0.925955057146784
MGP_C57BL6NJ_G0000263	NA	0.136332274114769	0.177530021207055	0.150033299045698	0.739090953597415	0.98916370055696	-0.0378488776775196	0.000791462825061273	0.00178404715453835	0.458983033750535	6.28411289567276e-08	1.47770319662106e-07	0.925955057146784
MGP_C57BL6NJ_G0000264	NA	0.136332274114769	0.177530021207055	0.150033299045698	0.739090953597415	0.98916370055696	-0.0378488776775196	0.000791462825061273	0.00178404715453835	0.458983033750535	6.28411289567276e-08	1.47770319662106e-07	0.925955057146784
MGP_C57BL6NJ_G0000265	NA	0.136332274114769	0.177530021207055	0.150033299045698	0.739090953597415	0.98916370055696	-0.0378488776775196	0.000791462825061273	0.00178404715453835	0.458983033750535	6.28411289567276e-08	1.47770319662106e-07	0.925955057146784
MGP_C57BL6NJ_G0000266	NA	0.136332274114769	0.177530021207055	0.150033299045698	0.739090953597415	0.98916370055696	-0.0378488776775196	0.000791462825061273	0.00178404715453835	0.458983033750535	6.28411289567276e-08	1.47770319662106e-07	0.925955057146784
MGP_C57BL6NJ_G0000267	NA	0.136332274114769	0.177530021207055	0.150033299045698	0.739090953597415	0.98916370055696	-0.0378488776775196	0.000791462825061273	0.00178404715453835	0.458983033750535	6.28411289567276e-08	1.47770319662106e-07	0.925955057146784
MGP_C57BL6NJ_G0000268	NA	0.136332274114769	0.177530021207055	0.150033299045698	0.739090953597415	0.98916370055696	-0.0378488776775196	0.000791462825061273	0.00178404715453835	0.458983033750535	6.28411289567276e-08	1.47770319662106e-07	0.925955057146784
MGP_C57BL6NJ_G0000269	NA	0.136332274114769	0.177530021207055	0.150033299045698	0.739090953597415	0.98916370055696	-0.0378488776775196	0.000791462825061273	0.00178404715453835	0.458983033750535	6.28411289567276e-08	1.47770319662106e-07	0.925955057146784
MGP_C57BL6NJ_G0000270	NA	0.136332274114769	0.177530021207055	0.150033299045698	0.739090953597415	0.98916370055696	-0.0378488776775196	0.000791462825061273	0.00178404715453835	0.458983033750535	6.28411289567276e-08	1.47770319662106e-07	0.925955057146784
MGP_C57BL6NJ_G0000271	NA	0.136332274114769	0.177530021207055	0.150033299045698	0.739090953597415	0.98916370055696	-0.0378488776775196	0.000791462825061273	0.00178404715453835	0.458983033750535	6.28411289567276e-08	1.47770319662106e-07	0.925955057146784
MGP_C57BL6NJ_G0000272	NA	0.136332274114769	0.177530021207055	0.150033299045698	0.739090953597415	0.98916370055696	-0.0378488776775196	0.000791462825061273	0.00178404715453835	0.458983033750535	6.28411289567276e-08	1.47770319662106e-07	0.925955057146784
MGP_C57BL6NJ_G0000273	NA	0.136332274114769	0.177530021207055	0.150033299045698	0.739090953597415	0.98916370055696	-0.0378488776775196	0.000791462825061273	0.00178404715453835	0.458983033750535	6.28411289567276e-08	1.47770319662106e-07	0.925955057146784
MGP_C57BL6NJ_G0000274	NA	0.136332274114769	0.177530021207055	0.150033299045698	0.739090953597415	0.98916370055696	-0.0378488776775196	0.000791462825061273	0.00178404715453835	0.458983033750535	6.28411289567276e-08	1.47770319662106e-07	0.925955057146784
MGP_C57BL6NJ_G0000275	NA	0.136332274114769	0.177530021207055	0.150033299045698	0.739090953597415	0.98916370055696	-0.0378488776775196	0.000791462825061273	0.00178404715453835	0.458983033750535	6.28411289567276e-08	1.47770319662106e-07	0.925955057146784
MGP_C57BL6NJ_G0000276	NA	0.136332274114769	0.177530021207055	0.150033299045698	0.739090953597415	0.98916370055696	-0.0378488776775196	0.000791462825061273	0.00178404715453835	0.458983033750535	6.28411289567276e-08	1.47770319662106e-07	0.925955057146784
MGP_C57BL6NJ_G0000277	NA	0.136332274114769	0.177530021207055	0.150033299045698	0.739090953597415	0.98916370055696	-0.0378488776775196	0.000791462825061273	0.00178404715453835	0.458983033750535	6.28411289567276e-08	1.47770319662106e-07	0.925955057146784
MGP_C57BL6NJ_G0000278	NA	0.136332274114769	0.177530021207055	0.150033299045698	0.739090953597415	0.98916370055696	-0.0378488776775196	0.000791462825061273	0.00178404715453835	0.458983033750535	6.28411289567276e-08	1.47770319662106e-07	0.925955057146784
MGP_C57BL6NJ_G0000279	NA	0.136332274114769	0.177530021207055	0.150033299045698	0.739090953597415	0.98916370055696	-0.0378488776775196	0.000791462825061273	0.00178404715453835	0.458983033750535	6.28411289567276e-08	1.47770319662106e-07	0.925955057146784
MGP_C57BL6NJ_G0000280	NA	0.136332274114769	0.177530021207055	0.150033299045698	0.739090953597415	0.98916370055696	-0.0378488776775196	0.000791462825061273	0.00178404715453835	0.458983033750535	6.28411289567276e-08	1.47770319662106e-07	0.925955057146784
MGP_C57BL6NJ_G0000281	NA	0.136332274114769	0.177530021207055	0.150033299045698	0.739090953597415	0.98916370055696	-0.0378488776775196	0.000791462825061273	0.00178404715453835	0.458983033750535	6.28411289567276e-08	1.47770319662106e-07	0.925955057146784
MGP_C57BL6NJ_G0000282	NA	0.136332274114769	0.177530021207055	0.150033299045698	0.739090953597415	0.98916370055696	-0.0378488776775196	0.000791462825061273	0.00178404715453835	0.458983033750535	6.28411289567276e-08	1.47770319662106e-07	0.925955057146784
MGP_C57BL6NJ_G0000283	NA	0.136332274114769	0.177530021207055	0.150033299045698	0.739090953597415	0.98916370055696	-0.0378488776775196	0.000791462825061273	0.00178404715453835	0.458983033750535	6.28411289567276e-08	1.47770319662106e-07	0.925955057146784
MGP_C57BL6NJ_G0000284	NA	0.136332274114769	0.177530021207055	0.150033299045698	0.739090953597415	0.98916370055696	-0.0378488776775196	0.000791462825061273	0.00178404715453835	0.458983033750535	6.28411289567276e-08	1.47770319662106e-07	0.925955057146784
MGP_C57BL6NJ_G0000285	NA	0.136332274114769	0.177530021207055	0.150033299045698	0.739090953597415	0.98916370055696	-0.0378488776775196	0.000791462825061273	0.00178404715453835	0.458983033750535	6.28411289567276e-08	1.47770319662106e-07	0.925955057146784
MGP_C57BL6NJ_G0000286	NA	0.136332274114769	0.177530021207055	0.150033299045698	0.739090953597415	0.98916370055696	-0.0378488776775196	0.000791462825061273	0.00178404715453835	0.458983033750535	6.28411289567276e-08	1.47770319662106e-07	0.925955057146784
MGP_C57BL6NJ_G0000287	NA	0.136332274114769	0.177530021207055	0.150033299045698	0.739090953597415	0.98916370055696	-0.0378488776775196	0.000791462825061273	0.00178404715453835	0.458983033750535	6.28411289567276e-08	1.47770319662106e-07	0.925955057146784
MGP_C57BL6NJ_G0000288	NA	0.136332274114769	0.177530021207055	0.150033299045698	0.739090953597415	0.98916370055696	-0.0378488776775196	0.000791462825061273	0.00178404715453835	0.458983033750535	6.28411289567276e-08	1.47770319662106e-07	0.925955057146784
MGP_C57BL6NJ_G0000289	NA	0.136332274114769	0.177530021207055	0.150033299045698	0.739090953597415	0.98916370055696	-0.0378488776775196	0.000791462825061273	0.00178404715453835	0.458983033750535	6.28411289567276e-08	1.47770319662106e-07	0.925955057146784
MGP_C57BL6NJ_G0000290	NA	0.136332274114769	0.177530021207055	0.150033299045698	0.739090953597415	0.98916370055696	-0.0378488776775196	0.000791462825061273	0.00178404715453835	0.458983033750535	6.28411289567276e-08	1.47770319662106e-07	0.925955057146784
MGP_C57BL6NJ_G0000291	NA	0.136332274114769	0.177530021207055	0.150033299045698	0.739090953597415	0.98916370055696	-0.0378488776775196	0.000791462825061273	0.00178404715453835	0.458983033750535	6.28411289567276e-08	1.47770319662106e-07	0.925955057146784
MGP_C57BL6NJ_G0000292	NA	0.136332274114769	0.177530021207055	0.150033299045698	0.739090953597415	0.98916370055696	-0.0378488776775196	0.000791462825061273	0.00178404715453835	0.458983033750535	6.28411289567276e-08	1.47770319662106e-07	0.925955057146784
MGP_C57BL6NJ_G0000293	NA	0.136332274114769	0.177530021207055	0.150033299045698	0.739090953597415	0.98916370055696	-0.0378488776775196	0.000791462825061273	0.00178404715453835	0.458983033750535	6.28411289567276e-08	1.47770319662106e-07	0.925955057146784
MGP_C57BL6NJ_G0000294	NA	0.136332274114769	0.177530021207055	0.150033299045698	0.739090953597415	0.98916370055696	-0.0378488776775196	0.000791462825061273	0.00178404715453835	0.458983033750535	6.28411289567276e-08	1.47770319662106e-07	0.925955057146784
MGP_C57BL6NJ_G0000295	NA	0.136332274114769	0.177530021207055	0.150033299045698	0.739090953597415	0.98916370055696	-0.0378488776775196	0.000791462825061273	0.00178404715453835	0.458983033750535	6.28411289567276e-08	1.47770319662106e-07	0.925955057146784
MGP_C57BL6NJ_G0000296	NA	0.136332274114769	0.177530021207055	0.150033299045698	0.739090953597415	0.98916370055696	-0.0378488776775196	0.000791462825061273	0.00178404715453835	0.458983033750535	6.28411289567276e-08	1.47770319662106e-07	0.925955057146784
MGP_C57BL6NJ_G0000297	NA	0.111233383357532	0.177530021207055	0.158397212256512	0.772801988291008	0.98916370055696	-0.0322729355369768	0.000883370917456561	0.00188337820835545	0.446437163934313	6.01647592637058e-08	1.47770319662106e-07	0.913409187330563
MGP_C57BL6NJ_G0000298	NA	0.136332274114769	0.177530021207055	0.150033299045698	0.739090953597415	0.98916370055696	-0.0378488776775196	0.000791462825061273	0.00178404715453835	0.458983033750535	6.28411289567276e-08	1.47770319662106e-07	0.925955057146784
MGP_C57BL6NJ_G0000299	NA	0.136332274114769	0.177530021207055	0.150033299045698	0.739090953597415	0.98916370055696	-0.0378488776775196	0.000791462825061273	0.00178404715453835	0.458983033750535	6.28411289567276e-08	1.47770319662106e-07	0.925955057146784
MGP_C57BL6NJ_G0000300	NA	0.136332274114769	0.177530021207055	0.150033299045698	0.739090953597415	0.98916370055696	-0.0378488776775196	0.000791462825061273	0.00178404715453835	0.458983033750535	6.28411289567276e-08	1.47770319662106e-07	0.925955057146784
MGP_C57BL6NJ_G0000301	NA	0.136332274114769	0.177530021207055	0.150033299045698	0.739090953597415	0.98916370055696	-0.0378488776775196	0.000791462825061273	0.00178404715453835	0.458983033750535	6.28411289567276e-08	1.47770319662106e-07	0.925955057146784
MGP_C57BL6NJ_G0000302	NA	0.136332274114769	0.177530021207055	0.150033299045698	0.739090953597415	0.98916370055696	-0.0378488776775196	0.000791462825061273	0.00178404715453835	0.458983033750535	6.28411289567276e-08	1.47770319662106e-07	0.925955057146784
MGP_C57BL6NJ_G0000303	NA	0.136332274114769	0.177530021207055	0.150033299045698	0.739090953597415	0.98916370055696	-0.0378488776775196	0.000791462825061273	0.00178404715453835	0.458983033750535	6.28411289567276e-08	1.47770319662106e-07	0.925955057146784
MGP_C57BL6NJ_G0000304	NA	0.136332274114769	0.177530021207055	0.150033299045698	0.739090953597415	0.98916370055696	-0.0378488776775196	0.000791462825061273	0.00178404715453835	0.458983033750535	6.28411289567276e-08	1.47770319662106e-07	0.925955057146784
MGP_C57BL6NJ_G0000305	NA	0.136332274114769	0.177530021207055	0.150033299045698	0.739090953597415	0.98916370055696	-0.0378488776775196	0.000791462825061273	0.00178404715453835	0.458983033750535	6.28411289567276e-08	1.47770319662106e-07	0.925955057146784
MGP_C57BL6NJ_G0000306	NA	0.136332274114769	0.177530021207055	0.150033299045698	0.739090953597415	0.98916370055696	-0.0378488776775196	0.000791462825061273	0.00178404715453835	0.458983033750535	6.28411289567276e-08	1.47770319662106e-07	0.925955057146784
MGP_C57BL6NJ_G0000307	NA	0.136332274114769	0.177530021207055	0.150033299045698	0.739090953597415	0.98916370055696	-0.0378488776775196	0.000791462825061273	0.00178404715453835	0.458983033750535	6.28411289567276e-08	1.47770319662106e-07	0.925955057146784
MGP_C57BL6NJ_G0000308	NA	0.136332274114769	0.177530021207055	0.150033299045698	0.739090953597415	0.98916370055696	-0.0378488776775196	0.000791462825061273	0.00178404715453835	0.458983033750535	6.28411289567276e-08	1.47770319662106e-07	0.925955057146784
MGP_C57BL6NJ_G0000309	NA	0.136332274114769	0.177530021207055	0.150033299045698	0.739090953597415	0.98916370055696	-0.0378488776775196	0.000791462825061273	0.00178404715453835	0.458983033750535	6.28411289567276e-08	1.47770319662106e-07	0.925955057146784
MGP_C57BL6NJ_G0000310	NA	0.136332274114769	0.177530021207055	0.150033299045698	0.739090953597415	0.98916370055696	-0.0378488776775196	0.000791462825061273	0.00178404715453835	0.458983033750535	6.28411289567276e-08	1.47770319662106e-07	0.925955057146784
MGP_C57BL6NJ_G0000311	NA	0.136332274114769	0.177530021207055	0.150033299045698	0.739090953597415	0.98916370055696	-0.0378488776775196	0.000791462825061273	0.00178404715453835	0.458983033750535	6.28411289567276e-08	1.47770319662106e-07	0.925955057146784
MGP_C57BL6NJ_G0000312	NA	0.136332274114769	0.177530021207055	0.150033299045698	0.739090953597415	0.98916370055696	-0.0378488776775196	0.000791462825061273	0.00178404715453835	0.458983033750535	6.28411289567276e-08	1.47770319662106e-07	0.925955057146784
MGP_C57BL6NJ_G0000313	NA	0.136332274114769	0.177530021207055	0.150033299045698	0.739090953597415	0.98916370055696	-0.0378488776775196	0.000791462825061273	0.00178404715453835	0.458983033750535	6.28411289567276e-08	1.47770319662106e-07	0.925955057146784
MGP_C57BL6NJ_G0000314	NA	0.136332274114769	0.177530021207055	0.150033299045698	0.739090953597415	0.98916370055696	-0.0378488776775196	0.000791462825061273	0.00178404715453835	0.458983033750535	6.28411289567276e-08	1.47770319662106e-07	0.925955057146784
MGP_C57BL6NJ_G0000315	NA	0.136332274114769	0.177530021207055	0.150033299045698	0.739090953597415	0.98916370055696	-0.0378488776775196	0.000791462825061273	0.00178404715453835	0.458983033750535	6.28411289567276e-08	1.47770319662106e-07	0.925955057146784
MGP_C57BL6NJ_G0000316	NA	0.136332274114769	0.177530021207055	0.150033299045698	0.739090953597415	0.98916370055696	-0.0378488776775196	0.000791462825061273	0.00178404715453835	0.458983033750535	6.28411289567276e-08	1.47770319662106e-07	0.925955057146784
MGP_C57BL6NJ_G0000317	NA	0.136332274114769	0.177530021207055	0.150033299045698	0.739090953597415	0.98916370055696	-0.0378488776775196	0.000791462825061273	0.00178404715453835	0.458983033750535	6.28411289567276e-08	1.47770319662106e-07	0.925955057146784
MGP_C57BL6NJ_G0000318	NA	0.136332274114769	0.177530021207055	0.150033299045698	0.739090953597415	0.98916370055696	-0.0378488776775196	0.000791462825061273	0.00178404715453835	0.458983033750535	6.28411289567276e-08	1.47770319662106e-07	0.925955057146784
MGP_C57BL6NJ_G0000319	NA	0.136332274114769	0.177530021207055	0.150033299045698	0.739090953597415	0.98916370055696	-0.0378488776775196	0.000791462825061273	0.00178404715453835	0.458983033750535	6.28411289567276e-08	1.47770319662106e-07	0.925955057146784
MGP_C57BL6NJ_G0000320	NA	0.136332274114769	0.177530021207055	0.150033299045698	0.739090953597415	0.98916370055696	-0.0378488776775196	0.000791462825061273	0.00178404715453835	0.458983033750535	6.28411289567276e-08	1.47770319662106e-07	0.925955057146784
MGP_C57BL6NJ_G0000321	NA	0.136332274114769	0.177530021207055	0.150033299045698	0.739090953597415	0.98916370055696	-0.0378488776775196	0.000791462825061273	0.00178404715453835	0.458983033750535	6.28411289567276e-08	1.47770319662106e-07	0.925955057146784
MGP_C57BL6NJ_G0000322	NA	0.136332274114769	0.177530021207055	0.150033299045698	0.739090953597415	0.98916370055696	-0.0378488776775196	0.000791462825061273	0.00178404715453835	0.458983033750535	6.28411289567276e-08	1.47770319662106e-07	0.925955057146784
MGP_C57BL6NJ_G0000323	NA	0.136332274114769	0.177530021207055	0.150033299045698	0.739090953597415	0.98916370055696	-0.0378488776775196	0.000791462825061273	0.00178404715453835	0.458983033750535	6.28411289567276e-08	1.47770319662106e-07	0.925955057146784
MGP_C57BL6NJ_G0000324	NA	0.136332274114769	0.177530021207055	0.150033299045698	0.739090953597415	0.98916370055696	-0.0378488776775196	0.000791462825061273	0.00178404715453835	0.458983033750535	6.28411289567276e-08	1.47770319662106e-07	0.925955057146784
MGP_C57BL6NJ_G0000325	NA	0.136332274114769	0.177530021207055	0.150033299045698	0.739090953597415	0.98916370055696	-0.0378488776775196	0.000791462825061273	0.00178404715453835	0.458983033750535	6.28411289567276e-08	1.47770319662106e-07	0.925955057146784
MGP_C57BL6NJ_G0000326	NA	0.136332274114769	0.177530021207055	0.150033299045698	0.739090953597415	0.98916370055696	-0.0378488776775196	0.000791462825061273	0.00178404715453835	0.458983033750535	6.28411289567276e-08	1.47770319662106e-07	0.925955057146784
MGP_C57BL6NJ_G0000327	NA	0.136332274114769	0.177530021207055	0.150033299045698	0.739090953597415	0.98916370055696	-0.0378488776775196	0.000791462825061273	0.00178404715453835	0.458983033750535	6.28411289567276e-08	1.47770319662106e-07	0.925955057146784
MGP_C57BL6NJ_G0000328	NA	0.136332274114769	0.177530021207055	0.150033299045698	0.739090953597415	0.98916370055696	-0.0378488776775196	0.000791462825061273	0.00178404715453835	0.458983033750535	6.28411289567276e-08	1.47770319662106e-07	0.925955057146784
MGP_C57BL6NJ_G0000329	NA	0.136332274114769	0.177530021207055	0.150033299045698	0.739090953597415	0.98916370055696	-0.0378488776775196	0.000791462825061273	0.00178404715453835	0.458983033750535	6.28411289567276e-08	1.47770319662106e-07	0.925955057146784
MGP_C57BL6NJ_G0000330	NA	0.136332274114769	0.177530021207055	0.150033299045698	0.739090953597415	0.98916370055696	-0.0378488776775196	0.000791462825061273	0.00178404715453835	0.458983033750535	6.28411289567276e-08	1.47770319662106e-07	0.925955057146784
MGP_C57BL6NJ_G0000331	NA	0.136332274114769	0.177530021207055	0.150033299045698	0.739090953597415	0.98916370055696	-0.0378488776775196	0.000791462825061273	0.00178404715453835	0.458983033750535	6.28411289567276e-08	1.47770319662106e-07	0.925955057146784
MGP_C57BL6NJ_G0000332	NA	0.136332274114769	0.177530021207055	0.150033299045698	0.739090953597415	0.98916370055696	-0.0378488776775196	0.000791462825061273	0.00178404715453835	0.458983033750535	6.28411289567276e-08	1.47770319662106e-07	0.925955057146784
MGP_C57BL6NJ_G0000333	NA	0.136332274114769	0.177530021207055	0.150033299045698	0.739090953597415	0.98916370055696	-0.0378488776775196	0.000791462825061273	0.00178404715453835	0.458983033750535	6.28411289567276e-08	1.47770319662106e-07	0.925955057146784
MGP_C57BL6NJ_G0000334	NA	0.136332274114769	0.177530021207055	0.150033299045698	0.739090953597415	0.98916370055696	-0.0378488776775196	0.000791462825061273	0.00178404715453835	0.458983033750535	6.28411289567276e-08	1.47770319662106e-07	0.925955057146784
MGP_C57BL6NJ_G0000335	NA	0.136332274114769	0.177530021207055	0.150033299045698	0.739090953597415	0.98916370055696	-0.0378488776775196	0.000791462825061273	0.00178404715453835	0.458983033750535	6.28411289567276e-08	1.47770319662106e-07	0.925955057146784
MGP_C57BL6NJ_G0000336	NA	0.136332274114769	0.177530021207055	0.150033299045698	0.739090953597415	0.98916370055696	-0.0378488776775196	0.000791462825061273	0.00178404715453835	0.458983033750535	6.28411289567276e-08	1.47770319662106e-07	0.925955057146784
MGP_C57BL6NJ_G0000337	NA	0.136332274114769	0.177530021207055	0.150033299045698	0.739090953597415	0.98916370055696	-0.0378488776775196	0.000791462825061273	0.00178404715453835	0.458983033750535	6.28411289567276e-08	1.47770319662106e-07	0.925955057146784
MGP_C57BL6NJ_G0000338	NA	0.136332274114769	0.177530021207055	0.150033299045698	0.739090953597415	0.98916370055696	-0.0378488776775196	0.000791462825061273	0.00178404715453835	0.458983033750535	6.28411289567276e-08	1.47770319662106e-07	0.925955057146784
MGP_C57BL6NJ_G0000339	NA	0.136332274114769	0.177530021207055	0.150033299045698	0.739090953597415	0.98916370055696	-0.0378488776775196	0.000791462825061273	0.00178404715453835	0.458983033750535	6.28411289567276e-08	1.47770319662106e-07	0.925955057146784
MGP_C57BL6NJ_G0000340	NA	0.136332274114769	0.177530021207055	0.150033299045698	0.739090953597415	0.98916370055696	-0.0378488776775196	0.000791462825061273	0.00178404715453835	0.458983033750535	6.28411289567276e-08	1.47770319662106e-07	0.925955057146784
MGP_C57BL6NJ_G0000341	NA	0.136332274114769	0.177530021207055	0.150033299045698	0.739090953597415	0.98916370055696	-0.0378488776775196	0.000791462825061273	0.00178404715453835	0.458983033750535	6.28411289567276e-08	1.47770319662106e-07	0.925955057146784
MGP_C57BL6NJ_G0000342	NA	0.136332274114769	0.177530021207055	0.150033299045698	0.739090953597415	0.98916370055696	-0.0378488776775196	0.000791462825061273	0.00178404715453835	0.458983033750535	6.28411289567276e-08	1.47770319662106e-07	0.925955057146784
MGP_C57BL6NJ_G0000343	NA	0.136332274114769	0.177530021207055	0.150033299045698	0.739090953597415	0.98916370055696	-0.0378488776775196	0.000791462825061273	0.00178404715453835	0.458983033750535	6.28411289567276e-08	1.47770319662106e-07	0.925955057146784
MGP_C57BL6NJ_G0000344	NA	0.136332274114769	0.177530021207055	0.150033299045698	0.739090953597415	0.98916370055696	-0.0378488776775196	0.000791462825061273	0.00178404715453835	0.458983033750535	6.28411289567276e-08	1.47770319662106e-07	0.925955057146784
MGP_C57BL6NJ_G0000345	NA	0.136332274114769	0.177530021207055	0.150033299045698	0.739090953597415	0.98916370055696	-0.0378488776775196	0.000791462825061273	0.00178404715453835	0.458983033750535	6.28411289567276e-08	1.47770319662106e-07	0.925955057146784
MGP_C57BL6NJ_G0000346	NA	0.136332274114769	0.177530021207055	0.150033299045698	0.739090953597415	0.98916370055696	-0.0378488776775196	0.000791462825061273	0.00178404715453835	0.458983033750535	6.28411289567276e-08	1.47770319662106e-07	0.925955057146784
MGP_C57BL6NJ_G0000347	NA	0.136332274114769	0.177530021207055	0.150033299045698	0.739090953597415	0.98916370055696	-0.0378488776775196	0.000791462825061273	0.00178404715453835	0.458983033750535	6.28411289567276e-08	1.47770319662106e-07	0.925955057146784
MGP_C57BL6NJ_G0000348	NA	0.136332274114769	0.177530021207055	0.150033299045698	0.739090953597415	0.98916370055696	-0.0378488776775196	0.000791462825061273	0.00178404715453835	0.458983033750535	6.28411289567276e-08	1.47770319662106e-07	0.925955057146784
MGP_C57BL6NJ_G0000349	NA	0.136332274114769	0.177530021207055	0.150033299045698	0.739090953597415	0.98916370055696	-0.0378488776775196	0.000791462825061273	0.00178404715453835	0.458983033750535	6.28411289567276e-08	1.47770319662106e-07	0.925955057146784
MGP_C57BL6NJ_G0000350	NA	0.136332274114769	0.177530021207055	0.150033299045698	0.739090953597415	0.98916370055696	-0.0378488776775196	0.000791462825061273	0.00178404715453835	0.458983033750535	6.28411289567276e-08	1.47770319662106e-07	0.925955057146784
MGP_C57BL6NJ_G0000351	NA	0.136332274114769	0.177530021207055	0.150033299045698	0.739090953597415	0.98916370055696	-0.0378488776775196	0.000791462825061273	0.00178404715453835	0.458983033750535	6.28411289567276e-08	1.47770319662106e-07	0.925955057146784
MGP_C57BL6NJ_G0000352	NA	0.136332274114769	0.177530021207055	0.150033299045698	0.739090953597415	0.98916370055696	-0.0378488776775196	0.000791462825061273	0.00178404715453835	0.458983033750535	6.28411289567276e-08	1.47770319662106e-07	0.925955057146784
MGP_C57BL6NJ_G0000353	NA	0.136332274114769	0.177530021207055	0.150033299045698	0.739090953597415	0.98916370055696	-0.0378488776775196	0.000791462825061273	0.00178404715453835	0.458983033750535	6.28411289567276e-08	1.47770319662106e-07	0.925955057146784
MGP_C57BL6NJ_G0000354	NA	0.136332274114769	0.177530021207055	0.150033299045698	0.739090953597415	0.98916370055696	-0.0378488776775196	0.000791462825061273	0.00178404715453835	0.458983033750535	6.28411289567276e-08	1.47770319662106e-07	0.925955057146784
MGP_C57BL6NJ_G0000355	NA	0.136332274114769	0.177530021207055	0.150033299045698	0.739090953597415	0.98916370055696	-0.0378488776775196	0.000791462825061273	0.00178404715453835	0.458983033750535	6.28411289567276e-08	1.47770319662106e-07	0.925955057146784
MGP_C57BL6NJ_G0000356	NA	0.136332274114769	0.177530021207055	0.150033299045698	0.739090953597415	0.98916370055696	-0.0378488776775196	0.000791462825061273	0.00178404715453835	0.458983033750535	6.28411289567276e-08	1.47770319662106e-07	0.925955057146784
MGP_C57BL6NJ_G0000357	NA	0.136332274114769	0.177530021207055	0.150033299045698	0.739090953597415	0.98916370055696	-0.0378488776775196	0.000791462825061273	0.00178404715453835	0.458983033750535	6.28411289567276e-08	1.47770319662106e-07	0.925955057146784
MGP_C57BL6NJ_G0000358	NA	0.136332274114769	0.177530021207055	0.150033299045698	0.739090953597415	0.98916370055696	-0.0378488776775196	0.000791462825061273	0.00178404715453835	0.458983033750535	6.28411289567276e-08	1.47770319662106e-07	0.925955057146784
MGP_C57BL6NJ_G0000359	NA	0.136332274114769	0.177530021207055	0.150033299045698	0.739090953597415	0.98916370055696	-0.0378488776775196	0.000791462825061273	0.00178404715453835	0.458983033750535	6.28411289567276e-08	1.47770319662106e-07	0.925955057146784
MGP_C57BL6NJ_G0000360	NA	0.136332274114769	0.177530021207055	0.150033299045698	0.739090953597415	0.98916370055696	-0.0378488776775196	0.000791462825061273	0.00178404715453835	0.458983033750535	6.28411289567276e-08	1.47770319662106e-07	0.925955057146784
MGP_C57BL6NJ_G0000361	NA	0.136332274114769	0.177530021207055	0.150033299045698	0.739090953597415	0.98916370055696	-0.0378488776775196	0.000791462825061273	0.00178404715453835	0.458983033750535	6.28411289567276e-08	1.47770319662106e-07	0.925955057146784
MGP_C57BL6NJ_G0000362	NA	0.136332274114769	0.177530021207055	0.150033299045698	0.739090953597415	0.98916370055696	-0.0378488776775196	0.000791462825061273	0.00178404715453835	0.458983033750535	6.28411289567276e-08	1.47770319662106e-07	0.925955057146784
MGP_C57BL6NJ_G0000363	NA	0.136332274114769	0.177530021207055	0.150033299045698	0.739090953597415	0.98916370055696	-0.0378488776775196	0.000791462825061273	0.00178404715453835	0.458983033750535	6.28411289567276e-08	1.47770319662106e-07	0.925955057146784
MGP_C57BL6NJ_G0000364	NA	0.136332274114769	0.177530021207055	0.150033299045698	0.739090953597415	0.98916370055696	-0.0378488776775196	0.000791462825061273	0.00178404715453835	0.458983033750535	6.28411289567276e-08	1.47770319662106e-07	0.925955057146784
MGP_C57BL6NJ_G0000365	NA	0.136332274114769	0.177530021207055	0.150033299045698	0.739090953597415	0.98916370055696	-0.0378488776775196	0.000791462825061273	0.00178404715453835	0.458983033750535	6.28411289567276e-08	1.47770319662106e-07	0.925955057146784
MGP_C57BL6NJ_G0000366	NA	0.136332274114769	0.177530021207055	0.150033299045698	0.739090953597415	0.98916370055696	-0.0378488776775196	0.000791462825061273	0.00178404715453835	0.458983033750535	6.28411289567276e-08	1.47770319662106e-07	0.925955057146784
MGP_C57BL6NJ_G0000367	NA	0.136332274114769	0.177530021207055	0.150033299045698	0.739090953597415	0.98916370055696	-0.0378488776775196	0.000791462825061273	0.00178404715453835	0.458983033750535	6.28411289567276e-08	1.47770319662106e-07	0.925955057146784
MGP_C57BL6NJ_G0000368	NA	0.136332274114769	0.177530021207055	0.150033299045698	0.739090953597415	0.98916370055696	-0.0378488776775196	0.000791462825061273	0.00178404715453835	0.458983033750535	6.28411289567276e-08	1.47770319662106e-07	0.925955057146784
MGP_C57BL6NJ_G0000369	NA	0.136332274114769	0.177530021207055	0.150033299045698	0.739090953597415	0.98916370055696	-0.0378488776775196	0.000791462825061273	0.00178404715453835	0.458983033750535	6.28411289567276e-08	1.47770319662106e-07	0.925955057146784
MGP_C57BL6NJ_G0000370	NA	0.136332274114769	0.177530021207055	0.150033299045698	0.739090953597415	0.98916370055696	-0.0378488776775196	0.000791462825061273	0.00178404715453835	0.458983033750535	6.28411289567276e-08	1.47770319662106e-07	0.925955057146784
MGP_C57BL6NJ_G0000371	NA	0.136332274114769	0.177530021207055	0.150033299045698	0.739090953597415	0.98916370055696	-0.0378488776775196	0.000791462825061273	0.00178404715453835	0.458983033750535	6.28411289567276e-08	1.47770319662106e-07	0.925955057146784
MGP_C57BL6NJ_G0000372	NA	0.136332274114769	0.177530021207055	0.150033299045698	0.739090953597415	0.98916370055696	-0.0378488776775196	0.000791462825061273	0.00178404715453835	0.458983033750535	6.28411289567276e-08	1.47770319662106e-07	0.925955057146784
MGP_C57BL6NJ_G0000373	NA	0.136332274114769	0.177530021207055	0.150033299045698	0.739090953597415	0.98916370055696	-0.0378488776775196	0.000791462825061273	0.00178404715453835	0.458983033750535	6.28411289567276e-08	1.47770319662106e-07	0.925955057146784
MGP_C57BL6NJ_G0000374	NA	0.136332274114769	0.177530021207055	0.150033299045698	0.739090953597415	0.98916370055696	-0.0378488776775196	0.000791462825061273	0.00178404715453835	0.458983033750535	6.28411289567276e-08	1.47770319662106e-07	0.925955057146784
MGP_C57BL6NJ_G0000375	NA	0.136332274114769	0.177530021207055	0.150033299045698	0.739090953597415	0.98916370055696	-0.0378488776775196	0.000791462825061273	0.00178404715453835	0.458983033750535	6.28411289567276e-08	1.47770319662106e-07	0.925955057146784
MGP_C57BL6NJ_G0000376	NA	0.136332274114769	0.177530021207055	0.150033299045698	0.739090953597415	0.98916370055696	-0.0378488776775196	0.000791462825061273	0.00178404715453835	0.458983033750535	6.28411289567276e-08	1.47770319662106e-07	0.925955057146784
MGP_C57BL6NJ_G0000377	NA	0.136332274114769	0.177530021207055	0.150033299045698	0.739090953597415	0.98916370055696	-0.0378488776775196	0.000791462825061273	0.00178404715453835	0.458983033750535	6.28411289567276e-08	1.47770319662106e-07	0.925955057146784
MGP_C57BL6NJ_G0000378	NA	0.136332274114769	0.177530021207055	0.150033299045698	0.739090953597415	0.98916370055696	-0.0378488776775196	0.000791462825061273	0.00178404715453835	0.458983033750535	6.28411289567276e-08	1.47770319662106e-07	0.925955057146784
MGP_C57BL6NJ_G0000379	NA	0.136332274114769	0.177530021207055	0.150033299045698	0.739090953597415	0.98916370055696	-0.0378488776775196	0.000791462825061273	0.00178404715453835	0.458983033750535	6.28411289567276e-08	1.47770319662106e-07	0.925955057146784
MGP_C57BL6NJ_G0000380	NA	0.136332274114769	0.177530021207055	0.150033299045698	0.739090953597415	0.98916370055696	-0.0378488776775196	0.000791462825061273	0.00178404715453835	0.458983033750535	6.28411289567276e-08	1.47770319662106e-07	0.925955057146784
MGP_C57BL6NJ_G0000381	NA	0.136332274114769	0.177530021207055	0.150033299045698	0.739090953597415	0.98916370055696	-0.0378488776775196	0.000791462825061273	0.00178404715453835	0.458983033750535	6.28411289567276e-08	1.47770319662106e-07	0.925955057146784
MGP_C57BL6NJ_G0000382	NA	0.136332274114769	0.177530021207055	0.150033299045698	0.739090953597415	0.98916370055696	-0.0378488776775196	0.000791462825061273	0.00178404715453835	0.458983033750535	6.28411289567276e-08	1.47770319662106e-07	0.925955057146784
MGP_C57BL6NJ_G0000390_mt-Tp	mt-Tp	0.136332274114769	0.177530021207055	0.150033299045698	0.739090953597415	0.98916370055696	-0.0378488776775196	0.000791462825061273	0.00178404715453835	0.458983033750535	6.28411289567276e-08	1.47770319662106e-07	0.925955057146784
MGP_C57BL6NJ_G0000391_mt-Ti	mt-Ti	0.136332274114769	0.177530021207055	0.150033299045698	0.739090953597415	0.98916370055696	-0.0378488776775196	0.000791462825061273	0.00178404715453835	0.458983033750535	6.28411289567276e-08	1.47770319662106e-07	0.925955057146784
MGP_C57BL6NJ_G0000392_mt-Tl2	mt-Tl2	0.136332274114769	0.177530021207055	0.150033299045698	0.739090953597415	0.98916370055696	-0.0378488776775196	0.000791462825061273	0.00178404715453835	0.458983033750535	6.28411289567276e-08	1.47770319662106e-07	0.925955057146784
MGP_C57BL6NJ_G0000393_mt-Td	mt-Td	0.136332274114769	0.177530021207055	0.150033299045698	0.739090953597415	0.98916370055696	-0.0378488776775196	0.000791462825061273	0.00178404715453835	0.458983033750535	6.28411289567276e-08	1.47770319662106e-07	0.925955057146784
MGP_C57BL6NJ_G0000394	NA	0.136332274114769	0.177530021207055	0.150033299045698	0.739090953597415	0.98916370055696	-0.0378488776775196	0.000791462825061273	0.00178404715453835	0.458983033750535	6.28411289567276e-08	1.47770319662106e-07	0.925955057146784
MGP_C57BL6NJ_G0000395_mt-Tt	mt-Tt	0.136332274114769	0.177530021207055	0.150033299045698	0.739090953597415	0.98916370055696	-0.0378488776775196	0.000791462825061273	0.00178404715453835	0.458983033750535	6.28411289567276e-08	1.47770319662106e-07	0.925955057146784
MGP_C57BL6NJ_G0000398	NA	0.136332274114769	0.177530021207055	0.150033299045698	0.739090953597415	0.98916370055696	-0.0378488776775196	0.000791462825061273	0.00178404715453835	0.458983033750535	6.28411289567276e-08	1.47770319662106e-07	0.925955057146784
MGP_C57BL6NJ_G0000399	NA	0.169681496180214	0.20487103967678	0.136178446177577	0.671999124083883	0.98916370055696	-0.0475837222386859	0.00240407903311556	0.00414309707820482	0.400525405006141	1.31962911855975e-07	2.58485286141987e-07	0.875717625381789
MGP_C57BL6NJ_G0000400	NA	0.142652164359961	0.183440533142505	0.15425844577256	0.825786347787222	0.98916370055696	-0.0261341883419375	0.000866697738684912	0.00187665873334924	0.475330919298211	1.11350273423337e-07	2.23871737531378e-07	0.935965222604167
MGP_C57BL6NJ_G0000401	NA	0.206303277198696	0.240489172685713	0.12798082152469	0.840418323589663	0.98916370055696	-0.0231472259968481	0.000928784248460126	0.00195034726171201	0.456889797328643	8.11976185736768e-08	1.7630784226356e-07	0.923384328981157
MGP_C57BL6NJ_G0000402	NA	0.132554597825339	0.177530021207055	0.155759361552699	0.673134486411535	0.98916370055696	-0.049301002691522	0.000860288733901131	0.0018678844695909	0.467572127511036	9.98417969167931e-08	2.05200956585789e-07	0.925955057146784
MGP_C57BL6NJ_G0000403	NA	0.147413268963838	0.186984153442763	0.142990314132369	0.766168180931665	0.98916370055696	-0.033153554401967	0.000525605741524999	0.00178404715453835	0.469547511120528	4.53857364115225e-08	1.47770319662106e-07	0.925955057146784
MGP_C57BL6NJ_G0000404	NA	0.104408842575906	0.177530021207055	0.163746660008529	0.799793243319386	0.98916370055696	-0.0287066370356319	0.000795640739091335	0.00178914682941763	0.457143772073612	7.2904817072889e-08	1.64706133101232e-07	0.9147504055862
MGP_C57BL6NJ_G0000405	NA	0.136332274114769	0.177530021207055	0.150033299045698	0.739090953597415	0.98916370055696	-0.0378488776775196	0.000791462825061273	0.00178404715453835	0.458983033750535	6.28411289567276e-08	1.47770319662106e-07	0.925955057146784
MGP_C57BL6NJ_G0000406	NA	0.136332274114769	0.177530021207055	0.150033299045698	0.739090953597415	0.98916370055696	-0.0378488776775196	0.000791462825061273	0.00178404715453835	0.458983033750535	6.28411289567276e-08	1.47770319662106e-07	0.925955057146784
MGP_C57BL6NJ_G0000407	NA	0.921008907256501	0.928646509029182	0.00874159327573638	0.990452327320999	0.998477061209155	0.00121795877769852	0.031749928613901	0.0443562163458371	0.243985034405452	0.000898828300241114	0.00120346473757116	0.406114311395036
MGP_C57BL6NJ_G0000408	NA	0.411529262736735	0.446596728563285	0.0800528395841307	0.473656676604522	0.98916370055696	-0.0805139780275306	0.00700028518026287	0.0109442203390749	0.346681367015654	1.29688567763863e-06	2.16861743475261e-06	0.756254712815475
MGP_C57BL6NJ_G0000409	NA	0.147496223235455	0.186984153442763	0.143704227942923	0.652606018462659	0.98916370055696	-0.0505070198830694	0.000566433192926373	0.00178404715453835	0.468476640404697	4.96390218154869e-08	1.47770319662106e-07	0.925955057146784
MGP_C57BL6NJ_G0000410	NA	0.116076149645226	0.177530021207055	0.15680449077947	0.6474854003108	0.98916370055696	-0.0513912611450642	0.000872649259152911	0.00187814959955	0.448826246149876	6.16617735707752e-08	1.47770319662106e-07	0.915798269546126
MGP_C57BL6NJ_G0000411	NA	0.136332274114769	0.177530021207055	0.150033299045698	0.739090953597415	0.98916370055696	-0.0378488776775196	0.000791462825061273	0.00178404715453835	0.458983033750535	6.28411289567276e-08	1.47770319662106e-07	0.925955057146784
MGP_C57BL6NJ_G0000412	NA	0.160748206286477	0.1977273662493	0.13997010102744	0.77705655643916	0.98916370055696	-0.0319607558145784	0.000776104160731049	0.00178404715453835	0.456966617497518	4.39265961303541e-08	1.47770319662106e-07	0.939372408256394
MGP_C57BL6NJ_G0000413	NA	0.334063266142606	0.369257612927991	0.101802799937948	0.853230819837635	0.98916370055696	-0.0222929715017337	0.0275577034748948	0.0389041578684261	0.297102340960403	5.12644069279966e-06	8.10343986891757e-06	0.742929845469068
MGP_C57BL6NJ_G0000414	NA	0.136332274114769	0.177530021207055	0.150033299045698	0.739090953597415	0.98916370055696	-0.0378488776775196	0.000791462825061273	0.00178404715453835	0.458983033750535	6.28411289567276e-08	1.47770319662106e-07	0.925955057146784
MGP_C57BL6NJ_G0000415	NA	0.136332274114769	0.177530021207055	0.150033299045698	0.739090953597415	0.98916370055696	-0.0378488776775196	0.000791462825061273	0.00178404715453835	0.458983033750535	6.28411289567276e-08	1.47770319662106e-07	0.925955057146784
MGP_C57BL6NJ_G0000416	NA	0.136332274114769	0.177530021207055	0.150033299045698	0.739090953597415	0.98916370055696	-0.0378488776775196	0.000791462825061273	0.00178404715453835	0.458983033750535	6.28411289567276e-08	1.47770319662106e-07	0.925955057146784
MGP_C57BL6NJ_G0000417	NA	0.136332274114769	0.177530021207055	0.150033299045698	0.739090953597415	0.98916370055696	-0.0378488776775196	0.000791462825061273	0.00178404715453835	0.458983033750535	6.28411289567276e-08	1.47770319662106e-07	0.925955057146784
MGP_C57BL6NJ_G0000418	NA	0.163839311825877	0.199647280973376	0.141646036630358	0.779286858825868	0.98916370055696	-0.0322573694006263	0.00116150377309933	0.00225465706349109	0.446402140127524	9.90699829171281e-08	2.04350695643833e-07	0.913374163523775
MGP_C57BL6NJ_G0000419	NA	0.0344510180921894	0.113393680164561	0.245248574605965	0.980489881797344	0.997213632529577	-0.00311662369968788	0.00753851208582411	0.0117134950732018	0.391188164340513	2.23936018219991e-08	1.47770319662106e-07	1.10334340850206
MGP_C57BL6NJ_G0000420	NA	0.136332274114769	0.177530021207055	0.150033299045698	0.739090953597415	0.98916370055696	-0.0378488776775196	0.000791462825061273	0.00178404715453835	0.458983033750535	6.28411289567276e-08	1.47770319662106e-07	0.925955057146784
MGP_C57BL6NJ_G0000421	NA	0.135868904834411	0.177530021207055	0.153113997725981	0.726822545380275	0.98916370055696	-0.04047082896102	0.00103570054491654	0.00208767993384966	0.45468352535738	9.29630687307763e-08	1.95898156211093e-07	0.922294719937355
MGP_C57BL6NJ_G0000422	NA	0.147374864341661	0.186984153442763	0.147919489606392	0.801084603678937	0.98916370055696	-0.0290444740324967	0.00115383896791826	0.00225261733576671	0.447492722570404	8.57721204827582e-08	1.83649934118991e-07	0.922784342987826
MGP_C57BL6NJ_G0000423	NA	0.136332274114769	0.177530021207055	0.150033299045698	0.739090953597415	0.98916370055696	-0.0378488776775196	0.000791462825061273	0.00178404715453835	0.458983033750535	6.28411289567276e-08	1.47770319662106e-07	0.925955057146784
MGP_C57BL6NJ_G0000424	NA	0.136332274114769	0.177530021207055	0.150033299045698	0.739090953597415	0.98916370055696	-0.0378488776775196	0.000791462825061273	0.00178404715453835	0.458983033750535	6.28411289567276e-08	1.47770319662106e-07	0.925955057146784
MGP_C57BL6NJ_G0000425	NA	0.136332274114769	0.177530021207055	0.150033299045698	0.739090953597415	0.98916370055696	-0.0378488776775196	0.000791462825061273	0.00178404715453835	0.458983033750535	6.28411289567276e-08	1.47770319662106e-07	0.925955057146784
MGP_C57BL6NJ_G0000426	NA	0.136332274114769	0.177530021207055	0.150033299045698	0.739090953597415	0.98916370055696	-0.0378488776775196	0.000791462825061273	0.00178404715453835	0.458983033750535	6.28411289567276e-08	1.47770319662106e-07	0.925955057146784
MGP_C57BL6NJ_G0000427	NA	0.136332274114769	0.177530021207055	0.150033299045698	0.739090953597415	0.98916370055696	-0.0378488776775196	0.000791462825061273	0.00178404715453835	0.458983033750535	6.28411289567276e-08	1.47770319662106e-07	0.925955057146784
MGP_C57BL6NJ_G0000428	NA	0.315028347805862	0.35021423960662	0.0995820035170938	0.769213220782115	0.98916370055696	-0.0332416426997857	0.0011202043456933	0.00221335939322423	0.441097711101969	6.14592402607185e-08	1.47770319662106e-07	0.924601051261956
MGP_C57BL6NJ_G0000429	NA	0.214572144623368	0.2486892305927	0.122773243409483	0.983151694221294	0.997226908212493	-0.00237187686584971	0.000440552689515056	0.00178404715453835	0.481833901738062	3.65562863332763e-08	1.47770319662106e-07	0.945521577284471
MGP_C57BL6NJ_G0000430	NA	0.136332274114769	0.177530021207055	0.150033299045698	0.739090953597415	0.98916370055696	-0.0378488776775196	0.000791462825061273	0.00178404715453835	0.458983033750535	6.28411289567276e-08	1.47770319662106e-07	0.925955057146784
MGP_C57BL6NJ_G0000431	NA	0.249024383354737	0.283518161695699	0.115446715325709	0.529715256684454	0.98916370055696	-0.0719357946445605	0.000497468010434304	0.00178404715453835	0.483144256279597	7.3235701370836e-08	1.65299188227002e-07	0.921495065852503
MGP_C57BL6NJ_G0000432	NA	0.200270362703964	0.23432060059914	0.13125196822185	0.208391135514063	0.98916370055696	-0.14876629136746	0.000716195264291412	0.00178404715453835	0.474875297682759	1.0966778517666e-07	2.2108392854926e-07	0.917496758427364
MGP_C57BL6NJ_G0000433	NA	0.41088620487823	0.445981310563891	0.082045063943594	0.752577567240783	0.98916370055696	-0.0360894960194588	0.000772387231683197	0.00178404715453835	0.463614088404247	1.23574292547009e-07	2.44501116980619e-07	0.896363107523154
MGP_C57BL6NJ_G0000434	NA	0.306102105459747	0.341248208338103	0.0916011429683751	0.919397591385489	0.991373619991848	-0.0103402895273855	0.000629916278768954	0.00178404715453835	0.422985489142442	2.41559958875872e-07	4.44735670187337e-07	0.769045263651098
MGP_C57BL6NJ_G0000435	NA	0.112780614620176	0.177530021207055	0.162939708836121	0.74733608193219	0.98916370055696	-0.0372213470470161	0.000867420353959074	0.00187741596201054	0.462224744187229	8.90641359505504e-08	1.89131855276173e-07	0.922383022714064
MGP_C57BL6NJ_G0000436	NA	0.136332274114769	0.177530021207055	0.150033299045698	0.739090953597415	0.98916370055696	-0.0378488776775196	0.000791462825061273	0.00178404715453835	0.458983033750535	6.28411289567276e-08	1.47770319662106e-07	0.925955057146784
MGP_C57BL6NJ_G0000437	NA	0.136332274114769	0.177530021207055	0.150033299045698	0.739090953597415	0.98916370055696	-0.0378488776775196	0.000791462825061273	0.00178404715453835	0.458983033750535	6.28411289567276e-08	1.47770319662106e-07	0.925955057146784
MGP_C57BL6NJ_G0000438	NA	0.168136652514277	0.203310442474453	0.141885510603669	0.553495442479797	0.98916370055696	-0.0692493788673903	0.000943419132322729	0.00197154909792663	0.46216169042768	2.8719398629748e-07	5.22595140795552e-07	0.867053120064427
MGP_C57BL6NJ_G0000439	NA	0.136332274114769	0.177530021207055	0.150033299045698	0.739090953597415	0.98916370055696	-0.0378488776775196	0.000791462825061273	0.00178404715453835	0.458983033750535	6.28411289567276e-08	1.47770319662106e-07	0.925955057146784
MGP_C57BL6NJ_G0000440	NA	0.607950259334328	0.637517078101168	0.0643268123666555	0.677208485580216	0.98916370055696	0.0602140114712652	0.28571612832638	0.334170292157471	0.165531978742969	0.00379308404770843	0.00484669884987947	0.487011658731966
MGP_C57BL6NJ_G0000441	NA	0.14331202976951	0.184024198951338	0.148324116286579	0.548705782408268	0.98916370055696	-0.0688167457055542	0.000523555159218338	0.00178404715453835	0.482081390046388	4.23345476140556e-08	1.47770319662106e-07	0.954136113667033
MGP_C57BL6NJ_G0000442	NA	0.0208670575552481	0.0738777967219187	0.246796086410047	0.470124728532981	0.98916370055696	-0.0844428539104171	0.000868733883516223	0.00187814959955	0.465514549176473	4.06644128598663e-07	7.22518536663176e-07	0.847285419485392
MGP_C57BL6NJ_G0000443	NA	0.118690915181794	0.177530021207055	0.155732213627385	0.761777467580903	0.98916370055696	-0.0340496012897278	0.000708437538731081	0.00178404715453835	0.458983033750534	4.40484328251841e-08	1.47770319662106e-07	0.934503429019316
MGP_C57BL6NJ_G0000444	NA	0.136332274114769	0.177530021207055	0.150033299045698	0.739090953597415	0.98916370055696	-0.0378488776775196	0.000791462825061273	0.00178404715453835	0.458983033750535	6.28411289567276e-08	1.47770319662106e-07	0.925955057146784
MGP_C57BL6NJ_G0000445	NA	0.147413268963838	0.186984153442763	0.142990314132369	0.766168180931665	0.98916370055696	-0.033153554401967	0.000525605741524999	0.00178404715453835	0.469547511120528	4.53857364115225e-08	1.47770319662106e-07	0.925955057146784
MGP_C57BL6NJ_G0000446	NA	0.243363516714853	0.277850606912722	0.115132947694262	0.801755509249715	0.98916370055696	-0.0282079597202991	0.00110652625149244	0.00219219578468882	0.438101101358905	1.13974201304067e-07	2.28320631293846e-07	0.884266709511993
MGP_C57BL6NJ_G0000447	NA	0.174675649427293	0.209748580409451	0.13725219510237	0.957176989903029	0.994843396829741	0.00614451543827447	0.00367665070916549	0.00607092748582001	0.387542290669322	3.43346188938659e-07	6.17068191140599e-07	0.842831240859472
MGP_C57BL6NJ_G0000448	NA	0.163839311825877	0.199647280973376	0.141646036630358	0.779286858825868	0.98916370055696	-0.0322573694006263	0.00116150377309933	0.00225465706349109	0.446402140127524	9.90699829171281e-08	2.04350695643833e-07	0.913374163523775
MGP_C57BL6NJ_G0000449	NA	0.149752822685022	0.188421741180682	0.143633608678225	0.604100075836046	0.98916370055696	-0.0585308419559804	0.000720198493310457	0.00178404715453835	0.459608733918243	5.42899509350349e-08	1.47770319662106e-07	0.926060986043832
MGP_C57BL6NJ_G0000450	NA	0.0576037706788486	0.172836545490884	0.191276147539683	0.692597655802213	0.98916370055696	-0.0442689235957318	0.000703373242497576	0.00178404715453835	0.45760511477694	4.31481942541053e-08	1.47770319662106e-07	0.932123166600019
MGP_C57BL6NJ_G0000451	NA	0.000172434744811673	0.00104275319416206	0.402242080803861	0.837142309653091	0.98916370055696	-0.0216371415616181	6.78968860275983e-06	0.000754150898669246	0.636189055297022	1.70764592979785e-09	1.36647375253177e-07	1.0492959596426
MGP_C57BL6NJ_G0000452	NA	0.153268581124984	0.191219025792713	0.143923011205012	0.7668316588219	0.98916370055696	-0.0337753524503959	0.000811224760311043	0.00180943847894181	0.458983033750534	5.5478358987557e-08	1.47770319662106e-07	0.935120488907813
MGP_C57BL6NJ_G0000453	NA	0.136332274114769	0.177530021207055	0.150033299045698	0.739090953597415	0.98916370055696	-0.0378488776775196	0.000791462825061273	0.00178404715453835	0.458983033750535	6.28411289567276e-08	1.47770319662106e-07	0.925955057146784
MGP_C57BL6NJ_G0000454	NA	0.136332274114769	0.177530021207055	0.150033299045698	0.739090953597415	0.98916370055696	-0.0378488776775196	0.000791462825061273	0.00178404715453835	0.458983033750535	6.28411289567276e-08	1.47770319662106e-07	0.925955057146784
MGP_C57BL6NJ_G0000455	NA	0.155461686659149	0.192893211057033	0.144290823252352	0.76703013734002	0.98916370055696	-0.0340205604819556	0.000876357635237163	0.00187845771320824	0.458983033750534	6.43936029827464e-08	1.50345636960682e-07	0.934568770836803
MGP_C57BL6NJ_G0000456	NA	0.136332274114769	0.177530021207055	0.150033299045698	0.739090953597415	0.98916370055696	-0.0378488776775196	0.000791462825061273	0.00178404715453835	0.458983033750535	6.28411289567276e-08	1.47770319662106e-07	0.925955057146784
MGP_C57BL6NJ_G0000457	NA	0.136332274114769	0.177530021207055	0.150033299045698	0.739090953597415	0.98916370055696	-0.0378488776775196	0.000791462825061273	0.00178404715453835	0.458983033750535	6.28411289567276e-08	1.47770319662106e-07	0.925955057146784
MGP_C57BL6NJ_G0000458	NA	0.136332274114769	0.177530021207055	0.150033299045698	0.739090953597415	0.98916370055696	-0.0378488776775196	0.000791462825061273	0.00178404715453835	0.458983033750535	6.28411289567276e-08	1.47770319662106e-07	0.925955057146784
MGP_C57BL6NJ_G0000459	NA	0.136332274114769	0.177530021207055	0.150033299045698	0.739090953597415	0.98916370055696	-0.0378488776775196	0.000791462825061273	0.00178404715453835	0.458983033750535	6.28411289567276e-08	1.47770319662106e-07	0.925955057146784
MGP_C57BL6NJ_G0000460	NA	0.136332274114769	0.177530021207055	0.150033299045698	0.739090953597415	0.98916370055696	-0.0378488776775196	0.000791462825061273	0.00178404715453835	0.458983033750535	6.28411289567276e-08	1.47770319662106e-07	0.925955057146784
MGP_C57BL6NJ_G0000461	NA	0.136332274114769	0.177530021207055	0.150033299045698	0.739090953597415	0.98916370055696	-0.0378488776775196	0.000791462825061273	0.00178404715453835	0.458983033750535	6.28411289567276e-08	1.47770319662106e-07	0.925955057146784
MGP_C57BL6NJ_G0000462	NA	0.136332274114769	0.177530021207055	0.150033299045698	0.739090953597415	0.98916370055696	-0.0378488776775196	0.000791462825061273	0.00178404715453835	0.458983033750535	6.28411289567276e-08	1.47770319662106e-07	0.925955057146784
MGP_C57BL6NJ_G0000463	NA	0.116076149645226	0.177530021207055	0.15680449077947	0.6474854003108	0.98916370055696	-0.0513912611450642	0.000872649259152911	0.00187814959955	0.448826246149876	6.16617735707752e-08	1.47770319662106e-07	0.915798269546126
MGP_C57BL6NJ_G0000464	NA	0.039622686116548	0.127266395571065	0.221280330653181	0.727104828097382	0.98916370055696	-0.041407481783643	0.00361993878409674	0.00598907504871271	0.402125672172158	6.97131599781698e-07	1.1997997133979e-06	0.834804969058526
MGP_C57BL6NJ_G0000465	NA	0.118690915181794	0.177530021207055	0.155732213627385	0.761777467580903	0.98916370055696	-0.0340496012897278	0.000708437538731081	0.00178404715453835	0.458983033750534	4.40484328251841e-08	1.47770319662106e-07	0.934503429019316
MGP_C57BL6NJ_G0000466	NA	0.117883760281294	0.177530021207055	0.153169901505044	0.714809532660826	0.98916370055696	-0.0402920878319178	0.000468193563199191	0.00178404715453835	0.469547511120528	1.38126125855712e-08	1.47770319662106e-07	0.97957563264262
MGP_C57BL6NJ_G0000467	NA	0.103159564615206	0.177530021207055	0.162350888793584	0.670059315552899	0.98916370055696	-0.0476936624689879	0.000842374887077886	0.00184784023491473	0.448826246149876	4.95332274697793e-08	1.47770319662106e-07	0.924117866567298
MGP_C57BL6NJ_G0000468	NA	0.0395506226085103	0.1270547906935	0.21190634444575	0.804735701196255	0.98916370055696	-0.0280613325849383	0.000596878488306905	0.00178404715453835	0.472160168795572	3.09715693956051e-08	1.47770319662106e-07	0.964036404965227
MGP_C57BL6NJ_G0000469	NA	0.107389859096797	0.177530021207055	0.164733915125772	0.97535531230582	0.996971664659414	-0.00354727647192397	0.000740096438784525	0.00178404715453835	0.467576297527995	1.89250012385759e-08	1.47770319662106e-07	1.00361890227687
MGP_C57BL6NJ_G0000470	NA	0.136332274114769	0.177530021207055	0.150033299045698	0.739090953597415	0.98916370055696	-0.0378488776775196	0.000791462825061273	0.00178404715453835	0.458983033750535	6.28411289567276e-08	1.47770319662106e-07	0.925955057146784
MGP_C57BL6NJ_G0000471	NA	0.0557914251975755	0.168481166973676	0.188569478874926	0.91147105593742	0.9906791033861	-0.0121580911247004	0.00111340499236299	0.00220253212857482	0.426364605887274	3.79077477950095e-08	1.47770319662106e-07	0.918522471164108
MGP_C57BL6NJ_G0000472	NA	0.122685110540952	0.177530021207055	0.155945236703334	0.765638713443479	0.98916370055696	-0.0339075859057622	0.000963297670101162	0.00198758130074041	0.45011512726408	7.55958507631692e-08	1.67390230539546e-07	0.91708715066033
MGP_C57BL6NJ_G0000473	NA	0.10898854915126	0.177530021207055	0.153330884184774	0.809352195026261	0.98916370055696	-0.0259256683070813	0.00058702075563423	0.00178404715453835	0.447769414718904	2.6436394161752e-08	1.47770319662106e-07	0.920996907326467
MGP_C57BL6NJ_G0000474	NA	0.0757893739309994	0.177530021207055	0.167427819713093	0.796771542444391	0.98916370055696	-0.0271012506630305	0.00104691909507039	0.0021044379579412	0.412819102604688	7.31163645953599e-08	1.65084234467394e-07	0.850309267614808
MGP_C57BL6NJ_G0000475	NA	0.00421816942644214	0.0181865410111721	0.301322621348479	0.988976551131172	0.998176200962496	0.00153267221274512	0.000723484913585227	0.00178404715453835	0.452782865659579	1.72783292342469e-08	1.47770319662106e-07	0.974582022128867
MGP_C57BL6NJ_G0000476	NA	0.136332274114769	0.177530021207055	0.150033299045698	0.739090953597415	0.98916370055696	-0.0378488776775196	0.000791462825061273	0.00178404715453835	0.458983033750535	6.28411289567276e-08	1.47770319662106e-07	0.925955057146784
MGP_C57BL6NJ_G0000477	NA	0.0284589847873265	0.0962933391902484	0.217262394930881	0.443478219210595	0.98916370055696	-0.0837399473286716	0.00049016898666778	0.00178404715453835	0.460927805819027	2.94963864694213e-08	1.47770319662106e-07	0.925351822828995
MGP_C57BL6NJ_G0000478	NA	0.136332274114769	0.177530021207055	0.150033299045698	0.739090953597415	0.98916370055696	-0.0378488776775196	0.000791462825061273	0.00178404715453835	0.458983033750535	6.28411289567276e-08	1.47770319662106e-07	0.925955057146784
MGP_C57BL6NJ_G0000479	NA	0.149904792311935	0.188421741180682	0.143770185748303	0.765327784534779	0.98916370055696	-0.0336734688125897	0.000606427486997129	0.00178404715453835	0.468377703696627	5.56631286355783e-08	1.47770319662106e-07	0.925955057146785
MGP_C57BL6NJ_G0000480	NA	0.146168605674289	0.186683174448264	0.143555830166955	0.859577506676223	0.98916370055696	0.019724387344301	0.0005981842080515	0.00178404715453835	0.463832671564835	5.61725716809448e-08	1.47770319662106e-07	0.915216325279379
MGP_C57BL6NJ_G0000481	NA	0.171820383589763	0.207027744352893	0.154757859459963	0.656988850866184	0.98916370055696	-0.0570227574799676	0.0353065071695575	0.04893071845779	0.300430854953023	7.6955179466692e-05	0.000111254336037663	0.643145707473487
MGP_C57BL6NJ_G0000482	NA	0.0143671556592982	0.0532750154407814	0.272639512560703	0.483697794107381	0.98916370055696	-0.0847123686820676	0.000118010160817139	0.00178404715453835	0.582367890781412	2.56252635711097e-08	1.47770319662106e-07	1.0336166681105
MGP_C57BL6NJ_G0000483	NA	0.0630774528096088	0.177530021207055	0.182728308627804	0.931336580479944	0.991729962909131	0.00941650224345086	6.35590907943081e-05	0.00178404715453835	0.557257582422493	5.73534113488132e-09	1.47770319662106e-07	1.02071410819313
MGP_C57BL6NJ_G0000484	NA	0.139107412845719	0.180054087925435	0.148419194456833	0.793701607698364	0.98916370055696	-0.0296025854468796	0.000518490496329836	0.00178404715453835	0.477537191269474	5.9267019431622e-08	1.47770319662106e-07	0.925955057146785
MGP_C57BL6NJ_G0000485	NA	0.136332274114769	0.177530021207055	0.150033299045698	0.739090953597415	0.98916370055696	-0.0378488776775196	0.000791462825061273	0.00178404715453835	0.458983033750535	6.28411289567276e-08	1.47770319662106e-07	0.925955057146784
MGP_C57BL6NJ_G0000486	NA	0.644629057735571	0.672445119825336	0.0552905790035225	0.538962689161697	0.98916370055696	-0.0851955207152904	0.0270702508925926	0.03825148194653	0.341806198432063	3.86210584018518e-05	5.71185273190191e-05	0.733096435952435
MGP_C57BL6NJ_G0000487	NA	0.0648268515293317	0.177530021207055	0.228871343231947	0.653081941137071	0.98916370055696	0.0620965011056813	0.000744935798741487	0.00178404715453835	0.560940568166928	0.00029309081992447	0.000406779690872849	0.614873995584493
MGP_C57BL6NJ_G0000488	NA	0.772252269177556	0.792816854597437	-0.0300360546610024	0.193444521608982	0.98916370055696	-0.1586054103498	0.16083909358625	0.1979599609092	0.181946703621656	0.0547571249769822	0.0637783007929668	0.254048520786285
MGP_C57BL6NJ_G0000489	NA	0.510947889568581	0.544395556818417	-0.0529149172520265	0.955602805418916	0.994465015472177	0.00515049919397069	0.0878324956395966	0.113657611174801	0.172949618938876	3.00134153324413e-05	4.47489961514054e-05	0.500914002842093
MGP_C57BL6NJ_G0000490	NA	0.248523436086441	0.282994864449432	0.119114713505931	0.468571221321586	0.98916370055696	-0.0856311906159334	0.00226016008545786	0.00392552611918104	0.422587457414802	8.58045431230861e-07	1.46247068212072e-06	0.816636354295993
MGP_C57BL6NJ_G0000491	NA	3.06818651551813e-06	2.8469916737017e-05	0.500862171084254	0.840375757140915	0.98916370055696	-0.0193437760476363	0.00103120454906442	0.00208184178685754	0.377465907006722	5.04224824581164e-07	8.83296147306568e-07	0.690324350067498
MGP_C57BL6NJ_G0000492	NA	0.136332274114769	0.177530021207055	0.150033299045698	0.739090953597415	0.98916370055696	-0.0378488776775196	0.000791462825061273	0.00178404715453835	0.458983033750535	6.28411289567276e-08	1.47770319662106e-07	0.925955057146784
MGP_C57BL6NJ_G0000493	NA	0.227240468789437	0.261388869957442	0.118074467203663	0.952760133671184	0.993677531971698	-0.00658329950675456	0.000481312298715213	0.00178404715453835	0.472594062506539	5.7410678078216e-08	1.47770319662106e-07	0.911334943724218
MGP_C57BL6NJ_G0000494	NA	0.136332274114769	0.177530021207055	0.150033299045698	0.739090953597415	0.98916370055696	-0.0378488776775196	0.000791462825061273	0.00178404715453835	0.458983033750535	6.28411289567276e-08	1.47770319662106e-07	0.925955057146784
MGP_C57BL6NJ_G0000495	NA	0.136332274114769	0.177530021207055	0.150033299045698	0.739090953597415	0.98916370055696	-0.0378488776775196	0.000791462825061273	0.00178404715453835	0.458983033750535	6.28411289567276e-08	1.47770319662106e-07	0.925955057146784
MGP_C57BL6NJ_G0000496	NA	0.0571455116818321	0.171853557737594	0.194429762349306	0.764475648277499	0.98916370055696	-0.0340106419605654	0.001364091261235	0.00254957515749386	0.432455502470843	5.86150384566499e-08	1.47770319662106e-07	0.92893021217282
MGP_C57BL6NJ_G0000497	NA	0.137220279204326	0.178381154376548	0.149469409219127	0.790886082362538	0.98916370055696	-0.0300777537743196	0.000780958782410869	0.00178404715453835	0.458983033750535	4.44849541341034e-08	1.47770319662106e-07	0.943440085928985
MGP_C57BL6NJ_G0000498	NA	0.0660819446065696	0.177530021207055	0.178305415443858	0.70406067150575	0.98916370055696	-0.0410614611318077	0.00167661217275833	0.00303460453024967	0.402089329695645	5.64663515454446e-08	1.47770319662106e-07	0.886010510107345
MGP_C57BL6NJ_G0000499	NA	0.17977043991217	0.214500065879001	0.131255900752477	0.564058325491116	0.98916370055696	-0.0641298542810696	0.00315859326514644	0.00529464075611711	0.382492633267484	4.08058983464264e-07	7.24907065074386e-07	0.807215759413075
MGP_C57BL6NJ_G0000500	NA	0.00760286458598891	0.0305669072481301	-0.183360311237169	0.342141422632675	0.98916370055696	-0.0702755389285956	0.0752201237163018	0.0984748160158274	-0.143136540244969	0.00678550390250369	0.00850895108416057	-0.228298046267227
MGP_C57BL6NJ_G0000501	NA	0.136332274114769	0.177530021207055	0.150033299045698	0.739090953597415	0.98916370055696	-0.0378488776775196	0.000791462825061273	0.00178404715453835	0.458983033750535	6.28411289567276e-08	1.47770319662106e-07	0.925955057146784
MGP_C57BL6NJ_G0000502	NA	0.204833412264711	0.239053749754156	0.125927425160482	0.698702389656189	0.98916370055696	-0.0436874300858672	0.00119407102404315	0.00229762790875088	0.436066544991086	1.07629850422968e-07	2.17669601044865e-07	0.890534805688755
MGP_C57BL6NJ_G0000503	NA	0.136332274114769	0.177530021207055	0.150033299045698	0.739090953597415	0.98916370055696	-0.0378488776775196	0.000791462825061273	0.00178404715453835	0.458983033750535	6.28411289567276e-08	1.47770319662106e-07	0.925955057146784
MGP_C57BL6NJ_G0000504	NA	0.0769426557565237	0.177530021207055	0.174541519658413	0.615614083012498	0.98916370055696	-0.0554253421832449	0.000597655940343557	0.00178404715453835	0.458191636033539	3.2512861624043e-08	1.47770319662106e-07	0.933038422980878
MGP_C57BL6NJ_G0000505	NA	0.136332274114769	0.177530021207055	0.150033299045698	0.739090953597415	0.98916370055696	-0.0378488776775196	0.000791462825061273	0.00178404715453835	0.458983033750535	6.28411289567276e-08	1.47770319662106e-07	0.925955057146784
MGP_C57BL6NJ_G0000506	NA	0.147496223235455	0.186984153442763	0.143704227942923	0.652606018462659	0.98916370055696	-0.0505070198830694	0.000566433192926373	0.00178404715453835	0.468476640404697	4.96390218154869e-08	1.47770319662106e-07	0.925955057146784
MGP_C57BL6NJ_G0000507	NA	0.136332274114769	0.177530021207055	0.150033299045698	0.739090953597415	0.98916370055696	-0.0378488776775196	0.000791462825061273	0.00178404715453835	0.458983033750535	6.28411289567276e-08	1.47770319662106e-07	0.925955057146784
MGP_C57BL6NJ_G0000508	NA	0.110403732621702	0.177530021207055	0.142865454853087	0.677752154288379	0.98916370055696	-0.0418326105736509	0.0200339732095325	0.0289092765797808	0.26321518997338	6.44388324848103e-06	1.01031691539305e-05	0.609827806943947
MGP_C57BL6NJ_G0000509	NA	0.274358720592659	0.30920090879714	0.116908070947293	0.772365839443035	0.98916370055696	-0.0352940599406625	0.0034211604493603	0.00568836958317596	0.416658391778812	1.33966198324582e-07	2.61984718179649e-07	0.950832275923947
MGP_C57BL6NJ_G0000510	NA	0.258471072468364	0.29307175238605	0.126090401877905	0.899923550954563	0.989724697900255	-0.0159811943134076	0.00436172823324319	0.00709467051379702	0.420823184554077	6.90098193565226e-06	1.07918437827055e-05	0.767363659935953
MGP_C57BL6NJ_G0000511	NA	0.132190451743624	0.177530021207055	0.156459628559064	0.580095752566875	0.98916370055696	-0.0649742522211188	0.0018648623165297	0.00331905273147205	0.430739959556564	1.47440649461486e-07	2.85039437901905e-07	0.907809369709039
MGP_C57BL6NJ_G0000512	NA	0.136332274114769	0.177530021207055	0.150033299045698	0.739090953597415	0.98916370055696	-0.0378488776775196	0.000791462825061273	0.00178404715453835	0.458983033750535	6.28411289567276e-08	1.47770319662106e-07	0.925955057146784
MGP_C57BL6NJ_G0000513	NA	0.136332274114769	0.177530021207055	0.150033299045698	0.739090953597415	0.98916370055696	-0.0378488776775196	0.000791462825061273	0.00178404715453835	0.458983033750535	6.28411289567276e-08	1.47770319662106e-07	0.925955057146784
MGP_C57BL6NJ_G0000514	NA	0.121799511018928	0.177530021207055	0.155579697059812	0.76289815827014	0.98916370055696	-0.0341512790014432	0.000764350178128532	0.00178404715453835	0.458983033750534	5.06508297412962e-08	1.47770319662106e-07	0.934274654167956
MGP_C57BL6NJ_G0000515	NA	0.0394153653302564	0.126739165087047	0.213367556984381	0.816073336464042	0.98916370055696	-0.0265614083959538	0.000322662776975535	0.00178404715453835	0.504483906420924	5.79824166797086e-08	1.47770319662106e-07	0.93542945236385
MGP_C57BL6NJ_G0000516	NA	0.149904792311935	0.188421741180682	0.143770185748303	0.765327784534779	0.98916370055696	-0.0336734688125897	0.000606427486997129	0.00178404715453835	0.468377703696627	5.56631286355783e-08	1.47770319662106e-07	0.925955057146785
MGP_C57BL6NJ_G0000517	NA	0.266278532206664	0.300961162731973	0.114091835658281	0.905459865007191	0.990383628461941	-0.0138879020859085	0.0011502003853555	0.00225029921150885	0.454307291844629	8.22682739713061e-08	1.78199507478984e-07	0.938822336306119
MGP_C57BL6NJ_G0000518	NA	0.0842467145911724	0.177530021207055	0.174478402343652	0.790710488145752	0.98916370055696	-0.0299909036159169	0.000688432273020558	0.00178404715453835	0.463261977527908	7.307767001665e-08	1.65024067513285e-07	0.91308965271664
MGP_C57BL6NJ_G0000519	NA	0.19952326524346	0.233567061486768	0.125527162295774	0.94307319739137	0.992806340222457	-0.00792405279784354	0.000637810354536674	0.00178404715453835	0.458793950778934	7.77170127337238e-08	1.70944983532319e-07	0.894012993926904
MGP_C57BL6NJ_G0000520	NA	0.1599739326835	0.197188260825075	0.135998542664957	0.79460298956359	0.98916370055696	-0.0284923734236922	0.000347473729842651	0.00178404715453835	0.480035168321646	3.308499100904e-08	1.47770319662106e-07	0.925955057146785
MGP_C57BL6NJ_G0000521	NA	0.3335559441936	0.368761244002449	-0.0729218421540052	0.516165710346173	0.98916370055696	0.0562203232932624	4.72140127759849e-05	0.00178404715453835	0.450281827621944	1.584947163979e-08	1.47770319662106e-07	0.760928343556677
MGP_C57BL6NJ_G0000522	NA	0.130790591949044	0.177530021207055	0.149233907388144	0.794500177007841	0.98916370055696	-0.0289911588981168	0.000424053285022367	0.00178404715453835	0.478912901004191	4.43162537572709e-08	1.47770319662106e-07	0.925955057146785
MGP_C57BL6NJ_G0000523	NA	0.136332274114769	0.177530021207055	0.150033299045698	0.739090953597415	0.98916370055696	-0.0378488776775196	0.000791462825061273	0.00178404715453835	0.458983033750535	6.28411289567276e-08	1.47770319662106e-07	0.925955057146784
MGP_C57BL6NJ_G0000524	NA	0.136332274114769	0.177530021207055	0.150033299045698	0.739090953597415	0.98916370055696	-0.0378488776775196	0.000791462825061273	0.00178404715453835	0.458983033750535	6.28411289567276e-08	1.47770319662106e-07	0.925955057146784
MGP_C57BL6NJ_G0000525	NA	0.401644121453526	0.436768852121496	0.087525175794582	0.437017692978529	0.98916370055696	-0.0935587290364737	0.0288174879119493	0.0405336539365247	0.29233547789965	3.65442403061509e-05	5.41483502978758e-05	0.637579154433656
MGP_C57BL6NJ_G0000526	NA	0.0581929043348027	0.174260695820999	0.210384684996797	0.482591298508027	0.98916370055696	-0.0870190443980796	0.00174950189676268	0.00314507376523762	0.456989193977366	2.55136079923622e-07	4.68115874664989e-07	0.924730672771056
MGP_C57BL6NJ_G0000527	NA	0.00500355321664912	0.0211445785650004	0.283955597146486	0.474889141394713	0.98916370055696	-0.0768484731975442	0.0707014250655162	0.0930333140982813	0.212544072692377	0.00309963227990564	0.00398890207632009	0.370163792056506
MGP_C57BL6NJ_G0000528	NA	0.182673762638063	0.217251522836453	0.133895201389635	0.758501793344003	0.98916370055696	-0.0350195293855493	0.00111275148687218	0.0022016698572572	0.443742814474636	5.30089135635201e-08	1.47770319662106e-07	0.937522877906241
MGP_C57BL6NJ_G0000529	NA	0.0868392530011916	0.177530021207055	0.176762790317381	0.815489678732388	0.98916370055696	-0.0269478991185409	0.00105644553865816	0.00211882008209627	0.452629754823724	1.52402635834153e-07	2.93293894866597e-07	0.893336629283525
MGP_C57BL6NJ_G0000530	NA	0.0429602096334	0.136166569127244	0.207582702361996	0.635124589113696	0.98916370055696	-0.0538378479873652	0.000375832740854684	0.00178404715453835	0.493063293678945	6.93642487571229e-08	1.58856081705416e-07	0.917972375621023
MGP_C57BL6NJ_G0000531	NA	0.20905306793881	0.243191064681875	0.140945966596638	0.703223321416102	0.98916370055696	-0.0485898429774741	0.000680308657186112	0.00178404715453835	0.523051819468104	2.52889439913567e-07	4.64242520754361e-07	0.955788160542965
MGP_C57BL6NJ_G0000532	NA	0.128178721555064	0.177530021207055	0.155410965924245	0.765959117569405	0.98916370055696	-0.0342637664251544	0.00075908481707451	0.00178404715453835	0.467049534068356	7.85260143805438e-08	1.71804919771998e-07	0.925955057146784
MGP_C57BL6NJ_G0000533	NA	0.145531837359755	0.186124414015493	0.149571665609934	0.69118583011424	0.98916370055696	-0.0461333758644746	0.000816869613906354	0.00181729499933468	0.46726441898039	7.64985053099328e-08	1.68915703455959e-07	0.934928892530286
MGP_C57BL6NJ_G0000534	NA	0.10203533211805	0.177530021207055	0.170973054060411	0.975456754913572	0.996971664659414	-0.0036070889122716	0.000564966953206847	0.00178404715453835	0.4907414913932	7.73736559808199e-08	1.70421576381126e-07	0.944868650514184
MGP_C57BL6NJ_G0000535	NA	0.153479591814449	0.191219025792713	0.144050742123363	0.662677540565511	0.98916370055696	-0.049813991522188	0.000822335100352247	0.00182215482930804	0.458983033750534	5.70500891845341e-08	1.47770319662106e-07	0.934928892530286
MGP_C57BL6NJ_G0000536	NA	0.136332274114769	0.177530021207055	0.150033299045698	0.739090953597415	0.98916370055696	-0.0378488776775196	0.000791462825061273	0.00178404715453835	0.458983033750535	6.28411289567276e-08	1.47770319662106e-07	0.925955057146784
MGP_C57BL6NJ_G0000537	NA	0.145258633137884	0.185908070320688	0.149443934691582	0.795016522547826	0.98916370055696	-0.0300947367926825	0.000804734315105204	0.00180386881657188	0.46726441898039	7.42310553472381e-08	1.66321344121352e-07	0.935120488907813
MGP_C57BL6NJ_G0000538	NA	0.217341350478729	0.251494466736804	0.121659135902287	0.777901350503575	0.98916370055696	-0.0316155251636184	0.00151762387066409	0.00278610686199778	0.421981978573482	7.8609028470552e-08	1.71912836043807e-07	0.901705092554011
MGP_C57BL6NJ_G0000539	NA	0.218610422042179	0.252706810156037	0.123268895766874	0.620859155080861	0.98916370055696	-0.0564388594135735	0.000829024475595734	0.00183125067850351	0.457951010379065	5.81552292485678e-08	1.47770319662106e-07	0.932574643718726
MGP_C57BL6NJ_G0000540	NA	0.184375291558922	0.218920355864932	0.13427363458669	0.437797333317195	0.98916370055696	-0.0894825882600492	0.00205259040200863	0.00360785713833235	0.416899174791818	1.38523129055874e-07	2.69868927935968e-07	0.891899798789939
MGP_C57BL6NJ_G0000541	NA	0.129281322527793	0.177530021207055	0.155554222532268	0.767483821110186	0.98916370055696	-0.0341682620198062	0.000785022692037955	0.00178404715453835	0.46726441898039	8.39710467743289e-08	1.80502286530261e-07	0.925955057146784
MGP_C57BL6NJ_G0000542	NA	0.490945646950082	0.52483919706338	0.0633051315745881	0.326601466677609	0.98916370055696	-0.104662955632363	0.0046590619616733	0.00753535889173111	0.3466165442402	1.97392878395873e-05	2.98409237573485e-05	0.590334169191977
MGP_C57BL6NJ_G0000543	NA	0.087796979013317	0.177530021207055	0.169310659581038	0.76644312649371	0.98916370055696	-0.0329740465504052	0.000826762795578887	0.00182815032944153	0.446437163934313	2.81567512120346e-08	1.47770319662106e-07	0.947727029084354
MGP_C57BL6NJ_G0000544	NA	0.0797351656936028	0.177530021207055	0.17978096217897	0.336537236955348	0.98916370055696	-0.111188047232221	0.000162995319467056	0.00178404715453835	0.538968698535226	7.38888399609615e-08	1.66321344121352e-07	0.925537384142042
MGP_C57BL6NJ_G0000545	NA	0.0706412664880802	0.177530021207055	0.178321459139455	0.597105055736434	0.98916370055696	-0.0582517941708766	0.000421631201047109	0.00178404715453835	0.473368322158293	2.38633915491678e-08	1.47770319662106e-07	0.947783656795108
MGP_C57BL6NJ_G0000546	NA	0.0397933115014852	0.127684706650261	0.18358761402215	0.212589411043026	0.98916370055696	-0.12476400967699	0.00692859584274343	0.0108436918142057	0.305767412736841	2.31736012535014e-07	4.2810639697705e-07	0.742560519275269
MGP_C57BL6NJ_G0000547	NA	0.0153345672221806	0.0564244524245641	0.253291138337315	0.942222702164459	0.992689661007792	0.00819063480644324	0.00638424244586182	0.0100623601456007	0.355258417334598	1.62898069365872e-05	2.47747093358347e-05	0.641071725587861
MGP_C57BL6NJ_G0000548	NA	1.96630627280086e-06	1.93277419022475e-05	0.533866600525269	0.56081989501058	0.98916370055696	-0.0579687111932998	0.0266090169056047	0.0376385615670695	0.246603482373655	0.000103537579464582	0.000148250432139082	0.486102816304712
MGP_C57BL6NJ_G0000549	NA	0.136332274114769	0.177530021207055	0.150033299045698	0.739090953597415	0.98916370055696	-0.0378488776775196	0.000791462825061273	0.00178404715453835	0.458983033750535	6.28411289567276e-08	1.47770319662106e-07	0.925955057146784
MGP_C57BL6NJ_G0000550	NA	0.0154457321286987	0.0567826507999939	0.244158154599947	0.507319599834534	0.98916370055696	-0.0726586885497434	0.00247419644090414	0.00425181062646195	0.388103768983451	5.25275692913577e-07	9.18215872040377e-07	0.78226227297222
MGP_C57BL6NJ_G0000551	NA	1.4035356150817e-07	1.91313775034867e-06	0.862601154360061	0.253420621577578	0.98916370055696	-0.157342687957877	0.000169694541936082	0.00178404715453835	0.636826155624341	6.88989376043066e-07	1.18633301438084e-06	0.957540775564863
MGP_C57BL6NJ_G0000552	NA	0.0159724020831711	0.0585460050314024	0.221331394278452	0.575968216409634	0.98916370055696	0.0558021660935258	0.000132715546640481	0.00178404715453835	0.476447043969375	1.04546013603379e-07	2.1303686637535e-07	0.787198841342472
MGP_C57BL6NJ_G0000553	NA	0.136332274114769	0.177530021207055	0.150033299045698	0.739090953597415	0.98916370055696	-0.0378488776775196	0.000791462825061273	0.00178404715453835	0.458983033750535	6.28411289567276e-08	1.47770319662106e-07	0.925955057146784
MGP_C57BL6NJ_G0000554	NA	0.121528469720194	0.177530021207055	0.162760241194021	0.960743418432503	0.995546349624614	0.00581910004914864	0.0032265252149885	0.00539772477246529	0.407113307710676	4.97120325390058e-07	8.71779561022199e-07	0.850893719184353
MGP_C57BL6NJ_G0000555	NA	0.117983681725706	0.177530021207055	0.155980336654751	0.658086053486354	0.98916370055696	-0.0497429528956266	0.000705459330219369	0.00178404715453835	0.458983033750535	4.34196727860321e-08	1.47770319662106e-07	0.934875613560365
MGP_C57BL6NJ_G0000556	NA	0.219120239886986	0.253182982774758	0.118410963702593	0.693441968151393	0.98916370055696	0.0432126509528236	0.000170026863028452	0.00178404715453835	0.513058567175747	2.30681055911979e-08	1.47770319662106e-07	0.945871373395303
MGP_C57BL6NJ_G0000557	NA	0.195151147892004	0.229434910313471	0.122946762075159	0.786713749127012	0.98916370055696	-0.0291344537698164	0.000191986942906285	0.00178404715453835	0.498923444921901	1.78077439263186e-08	1.47770319662106e-07	0.9435965263844
MGP_C57BL6NJ_G0000558	NA	0.127497149155251	0.177530021207055	0.150460081839425	0.799994260768553	0.98916370055696	-0.0281737092639294	0.000653298611272557	0.00178404715453835	0.458342859559943	5.38560282450168e-08	1.47770319662106e-07	0.9147504055862
MGP_C57BL6NJ_G0000559	NA	0.128178721555064	0.177530021207055	0.155410965924245	0.765959117569405	0.98916370055696	-0.0342637664251544	0.00075908481707451	0.00178404715453835	0.467049534068356	7.85260143805438e-08	1.71804919771998e-07	0.925955057146784
MGP_C57BL6NJ_G0000560	NA	0.136332274114769	0.177530021207055	0.150033299045698	0.739090953597415	0.98916370055696	-0.0378488776775196	0.000791462825061273	0.00178404715453835	0.458983033750535	6.28411289567276e-08	1.47770319662106e-07	0.925955057146784
MGP_C57BL6NJ_G0000561	NA	0.136332274114769	0.177530021207055	0.150033299045698	0.739090953597415	0.98916370055696	-0.0378488776775196	0.000791462825061273	0.00178404715453835	0.458983033750535	6.28411289567276e-08	1.47770319662106e-07	0.925955057146784
MGP_C57BL6NJ_G0000562	NA	0.172088859509785	0.207272232914441	0.138108309964514	0.794007804885137	0.98916370055696	-0.0298988849567304	0.000854772062642813	0.00186333228253793	0.458983033750534	5.19726930019301e-08	1.47770319662106e-07	0.94384254076856
MGP_C57BL6NJ_G0000563	NA	0.136332274114769	0.177530021207055	0.150033299045698	0.739090953597415	0.98916370055696	-0.0378488776775196	0.000791462825061273	0.00178404715453835	0.458983033750535	6.28411289567276e-08	1.47770319662106e-07	0.925955057146784
MGP_C57BL6NJ_G0000564	NA	0.360687475550423	0.396013282645287	0.0932024806977346	0.671342118226805	0.98916370055696	-0.0496011254396518	0.00397148450451955	0.00651613297198339	0.391209274278317	1.22036488228765e-06	2.04598929414497e-06	0.792789444708076
MGP_C57BL6NJ_G0000565	NA	0.308008716771143	0.343190386973855	0.099032210945229	0.91205177617278	0.9906791033861	-0.0122514988904815	0.00201031520674848	0.00354294455387206	0.404565848347093	1.16083074603628e-06	1.9500760779044e-06	0.756096319363302
MGP_C57BL6NJ_G0000566	NA	0.0980838722962216	0.177530021207055	0.174241458911403	0.739249862137639	0.98916370055696	-0.0393300137785565	0.0020293871847428	0.00357104367935666	0.430031118658602	1.99934766280721e-07	3.73640084117993e-07	0.898628089416572
MGP_C57BL6NJ_G0000567	NA	0.0357239337737897	0.116852577136033	0.23247530928707	0.700532625872659	0.98916370055696	-0.0468955047733001	0.0064735373697695	0.0101928265309918	0.381956118358222	9.90501401279908e-07	1.67572188738681e-06	0.838509514196742
MGP_C57BL6NJ_G0000568	NA	0.187866295412322	0.222448459794866	0.133519174498944	0.704937354710168	0.98916370055696	-0.043564317437503	0.00107642136796161	0.00214527369958384	0.449575255751223	1.75953393342951e-08	1.47770319662106e-07	1.0081247382774
MGP_C57BL6NJ_G0000569	NA	0.136332274114769	0.177530021207055	0.150033299045698	0.739090953597415	0.98916370055696	-0.0378488776775196	0.000791462825061273	0.00178404715453835	0.458983033750535	6.28411289567276e-08	1.47770319662106e-07	0.925955057146784
MGP_C57BL6NJ_G0000570	NA	0.136332274114769	0.177530021207055	0.150033299045698	0.739090953597415	0.98916370055696	-0.0378488776775196	0.000791462825061273	0.00178404715453835	0.458983033750535	6.28411289567276e-08	1.47770319662106e-07	0.925955057146784
MGP_C57BL6NJ_G0000571	NA	0.319684851716989	0.354872463697615	0.0934468803012921	0.721418022778882	0.98916370055696	-0.0383003585733499	0.275592767928011	0.323379282307489	0.125667479817187	0.00331245201000101	0.00425279101077824	0.368162264151621
MGP_C57BL6NJ_G0000572	NA	0.129093276059487	0.177530021207055	0.148740442159973	0.790130164724344	0.98916370055696	-0.0293884203114531	0.000479109789200777	0.00178404715453835	0.469470690951653	3.29090444967627e-08	1.47770319662106e-07	0.934503429019316
MGP_C57BL6NJ_G0000573	NA	0.145786801828186	0.186311343825268	0.153010562710482	0.887767785904716	0.989676943082318	-0.0167525004454298	0.00106251124312568	0.00212667920323677	0.465139497683922	1.17989685820069e-07	2.34876343819201e-07	0.932794508445209
MGP_C57BL6NJ_G0000574	NA	0.136332274114769	0.177530021207055	0.150033299045698	0.739090953597415	0.98916370055696	-0.0378488776775196	0.000791462825061273	0.00178404715453835	0.458983033750535	6.28411289567276e-08	1.47770319662106e-07	0.925955057146784
MGP_C57BL6NJ_G0000575	NA	0.0993818750950827	0.177530021207055	0.162751528388523	0.568865956971159	0.98916370055696	-0.0632853363631712	0.000770932374207075	0.00178404715453835	0.448826246149876	4.17432320255327e-08	1.47770319662106e-07	0.924718825959707
MGP_C57BL6NJ_G0000576	NA	0.0507775832197896	0.156209771508623	0.160691669502598	0.970503166393174	0.996621587546627	-0.00336762027475049	0.00768711636488332	0.0119250121262121	0.278745976271015	1.70680727082375e-06	2.82317710734297e-06	0.605339188508163
MGP_C57BL6NJ_G0000577	NA	0.125724071323328	0.177530021207055	0.150983267487757	0.570165854679392	0.98916370055696	-0.0632285571608567	0.00198796113320851	0.00350915185587826	0.405305592686681	1.48103871139341e-07	2.86122637212318e-07	0.860376349431145
MGP_C57BL6NJ_G0000578	NA	0.136332274114769	0.177530021207055	0.150033299045698	0.739090953597415	0.98916370055696	-0.0378488776775196	0.000791462825061273	0.00178404715453835	0.458983033750535	6.28411289567276e-08	1.47770319662106e-07	0.925955057146784
MGP_C57BL6NJ_G0000579	NA	0.162044482178311	0.198644059182164	0.142353511997306	0.644549361951743	0.98916370055696	-0.0532084517743035	0.00114205159351306	0.00223915339624094	0.447463353177947	9.80238719211286e-08	2.03217376343364e-07	0.914435376574197
MGP_C57BL6NJ_G0000580	NA	0.153268581124984	0.191219025792713	0.143923011205012	0.7668316588219	0.98916370055696	-0.0337753524503959	0.000811224760311043	0.00180943847894181	0.458983033750534	5.5478358987557e-08	1.47770319662106e-07	0.935120488907813
MGP_C57BL6NJ_G0000581	NA	0.136332274114769	0.177530021207055	0.150033299045698	0.739090953597415	0.98916370055696	-0.0378488776775196	0.000791462825061273	0.00178404715453835	0.458983033750535	6.28411289567276e-08	1.47770319662106e-07	0.925955057146784
MGP_C57BL6NJ_G0000582	NA	0.116076149645226	0.177530021207055	0.15680449077947	0.6474854003108	0.98916370055696	-0.0513912611450642	0.000872649259152911	0.00187814959955	0.448826246149876	6.16617735707752e-08	1.47770319662106e-07	0.915798269546126
MGP_C57BL6NJ_G0000583	NA	0.0737196336279981	0.177530021207055	0.187446938385608	0.559849253214629	0.98916370055696	-0.0683782799326295	0.000549635655058032	0.00178404715453835	0.490397655530706	2.04768711191128e-07	3.81892345426656e-07	0.888350606847705
MGP_C57BL6NJ_G0000584	NA	0.147413268963838	0.186984153442763	0.142990314132369	0.766168180931665	0.98916370055696	-0.033153554401967	0.000525605741524999	0.00178404715453835	0.469547511120528	4.53857364115225e-08	1.47770319662106e-07	0.925955057146784
MGP_C57BL6NJ_G0000585	NA	0.136332274114769	0.177530021207055	0.150033299045698	0.739090953597415	0.98916370055696	-0.0378488776775196	0.000791462825061273	0.00178404715453835	0.458983033750535	6.28411289567276e-08	1.47770319662106e-07	0.925955057146784
MGP_C57BL6NJ_G0000586	NA	0.136332274114769	0.177530021207055	0.150033299045698	0.739090953597415	0.98916370055696	-0.0378488776775196	0.000791462825061273	0.00178404715453835	0.458983033750535	6.28411289567276e-08	1.47770319662106e-07	0.925955057146784
MGP_C57BL6NJ_G0000587	NA	0.136332274114769	0.177530021207055	0.150033299045698	0.739090953597415	0.98916370055696	-0.0378488776775196	0.000791462825061273	0.00178404715453835	0.458983033750535	6.28411289567276e-08	1.47770319662106e-07	0.925955057146784
MGP_C57BL6NJ_G0000588	NA	0.162945383034247	0.199453620184271	0.138793319051989	0.841651467679924	0.98916370055696	-0.0224729741381993	0.000963074999193427	0.00198758130074041	0.4453625651893	8.38672857465228e-08	1.80502286530261e-07	0.901846931384432
MGP_C57BL6NJ_G0000589	NA	0.147227892432204	0.186984153442763	0.148320388840852	0.738915648171571	0.98916370055696	-0.0385316544334433	0.000779542187059142	0.00178404715453835	0.467675234236064	8.2443250688378e-08	1.78540879672249e-07	0.927097316117713
MGP_C57BL6NJ_G0000590	NA	0.165439326526298	0.201262802742622	0.135109526945309	0.737701906972548	0.98916370055696	-0.0369279519222902	0.000597386815577529	0.00178404715453835	0.458388069540858	5.62189239257563e-08	1.47770319662106e-07	0.904307958365996
MGP_C57BL6NJ_G0000591	NA	0.208621692625354	0.24272359940617	0.133149319344178	0.702211704888557	0.98916370055696	0.0460216933709575	0.00882605733850227	0.0135430862278471	0.360355419953629	1.01636757761178e-06	1.71707877732102e-06	0.826395923632911
MGP_C57BL6NJ_G0000592	NA	0.21041823825279	0.244488502614502	0.116610787222515	0.792214982912144	0.98916370055696	0.0278611492659685	0.000195725810994467	0.00178404715453835	0.489227874687729	1.50487607217195e-06	2.50094593141861e-06	0.708314863267191
MGP_C57BL6NJ_G0000593	NA	0.237093194042378	0.271415570906953	0.112516225336503	0.563438054728554	0.98916370055696	-0.0627525967096678	0.00732973290955783	0.0114188792033396	0.333550056316288	1.39964967777972e-06	2.33267378270462e-06	0.728814848370414
MGP_C57BL6NJ_G0000594	NA	0.014720088659126	0.0544070045529365	0.23780229014506	0.62091287087844	0.98916370055696	-0.0522474609118737	0.0116850041154356	0.0175634048033084	0.302478443872131	1.6413974236793e-06	2.7187050588807e-06	0.702151297441155
MGP_C57BL6NJ_G0000595	NA	0.0113245610454186	0.0432332081080882	0.234937110671535	0.347845513193175	0.98916370055696	-0.0945305664365147	0.000103881382255563	0.00178404715453835	0.488071674921079	2.14744777795542e-09	1.47770319662106e-07	0.982473265174776
MGP_C57BL6NJ_G0000596	NA	0.0689965996270978	0.177530021207055	0.173958082617728	0.964730061921079	0.996168627004286	-0.00470976842766012	0.00185960061026355	0.00331140891199797	0.392073854126154	6.06871606143433e-08	1.47770319662106e-07	0.87066411737569
MGP_C57BL6NJ_G0000597	NA	0.165780017958674	0.201557937342395	0.137593940102237	0.679686903914347	0.98916370055696	-0.0464334946559457	0.000581545132185177	0.00178404715453835	0.468476640404697	4.38380406188204e-08	1.47770319662106e-07	0.935120488907813
MGP_C57BL6NJ_G0000598	NA	0.149904792311935	0.188421741180682	0.143770185748303	0.765327784534779	0.98916370055696	-0.0336734688125897	0.000606427486997129	0.00178404715453835	0.468377703696627	5.56631286355783e-08	1.47770319662106e-07	0.925955057146785
MGP_C57BL6NJ_G0000599	NA	0.26675867490102	0.301420946974437	0.107529550044193	0.768439351234697	0.98916370055696	-0.0325063229322281	0.00814031226043721	0.0125692220080849	0.334774367922243	6.04748179264803e-07	1.04866396300614e-06	0.784153444581148
MGP_C57BL6NJ_G0000600	NA	0.335626215022911	0.370845581513055	-0.103382899652309	0.730269194737544	0.98916370055696	-0.0423692304851755	0.0364501251082918	0.05041533307224	0.285825300684824	0.000221754359635456	0.000310202488782407	0.561766368359353
MGP_C57BL6NJ_G0000601	NA	0.862695987397292	0.876451522645766	-0.0219668229102854	0.618992231139616	0.98916370055696	-0.0731076097514477	0.000394636733092573	0.00178404715453835	0.635755639771864	1.04608003168487e-07	2.13120915437998e-07	1.16070825397886
MGP_C57BL6NJ_G0000602	NA	0.108726539658395	0.177530021207055	0.161782375074834	0.634116538607481	0.98916370055696	-0.0540198096769417	0.00052633971153697	0.00178404715453835	0.477268386995159	7.26958677351864e-08	1.64369005158065e-07	0.915798269546126
MGP_C57BL6NJ_G0000603	NA	0.144312734011931	0.184962433484744	0.125114510729119	0.778099374812893	0.98916370055696	-0.0272646158093364	0.0643072310468535	0.085263720297217	0.196987176865074	0.00397879368609469	0.00507736327021995	0.324065930391399
MGP_C57BL6NJ_G0000604	NA	0.178445714799633	0.21324135794599	0.131488186475282	0.702201181605818	0.98916370055696	-0.0423629922379756	0.000338223042998084	0.00178404715453835	0.486800702606158	4.03521923446418e-08	1.47770319662106e-07	0.925955057146784
MGP_C57BL6NJ_G0000605	NA	0.0774657859744687	0.177530021207055	0.198882849887061	0.604046264869003	0.98916370055696	-0.0653677231312376	0.00131529498073583	0.002476845574748	0.481205998700933	1.59019649964727e-07	3.04459844146303e-07	0.970305884239112
MGP_C57BL6NJ_G0000606	NA	0.159512772195221	0.196755399450957	0.143308552312539	0.715871427822928	0.98916370055696	-0.0419579669995447	0.000628337987116771	0.00178404715453835	0.476659088926482	6.7742179177378e-08	1.56369845888991e-07	0.934928892530286
MGP_C57BL6NJ_G0000607	NA	0.105642988370821	0.177530021207055	0.165807666756943	0.781978527008535	0.98916370055696	-0.0318422822481725	0.00139693158037342	0.00259937051338434	0.437239270483643	1.57761026862719e-07	3.02303581898501e-07	0.888012180454007
MGP_C57BL6NJ_G0000608	NA	0.0502936258373373	0.154999410651447	0.199980027966514	0.873244105009512	0.989676943082318	-0.0180457099481186	0.0013867169206599	0.00258387310883025	0.430422024650792	1.43258405967375e-07	2.77739727414803e-07	0.878532541412564
MGP_C57BL6NJ_G0000609	NA	0.00797606796189768	0.0318709251366173	0.303776930021806	0.73707142862877	0.98916370055696	-0.0410829653150265	0.000412777085349229	0.00178404715453835	0.52764556977191	1.02012826648921e-08	1.47770319662106e-07	1.10586388883621
MGP_C57BL6NJ_G0000610	NA	0.140420715030609	0.181268693479486	0.145006481531313	0.508672189854213	0.98916370055696	-0.0736444212393769	0.000881379090404017	0.00188337820835545	0.443418893636917	7.0140502810457e-08	1.60062426786682e-07	0.898907052637053
MGP_C57BL6NJ_G0000611	NA	0.163839311825877	0.199647280973376	0.141646036630358	0.779286858825868	0.98916370055696	-0.0322573694006263	0.00116150377309933	0.00225465706349109	0.446402140127524	9.90699829171281e-08	2.04350695643833e-07	0.913374163523775
MGP_C57BL6NJ_G0000612	NA	0.136332274114769	0.177530021207055	0.150033299045698	0.739090953597415	0.98916370055696	-0.0378488776775196	0.000791462825061273	0.00178404715453835	0.458983033750535	6.28411289567276e-08	1.47770319662106e-07	0.925955057146784
MGP_C57BL6NJ_G0000613	NA	0.0633440912496433	0.177530021207055	0.170966628503624	0.959135617127918	0.995314117648077	0.00524466003711661	9.38087559184694e-05	0.00178404715453835	0.505281844917022	1.07743745364193e-06	1.81450834046316e-06	0.701181359791455
MGP_C57BL6NJ_G0000614	NA	0.184066376490546	0.218613570024257	0.133401760491596	0.754785996776839	0.98916370055696	-0.0355634113747576	0.00113548112049222	0.00223619262070485	0.442595453987065	4.10050378525204e-08	1.47770319662106e-07	0.951209360805271
MGP_C57BL6NJ_G0000615	NA	0.1350682114943	0.177530021207055	0.149682123405939	0.792352332320921	0.98916370055696	-0.0297321770408323	0.000740721965328881	0.00178404715453835	0.459509797210173	6.71567358246971e-08	1.55253438273476e-07	0.91708715066033
MGP_C57BL6NJ_G0000616	NA	0.136332274114769	0.177530021207055	0.150033299045698	0.739090953597415	0.98916370055696	-0.0378488776775196	0.000791462825061273	0.00178404715453835	0.458983033750535	6.28411289567276e-08	1.47770319662106e-07	0.925955057146784
MGP_C57BL6NJ_G0000617	NA	0.0375834859582058	0.121984561872088	0.196557930739761	0.65038256822231	0.98916370055696	-0.0472657861238208	0.00733619288502965	0.0114267772975578	0.320659387152579	1.73069571964492e-07	3.28104077821973e-07	0.799242241460412
MGP_C57BL6NJ_G0000618	NA	0.136332274114769	0.177530021207055	0.150033299045698	0.739090953597415	0.98916370055696	-0.0378488776775196	0.000791462825061273	0.00178404715453835	0.458983033750535	6.28411289567276e-08	1.47770319662106e-07	0.925955057146784
MGP_C57BL6NJ_G0000619	NA	0.136332274114769	0.177530021207055	0.150033299045698	0.739090953597415	0.98916370055696	-0.0378488776775196	0.000791462825061273	0.00178404715453835	0.458983033750535	6.28411289567276e-08	1.47770319662106e-07	0.925955057146784
MGP_C57BL6NJ_G0000620	NA	0.136332274114769	0.177530021207055	0.150033299045698	0.739090953597415	0.98916370055696	-0.0378488776775196	0.000791462825061273	0.00178404715453835	0.458983033750535	6.28411289567276e-08	1.47770319662106e-07	0.925955057146784
MGP_C57BL6NJ_G0000621	NA	0.147496223235455	0.186984153442763	0.143704227942923	0.652606018462659	0.98916370055696	-0.0505070198830694	0.000566433192926373	0.00178404715453835	0.468476640404697	4.96390218154869e-08	1.47770319662106e-07	0.925955057146784
MGP_C57BL6NJ_G0000622	NA	0.119604260854535	0.177530021207055	0.152128745186509	0.614873941558969	0.98916370055696	-0.0554454381276289	0.000496413297280225	0.00178404715453835	0.465957913378904	4.64663970043495e-08	1.47770319662106e-07	0.912435091836202
MGP_C57BL6NJ_G0000623	NA	0.153479591814449	0.191219025792713	0.144050742123363	0.662677540565511	0.98916370055696	-0.049813991522188	0.000822335100352247	0.00182215482930804	0.458983033750534	5.70500891845341e-08	1.47770319662106e-07	0.934928892530286
MGP_C57BL6NJ_G0000624	NA	0.136332274114769	0.177530021207055	0.150033299045698	0.739090953597415	0.98916370055696	-0.0378488776775196	0.000791462825061273	0.00178404715453835	0.458983033750535	6.28411289567276e-08	1.47770319662106e-07	0.925955057146784
MGP_C57BL6NJ_G0000625	NA	0.136332274114769	0.177530021207055	0.150033299045698	0.739090953597415	0.98916370055696	-0.0378488776775196	0.000791462825061273	0.00178404715453835	0.458983033750535	6.28411289567276e-08	1.47770319662106e-07	0.925955057146784
MGP_C57BL6NJ_G0000626	NA	0.148205817727578	0.187242598639684	0.143041527578286	0.766479649010369	0.98916370055696	-0.0331876966992448	0.00053932259894713	0.00178404715453835	0.469470690951653	4.73087977756429e-08	1.47770319662106e-07	0.925955057146785
MGP_C57BL6NJ_G0000627	NA	0.131640281426684	0.177530021207055	0.153311094463776	0.981107856871854	0.997213632529577	0.00271194210722318	0.00157472957386651	0.00287731910444566	0.429715465089529	1.11852950976709e-07	2.24750438873994e-07	0.903019291783625
MGP_C57BL6NJ_G0000628	NA	0.119560222344143	0.177530021207055	0.161671299210335	0.698167172623557	0.98916370055696	-0.0453597109197646	0.00104091145992747	0.0020960526370052	0.458704221024582	1.19651048960896e-07	2.37722183945798e-07	0.91708715066033
MGP_C57BL6NJ_G0000629	NA	0.103467216657767	0.177530021207055	0.152427066609404	0.855407363701803	0.98916370055696	-0.0191382769272694	0.000308535268133637	0.00178404715453835	0.466053931186011	1.92904732784284e-08	1.47770319662106e-07	0.916648148853969
MGP_C57BL6NJ_G0000630	NA	0.0829844100498782	0.177530021207055	0.173845100038023	0.651721535540494	0.98916370055696	-0.0506760470129422	0.00058268959700801	0.00178404715453835	0.467429436717654	4.4448405831499e-08	1.47770319662106e-07	0.93246849978908
MGP_C57BL6NJ_G0000631	NA	0.136332274114769	0.177530021207055	0.150033299045698	0.739090953597415	0.98916370055696	-0.0378488776775196	0.000791462825061273	0.00178404715453835	0.458983033750535	6.28411289567276e-08	1.47770319662106e-07	0.925955057146784
MGP_C57BL6NJ_G0000632	NA	0.103988172076926	0.177530021207055	0.164535749026952	0.804057491936153	0.98916370055696	-0.0281805776900169	0.00124572302000701	0.00237621160144943	0.437229358778653	9.42015703071726e-08	1.97520506883361e-07	0.904201382174903
MGP_C57BL6NJ_G0000633	NA	0.136332274114769	0.177530021207055	0.150033299045698	0.739090953597415	0.98916370055696	-0.0378488776775196	0.000791462825061273	0.00178404715453835	0.458983033750535	6.28411289567276e-08	1.47770319662106e-07	0.925955057146784
MGP_C57BL6NJ_G0000634	NA	0.136332274114769	0.177530021207055	0.150033299045698	0.739090953597415	0.98916370055696	-0.0378488776775196	0.000791462825061273	0.00178404715453835	0.458983033750535	6.28411289567276e-08	1.47770319662106e-07	0.925955057146784
MGP_C57BL6NJ_G0000635	NA	0.118861435907163	0.177530021207055	0.161204914183326	0.793771919399946	0.98916370055696	-0.0304011342524343	0.000835501193057617	0.001840565879185	0.467264418980389	8.03538657578191e-08	1.74888775276457e-07	0.934431094623371
MGP_C57BL6NJ_G0000636	NA	0.136332274114769	0.177530021207055	0.150033299045698	0.739090953597415	0.98916370055696	-0.0378488776775196	0.000791462825061273	0.00178404715453835	0.458983033750535	6.28411289567276e-08	1.47770319662106e-07	0.925955057146784
MGP_C57BL6NJ_G0000637	NA	0.0802087831997545	0.177530021207055	0.180513005832735	0.514088214204334	0.98916370055696	-0.0755124054987217	0.000626974296019188	0.00178404715453835	0.477118831010101	1.20259591819588e-07	2.38724264358287e-07	0.90438635863224
MGP_C57BL6NJ_G0000638	NA	0.129281322527793	0.177530021207055	0.155554222532268	0.767483821110186	0.98916370055696	-0.0341682620198062	0.000785022692037955	0.00178404715453835	0.46726441898039	8.39710467743289e-08	1.80502286530261e-07	0.925955057146784
MGP_C57BL6NJ_G0000639	NA	0.136332274114769	0.177530021207055	0.150033299045698	0.739090953597415	0.98916370055696	-0.0378488776775196	0.000791462825061273	0.00178404715453835	0.458983033750535	6.28411289567276e-08	1.47770319662106e-07	0.925955057146784
MGP_C57BL6NJ_G0000640	NA	0.000130725942371544	0.000810079018945015	0.367589748301637	0.443661670030216	0.98916370055696	0.0723411009378629	0.071235715359897	0.0936554014570424	0.186098473095732	0.0561924306080568	0.0653778082467319	0.197852918199495
MGP_C57BL6NJ_G0000641	NA	0.136332274114769	0.177530021207055	0.150033299045698	0.739090953597415	0.98916370055696	-0.0378488776775196	0.000791462825061273	0.00178404715453835	0.458983033750535	6.28411289567276e-08	1.47770319662106e-07	0.925955057146784
MGP_C57BL6NJ_G0000642	NA	0.136332274114769	0.177530021207055	0.150033299045698	0.739090953597415	0.98916370055696	-0.0378488776775196	0.000791462825061273	0.00178404715453835	0.458983033750535	6.28411289567276e-08	1.47770319662106e-07	0.925955057146784
MGP_C57BL6NJ_G0000643	NA	0.136332274114769	0.177530021207055	0.150033299045698	0.739090953597415	0.98916370055696	-0.0378488776775196	0.000791462825061273	0.00178404715453835	0.458983033750535	6.28411289567276e-08	1.47770319662106e-07	0.925955057146784
MGP_C57BL6NJ_G0000644	NA	0.136332274114769	0.177530021207055	0.150033299045698	0.739090953597415	0.98916370055696	-0.0378488776775196	0.000791462825061273	0.00178404715453835	0.458983033750535	6.28411289567276e-08	1.47770319662106e-07	0.925955057146784
MGP_C57BL6NJ_G0000645	NA	0.136332274114769	0.177530021207055	0.150033299045698	0.739090953597415	0.98916370055696	-0.0378488776775196	0.000791462825061273	0.00178404715453835	0.458983033750535	6.28411289567276e-08	1.47770319662106e-07	0.925955057146784
MGP_C57BL6NJ_G0000646	NA	0.136332274114769	0.177530021207055	0.150033299045698	0.739090953597415	0.98916370055696	-0.0378488776775196	0.000791462825061273	0.00178404715453835	0.458983033750535	6.28411289567276e-08	1.47770319662106e-07	0.925955057146784
MGP_C57BL6NJ_G0000647	NA	0.136332274114769	0.177530021207055	0.150033299045698	0.739090953597415	0.98916370055696	-0.0378488776775196	0.000791462825061273	0.00178404715453835	0.458983033750535	6.28411289567276e-08	1.47770319662106e-07	0.925955057146784
MGP_C57BL6NJ_G0000648	NA	0.300944810313914	0.335984593449538	0.103040569249133	0.636593458153801	0.98916370055696	-0.0538433078849262	0.00080650338085943	0.00180665373613758	0.458815015289704	1.33540345647808e-07	2.61238936837774e-07	0.88696268387781
MGP_C57BL6NJ_G0000649	NA	0.136332274114769	0.177530021207055	0.150033299045698	0.739090953597415	0.98916370055696	-0.0378488776775196	0.000791462825061273	0.00178404715453835	0.458983033750535	6.28411289567276e-08	1.47770319662106e-07	0.925955057146784
MGP_C57BL6NJ_G0000650	NA	0.128178721555064	0.177530021207055	0.155410965924245	0.765959117569405	0.98916370055696	-0.0342637664251544	0.00075908481707451	0.00178404715453835	0.467049534068356	7.85260143805438e-08	1.71804919771998e-07	0.925955057146784
MGP_C57BL6NJ_G0000651	NA	0.136332274114769	0.177530021207055	0.150033299045698	0.739090953597415	0.98916370055696	-0.0378488776775196	0.000791462825061273	0.00178404715453835	0.458983033750535	6.28411289567276e-08	1.47770319662106e-07	0.925955057146784
MGP_C57BL6NJ_G0000652	NA	0.136332274114769	0.177530021207055	0.150033299045698	0.739090953597415	0.98916370055696	-0.0378488776775196	0.000791462825061273	0.00178404715453835	0.458983033750535	6.28411289567276e-08	1.47770319662106e-07	0.925955057146784
MGP_C57BL6NJ_G0000653	NA	0.458832293513103	0.493447562122214	0.0802303824338691	0.214315277268662	0.98916370055696	-0.157002304215498	0.00303142211210808	0.00510102585846561	0.431460940790059	6.71264136102333e-07	1.15731602976035e-06	0.877912225726475
MGP_C57BL6NJ_G0000654	NA	0.136332274114769	0.177530021207055	0.150033299045698	0.739090953597415	0.98916370055696	-0.0378488776775196	0.000791462825061273	0.00178404715453835	0.458983033750535	6.28411289567276e-08	1.47770319662106e-07	0.925955057146784
MGP_C57BL6NJ_G0000655	NA	0.117983681725706	0.177530021207055	0.155980336654751	0.658086053486354	0.98916370055696	-0.0497429528956266	0.000705459330219369	0.00178404715453835	0.458983033750535	4.34196727860321e-08	1.47770319662106e-07	0.934875613560365
MGP_C57BL6NJ_G0000656	NA	0.125460692342894	0.177530021207055	0.155817296111845	0.82140889303103	0.98916370055696	-0.0258458291791739	0.000704615446827437	0.00178404715453835	0.468348423634197	5.22986579849431e-08	1.47770319662106e-07	0.943596526384399
MGP_C57BL6NJ_G0000657	NA	0.0632751586867811	0.177530021207055	0.169954829471341	0.872438051667948	0.989676943082318	-0.0163371414529513	0.00126351356176835	0.00240211948225904	0.391207542268074	1.00295507825487e-07	2.05978935840491e-07	0.807287143248259
MGP_C57BL6NJ_G0000658	NA	0.116691938327753	0.177530021207055	0.155236518856523	0.634128697163131	0.98916370055696	-0.0530585420051917	0.000886095486366517	0.00188761487679892	0.444411090015888	5.1189514553669e-08	1.47770319662106e-07	0.918161753884742
MGP_C57BL6NJ_G0000659	NA	0.0763812360842174	0.177530021207055	0.194413335726617	0.215151095370414	0.98916370055696	-0.154259555031209	0.457972258309033	0.509923757781803	0.0969148069734686	0.000744297027152911	0.00100342392484265	0.498020656417769
MGP_C57BL6NJ_G0000660	NA	0.0805292456542566	0.177530021207055	0.17405014608562	0.844369842356691	0.98916370055696	-0.0218376463175716	0.000823704073301844	0.00182383148308536	0.44777838218995	3.42704610455228e-08	1.47770319662106e-07	0.939571024585498
MGP_C57BL6NJ_G0000661	NA	0.0974852497096861	0.177530021207055	0.172568282463812	0.82949063457831	0.98916370055696	-0.0251371903961332	0.0016418252325006	0.00298214848316438	0.435674425545437	1.00059121818679e-07	2.05585927876325e-07	0.926021837534373
MGP_C57BL6NJ_G0000662	NA	0.106443305265548	0.177530021207055	0.162550431564386	0.99098798549189	0.998512433450958	-0.00127613080601965	0.00160027157334224	0.00291737394533318	0.423149102147927	8.03568324584602e-08	1.74888775276457e-07	0.908479704751457
MGP_C57BL6NJ_G0000663	NA	0.102476856754634	0.177530021207055	0.167281005490139	0.87076018582273	0.989676943082318	-0.0186937723234305	0.000731055135039973	0.00178404715453835	0.468348423634197	4.17099950935414e-08	1.47770319662106e-07	0.959688654309822
MGP_C57BL6NJ_G0000664	NA	0.136332274114769	0.177530021207055	0.150033299045698	0.739090953597415	0.98916370055696	-0.0378488776775196	0.000791462825061273	0.00178404715453835	0.458983033750535	6.28411289567276e-08	1.47770319662106e-07	0.925955057146784
MGP_C57BL6NJ_G0000665	NA	0.136332274114769	0.177530021207055	0.150033299045698	0.739090953597415	0.98916370055696	-0.0378488776775196	0.000791462825061273	0.00178404715453835	0.458983033750535	6.28411289567276e-08	1.47770319662106e-07	0.925955057146784
MGP_C57BL6NJ_G0000666	NA	0.136332274114769	0.177530021207055	0.150033299045698	0.739090953597415	0.98916370055696	-0.0378488776775196	0.000791462825061273	0.00178404715453835	0.458983033750535	6.28411289567276e-08	1.47770319662106e-07	0.925955057146784
MGP_C57BL6NJ_G0000667	NA	0.131327455180337	0.177530021207055	0.150694202938784	0.674562591015864	0.98916370055696	-0.0473177359179405	0.000897950867053096	0.00190526546457128	0.448826246149876	5.47482059422315e-08	1.47770319662106e-07	0.924963701307154
MGP_C57BL6NJ_G0000668	NA	0.142934821129677	0.183685765361347	0.144215211818229	0.931861544361654	0.991729962909131	-0.00949383853622992	0.00128845620363608	0.00243747397352385	0.426073522937473	1.67275487934084e-07	3.18309058092654e-07	0.854561521561127
MGP_C57BL6NJ_G0000669	NA	0.111233383357532	0.177530021207055	0.158397212256512	0.772801988291008	0.98916370055696	-0.0322729355369768	0.000883370917456561	0.00188337820835545	0.446437163934313	6.01647592637058e-08	1.47770319662106e-07	0.913409187330563
MGP_C57BL6NJ_G0000670	NA	0.145344783614722	0.185989368919362	0.149116221521395	0.653262579734224	0.98916370055696	-0.0520117096223171	0.00148320123981052	0.00273215477359195	0.436416948053203	1.30937432747965e-07	2.56964758392509e-07	0.902374667463487
MGP_C57BL6NJ_G0000671	NA	0.127497149155251	0.177530021207055	0.150460081839425	0.799994260768553	0.98916370055696	-0.0281737092639294	0.000653298611272557	0.00178404715453835	0.458342859559943	5.38560282450168e-08	1.47770319662106e-07	0.9147504055862
MGP_C57BL6NJ_G0000672	NA	0.160132303487589	0.197188260825075	0.139862565221556	0.799276410204064	0.98916370055696	0.0286308119086459	0.0010172380277233	0.00206171678381143	0.443059156710355	4.11737419494877e-08	1.47770319662106e-07	0.940721777028241
MGP_C57BL6NJ_G0000673	NA	0.360420171085107	0.395772599782135	0.0880421998593323	0.468444227933246	0.98916370055696	-0.0803181724155673	0.00351312900893125	0.00582596492938615	0.375234175848218	1.16339757401068e-07	2.32120351971633e-07	0.866481412828282
MGP_C57BL6NJ_G0000674	NA	0.177831264212351	0.212698820294965	0.135381320124866	0.80510146557863	0.98916370055696	-0.0280808917302983	0.000823590453089596	0.00182375649822852	0.457980379771523	8.03875248341687e-08	1.74889729648195e-07	0.914464745966655
MGP_C57BL6NJ_G0000675	NA	0.123260768357275	0.177530021207055	0.190995643888411	0.308470960424678	0.98916370055696	-0.143598605715582	0.00655449701400635	0.0103100303817744	0.436633731426632	6.52870104097069e-06	1.02310782337759e-05	0.845285062556131
MGP_C57BL6NJ_G0000676	NA	0.136332274114769	0.177530021207055	0.150033299045698	0.739090953597415	0.98916370055696	-0.0378488776775196	0.000791462825061273	0.00178404715453835	0.458983033750535	6.28411289567276e-08	1.47770319662106e-07	0.925955057146784
MGP_C57BL6NJ_G0000677	NA	0.405566164751442	0.440637462929996	0.0693891508987452	0.364349922698674	0.98916370055696	-0.0875115476254652	0.220186661396385	0.264035108059268	0.126395088170805	0.00121429149824978	0.00161073325490837	0.369317323500905
MGP_C57BL6NJ_G0000678	NA	0.0913769571912749	0.177530021207055	0.167412479983791	0.641271685041506	0.98916370055696	-0.0518272175697997	0.000543612077280559	0.00178404715453835	0.46628741641379	3.73658357501676e-08	1.47770319662106e-07	0.933038422980878
MGP_C57BL6NJ_G0000679	NA	0.0903283587367077	0.177530021207055	0.15047119737079	0.168569581749074	0.98916370055696	-0.139729576521935	3.52723973354342e-05	0.00178404715453835	0.531452176524898	2.33898474676455e-08	1.47770319662106e-07	0.85842439229113
MGP_C57BL6NJ_G0000680	NA	0.231422775952558	0.265738525379219	0.126323869753669	0.708494640118908	0.98916370055696	-0.0449314727191371	0.00858688408359857	0.0132076490581103	0.361291493750685	8.10737142277546e-07	1.38557260099723e-06	0.837237352530436
MGP_C57BL6NJ_G0000681	NA	0.136332274114769	0.177530021207055	0.150033299045698	0.739090953597415	0.98916370055696	-0.0378488776775196	0.000791462825061273	0.00178404715453835	0.458983033750535	6.28411289567276e-08	1.47770319662106e-07	0.925955057146784
MGP_C57BL6NJ_G0000682	NA	0.00227315822102076	0.0105583163889342	0.305025857182594	0.616309961984266	0.98916370055696	-0.052213850751699	0.00571945219698245	0.00909750849322242	0.331763099195532	1.02826727884906e-06	1.73575537496344e-06	0.714035191198063
MGP_C57BL6NJ_G0000683	NA	0.00244486244794348	0.0112578724955892	0.255433275336156	0.813439293839638	0.98916370055696	-0.0207294558980878	0.00117488809611506	0.00227616914562017	0.340326998987666	2.116252850092e-08	1.47770319662106e-07	0.762452669406734
MGP_C57BL6NJ_G0000684	NA	0.0210630550223364	0.0744882860556717	0.261318839839645	0.32973870301903	0.98916370055696	0.121427537026066	0.0188605216110639	0.0273272760065539	0.326507712186936	9.19454167861971e-06	1.42457334351078e-05	0.729511113603097
MGP_C57BL6NJ_G0000685	NA	0.00101469237128788	0.00509591579062321	0.341114351531996	0.586045289662142	0.98916370055696	0.0579480949746323	0.0102525363423986	0.0155536539706001	0.310833113676754	1.06882140766659e-06	1.80080983071801e-06	0.726980626469715
MGP_C57BL6NJ_G0000686	NA	0.259262876411594	0.29384794351592	0.11555191287278	0.720565958554193	0.98916370055696	-0.0417795808198418	0.00290145362105952	0.00490199545589653	0.407027826006337	2.61800096663142e-07	4.79294305620329e-07	0.873597775736302
MGP_C57BL6NJ_G0000687	NA	0.899523454336862	0.909482013503629	0.0138639439022524	0.625663674905639	0.98916370055696	0.0620022011884193	0.151352465733153	0.187387247220443	0.197321158209791	4.89795828102868e-06	7.75749157836579e-06	0.784323857064189
MGP_C57BL6NJ_G0000688	NA	0.136332274114769	0.177530021207055	0.150033299045698	0.739090953597415	0.98916370055696	-0.0378488776775196	0.000791462825061273	0.00178404715453835	0.458983033750535	6.28411289567276e-08	1.47770319662106e-07	0.925955057146784
MGP_C57BL6NJ_G0000689	NA	0.271817404414509	0.30661432956998	0.101945812221723	0.336157576220757	0.98916370055696	-0.102710983503865	0.00188876296340035	0.00335484826028661	0.388458695832955	1.68687787135782e-07	3.20684706629624e-07	0.81328804306823
MGP_C57BL6NJ_G0000690	NA	0.136332274114769	0.177530021207055	0.150033299045698	0.739090953597415	0.98916370055696	-0.0378488776775196	0.000791462825061273	0.00178404715453835	0.458983033750535	6.28411289567276e-08	1.47770319662106e-07	0.925955057146784
MGP_C57BL6NJ_G0000691	NA	0.117943067662488	0.177530021207055	0.157503066752754	0.771822616273954	0.98916370055696	-0.0328690325394821	0.00097850692783056	0.00200127894958956	0.44777838218995	7.43465791307367e-08	1.66321344121352e-07	0.9147504055862
MGP_C57BL6NJ_G0000692	NA	0.136332274114769	0.177530021207055	0.150033299045698	0.739090953597415	0.98916370055696	-0.0378488776775196	0.000791462825061273	0.00178404715453835	0.458983033750535	6.28411289567276e-08	1.47770319662106e-07	0.925955057146784
MGP_C57BL6NJ_G0000693	NA	0.136332274114769	0.177530021207055	0.150033299045698	0.739090953597415	0.98916370055696	-0.0378488776775196	0.000791462825061273	0.00178404715453835	0.458983033750535	6.28411289567276e-08	1.47770319662106e-07	0.925955057146784
MGP_C57BL6NJ_G0000694	NA	0.182443384023976	0.217016887369458	0.135000955840205	0.639766844225589	0.98916370055696	-0.0537935702916165	0.0013997769745775	0.00260383987345365	0.435990763986802	1.36002328738749e-07	2.65562203837903e-07	0.893615719595647
MGP_C57BL6NJ_G0000695	NA	0.110419099499675	0.177530021207055	0.166108388356351	0.93216024933308	0.991729962909131	-0.00994670937149298	0.00196914458620521	0.00348098481844785	0.427226850644465	1.39178383107353e-07	2.7096565496058e-07	0.90928863248936
MGP_C57BL6NJ_G0000696	NA	0.155921254471784	0.193335016745924	0.146822630134971	0.765844689008763	0.98916370055696	-0.0348397134323003	0.000539195532112307	0.00178404715453835	0.491472420575656	7.29372881306354e-08	1.64761376919954e-07	0.945140960762038
MGP_C57BL6NJ_G0000697	NA	0.788560432016387	0.80808567909878	0.0229834714581786	0.47552529608685	0.98916370055696	-0.0709472562339699	0.000759027754305165	0.00178404715453835	0.401601556875046	1.49069432419268e-07	2.87647030901242e-07	0.766392207105099
MGP_C57BL6NJ_G0000698	NA	0.693595233879752	0.71883500597055	0.0420037136659054	0.788422307374397	0.98916370055696	-0.0330069696314279	0.00243310354267536	0.00418802380186503	0.438223184430066	1.40081833315828e-06	2.33443214134892e-06	0.827607280776694
MGP_C57BL6NJ_G0000699	NA	0.317219114587105	0.352344701410439	0.106487569787602	0.690154209509857	0.98916370055696	-0.0485596670153785	0.0064213311073107	0.0101156640799275	0.381969456377268	9.97446842131074e-07	1.68677774961158e-06	0.837197481088942
MGP_C57BL6NJ_G0000700	NA	0.0915891971604325	0.177530021207055	0.170171538186873	0.78038728492157	0.98916370055696	-0.0314993612801415	0.000549592899097418	0.00178404715453835	0.473783604703387	3.47918600759739e-09	1.47770319662106e-07	1.08347634960634
MGP_C57BL6NJ_G0000701	NA	0.136332274114769	0.177530021207055	0.150033299045698	0.739090953597415	0.98916370055696	-0.0378488776775196	0.000791462825061273	0.00178404715453835	0.458983033750535	6.28411289567276e-08	1.47770319662106e-07	0.925955057146784
MGP_C57BL6NJ_G0000702	NA	0.106365591487971	0.177530021207055	0.161644151285021	0.788823395002664	0.98916370055696	-0.0301083095179705	0.000862986728121559	0.0018717630127513	0.45011512726408	5.28519973437303e-08	1.47770319662106e-07	0.925635522532862
MGP_C57BL6NJ_G0000703	NA	0.249115247454265	0.283613754906863	0.112944173504083	0.959042673493407	0.995314117648077	-0.00572759663095756	0.000586085262801285	0.00178404715453835	0.465088789212378	5.28141214999261e-08	1.47770319662106e-07	0.919099036873624
MGP_C57BL6NJ_G0000704	NA	0.00288672206555504	0.0130254300316332	0.275995677662674	0.581812040471254	0.98916370055696	0.053489583220477	0.000450775120935839	0.00178404715453835	0.414350091025859	3.44033067258195e-08	1.47770319662106e-07	0.817770829008486
MGP_C57BL6NJ_G0000705	NA	0.062189255649062	0.177530021207055	0.176961321038567	0.554522704615282	0.98916370055696	-0.0625548652797797	0.000636590591934446	0.00178404715453835	0.436059929047342	2.31740740421917e-08	1.47770319662106e-07	0.911106210783612
MGP_C57BL6NJ_G0000706	NA	0.116076149645226	0.177530021207055	0.15680449077947	0.6474854003108	0.98916370055696	-0.0513912611450642	0.000872649259152911	0.00187814959955	0.448826246149876	6.16617735707752e-08	1.47770319662106e-07	0.915798269546126
MGP_C57BL6NJ_G0000707	NA	0.0887445550476547	0.177530021207055	0.163093571774126	0.335973166472438	0.98916370055696	-0.104164905994995	0.00045752398936854	0.00178404715453835	0.458070125455296	1.74018570126351e-08	1.47770319662106e-07	0.941174287855865
MGP_C57BL6NJ_G0000708	NA	0.218298291904867	0.252374392438796	0.121987610238921	0.715664268328488	0.98916370055696	-0.0410519147085056	0.00160057189124364	0.00291779200738289	0.421478189067821	1.34702869858239e-07	2.63262499646379e-07	0.877548252034343
MGP_C57BL6NJ_G0000709	NA	0.10168952855326	0.177530021207055	0.158176632522872	0.704524790596108	0.98916370055696	-0.0411541380262466	0.000655348206368606	0.00178404715453835	0.446768033534773	4.33364899134705e-08	1.47770319662106e-07	0.903252399729905
MGP_C57BL6NJ_G0000710	NA	0.102687055170645	0.177530021207055	0.163048084035245	0.673943357504394	0.98916370055696	-0.0472288656412142	0.000709702101986594	0.00178404715453835	0.458191636033539	6.07351083228712e-08	1.47770319662106e-07	0.915798269546126
MGP_C57BL6NJ_G0000711	NA	0.136332274114769	0.177530021207055	0.150033299045698	0.739090953597415	0.98916370055696	-0.0378488776775196	0.000791462825061273	0.00178404715453835	0.458983033750535	6.28411289567276e-08	1.47770319662106e-07	0.925955057146784
MGP_C57BL6NJ_G0000712	NA	0.136332274114769	0.177530021207055	0.150033299045698	0.739090953597415	0.98916370055696	-0.0378488776775196	0.000791462825061273	0.00178404715453835	0.458983033750535	6.28411289567276e-08	1.47770319662106e-07	0.925955057146784
MGP_C57BL6NJ_G0000713	NA	0.136332274114769	0.177530021207055	0.150033299045698	0.739090953597415	0.98916370055696	-0.0378488776775196	0.000791462825061273	0.00178404715453835	0.458983033750535	6.28411289567276e-08	1.47770319662106e-07	0.925955057146784
MGP_C57BL6NJ_G0000714	NA	0.136332274114769	0.177530021207055	0.150033299045698	0.739090953597415	0.98916370055696	-0.0378488776775196	0.000791462825061273	0.00178404715453835	0.458983033750535	6.28411289567276e-08	1.47770319662106e-07	0.925955057146784
MGP_C57BL6NJ_G0000715	NA	0.136332274114769	0.177530021207055	0.150033299045698	0.739090953597415	0.98916370055696	-0.0378488776775196	0.000791462825061273	0.00178404715453835	0.458983033750535	6.28411289567276e-08	1.47770319662106e-07	0.925955057146784
MGP_C57BL6NJ_G0000716	NA	0.136332274114769	0.177530021207055	0.150033299045698	0.739090953597415	0.98916370055696	-0.0378488776775196	0.000791462825061273	0.00178404715453835	0.458983033750535	6.28411289567276e-08	1.47770319662106e-07	0.925955057146784
MGP_C57BL6NJ_G0000717	NA	0.136332274114769	0.177530021207055	0.150033299045698	0.739090953597415	0.98916370055696	-0.0378488776775196	0.000791462825061273	0.00178404715453835	0.458983033750535	6.28411289567276e-08	1.47770319662106e-07	0.925955057146784
MGP_C57BL6NJ_G0000718	NA	0.136332274114769	0.177530021207055	0.150033299045698	0.739090953597415	0.98916370055696	-0.0378488776775196	0.000791462825061273	0.00178404715453835	0.458983033750535	6.28411289567276e-08	1.47770319662106e-07	0.925955057146784
MGP_C57BL6NJ_G0000719	NA	0.136332274114769	0.177530021207055	0.150033299045698	0.739090953597415	0.98916370055696	-0.0378488776775196	0.000791462825061273	0.00178404715453835	0.458983033750535	6.28411289567276e-08	1.47770319662106e-07	0.925955057146784
MGP_C57BL6NJ_G0000720	NA	0.136332274114769	0.177530021207055	0.150033299045698	0.739090953597415	0.98916370055696	-0.0378488776775196	0.000791462825061273	0.00178404715453835	0.458983033750535	6.28411289567276e-08	1.47770319662106e-07	0.925955057146784
MGP_C57BL6NJ_G0000721	NA	0.132554597825339	0.177530021207055	0.155759361552699	0.673134486411535	0.98916370055696	-0.049301002691522	0.000860288733901131	0.0018678844695909	0.467572127511036	9.98417969167931e-08	2.05200956585789e-07	0.925955057146784
MGP_C57BL6NJ_G0000722	NA	0.122685110540952	0.177530021207055	0.155945236703334	0.765638713443479	0.98916370055696	-0.0339075859057622	0.000963297670101162	0.00198758130074041	0.45011512726408	7.55958507631692e-08	1.67390230539546e-07	0.91708715066033
MGP_C57BL6NJ_G0000723	NA	0.0800088141926154	0.177530021207055	0.175583483902809	0.763499992628439	0.98916370055696	-0.0337234012747012	0.000462540472100784	0.00178404715453835	0.478059784712154	1.65149763786583e-08	1.47770319662106e-07	0.986199228787834
MGP_C57BL6NJ_G0000724	NA	0.428529885306524	0.463442875093872	0.0847335015423582	0.633127373597694	0.98916370055696	-0.0587331817696499	0.00102478954771521	0.00207160728197009	0.482940276109703	2.05617757488552e-07	3.83267098127133e-07	0.93297684218681
MGP_C57BL6NJ_G0000725	NA	0.159798199456461	0.197042413605634	-0.101280566323062	0.766974281000117	0.98916370055696	0.0241473698214892	0.367336788948466	0.418996392323484	0.0785337835446221	0.00988100910239392	0.0122405374854886	0.239940469524018
MGP_C57BL6NJ_G0000726	NA	0.110710365208915	0.177530021207055	0.16561005700665	0.55093868167807	0.98916370055696	-0.0697968411908113	0.00291993567055866	0.00492957302932874	0.406529545181631	2.52866037168166e-07	4.64220295251502e-07	0.875077606752375
MGP_C57BL6NJ_G0000727	NA	0.136332274114769	0.177530021207055	0.150033299045698	0.739090953597415	0.98916370055696	-0.0378488776775196	0.000791462825061273	0.00178404715453835	0.458983033750535	6.28411289567276e-08	1.47770319662106e-07	0.925955057146784
MGP_C57BL6NJ_G0000728	NA	0.136332274114769	0.177530021207055	0.150033299045698	0.739090953597415	0.98916370055696	-0.0378488776775196	0.000791462825061273	0.00178404715453835	0.458983033750535	6.28411289567276e-08	1.47770319662106e-07	0.925955057146784
MGP_C57BL6NJ_G0000729	NA	0.12512184913989	0.177530021207055	0.157873668696413	0.733748399650051	0.98916370055696	-0.0394500805940881	0.000329939198364507	0.00178404715453835	0.510950991284617	6.39090100213012e-08	1.49788635727589e-07	0.944041045321393
MGP_C57BL6NJ_G0000730	NA	4.66371122514911e-09	1.04906699627779e-07	0.675864496868304	0.209371212518215	0.98916370055696	0.111909178301726	0.000340554176720383	0.00178404715453835	0.385351267399497	1.57481057394875e-08	1.47770319662106e-07	0.773837740843645
MGP_C57BL6NJ_G0000731	NA	0.118778678711454	0.177530021207055	0.157244729323376	0.74876758999958	0.98916370055696	-0.0363349393801389	0.00107727834994385	0.00214656525321902	0.44350309336131	1.945645756447e-07	3.64698762384047e-07	0.864316422617169
MGP_C57BL6NJ_G0000732	NA	0.142835061443125	0.183606784902822	0.153348226871697	0.796201683778391	0.98916370055696	0.0305044371369617	0.00575119830188317	0.00914305042793287	0.376522419439155	4.11156729464555e-07	7.29936848710736e-07	0.859654891149431
MGP_C57BL6NJ_G0000733	NA	0.122859745363149	0.177530021207055	0.149245979297044	0.99869070724608	0.999621604190897	-0.000178557369585914	0.000607395292899504	0.00178404715453835	0.452140451048947	8.86968146540957e-08	1.88527178269427e-07	0.869883052756592
MGP_C57BL6NJ_G0000734	NA	0.114958547436163	0.177530021207055	0.161706399161752	0.596607197089489	0.98916370055696	-0.061195077909629	0.000767980001035805	0.00178404715453835	0.467572127511036	6.9402776162539e-08	1.58856081705416e-07	0.934875613560365
MGP_C57BL6NJ_G0000735	NA	0.00389861294697041	0.0169755923122998	0.296130491796627	0.597208228987385	0.98916370055696	-0.0571916901585429	0.00199938969617701	0.00352595770441927	0.39385540487305	1.85818654537031e-08	1.47770319662106e-07	0.944085064562819
MGP_C57BL6NJ_G0000736	NA	0.0436052201547023	0.137833247575842	0.232913425403792	0.226195744795053	0.98916370055696	0.156694995790302	0.267181887442847	0.314488730581087	0.151988220435438	0.00251135927825285	0.00325376205102009	0.452594254722287
MGP_C57BL6NJ_G0000737	NA	0.115078591496219	0.177530021207055	0.158428529078725	0.876048468222987	0.989676943082318	-0.0176255326127297	0.000580414155658775	0.00178404715453835	0.471563998960738	6.73582507574842e-08	1.55664271603363e-07	0.917852703056672
MGP_C57BL6NJ_G0000738	NA	0.102992946030748	0.177530021207055	0.163171536213763	0.674257404314105	0.98916370055696	-0.0472606140560049	0.00199174362501661	0.00351491047394533	0.409818464952712	2.19686157586346e-07	4.0731038610151e-07	0.849620826518852
MGP_C57BL6NJ_G0000739	NA	0.980368459050547	0.982352429941004	0.00267770241941906	0.986864827613812	0.997756623732761	-0.00206865122861809	0.0348485393382727	0.048348201376848	0.295430261662369	0.000219303855463893	0.000306910391200695	0.575711590846118
MGP_C57BL6NJ_G0000740	NA	0.062650546960518	0.177530021207055	-0.271976611496316	0.541774566184184	0.98916370055696	0.0994685635826895	0.0207958401364471	0.0299382296594237	-0.42244222795233	0.577107696378909	0.602576092430997	-0.0963566416603441
MGP_C57BL6NJ_G0000741	NA	0.845932634750343	0.860953281088035	-0.0202925918782311	0.451659655552209	0.98916370055696	-0.0912874138310989	0.0174347952496735	0.0254255626264445	0.323663516731957	7.73247163108473e-06	1.20499539899397e-05	0.722119767489107
MGP_C57BL6NJ_G0000742	NA	0.0675582126578502	0.177530021207055	0.186398351376538	0.873027728025637	0.989676943082318	0.0181420353524125	0.0010860352021056	0.00215961623365432	0.443748637998023	1.54127569685525e-07	2.96238926731177e-07	0.877833396485636
MGP_C57BL6NJ_G0000743	NA	0.196064906634964	0.230225991256239	0.125058351627974	0.747704880636947	0.98916370055696	-0.0353164264255875	0.000256769528912084	0.00178404715453835	0.495247878238688	1.60895760368282e-08	1.47770319662106e-07	0.967351890540954
MGP_C57BL6NJ_G0000744	NA	0.205624387324898	0.239820230039202	0.129793272996326	0.834270625092538	0.98916370055696	-0.0243555269779387	0.00129123864315036	0.00244138914784461	0.446402140127525	8.70889401722261e-08	1.85936629136993e-07	0.931153308974822
MGP_C57BL6NJ_G0000745	NA	0.211061598878117	0.245111295611337	0.125035699045566	0.598425645214806	0.98916370055696	-0.0599479044271204	0.00172802781551443	0.00311204027757215	0.421304045366821	1.84501336682627e-07	3.47468217104111e-07	0.86829480490779
MGP_C57BL6NJ_G0000746	NA	0.136332274114769	0.177530021207055	0.150033299045698	0.739090953597415	0.98916370055696	-0.0378488776775196	0.000791462825061273	0.00178404715453835	0.458983033750535	6.28411289567276e-08	1.47770319662106e-07	0.925955057146784
MGP_C57BL6NJ_G0000747	NA	0.132865025215649	0.177530021207055	0.146614168953451	0.908259424281405	0.9906791033861	-0.012664466059937	0.00232545672614505	0.00402447867412234	0.393964619693322	1.06252825562455e-07	2.15361628138696e-07	0.869102929467907
MGP_C57BL6NJ_G0000748	NA	0.136332274114769	0.177530021207055	0.150033299045698	0.739090953597415	0.98916370055696	-0.0378488776775196	0.000791462825061273	0.00178404715453835	0.458983033750535	6.28411289567276e-08	1.47770319662106e-07	0.925955057146784
MGP_C57BL6NJ_G0000749	NA	0.121290268173133	0.177530021207055	0.15996884468791	0.774357644063259	0.98916370055696	-0.0333178461929864	0.00121714625254417	0.00233426942651582	0.448411576341637	1.32673635668067e-07	2.59679402059844e-07	0.906280704518603
MGP_C57BL6NJ_G0000750	NA	0.134839912170842	0.177530021207055	0.144402463375663	0.941148232394515	0.992491055059336	-0.00803333829319007	0.000426364785979655	0.00178404715453835	0.468272583401136	2.81211643142782e-08	1.47770319662106e-07	0.929860153352568
MGP_C57BL6NJ_G0000751	NA	0.0986773249159305	0.177530021207055	0.165586271058887	0.891457346026652	0.989676943082318	0.0153368127315695	0.00160427909969626	0.00292403131808663	0.420732999795186	1.14846262358139e-07	2.29686935818406e-07	0.884622226478447
MGP_C57BL6NJ_G0000752	NA	0.136332274114769	0.177530021207055	0.150033299045698	0.739090953597415	0.98916370055696	-0.0378488776775196	0.000791462825061273	0.00178404715453835	0.458983033750535	6.28411289567276e-08	1.47770319662106e-07	0.925955057146784
MGP_C57BL6NJ_G0000753	NA	5.6431071159833e-11	2.9062001647314e-09	0.83417225120996	0.880299365315312	0.989676943082318	0.0129373371023659	1.09485837538797e-06	0.000229865874689726	0.587773727694204	1.70709186846423e-09	1.36647375253177e-07	0.85657548023002
MGP_C57BL6NJ_G0000754	NA	0.1210002656093	0.177530021207055	0.1514054407891	0.80159914758184	0.98916370055696	-0.027611754558702	0.000598991108188862	0.00178404715453835	0.456924821135431	4.49925134114854e-08	1.47770319662106e-07	0.913409187330563
MGP_C57BL6NJ_G0000755	NA	0.153479591814449	0.191219025792713	0.144050742123363	0.662677540565511	0.98916370055696	-0.049813991522188	0.000822335100352247	0.00182215482930804	0.458983033750534	5.70500891845341e-08	1.47770319662106e-07	0.934928892530286
MGP_C57BL6NJ_G0000756	NA	0.144067828801624	0.184734962878638	0.148072006173965	0.800294366781352	0.98916370055696	-0.0289427963207813	0.00107627414622201	0.00214508431558129	0.447492722570404	7.51266282908929e-08	1.67390230539546e-07	0.923013117839186
MGP_C57BL6NJ_G0000757	NA	0.187564798523035	0.222136264802201	0.13479195577075	0.860802626432734	0.98916370055696	-0.0203267508454611	0.000830174649346679	0.00183349567735385	0.466261765001378	9.32708717553988e-08	1.95993309633327e-07	0.923630177727683
MGP_C57BL6NJ_G0000758	NA	0.0572051275073177	0.17195429528732	0.189799909647534	0.918753611509045	0.991373619991848	-0.0112965854588597	0.000805271120438063	0.00180468029428744	0.446976976021317	1.71760137020124e-08	1.47770319662106e-07	0.973168323881191
MGP_C57BL6NJ_G0000759	NA	0.111637988465827	0.177530021207055	0.16123038871087	0.789657739573473	0.98916370055696	-0.0303841512340713	0.000812484055534982	0.00181077316867251	0.458983033750535	4.8376662639716e-08	1.47770319662106e-07	0.942750691644543
MGP_C57BL6NJ_G0000760	NA	0.0029215209705683	0.0131578901180762	0.26112264322307	0.768116243558585	0.98916370055696	0.0270689644775827	0.0214367541222002	0.0307951022147672	0.237313880970798	1.00888563468858e-06	1.70499929800134e-06	0.631023149806606
MGP_C57BL6NJ_G0000761	NA	0.0810196873245999	0.177530021207055	0.19329797195412	0.933955972577285	0.991803323126839	0.0102521083132872	0.00100430065604049	0.00204072900179462	0.487797689458685	1.70677727482254e-07	3.24033009947716e-07	0.950997307971468
MGP_C57BL6NJ_G0000762	NA	0.091886084729856	0.177530021207055	0.173099171071118	0.813389153620843	0.98916370055696	-0.0271473800642619	0.000881035584606939	0.00188337820835545	0.459569545742643	1.04848436863547e-07	2.13515495256984e-07	0.909748850121134
MGP_C57BL6NJ_G0000763	NA	0.153268581124984	0.191219025792713	0.143923011205012	0.7668316588219	0.98916370055696	-0.0337753524503959	0.000811224760311043	0.00180943847894181	0.458983033750534	5.5478358987557e-08	1.47770319662106e-07	0.935120488907813
MGP_C57BL6NJ_G0000764	NA	0.0532029708562402	0.162177903373306	0.194091819604091	0.871818847780989	0.989676943082318	-0.0179536417698825	0.000843572907621112	0.00184784023491473	0.446841866593844	1.05255462269765e-07	2.14280662451109e-07	0.880311971906255
MGP_C57BL6NJ_G0000765	NA	0.215645019349926	0.249770682605939	0.124598887974203	0.739096960534772	0.98916370055696	-0.0381009572737443	0.00127017683720937	0.00241123751083119	0.439184387124402	6.42140942687214e-08	1.50336483545724e-07	0.930966417111498
MGP_C57BL6NJ_G0000766	NA	0.0458062247596468	0.143559126705627	0.199444564770896	0.821851714466532	0.98916370055696	-0.0248584013974534	0.00293909269904726	0.0049594628861918	0.384438497242394	1.40878720087229e-07	2.73834969466247e-07	0.858109864633579
MGP_C57BL6NJ_G0000767	NA	0.0957669622088663	0.177530021207055	0.156420523365989	0.818675582293324	0.98916370055696	-0.0241243520458809	0.000247223482416063	0.00178404715453835	0.476609014514009	2.18786221960688e-08	1.47770319662106e-07	0.911728437206491
MGP_C57BL6NJ_G0000768	NA	0.259463041899876	0.294058591168694	0.116944043247781	0.469299771956798	0.98916370055696	-0.0859442736441574	0.00534002454110734	0.00854025717266173	0.380612071117017	1.1505098982164e-06	1.93313321423604e-06	0.805549987975904
MGP_C57BL6NJ_G0000769	NA	0.127396130115019	0.177530021207055	0.148742309914958	0.800549238184855	0.98916370055696	-0.0277652444511346	0.00043916562446952	0.00178404715453835	0.471295362978273	2.93192023008987e-08	1.47770319662106e-07	0.936330902678413
MGP_C57BL6NJ_G0000770	NA	0.136332274114769	0.177530021207055	0.150033299045698	0.739090953597415	0.98916370055696	-0.0378488776775196	0.000791462825061273	0.00178404715453835	0.458983033750535	6.28411289567276e-08	1.47770319662106e-07	0.925955057146784
MGP_C57BL6NJ_G0000771	NA	0.14483269671714	0.185455346221664	0.14535904032165	0.921173001824333	0.991441176642617	-0.0111301332914538	0.00067147721185554	0.00178404715453835	0.462564360073306	7.20215905653155e-08	1.63177204226406e-07	0.910166528405604
MGP_C57BL6NJ_G0000772	NA	0.149069999076396	0.187993425556727	0.151228035155096	0.59801012956411	0.98916370055696	-0.0625619661051097	0.00225653667291387	0.00392006119316657	0.425642731051556	2.00208488115689e-07	3.74117593602077e-07	0.900645958454311
MGP_C57BL6NJ_G0000773	NA	0.136332274114769	0.177530021207055	0.150033299045698	0.739090953597415	0.98916370055696	-0.0378488776775196	0.000791462825061273	0.00178404715453835	0.458983033750535	6.28411289567276e-08	1.47770319662106e-07	0.925955057146784
MGP_C57BL6NJ_G0000774	NA	0.816355065811367	0.833326978133377	0.0211000739543902	0.990545920468899	0.998487915271107	0.00124239424287345	0.000298070786669437	0.00178404715453835	0.466953448612136	1.05463994740521e-07	2.14540513514993e-07	0.829642021338743
MGP_C57BL6NJ_G0000775	NA	0.1049037520172	0.177530021207055	0.161545370770515	0.669127205142212	0.98916370055696	-0.0478548038200677	0.000840174157534045	0.00184615502070131	0.449112264861991	6.93399330990374e-08	1.58844104268179e-07	0.906480677588296
MGP_C57BL6NJ_G0000776	NA	0.137407542072912	0.178573751907487	0.154590302138454	0.972419322384847	0.996826329588955	0.00405516328679457	0.0012185330812141	0.00233638203923749	0.452879465209736	1.0647670567029e-07	2.15719653583038e-07	0.927525383988509
MGP_C57BL6NJ_G0000777	NA	0.0222242705308241	0.0780308283643981	0.231421286964473	0.559898911996986	0.98916370055696	-0.0645316698465622	0.000307964881681484	0.00178404715453835	0.489633325344328	3.1931535519134e-08	1.47770319662106e-07	0.935629911991357
MGP_C57BL6NJ_G0000778	NA	0.121799511018928	0.177530021207055	0.155579697059812	0.76289815827014	0.98916370055696	-0.0341512790014432	0.000764350178128532	0.00178404715453835	0.458983033750534	5.06508297412962e-08	1.47770319662106e-07	0.934274654167956
MGP_C57BL6NJ_G0000779	NA	0.29468298813774	0.329817989691895	0.0871763673365449	0.74562982261898	0.98916370055696	-0.0308261544702701	0.000285267528281	0.00178404715453835	0.424445028386302	2.7039280695858e-08	1.47770319662106e-07	0.812951448214196
MGP_C57BL6NJ_G0000780	NA	0.136332274114769	0.177530021207055	0.150033299045698	0.739090953597415	0.98916370055696	-0.0378488776775196	0.000791462825061273	0.00178404715453835	0.458983033750535	6.28411289567276e-08	1.47770319662106e-07	0.925955057146784
MGP_C57BL6NJ_G0000781	NA	0.148813614446137	0.187755465278909	0.141377465472005	0.758007699034681	0.98916370055696	-0.0340851332093458	0.000460901662688414	0.00178404715453835	0.472021833028642	2.34346469966264e-08	1.47770319662106e-07	0.954329483388757
MGP_C57BL6NJ_G0000782	NA	0.24697089529772	0.281429720894229	0.114744776612235	0.995046947414647	0.998826340777626	-0.000700092876412404	0.0012313145962873	0.00235495792831437	0.434963412480518	1.07205959523091e-07	2.16951118698073e-07	0.891493071650674
MGP_C57BL6NJ_G0000783	NA	0.136332274114769	0.177530021207055	0.150033299045698	0.739090953597415	0.98916370055696	-0.0378488776775196	0.000791462825061273	0.00178404715453835	0.458983033750535	6.28411289567276e-08	1.47770319662106e-07	0.925955057146784
MGP_C57BL6NJ_G0000784	NA	0.0688452020130352	0.177530021207055	0.200555345627883	0.433571725072574	0.98916370055696	-0.0967478398792488	0.00399526037051707	0.00655174236651131	0.411179187174726	0.00176685889584343	0.00231524281859246	0.454440789497121
MGP_C57BL6NJ_G0000785	NA	0.136332274114769	0.177530021207055	0.150033299045698	0.739090953597415	0.98916370055696	-0.0378488776775196	0.000791462825061273	0.00178404715453835	0.458983033750535	6.28411289567276e-08	1.47770319662106e-07	0.925955057146784
MGP_C57BL6NJ_G0000786	NA	0.00264196788659636	0.0120547301249529	0.272389285220986	0.749002012054425	0.98916370055696	0.0302698272484827	0.000127920649523089	0.00178404715453835	0.454259509394952	4.29670081741294e-07	7.60471634337724e-07	0.686411901068202
MGP_C57BL6NJ_G0000787	NA	0.523292895050529	0.5565963069489	0.0682684730988735	0.916937310053119	0.991298441046925	0.0128248890604462	0.0291337838756107	0.0409491130317717	0.299928778139637	6.70744631193168e-06	1.04987782252231e-05	0.744096848515083
MGP_C57BL6NJ_G0000788	NA	0.122685110540952	0.177530021207055	0.155945236703334	0.765638713443479	0.98916370055696	-0.0339075859057622	0.000963297670101162	0.00198758130074041	0.45011512726408	7.55958507631692e-08	1.67390230539546e-07	0.91708715066033
MGP_C57BL6NJ_G0000789	NA	0.136332274114769	0.177530021207055	0.150033299045698	0.739090953597415	0.98916370055696	-0.0378488776775196	0.000791462825061273	0.00178404715453835	0.458983033750535	6.28411289567276e-08	1.47770319662106e-07	0.925955057146784
MGP_C57BL6NJ_G0000790	NA	0.136332274114769	0.177530021207055	0.150033299045698	0.739090953597415	0.98916370055696	-0.0378488776775196	0.000791462825061273	0.00178404715453835	0.458983033750535	6.28411289567276e-08	1.47770319662106e-07	0.925955057146784
MGP_C57BL6NJ_G0000791	NA	0.122685110540952	0.177530021207055	0.155945236703334	0.765638713443479	0.98916370055696	-0.0339075859057622	0.000963297670101162	0.00198758130074041	0.45011512726408	7.55958507631692e-08	1.67390230539546e-07	0.91708715066033
MGP_C57BL6NJ_G0000792	NA	0.128178721555064	0.177530021207055	0.155410965924245	0.765959117569405	0.98916370055696	-0.0342637664251544	0.00075908481707451	0.00178404715453835	0.467049534068356	7.85260143805438e-08	1.71804919771998e-07	0.925955057146784
MGP_C57BL6NJ_G0000793	NA	0.136332274114769	0.177530021207055	0.150033299045698	0.739090953597415	0.98916370055696	-0.0378488776775196	0.000791462825061273	0.00178404715453835	0.458983033750535	6.28411289567276e-08	1.47770319662106e-07	0.925955057146784
MGP_C57BL6NJ_G0000794	NA	0.0871616262484763	0.177530021207055	0.175711242097828	0.829015063230942	0.98916370055696	-0.0248167324409826	0.00156624534832111	0.00286410897392333	0.431213299214648	1.79561314959018e-07	3.39143865107347e-07	0.880230838966733
MGP_C57BL6NJ_G0000795	NA	0.992491507776917	0.993410056141356	0.000877420419028465	0.763393614756601	0.98916370055696	0.0324408695196495	0.0315740963326521	0.044124069538323	0.25837545853142	3.19250322267126e-06	5.14478491656029e-06	0.686092364930557
MGP_C57BL6NJ_G0000796	NA	0.0896978416841127	0.177530021207055	0.177591103052963	0.608731476054396	0.98916370055696	-0.0600977208660446	0.00236704675806365	0.00408717352864552	0.418826616479026	1.63382504139447e-07	3.11883077366289e-07	0.902358830202586
MGP_C57BL6NJ_G0000797	NA	0.0874849368438487	0.177530021207055	0.149811221278499	0.948092169941698	0.99350588701033	0.0063823073183202	0.00145921163347777	0.00269476141372498	0.371009308851203	9.38014836110554e-08	1.96922740701039e-07	0.781087971262056
MGP_C57BL6NJ_G0000798	NA	0.0776501468651484	0.177530021207055	0.175869081923964	0.690831551292705	0.98916370055696	-0.044307744240065	0.00246007263038752	0.00422948480969862	0.396018146152195	7.82918279310668e-08	1.71804919771998e-07	0.895619851882383
MGP_C57BL6NJ_G0000799	NA	0.117875825335155	0.177530021207055	0.156733871514772	0.599049492439523	0.98916370055696	-0.0594150832179751	0.00109922043542916	0.00218087584410699	0.439958339663422	6.67242994973676e-08	1.54592881747847e-07	0.915904198443173
MGP_C57BL6NJ_G0000800	NA	0.102027731868998	0.177530021207055	0.163201981334442	0.795200757570976	0.98916370055696	-0.0290697561516903	0.000875643503090917	0.00187845771320824	0.44777838218995	5.18240674223868e-08	1.47770319662106e-07	0.923298777458731
MGP_C57BL6NJ_G0000801	NA	0.0928394933350714	0.177530021207055	0.169131716121764	0.459104325071692	0.98916370055696	-0.0838975558147348	0.00021601411238012	0.00178404715453835	0.516847624165736	8.63535618120658e-08	1.84731264889411e-07	0.901980910702105
MGP_C57BL6NJ_G0000802	NA	0.136332274114769	0.177530021207055	0.150033299045698	0.739090953597415	0.98916370055696	-0.0378488776775196	0.000791462825061273	0.00178404715453835	0.458983033750535	6.28411289567276e-08	1.47770319662106e-07	0.925955057146784
MGP_C57BL6NJ_G0000803	NA	0.102145223526006	0.177530021207055	0.161054301647529	0.865307038821166	0.989630915430443	-0.0187457853846696	0.000388586658241273	0.00178404715453835	0.479767130615184	6.57893537237364e-08	1.52892166364193e-07	0.898875803356948
MGP_C57BL6NJ_G0000804	NA	0.0289886699137121	0.0978278344099053	0.219686836036892	0.751154232576903	0.98916370055696	0.0349819284630282	4.20161213382415e-05	0.00178404715453835	0.581047960349372	8.72472021657710e-09	1.47770319662106e-07	1.00573387098083
MGP_C57BL6NJ_G0000805	NA	0.0139694997335285	0.0519081854022443	-0.237710873309233	0.511488394012391	0.98916370055696	0.0688677414161371	0.693459360881772	0.732944972202716	0.0437233864735041	0.800944124256548	0.816622027254425	-0.0279394527132247
MGP_C57BL6NJ_G0000806	NA	0.172916055419202	0.208085594259698	0.139061830691765	0.717192620126895	0.98916370055696	-0.0418749241704441	0.00131441554412296	0.00247632417790507	0.4420453040665	1.14623343158643e-07	2.29352720862299e-07	0.908942249272966
MGP_C57BL6NJ_G0000807	NA	0.00734121788181396	0.0296338307915635	0.289412720392754	0.799871550727751	0.98916370055696	-0.0291824904821712	0.00731472964553885	0.0113989626969024	0.354642987191628	3.52487162792715e-06	5.65666950263275e-06	0.728111382205897
MGP_C57BL6NJ_G0000808	NA	0.7755805702044	0.795935541469566	-0.0357100358644403	0.796265425347306	0.98916370055696	-0.0373376843294903	0.00668305934261329	0.0104953834614765	0.451364450556515	1.024776591266e-07	2.09538999807248e-07	1.14542455159386
MGP_C57BL6NJ_G0000809	NA	0.206970894882455	0.241144299236931	0.127780308098746	0.734823048701543	0.98916370055696	-0.0389670355057761	0.00121642899276525	0.00233332939629748	0.443742814474636	7.33895150226494e-08	1.65557042500139e-07	0.928854105015415
MGP_C57BL6NJ_G0000810	NA	0.105808823660033	0.177530021207055	0.154095991426949	0.827538921001734	0.98916370055696	-0.0233009023186372	0.000599798188702851	0.00178404715453835	0.444751617281757	3.14675600683752e-08	1.47770319662106e-07	0.907695915456013
MGP_C57BL6NJ_G0000811	NA	0.136332274114769	0.177530021207055	0.150033299045698	0.739090953597415	0.98916370055696	-0.0378488776775196	0.000791462825061273	0.00178404715453835	0.458983033750535	6.28411289567276e-08	1.47770319662106e-07	0.925955057146784
MGP_C57BL6NJ_G0000812	NA	0.136332274114769	0.177530021207055	0.150033299045698	0.739090953597415	0.98916370055696	-0.0378488776775196	0.000791462825061273	0.00178404715453835	0.458983033750535	6.28411289567276e-08	1.47770319662106e-07	0.925955057146784
MGP_C57BL6NJ_G0000813	NA	0.144577477826289	0.185192014905467	0.14459440724432	0.882459130839878	0.989676943082318	-0.0165334545618579	0.00132192291956809	0.00248647838461667	0.427813936961046	1.6116923788491e-07	3.08130450751589e-07	0.862428881454655
MGP_C57BL6NJ_G0000814	NA	0.165869916551179	0.201613556549757	0.145614133177589	0.762150713484419	0.98916370055696	0.0359977343084211	0.00135408501329728	0.00253505737815478	0.453473729346055	1.64093692441334e-07	3.13066175120073e-07	0.91561018506247
MGP_C57BL6NJ_G0000815	NA	0.0767139116119348	0.177530021207055	0.16759611879278	0.880622416599858	0.989676943082318	-0.0158660841421767	0.00020905766585176	0.00178404715453835	0.48604342698424	1.97026841012737e-08	1.47770319662106e-07	0.921069351068606
MGP_C57BL6NJ_G0000816	NA	0.165189173843633	0.201025106403964	0.134217469261772	0.749681237060839	0.98916370055696	-0.0349237265411424	0.00201745822453416	0.003553095378345	0.398669220982959	1.34855461342815e-07	2.63548190346934e-07	0.852538153305629
MGP_C57BL6NJ_G0000817	NA	0.176646611746522	0.211632970963088	0.135562260856504	0.729043102861438	0.98916370055696	-0.0393870998729828	0.00143041433143571	0.00265015498057044	0.430733959656997	1.08442930694051e-07	2.19033721076001e-07	0.897039309156083
MGP_C57BL6NJ_G0000818	NA	0.00630217844367151	0.025949366546395	0.295772640207091	0.285018707792051	0.98916370055696	-0.124512709135865	8.72438180486635e-05	0.00178404715453835	0.571274048921933	7.93487013586084e-09	1.47770319662106e-07	1.05529779661263
MGP_C57BL6NJ_G0000819	NA	0.00121614865120385	0.00600144826111005	0.360622642515012	0.30757647388575	0.98916370055696	0.118019665472469	0.0365912036040899	0.0505968404332721	0.266105451249146	8.1136168329589e-07	1.38658229783812e-06	0.797889248082169
MGP_C57BL6NJ_G0000820	NA	0.340745502299817	0.376107697687954	0.101855269898558	0.342548142778214	0.98916370055696	-0.117165306966214	0.00462641751188381	0.0074878654885747	0.401685835526081	1.27873089750859e-06	2.1396524447258e-06	0.828064878160103
MGP_C57BL6NJ_G0000821	NA	0.0996618867937682	0.177530021207055	0.173513337991427	0.739579146614337	0.98916370055696	-0.0393087291811618	0.0026994918952768	0.00459440172361746	0.415857765467824	1.29656908178812e-07	2.54928234399801e-07	0.923125727391154
MGP_C57BL6NJ_G0000822	NA	0.0360019167844146	0.117538193048069	0.207360567303149	0.443598014788888	0.98916370055696	-0.0838633110961682	0.00412823188523661	0.00675040567332069	0.362857806362607	3.7701433765729e-08	1.47770319662106e-07	0.913996141357709
MGP_C57BL6NJ_G0000823	NA	0.000261517387407251	0.00151780540464282	0.463080960830288	0.809456752073274	0.98916370055696	0.0303541552074347	0.00137869558962677	0.00257144129316701	0.479167151458034	2.59133818019001e-07	4.74793692337356e-07	0.942855517442003
MGP_C57BL6NJ_G0000824	NA	0.136332274114769	0.177530021207055	0.150033299045698	0.739090953597415	0.98916370055696	-0.0378488776775196	0.000791462825061273	0.00178404715453835	0.458983033750535	6.28411289567276e-08	1.47770319662106e-07	0.925955057146784
MGP_C57BL6NJ_G0000825	NA	0.136332274114769	0.177530021207055	0.150033299045698	0.739090953597415	0.98916370055696	-0.0378488776775196	0.000791462825061273	0.00178404715453835	0.458983033750535	6.28411289567276e-08	1.47770319662106e-07	0.925955057146784
MGP_C57BL6NJ_G0000826	NA	0.111233383357532	0.177530021207055	0.158397212256512	0.772801988291008	0.98916370055696	-0.0322729355369768	0.000883370917456561	0.00188337820835545	0.446437163934313	6.01647592637058e-08	1.47770319662106e-07	0.913409187330563
MGP_C57BL6NJ_G0000827	NA	0.0907545640160815	0.177530021207055	0.170146171949545	0.763431479472041	0.98916370055696	-0.0339098435089113	0.00130206874826135	0.00245723099358482	0.431435146949495	1.14527032924167e-07	2.29215811438809e-07	0.886241691695719
MGP_C57BL6NJ_G0000828	NA	0.136332274114769	0.177530021207055	0.150033299045698	0.739090953597415	0.98916370055696	-0.0378488776775196	0.000791462825061273	0.00178404715453835	0.458983033750535	6.28411289567276e-08	1.47770319662106e-07	0.925955057146784
MGP_C57BL6NJ_G0000829	NA	0.00754429939406703	0.0303602554094321	0.285417927605222	0.791532716785807	0.98916370055696	-0.0301280000754389	2.30405339629148e-05	0.00165252499873283	0.629409957887607	1.0010615819726e-08	1.47770319662106e-07	1.03165016712982
MGP_C57BL6NJ_G0000830	NA	0.00223553956670887	0.0104035748582306	-0.266955349608435	0.701972344855112	0.98916370055696	-0.0347876516009266	0.768891101166142	0.800930666479734	-0.028313543507112	0.759390055041511	0.777300555800787	-0.0295162453969104
MGP_C57BL6NJ_G0000831	NA	0.136332274114769	0.177530021207055	0.150033299045698	0.739090953597415	0.98916370055696	-0.0378488776775196	0.000791462825061273	0.00178404715453835	0.458983033750535	6.28411289567276e-08	1.47770319662106e-07	0.925955057146784
MGP_C57BL6NJ_G0000832	NA	0.136332274114769	0.177530021207055	0.150033299045698	0.739090953597415	0.98916370055696	-0.0378488776775196	0.000791462825061273	0.00178404715453835	0.458983033750535	6.28411289567276e-08	1.47770319662106e-07	0.925955057146784
MGP_C57BL6NJ_G0000833	NA	0.136332274114769	0.177530021207055	0.150033299045698	0.739090953597415	0.98916370055696	-0.0378488776775196	0.000791462825061273	0.00178404715453835	0.458983033750535	6.28411289567276e-08	1.47770319662106e-07	0.925955057146784
MGP_C57BL6NJ_G0000834	NA	0.182425782249006	0.217006841874708	0.134495873706019	0.858856891641316	0.98916370055696	-0.0203203716130031	0.000597425295181409	0.00178404715453835	0.475441550035437	8.66181658342234e-08	1.851527494689e-07	0.914464745966654
MGP_C57BL6NJ_G0000835	NA	0.116152888371118	0.177530021207055	0.166729907357226	0.410216368349282	0.98916370055696	-0.0989409193241171	0.000110944426463185	0.00178404715453835	0.580362079432517	6.36296360605972e-07	1.10012080487268e-06	0.84507311092444
MGP_C57BL6NJ_G0000836	NA	5.24616457651082e-05	0.000356072048886648	0.446296556724292	0.365326627033033	0.98916370055696	-0.0963855361043016	0.198651292768682	0.240201605828955	0.146496856802495	5.96546239351223e-05	8.69278473872185e-05	0.540915185029026
MGP_C57BL6NJ_G0000837	NA	0.284573992420574	0.319548003128728	0.117316768591409	0.150438348858122	0.98916370055696	-0.18389709261871	0.00467619690921873	0.00756158427614252	0.410239367383229	3.04558657543655e-05	4.53856231382681e-05	0.676142272803032
MGP_C57BL6NJ_G0000838	NA	0.0269994047409735	0.0920519774879531	0.203091888393346	0.858040624071619	0.98916370055696	0.0179726092771608	0.0098972189338884	0.0150535161556629	0.295969700966206	1.94455181837995e-07	3.64510336069881e-07	0.766095135617764
MGP_C57BL6NJ_G0000839	NA	0.174303009919058	0.209435783452817	0.139316092544228	0.863923619652641	0.989439053741276	-0.0198940342475763	0.00222715368346295	0.0038757340332519	0.418194929069021	1.948068111374e-07	3.6510286014747e-07	0.884972098983201
MGP_C57BL6NJ_G0000840	NA	0.000127143879038181	0.000790863023585911	0.418440134952266	0.408580331648799	0.98916370055696	-0.0887171015836794	0.0168084822933349	0.0245784805838529	0.287946231337421	3.67600863997864e-06	5.89001236216624e-06	0.672525289307014
MGP_C57BL6NJ_G0000841	NA	0.136332274114769	0.177530021207055	0.150033299045698	0.739090953597415	0.98916370055696	-0.0378488776775196	0.000791462825061273	0.00178404715453835	0.458983033750535	6.28411289567276e-08	1.47770319662106e-07	0.925955057146784
MGP_C57BL6NJ_G0000842	NA	0.32263008357226	0.357861556896418	0.0944658791024192	0.566939558816558	0.98916370055696	-0.0626976221431594	0.0148515749817379	0.0219260400554831	0.301158159994048	3.99904642702556e-05	5.90736533595017e-05	0.577623992024937
MGP_C57BL6NJ_G0000843	NA	0.136332274114769	0.177530021207055	0.150033299045698	0.739090953597415	0.98916370055696	-0.0378488776775196	0.000791462825061273	0.00178404715453835	0.458983033750535	6.28411289567276e-08	1.47770319662106e-07	0.925955057146784
MGP_C57BL6NJ_G0000844	NA	0.139378508610851	0.180308638729534	0.149837221266466	0.790902054642239	0.98916370055696	-0.0303229618058793	0.00084463976242112	0.00184784023491473	0.458983033750535	5.17565848512758e-08	1.47770319662106e-07	0.942888367857975
MGP_C57BL6NJ_G0000845	NA	0.154577898679351	0.19230755894004	0.156000605109716	0.749466111395955	0.98916370055696	-0.0395646406893096	0.00283174389788593	0.00479743503056385	0.433173770524535	4.19169460047482e-07	7.42990853712402e-07	0.900299724279547
MGP_C57BL6NJ_G0000846	NA	0.0900595106916825	0.177530021207055	0.169594301921684	0.824689469496183	0.98916370055696	-0.0248082090935286	0.000902332788852111	0.00191258174330493	0.446437163934313	4.57159735729279e-08	1.47770319662106e-07	0.930204821828322
MGP_C57BL6NJ_G0000847	NA	0.128293439011033	0.177530021207055	0.150644600700432	0.857899600277525	0.98916370055696	-0.0199719308302336	0.000554103188642966	0.00178404715453835	0.467631429274731	4.81170489698581e-08	1.47770319662106e-07	0.923915837347228
MGP_C57BL6NJ_G0000848	NA	0.136332274114769	0.177530021207055	0.150033299045698	0.739090953597415	0.98916370055696	-0.0378488776775196	0.000791462825061273	0.00178404715453835	0.458983033750535	6.28411289567276e-08	1.47770319662106e-07	0.925955057146784
MGP_C57BL6NJ_G0000849	NA	0.261402080878645	0.296011278459982	0.116083159503521	0.937929422278915	0.991998493640698	0.00916737700305075	0.00208438880447477	0.00365686773521876	0.427569739918178	1.29517620612229e-07	2.54715301445222e-07	0.920088786409537
MGP_C57BL6NJ_G0000850	NA	0.102825416232796	0.177530021207055	0.165888754571566	0.65781571994303	0.98916370055696	-0.0506179460460978	0.00166172923030418	0.00301217740727818	0.42526587383444	7.9627074092859e-08	1.73732950944692e-07	0.917455161837884
MGP_C57BL6NJ_G0000851	NA	0.797692635216372	0.816507452789222	-0.0206383734253411	0.295125842425895	0.98916370055696	-0.0984365474050213	0.000538299976037925	0.00178404715453835	0.390741327020124	4.46614826187353e-06	7.09902514477728e-06	0.578509116782017
MGP_C57BL6NJ_G0000852	NA	0.377770161679552	0.413170401993867	0.0902399418927061	0.647876408905725	0.98916370055696	0.0536209874499539	0.00180297219283567	0.00322398908271381	0.432757446124446	9.15393118952649e-08	1.9357780698568e-07	0.934699727076511
MGP_C57BL6NJ_G0000853	NA	0.165328408546414	0.201151684706969	0.137817257578057	0.791553841792441	0.98916370055696	-0.0297048500324258	0.000484653509095732	0.00178404715453835	0.477307095951996	5.24087044558803e-08	1.47770319662106e-07	0.925955057146784
MGP_C57BL6NJ_G0000854	NA	0.136332274114769	0.177530021207055	0.150033299045698	0.739090953597415	0.98916370055696	-0.0378488776775196	0.000791462825061273	0.00178404715453835	0.458983033750535	6.28411289567276e-08	1.47770319662106e-07	0.925955057146784
MGP_C57BL6NJ_G0000855	NA	0.136332274114769	0.177530021207055	0.150033299045698	0.739090953597415	0.98916370055696	-0.0378488776775196	0.000791462825061273	0.00178404715453835	0.458983033750535	6.28411289567276e-08	1.47770319662106e-07	0.925955057146784
MGP_C57BL6NJ_G0000856	NA	0.273827549681207	0.308653066627772	0.111010743975239	0.80298388143848	0.98916370055696	-0.0288638819036055	0.00383888769777983	0.00631825261176041	0.389385145667242	1.34470284136316e-06	2.24510471954101e-06	0.780645652585019
MGP_C57BL6NJ_G0000857	NA	0.136332274114769	0.177530021207055	0.150033299045698	0.739090953597415	0.98916370055696	-0.0378488776775196	0.000791462825061273	0.00178404715453835	0.458983033750535	6.28411289567276e-08	1.47770319662106e-07	0.925955057146784
MGP_C57BL6NJ_G0000858	NA	0.148743356320264	0.18772872774176	0.159610790275484	0.440802788583707	0.98916370055696	0.0967856108199358	0.0206973691496693	0.0298110882116833	0.324844546935924	7.79202037288018e-06	1.21395299770369e-05	0.746911890264349
MGP_C57BL6NJ_G0000859	NA	0.0847937724444403	0.177530021207055	0.172735797957056	0.839364861647515	0.98916370055696	-0.0227138784032809	0.000839815812791473	0.00184566366087119	0.45011512726408	3.6973203035353e-08	1.47770319662106e-07	0.942272992540913
MGP_C57BL6NJ_G0000860	NA	0.250101228292479	0.284633773064606	0.115709331799582	0.960990036692354	0.995546349624614	-0.00560057709367884	0.000746510325215694	0.00178404715453835	0.465842675283392	5.78909063004585e-08	1.47770319662106e-07	0.938588861502931
MGP_C57BL6NJ_G0000861	NA	0.136332274114769	0.177530021207055	0.150033299045698	0.739090953597415	0.98916370055696	-0.0378488776775196	0.000791462825061273	0.00178404715453835	0.458983033750535	6.28411289567276e-08	1.47770319662106e-07	0.925955057146784
MGP_C57BL6NJ_G0000862	NA	0.119486573516714	0.177530021207055	0.149829925318338	0.73248421842334	0.98916370055696	-0.0370325750816874	0.000406406913615706	0.00178404715453835	0.467836466214105	2.88660381365332e-08	1.47770319662106e-07	0.923298777458731
MGP_C57BL6NJ_G0000863	NA	0.160714363196885	0.197703489712117	0.142002336357547	0.693959983040207	0.98916370055696	-0.0450917511376162	0.00107116124528532	0.00213893949261411	0.447990116637585	1.04790162818097e-07	2.13428551954373e-07	0.905567470087743
MGP_C57BL6NJ_G0000864	NA	0.136332274114769	0.177530021207055	0.150033299045698	0.739090953597415	0.98916370055696	-0.0378488776775196	0.000791462825061273	0.00178404715453835	0.458983033750535	6.28411289567276e-08	1.47770319662106e-07	0.925955057146784
MGP_C57BL6NJ_G0000865	NA	0.160187131333585	0.197188260825075	0.143359855407443	0.772348698995426	0.98916370055696	-0.0333999152520161	0.000922208673265442	0.00193971071429016	0.458983033750534	6.88313477243333e-08	1.58031390917705e-07	0.935965222604167
MGP_C57BL6NJ_G0000866	NA	0.136332274114769	0.177530021207055	0.150033299045698	0.739090953597415	0.98916370055696	-0.0378488776775196	0.000791462825061273	0.00178404715453835	0.458983033750535	6.28411289567276e-08	1.47770319662106e-07	0.925955057146784
MGP_C57BL6NJ_G0000867	NA	0.0970939106436928	0.177530021207055	0.167125057052651	0.814759936596006	0.98916370055696	-0.026454372339551	0.00061444951292407	0.00178404715453835	0.468348423634197	4.21375544210197e-08	1.47770319662106e-07	0.942227304273552
MGP_C57BL6NJ_G0000868	NA	0.153268581124984	0.191219025792713	0.143923011205012	0.7668316588219	0.98916370055696	-0.0337753524503959	0.000811224760311043	0.00180943847894181	0.458983033750534	5.5478358987557e-08	1.47770319662106e-07	0.935120488907813
MGP_C57BL6NJ_G0000869	NA	0.136332274114769	0.177530021207055	0.150033299045698	0.739090953597415	0.98916370055696	-0.0378488776775196	0.000791462825061273	0.00178404715453835	0.458983033750535	6.28411289567276e-08	1.47770319662106e-07	0.925955057146784
MGP_C57BL6NJ_G0000870	NA	0.136332274114769	0.177530021207055	0.150033299045698	0.739090953597415	0.98916370055696	-0.0378488776775196	0.000791462825061273	0.00178404715453835	0.458983033750535	6.28411289567276e-08	1.47770319662106e-07	0.925955057146784
MGP_C57BL6NJ_G0000871	NA	0.136332274114769	0.177530021207055	0.150033299045698	0.739090953597415	0.98916370055696	-0.0378488776775196	0.000791462825061273	0.00178404715453835	0.458983033750535	6.28411289567276e-08	1.47770319662106e-07	0.925955057146784
MGP_C57BL6NJ_G0000872	NA	0.136332274114769	0.177530021207055	0.150033299045698	0.739090953597415	0.98916370055696	-0.0378488776775196	0.000791462825061273	0.00178404715453835	0.458983033750535	6.28411289567276e-08	1.47770319662106e-07	0.925955057146784
MGP_C57BL6NJ_G0000873	NA	0.136332274114769	0.177530021207055	0.150033299045698	0.739090953597415	0.98916370055696	-0.0378488776775196	0.000791462825061273	0.00178404715453835	0.458983033750535	6.28411289567276e-08	1.47770319662106e-07	0.925955057146784
MGP_C57BL6NJ_G0000874	NA	0.136332274114769	0.177530021207055	0.150033299045698	0.739090953597415	0.98916370055696	-0.0378488776775196	0.000791462825061273	0.00178404715453835	0.458983033750535	6.28411289567276e-08	1.47770319662106e-07	0.925955057146784
MGP_C57BL6NJ_G0000875	NA	0.347118723478138	0.382402846234581	0.0791716333128748	0.658681759632031	0.98916370055696	0.0426295890136905	0.00195713645701404	0.00346214002125973	0.352386780825665	2.84132149593325e-07	5.17413104920103e-07	0.717656807833318
MGP_C57BL6NJ_G0000876	NA	0.136332274114769	0.177530021207055	0.150033299045698	0.739090953597415	0.98916370055696	-0.0378488776775196	0.000791462825061273	0.00178404715453835	0.458983033750535	6.28411289567276e-08	1.47770319662106e-07	0.925955057146784
MGP_C57BL6NJ_G0000877	NA	0.136332274114769	0.177530021207055	0.150033299045698	0.739090953597415	0.98916370055696	-0.0378488776775196	0.000791462825061273	0.00178404715453835	0.458983033750535	6.28411289567276e-08	1.47770319662106e-07	0.925955057146784
MGP_C57BL6NJ_G0000878	NA	0.138868962261291	0.179863767623086	0.149124703731078	0.558213072706095	0.98916370055696	-0.0667508352418481	0.00125088472982035	0.00238251887386694	0.437306565577288	9.50753452486669e-08	1.98946612203893e-07	0.904278588973538
MGP_C57BL6NJ_G0000879	NA	0.136332274114769	0.177530021207055	0.150033299045698	0.739090953597415	0.98916370055696	-0.0378488776775196	0.000791462825061273	0.00178404715453835	0.458983033750535	6.28411289567276e-08	1.47770319662106e-07	0.925955057146784
MGP_C57BL6NJ_G0000880	NA	0.136332274114769	0.177530021207055	0.150033299045698	0.739090953597415	0.98916370055696	-0.0378488776775196	0.000791462825061273	0.00178404715453835	0.458983033750535	6.28411289567276e-08	1.47770319662106e-07	0.925955057146784
MGP_C57BL6NJ_G0000881	NA	0.136332274114769	0.177530021207055	0.150033299045698	0.739090953597415	0.98916370055696	-0.0378488776775196	0.000791462825061273	0.00178404715453835	0.458983033750535	6.28411289567276e-08	1.47770319662106e-07	0.925955057146784
MGP_C57BL6NJ_G0000882	NA	0.000161408660404942	0.000983419268660845	-0.358460623739287	0.929865693835711	0.991729962909131	-0.00820486115711781	0.693730418406274	0.733121018119039	0.0390002389294686	0.603703021712276	0.628540599480896	0.0514721939395125
MGP_C57BL6NJ_G0000883	NA	0.174449775169741	0.20955695107421	0.143722304614646	0.715809550811223	0.98916370055696	0.0436618791715943	0.00173423574335774	0.00312157876422446	0.444413634972662	3.93851569574169e-07	7.01213791742391e-07	0.874590351879862
MGP_C57BL6NJ_G0000884	NA	0.186575025083385	0.221111464587765	0.130948682815266	0.714946071803617	0.98916370055696	-0.0410792853167895	0.00057262919852714	0.00178404715453835	0.469470690951653	3.75186137883631e-08	1.47770319662106e-07	0.944094324291314
MGP_C57BL6NJ_G0000885	NA	0.136332274114769	0.177530021207055	0.150033299045698	0.739090953597415	0.98916370055696	-0.0378488776775196	0.000791462825061273	0.00178404715453835	0.458983033750535	6.28411289567276e-08	1.47770319662106e-07	0.925955057146784
MGP_C57BL6NJ_G0000886	NA	0.136332274114769	0.177530021207055	0.150033299045698	0.739090953597415	0.98916370055696	-0.0378488776775196	0.000791462825061273	0.00178404715453835	0.458983033750535	6.28411289567276e-08	1.47770319662106e-07	0.925955057146784
MGP_C57BL6NJ_G0000887	NA	0.12187558552156	0.177530021207055	0.156201482183696	0.508201727706353	0.98916370055696	-0.0755015283646163	0.000674330892000217	0.00178404715453835	0.46690894656454	7.65875200489535e-08	1.69013354406161e-07	0.915798269546126
MGP_C57BL6NJ_G0000888	NA	0.136332274114769	0.177530021207055	0.150033299045698	0.739090953597415	0.98916370055696	-0.0378488776775196	0.000791462825061273	0.00178404715453835	0.458983033750535	6.28411289567276e-08	1.47770319662106e-07	0.925955057146784
MGP_C57BL6NJ_G0000889	NA	0.136332274114769	0.177530021207055	0.150033299045698	0.739090953597415	0.98916370055696	-0.0378488776775196	0.000791462825061273	0.00178404715453835	0.458983033750535	6.28411289567276e-08	1.47770319662106e-07	0.925955057146784
MGP_C57BL6NJ_G0000890	NA	0.127881385559553	0.177530021207055	0.15003183059207	0.820720006874905	0.98916370055696	-0.0251520645814452	0.000985149456908651	0.00201236081468139	0.438308241773642	6.47358187174186e-08	1.5090459114179e-07	0.903359091886073
MGP_C57BL6NJ_G0000891	NA	0.000220683605932054	0.00130289242249527	0.30216917692919	0.802795382583996	0.98916370055696	-0.0201965645288906	0.002441610999518	0.00420146739821279	0.288054607896306	1.63904382812831e-07	3.12748556990385e-07	0.622817666003048
MGP_C57BL6NJ_G0000892	NA	0.924596525845547	0.931870999629126	0.010738326429114	0.903812142140836	0.990133234019427	0.015833234114243	4.23537049828003e-05	0.00178404715453835	0.690322648827108	9.55356559901813e-08	1.9968613845125e-07	1.04264075919988
MGP_C57BL6NJ_G0000893	NA	0.00373429806350829	0.0163472994797614	0.327220535948453	0.959566331521229	0.9954135226425	0.0060112900484153	0.00694346236104345	0.0108657174873126	0.368307544030666	5.71217314888745e-07	9.93664253544244e-07	0.845942234612463
MGP_C57BL6NJ_G0000894	NA	0.249460014130389	0.28396693351568	0.0865513227097207	0.273616655861868	0.98916370055696	-0.0948705683800495	2.51997407665483e-06	0.000392285509955619	0.55387634497654	1.00575949680686e-09	9.64682215121107e-08	0.877258218083131
MGP_C57BL6NJ_G0000895	NA	0.136332274114769	0.177530021207055	0.150033299045698	0.739090953597415	0.98916370055696	-0.0378488776775196	0.000791462825061273	0.00178404715453835	0.458983033750535	6.28411289567276e-08	1.47770319662106e-07	0.925955057146784
MGP_C57BL6NJ_G0000896	NA	0.136332274114769	0.177530021207055	0.150033299045698	0.739090953597415	0.98916370055696	-0.0378488776775196	0.000791462825061273	0.00178404715453835	0.458983033750535	6.28411289567276e-08	1.47770319662106e-07	0.925955057146784
MGP_C57BL6NJ_G0000897	NA	0.136332274114769	0.177530021207055	0.150033299045698	0.739090953597415	0.98916370055696	-0.0378488776775196	0.000791462825061273	0.00178404715453835	0.458983033750535	6.28411289567276e-08	1.47770319662106e-07	0.925955057146784
MGP_C57BL6NJ_G0000898	NA	0.135404035443549	0.177530021207055	0.150237860861405	0.686023631694037	0.98916370055696	-0.0459146357000627	0.000782954236864793	0.00178404715453835	0.458983033750534	4.46493378028662e-08	1.47770319662106e-07	0.943489327250383
MGP_C57BL6NJ_G0000899	NA	0.136332274114769	0.177530021207055	0.150033299045698	0.739090953597415	0.98916370055696	-0.0378488776775196	0.000791462825061273	0.00178404715453835	0.458983033750535	6.28411289567276e-08	1.47770319662106e-07	0.925955057146784
MGP_C57BL6NJ_G0000900	NA	0.136332274114769	0.177530021207055	0.150033299045698	0.739090953597415	0.98916370055696	-0.0378488776775196	0.000791462825061273	0.00178404715453835	0.458983033750535	6.28411289567276e-08	1.47770319662106e-07	0.925955057146784
MGP_C57BL6NJ_G0000901	NA	0.106496319540997	0.177530021207055	0.162455182430528	0.673834540863151	0.98916370055696	-0.0476241333776922	0.00093310967989129	0.00195663087476363	0.448826246149876	5.94655227110383e-08	1.47770319662106e-07	0.924274307022713
MGP_C57BL6NJ_G0000902	NA	0.14905856840081	0.187986513687476	0.146554677419309	0.691483146951394	0.98916370055696	-0.0455705675767952	0.00176562130025617	0.00316877324671941	0.424534594060424	1.43339908553691e-07	2.77869821784482e-07	0.890587984987169
MGP_C57BL6NJ_G0000903	NA	0.136332274114769	0.177530021207055	0.150033299045698	0.739090953597415	0.98916370055696	-0.0378488776775196	0.000791462825061273	0.00178404715453835	0.458983033750535	6.28411289567276e-08	1.47770319662106e-07	0.925955057146784
MGP_C57BL6NJ_G0000904	NA	0.109184848492908	0.177530021207055	0.16221218369924	0.79383676050129	0.98916370055696	-0.0297296212418249	0.000548181898476543	0.00178404715453835	0.477251360730847	6.45080828207666e-08	1.50518859915122e-07	0.925955057146784
MGP_C57BL6NJ_G0000905	NA	0.0397296305180695	0.127520198797337	0.189061555287887	0.86496516217254	0.989630915430443	0.0172326461684227	0.000271939331370251	0.00178404715453835	0.455039412278588	5.45780707054348e-08	1.47770319662106e-07	0.833248235512502
MGP_C57BL6NJ_G0000906	NA	0.0687461968207945	0.177530021207055	0.169740080463362	0.360265275357939	0.98916370055696	-0.095858223802782	0.000920393498258188	0.00193971071429016	0.413233743940764	2.45330101628366e-07	4.51151386550069e-07	0.780742232745159
MGP_C57BL6NJ_G0000907	NA	0.136332274114769	0.177530021207055	0.150033299045698	0.739090953597415	0.98916370055696	-0.0378488776775196	0.000791462825061273	0.00178404715453835	0.458983033750535	6.28411289567276e-08	1.47770319662106e-07	0.925955057146784
MGP_C57BL6NJ_G0000908	NA	0.59634607855637	0.626179380935413	0.0542971337465202	0.833442538763662	0.98916370055696	-0.0248280851194193	0.0517827487213861	0.0698292303518443	0.25382812562742	0.0131262511441408	0.0161063369441602	0.33246869943676
MGP_C57BL6NJ_G0000909	NA	0.24572048898108	0.280245738348656	0.121564184090402	0.679566601577188	0.98916370055696	-0.0493087701159776	0.00254682393854687	0.00436239000552081	0.422524512114042	3.96330075552332e-07	7.05229352051186e-07	0.869856582716394
MGP_C57BL6NJ_G0000910	NA	0.274498549359601	0.309316083546695	0.108936054135134	0.955881001690262	0.994465015472177	0.00628583840170939	0.000909027129267485	0.0019224358332254	0.452800450421181	6.80644126296989e-08	1.56980928550577e-07	0.922554505303755
MGP_C57BL6NJ_G0000911	NA	0.000376230537652999	0.00209995197690144	-0.398625406745817	0.774411610570887	0.98916370055696	0.0321508150599625	0.0848520185082852	0.110105882499289	-0.211652904779963	0.0466362413454524	0.0546494143472971	-0.247085241130577
MGP_C57BL6NJ_G0000912	NA	0.0111682743436754	0.042727850558744	0.176776687603818	0.222440214587715	0.98916370055696	0.0928555280175223	4.72277779165408e-06	0.000602770182930459	0.46445058825001	9.32484946900996e-11	1.67053543004488e-08	0.868368408527539
MGP_C57BL6NJ_G0000913	NA	0.136332274114769	0.177530021207055	0.150033299045698	0.739090953597415	0.98916370055696	-0.0378488776775196	0.000791462825061273	0.00178404715453835	0.458983033750535	6.28411289567276e-08	1.47770319662106e-07	0.925955057146784
MGP_C57BL6NJ_G0000914	NA	0.16950621715567	0.204707522963461	0.147762283386527	0.871311529939214	0.989676943082318	-0.0197125125765242	0.000622859702427793	0.00178404715453835	0.504206678122734	1.71290238468705e-07	3.25075729870625e-07	0.935011627298597
MGP_C57BL6NJ_G0000915	NA	0.125323639093078	0.177530021207055	0.155683990696756	0.765771653789934	0.98916370055696	-0.0340817499101476	0.00084559845599708	0.00184784023491473	0.458983033750535	6.05332817238477e-08	1.47770319662106e-07	0.934431094623371
MGP_C57BL6NJ_G0000916	NA	0.15605956147018	0.193442310292263	0.132318395553435	0.726631075104889	0.98916370055696	-0.0368850725484456	0.000502763270470169	0.00178404715453835	0.446169307850064	7.54453974148667e-08	1.67390230539546e-07	0.850378316098314
MGP_C57BL6NJ_G0000917	NA	0.136332274114769	0.177530021207055	0.150033299045698	0.739090953597415	0.98916370055696	-0.0378488776775196	0.000791462825061273	0.00178404715453835	0.458983033750535	6.28411289567276e-08	1.47770319662106e-07	0.925955057146784
MGP_C57BL6NJ_G0000918	NA	0.136332274114769	0.177530021207055	0.150033299045698	0.739090953597415	0.98916370055696	-0.0378488776775196	0.000791462825061273	0.00178404715453835	0.458983033750535	6.28411289567276e-08	1.47770319662106e-07	0.925955057146784
MGP_C57BL6NJ_G0000919	NA	0.136332274114769	0.177530021207055	0.150033299045698	0.739090953597415	0.98916370055696	-0.0378488776775196	0.000791462825061273	0.00178404715453835	0.458983033750535	6.28411289567276e-08	1.47770319662106e-07	0.925955057146784
MGP_C57BL6NJ_G0000920	NA	0.107717917053828	0.177530021207055	0.169892548622224	0.873627559705753	0.989676943082318	-0.0188589664991592	0.00336498230248536	0.00560425829491169	0.406038732885131	2.94613693316729e-07	5.35243311712021e-07	0.881412434508745
MGP_C57BL6NJ_G0000921	NA	0.136332274114769	0.177530021207055	0.150033299045698	0.739090953597415	0.98916370055696	-0.0378488776775196	0.000791462825061273	0.00178404715453835	0.458983033750535	6.28411289567276e-08	1.47770319662106e-07	0.925955057146784
MGP_C57BL6NJ_G0000922	NA	0.804080377189342	0.822288084737612	0.0232115131382005	0.64087954591664	0.98916370055696	-0.050484855623825	0.00104134308376357	0.00209661359560217	0.424097472487733	3.54001712768001e-07	6.34636555122427e-07	0.793773972965258
MGP_C57BL6NJ_G0000923	NA	0.0407346693729005	0.130207101751427	0.205922716742008	0.999481610769229	0.999822207671859	7.20825647850808e-05	0.000831195068255594	0.00183476333226448	0.446352282541042	1.01854921111791e-07	2.08483499000462e-07	0.87969939157917
MGP_C57BL6NJ_G0000924	NA	0.136332274114769	0.177530021207055	0.150033299045698	0.739090953597415	0.98916370055696	-0.0378488776775196	0.000791462825061273	0.00178404715453835	0.458983033750535	6.28411289567276e-08	1.47770319662106e-07	0.925955057146784
MGP_C57BL6NJ_G0000925	NA	0.0684218872047	0.177530021207055	0.177512932154309	0.744462884034697	0.98916370055696	-0.0353878892292546	0.000850446305740463	0.00185592564926804	0.435232512373729	3.21528633145273e-08	1.47770319662106e-07	0.91967346405609
MGP_C57BL6NJ_G0000926	NA	0.136332274114769	0.177530021207055	0.150033299045698	0.739090953597415	0.98916370055696	-0.0378488776775196	0.000791462825061273	0.00178404715453835	0.458983033750535	6.28411289567276e-08	1.47770319662106e-07	0.925955057146784
MGP_C57BL6NJ_G0000927	NA	0.136332274114769	0.177530021207055	0.150033299045698	0.739090953597415	0.98916370055696	-0.0378488776775196	0.000791462825061273	0.00178404715453835	0.458983033750535	6.28411289567276e-08	1.47770319662106e-07	0.925955057146784
MGP_C57BL6NJ_G0000928	NA	0.136332274114769	0.177530021207055	0.150033299045698	0.739090953597415	0.98916370055696	-0.0378488776775196	0.000791462825061273	0.00178404715453835	0.458983033750535	6.28411289567276e-08	1.47770319662106e-07	0.925955057146784
MGP_C57BL6NJ_G0000929	NA	0.111233383357532	0.177530021207055	0.158397212256512	0.772801988291008	0.98916370055696	-0.0322729355369768	0.000883370917456561	0.00188337820835545	0.446437163934313	6.01647592637058e-08	1.47770319662106e-07	0.913409187330563
MGP_C57BL6NJ_G0000930	NA	0.136332274114769	0.177530021207055	0.150033299045698	0.739090953597415	0.98916370055696	-0.0378488776775196	0.000791462825061273	0.00178404715453835	0.458983033750535	6.28411289567276e-08	1.47770319662106e-07	0.925955057146784
MGP_C57BL6NJ_G0000931	NA	0.136332274114769	0.177530021207055	0.150033299045698	0.739090953597415	0.98916370055696	-0.0378488776775196	0.000791462825061273	0.00178404715453835	0.458983033750535	6.28411289567276e-08	1.47770319662106e-07	0.925955057146784
MGP_C57BL6NJ_G0000932	NA	0.136332274114769	0.177530021207055	0.150033299045698	0.739090953597415	0.98916370055696	-0.0378488776775196	0.000791462825061273	0.00178404715453835	0.458983033750535	6.28411289567276e-08	1.47770319662106e-07	0.925955057146784
MGP_C57BL6NJ_G0000933	NA	0.252466895294693	0.287016099472365	0.116025984916873	0.739535305172698	0.98916370055696	-0.0384152765087197	0.000488719830248828	0.00178404715453835	0.490071060628769	9.250486828713e-08	1.95278024039253e-07	0.920300579749302
MGP_C57BL6NJ_G0000934	NA	0.136332274114769	0.177530021207055	0.150033299045698	0.739090953597415	0.98916370055696	-0.0378488776775196	0.000791462825061273	0.00178404715453835	0.458983033750535	6.28411289567276e-08	1.47770319662106e-07	0.925955057146784
MGP_C57BL6NJ_G0000935	NA	0.136332274114769	0.177530021207055	0.150033299045698	0.739090953597415	0.98916370055696	-0.0378488776775196	0.000791462825061273	0.00178404715453835	0.458983033750535	6.28411289567276e-08	1.47770319662106e-07	0.925955057146784
MGP_C57BL6NJ_G0000936	NA	0.0858998969911018	0.177530021207055	0.179956402371049	0.777215997934862	0.98916370055696	-0.0331696421459555	0.000953295215013721	0.00198488060854286	0.464433976268273	9.63304528157436e-08	2.01101931289679e-07	0.931774814935318
MGP_C57BL6NJ_G0000937	NA	0.136332274114769	0.177530021207055	0.150033299045698	0.739090953597415	0.98916370055696	-0.0378488776775196	0.000791462825061273	0.00178404715453835	0.458983033750535	6.28411289567276e-08	1.47770319662106e-07	0.925955057146784
MGP_C57BL6NJ_G0000938	NA	0.133425261011459	0.177530021207055	0.145180387566689	0.950949129508924	0.993579664426117	-0.0067039566914304	0.00152454041663996	0.00279693038269061	0.410405507807453	5.99563649544508e-08	1.47770319662106e-07	0.891469818685308
MGP_C57BL6NJ_G0000939	NA	0.121799511018928	0.177530021207055	0.155579697059812	0.76289815827014	0.98916370055696	-0.0341512790014432	0.000764350178128532	0.00178404715453835	0.458983033750534	5.06508297412962e-08	1.47770319662106e-07	0.934274654167956
MGP_C57BL6NJ_G0000940	NA	0.163839311825877	0.199647280973376	0.141646036630358	0.779286858825868	0.98916370055696	-0.0322573694006263	0.00116150377309933	0.00225465706349109	0.446402140127524	9.90699829171281e-08	2.04350695643833e-07	0.913374163523775
MGP_C57BL6NJ_G0000941	NA	0.147109187323166	0.186984153442763	0.14098098430709	0.638923528962446	0.98916370055696	0.0516060811896029	0.0333970858847023	0.0464662481753542	0.260287852268053	0.00602905811761277	0.00759001995587478	0.347734243019302
MGP_C57BL6NJ_G0000942	NA	0.095760512087228	0.177530021207055	0.164096126838199	0.796492522887185	0.98916370055696	-0.0284736591491851	0.000786634631657199	0.00178404715453835	0.446437163934313	4.15641284081131e-08	1.47770319662106e-07	0.921957559203095
MGP_C57BL6NJ_G0000943	NA	0.0410369921155887	0.131030787427111	0.214916508401926	0.775299273403154	0.98916370055696	-0.0331365836862045	0.00378395918508532	0.00623558966395811	0.391354269332925	2.25306580419987e-07	4.16978498402242e-07	0.876711423176186
MGP_C57BL6NJ_G0000944	NA	0.136332274114769	0.177530021207055	0.150033299045698	0.739090953597415	0.98916370055696	-0.0378488776775196	0.000791462825061273	0.00178404715453835	0.458983033750535	6.28411289567276e-08	1.47770319662106e-07	0.925955057146784
MGP_C57BL6NJ_G0000945	NA	0.2196016751836	0.25367428521293	0.126613790293884	0.868887585988972	0.989630915430443	-0.0193433064654913	0.112108890771509	0.142324820339698	0.202965233400088	0.00426985897936433	0.00543596525742499	0.389091870091333
MGP_C57BL6NJ_G0000946	NA	0.136332274114769	0.177530021207055	0.150033299045698	0.739090953597415	0.98916370055696	-0.0378488776775196	0.000791462825061273	0.00178404715453835	0.458983033750535	6.28411289567276e-08	1.47770319662106e-07	0.925955057146784
MGP_C57BL6NJ_G0000947	NA	1.79097655582274e-05	0.000137090265439834	-0.363828063290273	0.73394795189107	0.98916370055696	0.026920909248617	0.148824843469855	0.184524666387517	-0.123938336141639	0.0185591981471335	0.0224926973238793	-0.210084900997294
MGP_C57BL6NJ_G0000948	NA	0.200877785817193	0.234951030643742	0.126541526037354	0.843317869287682	0.98916370055696	-0.0221876956719575	0.000605543878032471	0.00178404715453835	0.466395307900864	6.69058845182924e-08	1.54865172404858e-07	0.912042364465692
MGP_C57BL6NJ_G0000949	NA	0.880560492401485	0.892592915083339	-0.0127325644613493	0.00197327614617268	0.98916370055696	-0.337161205796602	0.350640620567994	0.401512331665725	0.0977671170956245	0.0336166826771586	0.0399036684184388	0.231740950972549
MGP_C57BL6NJ_G0000950	NA	0.136332274114769	0.177530021207055	0.150033299045698	0.739090953597415	0.98916370055696	-0.0378488776775196	0.000791462825061273	0.00178404715453835	0.458983033750535	6.28411289567276e-08	1.47770319662106e-07	0.925955057146784
MGP_C57BL6NJ_G0000951	NA	0.000732930807132168	0.00379983062706077	0.355564533093127	0.701072141610639	0.98916370055696	0.0410769996846661	0.000311688427769483	0.00178404715453835	0.473796029245928	5.30059133059534e-07	9.26223061837139e-07	0.765838992337833
MGP_C57BL6NJ_G0000952	NA	0.000197623211464735	0.0011803111643026	0.434513060666127	0.579383542611453	0.98916370055696	-0.0639882964098847	0.00217190836740596	0.0037908314862517	0.41588203076367	8.79281625680554e-07	1.4968657872745e-06	0.798615065876594
MGP_C57BL6NJ_G0000953	NA	0.0974377231128234	0.177530021207055	0.171494152864167	0.960418088811361	0.995546349624614	0.00575323449187099	0.00478456352599057	0.0077231424676997	0.379229529842256	9.76572430966636e-07	1.65413169003981e-06	0.799192280296463
MGP_C57BL6NJ_G0000954	NA	0.00380496505018007	0.0166177097414719	0.294303936933488	0.609614207024829	0.98916370055696	-0.0547407573541196	0.00101543976779425	0.00205898599452538	0.421026746603662	1.48710681106033e-08	1.47770319662106e-07	0.947110198499399
MGP_C57BL6NJ_G0000955	NA	0.0037108331706798	0.016256700865092	0.290818696208327	0.95555469962238	0.994465015472177	-0.00586840720871991	0.00184661528271629	0.00329085244671919	0.387911252438212	1.92930274433664e-08	1.47770319662106e-07	0.919290919510225
MGP_C57BL6NJ_G0000956	NA	6.90157961714769e-07	7.69948754195861e-06	0.659798663929574	0.166213190227714	0.98916370055696	-0.162073697018104	2.08065893296233e-05	0.00156377242434625	0.638406319809453	6.86712656846025e-09	1.47770319662106e-07	1.06016260378497
MGP_C57BL6NJ_G0000957	NA	0.0929308980549614	0.177530021207055	0.173745244658077	0.902145357567758	0.989948636055338	-0.0142348574150468	0.00134064782990163	0.00251447176114989	0.442274227260707	7.66432745466951e-08	1.6911724317023e-07	0.93340272137297
MGP_C57BL6NJ_G0000958	NA	0.122685110540952	0.177530021207055	0.155945236703334	0.765638713443479	0.98916370055696	-0.0339075859057622	0.000963297670101162	0.00198758130074041	0.45011512726408	7.55958507631692e-08	1.67390230539546e-07	0.91708715066033
MGP_C57BL6NJ_G0000959	NA	0.211001426910033	0.245048340964807	0.127584458478775	0.545622214562001	0.98916370055696	0.0702483776082951	0.000606826030585379	0.00178404715453835	0.481131038127926	2.44450268017981e-06	3.98183617310145e-06	0.751311902078076
MGP_C57BL6NJ_G0000960	NA	0.0329945367182844	0.109282436775575	0.214936552810554	0.664840134593456	0.98916370055696	-0.0480530418162577	0.000565977645348558	0.00178404715453835	0.463218845782851	2.58053409134423e-08	1.47770319662106e-07	0.950590762879818
MGP_C57BL6NJ_G0000961	NA	0.621635664604145	0.650589816345028	0.0481274394708987	0.734540790088422	0.98916370055696	-0.0381288055699896	0.00185419499635933	0.00330278483726505	0.413544952157678	2.52110912110194e-07	4.62937409186034e-07	0.843085164273832
MGP_C57BL6NJ_G0000962	NA	0.194258315352424	0.228542138613265	0.135171862274155	0.812994971893723	0.98916370055696	-0.0279412531631578	0.00178157041657936	0.00319265684429259	0.436690878593221	1.82880374371404e-07	3.44794694262849e-07	0.903662901989471
MGP_C57BL6NJ_G0000963	NA	0.136332274114769	0.177530021207055	0.150033299045698	0.739090953597415	0.98916370055696	-0.0378488776775196	0.000791462825061273	0.00178404715453835	0.458983033750535	6.28411289567276e-08	1.47770319662106e-07	0.925955057146784
MGP_C57BL6NJ_G0000964	NA	0.136332274114769	0.177530021207055	0.150033299045698	0.739090953597415	0.98916370055696	-0.0378488776775196	0.000791462825061273	0.00178404715453835	0.458983033750535	6.28411289567276e-08	1.47770319662106e-07	0.925955057146784
MGP_C57BL6NJ_G0000965	NA	0.136332274114769	0.177530021207055	0.150033299045698	0.739090953597415	0.98916370055696	-0.0378488776775196	0.000791462825061273	0.00178404715453835	0.458983033750535	6.28411289567276e-08	1.47770319662106e-07	0.925955057146784
MGP_C57BL6NJ_G0000966	NA	0.136332274114769	0.177530021207055	0.150033299045698	0.739090953597415	0.98916370055696	-0.0378488776775196	0.000791462825061273	0.00178404715453835	0.458983033750535	6.28411289567276e-08	1.47770319662106e-07	0.925955057146784
MGP_C57BL6NJ_G0000967	NA	0.132554597825339	0.177530021207055	0.155759361552699	0.673134486411535	0.98916370055696	-0.049301002691522	0.000860288733901131	0.0018678844695909	0.467572127511036	9.98417969167931e-08	2.05200956585789e-07	0.925955057146784
MGP_C57BL6NJ_G0000968	NA	0.136332274114769	0.177530021207055	0.150033299045698	0.739090953597415	0.98916370055696	-0.0378488776775196	0.000791462825061273	0.00178404715453835	0.458983033750535	6.28411289567276e-08	1.47770319662106e-07	0.925955057146784
MGP_C57BL6NJ_G0000969	NA	0.136332274114769	0.177530021207055	0.150033299045698	0.739090953597415	0.98916370055696	-0.0378488776775196	0.000791462825061273	0.00178404715453835	0.458983033750535	6.28411289567276e-08	1.47770319662106e-07	0.925955057146784
MGP_C57BL6NJ_G0000970	NA	0.136332274114769	0.177530021207055	0.150033299045698	0.739090953597415	0.98916370055696	-0.0378488776775196	0.000791462825061273	0.00178404715453835	0.458983033750535	6.28411289567276e-08	1.47770319662106e-07	0.925955057146784
MGP_C57BL6NJ_G0000971	NA	0.136332274114769	0.177530021207055	0.150033299045698	0.739090953597415	0.98916370055696	-0.0378488776775196	0.000791462825061273	0.00178404715453835	0.458983033750535	6.28411289567276e-08	1.47770319662106e-07	0.925955057146784
MGP_C57BL6NJ_G0000972	NA	0.136332274114769	0.177530021207055	0.150033299045698	0.739090953597415	0.98916370055696	-0.0378488776775196	0.000791462825061273	0.00178404715453835	0.458983033750535	6.28411289567276e-08	1.47770319662106e-07	0.925955057146784
MGP_C57BL6NJ_G0000973	NA	0.672806201888954	0.699193761164981	0.044999573901582	0.997694667840094	0.999525255050412	0.000354818836100739	0.00938538577208645	0.0143365744526998	0.364814945788339	8.87148325066916e-05	0.000127675916498372	0.609095312047367
MGP_C57BL6NJ_G0000974	NA	0.077021481223905	0.177530021207055	0.174638233974229	0.820542312284644	0.98916370055696	-0.0250084791744975	0.00061195270318222	0.00178404715453835	0.457481672573735	6.82241229373046e-08	1.57252203048481e-07	0.89454135811522
MGP_C57BL6NJ_G0000975	NA	0.136332274114769	0.177530021207055	0.150033299045698	0.739090953597415	0.98916370055696	-0.0378488776775196	0.000791462825061273	0.00178404715453835	0.458983033750535	6.28411289567276e-08	1.47770319662106e-07	0.925955057146784
MGP_C57BL6NJ_G0000976	NA	0.136332274114769	0.177530021207055	0.150033299045698	0.739090953597415	0.98916370055696	-0.0378488776775196	0.000791462825061273	0.00178404715453835	0.458983033750535	6.28411289567276e-08	1.47770319662106e-07	0.925955057146784
MGP_C57BL6NJ_G0000977	NA	0.136332274114769	0.177530021207055	0.150033299045698	0.739090953597415	0.98916370055696	-0.0378488776775196	0.000791462825061273	0.00178404715453835	0.458983033750535	6.28411289567276e-08	1.47770319662106e-07	0.925955057146784
MGP_C57BL6NJ_G0000978	NA	0.136332274114769	0.177530021207055	0.150033299045698	0.739090953597415	0.98916370055696	-0.0378488776775196	0.000791462825061273	0.00178404715453835	0.458983033750535	6.28411289567276e-08	1.47770319662106e-07	0.925955057146784
MGP_C57BL6NJ_G0000979	NA	0.136332274114769	0.177530021207055	0.150033299045698	0.739090953597415	0.98916370055696	-0.0378488776775196	0.000791462825061273	0.00178404715453835	0.458983033750535	6.28411289567276e-08	1.47770319662106e-07	0.925955057146784
MGP_C57BL6NJ_G0000980	NA	4.91968690008145e-08	7.70813467528201e-07	0.915749052811819	0.414194956639009	0.98916370055696	-0.111476372273518	0.000411885909935519	0.00178404715453835	0.585257719670265	3.358269429289e-09	1.47770319662106e-07	1.30340495433608
MGP_C57BL6NJ_G0000981	NA	0.0586581640226203	0.175347291739717	0.151134913230057	0.493579541997651	0.98916370055696	-0.0610584112623701	3.24317869432341e-05	0.00178404715453835	0.477542976484833	5.61027453366703e-10	6.19799603521811e-08	0.938402294122422
MGP_C57BL6NJ_G0000982	NA	0.182831478346894	0.217420216604136	0.130795857358556	0.712889743278307	0.98916370055696	-0.0409774016789833	0.000423455679509699	0.00178404715453835	0.478865360897745	3.73441207270052e-08	1.47770319662106e-07	0.934928892530286
MGP_C57BL6NJ_G0000983	NA	0.00208648710570522	0.00976671127609598	-0.268280588467932	0.537863308613456	0.98916370055696	-0.0559659105768923	0.597619092237926	0.643986360944519	0.0508041502217728	0.152596209904477	0.170701900986561	0.140379385369783
MGP_C57BL6NJ_G0000984	NA	0.539234620761833	0.571864318503711	0.0592047440348979	0.408825960749303	0.98916370055696	-0.092275767314639	0.00450778902476779	0.00731199106215985	0.365673057944121	7.64977612787265e-07	1.31134916796188e-06	0.77660257809829
MGP_C57BL6NJ_G0000985	NA	0.136332274114769	0.177530021207055	0.150033299045698	0.739090953597415	0.98916370055696	-0.0378488776775196	0.000791462825061273	0.00178404715453835	0.458983033750535	6.28411289567276e-08	1.47770319662106e-07	0.925955057146784
MGP_C57BL6NJ_G0000986	NA	0.113048258625609	0.177530021207055	0.157417588905754	0.711270853728825	0.98916370055696	-0.0413647792411818	0.000569989601816886	0.00178404715453835	0.466637378727775	5.78099103221747e-08	1.47770319662106e-07	0.9147504055862
MGP_C57BL6NJ_G0000987	NA	0.143160838280804	0.183870272230333	0.151554485260523	0.710470012000632	0.98916370055696	-0.0434040685784032	0.00153858055248222	0.00281866201423624	0.439208278003357	1.83512692027416e-07	3.4579647428935e-07	0.893561413572191
MGP_C57BL6NJ_G0000988	NA	0.136332274114769	0.177530021207055	0.150033299045698	0.739090953597415	0.98916370055696	-0.0378488776775196	0.000791462825061273	0.00178404715453835	0.458983033750535	6.28411289567276e-08	1.47770319662106e-07	0.925955057146784
MGP_C57BL6NJ_G0000989	NA	0.1244703157343	0.177530021207055	0.150833455328955	0.660169948027328	0.98916370055696	-0.0486728660721748	0.00119068935348991	0.00229230151123693	0.427631249202063	1.01652536338831e-07	2.08121072381654e-07	0.876007191125622
MGP_C57BL6NJ_G0000990	NA	0.224940856712489	0.259113557426722	0.131504905067661	0.602016718441153	0.98916370055696	-0.0644041798447713	0.00362339340379416	0.00599406541985853	0.417806819560939	9.47713204485659e-07	1.60803309379246e-06	0.850544518978023
MGP_C57BL6NJ_G0000991	NA	0.755770299328749	0.77739129978259	-0.0260598839257785	0.722443446927543	0.98916370055696	-0.0343741528816272	0.140014432063591	0.174597039425191	0.154930672567268	6.25529547011849e-05	9.10092675099867e-05	0.493469990036573
MGP_C57BL6NJ_G0000992	NA	0.136332274114769	0.177530021207055	0.150033299045698	0.739090953597415	0.98916370055696	-0.0378488776775196	0.000791462825061273	0.00178404715453835	0.458983033750535	6.28411289567276e-08	1.47770319662106e-07	0.925955057146784
MGP_C57BL6NJ_G0000993	NA	0.14620616952384	0.186695243750843	0.1496684901309	0.79355186318525	0.98916370055696	-0.0304354492295904	0.000839453432322643	0.00184516327261933	0.467049534068356	8.02013310899063e-08	1.74698367721518e-07	0.934568770836803
MGP_C57BL6NJ_G0000994	NA	0.188670847330511	0.223201756318317	0.133283835436249	0.836395983852952	0.98916370055696	-0.0237348621871194	0.000990964441628161	0.00202082397943693	0.453654030009033	1.08406231424695e-07	2.18991884234207e-07	0.907535254697545
MGP_C57BL6NJ_G0000995	NA	0.136332274114769	0.177530021207055	0.150033299045698	0.739090953597415	0.98916370055696	-0.0378488776775196	0.000791462825061273	0.00178404715453835	0.458983033750535	6.28411289567276e-08	1.47770319662106e-07	0.925955057146784
MGP_C57BL6NJ_G0000996	NA	0.122685110540952	0.177530021207055	0.155945236703334	0.765638713443479	0.98916370055696	-0.0339075859057622	0.000963297670101162	0.00198758130074041	0.45011512726408	7.55958507631692e-08	1.67390230539546e-07	0.91708715066033
MGP_C57BL6NJ_G0000997	NA	0.118861435907163	0.177530021207055	0.161204914183326	0.793771919399946	0.98916370055696	-0.0304011342524343	0.000835501193057617	0.001840565879185	0.467264418980389	8.03538657578191e-08	1.74888775276457e-07	0.934431094623371
MGP_C57BL6NJ_G0000998	NA	0.136332274114769	0.177530021207055	0.150033299045698	0.739090953597415	0.98916370055696	-0.0378488776775196	0.000791462825061273	0.00178404715453835	0.458983033750535	6.28411289567276e-08	1.47770319662106e-07	0.925955057146784
MGP_C57BL6NJ_G0000999	NA	0.136332274114769	0.177530021207055	0.150033299045698	0.739090953597415	0.98916370055696	-0.0378488776775196	0.000791462825061273	0.00178404715453835	0.458983033750535	6.28411289567276e-08	1.47770319662106e-07	0.925955057146784
MGP_C57BL6NJ_G0001000	NA	0.136332274114769	0.177530021207055	0.150033299045698	0.739090953597415	0.98916370055696	-0.0378488776775196	0.000791462825061273	0.00178404715453835	0.458983033750535	6.28411289567276e-08	1.47770319662106e-07	0.925955057146784
MGP_C57BL6NJ_G0001001	NA	0.11123511198736	0.177530021207055	0.161927583952531	0.793427767104919	0.98916370055696	-0.0299193544062976	0.000689018180584059	0.00178404715453835	0.468348423634197	5.94423192690358e-08	1.47770319662106e-07	0.934431094623371
MGP_C57BL6NJ_G0001002	NA	0.736400873663728	0.759292154773402	-0.030752644548879	0.861345877388472	0.98916370055696	0.0184082291693513	7.22048672934702e-05	0.00178404715453835	0.531646556238743	6.13222541092174e-08	1.47770319662106e-07	0.860743147814253
MGP_C57BL6NJ_G0001003	NA	0.489945383831874	0.523838010285096	0.0697063942046949	0.919561788565301	0.991373619991848	0.0117136742261876	0.00135416489336526	0.00253505737815478	0.442633528491862	3.03211905861985e-07	5.49901326525701e-07	0.86086651127964
MGP_C57BL6NJ_G0001004	NA	0.185804304825289	0.220377257946082	0.138371105461246	0.594523524804834	0.98916370055696	-0.063253117286682	0.00111031714293509	0.00219801077183061	0.462098245232049	1.49421875786422e-07	2.88259439008337e-07	0.918040074282981
MGP_C57BL6NJ_G0001005	NA	0.132966721712885	0.177530021207055	0.152307524123561	0.798709962401934	0.98916370055696	-0.0291396476479159	0.00251720170479354	0.00431852354360142	0.40547854689793	1.04089492821534e-07	2.12327685833453e-07	0.904206043740062
MGP_C57BL6NJ_G0001006	NA	0.183148483078695	0.217693821186042	0.136390534669944	0.700488610301198	0.98916370055696	-0.0447071865532414	0.00123249262057861	0.00235611448636706	0.447492722570404	9.57628944923515e-08	2.00089871114554e-07	0.923438581350156
MGP_C57BL6NJ_G0001007	NA	0.147496223235455	0.186984153442763	0.143704227942923	0.652606018462659	0.98916370055696	-0.0505070198830694	0.000566433192926373	0.00178404715453835	0.468476640404697	4.96390218154869e-08	1.47770319662106e-07	0.925955057146784
MGP_C57BL6NJ_G0001008	NA	0.579841354359658	0.610361665389039	-0.0746576953817273	0.819418479245627	0.98916370055696	-0.0354505057552307	0.0137423706469064	0.0204109218097547	0.433944818140712	7.51823361267928e-07	1.28960660620343e-06	1.08810714161191
MGP_C57BL6NJ_G0001009	NA	0.346648480860203	0.381915517074467	0.0943192650337799	0.38998158034938	0.98916370055696	-0.0993238084072333	0.00206155471301669	0.00362175497118142	0.416836203270029	2.38532649236092e-07	4.3943770331969e-07	0.863330188921864
MGP_C57BL6NJ_G0001010	NA	0.133462423523327	0.177530021207055	0.152056751007156	0.968303695260849	0.996528609524331	-0.00453591086822648	0.00197404245938933	0.00348859268774558	0.417281926791722	1.81943845401986e-07	3.43186442743043e-07	0.87414506623827
MGP_C57BL6NJ_G0001011	NA	0.369058354595021	0.404480004234668	0.0779623286047991	0.815024425854277	0.98916370055696	0.0232549049900699	0.00319257204981857	0.00534614674971045	0.342556078916443	2.90735452535864e-06	4.70148535959171e-06	0.63712900016395
MGP_C57BL6NJ_G0001012	NA	0.126376422326741	0.177530021207055	0.150480694859271	0.675207496743984	0.98916370055696	-0.0465137546827046	0.000849653027744689	0.0018548839565059	0.444719138988987	4.89739190456803e-08	1.47770319662106e-07	0.917094039279749
MGP_C57BL6NJ_G0001013	NA	0.568371471061998	0.599470354067367	-0.0453755866675835	0.277154162459088	0.98916370055696	0.100754897850568	0.00219641824001341	0.00382857023411932	0.330377131584651	0.000181378053132016	0.000255303416432046	0.426598302824508
MGP_C57BL6NJ_G0001014	NA	0.136332274114769	0.177530021207055	0.150033299045698	0.739090953597415	0.98916370055696	-0.0378488776775196	0.000791462825061273	0.00178404715453835	0.458983033750535	6.28411289567276e-08	1.47770319662106e-07	0.925955057146784
MGP_C57BL6NJ_G0001015	NA	0.136332274114769	0.177530021207055	0.150033299045698	0.739090953597415	0.98916370055696	-0.0378488776775196	0.000791462825061273	0.00178404715453835	0.458983033750535	6.28411289567276e-08	1.47770319662106e-07	0.925955057146784
MGP_C57BL6NJ_G0001016	NA	0.136332274114769	0.177530021207055	0.150033299045698	0.739090953597415	0.98916370055696	-0.0378488776775196	0.000791462825061273	0.00178404715453835	0.458983033750535	6.28411289567276e-08	1.47770319662106e-07	0.925955057146784
MGP_C57BL6NJ_G0001017	NA	0.0326402410644256	0.108318474404449	0.248307644101652	0.739080437761027	0.98916370055696	0.0425474777660953	0.00344838675881954	0.00572947329914001	0.435680851113223	1.62448713186124e-06	2.69232357374284e-06	0.850842187641399
MGP_C57BL6NJ_G0001018	NA	0.119966533714027	0.177530021207055	0.157824462648353	0.951359597390424	0.993579664426117	0.0069621446901537	0.00168642843760219	0.00304928283251078	0.424898902399332	1.13661265744961e-07	2.27793672014078e-07	0.899052453517302
MGP_C57BL6NJ_G0001019	NA	0.0624399117259096	0.177530021207055	0.200996038551141	0.73000207843107	0.98916370055696	-0.0414301215574727	0.000801556057360524	0.00179870859939639	0.484163841829201	1.15350187653506e-07	2.30504067976083e-07	0.943588910398474
MGP_C57BL6NJ_G0001020	NA	0.166297302402323	0.201649953877855	0.139873152861765	0.78580424538178	0.98916370055696	-0.0310754468882313	0.00115560430436427	0.00225261733576671	0.443742814474636	9.32085686680711e-08	1.95898156211093e-07	0.910714837870886
MGP_C57BL6NJ_G0001021	NA	0.208953423831937	0.243082029587033	0.126681353273929	0.811685383462746	0.98916370055696	-0.0272792096396209	0.00135759795208036	0.00254009574489627	0.436579030438476	8.15384676760277e-08	1.76946041710315e-07	0.919314093788311
MGP_C57BL6NJ_G0001022	NA	0.389387076569221	0.424732348269907	0.0841969328433898	0.476203452802473	0.98916370055696	0.0802652466694005	0.000332905342726794	0.00178404715453835	0.493806619524734	2.97946314113901e-08	1.47770319662106e-07	0.954356486067607
MGP_C57BL6NJ_G0001023	NA	0.0152251643879526	0.0560821529848248	0.279281719664523	0.752894996125308	0.98916370055696	-0.0392218446083408	0.0028968576600797	0.00489543810421051	0.434373786131141	3.59626859395472e-06	5.76696778545954e-06	0.78663451290376
MGP_C57BL6NJ_G0001024	NA	0.144623144543791	0.185233190117997	0.164230637957026	0.747396303732813	0.98916370055696	-0.0409480244818982	0.000750454651462038	0.00178404715453835	0.51638673789878	1.20194246869997e-06	2.01666651572478e-06	0.863804437340258
MGP_C57BL6NJ_G0001025	NA	0.153268581124984	0.191219025792713	0.143923011205012	0.7668316588219	0.98916370055696	-0.0337753524503959	0.000811224760311043	0.00180943847894181	0.458983033750534	5.5478358987557e-08	1.47770319662106e-07	0.935120488907813
MGP_C57BL6NJ_G0001026	NA	0.203063471651276	0.237237385065596	0.137660096322271	0.784383525892878	0.98916370055696	-0.0335946773870734	0.00395587938415938	0.00649234355859583	0.411580994582906	3.44038050990567e-07	6.18149424280127e-07	0.903526173700178
MGP_C57BL6NJ_G0001027	NA	0.170242278876916	0.205475680910561	0.140042614726055	0.840162985845229	0.98916370055696	-0.02330583792091	0.00152810038440058	0.00280258575052261	0.434874907988182	1.12453100607257e-07	2.25746633238396e-07	0.910460645074451
MGP_C57BL6NJ_G0001028	NA	0.122835803797379	0.177530021207055	0.158766539762346	0.87634343328773	0.989676943082318	-0.0180156300928383	0.000484946000435563	0.00178404715453835	0.491891749445764	5.74742135849393e-08	1.47770319662106e-07	0.949190829089675
MGP_C57BL6NJ_G0001029	NA	0.121421041895442	0.177530021207055	0.160931889410816	0.79369377304334	0.98916370055696	-0.030583150767441	0.000747986450604376	0.00178404715453835	0.475330919298211	1.03000653739476e-07	2.10451320807958e-07	0.925955057146784
MGP_C57BL6NJ_G0001030	NA	0.0622190123148002	0.177530021207055	0.199774774008451	0.801921876059955	0.98916370055696	-0.0298859698631779	0.00117686287164428	0.00227913545242754	0.461451011285714	2.5711531365167e-07	4.71473676831282e-07	0.892674619020309
MGP_C57BL6NJ_G0001031	NA	0.0540056514068495	0.164125582775072	0.19112736172076	0.924261174210509	0.991441176642617	-0.0104528358941449	0.00101845446839893	0.00206332924948846	0.432868354003025	5.1588559902325e-08	1.47770319662106e-07	0.907270622013372
MGP_C57BL6NJ_G0001032	NA	0.0326547817063912	0.108349230081347	0.216149186185974	0.533156458437807	0.98916370055696	-0.0695150720377945	0.00123945675224343	0.00236656542217749	0.428087729437164	5.36733926411153e-08	1.47770319662106e-07	0.914517274180424
MGP_C57BL6NJ_G0001033	NA	0.136332274114769	0.177530021207055	0.150033299045698	0.739090953597415	0.98916370055696	-0.0378488776775196	0.000791462825061273	0.00178404715453835	0.458983033750535	6.28411289567276e-08	1.47770319662106e-07	0.925955057146784
MGP_C57BL6NJ_G0001034	NA	0.0626756055449767	0.177530021207055	0.188523442146415	0.485971032051908	0.98916370055696	-0.0788393560570178	0.0116643175795456	0.0175355181463432	0.323224132032902	7.37447360746209e-06	1.15095223243912e-05	0.676590726439888
MGP_C57BL6NJ_G0001035	NA	0.0594031093336045	0.177136089412505	0.288344284146624	0.16175988953125	0.98916370055696	-0.242770002587828	0.0022750801942111	0.00394760273343862	0.610449387899143	4.52606606355668e-05	6.65763760385084e-05	0.890182419816272
MGP_C57BL6NJ_G0001036	NA	0.136332274114769	0.177530021207055	0.150033299045698	0.739090953597415	0.98916370055696	-0.0378488776775196	0.000791462825061273	0.00178404715453835	0.458983033750535	6.28411289567276e-08	1.47770319662106e-07	0.925955057146784
MGP_C57BL6NJ_G0001037	NA	0.0316383880910262	0.105436493300106	0.211419987848618	0.514179324020103	0.98916370055696	0.0707411649239331	0.0629886757355304	0.0836504106089023	0.221134306796639	3.8490207244333e-06	6.15690505651702e-06	0.679096561978504
MGP_C57BL6NJ_G0001038	NA	0.124866368664867	0.177530021207055	0.158380798970167	0.731500642196825	0.98916370055696	-0.0398967433554153	0.00106477853382214	0.00212959351099263	0.455026257694815	9.95110636816596e-08	2.05105882146806e-07	0.922022901020582
MGP_C57BL6NJ_G0001039	NA	6.63394080834515e-06	5.65281081071036e-05	0.516111925280285	0.56867344637794	0.98916370055696	0.0597019551990252	0.00120532281171712	0.00231562632536189	0.40347920181008	1.79096070535593e-07	3.3837399828987e-07	0.800007531009283
MGP_C57BL6NJ_G0001040	NA	0.136332274114769	0.177530021207055	0.150033299045698	0.739090953597415	0.98916370055696	-0.0378488776775196	0.000791462825061273	0.00178404715453835	0.458983033750535	6.28411289567276e-08	1.47770319662106e-07	0.925955057146784
MGP_C57BL6NJ_G0001041	NA	1.55731236793842e-05	0.000121122002999934	0.651606905965732	0.890948121408807	0.989676943082318	0.0192265683315324	0.373044762487203	0.424799684232102	0.133621007719742	0.0086499454447769	0.0107589603203292	0.421680589677181
MGP_C57BL6NJ_G0001042	NA	0.136332274114769	0.177530021207055	0.150033299045698	0.739090953597415	0.98916370055696	-0.0378488776775196	0.000791462825061273	0.00178404715453835	0.458983033750535	6.28411289567276e-08	1.47770319662106e-07	0.925955057146784
MGP_C57BL6NJ_G0001043	NA	0.136332274114769	0.177530021207055	0.150033299045698	0.739090953597415	0.98916370055696	-0.0378488776775196	0.000791462825061273	0.00178404715453835	0.458983033750535	6.28411289567276e-08	1.47770319662106e-07	0.925955057146784
MGP_C57BL6NJ_G0001044	NA	0.0733708030482498	0.177530021207055	0.178278410707853	0.563032157640116	0.98916370055696	-0.0644195328198095	0.000532698849714494	0.00178404715453835	0.46726441898039	2.27133842926194e-08	1.47770319662106e-07	0.960041339410162
MGP_C57BL6NJ_G0001045	NA	0.136332274114769	0.177530021207055	0.150033299045698	0.739090953597415	0.98916370055696	-0.0378488776775196	0.000791462825061273	0.00178404715453835	0.458983033750535	6.28411289567276e-08	1.47770319662106e-07	0.925955057146784
MGP_C57BL6NJ_G0001046	NA	0.136332274114769	0.177530021207055	0.150033299045698	0.739090953597415	0.98916370055696	-0.0378488776775196	0.000791462825061273	0.00178404715453835	0.458983033750535	6.28411289567276e-08	1.47770319662106e-07	0.925955057146784
MGP_C57BL6NJ_G0001047	NA	0.136332274114769	0.177530021207055	0.150033299045698	0.739090953597415	0.98916370055696	-0.0378488776775196	0.000791462825061273	0.00178404715453835	0.458983033750535	6.28411289567276e-08	1.47770319662106e-07	0.925955057146784
MGP_C57BL6NJ_G0001048	NA	0.136332274114769	0.177530021207055	0.150033299045698	0.739090953597415	0.98916370055696	-0.0378488776775196	0.000791462825061273	0.00178404715453835	0.458983033750535	6.28411289567276e-08	1.47770319662106e-07	0.925955057146784
MGP_C57BL6NJ_G0001049	NA	0.156140614709325	0.193507790485652	0.142716113969941	0.673667623005748	0.98916370055696	-0.0479594885410495	0.0012986055861883	0.0024515960207442	0.435823188734648	9.99383912096032e-08	2.05358403177053e-07	0.902275440860237
MGP_C57BL6NJ_G0001050	NA	0.0472579403888185	0.147255776476885	-0.161361638888568	0.1208515610005	0.98916370055696	-0.143218689181466	0.0401491464812659	0.0551602805783634	0.205055457513671	0.00286064973511479	0.00369094945887268	0.314337691419112
MGP_C57BL6NJ_G0001051	NA	8.96473432664059e-07	9.70557657065195e-06	-0.571481337984744	0.0770033561373405	0.98916370055696	-0.184795325303604	0.000224931513345691	0.00178404715453835	0.461522950027317	4.30005090899343e-05	6.33707720572897e-05	0.531405856871823
MGP_C57BL6NJ_G0001052	NA	0.0881972993916148	0.177530021207055	0.163601735871811	0.945139320818643	0.993018829413276	-0.00738458390884543	0.000465636222540096	0.00178404715453835	0.45786696904057	1.94028617455273e-08	1.47770319662106e-07	0.936609400809081
MGP_C57BL6NJ_G0001053	NA	0.681375876379832	0.707276833491159	0.150759913116082	0.351681153924373	0.98916370055696	-0.397900450577841	0.416702807159403	0.468799213408979	-0.367194250382487	0.954125809342643	0.958259672406316	0.0258233391126859
MGP_C57BL6NJ_G0001054	NA	8.9788631523101e-05	0.000577561964267472	-0.830501265424952	0.163862769984323	0.98916370055696	0.291936677057509	0.216873483801563	0.260366019040454	-0.273407882836088	0.0164646983539124	0.0200375998179022	-0.556721055928134
MGP_C57BL6NJ_G0001055	NA	0.134554921228209	0.177530021207055	0.1452898406563	0.528697890425052	0.98916370055696	-0.0692152048149654	0.000914246211648208	0.00193110628269717	0.435697939110208	3.16714955832893e-08	1.47770319662106e-07	0.928519546428752
MGP_C57BL6NJ_G0001056	NA	0.136332274114769	0.177530021207055	0.150033299045698	0.739090953597415	0.98916370055696	-0.0378488776775196	0.000791462825061273	0.00178404715453835	0.458983033750535	6.28411289567276e-08	1.47770319662106e-07	0.925955057146784
MGP_C57BL6NJ_G0001057	NA	0.437910634199438	0.472555753956892	0.0694520108335799	0.264821979678768	0.98916370055696	0.116091976420264	0.000521437441141935	0.00178404715453835	0.433343317299541	1.79178126204382e-06	2.95765893586436e-06	0.680470028874652
MGP_C57BL6NJ_G0001058	NA	0.085332035669252	0.177530021207055	0.192871888101879	0.859916721442022	0.98916370055696	0.0221186741746882	0.00204230140792071	0.00359130807245378	0.456179785304748	2.34165468834791e-07	4.32205976497953e-07	0.944838848868199
MGP_C57BL6NJ_G0001059	NA	0.136332274114769	0.177530021207055	0.150033299045698	0.739090953597415	0.98916370055696	-0.0378488776775196	0.000791462825061273	0.00178404715453835	0.458983033750535	6.28411289567276e-08	1.47770319662106e-07	0.925955057146784
MGP_C57BL6NJ_G0001060	NA	0.136332274114769	0.177530021207055	0.150033299045698	0.739090953597415	0.98916370055696	-0.0378488776775196	0.000791462825061273	0.00178404715453835	0.458983033750535	6.28411289567276e-08	1.47770319662106e-07	0.925955057146784
MGP_C57BL6NJ_G0001061	NA	0.000112988469848162	0.00071164553951723	0.597956041582311	0.721536642315425	0.98916370055696	0.0537938193997597	0.00739855048859908	0.0115151762707804	0.463917365824686	6.26805061431885e-07	1.08480618250089e-06	1.06906926552673
MGP_C57BL6NJ_G0001062	NA	0.136332274114769	0.177530021207055	0.150033299045698	0.739090953597415	0.98916370055696	-0.0378488776775196	0.000791462825061273	0.00178404715453835	0.458983033750535	6.28411289567276e-08	1.47770319662106e-07	0.925955057146784
MGP_C57BL6NJ_G0001063	NA	0.14303498364951	0.183771804890859	0.14994151490341	0.793461836663323	0.98916370055696	-0.0302534327145836	0.000931372484979415	0.00195408489969364	0.458983033750534	6.16149599307185e-08	1.47770319662106e-07	0.94304480831339
MGP_C57BL6NJ_G0001064	NA	0.0917137810052316	0.177530021207055	0.163332801145584	0.482372354932135	0.98916370055696	-0.0765531227327059	0.000760073888777009	0.00178404715453835	0.440147524237143	1.62100431208235e-07	3.09723437694213e-07	0.835840680291825
MGP_C57BL6NJ_G0001065	NA	0.0961109746749135	0.177530021207055	0.171691006997396	0.60200338730628	0.98916370055696	-0.0604493570809397	0.000878478352488776	0.00188133532320121	0.462239088427554	1.29887584172803e-07	2.55284076841209e-07	0.90313950921772
MGP_C57BL6NJ_G0001066	NA	0.0782672752357861	0.177530021207055	0.193603470103246	0.801409449518577	0.98916370055696	-0.0308823755324918	0.000269361207000363	0.00178404715453835	0.551628304064321	4.01328969376479e-08	1.47770319662106e-07	1.02736971294214
MGP_C57BL6NJ_G0001067	NA	0.106350074143801	0.177530021207055	0.158311734409512	0.711337666755753	0.98916370055696	-0.0407686822386766	0.000508501426637146	0.00178404715453835	0.465296160472138	4.63825695008999e-08	1.47770319662106e-07	0.913409187330563
MGP_C57BL6NJ_G0001068	NA	0.135516380278911	0.177530021207055	0.15357018125745	0.827479180723649	0.98916370055696	-0.0252773462651247	0.00122169224524679	0.00234047576929459	0.447492722570405	8.16821023004824e-08	1.77163255132094e-07	0.931260380464413
MGP_C57BL6NJ_G0001069	NA	0.11019057290153	0.177530021207055	0.158697240997052	0.442911172409477	0.98916370055696	-0.0861408009429743	0.000489837829646137	0.00178404715453835	0.473577545701993	1.97250743676023e-08	1.47770319662106e-07	0.972689363293675
MGP_C57BL6NJ_G0001070	NA	0.138188829947636	0.179356567216965	0.145786394958257	0.745355334229354	0.98916370055696	-0.0360383387761495	0.000523767850332042	0.00178404715453835	0.467451869886491	2.35807974294279e-08	1.47770319662106e-07	0.956771275711747
MGP_C57BL6NJ_G0001071	NA	0.514336214543727	0.547750075384906	0.0663769574494465	0.767066774045277	0.98916370055696	-0.0346878732653258	0.0014938642344475	0.00274764314550166	0.441606134585067	7.6329676650112e-07	1.30857697367331e-06	0.81945436929249
MGP_C57BL6NJ_G0001072	NA	0.242115535126185	0.276548697806582	0.113858161246597	0.840563125573112	0.98916370055696	-0.0222848510778189	0.000368494287595623	0.00178404715453835	0.483294422105789	6.48723010564076e-08	1.51171294880652e-07	0.901614008091424
MGP_C57BL6NJ_G0001073	NA	0.157051294627456	0.194384322831724	0.140853155488538	0.906688904678793	0.990673275611739	-0.013181700339508	0.00125036118912194	0.00238251887386694	0.432930436501167	9.0753670786752e-08	1.92183972048177e-07	0.897657579548595
MGP_C57BL6NJ_G0001074	NA	0.550388252038646	0.582551406048013	0.0608910971278494	0.973004547431768	0.996917537445235	0.0039688843167765	0.0233412210539389	0.0333247928314653	0.298669975153223	1.43238633291592e-05	2.18729911655504e-05	0.6717404154844
MGP_C57BL6NJ_G0001075	NA	0.0865217430967464	0.177530021207055	0.18486871990824	0.669952244129364	0.98916370055696	-0.0514935931154593	0.000603578795423638	0.00178404715453835	0.501343275413718	2.27212241066126e-07	4.20259303798307e-07	0.910977172919762
MGP_C57BL6NJ_G0001076	NA	0.132988822072432	0.177530021207055	0.142451425423371	0.683536626178384	0.98916370055696	-0.0436158432208803	0.000464666651040829	0.00178404715453835	0.455792520515436	3.57824326796801e-08	1.47770319662106e-07	0.900208756633904
MGP_C57BL6NJ_G0001077	NA	0.181143876895243	0.21578799121029	0.132799525946701	0.563918483229111	0.98916370055696	-0.065120499882115	0.00141353957045392	0.00262421447020576	0.427089134752195	2.0546540228323e-07	3.83035229649985e-07	0.854762668795952
MGP_C57BL6NJ_G0001078	NA	0.196841613742448	0.230959852680106	0.123412217678286	0.659046151818358	0.98916370055696	-0.0479396191808151	0.000444612476742039	0.00178404715453835	0.464701106932433	3.21082421568057e-08	1.47770319662106e-07	0.919546100923702
MGP_C57BL6NJ_G0001079	NA	0.735175580884145	0.758238031660996	0.0353249022787269	0.591323402317875	0.98916370055696	-0.0648704116874357	0.0283177523775944	0.0398894488247471	0.295461652005604	9.04827859661614e-05	0.000130138274475094	0.596378334713244
MGP_C57BL6NJ_G0001080	NA	0.306556785400721	0.341720847608046	0.108472413185201	0.956577081207769	0.994619754206881	-0.00659445898450511	0.00962043735217634	0.0146634689709005	0.358416921905502	6.51657043423209e-07	1.1249747758365e-06	0.856877428151517
MGP_C57BL6NJ_G0001081	NA	0.338294836674729	0.373623468942553	-0.0791020937917897	0.917239973091404	0.99132215459776	0.00981433302127411	0.0690702462944767	0.0910735341364254	0.188855924256676	0.000447301755201536	0.000612513668982991	0.404537100423817
MGP_C57BL6NJ_G0001082	NA	0.142161714378147	0.182947235816461	0.150256042024042	0.98844518155977	0.99813844820407	0.00167188073066463	0.00245468214379665	0.00422163006627096	0.411197571114417	2.0555980585623e-07	3.83193801975185e-07	0.877522321043178
MGP_C57BL6NJ_G0001083	NA	0.0417564440489633	0.13298702581217	-0.147548286592035	0.61931023363394	0.98916370055696	-0.0398209320671949	0.0201108165420127	0.029010994679599	0.209244200081958	0.140131796714437	0.157306649810795	0.128106470097717
MGP_C57BL6NJ_G0001084	NA	0.0081945615658352	0.0326013452731006	0.268096671253586	0.763998249834432	0.98916370055696	-0.0325458104043193	0.000569622351952231	0.00178404715453835	0.452908884414374	8.45027755018096e-08	1.8147100197512e-07	0.868221821290862
MGP_C57BL6NJ_G0001085	NA	0.116076149645226	0.177530021207055	0.15680449077947	0.6474854003108	0.98916370055696	-0.0513912611450642	0.000872649259152911	0.00187814959955	0.448826246149876	6.16617735707752e-08	1.47770319662106e-07	0.915798269546126
MGP_C57BL6NJ_G0001086	NA	0.173712935313301	0.208897746966225	0.136060279678917	0.807430359136776	0.98916370055696	-0.0276020968019535	0.00125390016655473	0.0023874208195459	0.435605178336275	7.8597243971316e-08	1.71905850744501e-07	0.911188321580943
MGP_C57BL6NJ_G0001087	NA	0.179953152657348	0.214674447453092	0.137461094421392	0.734354138513964	0.98916370055696	-0.0394339658452858	0.000906586434642733	0.00191863549639592	0.462679416996201	8.44205387289287e-08	1.81322822208779e-07	0.930548723264218
MGP_C57BL6NJ_G0001088	NA	0.0624329440545313	0.177530021207055	0.19509016203081	0.950797635178493	0.993579664426117	-0.00718048359786938	0.00049268607502585	0.00178404715453835	0.493737947346307	4.49621725921391e-08	1.47770319662106e-07	0.967956685812869
MGP_C57BL6NJ_G0001089	NA	0.123198085739276	0.177530021207055	0.150546079726978	0.739642633893967	0.98916370055696	-0.0365551388092606	0.000408687584742403	0.00178404715453835	0.474776633188324	4.53876671340584e-08	1.47770319662106e-07	0.913409187330563
MGP_C57BL6NJ_G0001090	NA	0.135974832320668	0.177530021207055	0.14626714526503	0.488312245084052	0.98916370055696	0.0770120783507867	0.0141029183041721	0.0208965832689126	0.307776888383469	1.10582901624529e-05	1.7028084634356e-05	0.645352235356655
MGP_C57BL6NJ_G0001091	NA	0.204098599651874	0.23829768316978	0.129005855549578	0.79435167814484	0.98916370055696	-0.0300618857280251	0.00429587088569077	0.00699779641639516	0.382462017183565	2.43685515037734e-07	4.48387893955932e-07	0.866956247835848
MGP_C57BL6NJ_G0001092	NA	0.110589882796192	0.177530021207055	0.162586450599481	0.62842242842593	0.98916370055696	-0.0555133638281691	0.000731527354355473	0.00178404715453835	0.466473021263394	7.36332314674034e-08	1.65978238004657e-07	0.924772104929627
MGP_C57BL6NJ_G0001093	NA	0.136332274114769	0.177530021207055	0.150033299045698	0.739090953597415	0.98916370055696	-0.0378488776775196	0.000791462825061273	0.00178404715453835	0.458983033750535	6.28411289567276e-08	1.47770319662106e-07	0.925955057146784
MGP_C57BL6NJ_G0001094	NA	0.128333990297012	0.177530021207055	-0.100296122458906	0.0844164702591756	0.98916370055696	-0.132391399038056	0.000100978025564639	0.00178404715453835	0.364236370041644	2.67448510431605e-07	4.88612199742507e-07	0.555370324075368
MGP_C57BL6NJ_G0001095	NA	0.136332274114769	0.177530021207055	0.150033299045698	0.739090953597415	0.98916370055696	-0.0378488776775196	0.000791462825061273	0.00178404715453835	0.458983033750535	6.28411289567276e-08	1.47770319662106e-07	0.925955057146784
MGP_C57BL6NJ_G0001096	NA	0.145896788556287	0.186422918238277	0.147068286202222	0.819111723710866	0.98916370055696	-0.0261083834367918	0.00125201499773208	0.0023842296632128	0.439263444976236	7.04378094029629e-08	1.60571480643087e-07	0.924627832220366
MGP_C57BL6NJ_G0001097	NA	0.00382784829107216	0.0166992653020176	0.286257118827817	0.788109285090907	0.98916370055696	0.0279891272046139	0.00154745295721665	0.00283352674134436	0.391217841211724	2.39277466080631e-07	4.40730818551259e-07	0.783683494710803
MGP_C57BL6NJ_G0001098	NA	0.0731083028464464	0.177530021207055	0.161808197451433	0.413374128196735	0.98916370055696	-0.0829152687649496	0.000755161381882104	0.00178404715453835	0.408913689690812	5.44000460387806e-09	1.47770319662106e-07	0.942656463610996
MGP_C57BL6NJ_G0001099	NA	0.962111547691597	0.96558886115611	-0.00546893331100456	0.236376080182324	0.98916370055696	-0.159839524375396	3.42079354106773e-05	0.00178404715453835	0.712456462130926	2.89554079509547e-08	1.47770319662106e-07	1.13414073470655
MGP_C57BL6NJ_G0001100	NA	0.136332274114769	0.177530021207055	0.150033299045698	0.739090953597415	0.98916370055696	-0.0378488776775196	0.000791462825061273	0.00178404715453835	0.458983033750535	6.28411289567276e-08	1.47770319662106e-07	0.925955057146784
MGP_C57BL6NJ_G0001101	NA	0.181482111308917	0.216109478687488	-0.125145998051747	0.880215967776356	0.989676943082318	-0.0159852381211021	0.0432944343676845	0.0591808205291445	-0.237808884188677	0.261672587907574	0.285402291540275	-0.128009246621055
MGP_C57BL6NJ_G0001102	NA	0.136332274114769	0.177530021207055	0.150033299045698	0.739090953597415	0.98916370055696	-0.0378488776775196	0.000791462825061273	0.00178404715453835	0.458983033750535	6.28411289567276e-08	1.47770319662106e-07	0.925955057146784
MGP_C57BL6NJ_G0001103	NA	0.11057587657142	0.177530021207055	0.157889657191339	0.738608730070918	0.98916370055696	-0.0371209552919078	0.00110585150036876	0.00219107024928431	0.433586026873978	5.10749081967347e-08	1.47770319662106e-07	0.917426019163931
MGP_C57BL6NJ_G0001104	NA	2.39948236225767e-10	9.42748820666379e-09	-0.868312969873196	0.691635324328399	0.98916370055696	0.0382328670572561	0.0349087794790787	0.0484178901183337	0.226164870039758	0.00470431543347593	0.00596928650640856	0.315516940590991
MGP_C57BL6NJ_G0001105	NA	0.00673241228244506	0.0274977089616026	0.243689959373664	0.910506997605103	0.9906791033861	-0.0107532265357806	0.000127852890940954	0.00178404715453835	0.459837742733423	3.61612501831664e-09	1.47770319662106e-07	0.916238093691526
MGP_C57BL6NJ_G0001106	NA	0.290421366704749	0.3254204789777	0.124438013603405	0.682344463524094	0.98916370055696	-0.0550497859739137	0.00471912637891035	0.00762470265741778	0.440045282106765	7.98697386713795e-06	1.2429591980376e-05	0.802467165805174
MGP_C57BL6NJ_G0001107	NA	0.341249153570515	0.376602928765204	0.100954453027998	0.895118915958023	0.989676943082318	0.0159915798379445	0.00935973261826596	0.014301640816957	0.360443257585037	3.03986510304107e-07	5.51175046941141e-07	0.900073784440154
MGP_C57BL6NJ_G0001108	NA	0.10662766011023	0.177530021207055	0.163481976834862	0.74605955248963	0.98916370055696	-0.0368598350478555	0.000878861890412905	0.00188186250770068	0.454718549164168	5.92281437966387e-08	1.47770319662106e-07	0.930702619735236
MGP_C57BL6NJ_G0001109	NA	0.550834129462012	0.582978296168018	0.0697335304125702	0.993830447523253	0.998822633127652	-0.00103974140631529	0.00985661529768142	0.0149967538739333	0.396464946949622	1.75551712305498e-06	2.90059450835003e-06	0.892099257988325
MGP_C57BL6NJ_G0001110	NA	0.136332274114769	0.177530021207055	0.150033299045698	0.739090953597415	0.98916370055696	-0.0378488776775196	0.000791462825061273	0.00178404715453835	0.458983033750535	6.28411289567276e-08	1.47770319662106e-07	0.925955057146784
MGP_C57BL6NJ_G0001111	NA	0.153560122852568	0.191307759454104	0.142754666179125	0.876803435632874	0.989676943082318	-0.0175153194473733	0.000619226368616959	0.00178404715453835	0.468439189465541	4.83707063727029e-08	1.47770319662106e-07	0.935645687990244
MGP_C57BL6NJ_G0001112	NA	0.114111841589946	0.177530021207055	0.152612095198761	0.864987679616911	0.989630915430443	-0.0184565005557345	0.000553794711589028	0.00178404715453835	0.455114839520939	4.53705557501864e-08	1.47770319662106e-07	0.902204535769979
MGP_C57BL6NJ_G0001113	NA	0.0963429580645022	0.177530021207055	0.158803342591239	0.882928735564099	0.989676943082318	-0.0157559599175781	0.00213768554349752	0.00373881960607903	0.38738412561394	1.41882315963619e-07	2.75433988623375e-07	0.831549466709585
MGP_C57BL6NJ_G0001114	NA	0.634674192407616	0.662986256046357	-0.0464948188984233	0.677601486430738	0.98916370055696	-0.0469466836325793	0.00130440950869527	0.00246074443786318	0.431949462884448	7.86385187683323e-06	1.22481892133031e-05	0.674404338673783
MGP_C57BL6NJ_G0001115	NA	0.0720437644632078	0.177530021207055	0.170326848178799	0.353859854717828	0.98916370055696	-0.0987397131195139	0.00163454964445407	0.00297234897071366	0.394196238884197	5.45274074496371e-08	1.47770319662106e-07	0.86786123005353
MGP_C57BL6NJ_G0001116	NA	0.0481181284563301	0.149437824013436	0.237984731570135	0.652779779651806	0.98916370055696	0.0600482493830756	0.0767590655060631	0.100326537388375	0.258767939344606	0.000101566171604157	0.000145529075880903	0.653001142246894
MGP_C57BL6NJ_G0001117	NA	0.166297302402323	0.201649953877855	0.139873152861765	0.78580424538178	0.98916370055696	-0.0310754468882313	0.00115560430436427	0.00225261733576671	0.443742814474636	9.32085686680711e-08	1.95898156211093e-07	0.910714837870886
MGP_C57BL6NJ_G0001118	NA	0.120962789933958	0.177530021207055	0.154764799412515	0.913581314408244	0.9906791033861	-0.0121814883851492	0.00079563943688881	0.00178914682941763	0.453601642827969	5.0231180693157e-08	1.47770319662106e-07	0.92763252692271
MGP_C57BL6NJ_G0001119	NA	0.251703633439918	0.286267170983266	0.113923961296649	0.981494168826817	0.997213632529577	-0.00262410156373498	0.000827423197721328	0.0018288344312488	0.455345623680881	4.86672354288948e-08	1.47770319662106e-07	0.9367396704834
MGP_C57BL6NJ_G0001120	NA	0.173142867528972	0.208267061606221	0.137030784304668	0.68625759568001	0.98916370055696	-0.0460580574575659	0.000666819428004434	0.00178404715453835	0.468476640404697	5.48202041355997e-08	1.47770319662106e-07	0.935965222604167
MGP_C57BL6NJ_G0001121	NA	0.173325064643116	0.208474016086342	0.135673265254772	0.609507898143765	0.98916370055696	-0.0577498933431659	0.000765577819685452	0.00178404715453835	0.457483723291747	8.18647442101705e-08	1.77485530495279e-07	0.905567470087742
MGP_C57BL6NJ_G0001122	NA	0.403608090799612	0.438730439008428	0.0814566989716499	0.709491862127946	0.98916370055696	-0.0416992377590067	0.00214896832637845	0.0037552577306393	0.404488128442494	1.53492403620454e-07	2.95221456646265e-07	0.864707353160692
MGP_C57BL6NJ_G0001123	NA	0.283898591950308	0.318876723424576	0.113210604335556	0.756905700732206	0.98916370055696	-0.0373290489212778	0.00465790838297077	0.00753378963418275	0.395519507092148	2.44744293113016e-07	4.50215129764362e-07	0.906015167644951
MGP_C57BL6NJ_G0001124	NA	0.141907745299446	0.182683329425239	0.149291109234873	0.793732784935688	0.98916370055696	-0.0299928531548762	0.000602749130208415	0.00178404715453835	0.476659088926482	7.43101854665602e-08	1.66321344121352e-07	0.925955057146784
MGP_C57BL6NJ_G0001125	NA	0.136332274114769	0.177530021207055	0.150033299045698	0.739090953597415	0.98916370055696	-0.0378488776775196	0.000791462825061273	0.00178404715453835	0.458983033750535	6.28411289567276e-08	1.47770319662106e-07	0.925955057146784
MGP_C57BL6NJ_G0001126	NA	0.136332274114769	0.177530021207055	0.150033299045698	0.739090953597415	0.98916370055696	-0.0378488776775196	0.000791462825061273	0.00178404715453835	0.458983033750535	6.28411289567276e-08	1.47770319662106e-07	0.925955057146784
MGP_C57BL6NJ_G0001127	NA	0.136332274114769	0.177530021207055	0.150033299045698	0.739090953597415	0.98916370055696	-0.0378488776775196	0.000791462825061273	0.00178404715453835	0.458983033750535	6.28411289567276e-08	1.47770319662106e-07	0.925955057146784
MGP_C57BL6NJ_G0001128	NA	0.136332274114769	0.177530021207055	0.150033299045698	0.739090953597415	0.98916370055696	-0.0378488776775196	0.000791462825061273	0.00178404715453835	0.458983033750535	6.28411289567276e-08	1.47770319662106e-07	0.925955057146784
MGP_C57BL6NJ_G0001129	NA	0.188256877709045	0.222788979848781	0.136001672693683	0.864570228773753	0.989630915430443	-0.0199807034782865	0.000703982213307001	0.00178404715453835	0.479350195964405	1.19968936366462e-07	2.38227840058585e-07	0.919568286584746
MGP_C57BL6NJ_G0001130	NA	0.136332274114769	0.177530021207055	0.150033299045698	0.739090953597415	0.98916370055696	-0.0378488776775196	0.000791462825061273	0.00178404715453835	0.458983033750535	6.28411289567276e-08	1.47770319662106e-07	0.925955057146784
MGP_C57BL6NJ_G0001131	NA	0.0163930900276581	0.059851836352578	0.26936221123919	0.787910009517293	0.98916370055696	-0.0327271467378216	0.0533407972989565	0.0717513336801261	0.259590323049342	1.27614859687193e-05	1.95664374293559e-05	0.702186569398042
MGP_C57BL6NJ_G0001132	NA	0.234486897175377	0.268828856339902	0.0905078903706888	0.467545736200926	0.98916370055696	0.0632442156198983	0.00248801539364308	0.00427234231531983	0.307802086951702	8.26428111694636e-05	0.00011921694726496	0.431874964571804
MGP_C57BL6NJ_G0001133	NA	0.805733004529968	0.823773149418318	0.016102896030865	0.179622957391704	0.98916370055696	0.103411364602543	0.224093741264835	0.268320965089325	-0.0990160012681393	0.852114983046727	0.864227671041469	-0.0149452196787376
MGP_C57BL6NJ_G0001134	NA	0.136332274114769	0.177530021207055	0.150033299045698	0.739090953597415	0.98916370055696	-0.0378488776775196	0.000791462825061273	0.00178404715453835	0.458983033750535	6.28411289567276e-08	1.47770319662106e-07	0.925955057146784
MGP_C57BL6NJ_G0001135	NA	0.136332274114769	0.177530021207055	0.150033299045698	0.739090953597415	0.98916370055696	-0.0378488776775196	0.000791462825061273	0.00178404715453835	0.458983033750535	6.28411289567276e-08	1.47770319662106e-07	0.925955057146784
MGP_C57BL6NJ_G0001136	NA	0.188110234520438	0.222660319933365	0.14492976806123	0.798483605843388	0.98916370055696	-0.0318740753521027	0.0014870014557572	0.00273787288203395	0.471156097749847	3.77045960860708e-07	6.73130228214271e-07	0.913584348087222
MGP_C57BL6NJ_G0001137	NA	5.30396478308222e-05	0.00035946081908036	0.564422971715056	0.980398938151067	0.997213632529577	0.00328172045105262	0.00439416971255584	0.00714178567890956	0.441966762992177	0.000591044125368344	0.000802422794762738	0.556551030377397
MGP_C57BL6NJ_G0001138	NA	6.88448736461949e-06	5.8420767545688e-05	-0.408292202493685	0.728551138924109	0.98916370055696	-0.0287678340378911	0.000136890380501643	0.00178404715453835	0.39558849639107	1.07628318481515e-05	1.65830652893743e-05	0.484221168687871
MGP_C57BL6NJ_G0001139	NA	0.158703555466783	0.195999832362305	0.120642570641239	0.742476212119092	0.98916370055696	-0.0318128618535397	0.00152188755812277	0.0027924374040616	0.364268733557213	3.5898602631643e-08	1.47770319662106e-07	0.814965825119976
MGP_C57BL6NJ_G0001140	NA	0.136332274114769	0.177530021207055	0.150033299045698	0.739090953597415	0.98916370055696	-0.0378488776775196	0.000791462825061273	0.00178404715453835	0.458983033750535	6.28411289567276e-08	1.47770319662106e-07	0.925955057146784
MGP_C57BL6NJ_G0001141	NA	0.182401852902923	0.216990938133255	0.139620478483626	0.76358103288577	0.98916370055696	-0.035700407108723	0.00135434657839702	0.00253520681117447	0.452529234668455	1.72342125255186e-07	3.26845607827059e-07	0.911019914712215
MGP_C57BL6NJ_G0001142	NA	0.148547112142191	0.187558470850337	0.153600497990877	0.612300721248169	0.98916370055696	-0.0609799611305925	0.001194290768558	0.00229783556720168	0.464333832168303	1.97022101697188e-07	3.68931674052481e-07	0.914435376574196
MGP_C57BL6NJ_G0001143	NA	0.161553193670578	0.198545203357648	0.144628611053065	0.960157208667211	0.995546349624614	0.00583313822095128	0.00083994279571262	0.00184584402306837	0.469230828012445	1.4057799769166e-07	2.73325966574958e-07	0.90816422956526
MGP_C57BL6NJ_G0001144	NA	0.10111549020093	0.177530021207055	0.158839332887509	0.591493176809542	0.98916370055696	-0.0584734612100711	0.000685682578187366	0.00178404715453835	0.445773982987817	4.51720531717441e-08	1.47770319662106e-07	0.903252399729905
MGP_C57BL6NJ_G0001145	NA	0.235950225886115	0.270317975948976	0.117412496168697	0.82379435290411	0.98916370055696	-0.0250966151567373	0.000394908613396335	0.00178404715453835	0.488420453320822	4.53576139980377e-08	1.47770319662106e-07	0.936580935405544
MGP_C57BL6NJ_G0001146	NA	0.136332274114769	0.177530021207055	0.150033299045698	0.739090953597415	0.98916370055696	-0.0378488776775196	0.000791462825061273	0.00178404715453835	0.458983033750535	6.28411289567276e-08	1.47770319662106e-07	0.925955057146784
MGP_C57BL6NJ_G0001147	NA	0.136332274114769	0.177530021207055	0.150033299045698	0.739090953597415	0.98916370055696	-0.0378488776775196	0.000791462825061273	0.00178404715453835	0.458983033750535	6.28411289567276e-08	1.47770319662106e-07	0.925955057146784
MGP_C57BL6NJ_G0001148	NA	0.136332274114769	0.177530021207055	0.150033299045698	0.739090953597415	0.98916370055696	-0.0378488776775196	0.000791462825061273	0.00178404715453835	0.458983033750535	6.28411289567276e-08	1.47770319662106e-07	0.925955057146784
MGP_C57BL6NJ_G0001149	NA	0.272979255474487	0.307815081551748	0.116324449346613	0.97709710027751	0.996971664659414	-0.0034717103102565	0.00744841910918009	0.0115862104515509	0.371842353262434	4.98242812386427e-06	7.88580638552145e-06	0.747313740888029
MGP_C57BL6NJ_G0001150	NA	0.565733003269792	0.596917310279298	0.0513523623841877	0.310124321704133	0.98916370055696	-0.105592781977144	3.19714200891609e-05	0.00178404715453835	0.554268895218674	0.00217369691104019	0.00282948251466548	0.371799338492227
MGP_C57BL6NJ_G0001151	NA	0.119417696606817	0.177530021207055	0.132166446384357	0.864490516517779	0.989609391307517	-0.0162906589140719	6.74979763373026e-05	0.00178404715453835	0.484218218847534	6.00608289214518e-09	1.47770319662106e-07	0.889079801911327
MGP_C57BL6NJ_G0001152	NA	0.111637988465827	0.177530021207055	0.16123038871087	0.789657739573473	0.98916370055696	-0.0303841512340713	0.000812484055534982	0.00181077316867251	0.458983033750535	4.8376662639716e-08	1.47770319662106e-07	0.942750691644543
MGP_C57BL6NJ_G0001153	NA	0.136332274114769	0.177530021207055	0.150033299045698	0.739090953597415	0.98916370055696	-0.0378488776775196	0.000791462825061273	0.00178404715453835	0.458983033750535	6.28411289567276e-08	1.47770319662106e-07	0.925955057146784
MGP_C57BL6NJ_G0001154	NA	0.136332274114769	0.177530021207055	0.150033299045698	0.739090953597415	0.98916370055696	-0.0378488776775196	0.000791462825061273	0.00178404715453835	0.458983033750535	6.28411289567276e-08	1.47770319662106e-07	0.925955057146784
MGP_C57BL6NJ_G0001155	NA	0.156139446614656	0.193507790485652	0.144001476060749	0.664067187234759	0.98916370055696	-0.0499125236474163	0.00105319312521349	0.0021135145908042	0.449935299273112	8.861574960827e-08	1.88403593463584e-07	0.916907322669362
MGP_C57BL6NJ_G0001156	NA	0.13119246864356	0.177530021207055	0.151369429707543	0.87599520024737	0.989676943082318	-0.0176280568949224	0.00161125144857747	0.00293478707539725	0.422651618750719	9.56979133926941e-08	1.99974431621475e-07	0.898789073907997
MGP_C57BL6NJ_G0001157	NA	0.180549838854568	0.215265299051153	0.131720370343933	0.62078072799789	0.98916370055696	-0.0552487658076195	0.000918976222228826	0.00193826870951696	0.443349876965465	3.72259512339142e-08	1.47770319662106e-07	0.93661016912641
MGP_C57BL6NJ_G0001158	NA	0.118690915181794	0.177530021207055	0.155732213627385	0.761777467580903	0.98916370055696	-0.0340496012897278	0.000708437538731081	0.00178404715453835	0.458983033750534	4.40484328251841e-08	1.47770319662106e-07	0.934503429019316
MGP_C57BL6NJ_G0001159	NA	0.136332274114769	0.177530021207055	0.150033299045698	0.739090953597415	0.98916370055696	-0.0378488776775196	0.000791462825061273	0.00178404715453835	0.458983033750535	6.28411289567276e-08	1.47770319662106e-07	0.925955057146784
MGP_C57BL6NJ_G0001160	NA	0.136332274114769	0.177530021207055	0.150033299045698	0.739090953597415	0.98916370055696	-0.0378488776775196	0.000791462825061273	0.00178404715453835	0.458983033750535	6.28411289567276e-08	1.47770319662106e-07	0.925955057146784
MGP_C57BL6NJ_G0001161	NA	0.0953287314555586	0.177530021207055	0.168782521885807	0.91041508455649	0.9906791033861	-0.0127524752423336	0.000845070854753342	0.00184784023491473	0.455127355820596	3.87496083440453e-08	1.47770319662106e-07	0.950816346539113
MGP_C57BL6NJ_G0001162	NA	0.136332274114769	0.177530021207055	0.150033299045698	0.739090953597415	0.98916370055696	-0.0378488776775196	0.000791462825061273	0.00178404715453835	0.458983033750535	6.28411289567276e-08	1.47770319662106e-07	0.925955057146784
MGP_C57BL6NJ_G0001163	NA	0.136332274114769	0.177530021207055	0.150033299045698	0.739090953597415	0.98916370055696	-0.0378488776775196	0.000791462825061273	0.00178404715453835	0.458983033750535	6.28411289567276e-08	1.47770319662106e-07	0.925955057146784
MGP_C57BL6NJ_G0001164	NA	0.136332274114769	0.177530021207055	0.150033299045698	0.739090953597415	0.98916370055696	-0.0378488776775196	0.000791462825061273	0.00178404715453835	0.458983033750535	6.28411289567276e-08	1.47770319662106e-07	0.925955057146784
MGP_C57BL6NJ_G0001165	NA	0.122177946093012	0.177530021207055	0.153559634084472	0.76149470981257	0.98916370055696	-0.0339502424527313	0.00103874230110915	0.00209250489430335	0.439032505853285	7.28128067694816e-08	1.64570638497794e-07	0.903759648900714
MGP_C57BL6NJ_G0001166	NA	0.613902564987941	0.643184462175838	0.0486684909466539	0.912157229984614	0.9906791033861	0.0122559010192498	0.00044916419942074	0.00178404715453835	0.475636424935401	3.89231242001336e-07	6.93468433369268e-07	0.811837750591727
MGP_C57BL6NJ_G0001167	NA	0.128178721555064	0.177530021207055	0.155410965924245	0.765959117569405	0.98916370055696	-0.0342637664251544	0.00075908481707451	0.00178404715453835	0.467049534068356	7.85260143805438e-08	1.71804919771998e-07	0.925955057146784
MGP_C57BL6NJ_G0001168	NA	0.127419825323833	0.177530021207055	0.154732586472529	0.706086483984067	0.98916370055696	-0.0431547808633322	0.000585220756077633	0.00178404715453835	0.476543140722519	6.0207123821029e-08	1.47770319662106e-07	0.934431094623371
MGP_C57BL6NJ_G0001169	NA	0.095760512087228	0.177530021207055	0.164096126838199	0.796492522887185	0.98916370055696	-0.0284736591491851	0.000786634631657199	0.00178404715453835	0.446437163934313	4.15641284081131e-08	1.47770319662106e-07	0.921957559203095
MGP_C57BL6NJ_G0001170	NA	0.0580253624065444	0.173873009028199	-0.150385695672143	0.0500524427714309	0.98916370055696	0.180010524706416	0.263417003964751	0.310510802315837	0.105884224381912	0.160620560974067	0.179302545004787	0.13388794213643
MGP_C57BL6NJ_G0001171	NA	0.0318926827517444	0.106172019688006	0.181974823600272	0.37938193699426	0.98916370055696	-0.0824955407957444	0.0107486610660601	0.0162576910614947	0.270710162212431	1.83959325773321e-07	3.46574512299723e-07	0.712159700854755
MGP_C57BL6NJ_G0001172	NA	0.129281322527793	0.177530021207055	0.155554222532268	0.767483821110186	0.98916370055696	-0.0341682620198062	0.000785022692037955	0.00178404715453835	0.46726441898039	8.39710467743289e-08	1.80502286530261e-07	0.925955057146784
MGP_C57BL6NJ_G0001173	NA	0.115495176573076	0.177530021207055	0.161259490790016	0.855490239965787	0.98916370055696	-0.0209741032968686	0.000657413489607644	0.00178404715453835	0.47454197298583	9.83273130321596e-08	2.03749184877863e-07	0.9147504055862
MGP_C57BL6NJ_G0001174	NA	0.180030127040016	0.214728875405257	0.134963853414449	0.851466212135388	0.98916370055696	-0.0213496999159521	0.00232798579539281	0.00402834662034772	0.40857044514909	1.75558695018696e-07	3.32209949773615e-07	0.874696170471778
MGP_C57BL6NJ_G0001175	NA	0.136332274114769	0.177530021207055	0.150033299045698	0.739090953597415	0.98916370055696	-0.0378488776775196	0.000791462825061273	0.00178404715453835	0.458983033750535	6.28411289567276e-08	1.47770319662106e-07	0.925955057146784
MGP_C57BL6NJ_G0001176	NA	0.136332274114769	0.177530021207055	0.150033299045698	0.739090953597415	0.98916370055696	-0.0378488776775196	0.000791462825061273	0.00178404715453835	0.458983033750535	6.28411289567276e-08	1.47770319662106e-07	0.925955057146784
MGP_C57BL6NJ_G0001177	NA	0.0861257800002189	0.177530021207055	-0.161875190144313	0.901003651701511	0.989878356577206	-0.0131181073472844	0.00504786210771168	0.00811119756962101	0.342445969413572	0.000160342022393639	0.00022650039852581	0.496888115618708
MGP_C57BL6NJ_G0001178	NA	0.000955131224160772	0.00481750465382121	-0.222546569140571	0.109588402574145	0.98916370055696	-0.113146685184632	0.561228547825658	0.609863419056691	-0.0425255793471837	0.466919591233984	0.493912497514685	0.0533585128350316
MGP_C57BL6NJ_G0001179	NA	0.136332274114769	0.177530021207055	0.150033299045698	0.739090953597415	0.98916370055696	-0.0378488776775196	0.000791462825061273	0.00178404715453835	0.458983033750535	6.28411289567276e-08	1.47770319662106e-07	0.925955057146784
MGP_C57BL6NJ_G0001180	NA	0.128178721555064	0.177530021207055	0.155410965924245	0.765959117569405	0.98916370055696	-0.0342637664251544	0.00075908481707451	0.00178404715453835	0.467049534068356	7.85260143805438e-08	1.71804919771998e-07	0.925955057146784
MGP_C57BL6NJ_G0001181	NA	0.136332274114769	0.177530021207055	0.150033299045698	0.739090953597415	0.98916370055696	-0.0378488776775196	0.000791462825061273	0.00178404715453835	0.458983033750535	6.28411289567276e-08	1.47770319662106e-07	0.925955057146784
MGP_C57BL6NJ_G0001182	NA	0.427502040076452	0.462434792345744	0.0870606547097241	0.431355162105927	0.98916370055696	-0.0996815955900928	0.00177576038151533	0.00318418885636963	0.465670987616347	5.01169046044974e-06	7.92906694075696e-06	0.777264914323241
MGP_C57BL6NJ_G0001183	NA	0.0718672263978248	0.177530021207055	-0.18378514022737	0.719309647037776	0.98916370055696	-0.0409428425777045	0.0796864480396159	0.103878511548693	0.218744996089904	0.0049168941913381	0.00623017822597959	0.370808458434867
MGP_C57BL6NJ_G0001184	NA	0.40784744578087	0.442916958995228	-0.0574973482297341	0.997002936280975	0.999310663831326	-0.000299060116994671	0.501530891156739	0.552288720092939	0.0570349704934348	0.193893643104259	0.214470771670769	0.111755683412821
MGP_C57BL6NJ_G0001185	NA	0.0794865769995866	0.177530021207055	0.24042850209939	0.922346236517235	0.991441176642617	-0.0149193796999617	0.470301302968376	0.522278829629296	0.117861970421008	0.0844809744034077	0.0967673180706499	0.289373818352202
MGP_C57BL6NJ_G0001186	NA	0.138544767644684	0.179638214362608	0.149081894821471	0.679739022598559	0.98916370055696	-0.0469219086307042	0.000545407551123772	0.00178404715453835	0.476543140722518	6.23482577753727e-08	1.47770319662106e-07	0.925955057146784
MGP_C57BL6NJ_G0001187	NA	0.000645392349914234	0.00339611900184703	0.433731099471497	0.921217908986027	0.991441176642617	0.01272300327846	0.00372332886585716	0.00614306661849659	0.4349436933695	1.38895692859127e-06	2.31541649674748e-06	0.86669838908659
MGP_C57BL6NJ_G0001188	NA	0.141709838420754	0.182534784967687	0.204882299235786	0.971009726218228	0.996643024934828	-0.00571395424505968	0.00440192762954518	0.0071535458021835	0.520109962389957	1.04105033788083e-06	1.75632371657998e-06	1.07947086253819
MGP_C57BL6NJ_G0001189	NA	0.0184192213616871	0.066218309781516	0.285911832488093	0.596061981917668	0.98916370055696	-0.0700138496888466	0.0148095596953966	0.0218679388761754	0.363618952895732	2.6066176590393e-05	3.90365738406597e-05	0.7208248294939
MGP_C57BL6NJ_G0001190	NA	0.236381987743091	0.270774885031575	-0.125565458814298	0.0908430955656101	0.98916370055696	-0.210423594657665	0.273816266392001	0.321579375872663	-0.14180827447865	0.06450707549701	0.0746752846877727	-0.245523190729564
MGP_C57BL6NJ_G0001191	NA	0.0704280195826944	0.177530021207055	0.226309685367134	0.427683020478095	0.98916370055696	0.111269684646714	0.226949408180799	0.271408113720538	0.18143007335146	0.00101458209542104	0.00135359954471882	0.548789563419007
MGP_C57BL6NJ_G0001192	NA	0.819550738931831	0.836194461577534	0.0199891453789984	0.396717962983371	0.98916370055696	0.0863761684079752	0.0513628126753483	0.0693084289637112	0.217929971437639	0.000440297494297488	0.000603425021614162	0.433839316413921
MGP_C57BL6NJ_G0001193	NA	0.162044482178311	0.198644059182164	0.142353511997306	0.644549361951743	0.98916370055696	-0.0532084517743035	0.00114205159351306	0.00223915339624094	0.447463353177947	9.80238719211286e-08	2.03217376343364e-07	0.914435376574197
MGP_C57BL6NJ_G0001194	NA	0.136332274114769	0.177530021207055	0.150033299045698	0.739090953597415	0.98916370055696	-0.0378488776775196	0.000791462825061273	0.00178404715453835	0.458983033750535	6.28411289567276e-08	1.47770319662106e-07	0.925955057146784
MGP_C57BL6NJ_G0001195	NA	0.126362418777801	0.177530021207055	0.149812719312058	0.672412683191426	0.98916370055696	-0.0467300801667893	0.00059449221500534	0.00178404715453835	0.459313903350994	4.64460317022327e-08	1.47770319662106e-07	0.915798269546126
MGP_C57BL6NJ_G0001196	NA	0.156432902376637	0.193805709302202	0.142852691040019	0.839282499679193	0.98916370055696	-0.0231021153976588	0.00109971464527276	0.00218164572199144	0.444592158513033	1.03033230211759e-07	2.10496950786074e-07	0.90216951196319
MGP_C57BL6NJ_G0001197	NA	0.00125693636346524	0.00618416302278594	0.369342011572462	0.492954836944025	0.98916370055696	-0.0810095646284294	0.00126127697505016	0.00239820023335043	0.452177652694555	5.39179159093906e-08	1.47770319662106e-07	0.967584892930056
MGP_C57BL6NJ_G0001198	NA	0.044150550842091	0.139337673779559	0.223287580245836	0.489347481941828	0.98916370055696	-0.0851298366993504	0.00599646398356243	0.00950318835155271	0.388509200257651	1.56054385253505e-06	2.59052674829879e-06	0.819049354949888
MGP_C57BL6NJ_G0001199	NA	0.178903024454474	0.213725693904407	0.136919517969754	0.801096911354055	0.98916370055696	0.0290712047071345	0.00121421855950897	0.00232970746996854	0.445438003343074	7.26653593747626e-08	1.64316153996851e-07	0.932759580978043
MGP_C57BL6NJ_G0001200	NA	0.0290599305892825	0.0980119792718704	0.222370558783752	0.929809819109019	0.991729962909131	-0.00983032765790612	0.00028783570327696	0.00178404715453835	0.498609123241633	1.39293772893612e-08	1.47770319662106e-07	0.992322619736803
MGP_C57BL6NJ_G0001201	NA	0.0606773931448796	0.177530021207055	0.170678031081774	0.517795148325316	0.98916370055696	-0.065661432577748	0.000218020936468684	0.00178404715453835	0.463297474614056	9.64369039720004e-09	1.47770319662106e-07	0.917314253609283
MGP_C57BL6NJ_G0001202	NA	0.136332274114769	0.177530021207055	0.150033299045698	0.739090953597415	0.98916370055696	-0.0378488776775196	0.000791462825061273	0.00178404715453835	0.458983033750535	6.28411289567276e-08	1.47770319662106e-07	0.925955057146784
MGP_C57BL6NJ_G0001203	NA	0.106906297093051	0.177530021207055	0.163727601410747	0.7446574235745	0.98916370055696	-0.0371581042378533	0.000893233740971529	0.00189899268228655	0.455004350662671	1.00674086470408e-07	2.06457232119478e-07	0.904201382174903
MGP_C57BL6NJ_G0001204	NA	0.354814773741184	0.39012822742439	0.0987113590802984	0.747227156904325	0.98916370055696	-0.0393771272908246	0.00263830775866514	0.00450089389613372	0.430892253818109	5.89966789953077e-07	1.02476184136524e-06	0.86892448163761
MGP_C57BL6NJ_G0001205	NA	0.32765428240926	0.362915266391045	0.100506016852304	0.670943813959038	0.98916370055696	-0.0499447516654442	0.00710681692600695	0.0111014806799235	0.363232630889498	1.11362873899347e-06	1.87323183883491e-06	0.802019080149339
MGP_C57BL6NJ_G0001206	NA	0.104408842575906	0.177530021207055	0.163746660008529	0.799793243319386	0.98916370055696	-0.0287066370356319	0.000795640739091335	0.00178914682941763	0.457143772073612	7.2904817072889e-08	1.64706133101232e-07	0.9147504055862
MGP_C57BL6NJ_G0001207	NA	0.136332274114769	0.177530021207055	0.150033299045698	0.739090953597415	0.98916370055696	-0.0378488776775196	0.000791462825061273	0.00178404715453835	0.458983033750535	6.28411289567276e-08	1.47770319662106e-07	0.925955057146784
MGP_C57BL6NJ_G0001208	NA	0.136332274114769	0.177530021207055	0.150033299045698	0.739090953597415	0.98916370055696	-0.0378488776775196	0.000791462825061273	0.00178404715453835	0.458983033750535	6.28411289567276e-08	1.47770319662106e-07	0.925955057146784
MGP_C57BL6NJ_G0001209	NA	0.136332274114769	0.177530021207055	0.150033299045698	0.739090953597415	0.98916370055696	-0.0378488776775196	0.000791462825061273	0.00178404715453835	0.458983033750535	6.28411289567276e-08	1.47770319662106e-07	0.925955057146784
MGP_C57BL6NJ_G0001210	NA	0.000130602076045734	0.000809555583597514	0.483385121132258	0.740652568967367	0.98916370055696	0.040887144348622	0.00131488054543889	0.00247665094503178	0.472427804007851	5.4846998296794e-07	9.56482682255513e-07	0.882558459941474
MGP_C57BL6NJ_G0001211	NA	0.136332274114769	0.177530021207055	0.150033299045698	0.739090953597415	0.98916370055696	-0.0378488776775196	0.000791462825061273	0.00178404715453835	0.458983033750535	6.28411289567276e-08	1.47770319662106e-07	0.925955057146784
MGP_C57BL6NJ_G0001212	NA	0.136332274114769	0.177530021207055	0.150033299045698	0.739090953597415	0.98916370055696	-0.0378488776775196	0.000791462825061273	0.00178404715453835	0.458983033750535	6.28411289567276e-08	1.47770319662106e-07	0.925955057146784
MGP_C57BL6NJ_G0001213	NA	0.136332274114769	0.177530021207055	0.150033299045698	0.739090953597415	0.98916370055696	-0.0378488776775196	0.000791462825061273	0.00178404715453835	0.458983033750535	6.28411289567276e-08	1.47770319662106e-07	0.925955057146784
MGP_C57BL6NJ_G0001214	NA	0.136332274114769	0.177530021207055	0.150033299045698	0.739090953597415	0.98916370055696	-0.0378488776775196	0.000791462825061273	0.00178404715453835	0.458983033750535	6.28411289567276e-08	1.47770319662106e-07	0.925955057146784
MGP_C57BL6NJ_G0001215	NA	0.117363665190942	0.177530021207055	0.162203332142075	0.731598045634126	0.98916370055696	-0.0399855530130074	0.0168034847637718	0.0245720471582952	0.314633071827642	1.04867453861027e-06	1.76862567494839e-06	0.798976874324716
MGP_C57BL6NJ_G0001216	NA	0.0102715233239834	0.0397036111781175	0.339356059978776	0.79034641907025	0.98916370055696	-0.0377453810012955	0.062233235310182	0.0827246909966216	0.291540420011622	6.08146005855067e-07	1.05415565408181e-06	1.00815425949102
MGP_C57BL6NJ_G0001217	NA	0.136332274114769	0.177530021207055	0.150033299045698	0.739090953597415	0.98916370055696	-0.0378488776775196	0.000791462825061273	0.00178404715453835	0.458983033750535	6.28411289567276e-08	1.47770319662106e-07	0.925955057146784
MGP_C57BL6NJ_G0001218	NA	0.0987472239570702	0.177530021207055	0.170526751189723	0.896248499673813	0.989676943082318	-0.0150962253046581	0.00169852672287065	0.00306764898834609	0.43056067478454	1.0894064543594e-07	2.19876913146096e-07	0.914086858739632
MGP_C57BL6NJ_G0001219	NA	0.984359497048952	0.986032635271321	-0.00126319197526949	0.544885596598363	0.98916370055696	0.0452279931968251	0.441401017900307	0.493585590788227	0.0611475688317309	0.0142915508542392	0.017478272391878	0.206690204757399
MGP_C57BL6NJ_G0001220	NA	0.136332274114769	0.177530021207055	0.150033299045698	0.739090953597415	0.98916370055696	-0.0378488776775196	0.000791462825061273	0.00178404715453835	0.458983033750535	6.28411289567276e-08	1.47770319662106e-07	0.925955057146784
MGP_C57BL6NJ_G0001221	NA	0.136332274114769	0.177530021207055	0.150033299045698	0.739090953597415	0.98916370055696	-0.0378488776775196	0.000791462825061273	0.00178404715453835	0.458983033750535	6.28411289567276e-08	1.47770319662106e-07	0.925955057146784
MGP_C57BL6NJ_G0001222	NA	0.00470504221767475	0.0200231044858423	0.314354329382857	0.598546095350603	0.98916370055696	-0.0620091059189301	0.0016645812107744	0.00301641580401232	0.437810442682297	1.44774878768409e-06	2.40931896851399e-06	0.789018081381557
MGP_C57BL6NJ_G0001223	NA	0.0046073936270253	0.0196645607944603	0.321901574459825	0.601729207789322	0.98916370055696	0.0627660283780558	0.0227339282385625	0.0325191726323439	0.306864018770694	1.93584992935177e-05	2.9280344686088e-05	0.671443302796238
MGP_C57BL6NJ_G0001224	NA	0.103750986228975	0.177530021207055	0.16092385817025	0.672126542789205	0.98916370055696	-0.0470439092599444	0.000354171193974438	0.00178404715453835	0.486059347339206	4.2659731759077e-08	1.47770319662106e-07	0.925635522532862
MGP_C57BL6NJ_G0001225	NA	0.135251531493858	0.177530021207055	0.151760590959408	0.799880173574443	0.98916370055696	-0.0290407153439181	0.00108245297543805	0.00215420867814086	0.44777838218995	7.62557266116784e-08	1.68542626468761e-07	0.923364119276219
MGP_C57BL6NJ_G0001226	NA	0.0718527114128577	0.177530021207055	0.179174935327512	0.906067717926496	0.990523598348383	0.0130888502667612	0.000633645973559409	0.00178404715453835	0.458863239370632	2.89420693746041e-08	1.47770319662106e-07	0.946239507205668
MGP_C57BL6NJ_G0001227	NA	0.423534834181208	0.458511434601578	0.0883112854454363	0.876776316156919	0.989676943082318	-0.0196245083143974	0.00263345035532472	0.00449298029113169	0.446853150902972	2.4771995766251e-06	4.03205952713224e-06	0.820341966361447
MGP_C57BL6NJ_G0001228	NA	0.0710381469378823	0.177530021207055	0.178221462400196	0.842647347471315	0.98916370055696	0.0218405038527201	0.0017755099898471	0.00318401771840756	0.407014908683983	1.54058267691874e-07	2.96147276642169e-07	0.850688302870978
MGP_C57BL6NJ_G0001229	NA	0.162521263748007	0.199062270922179	0.137726276470792	0.62606303532601	0.98916370055696	-0.0544511023803872	0.000541812968596287	0.00178404715453835	0.468476640404697	2.79898548406477e-08	1.47770319662106e-07	0.952763097182141
MGP_C57BL6NJ_G0001230	NA	0.116076149645226	0.177530021207055	0.15680449077947	0.6474854003108	0.98916370055696	-0.0513912611450642	0.000872649259152911	0.00187814959955	0.448826246149876	6.16617735707752e-08	1.47770319662106e-07	0.915798269546126
MGP_C57BL6NJ_G0001231	NA	0.113440612194269	0.177530021207055	0.157232012012072	0.49696596264919	0.98916370055696	-0.0761765312996053	0.00102095873254222	0.00206620086823695	0.439211128917471	5.73408981529627e-08	1.47770319662106e-07	0.915156987697223
MGP_C57BL6NJ_G0001232	NA	0.118906777835693	0.177530021207055	0.155396863535639	0.795856036892346	0.98916370055696	-0.0290062315768708	0.00367029993796929	0.00606141517181933	0.3795267972283	5.00487298787251e-07	8.77160071570629e-07	0.806026345323848
MGP_C57BL6NJ_G0001233	NA	0.197273805891337	0.231328262068544	0.132448671581352	0.923427483453432	0.991441176642617	-0.0111963398143928	0.00133030723028124	0.00249927479967397	0.445399486148513	9.51080303477096e-08	1.98994742042553e-07	0.927293200531422
MGP_C57BL6NJ_G0001234	NA	0.129522462740889	0.177530021207055	0.160122375711795	0.935997551172894	0.991843429758584	-0.00955028221315055	0.00260147898639985	0.00444618572336665	0.420612334204415	1.49714467328768e-07	2.88786106532974e-07	0.921474591609877
MGP_C57BL6NJ_G0001235	NA	0.191574561181349	0.226025313377254	0.132516572479555	0.86880629017943	0.989630915430443	-0.0190008374620274	0.000837456068849669	0.00184288083809616	0.462296971993576	8.87270212891477e-08	1.88571877432906e-07	0.919328551560905
MGP_C57BL6NJ_G0001236	NA	0.199128042300484	0.233196510826176	0.117976834364838	0.827259072701314	0.98916370055696	-0.0227487294904141	0.00114424053217198	0.00224167437085323	0.405100556106128	9.48160279830997e-08	1.98575870255387e-07	0.829670708222588
MGP_C57BL6NJ_G0001237	NA	0.564898587838552	0.596128730084248	0.0569422364082575	0.566710986171606	0.98916370055696	-0.0654430360852845	0.00210766998804706	0.00369172371388016	0.412888633397999	3.11615216155321e-07	5.6386273944766e-07	0.843424791240028
MGP_C57BL6NJ_G0001238	NA	0.245870437018749	0.280362291561264	0.117649500653053	0.774107930552646	0.98916370055696	-0.033137201689823	0.000983354510495697	0.00200939341278051	0.455895746781687	6.42065343926124e-08	1.50327348255751e-07	0.939875360835569
MGP_C57BL6NJ_G0001239	NA	0.0771760544263874	0.177530021207055	0.181496039886037	0.784475963748171	0.98916370055696	-0.0313600774811079	0.00225807340477329	0.00392239920182458	0.412216018424108	1.27811706024436e-07	2.51806216801834e-07	0.896237071098993
MGP_C57BL6NJ_G0001240	NA	0.162961035463399	0.199464190923257	0.141975075252168	0.664900159554183	0.98916370055696	-0.0499242137183437	0.00143174523425121	0.00265238162153003	0.436245352526866	7.33952223714599e-08	1.6555922135133e-07	0.929832680544232
MGP_C57BL6NJ_G0001241	NA	0.138421208379681	0.179539100545361	0.149164040676944	0.626474048011674	0.98916370055696	-0.0553712861663492	0.00206295411731405	0.00362390362723897	0.412677285535266	1.25995296077112e-07	2.48637380632973e-07	0.888423186192383
MGP_C57BL6NJ_G0001242	NA	0.205646207756228	0.239828158631119	0.124591324079508	0.965183698300128	0.996261577525643	-0.00487549032630967	0.00114394059509401	0.00224155259339166	0.434273489142573	8.19971364677527e-08	1.77696494274163e-07	0.897063292411912
MGP_C57BL6NJ_G0001243	NA	0.125323639093078	0.177530021207055	0.155683990696756	0.765771653789934	0.98916370055696	-0.0340817499101476	0.00084559845599708	0.00184784023491473	0.458983033750535	6.05332817238477e-08	1.47770319662106e-07	0.934431094623371
MGP_C57BL6NJ_G0001244	NA	0.269840853314425	0.304621876222484	0.114438080728436	0.769897903264226	0.98916370055696	-0.0345981642617238	0.00331235064587282	0.00552690517634735	0.405590206274642	3.2990407173555e-07	5.94521711734967e-07	0.872562229670892
MGP_C57BL6NJ_G0001245	NA	0.136332274114769	0.177530021207055	0.150033299045698	0.739090953597415	0.98916370055696	-0.0378488776775196	0.000791462825061273	0.00178404715453835	0.458983033750535	6.28411289567276e-08	1.47770319662106e-07	0.925955057146784
MGP_C57BL6NJ_G0001246	NA	0.42304910410627	0.458045921212303	0.0883722686138814	0.983803787401892	0.997257861239547	-0.00256765719054721	0.00848666536602604	0.0130652364318251	0.38149995239436	1.8248289586151e-06	3.01100075128297e-06	0.836991369341434
MGP_C57BL6NJ_G0001247	NA	0.0656044273760961	0.177530021207055	0.187390487088577	0.697542108116854	0.98916370055696	-0.0440723526250792	0.000582054580868463	0.00178404715453835	0.472458147896299	5.49344291489938e-08	1.47770319662106e-07	0.930878115616675
MGP_C57BL6NJ_G0001248	NA	0.136332274114769	0.177530021207055	0.150033299045698	0.739090953597415	0.98916370055696	-0.0378488776775196	0.000791462825061273	0.00178404715453835	0.458983033750535	6.28411289567276e-08	1.47770319662106e-07	0.925955057146784
MGP_C57BL6NJ_G0001249	NA	0.136332274114769	0.177530021207055	0.150033299045698	0.739090953597415	0.98916370055696	-0.0378488776775196	0.000791462825061273	0.00178404715453835	0.458983033750535	6.28411289567276e-08	1.47770319662106e-07	0.925955057146784
MGP_C57BL6NJ_G0001250	NA	0.136332274114769	0.177530021207055	0.150033299045698	0.739090953597415	0.98916370055696	-0.0378488776775196	0.000791462825061273	0.00178404715453835	0.458983033750535	6.28411289567276e-08	1.47770319662106e-07	0.925955057146784
MGP_C57BL6NJ_G0001251	NA	0.118876443713452	0.177530021207055	0.153557090951518	0.976652031912139	0.996971664659414	-0.00323981298740822	0.000458195211311744	0.00178404715453835	0.473076334275603	2.91935207800927e-08	1.47770319662106e-07	0.944011494346771
MGP_C57BL6NJ_G0001252	NA	0.0922078613868504	0.177530021207055	0.166999747374545	0.670881476605928	0.98916370055696	-0.0472615244713246	0.000265395331323749	0.00178404715453835	0.499733956126661	3.49544480708327e-08	1.47770319662106e-07	0.936862035545075
MGP_C57BL6NJ_G0001253	NA	0.0735064081154227	0.177530021207055	0.188934339495633	0.760807538194829	0.98916370055696	0.0358584209280523	0.000596679791617689	0.00178404715453835	0.489837774300992	5.13508960314545e-08	1.47770319662106e-07	0.971343817560333
MGP_C57BL6NJ_G0001254	NA	0.0484812104295824	0.15033821059568	0.192560706631637	0.61805495105765	0.98916370055696	-0.0539688098750622	0.0010491704282741	0.00210788302256032	0.423655584775313	2.45014852510374e-08	1.47770319662106e-07	0.929774948871443
MGP_C57BL6NJ_G0001255	NA	0.201805981498912	0.235909102903083	-0.132848238394963	0.69402508445997	0.98916370055696	0.0465202942402823	0.33388161479924	0.384181115892714	0.122238847075647	0.0474814711876469	0.0556097469763102	0.259178836440753
MGP_C57BL6NJ_G0001256	NA	0.171728552332938	0.206959570547103	0.13417034615162	0.746222143931688	0.98916370055696	-0.0359834874001877	0.00036521630439569	0.00178404715453835	0.485178494422756	5.46233672995697e-08	1.47770319662106e-07	0.913480092420822
MGP_C57BL6NJ_G0001257	NA	0.147303513100821	0.186984153442763	0.147192434644472	0.803350891416874	0.98916370055696	-0.02855977072455	0.00112589603451676	0.00222248313222178	0.446402140127524	8.02460118414873e-08	1.74767904008988e-07	0.921693760544946
MGP_C57BL6NJ_G0001258	NA	0.117943067662488	0.177530021207055	0.157503066752754	0.771822616273954	0.98916370055696	-0.0328690325394821	0.00097850692783056	0.00200127894958956	0.44777838218995	7.43465791307367e-08	1.66321344121352e-07	0.9147504055862
MGP_C57BL6NJ_G0001259	NA	0.089001363661787	0.177530021207055	0.167367834980008	0.795936364663939	0.98916370055696	-0.0284873144018494	0.000858158801296042	0.0018678844695909	0.441364015878604	6.942246946077e-08	1.58856081705416e-07	0.892765235242294
MGP_C57BL6NJ_G0001260	NA	0.153268581124984	0.191219025792713	0.143923011205012	0.7668316588219	0.98916370055696	-0.0337753524503959	0.000811224760311043	0.00180943847894181	0.458983033750534	5.5478358987557e-08	1.47770319662106e-07	0.935120488907813
MGP_C57BL6NJ_G0001261	NA	0.122685110540952	0.177530021207055	0.155945236703334	0.765638713443479	0.98916370055696	-0.0339075859057622	0.000963297670101162	0.00198758130074041	0.45011512726408	7.55958507631692e-08	1.67390230539546e-07	0.91708715066033
MGP_C57BL6NJ_G0001262	NA	0.131703458294938	0.177530021207055	0.158570501445527	0.832069885501278	0.98916370055696	-0.0251342329696555	0.00526628010198559	0.00843347673114219	0.382564106387357	2.07305069698714e-07	3.86114500313077e-07	0.90009466892925
MGP_C57BL6NJ_G0001263	NA	0.124465116971382	0.177530021207055	0.152186881796062	0.792299314827893	0.98916370055696	-0.0293718640695035	0.00285259924345765	0.00482818957655693	0.389772365782745	1.4547352377589e-07	2.81615485280523e-07	0.86512886468395
MGP_C57BL6NJ_G0001264	NA	0.136332274114769	0.177530021207055	0.150033299045698	0.739090953597415	0.98916370055696	-0.0378488776775196	0.000791462825061273	0.00178404715453835	0.458983033750535	6.28411289567276e-08	1.47770319662106e-07	0.925955057146784
MGP_C57BL6NJ_G0001265	NA	0.140980006071209	0.181796526812315	0.15744018161747	0.768701779574314	0.98916370055696	-0.0354947521298987	0.000864661144176086	0.00187440547748732	0.483126221634202	1.35979036873971e-07	2.65529339466386e-07	0.93978826406067
MGP_C57BL6NJ_G0001266	NA	0.0517002972270896	0.158581597446278	0.227245289782568	0.523854015701482	0.98916370055696	0.082813530258103	0.00400314881168284	0.00656344548590522	0.433264600783011	8.23491642893229e-07	1.40573358454758e-06	0.901589011409595
MGP_C57BL6NJ_G0001267	NA	0.163992895629222	0.199816657228917	0.121889387765198	0.661132136798634	0.98916370055696	-0.0434882384343259	0.000349194131544528	0.00178404715453835	0.434348960958547	2.56700513128052e-08	1.47770319662106e-07	0.850473523027835
MGP_C57BL6NJ_G0001268	NA	0.697386338918106	0.722399716956128	0.0386304890218911	0.470128573579511	0.98916370055696	-0.083190329267203	0.0207461001644072	0.0298749998630841	0.298098177621203	3.89677666821009e-05	5.76167766625041e-05	0.607525412162337
MGP_C57BL6NJ_G0001269	NA	0.136332274114769	0.177530021207055	0.150033299045698	0.739090953597415	0.98916370055696	-0.0378488776775196	0.000791462825061273	0.00178404715453835	0.458983033750535	6.28411289567276e-08	1.47770319662106e-07	0.925955057146784
MGP_C57BL6NJ_G0001270	NA	0.960313489522191	0.964135383202994	-0.00405701604689562	0.542271030402985	0.98916370055696	0.0576011979118747	0.00106466565177024	0.00212959351099263	0.36889463515599	2.00765165822652e-06	3.29835939229004e-06	0.619025902448344
MGP_C57BL6NJ_G0001271	NA	0.136332274114769	0.177530021207055	0.150033299045698	0.739090953597415	0.98916370055696	-0.0378488776775196	0.000791462825061273	0.00178404715453835	0.458983033750535	6.28411289567276e-08	1.47770319662106e-07	0.925955057146784
MGP_C57BL6NJ_G0001272	NA	0.172358460596963	0.207511810609444	0.138548311425804	0.831192423636693	0.98916370055696	-0.0244974505409937	0.00167890151242542	0.00303767788395471	0.427842593006802	1.17102952671576e-07	2.33439078674027e-07	0.903208493370665
MGP_C57BL6NJ_G0001273	NA	0.136332274114769	0.177530021207055	0.150033299045698	0.739090953597415	0.98916370055696	-0.0378488776775196	0.000791462825061273	0.00178404715453835	0.458983033750535	6.28411289567276e-08	1.47770319662106e-07	0.925955057146784
MGP_C57BL6NJ_G0001274	NA	0.136332274114769	0.177530021207055	0.150033299045698	0.739090953597415	0.98916370055696	-0.0378488776775196	0.000791462825061273	0.00178404715453835	0.458983033750535	6.28411289567276e-08	1.47770319662106e-07	0.925955057146784
MGP_C57BL6NJ_G0001275	NA	0.337137801178743	0.372435681281727	0.110212775237871	0.374434886616483	0.98916370055696	-0.117593495589176	0.0107814592022336	0.0163018995156068	0.381654111279318	1.91836129492328e-06	3.15848299897688e-06	0.865715885842174
MGP_C57BL6NJ_G0001276	NA	0.061860048276981	0.177530021207055	0.189003196710758	0.732210003959483	0.98916370055696	-0.0385336356316255	0.00158913006615305	0.00290002124017282	0.421557980325014	1.87976953057106e-07	3.5343072741275e-07	0.859553024426715
MGP_C57BL6NJ_G0001277	NA	0.136332274114769	0.177530021207055	0.150033299045698	0.739090953597415	0.98916370055696	-0.0378488776775196	0.000791462825061273	0.00178404715453835	0.458983033750535	6.28411289567276e-08	1.47770319662106e-07	0.925955057146784
MGP_C57BL6NJ_G0001278	NA	0.534216805388276	0.56717321684988	0.0636512062993082	0.648046622578465	0.98916370055696	-0.053870759195564	0.00207937416369398	0.00364915105714597	0.427804844563729	4.31967043850693e-07	7.64273704198896e-07	0.854970962279611
MGP_C57BL6NJ_G0001279	NA	0.136332274114769	0.177530021207055	0.150033299045698	0.739090953597415	0.98916370055696	-0.0378488776775196	0.000791462825061273	0.00178404715453835	0.458983033750535	6.28411289567276e-08	1.47770319662106e-07	0.925955057146784
MGP_C57BL6NJ_G0001280	NA	0.136332274114769	0.177530021207055	0.150033299045698	0.739090953597415	0.98916370055696	-0.0378488776775196	0.000791462825061273	0.00178404715453835	0.458983033750535	6.28411289567276e-08	1.47770319662106e-07	0.925955057146784
MGP_C57BL6NJ_G0001281	NA	0.136332274114769	0.177530021207055	0.150033299045698	0.739090953597415	0.98916370055696	-0.0378488776775196	0.000791462825061273	0.00178404715453835	0.458983033750535	6.28411289567276e-08	1.47770319662106e-07	0.925955057146784
MGP_C57BL6NJ_G0001282	NA	0.136332274114769	0.177530021207055	0.150033299045698	0.739090953597415	0.98916370055696	-0.0378488776775196	0.000791462825061273	0.00178404715453835	0.458983033750535	6.28411289567276e-08	1.47770319662106e-07	0.925955057146784
MGP_C57BL6NJ_G0001283	NA	0.394973244072311	0.430254603112884	0.0949740296973388	0.520286468797732	0.98916370055696	-0.0826045877896557	0.000835332729222401	0.001840565879185	0.514324125289336	1.25296788594362e-06	2.0984237829017e-06	0.867661642020634
MGP_C57BL6NJ_G0001284	NA	0.136332274114769	0.177530021207055	0.150033299045698	0.739090953597415	0.98916370055696	-0.0378488776775196	0.000791462825061273	0.00178404715453835	0.458983033750535	6.28411289567276e-08	1.47770319662106e-07	0.925955057146784
MGP_C57BL6NJ_G0001285	NA	0.0386111039384725	0.124650474356591	0.236278512105937	0.678671886345851	0.98916370055696	-0.0522192984915835	0.00202190085981876	0.00356061445926947	0.458629663690606	4.75376779951188e-07	8.35717137599092e-07	0.908087103067395
MGP_C57BL6NJ_G0001286	NA	0.00791921028913143	0.0316683648197367	0.300484309730044	0.522976419965699	0.98916370055696	-0.0774845389223203	0.000647841836790185	0.00178404715453835	0.498530201421365	7.28301558366202e-08	1.64600798197183e-07	0.976711965393191
MGP_C57BL6NJ_G0001287	NA	0.155693610290123	0.193134328466441	0.1501069932386	0.812639935794657	0.98916370055696	-0.0283218172258411	0.00072140550312757	0.00178404715453835	0.487560942414785	4.66102133658233e-07	8.2035971678597e-07	0.862984279894247
MGP_C57BL6NJ_G0001288	NA	2.0570149447887e-05	0.000155256461314933	0.841984259230954	0.673376419647975	0.98916370055696	-0.0781321814063809	0.00128825773001973	0.00243721069514435	0.709966466350927	2.34544312063879e-07	4.32808028058427e-07	1.39498983723721
MGP_C57BL6NJ_G0001289	NA	0.368582041619622	0.404005349274026	0.0910393675110568	0.542160138478029	0.98916370055696	-0.0709264432091151	0.00149381090245985	0.00274764314550166	0.437440092148212	8.8679503394977e-08	1.88503041579289e-07	0.926453857247204
MGP_C57BL6NJ_G0001290	NA	0.0423371875110793	0.134516511611448	0.250535488508254	0.833619551319902	0.98916370055696	-0.0286133636946509	0.00220044514069731	0.00383526417351191	0.491357037300153	5.42758417723191e-07	9.47125077201392e-07	0.974517022429034
MGP_C57BL6NJ_G0001291	NA	0.0611708293368681	0.177530021207055	0.133786956331762	0.182918867158858	0.98916370055696	0.107799265504724	0.00449321521729995	0.0072906532606355	0.261886007932576	3.18805372343721e-06	5.13781592377158e-06	0.505930250052344
MGP_C57BL6NJ_G0001292	NA	0.0804046982647016	0.177530021207055	0.184528873546308	0.953731676203717	0.99403497339494	-0.00683738297651493	0.00379299643368275	0.00624897873060974	0.397494284196646	2.97471776041681e-07	5.40125368029732e-07	0.875688242385623
MGP_C57BL6NJ_G0001293	NA	0.160235446328837	0.197202890958471	0.140489666252994	0.748485744104499	0.98916370055696	-0.0362880566608561	0.000990438108610113	0.00202015161792396	0.446437163934313	4.50566738662637e-08	1.47770319662106e-07	0.94027050633584
MGP_C57BL6NJ_G0001294	NA	4.89882004295448e-05	0.000334707909069493	0.514507606742834	0.723631166546382	0.98916370055696	0.0428381557347232	0.048227700685498	0.0653999254642184	0.264640081313936	2.34159290638632e-06	3.82132564324182e-06	0.7873405174506
MGP_C57BL6NJ_G0001295	NA	0.136332274114769	0.177530021207055	0.150033299045698	0.739090953597415	0.98916370055696	-0.0378488776775196	0.000791462825061273	0.00178404715453835	0.458983033750535	6.28411289567276e-08	1.47770319662106e-07	0.925955057146784
MGP_C57BL6NJ_G0001296	NA	0.136332274114769	0.177530021207055	0.150033299045698	0.739090953597415	0.98916370055696	-0.0378488776775196	0.000791462825061273	0.00178404715453835	0.458983033750535	6.28411289567276e-08	1.47770319662106e-07	0.925955057146784
MGP_C57BL6NJ_G0001297	NA	0.283669986759126	0.318637369717108	0.11726452470389	0.936479704126278	0.991885267696182	0.00994025269084797	0.00274297046893131	0.00466241448265655	0.438264883074357	6.64722759673061e-07	1.14647101117525e-06	0.881321226541462
MGP_C57BL6NJ_G0001298	NA	0.313947718898898	0.349116795291501	0.104669725771508	0.859704977376757	0.98916370055696	-0.0209876690271228	0.0700257699738764	0.0922328398377154	0.236506625750652	1.2796419310517e-05	1.96192667190568e-05	0.685568083347708
MGP_C57BL6NJ_G0001299	NA	0.0930023906216886	0.177530021207055	0.165497021568834	0.739725233625168	0.98916370055696	0.0366834234196965	0.00244606737953132	0.00420787070308073	0.393001742348264	4.76574088115994e-06	7.5553621491737e-06	0.683669780003452
MGP_C57BL6NJ_G0001300	NA	0.000900707001014046	0.00457274312794	-0.288991571113064	0.83109799000839	0.98916370055696	-0.018933706301772	0.36023660978796	0.411583095703524	-0.0868903631029138	0.427127732589471	0.454028980038009	-0.0752477269800633
MGP_C57BL6NJ_G0001301	NA	0.579471658127378	0.610050637448084	-0.0515622518523907	0.360355640582083	0.98916370055696	-0.0988455968015071	0.000489608275015673	0.00178404715453835	0.454637657455671	1.02386726299957e-07	2.09373901117048e-07	0.848789168984179
MGP_C57BL6NJ_G0001302	NA	0.00146424288568779	0.00708286133158085	-0.285608899929439	0.356749803074253	0.98916370055696	0.086004393193244	0.0422195130930298	0.0578166512485425	0.208512164835238	0.00748566893428847	0.00935611861538437	0.284100696504368
MGP_C57BL6NJ_G0001303	NA	0.807948251713738	0.825586148354745	-0.0128506834449772	0.361212642212868	0.98916370055696	-0.0562123678459434	3.62154847186361e-05	0.00178404715453835	0.325503945072953	9.28748980087751e-09	1.47770319662106e-07	0.554893351135869
MGP_C57BL6NJ_G0001304	NA	0.298947419520479	0.334028505453935	0.105607029088832	0.785043460156413	0.98916370055696	-0.0316717048190687	0.0175658508328345	0.0255976090942841	0.311130832664292	5.53517867301994e-06	8.72570916475261e-06	0.711742260782156
MGP_C57BL6NJ_G0001305	NA	0.0045125921347443	0.0193080686060996	0.282446685257502	0.533294724084771	0.98916370055696	-0.0656385573801499	0.00096916364601807	0.00199620554595883	0.415286703597492	4.56237552701653e-07	8.04203075418393e-07	0.759208661564216
MGP_C57BL6NJ_G0001306	NA	0.153086038471934	0.191219025792713	0.14558901274017	0.864724034174069	0.989630915430443	-0.0196082392448337	0.00147680973872772	0.00272285553308627	0.434874907988182	9.04130554534418e-08	1.91570702205099e-07	0.918780242095623
MGP_C57BL6NJ_G0001307	NA	0.136332274114769	0.177530021207055	0.150033299045698	0.739090953597415	0.98916370055696	-0.0378488776775196	0.000791462825061273	0.00178404715453835	0.458983033750535	6.28411289567276e-08	1.47770319662106e-07	0.925955057146784
MGP_C57BL6NJ_G0001308	NA	0.00413971383318139	0.0178970986116406	0.270031756260478	0.161216041162458	0.98916370055696	-0.141956724555465	0.000135723720542157	0.00178404715453835	0.474237464653505	1.69743218684955e-08	1.47770319662106e-07	0.872094695350385
MGP_C57BL6NJ_G0001309	NA	0.140778639605564	0.1816394497008	0.147301077074345	0.705075450479821	0.98916370055696	-0.0427442389482091	0.001350561791473	0.00253015626312467	0.430474118961784	7.12332446717713e-08	1.61956813364894e-07	0.913165565799863
MGP_C57BL6NJ_G0001310	NA	0.374608697334562	0.410114644352766	-0.0788108716145191	0.599522092411532	0.98916370055696	0.0535182342353734	0.0736812096535483	0.0966294371870912	0.199691478419996	0.0116308842684568	0.0143292298933021	0.29193735796247
MGP_C57BL6NJ_G0001311	NA	0.166297302402323	0.201649953877855	0.139873152861765	0.78580424538178	0.98916370055696	-0.0310754468882313	0.00115560430436427	0.00225261733576671	0.443742814474636	9.32085686680711e-08	1.95898156211093e-07	0.910714837870886
MGP_C57BL6NJ_G0001312	NA	0.136332274114769	0.177530021207055	0.150033299045698	0.739090953597415	0.98916370055696	-0.0378488776775196	0.000791462825061273	0.00178404715453835	0.458983033750535	6.28411289567276e-08	1.47770319662106e-07	0.925955057146784
MGP_C57BL6NJ_G0001313	NA	0.0318959858069491	0.106174415090571	0.231996389748101	0.445775351513235	0.98916370055696	-0.0910374848881753	0.0012382769137755	0.00236497194560052	0.457299171114723	5.07019385259023e-08	1.47770319662106e-07	0.980059511623271
MGP_C57BL6NJ_G0001314	NA	0.313081328932982	0.348313572689734	0.0849335702756166	0.0371271049210589	0.98916370055696	-0.210266243983516	0.054000183796048	0.0725717970394436	0.204710985798014	0.029156702941063	0.0348056182870673	0.23448835959753
MGP_C57BL6NJ_G0001315	NA	0.952686483362601	0.957230630519674	0.00535258199930348	0.476938943478326	0.98916370055696	0.0744949149627856	0.00306904848126475	0.00515927048040812	0.360964875081188	7.15489141097395e-06	1.11744536108838e-05	0.627482031800531
MGP_C57BL6NJ_G0001316	NA	0.053164965821239	0.162074074649912	0.198207788152794	0.648001105368008	0.98916370055696	-0.0519719519417806	0.00104909177485658	0.00210788302256032	0.445772654196014	6.8607483582699e-08	1.57932098403528e-07	0.921829249463419
MGP_C57BL6NJ_G0001317	NA	0.406302475235785	0.441355769427881	0.0832277362511194	0.939366775817798	0.992054385019982	-0.00873748682656362	0.00174015629777156	0.003130864345045	0.426079448988276	8.92859734727649e-08	1.89515203910203e-07	0.917867286345437
MGP_C57BL6NJ_G0001318	NA	0.426940359596019	0.461906174862254	0.0761635910163116	0.308703728720892	0.98916370055696	-0.113190325991714	0.00246907178131974	0.00424318152533652	0.391328091234431	3.043244518527e-07	5.51690427780786e-07	0.815861770743643
MGP_C57BL6NJ_G0001319	NA	0.0303266052533686	0.101600431735362	0.207657195070325	0.96308704876536	0.995923417118162	-0.00486448322818735	6.19631055889546e-05	0.00178404715453835	0.537109965379233	6.34246223514608e-09	1.47770319662106e-07	0.976353460977536
MGP_C57BL6NJ_G0001320	NA	0.385958052709927	0.421361122415786	0.083860018621319	0.164124268129644	0.98916370055696	-0.157437357560608	0.000343371750623251	0.00178404715453835	0.486797519570889	1.92806306187377e-07	3.61666929818003e-07	0.845349726573501
MGP_C57BL6NJ_G0001321	NA	0.135909702047316	0.177530021207055	0.152607753452263	0.776107949192802	0.98916370055696	-0.0328254292257551	0.00295017814040738	0.00497654110890786	0.401601552443713	2.38990305485222e-07	4.4026108675988e-07	0.868573575839963
MGP_C57BL6NJ_G0001322	NA	0.136332274114769	0.177530021207055	0.150033299045698	0.739090953597415	0.98916370055696	-0.0378488776775196	0.000791462825061273	0.00178404715453835	0.458983033750535	6.28411289567276e-08	1.47770319662106e-07	0.925955057146784
MGP_C57BL6NJ_G0001323	NA	0.136332274114769	0.177530021207055	0.150033299045698	0.739090953597415	0.98916370055696	-0.0378488776775196	0.000791462825061273	0.00178404715453835	0.458983033750535	6.28411289567276e-08	1.47770319662106e-07	0.925955057146784
MGP_C57BL6NJ_G0001324	NA	0.361814299240945	0.397186800649227	0.0885705212102006	0.38258551038835	0.98916370055696	-0.0978499670093066	0.00328834534020838	0.00549175586990181	0.381800339364247	3.39296740053223e-07	6.1029753702588e-07	0.819200958371567
MGP_C57BL6NJ_G0001325	NA	0.0836606422007751	0.177530021207055	0.174756889376603	0.457092359465973	0.98916370055696	-0.0844456456113642	0.00177869324172909	0.00318861313654702	0.417651499239454	1.47092815213105e-07	2.84393744204599e-07	0.875534377342182
MGP_C57BL6NJ_G0001326	NA	0.000269705926786044	0.00156048211644742	0.470599524494796	0.884698108051685	0.989676943082318	0.0185973472892862	0.00027761807860762	0.00178404715453835	0.574814681952198	4.12739971038791e-07	7.32526109422232e-07	0.933629974219049
MGP_C57BL6NJ_G0001327	NA	0.421704557871829	0.45673454249199	0.0859217368303731	0.837417143859625	0.98916370055696	-0.0251718890741796	0.00088953817900086	0.00189269223621011	0.489783512473104	1.59997008607917e-07	3.06202713176845e-07	0.946293403605306
MGP_C57BL6NJ_G0001328	NA	0.106119753145753	0.177530021207055	0.165413931764438	0.944537630083127	0.99301122211285	-0.00799086604269431	0.00136913472178805	0.00255737340520514	0.437813829793047	1.38240921882937e-07	2.69408534077346e-07	0.894259587610619
MGP_C57BL6NJ_G0001329	NA	0.136332274114769	0.177530021207055	0.150033299045698	0.739090953597415	0.98916370055696	-0.0378488776775196	0.000791462825061273	0.00178404715453835	0.458983033750535	6.28411289567276e-08	1.47770319662106e-07	0.925955057146784
MGP_C57BL6NJ_G0001330	NA	0.136332274114769	0.177530021207055	0.150033299045698	0.739090953597415	0.98916370055696	-0.0378488776775196	0.000791462825061273	0.00178404715453835	0.458983033750535	6.28411289567276e-08	1.47770319662106e-07	0.925955057146784
MGP_C57BL6NJ_G0001331	NA	0.136332274114769	0.177530021207055	0.150033299045698	0.739090953597415	0.98916370055696	-0.0378488776775196	0.000791462825061273	0.00178404715453835	0.458983033750535	6.28411289567276e-08	1.47770319662106e-07	0.925955057146784
MGP_C57BL6NJ_G0001332	NA	0.0980469824590888	0.177530021207055	0.213539012448575	0.437663579996916	0.98916370055696	-0.112987226122746	0.377092240155157	0.428885808204364	0.136646953522693	0.0392931695942539	0.0463432742377687	0.331368512140383
MGP_C57BL6NJ_G0001333	NA	0.54786015336637	0.580129569526621	0.0539678215603737	0.630712928877879	0.98916370055696	-0.0497771964862253	0.0168138816837286	0.0245846264473688	0.279091759040439	0.0210483520550137	0.0254067648957294	0.26813254369577
MGP_C57BL6NJ_G0001334	NA	0.136332274114769	0.177530021207055	0.150033299045698	0.739090953597415	0.98916370055696	-0.0378488776775196	0.000791462825061273	0.00178404715453835	0.458983033750535	6.28411289567276e-08	1.47770319662106e-07	0.925955057146784
MGP_C57BL6NJ_G0001335	NA	0.0612922539999145	0.177530021207055	0.180833854255062	0.656680758213422	0.98916370055696	-0.0478208746762925	0.000357886055368421	0.00178404715453835	0.469881510257901	1.01128791544995e-07	2.07255270838511e-07	0.851558115250626
MGP_C57BL6NJ_G0001336	NA	0.177483694134542	0.212412923435373	-0.129031229451979	0.228059228979568	0.98916370055696	-0.132638811248514	0.50073159845417	0.551556325426723	-0.0777316174313743	0.456048546659901	0.483059540763472	-0.0861431169345015
MGP_C57BL6NJ_G0001337	NA	0.15683380662031	0.194173614227718	-0.150948036105667	0.296168358278722	0.98916370055696	-0.127324518952361	0.913468406399554	0.926590425713994	-0.0138823651492506	0.121294143695636	0.136966469108419	0.203201920702819
MGP_C57BL6NJ_G0001338	NA	0.0696531236854882	0.177530021207055	-0.189225607444019	0.887950882496528	0.989676943082318	-0.0163687705038442	0.000164454915889798	0.00178404715453835	0.546136748377476	1.20103135649784e-06	2.01522008973958e-06	0.790077863286165
MGP_C57BL6NJ_G0001339	NA	0.0837544358635121	0.177530021207055	0.182454946221765	0.578545168032685	0.98916370055696	-0.0657063270231444	0.00406826968463792	0.00666083738614257	0.394036534969504	4.86255190161727e-07	8.53818822904358e-07	0.849639537567045
MGP_C57BL6NJ_G0001340	NA	0.4620691146224	0.49655242537554	-0.0541146668415525	0.614920503869917	0.98916370055696	-0.0426079735232345	0.018396653658591	0.0267050713647387	0.224659376283875	0.0272031987041358	0.0325615965848392	0.208854282649166
MGP_C57BL6NJ_G0001341	NA	0.303973529279345	0.339144838680419	0.10060466700387	0.830124604309793	0.98916370055696	-0.0239787690759866	0.0114091996969691	0.0171771212934146	0.321924355316122	4.04096939467099e-06	6.45063970529399e-06	0.700472143521425
MGP_C57BL6NJ_G0001342	NA	0.00129189683073767	0.00633947272272551	0.44358845907066	0.431950351679606	0.98916370055696	-0.112038806639984	0.00218571344394678	0.00381176608687829	0.511477739643399	2.06095086817332e-06	3.38213863472104e-06	0.929526686699866
MGP_C57BL6NJ_G0001343	NA	0.104302485307327	0.177530021207055	0.164785634132993	0.882440982801238	0.989676943082318	-0.0168309710655364	0.000867073679095961	0.00187696218013204	0.455767530011187	5.18997813719249e-08	1.47770319662106e-07	0.938718169894065
MGP_C57BL6NJ_G0001344	NA	0.165809340327303	0.201583239878909	0.129960509247126	0.415567415161373	0.98916370055696	-0.0869506866280512	0.000247075179755467	0.00178404715453835	0.480528612314716	5.16929040389601e-09	1.47770319662106e-07	0.996036817459806
MGP_C57BL6NJ_G0001345	NA	0.144282652372318	0.184946917609723	0.142368683940449	0.481744758582256	0.98916370055696	-0.0777982096999178	0.000656593168635205	0.00178404715453835	0.453436342757199	5.97208721295955e-08	1.47770319662106e-07	0.899982268828086
MGP_C57BL6NJ_G0001346	NA	0.133227380609289	0.177530021207055	0.149870048814066	0.685144889475265	0.98916370055696	-0.045669427668503	0.000722573137094098	0.00178404715453835	0.458983033750534	3.82708640787493e-08	1.47770319662106e-07	0.944041045321393
MGP_C57BL6NJ_G0001347	NA	0.620163395688925	0.649164694547458	0.0437564933876251	0.157593933132865	0.98916370055696	-0.146867080841266	0.000151743400978894	0.00178404715453835	0.481477365521962	9.78273530433205e-08	2.03217376343364e-07	0.80809215791578
MGP_C57BL6NJ_G0001348	NA	0.136332274114769	0.177530021207055	0.150033299045698	0.739090953597415	0.98916370055696	-0.0378488776775196	0.000791462825061273	0.00178404715453835	0.458983033750535	6.28411289567276e-08	1.47770319662106e-07	0.925955057146784
MGP_C57BL6NJ_G0001349	NA	0.136332274114769	0.177530021207055	0.150033299045698	0.739090953597415	0.98916370055696	-0.0378488776775196	0.000791462825061273	0.00178404715453835	0.458983033750535	6.28411289567276e-08	1.47770319662106e-07	0.925955057146784
MGP_C57BL6NJ_G0001350	NA	0.0811261754936148	0.177530021207055	0.172495176415746	0.626744805292528	0.98916370055696	-0.0538441930811426	0.000605991438643601	0.00178404715453835	0.458983033750535	2.0970259098951e-08	1.47770319662106e-07	0.959647873201858
MGP_C57BL6NJ_G0001351	NA	0.136332274114769	0.177530021207055	0.150033299045698	0.739090953597415	0.98916370055696	-0.0378488776775196	0.000791462825061273	0.00178404715453835	0.458983033750535	6.28411289567276e-08	1.47770319662106e-07	0.925955057146784
MGP_C57BL6NJ_G0001352	NA	0.588811822933557	0.618869069514856	0.0649362680656654	0.371157439287998	0.98916370055696	-0.124741692603118	0.416232676559927	0.468411355967669	0.12009296602699	0.00197622317594855	0.00258036040864043	0.505392812442177
MGP_C57BL6NJ_G0001353	NA	0.273305894738538	0.308132677385868	0.109644459118084	0.892335119111514	0.989676943082318	-0.0154416550588014	0.00123194764632415	0.00235557907524144	0.439903189105223	7.61211514550765e-07	1.30516540587813e-06	0.799084116888645
MGP_C57BL6NJ_G0001354	NA	0.150917638653305	0.189399401341645	0.143904128299312	0.660614525661125	0.98916370055696	-0.0497630489080438	0.000756481773564957	0.00178404715453835	0.459509797210173	4.27314858087492e-08	1.47770319662106e-07	0.943595256147431
MGP_C57BL6NJ_G0001355	NA	0.120993926858609	0.177530021207055	0.154901317608095	0.702074320915053	0.98916370055696	-0.0430422934396212	0.000586311225649646	0.00178404715453835	0.468476640404697	3.86291488750262e-08	1.47770319662106e-07	0.942750691644543
MGP_C57BL6NJ_G0001356	NA	0.283068295612341	0.318022354969392	0.101875237500704	0.858887320196438	0.98916370055696	-0.0192459609938548	0.00059939036181638	0.00178404715453835	0.450252118678709	2.0406179701768e-07	3.80660327358522e-07	0.822936293508342
MGP_C57BL6NJ_G0001357	NA	0.136332274114769	0.177530021207055	0.150033299045698	0.739090953597415	0.98916370055696	-0.0378488776775196	0.000791462825061273	0.00178404715453835	0.458983033750535	6.28411289567276e-08	1.47770319662106e-07	0.925955057146784
MGP_C57BL6NJ_G0001358	NA	0.19866287641752	0.232718075196843	0.131918411513649	0.827364695220279	0.98916370055696	-0.0253939034586145	0.00129496014996937	0.00244684953026627	0.446374647807019	1.6934792112316e-07	3.21761050134004e-07	0.895112097198672
MGP_C57BL6NJ_G0001359	NA	0.168086707136258	0.203267990912748	0.137961752149577	0.680610578245827	0.98916370055696	-0.0466787026875055	0.000631509367788151	0.00178404715453835	0.468476640404697	5.11328616922515e-08	1.47770319662106e-07	0.934568770836803
MGP_C57BL6NJ_G0001360	NA	0.100202861132238	0.177530021207055	0.165959270317097	0.809947032812925	0.98916370055696	-0.027231563496587	0.000768771789017672	0.00178404715453835	0.458983033750534	3.84629193004799e-08	1.47770319662106e-07	0.949844014053883
MGP_C57BL6NJ_G0001361	NA	0.148403816017746	0.187415563569792	0.138590812713659	0.86018614011506	0.98916370055696	-0.0190686691750749	0.000415058562185861	0.00178404715453835	0.466981331487564	2.93743645493336e-08	1.47770319662106e-07	0.922574619091591
MGP_C57BL6NJ_G0001362	NA	0.136332274114769	0.177530021207055	0.150033299045698	0.739090953597415	0.98916370055696	-0.0378488776775196	0.000791462825061273	0.00178404715453835	0.458983033750535	6.28411289567276e-08	1.47770319662106e-07	0.925955057146784
MGP_C57BL6NJ_G0001363	NA	0.149904792311935	0.188421741180682	0.143770185748303	0.765327784534779	0.98916370055696	-0.0336734688125897	0.000606427486997129	0.00178404715453835	0.468377703696627	5.56631286355783e-08	1.47770319662106e-07	0.925955057146785
MGP_C57BL6NJ_G0001364	NA	0.138544767644684	0.179638214362608	0.149081894821471	0.679739022598559	0.98916370055696	-0.0469219086307042	0.000545407551123772	0.00178404715453835	0.476543140722518	6.23482577753727e-08	1.47770319662106e-07	0.925955057146784
MGP_C57BL6NJ_G0001365	NA	0.124400060997826	0.177530021207055	0.147413403446563	0.661001378113315	0.98916370055696	-0.0474352554653446	0.00150126032139203	0.00275951764148172	0.407217372381498	6.16201526960855e-08	1.47770319662106e-07	0.881596130373712
MGP_C57BL6NJ_G0001366	NA	0.154880180041278	0.192615688620132	0.142881170028655	0.710889800299646	0.98916370055696	-0.0421090473111877	0.00101624904993051	0.00206025998001986	0.446730604915839	9.29781369849812e-08	1.95898156211093e-07	0.904307958365996
MGP_C57BL6NJ_G0001367	NA	0.082215432522136	0.177530021207055	0.168743745049862	0.695284703012175	0.98916370055696	-0.0425481578119528	0.000620344384171246	0.00178404715453835	0.449648144511613	5.97779911779537e-08	1.47770319662106e-07	0.88727351416892
MGP_C57BL6NJ_G0001368	NA	0.153911737499066	0.191623820049051	0.147929374669786	0.740852146596723	0.98916370055696	-0.0387923305474873	0.000632295047186294	0.00178404715453835	0.484824525952374	8.96736143942186e-08	1.90229522054364e-07	0.935965222604167
MGP_C57BL6NJ_G0001369	NA	0.180968831899135	0.215666988097977	0.136370955074972	0.573631081245947	0.98916370055696	-0.065173565618972	0.00117479911200903	0.00227610404988852	0.447463353177946	8.75685498705015e-08	1.8665031347067e-07	0.923409211957698
MGP_C57BL6NJ_G0001370	NA	0.343187459566972	0.378499872077999	0.11854484697415	0.88993197979086	0.989676943082318	-0.0197937179923814	0.0279643025077273	0.0394321132324608	0.351674902539519	1.85932060189261e-05	2.81611626652837e-05	0.803209429239339
MGP_C57BL6NJ_G0001371	NA	0.10015894614149	0.177530021207055	0.163118744085528	0.85919772389921	0.98916370055696	-0.0197346010998607	0.000464156545997593	0.00178404715453835	0.474648416417824	5.59445873275903e-08	1.47770319662106e-07	0.913409187330563
MGP_C57BL6NJ_G0001372	NA	0.866836732334525	0.880244846649502	0.0158584960344481	0.309903445179366	0.98916370055696	-0.112115796617367	0.00137408509159682	0.00256522099615493	0.415982265450948	7.8036724292113e-07	1.33611434330416e-06	0.763616953366843
MGP_C57BL6NJ_G0001373	NA	0.12096623800158	0.177530021207055	0.163282333222958	0.666380349887995	0.98916370055696	-0.0511535427618375	0.0013619103097315	0.00254642529567949	0.451626955342127	2.1160150562042e-07	3.93421420398227e-07	0.89851002229179
MGP_C57BL6NJ_G0001374	NA	0.0760139654321173	0.177530021207055	0.181233906746456	0.703610517727666	0.98916370055696	-0.0434114092218434	0.00117251981086812	0.0022724963142477	0.441757517761934	1.52665423543494e-07	2.93730847910439e-07	0.881719233883525
MGP_C57BL6NJ_G0001375	NA	0.175860633077336	0.210906514461868	0.127081665746011	0.931236971265722	0.991729962909131	0.00916898862191081	0.000665528132938341	0.00178404715453835	0.437410466517515	4.88594988374651e-08	1.47770319662106e-07	0.879592490089646
MGP_C57BL6NJ_G0001376	NA	0.136332274114769	0.177530021207055	0.150033299045698	0.739090953597415	0.98916370055696	-0.0378488776775196	0.000791462825061273	0.00178404715453835	0.458983033750535	6.28411289567276e-08	1.47770319662106e-07	0.925955057146784
MGP_C57BL6NJ_G0001377	NA	0.162044482178311	0.198644059182164	0.142353511997306	0.644549361951743	0.98916370055696	-0.0532084517743035	0.00114205159351306	0.00223915339624094	0.447463353177947	9.80238719211286e-08	2.03217376343364e-07	0.914435376574197
MGP_C57BL6NJ_G0001378	NA	0.189150704629219	0.223692167366321	0.126969872832527	0.792052633839587	0.98916370055696	-0.0289078472172205	0.00286642871660199	0.00484939984217817	0.382918975885698	3.15085341862576e-07	5.69690378113783e-07	0.811309233012977
MGP_C57BL6NJ_G0001379	NA	0.136332274114769	0.177530021207055	0.150033299045698	0.739090953597415	0.98916370055696	-0.0378488776775196	0.000791462825061273	0.00178404715453835	0.458983033750535	6.28411289567276e-08	1.47770319662106e-07	0.925955057146784
MGP_C57BL6NJ_G0001380	NA	0.151163994322457	0.189615928781553	0.132191652126338	0.797550192028543	0.98916370055696	-0.0266870666212812	7.64954781601126e-05	0.00178404715453835	0.522080497340722	2.39094332899118e-08	1.47770319662106e-07	0.896698767095428
MGP_C57BL6NJ_G0001381	NA	0.185225122085076	0.219802403624693	0.133710784754598	0.875061116527906	0.989676943082318	-0.0179795041702305	0.0125881465630075	0.0188121839745426	0.324275292456124	6.68752766182394e-07	1.15313134311479e-06	0.807511075108598
MGP_C57BL6NJ_G0001382	NA	0.176066642480847	0.211085819482347	0.135361740529894	0.668727756404737	0.98916370055696	-0.0485472707960287	0.000790235935094831	0.00178404715453835	0.457951010379065	7.46593549549222e-08	1.66881078569696e-07	0.914435376574196
MGP_C57BL6NJ_G0001383	NA	0.607998953225704	0.637535605355975	0.0518261684232844	0.770277641601795	0.98916370055696	0.0340029550449897	0.00152054999991563	0.0027906061423897	0.438250007033778	8.08909845606565e-07	1.38267969574899e-06	0.811831445365044
MGP_C57BL6NJ_G0001384	NA	0.21966303702723	0.253738035659904	0.12290781119227	0.471236874492682	0.98916370055696	-0.0824067289300117	0.0164288910872574	0.024065374145032	0.308556199273187	2.12268128634641e-06	3.47982898500053e-06	0.745068464406893
MGP_C57BL6NJ_G0001385	NA	0.136332274114769	0.177530021207055	0.150033299045698	0.739090953597415	0.98916370055696	-0.0378488776775196	0.000791462825061273	0.00178404715453835	0.458983033750535	6.28411289567276e-08	1.47770319662106e-07	0.925955057146784
MGP_C57BL6NJ_G0001386	NA	0.136332274114769	0.177530021207055	0.150033299045698	0.739090953597415	0.98916370055696	-0.0378488776775196	0.000791462825061273	0.00178404715453835	0.458983033750535	6.28411289567276e-08	1.47770319662106e-07	0.925955057146784
MGP_C57BL6NJ_G0001387	NA	0.0589854884453599	0.176171992633645	0.188952071489439	0.787559903008007	0.98916370055696	-0.0299595406717516	0.000798016068409052	0.00179291856349261	0.448826246149876	2.14769305008396e-08	1.47770319662106e-07	0.964019640611079
MGP_C57BL6NJ_G0001388	NA	0.136332274114769	0.177530021207055	0.150033299045698	0.739090953597415	0.98916370055696	-0.0378488776775196	0.000791462825061273	0.00178404715453835	0.458983033750535	6.28411289567276e-08	1.47770319662106e-07	0.925955057146784
MGP_C57BL6NJ_G0001389	NA	0.0573352279068008	0.172282361723024	0.194306752145472	0.912076234974014	0.9906791033861	-0.0125263429769363	0.00282216031153934	0.00478297341429883	0.39718797910969	9.10571428050551e-08	1.92756536409774e-07	0.905365385221527
MGP_C57BL6NJ_G0001390	NA	0.225419846189773	0.259556186788666	0.108732333070254	0.413706463856784	0.98916370055696	-0.0839163522529551	0.00301072984320512	0.00506932007400036	0.354029438454645	9.10282193673529e-06	1.41078807230837e-05	0.603438183912479
MGP_C57BL6NJ_G0001391	NA	0.912920348554936	0.921327232566235	-0.0130504354991439	0.732005682624914	0.98916370055696	0.0472454123998262	0.0472395404221444	0.0641658974328685	0.302855182043784	6.06588828295429e-06	9.53234210632351e-06	0.839784249438407
MGP_C57BL6NJ_G0001392	NA	0.125007528432609	0.177530021207055	0.15429718754497	0.53225012376856	0.98916370055696	-0.0709872957340252	0.000643780508701886	0.00178404715453835	0.467494241974548	4.28458254828747e-08	1.47770319662106e-07	0.944063028855955
MGP_C57BL6NJ_G0001393	NA	0.142485433639612	0.183294953087525	0.140387730727193	0.810514959154436	0.98916370055696	-0.0258990799352107	0.000816936731807201	0.0018173459384584	0.435093968658274	5.14691344361899e-08	1.47770319662106e-07	0.890981478606373
MGP_C57BL6NJ_G0001394	NA	0.136332274114769	0.177530021207055	0.150033299045698	0.739090953597415	0.98916370055696	-0.0378488776775196	0.000791462825061273	0.00178404715453835	0.458983033750535	6.28411289567276e-08	1.47770319662106e-07	0.925955057146784
MGP_C57BL6NJ_G0001395	NA	0.299720278227914	0.334835791837676	0.090547672471452	0.631834442686997	0.98916370055696	-0.0478631683722417	0.0602042191437399	0.080237799784352	0.206508676013386	0.000164142426787097	0.000231661846686676	0.468599802842966
MGP_C57BL6NJ_G0001396	NA	0.000109191240314034	0.000689525569020567	0.366697568953334	0.329259008062479	0.98916370055696	0.0908539609876423	0.0471390004156368	0.0640513801337358	0.202676699123657	0.00161407301467516	0.00212158762502735	0.344837809069307
MGP_C57BL6NJ_G0001397	NA	0.119054468048731	0.177530021207055	0.155826495767432	0.829004021435355	0.98916370055696	-0.0242867641712019	0.00152937081210418	0.00280391471560696	0.423118493429556	7.83622030183285e-08	1.71804919771998e-07	0.905090473935338
MGP_C57BL6NJ_G0001398	NA	0.474918172693743	0.509188702178257	0.0724604430276242	0.508994653749813	0.98916370055696	0.0772724685354666	0.00470463884092646	0.00760338756716956	0.381828176553653	1.29372229985421e-06	2.16359181887802e-06	0.788297332838489
MGP_C57BL6NJ_G0001399	NA	0.517290003629277	0.550638916264826	0.0675529952309013	0.58123829989529	0.98916370055696	-0.0663613772995409	0.0113984277201132	0.01716278977114	0.345613045383397	2.62110564799678e-06	4.25752258075663e-06	0.774486094328592
MGP_C57BL6NJ_G0001400	NA	0.189080522002951	0.223628473948293	0.134433121242231	0.988787076543889	0.998176200962496	-0.00163002232335622	0.00132935508590385	0.0024983996874464	0.443560224471591	1.06825384924819e-07	2.16319430611248e-07	0.917042721881423
MGP_C57BL6NJ_G0001401	NA	0.0820711816972752	0.177530021207055	0.171819493684246	0.666742122443023	0.98916370055696	-0.0476222763463298	0.000412205720203235	0.00178404715453835	0.476543140722518	2.05857437656362e-08	1.47770319662106e-07	0.960061455440948
MGP_C57BL6NJ_G0001402	NA	0.277129700044689	0.312075607144446	-0.104600549262456	0.524888614936184	0.98916370055696	-0.0700649790021997	0.00216892919139797	0.0037862748695473	0.396620352773646	1.24473357844656e-06	2.08514310819786e-06	0.744532669936591
MGP_C57BL6NJ_G0001403	NA	0.554657821802162	0.586571948807376	0.0521096503231133	0.765531330560437	0.98916370055696	-0.0302874325063469	0.00124722362071427	0.00237841163474986	0.390765385280791	1.13345360746411e-07	2.27271384201565e-07	0.799383664000945
MGP_C57BL6NJ_G0001404	NA	0.147413268963838	0.186984153442763	0.142990314132369	0.766168180931665	0.98916370055696	-0.033153554401967	0.000525605741524999	0.00178404715453835	0.469547511120528	4.53857364115225e-08	1.47770319662106e-07	0.925955057146784
MGP_C57BL6NJ_G0001405	NA	0.136332274114769	0.177530021207055	0.150033299045698	0.739090953597415	0.98916370055696	-0.0378488776775196	0.000791462825061273	0.00178404715453835	0.458983033750535	6.28411289567276e-08	1.47770319662106e-07	0.925955057146784
MGP_C57BL6NJ_G0001406	NA	0.136332274114769	0.177530021207055	0.150033299045698	0.739090953597415	0.98916370055696	-0.0378488776775196	0.000791462825061273	0.00178404715453835	0.458983033750535	6.28411289567276e-08	1.47770319662106e-07	0.925955057146784
MGP_C57BL6NJ_G0001407	NA	0.136332274114769	0.177530021207055	0.150033299045698	0.739090953597415	0.98916370055696	-0.0378488776775196	0.000791462825061273	0.00178404715453835	0.458983033750535	6.28411289567276e-08	1.47770319662106e-07	0.925955057146784
MGP_C57BL6NJ_G0001408	NA	0.13727456125684	0.178434786474756	0.153410634865608	0.83010040552492	0.98916370055696	-0.0249783057477035	0.000672333863152938	0.00178404715453835	0.478492556240355	1.11091274964079e-07	2.23416595409775e-07	0.91780038509119
MGP_C57BL6NJ_G0001409	NA	0.136332274114769	0.177530021207055	0.150033299045698	0.739090953597415	0.98916370055696	-0.0378488776775196	0.000791462825061273	0.00178404715453835	0.458983033750535	6.28411289567276e-08	1.47770319662106e-07	0.925955057146784
MGP_C57BL6NJ_G0001410	NA	0.136332274114769	0.177530021207055	0.150033299045698	0.739090953597415	0.98916370055696	-0.0378488776775196	0.000791462825061273	0.00178404715453835	0.458983033750535	6.28411289567276e-08	1.47770319662106e-07	0.925955057146784
MGP_C57BL6NJ_G0001411	NA	0.136332274114769	0.177530021207055	0.150033299045698	0.739090953597415	0.98916370055696	-0.0378488776775196	0.000791462825061273	0.00178404715453835	0.458983033750535	6.28411289567276e-08	1.47770319662106e-07	0.925955057146784
MGP_C57BL6NJ_G0001412	NA	0.262716192500119	0.297360086016618	0.121723531381085	0.643348531845484	0.98916370055696	-0.057449116308974	0.0205816364062	0.0296527085498897	0.322668286357998	6.62084608074719e-06	1.03675713995225e-05	0.749802756896781
MGP_C57BL6NJ_G0001413	NA	0.15545025162597	0.192893211057033	0.147487545282114	0.724511416882693	0.98916370055696	-0.0413830483740631	0.000949361523104587	0.00197942369446646	0.465174568562541	1.1331436514769e-07	2.27220320296395e-07	0.923888430435861
MGP_C57BL6NJ_G0001414	NA	0.289745960535753	0.324787653496382	0.119436633794534	0.583002425474881	0.98916370055696	0.0708796953703217	0.796575802190044	0.825301407479557	-0.0352095387305774	0.269792428212587	0.293899682506831	0.152640575178045
MGP_C57BL6NJ_G0001415	NA	0.00166870234373104	0.0079714820667575	0.310268246232441	0.722885590387865	0.98916370055696	-0.0362001460443196	0.000441146990272296	0.00178404715453835	0.437289382461011	8.99343940465266e-08	1.90674463069031e-07	0.81431879662906
MGP_C57BL6NJ_G0001416	NA	0.000645310841318972	0.00339611900184703	0.225175962312974	0.187933618128782	0.98916370055696	0.0896170084565233	0.180514325591604	0.220084171082181	0.0967379411905101	1.20159939579498e-05	1.84619898194206e-05	0.387478226563259
MGP_C57BL6NJ_G0001417	NA	0.0753287339963121	0.177530021207055	0.147290454507282	0.788811544743628	0.98916370055696	-0.0247573589461362	0.171983605646111	0.210539163004922	0.136563180956581	0.0663123928029059	0.0767025163811152	0.186695690105233
MGP_C57BL6NJ_G0001418	NA	0.114474186287741	0.177530021207055	0.104230661674307	0.613234675276666	0.98916370055696	0.0376057213705588	0.386868225077916	0.438923431135663	0.0686525046944116	0.0433918480071732	0.0510031683317354	0.166284535359682
MGP_C57BL6NJ_G0001419	NA	0.115064182898992	0.177530021207055	0.163229129259755	0.703789501285479	0.98916370055696	-0.0443211575534844	0.00105807068257422	0.00212114784593915	0.456367475950451	1.18073447902056e-07	2.34963417026476e-07	0.9147504055862
MGP_C57BL6NJ_G0001420	NA	0.107931066139284	0.177530021207055	0.165996229024424	0.762484773340647	0.98916370055696	-0.0350602009548624	0.000562108599493841	0.00178404715453835	0.48533488731298	3.03717420686677e-08	1.47770319662106e-07	0.986073114507304
MGP_C57BL6NJ_G0001421	NA	0.117943067662488	0.177530021207055	0.157503066752754	0.771822616273954	0.98916370055696	-0.0328690325394821	0.00097850692783056	0.00200127894958956	0.44777838218995	7.43465791307367e-08	1.66321344121352e-07	0.9147504055862
MGP_C57BL6NJ_G0001422	NA	0.136332274114769	0.177530021207055	0.150033299045698	0.739090953597415	0.98916370055696	-0.0378488776775196	0.000791462825061273	0.00178404715453835	0.458983033750535	6.28411289567276e-08	1.47770319662106e-07	0.925955057146784
MGP_C57BL6NJ_G0001423	NA	0.136332274114769	0.177530021207055	0.150033299045698	0.739090953597415	0.98916370055696	-0.0378488776775196	0.000791462825061273	0.00178404715453835	0.458983033750535	6.28411289567276e-08	1.47770319662106e-07	0.925955057146784
MGP_C57BL6NJ_G0001424	NA	0.136332274114769	0.177530021207055	0.150033299045698	0.739090953597415	0.98916370055696	-0.0378488776775196	0.000791462825061273	0.00178404715453835	0.458983033750535	6.28411289567276e-08	1.47770319662106e-07	0.925955057146784
MGP_C57BL6NJ_G0001425	NA	0.189272396424007	0.223791002814817	0.130849855338288	0.609054526456001	0.98916370055696	-0.057927043393616	0.00042823982979509	0.00178404715453835	0.485868446503776	7.49063997907423e-08	1.67333169114537e-07	0.911947057980456
MGP_C57BL6NJ_G0001426	NA	0.153268581124984	0.191219025792713	0.143923011205012	0.7668316588219	0.98916370055696	-0.0337753524503959	0.000811224760311043	0.00180943847894181	0.458983033750534	5.5478358987557e-08	1.47770319662106e-07	0.935120488907813
MGP_C57BL6NJ_G0001427	NA	0.0869061334478198	0.177530021207055	0.171517671614626	0.833726559743954	0.98916370055696	-0.0235259626315673	0.00115093613979959	0.0022512028241085	0.435232512373729	6.66355909187839e-08	1.54422176609296e-07	0.910680573246566
MGP_C57BL6NJ_G0001428	NA	0.136332274114769	0.177530021207055	0.150033299045698	0.739090953597415	0.98916370055696	-0.0378488776775196	0.000791462825061273	0.00178404715453835	0.458983033750535	6.28411289567276e-08	1.47770319662106e-07	0.925955057146784
MGP_C57BL6NJ_G0001429	NA	0.136332274114769	0.177530021207055	0.150033299045698	0.739090953597415	0.98916370055696	-0.0378488776775196	0.000791462825061273	0.00178404715453835	0.458983033750535	6.28411289567276e-08	1.47770319662106e-07	0.925955057146784
MGP_C57BL6NJ_G0001430	NA	0.179478629380891	0.214220295994031	0.135382923332963	0.805847292889842	0.98916370055696	-0.0280819605356964	0.000894846207018684	0.00190083705845076	0.455796810073617	8.77152723995188e-08	1.86893177431163e-07	0.913374163523775
MGP_C57BL6NJ_G0001431	NA	0.121195302834609	0.177530021207055	0.156276892301473	0.766649895678843	0.98916370055696	-0.0336864821736696	0.000645137259378256	0.00178404715453835	0.468348423634197	6.19197817995607e-08	1.47770319662106e-07	0.925955057146785
MGP_C57BL6NJ_G0001432	NA	0.136332274114769	0.177530021207055	0.150033299045698	0.739090953597415	0.98916370055696	-0.0378488776775196	0.000791462825061273	0.00178404715453835	0.458983033750535	6.28411289567276e-08	1.47770319662106e-07	0.925955057146784
MGP_C57BL6NJ_G0001433	NA	0.882178412467789	0.894122674785161	-0.0161429578813567	0.674180192121577	0.98916370055696	0.0529656294481319	0.00104364955914234	0.0020992490377221	0.493776726875096	1.27310235700443e-05	1.95219161844003e-05	0.726495700077193
MGP_C57BL6NJ_G0001434	NA	0.115091971148586	0.177530021207055	0.158792823937411	0.615597442346535	0.98916370055696	-0.0570105478507777	0.00728839905887675	0.0113618076896657	0.349279325936743	6.53663123953629e-07	1.12820097455471e-06	0.80100209683743
MGP_C57BL6NJ_G0001435	NA	0.0179766936441	0.0648913639606127	0.240856436133372	0.517888874133822	0.98916370055696	0.0717456611180159	0.009596217006194	0.0146314361617406	0.327010322149988	6.57541994194203e-07	1.13465751324316e-06	0.781044191313892
MGP_C57BL6NJ_G0001436	NA	0.136332274114769	0.177530021207055	0.150033299045698	0.739090953597415	0.98916370055696	-0.0378488776775196	0.000791462825061273	0.00178404715453835	0.458983033750535	6.28411289567276e-08	1.47770319662106e-07	0.925955057146784
MGP_C57BL6NJ_G0001437	NA	0.136332274114769	0.177530021207055	0.150033299045698	0.739090953597415	0.98916370055696	-0.0378488776775196	0.000791462825061273	0.00178404715453835	0.458983033750535	6.28411289567276e-08	1.47770319662106e-07	0.925955057146784
MGP_C57BL6NJ_G0001438	NA	0.136332274114769	0.177530021207055	0.150033299045698	0.739090953597415	0.98916370055696	-0.0378488776775196	0.000791462825061273	0.00178404715453835	0.458983033750535	6.28411289567276e-08	1.47770319662106e-07	0.925955057146784
MGP_C57BL6NJ_G0001439	NA	0.136332274114769	0.177530021207055	0.150033299045698	0.739090953597415	0.98916370055696	-0.0378488776775196	0.000791462825061273	0.00178404715453835	0.458983033750535	6.28411289567276e-08	1.47770319662106e-07	0.925955057146784
MGP_C57BL6NJ_G0001440	NA	0.512367707343885	0.545823414088643	0.0671298587876288	0.738010865521827	0.98916370055696	-0.0394382612749499	0.00224896529713996	0.00390859295953618	0.423897644813365	9.00598531972533e-07	1.53163243817402e-06	0.816136038985733
MGP_C57BL6NJ_G0001441	NA	0.142329727608705	0.183134778194582	0.142580780599305	0.822805060416647	0.98916370055696	-0.0245557410388914	0.000292831112942475	0.00178404715453835	0.488892591187448	3.43238878767775e-08	1.47770319662106e-07	0.925955057146785
MGP_C57BL6NJ_G0001442	NA	0.136332274114769	0.177530021207055	0.150033299045698	0.739090953597415	0.98916370055696	-0.0378488776775196	0.000791462825061273	0.00178404715453835	0.458983033750535	6.28411289567276e-08	1.47770319662106e-07	0.925955057146784
MGP_C57BL6NJ_G0001443	NA	0.167730853734288	0.202915277616733	0.137320583916218	0.967014372813385	0.996274496854141	0.00465504891680682	0.00232819317701444	0.00402853585094365	0.40351647778673	3.36953842849617e-07	6.06322171705885e-07	0.830091286544948
MGP_C57BL6NJ_G0001444	NA	0.128178721555064	0.177530021207055	0.155410965924245	0.765959117569405	0.98916370055696	-0.0342637664251544	0.00075908481707451	0.00178404715453835	0.467049534068356	7.85260143805438e-08	1.71804919771998e-07	0.925955057146784
MGP_C57BL6NJ_G0001445	NA	0.099039123288205	0.177530021207055	0.168938120717572	0.869845986780648	0.989676943082318	-0.0188114449202744	0.00129688724854398	0.00244958981769518	0.440131542241423	1.34167438831331e-07	2.62340814237854e-07	0.895195613532952
MGP_C57BL6NJ_G0001446	NA	0.109020566580889	0.177530021207055	0.166956451217871	0.720907307835012	0.98916370055696	-0.0418362762480738	0.000881699854469765	0.00188337820835545	0.467572127511036	7.69619711700719e-08	1.69711119234665e-07	0.942750691644543
MGP_C57BL6NJ_G0001447	NA	0.0952439696259755	0.177530021207055	0.164344249865565	0.689394808470038	0.98916370055696	-0.0441670107550839	0.000785549896821276	0.00178404715453835	0.446437163934313	4.11720643300211e-08	1.47770319662106e-07	0.922329743744143
MGP_C57BL6NJ_G0001448	NA	0.136332274114769	0.177530021207055	0.150033299045698	0.739090953597415	0.98916370055696	-0.0378488776775196	0.000791462825061273	0.00178404715453835	0.458983033750535	6.28411289567276e-08	1.47770319662106e-07	0.925955057146784
MGP_C57BL6NJ_G0001449	NA	0.0739595612957539	0.177530021207055	0.183885157690912	0.672390328971993	0.98916370055696	-0.0486069832227728	0.00124448853858056	0.00237462835314539	0.441946203763427	1.41235314326845e-07	2.74450220478054e-07	0.89204774816932
MGP_C57BL6NJ_G0001450	NA	0.221768753670519	0.255918638407248	0.121196784463973	0.830197421976272	0.98916370055696	-0.0241760844549881	0.000978705920391217	0.00200146554567107	0.445549393870961	1.04493499893268e-07	2.12961535587088e-07	0.892083712522711
MGP_C57BL6NJ_G0001451	NA	0.136332274114769	0.177530021207055	0.150033299045698	0.739090953597415	0.98916370055696	-0.0378488776775196	0.000791462825061273	0.00178404715453835	0.458983033750535	6.28411289567276e-08	1.47770319662106e-07	0.925955057146784
MGP_C57BL6NJ_G0001452	NA	0.136332274114769	0.177530021207055	0.150033299045698	0.739090953597415	0.98916370055696	-0.0378488776775196	0.000791462825061273	0.00178404715453835	0.458983033750535	6.28411289567276e-08	1.47770319662106e-07	0.925955057146784
MGP_C57BL6NJ_G0001453	NA	0.421794258400427	0.456807616873069	0.0754872999498136	0.122476332482274	0.98916370055696	0.1708276975373	0.90838788555722	0.922484294960218	-0.0131524899923099	0.0855659501945152	0.0979582109071255	0.202978999083729
MGP_C57BL6NJ_G0001454	NA	0.167110937810941	0.202314628886982	0.146008458939402	0.750396309621067	0.98916370055696	-0.0380588088479899	0.000790569534246187	0.00178404715453835	0.483312963929931	1.00528079869896e-07	2.06260733819925e-07	0.94830427202674
MGP_C57BL6NJ_G0001455	NA	0.136332274114769	0.177530021207055	0.150033299045698	0.739090953597415	0.98916370055696	-0.0378488776775196	0.000791462825061273	0.00178404715453835	0.458983033750535	6.28411289567276e-08	1.47770319662106e-07	0.925955057146784
MGP_C57BL6NJ_G0001456	NA	0.32902975175866	0.36425702933852	-0.0872953163405492	0.269836771868117	0.98916370055696	-0.114285298136101	0.355158539243096	0.406187746626412	-0.101171421741962	0.00968844124335855	0.0120103121916719	-0.302136897447884
MGP_C57BL6NJ_G0001457	NA	0.00675393057405987	0.0275609457652804	0.310898125764974	0.954028068848315	0.994075271184582	0.00703888668848148	0.00438856447868294	0.00713436844859306	0.404057034474452	5.91379792001368e-06	9.2993821740502e-06	0.745494881515796
MGP_C57BL6NJ_G0001458	NA	0.363133500044213	0.398475313770079	0.0955670014091712	0.229647531631951	0.98916370055696	-0.146755807820173	0.00591623488713494	0.0093869008245149	0.38211292675114	4.58848383150334e-06	7.2844640175877e-06	0.747412236895009
MGP_C57BL6NJ_G0001459	NA	0.0545558759672336	0.165442948245676	0.204825259788461	0.596227546892806	0.98916370055696	-0.0627714713284566	0.000659543281151147	0.00178404715453835	0.48668825416448	2.32388089195319e-07	4.29175989828789e-07	0.891123135285795
MGP_C57BL6NJ_G0001460	NA	0.120295343363121	0.177530021207055	0.169150198641171	0.758596388882897	0.98916370055696	-0.0376658195444657	0.00123415696241795	0.00235885725441774	0.472091207696036	2.09881983180522e-07	3.90471700442278e-07	0.929491444457356
MGP_C57BL6NJ_G0001461	NA	0.14239429107473	0.183212115472219	0.143600664113654	0.932764627996584	0.991729962909131	-0.00931455652188458	0.000290976634610074	0.00178404715453835	0.492766367505238	4.4302782670462e-07	7.82529530841096e-07	0.800337430918543
MGP_C57BL6NJ_G0001462	NA	0.136332274114769	0.177530021207055	0.150033299045698	0.739090953597415	0.98916370055696	-0.0378488776775196	0.000791462825061273	0.00178404715453835	0.458983033750535	6.28411289567276e-08	1.47770319662106e-07	0.925955057146784
MGP_C57BL6NJ_G0001463	NA	0.136332274114769	0.177530021207055	0.150033299045698	0.739090953597415	0.98916370055696	-0.0378488776775196	0.000791462825061273	0.00178404715453835	0.458983033750535	6.28411289567276e-08	1.47770319662106e-07	0.925955057146784
MGP_C57BL6NJ_G0001464	NA	0.00347145808479606	0.0153603050076296	0.200404807890129	0.840986303749621	0.98916370055696	-0.0144396555709295	8.00588663179369e-06	0.000844214521484602	0.429895298786582	6.07778857477197e-11	1.23652909434358e-08	0.852521362353836
MGP_C57BL6NJ_G0001465	NA	0.136332274114769	0.177530021207055	0.150033299045698	0.739090953597415	0.98916370055696	-0.0378488776775196	0.000791462825061273	0.00178404715453835	0.458983033750535	6.28411289567276e-08	1.47770319662106e-07	0.925955057146784
MGP_C57BL6NJ_G0001466	NA	0.00482619605503608	0.0204729747392463	0.276654117209206	0.662297898857089	0.98916370055696	-0.0453817799994919	0.00332592937495057	0.00554663472476336	0.355717612427663	5.64543405066524e-09	1.47770319662106e-07	0.969395092506123
MGP_C57BL6NJ_G0001467	NA	2.12664373336797e-10	8.52670024489984e-09	-0.610220018191832	0.603259976208678	0.98916370055696	0.0350319543185407	0.837928085408108	0.861575984538443	-0.0145874398543206	0.00465846111466337	0.00591292780373466	-0.220653571233151
MGP_C57BL6NJ_G0001468	NA	0.501663459725749	0.535391690151374	0.0631218196462158	0.139209314299413	0.98916370055696	-0.16350859406137	0.00780299934103572	0.0120888100395275	0.329680440205666	4.60978529276999e-07	8.12037488971145e-07	0.7806531356926
MGP_C57BL6NJ_G0001469	NA	0.136332274114769	0.177530021207055	0.150033299045698	0.739090953597415	0.98916370055696	-0.0378488776775196	0.000791462825061273	0.00178404715453835	0.458983033750535	6.28411289567276e-08	1.47770319662106e-07	0.925955057146784
MGP_C57BL6NJ_G0001470	NA	0.169614681804485	0.204814437859755	0.139395703063809	0.866131823545851	0.989630915430443	-0.0193574292076617	0.00076080457838818	0.00178404715453835	0.466117498524447	7.0063885221461e-08	1.59933133125128e-07	0.930541397564034
MGP_C57BL6NJ_G0001471	NA	0.136332274114769	0.177530021207055	0.150033299045698	0.739090953597415	0.98916370055696	-0.0378488776775196	0.000791462825061273	0.00178404715453835	0.458983033750535	6.28411289567276e-08	1.47770319662106e-07	0.925955057146784
MGP_C57BL6NJ_G0001472	NA	0.136332274114769	0.177530021207055	0.150033299045698	0.739090953597415	0.98916370055696	-0.0378488776775196	0.000791462825061273	0.00178404715453835	0.458983033750535	6.28411289567276e-08	1.47770319662106e-07	0.925955057146784
MGP_C57BL6NJ_G0001473	NA	0.0505324072817675	0.15563027143726	0.209363056224046	0.6892179481653	0.98916370055696	-0.0474804844914927	0.00083055011704476	0.00183412778937069	0.476856163772959	1.23601795201259e-07	2.44543759743219e-07	0.928968590641244
MGP_C57BL6NJ_G0001474	NA	0.136332274114769	0.177530021207055	0.150033299045698	0.739090953597415	0.98916370055696	-0.0378488776775196	0.000791462825061273	0.00178404715453835	0.458983033750535	6.28411289567276e-08	1.47770319662106e-07	0.925955057146784
MGP_C57BL6NJ_G0001475	NA	0.586239919238535	0.616402342550941	0.053134836469385	0.884429725572289	0.989676943082318	-0.0163360136510507	0.000816202018743929	0.00181639975980502	0.452902192752854	7.02366823127973e-08	1.60184069534353e-07	0.91067382711256
MGP_C57BL6NJ_G0001476	NA	0.163826939989687	0.199647280973376	0.142373091592278	0.777168582853899	0.98916370055696	-0.0327420727085731	0.00118996983128702	0.00229123829443416	0.447492722570404	1.05785068639264e-07	2.14540513514993e-07	0.914464745966655
MGP_C57BL6NJ_G0001477	NA	0.136332274114769	0.177530021207055	0.150033299045698	0.739090953597415	0.98916370055696	-0.0378488776775196	0.000791462825061273	0.00178404715453835	0.458983033750535	6.28411289567276e-08	1.47770319662106e-07	0.925955057146784
MGP_C57BL6NJ_G0001478	NA	0.117943067662488	0.177530021207055	0.157503066752754	0.771822616273954	0.98916370055696	-0.0328690325394821	0.00097850692783056	0.00200127894958956	0.44777838218995	7.43465791307367e-08	1.66321344121352e-07	0.9147504055862
MGP_C57BL6NJ_G0001479	NA	0.136332274114769	0.177530021207055	0.150033299045698	0.739090953597415	0.98916370055696	-0.0378488776775196	0.000791462825061273	0.00178404715453835	0.458983033750535	6.28411289567276e-08	1.47770319662106e-07	0.925955057146784
MGP_C57BL6NJ_G0001480	NA	0.125323639093078	0.177530021207055	0.155683990696756	0.765771653789934	0.98916370055696	-0.0340817499101476	0.00084559845599708	0.00184784023491473	0.458983033750535	6.05332817238477e-08	1.47770319662106e-07	0.934431094623371
MGP_C57BL6NJ_G0001481	NA	0.156659139540045	0.194014988971539	0.143167177152529	0.613770809029322	0.98916370055696	-0.0577837360321418	0.000472439428782215	0.00178404715453835	0.486460404111291	6.94901042470286e-08	1.58957743194931e-07	0.925955057146784
MGP_C57BL6NJ_G0001482	NA	0.122685110540952	0.177530021207055	0.155945236703334	0.765638713443479	0.98916370055696	-0.0339075859057622	0.000963297670101162	0.00198758130074041	0.45011512726408	7.55958507631692e-08	1.67390230539546e-07	0.91708715066033
MGP_C57BL6NJ_G0001483	NA	0.121799511018928	0.177530021207055	0.155579697059812	0.76289815827014	0.98916370055696	-0.0341512790014432	0.000764350178128532	0.00178404715453835	0.458983033750534	5.06508297412962e-08	1.47770319662106e-07	0.934274654167956
MGP_C57BL6NJ_G0001484	NA	0.136332274114769	0.177530021207055	0.150033299045698	0.739090953597415	0.98916370055696	-0.0378488776775196	0.000791462825061273	0.00178404715453835	0.458983033750535	6.28411289567276e-08	1.47770319662106e-07	0.925955057146784
MGP_C57BL6NJ_G0001485	NA	0.136332274114769	0.177530021207055	0.150033299045698	0.739090953597415	0.98916370055696	-0.0378488776775196	0.000791462825061273	0.00178404715453835	0.458983033750535	6.28411289567276e-08	1.47770319662106e-07	0.925955057146784
MGP_C57BL6NJ_G0001486	NA	0.146308843548917	0.186798426273878	0.155644454005119	0.560795778995881	0.98916370055696	-0.0705733548759672	0.00188430811320006	0.003348874839444	0.444309451426383	3.71100427413115e-07	6.63351496907346e-07	0.886106084526426
MGP_C57BL6NJ_G0001487	NA	0.632546411893444	0.660908707658685	0.052178105968779	0.667274900960682	0.98916370055696	0.0541437184218102	0.215100239434518	0.258388125220401	0.168075886776957	0.00056222187664098	0.000764479634208389	0.526365915608876
MGP_C57BL6NJ_G0001488	NA	0.149904792311935	0.188421741180682	0.143770185748303	0.765327784534779	0.98916370055696	-0.0336734688125897	0.000606427486997129	0.00178404715453835	0.468377703696627	5.56631286355783e-08	1.47770319662106e-07	0.925955057146785
MGP_C57BL6NJ_G0001489	NA	0.136332274114769	0.177530021207055	0.150033299045698	0.739090953597415	0.98916370055696	-0.0378488776775196	0.000791462825061273	0.00178404715453835	0.458983033750535	6.28411289567276e-08	1.47770319662106e-07	0.925955057146784
MGP_C57BL6NJ_G0001490	NA	0.136332274114769	0.177530021207055	0.150033299045698	0.739090953597415	0.98916370055696	-0.0378488776775196	0.000791462825061273	0.00178404715453835	0.458983033750535	6.28411289567276e-08	1.47770319662106e-07	0.925955057146784
MGP_C57BL6NJ_G0001491	NA	0.0832045060736196	0.177530021207055	0.192660156471703	0.770392486536084	0.98916370055696	-0.0362947757864315	0.00165594216176712	0.00300261438438752	0.463509223900817	3.51200047210864e-07	6.2997112043232e-07	0.913834202526549
MGP_C57BL6NJ_G0001492	NA	0.118690915181794	0.177530021207055	0.155732213627385	0.761777467580903	0.98916370055696	-0.0340496012897278	0.000708437538731081	0.00178404715453835	0.458983033750534	4.40484328251841e-08	1.47770319662106e-07	0.934503429019316
MGP_C57BL6NJ_G0001493	NA	0.080351427469116	0.177530021207055	0.177388526230384	0.862567130962565	0.989169600769127	-0.0196120595543955	0.00108279515629066	0.00215421830663349	0.442989000909803	8.11839604824883e-08	1.76305702225892e-07	0.910155676552784
MGP_C57BL6NJ_G0001494	NA	0.0986274140804021	0.177530021207055	0.166273054590852	0.888367592469491	0.989676943082318	-0.0158393574269633	0.00147876379722191	0.00272621369883495	0.426329582080486	7.59548143324159e-08	1.67985954397766e-07	0.91016957437044
MGP_C57BL6NJ_G0001495	NA	0.136332274114769	0.177530021207055	0.150033299045698	0.739090953597415	0.98916370055696	-0.0378488776775196	0.000791462825061273	0.00178404715453835	0.458983033750535	6.28411289567276e-08	1.47770319662106e-07	0.925955057146784
MGP_C57BL6NJ_G0001496	NA	0.136332274114769	0.177530021207055	0.150033299045698	0.739090953597415	0.98916370055696	-0.0378488776775196	0.000791462825061273	0.00178404715453835	0.458983033750535	6.28411289567276e-08	1.47770319662106e-07	0.925955057146784
MGP_C57BL6NJ_G0001497	NA	0.136332274114769	0.177530021207055	0.150033299045698	0.739090953597415	0.98916370055696	-0.0378488776775196	0.000791462825061273	0.00178404715453835	0.458983033750535	6.28411289567276e-08	1.47770319662106e-07	0.925955057146784
MGP_C57BL6NJ_G0001498	NA	0.236629547609754	0.270997589883757	0.121255504198671	0.53935722678974	0.98916370055696	-0.0718060883719522	0.00090229276617756	0.00191258174330493	0.464694216346624	1.49953214299648e-07	2.89135181011196e-07	0.902690872597632
MGP_C57BL6NJ_G0001499	NA	0.154881817313694	0.192615688620132	0.137784126662297	0.996626050223428	0.999310663831326	-0.000462565996349212	0.00107491019829161	0.00214376072740781	0.428197478899654	1.13163968770226e-07	2.26973130416849e-07	0.861932453237524
MGP_C57BL6NJ_G0001500	NA	0.194189429367855	0.228487258896322	0.126501096845662	0.724115571857676	0.98916370055696	-0.0390382658182284	0.000547072975115237	0.00178404715453835	0.463800898498792	5.23416416087467e-08	1.47770319662106e-07	0.910714837870886
MGP_C57BL6NJ_G0001501	NA	0.000105725162794918	0.000670315799966485	-0.409136721876949	0.939993722982379	0.992073851251238	-0.00771976562005104	0.69356852764203	0.732984950767725	0.0429276164573868	0.956782519012402	0.960592445982623	-0.0058943067648302
MGP_C57BL6NJ_G0001502	NA	0.136332274114769	0.177530021207055	0.150033299045698	0.739090953597415	0.98916370055696	-0.0378488776775196	0.000791462825061273	0.00178404715453835	0.458983033750535	6.28411289567276e-08	1.47770319662106e-07	0.925955057146784
MGP_C57BL6NJ_G0001503	NA	0.179601219423001	0.21434171549039	0.133670517946846	0.959666024975211	0.995414805231005	-0.00570308906168078	0.00112626464188737	0.00222304874826594	0.43919073326823	5.21125060385635e-08	1.47770319662106e-07	0.930046353811651
MGP_C57BL6NJ_G0001504	NA	0.136332274114769	0.177530021207055	0.150033299045698	0.739090953597415	0.98916370055696	-0.0378488776775196	0.000791462825061273	0.00178404715453835	0.458983033750535	6.28411289567276e-08	1.47770319662106e-07	0.925955057146784
MGP_C57BL6NJ_G0001505	NA	0.125323639093078	0.177530021207055	0.155683990696756	0.765771653789934	0.98916370055696	-0.0340817499101476	0.00084559845599708	0.00184784023491473	0.458983033750535	6.05332817238477e-08	1.47770319662106e-07	0.934431094623371
MGP_C57BL6NJ_G0001506	NA	0.136332274114769	0.177530021207055	0.150033299045698	0.739090953597415	0.98916370055696	-0.0378488776775196	0.000791462825061273	0.00178404715453835	0.458983033750535	6.28411289567276e-08	1.47770319662106e-07	0.925955057146784
MGP_C57BL6NJ_G0001507	NA	0.136332274114769	0.177530021207055	0.150033299045698	0.739090953597415	0.98916370055696	-0.0378488776775196	0.000791462825061273	0.00178404715453835	0.458983033750535	6.28411289567276e-08	1.47770319662106e-07	0.925955057146784
MGP_C57BL6NJ_G0001508	NA	0.136332274114769	0.177530021207055	0.150033299045698	0.739090953597415	0.98916370055696	-0.0378488776775196	0.000791462825061273	0.00178404715453835	0.458983033750535	6.28411289567276e-08	1.47770319662106e-07	0.925955057146784
MGP_C57BL6NJ_G0001509	NA	0.16224528817307	0.198813125649969	0.173852699400373	0.731432305913558	0.98916370055696	0.0483176650145216	0.0479149297749071	0.065008083884961	0.308018451378142	0.000200786207501784	0.000281762984692372	0.649363736064341
MGP_C57BL6NJ_G0001510	NA	0.963806864211586	0.967243063624907	0.00410038620462279	0.491172661971695	0.98916370055696	-0.0722045659421011	0.101673431535996	0.130085396339928	0.186559279240847	0.0528342406811714	0.0616242029026281	0.223341050439639
MGP_C57BL6NJ_G0001511	NA	0.105401089382818	0.177530021207055	0.177887839661904	0.750051664210556	0.98916370055696	0.0393076284467396	0.00242801770010648	0.00418067049695308	0.4395900445076	1.11753489737042e-06	1.87941775493032e-06	0.842324009951913
MGP_C57BL6NJ_G0001512	NA	3.71442489835389e-05	0.000262063038708412	0.620897491397906	0.681206239260345	0.98916370055696	0.0587764107201198	0.00747794269426202	0.0116277340486601	0.438867833514613	6.32798666162877e-07	1.09458002370873e-06	1.01230686439295
MGP_C57BL6NJ_G0001513	NA	0.143614167662643	0.184337293036156	0.167787633503952	0.474590944898614	0.98916370055696	-0.093045331825592	0.118602017212376	0.149887361277316	0.220018270995	0.00021084218058417	0.000295511257604108	0.595027386485896
MGP_C57BL6NJ_G0001514	NA	0.136228722548163	0.177530021207055	0.148692219229343	0.793768734136198	0.98916370055696	-0.0294205689318728	0.000579937842355835	0.00178404715453835	0.469470690951653	4.58347813081628e-08	1.47770319662106e-07	0.934431094623371
MGP_C57BL6NJ_G0001515	NA	0.136332274114769	0.177530021207055	0.150033299045698	0.739090953597415	0.98916370055696	-0.0378488776775196	0.000791462825061273	0.00178404715453835	0.458983033750535	6.28411289567276e-08	1.47770319662106e-07	0.925955057146784
MGP_C57BL6NJ_G0001516	NA	0.0350671261322244	0.115098928412749	0.222437704066296	0.730617149195639	0.98916370055696	-0.0399988273856807	0.000657844202723199	0.00178404715453835	0.478205807379509	1.04810337508441e-07	2.13459063411685e-07	0.918385567100854
MGP_C57BL6NJ_G0001517	NA	0.136332274114769	0.177530021207055	0.150033299045698	0.739090953597415	0.98916370055696	-0.0378488776775196	0.000791462825061273	0.00178404715453835	0.458983033750535	6.28411289567276e-08	1.47770319662106e-07	0.925955057146784
MGP_C57BL6NJ_G0001518	NA	0.146733067832139	0.186984153442763	0.147174088950581	0.828571810300127	0.98916370055696	-0.0247908533330228	0.00110863377682226	0.00219594767332102	0.446437163934313	6.67347911301875e-08	1.54608473480879e-07	0.93024387228946
MGP_C57BL6NJ_G0001519	NA	0.205024163759725	0.239242399217281	0.101300932645678	0.836733545106375	0.98916370055696	-0.0186964947320426	0.00500119423116287	0.00804249801682973	0.294901243800888	0.000104937623412798	0.00015018706283809	0.44342306691284
MGP_C57BL6NJ_G0001520	NA	0.14303498364951	0.183771804890859	0.14994151490341	0.793461836663323	0.98916370055696	-0.0302534327145836	0.000931372484979415	0.00195408489969364	0.458983033750534	6.16149599307185e-08	1.47770319662106e-07	0.94304480831339
MGP_C57BL6NJ_G0001521	NA	0.000678710164121681	0.00354976179829421	0.405520674624104	0.42112659279811	0.98916370055696	-0.0979380692100277	0.0106352221547613	0.0160938112119532	0.352243024910079	0.000212073452929908	0.000297145773927259	0.55556305563126
MGP_C57BL6NJ_G0001522	NA	0.481664947992719	0.51583021153503	-0.051814439757418	0.780653048447441	0.98916370055696	0.0235707487395268	0.428257652099477	0.480260450468857	0.0715492457901674	0.576315818367934	0.601825719412196	0.0502947287783829
MGP_C57BL6NJ_G0001523	NA	0.0322562707302369	0.107191393078398	0.221783823651222	0.716084435859637	0.98916370055696	-0.0414052528320219	0.000299876157837884	0.00178404715453835	0.505996706425291	3.0647665303557e-08	1.47770319662106e-07	0.966750501380072
MGP_C57BL6NJ_G0001524	NA	0.105481880863227	0.177530021207055	0.193336687709868	0.389529437812428	0.98916370055696	0.116228656244539	0.0303472254204855	0.0425121833556837	0.324163786810286	4.61000867843156e-05	6.77698979315716e-05	0.70130824441421
MGP_C57BL6NJ_G0001525	NA	0.105895234432709	0.177530021207055	0.158336268280108	0.673403849785638	0.98916370055696	-0.0463974833445284	0.000601402006467651	0.00178404715453835	0.456986329224567	2.38011073468942e-08	1.47770319662106e-07	0.947903117652563
MGP_C57BL6NJ_G0001526	NA	0.278515889980238	0.313421892949557	-0.0909280603424238	0.612138822189853	0.98916370055696	0.0486339988282634	0.751491737762779	0.785354251667817	-0.0321630340590785	0.0498231412362334	0.058239423044129	0.207639006647202
MGP_C57BL6NJ_G0001527	NA	0.251403696658178	0.285965616428484	0.118437866276397	0.91923173891326	0.991373619991848	0.0119194573633779	0.00547523039668708	0.00874288159508291	0.37751006308907	6.31679757535945e-07	1.09282708190804e-06	0.833238713230444
MGP_C57BL6NJ_G0001528	NA	0.17770149836147	0.212611676560055	0.140343996194944	0.707224784773836	0.98916370055696	-0.044334519037985	0.0017832481126324	0.00319510605941726	0.435973041997817	1.54760536038252e-07	2.97302563902401e-07	0.911421102870653
MGP_C57BL6NJ_G0001529	NA	0.148205817727578	0.187242598639684	0.143041527578286	0.766479649010369	0.98916370055696	-0.0331876966992448	0.00053932259894713	0.00178404715453835	0.469470690951653	4.73087977756429e-08	1.47770319662106e-07	0.925955057146785
MGP_C57BL6NJ_G0001530	NA	0.000379776487391854	0.00211744326446114	0.401215681790482	0.737368348729035	0.98916370055696	-0.0379084421590846	0.147059280960515	0.182495252276301	0.17769849388712	0.000136767327744479	0.000194065769026511	0.539578941392952
MGP_C57BL6NJ_G0001531	NA	0.188698806153688	0.223228406347096	0.125835539796388	0.500794846808764	0.98916370055696	-0.0733880021902185	0.000283854788679391	0.00178404715453835	0.485287996245093	1.8359200452181e-08	1.47770319662106e-07	0.949691241744584
MGP_C57BL6NJ_G0001532	NA	0.15777480256355	0.195056586876668	0.142799608254488	0.460911387434414	0.98916370055696	-0.0847070295731755	0.000779198781578774	0.00178404715453835	0.462556144329963	5.1415910394575e-08	1.47770319662106e-07	0.942611251562882
MGP_C57BL6NJ_G0001533	NA	0.311780608786272	0.34699798730676	0.0817139542300166	0.531596973113823	0.98916370055696	0.0579528026985718	0.0100758547631218	0.0153036958829188	0.271060523607348	0.0308131011815491	0.0366965926526638	0.222485238329271
MGP_C57BL6NJ_G0001534	NA	0.527755771042333	0.560980237501662	-0.0618532786730613	0.780795094303231	0.98916370055696	-0.031366579811497	0.162187423363498	0.199449909870722	0.170580255288527	0.000131221711070764	0.000186512369781946	0.54015642524468
MGP_C57BL6NJ_G0001535	NA	0.0136801157957172	0.0509619034496546	0.24194653781345	0.073111020888087	0.98916370055696	-0.196620696315601	0.000138439698654016	0.00178404715453835	0.505548771235085	3.60655046130456e-08	1.47770319662106e-07	0.89218535550034
MGP_C57BL6NJ_G0001536	NA	0.00057740634804789	0.00308257582303509	0.347689351567957	0.879440155165832	0.989676943082318	0.0154689425923991	0.00876699762576538	0.0134630185122965	0.306035556869912	0.000829541900785914	0.0011133432447209	0.410280204083849
MGP_C57BL6NJ_G0001537	NA	0.000331898892979266	0.00187646840071109	0.392798462549792	0.477905587188603	0.98916370055696	-0.077869061606306	0.000357074150554654	0.00178404715453835	0.477739372297063	3.06415030750554e-09	1.47770319662106e-07	1.05463819697874
MGP_C57BL6NJ_G0001538	NA	7.41844430193719e-10	2.28200453201132e-08	0.908962542072421	0.107874335008506	0.98916370055696	0.176686556957774	0.000274835888538278	0.00178404715453835	0.479316212862988	3.14246065245619e-08	1.47770319662106e-07	0.907033926153015
MGP_C57BL6NJ_G0001539	NA	3.56351207181149e-05	0.000252542392284579	0.335441555328097	0.417904324645401	0.98916370055696	-0.062742493210997	0.823047011525368	0.848674303308361	-0.0182502913048727	0.754034686204957	0.772204423099056	0.0255838301227106
MGP_C57BL6NJ_G0001540	NA	9.50751391467236e-07	1.02018354922008e-05	0.539847874674467	0.295699391166132	0.98916370055696	0.101316577538677	4.52936247879806e-06	0.000587202554546258	0.595577602876933	2.60352383380424e-09	1.47770319662106e-07	0.933426106952527
MGP_C57BL6NJ_G0001541	NA	0.155953584593017	0.193363436493671	0.144478938611068	0.943659268263021	0.99292244732975	-0.00812874093278432	0.000649806546240505	0.00178404715453835	0.474648416417824	3.21487523829108e-08	1.47770319662106e-07	0.97541771424049
MGP_C57BL6NJ_G0001542	NA	2.63209328340587e-09	6.45027654550573e-08	1.02836657343916	0.929742861633244	0.991729962909131	0.0113971873868321	0.0148991905590091	0.0219900173964301	0.356561724431748	0.000113780982412035	0.00016242512884044	0.627647212751151
MGP_C57BL6NJ_G0001543	NA	0.000315925156678492	0.00179675185353024	0.491445867625366	0.539010113663472	0.98916370055696	0.0838247107979161	0.00108143475859467	0.00215317689423793	0.531596418079551	1.02261522844216e-06	1.7267109595007e-06	0.934086785750787
MGP_C57BL6NJ_G0001544	NA	2.76524202138532e-12	2.75832891633186e-10	0.842236117966677	0.358535405544786	0.98916370055696	0.0692708894153835	0.0395690570871214	0.0544142392206602	0.171020000699405	4.54343917682201e-05	6.68247512167541e-05	0.391726395368763
MGP_C57BL6NJ_G0001545	NA	0.245265806429749	0.279781520716224	0.107260097197947	0.977297696581936	0.996971664659414	0.00298884317121273	0.825344972605892	0.850680970561141	0.0245964253383547	0.946318314166417	0.951201970290496	-0.00750106035373047
MGP_C57BL6NJ_G0001546	NA	0.226145140280337	0.260274639579394	0.115937435703828	0.939034421664199	0.992054385019982	0.00832550595442938	0.000410191618427575	0.00178404715453835	0.47020710214209	3.8366405082669e-08	1.47770319662106e-07	0.913768684426799
MGP_C57BL6NJ_G0001547	NA	0.136332274114769	0.177530021207055	0.150033299045698	0.739090953597415	0.98916370055696	-0.0378488776775196	0.000791462825061273	0.00178404715453835	0.458983033750535	6.28411289567276e-08	1.47770319662106e-07	0.925955057146784
MGP_C57BL6NJ_G0001548	NA	0.258119405358493	0.292696742264937	0.122947993093962	0.765336597731882	0.98916370055696	0.0369867363634598	0.279258922215401	0.327325991851187	0.143902579077172	4.2970572445432e-05	6.33324349372371e-05	0.651621826335804
MGP_C57BL6NJ_G0001549	NA	0.136332274114769	0.177530021207055	0.150033299045698	0.739090953597415	0.98916370055696	-0.0378488776775196	0.000791462825061273	0.00178404715453835	0.458983033750535	6.28411289567276e-08	1.47770319662106e-07	0.925955057146784
MGP_C57BL6NJ_G0001550	NA	0.00651724682804888	0.0267304683525274	0.216096926118429	0.975581997746404	0.996971664659414	-0.00258439078659433	7.68250784120548e-05	0.00178404715453835	0.423865088882513	3.46999601943736e-09	1.47770319662106e-07	0.8105482187754
MGP_C57BL6NJ_G0001551	NA	0.158743052270913	0.196029543845484	0.148557592208621	0.782870899351427	0.98916370055696	-0.032847312327363	0.0010200518016792	0.00206517901835609	0.468831520184683	1.61918003195998e-07	3.09418031123683e-07	0.918467363965532
MGP_C57BL6NJ_G0001552	NA	0.0465708811453041	0.145490194027257	-0.224511041690726	0.264973248881013	0.98916370055696	-0.140889048388712	0.00439204558039738	0.00713889800734025	0.412582406619206	2.21237203622565e-05	3.33156914634003e-05	0.691163268670332
MGP_C57BL6NJ_G0001553	NA	0.136332274114769	0.177530021207055	0.150033299045698	0.739090953597415	0.98916370055696	-0.0378488776775196	0.000791462825061273	0.00178404715453835	0.458983033750535	6.28411289567276e-08	1.47770319662106e-07	0.925955057146784
MGP_C57BL6NJ_G0001554	NA	0.141202486368128	0.182032014249849	0.149701433774421	0.688670448750089	0.98916370055696	-0.046046863754816	0.000876620185840435	0.0018786285538658	0.458983033750534	5.48380962533238e-08	1.47770319662106e-07	0.943404930006873
MGP_C57BL6NJ_G0001555	NA	0.136332274114769	0.177530021207055	0.150033299045698	0.739090953597415	0.98916370055696	-0.0378488776775196	0.000791462825061273	0.00178404715453835	0.458983033750535	6.28411289567276e-08	1.47770319662106e-07	0.925955057146784
MGP_C57BL6NJ_G0001556	NA	0.148205817727578	0.187242598639684	0.143041527578286	0.766479649010369	0.98916370055696	-0.0331876966992448	0.00053932259894713	0.00178404715453835	0.469470690951653	4.73087977756429e-08	1.47770319662106e-07	0.925955057146785
MGP_C57BL6NJ_G0001557	NA	0.394945475278451	0.430235757767017	0.0880612315146058	0.546792585812555	0.98916370055696	-0.0717436808740938	0.00971246748219	0.0147933168822016	0.35045786543541	3.8817760416363e-07	6.91741175887291e-07	0.866871342824498
MGP_C57BL6NJ_G0001558	NA	0.107573644492085	0.177530021207055	0.164691484947014	0.92995555793207	0.991729962909131	-0.0100970737260808	0.000818825523232244	0.00182075925377532	0.462819951577182	1.73258939987413e-07	3.28447929178593e-07	0.882188148747165
MGP_C57BL6NJ_G0001559	NA	0.00566081443386523	0.0236004419979944	-0.32813283862555	0.994434469464099	0.998822633127652	-0.000876799743314641	0.810848008963553	0.838050967592364	-0.031928505530111	0.962631942881208	0.96599318641864	-0.00624649094186354
MGP_C57BL6NJ_G0001560	NA	0.00524282067532868	0.0220446287388974	0.327318386631454	0.589284273674773	0.98916370055696	-0.0671952535661424	0.000441443383007477	0.00178404715453835	0.532152620198713	1.08232967776693e-07	2.18738641589316e-07	0.980207256657734
MGP_C57BL6NJ_G0001561	NA	0.11263170619386	0.177530021207055	0.161595928354392	0.792356774755193	0.98916370055696	-0.0301404581383902	0.00102555166947838	0.00207253623920893	0.450115127264081	7.24608191388798e-08	1.63910297454345e-07	0.925563188136917
MGP_C57BL6NJ_G0001562	NA	0.148205817727578	0.187242598639684	0.143041527578286	0.766479649010369	0.98916370055696	-0.0331876966992448	0.00053932259894713	0.00178404715453835	0.469470690951653	4.73087977756429e-08	1.47770319662106e-07	0.925955057146785
MGP_C57BL6NJ_G0001563	NA	0.136332274114769	0.177530021207055	0.150033299045698	0.739090953597415	0.98916370055696	-0.0378488776775196	0.000791462825061273	0.00178404715453835	0.458983033750535	6.28411289567276e-08	1.47770319662106e-07	0.925955057146784
MGP_C57BL6NJ_G0001564	NA	0.10371750319964	0.177530021207055	0.165168155863244	0.764183909338551	0.98916370055696	-0.0341879704966615	0.000590206281771339	0.00178404715453835	0.474450124549908	6.11180051616893e-08	1.47770319662106e-07	0.930306203098616
MGP_C57BL6NJ_G0001565	NA	0.163826939989687	0.199647280973376	0.142373091592278	0.777168582853899	0.98916370055696	-0.0327420727085731	0.00118996983128702	0.00229123829443416	0.447492722570404	1.05785068639264e-07	2.14540513514993e-07	0.914464745966655
MGP_C57BL6NJ_G0001566	NA	0.123448641695505	0.177530021207055	0.155381346876763	0.817938283379563	0.98916370055696	-0.0261364620025623	0.000950044648206805	0.00198057642986572	0.45011512726408	5.33757264309834e-08	1.47770319662106e-07	0.93457217944253
MGP_C57BL6NJ_G0001567	NA	0.136332274114769	0.177530021207055	0.150033299045698	0.739090953597415	0.98916370055696	-0.0378488776775196	0.000791462825061273	0.00178404715453835	0.458983033750535	6.28411289567276e-08	1.47770319662106e-07	0.925955057146784
MGP_C57BL6NJ_G0001568	NA	0.106775114556618	0.177530021207055	0.156322581468309	0.5900804578337	0.98916370055696	-0.0587772918001922	0.000445121421673718	0.00178404715453835	0.466111880576328	5.3406990980673e-08	1.47770319662106e-07	0.895725711499087
MGP_C57BL6NJ_G0001569	NA	0.0827508780445488	0.177530021207055	0.173541296571401	0.635156963577844	0.98916370055696	-0.0531467796440393	0.000557029670588634	0.00178404715453835	0.468348423634197	2.97335676667717e-08	1.47770319662106e-07	0.951851663551677
MGP_C57BL6NJ_G0001570	NA	0.153768746692706	0.191486400303926	0.144184047538453	0.71606411764543	0.98916370055696	-0.0415780707912142	0.000687644299352595	0.00178404715453835	0.468348423634197	4.96401823378089e-08	1.47770319662106e-07	0.944094324291314
MGP_C57BL6NJ_G0001571	NA	0.136332274114769	0.177530021207055	0.150033299045698	0.739090953597415	0.98916370055696	-0.0378488776775196	0.000791462825061273	0.00178404715453835	0.458983033750535	6.28411289567276e-08	1.47770319662106e-07	0.925955057146784
MGP_C57BL6NJ_G0001572	NA	0.111388171194752	0.177530021207055	0.160838297830358	0.683756132730176	0.98916370055696	-0.0462983767767324	0.000646755943035316	0.00178404715453835	0.468429760571134	7.58319947540259e-08	1.6780514504592e-07	0.915406400536259
MGP_C57BL6NJ_G0001573	NA	0.203346399750908	0.237513911910276	0.129893209754968	0.828325445653646	0.98916370055696	-0.025131821750983	0.00138028678858135	0.00257375889974263	0.44113987696502	1.47840475405246e-07	2.85678014751241e-07	0.898239873144923
MGP_C57BL6NJ_G0001574	NA	0.124330601236242	0.177530021207055	0.157589512223114	0.839026490496995	0.98916370055696	-0.0234468618014328	0.00104986980449154	0.00210882206037092	0.45276475800871	1.15388209502144e-07	2.30557625724893e-07	0.908012660960249
MGP_C57BL6NJ_G0001575	NA	0.27756045878026	0.312483623013707	0.10679473592345	0.822224131223911	0.98916370055696	-0.0252043048718412	0.00176320877839734	0.00316568768745284	0.415262610681431	9.52963778539048e-08	1.99287362134232e-07	0.89247527101546
MGP_C57BL6NJ_G0001576	NA	0.216565623720411	0.250681541179521	0.126669257262976	0.588431568125904	0.98916370055696	-0.0631875799240679	0.0164952740258948	0.0241514224461933	0.315575762024387	3.30594982111026e-06	5.3184302747267e-06	0.740027095097464
MGP_C57BL6NJ_G0001577	NA	0.434243906124235	0.469005329951583	0.0928224988910749	0.949455363945319	0.993579664426117	0.00863155613246734	0.000439262848651281	0.00178404715453835	0.58428461870978	6.03020423118882e-07	1.04602103363653e-06	0.968120076036549
MGP_C57BL6NJ_G0001578	NA	1.22705992629288e-05	9.77106796955213e-05	0.424587106722626	0.467292246301128	0.98916370055696	0.065622493438367	0.0029863835851651	0.00503245063963958	0.312110224773788	2.45577922633311e-06	3.99858440659874e-06	0.582283070883257
MGP_C57BL6NJ_G0001579	NA	0.00182850515361331	0.00864941025529996	0.348015877905426	0.479818216521932	0.98916370055696	0.0821008124893266	0.0566922190907582	0.0759017503248922	-0.243131593309726	0.0796170280946764	0.0913997878043217	-0.222251535224553
MGP_C57BL6NJ_G0001580	NA	0.135515150495696	0.177530021207055	0.146321669691356	0.348556059039151	0.98916370055696	-0.104537276239006	0.000155122301478045	0.00178404715453835	0.522046499899665	3.51486626882478e-08	1.47770319662106e-07	0.931942722369414
MGP_C57BL6NJ_G0001581	NA	0.0594021052531824	0.177136089412505	0.198644387400197	0.589996830766514	0.98916370055696	-0.0632402401758195	0.000444365199328266	0.00178404715453835	0.501473544010862	6.94679545869618e-08	1.58933615190134e-07	0.948830132468414
MGP_C57BL6NJ_G0001582	NA	0.0439577997500243	0.138782645488726	0.215390707581711	0.83185555461504	0.98916370055696	-0.0250761164931538	0.00107707847424084	0.00214627104615379	0.461983924439515	6.96762024567809e-08	1.59268195804345e-07	0.957205997459223
MGP_C57BL6NJ_G0001583	NA	0.136332274114769	0.177530021207055	0.150033299045698	0.739090953597415	0.98916370055696	-0.0378488776775196	0.000791462825061273	0.00178404715453835	0.458983033750535	6.28411289567276e-08	1.47770319662106e-07	0.925955057146784
MGP_C57BL6NJ_G0001584	NA	0.136332274114769	0.177530021207055	0.150033299045698	0.739090953597415	0.98916370055696	-0.0378488776775196	0.000791462825061273	0.00178404715453835	0.458983033750535	6.28411289567276e-08	1.47770319662106e-07	0.925955057146784
MGP_C57BL6NJ_G0001585	NA	0.128787798919023	0.177530021207055	0.155883261154078	0.654404046879279	0.98916370055696	-0.0518351063375235	0.00097378640531759	0.00200127894958956	0.457107631379731	6.30237828579095e-08	1.48132021968059e-07	0.942413574167242
[truncated: 39,539 more rows]
