# Supplementary material for: Loss of Cx43 in Murine Sertoli Cells Leads to Altered Prepubertal Sertoli Cell Maturation and Impairment of the Mitosis-Meiosis Switch
Source: Cells. 2020 Mar 10;9(3):676. doi: 10.3390/cells9030676 (PMC7140672; doi:10.3390/cells9030676)
Supplement: Supplementary file 1 [file cells-09-00676-s001.zip › Table S6_NGS_DiffAnalysis_WT.xlsx]

## Sheet: DiffAnalysis_WT
gene_id	gene_name	p.casette.WT	q.casette.WT	logfc.casette.WT	p.time10.WT	q.time10.WT	logfc.time10.WT	p.time12.WT	q.time12.WT	logfc.time12.WT
MGP_C57BL6NJ_G0000001_Gm17114	Gm17114	0.194717	0.889408	-0.741389	0.25233	0.359208	-0.686911	0.323739	0.412575	-0.586577
MGP_C57BL6NJ_G0000002_Gm29254	Gm29254	0.369235	0.889408	0.345267	0.253628	0.360645	0.472135	0.588483	0.665121	-0.21753
MGP_C57BL6NJ_G0000003_Igha	Igha	0.335388	0.889408	0.550871	0.94339	0.960043	-0.0419791	0.556847	0.63689	-0.350617
MGP_C57BL6NJ_G0000004_Ighe	Ighe	0.63053	0.889408	-0.0593349	0.0019012	0.00493113	0.538503	0.000685243	0.00166232	0.626106
MGP_C57BL6NJ_G0000005_Ighg2c	Ighg2c	0.689391	0.901429	0.116772	0.646636	0.738435	0.142262	0.462938	0.551316	0.229865
MGP_C57BL6NJ_G0000006_Ighg2b	Ighg2b	0.754893	0.911681	0.116772	0.194173	0.290142	0.538503	0.025268	0.0450673	1.02235
MGP_C57BL6NJ_G0000007_Ighg1	Ighg1	0.99176	0.99683	0.00693825	0.744519	0.814847	0.232905	0.0928112	0.141526	1.29723
MGP_C57BL6NJ_G0000008_Ighg3	Ighg3	0.623991	0.889408	-0.235442	0.779088	0.83896	0.142262	0.743068	0.792368	-0.166376
MGP_C57BL6NJ_G0000009_Ighd	Ighd	0.801373	0.931234	-0.096569	0.108634	0.180378	0.701148	0.0317455	0.0552721	0.996321
MGP_C57BL6NJ_G0000010_Ighm	Ighm	0.455839	0.889408	-0.371094	0.567719	0.674731	-0.299687	0.152828	0.217388	0.786905
MGP_C57BL6NJ_G0000011_Iglc1	Iglc1	0.202639	0.889408	0.604807	0.0702655	0.124669	-0.955817	0.0953041	0.144655	-0.868214
MGP_C57BL6NJ_G0000012_Iglc3	Iglc3	0.482687	0.889408	0.622154	0.529058	0.643409	0.590116	0.925265	0.943446	-0.087005
MGP_C57BL6NJ_G0000013_Iglc4	Iglc4	0.63053	0.889408	-0.0593349	0.0019012	0.00493113	0.538503	0.000685243	0.00166232	0.626106
MGP_C57BL6NJ_G0000014_Iglc2	Iglc2	0.688117	0.901429	0.325046	0.934872	0.955447	0.0698856	0.780534	0.824108	-0.238752
MGP_C57BL6NJ_G0000015_Igkc	Igkc	0.55394	0.889408	0.318925	0.267676	0.376723	-0.649248	0.419873	0.51176	-0.46489
MGP_C57BL6NJ_G0000016	NA	0.63053	0.889408	-0.0593349	0.0019012	0.00493113	0.538503	0.000685243	0.00166232	0.626106
MGP_C57BL6NJ_G0000017_Ighd4-1	Ighd4-1	0.63053	0.889408	-0.0593349	0.0019012	0.00493113	0.538503	0.000685243	0.00166232	0.626106
MGP_C57BL6NJ_G0000018_Ighd3-2	Ighd3-2	0.63053	0.889408	-0.0593349	0.0019012	0.00493113	0.538503	0.000685243	0.00166232	0.626106
MGP_C57BL6NJ_G0000019	NA	0.63053	0.889408	-0.0593349	0.0019012	0.00493113	0.538503	0.000685243	0.00166232	0.626106
MGP_C57BL6NJ_G0000020_Ighd5-3	Ighd5-3	0.63053	0.889408	-0.0593349	0.0019012	0.00493113	0.538503	0.000685243	0.00166232	0.626106
MGP_C57BL6NJ_G0000021_Ighd2-4	Ighd2-4	0.63053	0.889408	-0.0593349	0.0019012	0.00493113	0.538503	0.000685243	0.00166232	0.626106
MGP_C57BL6NJ_G0000022_Ighd2-6	Ighd2-6	0.63053	0.889408	-0.0593349	0.0019012	0.00493113	0.538503	0.000685243	0.00166232	0.626106
MGP_C57BL6NJ_G0000023_Ighd5-8	Ighd5-8	0.63053	0.889408	-0.0593349	0.0019012	0.00493113	0.538503	0.000685243	0.00166232	0.626106
MGP_C57BL6NJ_G0000024_Ighd2-5	Ighd2-5	0.63053	0.889408	-0.0593349	0.0019012	0.00493113	0.538503	0.000685243	0.00166232	0.626106
MGP_C57BL6NJ_G0000025_Gm37327	Gm37327	0.63053	0.889408	-0.0593349	0.0019012	0.00493113	0.538503	0.000685243	0.00166232	0.626106
MGP_C57BL6NJ_G0000026_Ighd5-7	Ighd5-7	0.63053	0.889408	-0.0593349	0.0019012	0.00493113	0.538503	0.000685243	0.00166232	0.626106
MGP_C57BL6NJ_G0000027_Ighd5-5	Ighd5-5	0.63053	0.889408	-0.0593349	0.0019012	0.00493113	0.538503	0.000685243	0.00166232	0.626106
MGP_C57BL6NJ_G0000028_Ighd2-3	Ighd2-3	0.63053	0.889408	-0.0593349	0.0019012	0.00493113	0.538503	0.000685243	0.00166232	0.626106
MGP_C57BL6NJ_G0000029_Ighd1-1	Ighd1-1	0.63053	0.889408	-0.0593349	0.0019012	0.00493113	0.538503	0.000685243	0.00166232	0.626106
MGP_C57BL6NJ_G0000030_Ighd3-1	Ighd3-1	0.63053	0.889408	-0.0593349	0.0019012	0.00493113	0.538503	0.000685243	0.00166232	0.626106
MGP_C57BL6NJ_G0000031_Gm16968	Gm16968	0.63053	0.889408	-0.0593349	0.0019012	0.00493113	0.538503	0.000685243	0.00166232	0.626106
MGP_C57BL6NJ_G0000032	NA	0.63053	0.889408	-0.0593349	0.0019012	0.00493113	0.538503	0.000685243	0.00166232	0.626106
MGP_C57BL6NJ_G0000033	NA	0.63053	0.889408	-0.0593349	0.0019012	0.00493113	0.538503	0.000685243	0.00166232	0.626106
MGP_C57BL6NJ_G0000034_Ighj4	Ighj4	0.63053	0.889408	-0.0593349	0.0019012	0.00493113	0.538503	0.000685243	0.00166232	0.626106
MGP_C57BL6NJ_G0000035_Ighj3	Ighj3	0.63053	0.889408	-0.0593349	0.0019012	0.00493113	0.538503	0.000685243	0.00166232	0.626106
MGP_C57BL6NJ_G0000036_Ighj2	Ighj2	0.63053	0.889408	-0.0593349	0.0019012	0.00493113	0.538503	0.000685243	0.00166232	0.626106
MGP_C57BL6NJ_G0000037_Ighj1	Ighj1	0.63053	0.889408	-0.0593349	0.0019012	0.00493113	0.538503	0.000685243	0.00166232	0.626106
MGP_C57BL6NJ_G0000038_Iglj1	Iglj1	0.63053	0.889408	-0.0593349	0.0019012	0.00493113	0.538503	0.000685243	0.00166232	0.626106
MGP_C57BL6NJ_G0000039_Iglj3p	Iglj3p	0.63053	0.889408	-0.0593349	0.0019012	0.00493113	0.538503	0.000685243	0.00166232	0.626106
MGP_C57BL6NJ_G0000040_Iglj3	Iglj3	0.63053	0.889408	-0.0593349	0.0019012	0.00493113	0.538503	0.000685243	0.00166232	0.626106
MGP_C57BL6NJ_G0000041_Iglj4	Iglj4	0.63053	0.889408	-0.0593349	0.0019012	0.00493113	0.538503	0.000685243	0.00166232	0.626106
MGP_C57BL6NJ_G0000042_Iglj2	Iglj2	0.63053	0.889408	-0.0593349	0.0019012	0.00493113	0.538503	0.000685243	0.00166232	0.626106
MGP_C57BL6NJ_G0000043_Igkj1	Igkj1	0.63053	0.889408	-0.0593349	0.0019012	0.00493113	0.538503	0.000685243	0.00166232	0.626106
MGP_C57BL6NJ_G0000044_Igkj2	Igkj2	0.63053	0.889408	-0.0593349	0.0019012	0.00493113	0.538503	0.000685243	0.00166232	0.626106
MGP_C57BL6NJ_G0000045_Igkj3	Igkj3	0.63053	0.889408	-0.0593349	0.0019012	0.00493113	0.538503	0.000685243	0.00166232	0.626106
MGP_C57BL6NJ_G0000046_Igkj4	Igkj4	0.63053	0.889408	-0.0593349	0.0019012	0.00493113	0.538503	0.000685243	0.00166232	0.626106
MGP_C57BL6NJ_G0000047_Igkj5	Igkj5	0.63053	0.889408	-0.0593349	0.0019012	0.00493113	0.538503	0.000685243	0.00166232	0.626106
MGP_C57BL6NJ_G0000048_Ighv5-8	Ighv5-8	0.63053	0.889408	-0.0593349	0.0019012	0.00493113	0.538503	0.000685243	0.00166232	0.626106
MGP_C57BL6NJ_G0000049_Ighv1-13	Ighv1-13	0.63053	0.889408	-0.0593349	0.0019012	0.00493113	0.538503	0.000685243	0.00166232	0.626106
MGP_C57BL6NJ_G0000050_Gm17472	Gm17472	0.63053	0.889408	-0.0593349	0.0019012	0.00493113	0.538503	0.000685243	0.00166232	0.626106
MGP_C57BL6NJ_G0000051_Gm20730	Gm20730	0.63053	0.889408	-0.0593349	0.0019012	0.00493113	0.538503	0.000685243	0.00166232	0.626106
MGP_C57BL6NJ_G0000052_Ighv5-2	Ighv5-2	0.63053	0.889408	-0.0593349	0.0019012	0.00493113	0.538503	0.000685243	0.00166232	0.626106
MGP_C57BL6NJ_G0000053	NA	0.63053	0.889408	-0.0593349	0.0019012	0.00493113	0.538503	0.000685243	0.00166232	0.626106
MGP_C57BL6NJ_G0000054	NA	0.63053	0.889408	-0.0593349	0.0019012	0.00493113	0.538503	0.000685243	0.00166232	0.626106
MGP_C57BL6NJ_G0000055	NA	0.63053	0.889408	-0.0593349	0.0019012	0.00493113	0.538503	0.000685243	0.00166232	0.626106
MGP_C57BL6NJ_G0000056	NA	0.74387	0.910296	0.116772	0.707706	0.787096	0.142262	0.547101	0.630481	0.229865
MGP_C57BL6NJ_G0000057	NA	0.63053	0.889408	-0.0593349	0.0019012	0.00493113	0.538503	0.000685243	0.00166232	0.626106
MGP_C57BL6NJ_G0000058_Ighv2-3	Ighv2-3	0.63053	0.889408	-0.0593349	0.0019012	0.00493113	0.538503	0.000685243	0.00166232	0.626106
MGP_C57BL6NJ_G0000059_Ighv5-9	Ighv5-9	0.697858	0.901429	0.116772	0.0136659	0.0297235	0.934744	0.072167	0.113547	0.626106
MGP_C57BL6NJ_G0000060_Ighv5-9-1	Ighv5-9-1	0.63053	0.889408	-0.0593349	0.0019012	0.00493113	0.538503	0.000685243	0.00166232	0.626106
MGP_C57BL6NJ_G0000061_Ighv5-12-4	Ighv5-12-4	0.63053	0.889408	-0.0593349	0.0019012	0.00493113	0.538503	0.000685243	0.00166232	0.626106
MGP_C57BL6NJ_G0000062_Ighv2-9-1	Ighv2-9-1	0.369625	0.889408	0.292879	0.00265401	0.00671584	1.33098	0.088477	0.135667	0.626106
MGP_C57BL6NJ_G0000063_Ighv2-6-8	Ighv2-6-8	0.63053	0.889408	-0.0593349	0.0019012	0.00493113	0.538503	0.000685243	0.00166232	0.626106
MGP_C57BL6NJ_G0000064_Ighv2-7	Ighv2-7	0.63053	0.889408	-0.0593349	0.0019012	0.00493113	0.538503	0.000685243	0.00166232	0.626106
MGP_C57BL6NJ_G0000065_Ighv5-15	Ighv5-15	0.63053	0.889408	-0.0593349	0.0019012	0.00493113	0.538503	0.000685243	0.00166232	0.626106
MGP_C57BL6NJ_G0000066_Ighv5-16	Ighv5-16	0.63053	0.889408	-0.0593349	0.0019012	0.00493113	0.538503	0.000685243	0.00166232	0.626106
MGP_C57BL6NJ_G0000067_Ighv5-17	Ighv5-17	0.63053	0.889408	-0.0593349	0.0019012	0.00493113	0.538503	0.000685243	0.00166232	0.626106
MGP_C57BL6NJ_G0000068_Ighv2-9	Ighv2-9	0.63053	0.889408	-0.0593349	0.0019012	0.00493113	0.538503	0.000685243	0.00166232	0.626106
MGP_C57BL6NJ_G0000069_Ighv7-1	Ighv7-1	0.63053	0.889408	-0.0593349	0.0019012	0.00493113	0.538503	0.000685243	0.00166232	0.626106
MGP_C57BL6NJ_G0000070_Ighv7-2	Ighv7-2	0.63053	0.889408	-0.0593349	0.0019012	0.00493113	0.538503	0.000685243	0.00166232	0.626106
MGP_C57BL6NJ_G0000071_Ighv14-1	Ighv14-1	0.63053	0.889408	-0.0593349	0.0019012	0.00493113	0.538503	0.000685243	0.00166232	0.626106
MGP_C57BL6NJ_G0000072_Ighv4-1	Ighv4-1	0.745677	0.910296	0.116772	0.70974	0.787096	0.142262	0.549993	0.630481	0.229865
MGP_C57BL6NJ_G0000073_Ighv11-1	Ighv11-1	0.63053	0.889408	-0.0593349	0.0019012	0.00493113	0.538503	0.000685243	0.00166232	0.626106
MGP_C57BL6NJ_G0000074_Ighv14-2	Ighv14-2	0.63053	0.889408	-0.0593349	0.0019012	0.00493113	0.538503	0.000685243	0.00166232	0.626106
MGP_C57BL6NJ_G0000075_Ighv11-2	Ighv11-2	0.63053	0.889408	-0.0593349	0.0019012	0.00493113	0.538503	0.000685243	0.00166232	0.626106
MGP_C57BL6NJ_G0000076_Ighv3-1	Ighv3-1	0.63053	0.889408	-0.0593349	0.0019012	0.00493113	0.538503	0.000685243	0.00166232	0.626106
MGP_C57BL6NJ_G0000077_Ighv14-3	Ighv14-3	0.63053	0.889408	-0.0593349	0.0019012	0.00493113	0.538503	0.000685243	0.00166232	0.626106
MGP_C57BL6NJ_G0000078_Ighv16-1	Ighv16-1	0.63053	0.889408	-0.0593349	0.0019012	0.00493113	0.538503	0.000685243	0.00166232	0.626106
MGP_C57BL6NJ_G0000079_Ighv9-1	Ighv9-1	0.63053	0.889408	-0.0593349	0.0019012	0.00493113	0.538503	0.000685243	0.00166232	0.626106
MGP_C57BL6NJ_G0000080_Ighv9-2	Ighv9-2	0.63053	0.889408	-0.0593349	0.0019012	0.00493113	0.538503	0.000685243	0.00166232	0.626106
MGP_C57BL6NJ_G0000081_Ighv9-3	Ighv9-3	0.74387	0.910296	0.116772	0.707706	0.787096	0.142262	0.547101	0.630481	0.229865
MGP_C57BL6NJ_G0000082_Ighv7-3	Ighv7-3	0.63053	0.889408	-0.0593349	0.0019012	0.00493113	0.538503	0.000685243	0.00166232	0.626106
MGP_C57BL6NJ_G0000083_Ighv14-4	Ighv14-4	0.63053	0.889408	-0.0593349	0.0019012	0.00493113	0.538503	0.000685243	0.00166232	0.626106
MGP_C57BL6NJ_G0000084_Ighv3-3	Ighv3-3	0.63053	0.889408	-0.0593349	0.0019012	0.00493113	0.538503	0.000685243	0.00166232	0.626106
MGP_C57BL6NJ_G0000085_Ighv7-4	Ighv7-4	0.63053	0.889408	-0.0593349	0.0019012	0.00493113	0.538503	0.000685243	0.00166232	0.626106
MGP_C57BL6NJ_G0000086_Ighv3-4	Ighv3-4	0.63053	0.889408	-0.0593349	0.0019012	0.00493113	0.538503	0.000685243	0.00166232	0.626106
MGP_C57BL6NJ_G0000087_Ighv3-5	Ighv3-5	0.63053	0.889408	-0.0593349	0.0019012	0.00493113	0.538503	0.000685243	0.00166232	0.626106
MGP_C57BL6NJ_G0000088_Ighv3-6	Ighv3-6	0.63053	0.889408	-0.0593349	0.0019012	0.00493113	0.538503	0.000685243	0.00166232	0.626106
MGP_C57BL6NJ_G0000089_Ighv9-4	Ighv9-4	0.63053	0.889408	-0.0593349	0.0019012	0.00493113	0.538503	0.000685243	0.00166232	0.626106
MGP_C57BL6NJ_G0000090_Ighv3-8	Ighv3-8	0.745677	0.910296	0.116772	0.70974	0.787096	0.142262	0.549993	0.630481	0.229865
MGP_C57BL6NJ_G0000091_Ighv13-2	Ighv13-2	0.63053	0.889408	-0.0593349	0.0019012	0.00493113	0.538503	0.000685243	0.00166232	0.626106
MGP_C57BL6NJ_G0000092_Ighv12-3	Ighv12-3	0.63053	0.889408	-0.0593349	0.0019012	0.00493113	0.538503	0.000685243	0.00166232	0.626106
MGP_C57BL6NJ_G0000093_Ighv6-3	Ighv6-3	0.63053	0.889408	-0.0593349	0.0019012	0.00493113	0.538503	0.000685243	0.00166232	0.626106
MGP_C57BL6NJ_G0000094_Ighv6-4	Ighv6-4	0.63053	0.889408	-0.0593349	0.0019012	0.00493113	0.538503	0.000685243	0.00166232	0.626106
MGP_C57BL6NJ_G0000095_Ighv6-5	Ighv6-5	0.63053	0.889408	-0.0593349	0.0019012	0.00493113	0.538503	0.000685243	0.00166232	0.626106
MGP_C57BL6NJ_G0000096_Ighv6-6	Ighv6-6	0.74387	0.910296	0.116772	0.707706	0.787096	0.142262	0.547101	0.630481	0.229865
MGP_C57BL6NJ_G0000097_Ighv6-7	Ighv6-7	0.63053	0.889408	-0.0593349	0.0019012	0.00493113	0.538503	0.000685243	0.00166232	0.626106
MGP_C57BL6NJ_G0000098_Ighv8-2	Ighv8-2	0.63053	0.889408	-0.0593349	0.0019012	0.00493113	0.538503	0.000685243	0.00166232	0.626106
MGP_C57BL6NJ_G0000099_Ighv1-5	Ighv1-5	0.63053	0.889408	-0.0593349	0.0019012	0.00493113	0.538503	0.000685243	0.00166232	0.626106
MGP_C57BL6NJ_G0000100_Ighv10-1	Ighv10-1	0.63053	0.889408	-0.0593349	0.0019012	0.00493113	0.538503	0.000685243	0.00166232	0.626106
MGP_C57BL6NJ_G0000101_Ighv10-3	Ighv10-3	0.63053	0.889408	-0.0593349	0.0019012	0.00493113	0.538503	0.000685243	0.00166232	0.626106
MGP_C57BL6NJ_G0000102_Ighv1-4	Ighv1-4	0.63053	0.889408	-0.0593349	0.0019012	0.00493113	0.538503	0.000685243	0.00166232	0.626106
MGP_C57BL6NJ_G0000103_Ighv1-7	Ighv1-7	0.63053	0.889408	-0.0593349	0.0019012	0.00493113	0.538503	0.000685243	0.00166232	0.626106
MGP_C57BL6NJ_G0000104_Ighv15-2	Ighv15-2	0.63053	0.889408	-0.0593349	0.0019012	0.00493113	0.538503	0.000685243	0.00166232	0.626106
MGP_C57BL6NJ_G0000105_Ighv1-9	Ighv1-9	0.63053	0.889408	-0.0593349	0.0019012	0.00493113	0.538503	0.000685243	0.00166232	0.626106
MGP_C57BL6NJ_G0000106_Ighv1-11	Ighv1-11	0.63053	0.889408	-0.0593349	0.0019012	0.00493113	0.538503	0.000685243	0.00166232	0.626106
MGP_C57BL6NJ_G0000107_Ighv1-12	Ighv1-12	0.63053	0.889408	-0.0593349	0.0019012	0.00493113	0.538503	0.000685243	0.00166232	0.626106
MGP_C57BL6NJ_G0000108_Ighv1-24	Ighv1-24	0.63053	0.889408	-0.0593349	0.0019012	0.00493113	0.538503	0.000685243	0.00166232	0.626106
MGP_C57BL6NJ_G0000109_Ighv1-39	Ighv1-39	0.63053	0.889408	-0.0593349	0.0019012	0.00493113	0.538503	0.000685243	0.00166232	0.626106
MGP_C57BL6NJ_G0000110_Ighv1-42	Ighv1-42	0.63053	0.889408	-0.0593349	0.0019012	0.00493113	0.538503	0.000685243	0.00166232	0.626106
MGP_C57BL6NJ_G0000111_Ighv1-43	Ighv1-43	0.63053	0.889408	-0.0593349	0.0019012	0.00493113	0.538503	0.000685243	0.00166232	0.626106
MGP_C57BL6NJ_G0000112_Ighv1-47	Ighv1-47	0.63053	0.889408	-0.0593349	0.0019012	0.00493113	0.538503	0.000685243	0.00166232	0.626106
MGP_C57BL6NJ_G0000113_Ighv8-4	Ighv8-4	0.63053	0.889408	-0.0593349	0.0019012	0.00493113	0.538503	0.000685243	0.00166232	0.626106
MGP_C57BL6NJ_G0000114_Ighv1-49	Ighv1-49	0.63053	0.889408	-0.0593349	0.0019012	0.00493113	0.538503	0.000685243	0.00166232	0.626106
MGP_C57BL6NJ_G0000115_Ighv8-5	Ighv8-5	0.63053	0.889408	-0.0593349	0.0019012	0.00493113	0.538503	0.000685243	0.00166232	0.626106
MGP_C57BL6NJ_G0000116	NA	0.63053	0.889408	-0.0593349	0.0019012	0.00493113	0.538503	0.000685243	0.00166232	0.626106
MGP_C57BL6NJ_G0000117_Ighv1-54	Ighv1-54	0.63053	0.889408	-0.0593349	0.0019012	0.00493113	0.538503	0.000685243	0.00166232	0.626106
MGP_C57BL6NJ_G0000118	NA	0.63053	0.889408	-0.0593349	0.0019012	0.00493113	0.538503	0.000685243	0.00166232	0.626106
MGP_C57BL6NJ_G0000119_Ighv1-56	Ighv1-56	0.63053	0.889408	-0.0593349	0.0019012	0.00493113	0.538503	0.000685243	0.00166232	0.626106
MGP_C57BL6NJ_G0000120_Ighv8-8	Ighv8-8	0.63053	0.889408	-0.0593349	0.0019012	0.00493113	0.538503	0.000685243	0.00166232	0.626106
MGP_C57BL6NJ_G0000121	NA	0.754893	0.911681	0.116772	0.194173	0.290142	0.538503	0.025268	0.0450673	1.02235
MGP_C57BL6NJ_G0000122_Ighv1-59	Ighv1-59	0.63053	0.889408	-0.0593349	0.0019012	0.00493113	0.538503	0.000685243	0.00166232	0.626106
MGP_C57BL6NJ_G0000123	NA	0.63053	0.889408	-0.0593349	0.0019012	0.00493113	0.538503	0.000685243	0.00166232	0.626106
MGP_C57BL6NJ_G0000124	NA	0.63053	0.889408	-0.0593349	0.0019012	0.00493113	0.538503	0.000685243	0.00166232	0.626106
MGP_C57BL6NJ_G0000125_Ighv1-64	Ighv1-64	0.63053	0.889408	-0.0593349	0.0019012	0.00493113	0.538503	0.000685243	0.00166232	0.626106
MGP_C57BL6NJ_G0000126	NA	0.63053	0.889408	-0.0593349	0.0019012	0.00493113	0.538503	0.000685243	0.00166232	0.626106
MGP_C57BL6NJ_G0000127_Ighv1-62-3	Ighv1-62-3	0.63053	0.889408	-0.0593349	0.0019012	0.00493113	0.538503	0.000685243	0.00166232	0.626106
MGP_C57BL6NJ_G0000128_Ighv8-11	Ighv8-11	0.63053	0.889408	-0.0593349	0.0019012	0.00493113	0.538503	0.000685243	0.00166232	0.626106
MGP_C57BL6NJ_G0000129_Ighv1-67	Ighv1-67	0.63053	0.889408	-0.0593349	0.0019012	0.00493113	0.538503	0.000685243	0.00166232	0.626106
MGP_C57BL6NJ_G0000130_Ighv8-12	Ighv8-12	0.63053	0.889408	-0.0593349	0.0019012	0.00493113	0.538503	0.000685243	0.00166232	0.626106
MGP_C57BL6NJ_G0000131_Ighv1-71	Ighv1-71	0.63053	0.889408	-0.0593349	0.0019012	0.00493113	0.538503	0.000685243	0.00166232	0.626106
MGP_C57BL6NJ_G0000132	NA	0.63053	0.889408	-0.0593349	0.0019012	0.00493113	0.538503	0.000685243	0.00166232	0.626106
MGP_C57BL6NJ_G0000133_Ighv1-74	Ighv1-74	0.63053	0.889408	-0.0593349	0.0019012	0.00493113	0.538503	0.000685243	0.00166232	0.626106
MGP_C57BL6NJ_G0000134_Ighv1-76	Ighv1-76	0.63053	0.889408	-0.0593349	0.0019012	0.00493113	0.538503	0.000685243	0.00166232	0.626106
MGP_C57BL6NJ_G0000135	NA	0.63053	0.889408	-0.0593349	0.0019012	0.00493113	0.538503	0.000685243	0.00166232	0.626106
MGP_C57BL6NJ_G0000136_Ighv1-77	Ighv1-77	0.63053	0.889408	-0.0593349	0.0019012	0.00493113	0.538503	0.000685243	0.00166232	0.626106
MGP_C57BL6NJ_G0000137	NA	0.63053	0.889408	-0.0593349	0.0019012	0.00493113	0.538503	0.000685243	0.00166232	0.626106
MGP_C57BL6NJ_G0000138_Ighv1-78	Ighv1-78	0.623228	0.889408	0.252593	0.763595	0.828182	-0.163336	0.888876	0.914947	-0.075733
MGP_C57BL6NJ_G0000139_Ighv1-80	Ighv1-80	0.63053	0.889408	-0.0593349	0.0019012	0.00493113	0.538503	0.000685243	0.00166232	0.626106
MGP_C57BL6NJ_G0000140_Ighv1-81	Ighv1-81	0.63053	0.889408	-0.0593349	0.0019012	0.00493113	0.538503	0.000685243	0.00166232	0.626106
MGP_C57BL6NJ_G0000141_Iglv3	Iglv3	0.63053	0.889408	-0.0593349	0.0019012	0.00493113	0.538503	0.000685243	0.00166232	0.626106
MGP_C57BL6NJ_G0000142_Iglv2	Iglv2	0.63053	0.889408	-0.0593349	0.0019012	0.00493113	0.538503	0.000685243	0.00166232	0.626106
MGP_C57BL6NJ_G0000143	NA	0.63053	0.889408	-0.0593349	0.0019012	0.00493113	0.538503	0.000685243	0.00166232	0.626106
MGP_C57BL6NJ_G0000144_Igkv17-121	Igkv17-121	0.63053	0.889408	-0.0593349	0.0019012	0.00493113	0.538503	0.000685243	0.00166232	0.626106
MGP_C57BL6NJ_G0000145_Igkv6-20	Igkv6-20	0.63053	0.889408	-0.0593349	0.0019012	0.00493113	0.538503	0.000685243	0.00166232	0.626106
MGP_C57BL6NJ_G0000146_Igkv2-137	Igkv2-137	0.63053	0.889408	-0.0593349	0.0019012	0.00493113	0.538503	0.000685243	0.00166232	0.626106
MGP_C57BL6NJ_G0000147_Igkv1-135	Igkv1-135	0.63053	0.889408	-0.0593349	0.0019012	0.00493113	0.538503	0.000685243	0.00166232	0.626106
MGP_C57BL6NJ_G0000148	NA	0.678453	0.901429	0.116772	0.00970144	0.0219512	0.934744	0.0574077	0.0931861	0.626106
MGP_C57BL6NJ_G0000149_Igkv1-132	Igkv1-132	0.63053	0.889408	-0.0593349	0.0019012	0.00493113	0.538503	0.000685243	0.00166232	0.626106
MGP_C57BL6NJ_G0000150_Igkv1-131	Igkv1-131	0.63053	0.889408	-0.0593349	0.0019012	0.00493113	0.538503	0.000685243	0.00166232	0.626106
MGP_C57BL6NJ_G0000151_Igkv14-130	Igkv14-130	0.63053	0.889408	-0.0593349	0.0019012	0.00493113	0.538503	0.000685243	0.00166232	0.626106
MGP_C57BL6NJ_G0000152_Igkv9-129	Igkv9-129	0.63053	0.889408	-0.0593349	0.0019012	0.00493113	0.538503	0.000685243	0.00166232	0.626106
MGP_C57BL6NJ_G0000153_Igkv14-126	Igkv14-126	0.63053	0.889408	-0.0593349	0.0019012	0.00493113	0.538503	0.000685243	0.00166232	0.626106
MGP_C57BL6NJ_G0000154_Igkv11-125	Igkv11-125	0.63053	0.889408	-0.0593349	0.0019012	0.00493113	0.538503	0.000685243	0.00166232	0.626106
MGP_C57BL6NJ_G0000155_Igkv9-124	Igkv9-124	0.63053	0.889408	-0.0593349	0.0019012	0.00493113	0.538503	0.000685243	0.00166232	0.626106
MGP_C57BL6NJ_G0000156_Igkv9-123	Igkv9-123	0.63053	0.889408	-0.0593349	0.0019012	0.00493113	0.538503	0.000685243	0.00166232	0.626106
MGP_C57BL6NJ_G0000157_Igkv1-122	Igkv1-122	0.63053	0.889408	-0.0593349	0.0019012	0.00493113	0.538503	0.000685243	0.00166232	0.626106
MGP_C57BL6NJ_G0000158_Igkv9-120	Igkv9-120	0.63053	0.889408	-0.0593349	0.0019012	0.00493113	0.538503	0.000685243	0.00166232	0.626106
MGP_C57BL6NJ_G0000159_Igkv2-112	Igkv2-112	0.63053	0.889408	-0.0593349	0.0019012	0.00493113	0.538503	0.000685243	0.00166232	0.626106
MGP_C57BL6NJ_G0000160_Igkv14-111	Igkv14-111	0.63053	0.889408	-0.0593349	0.0019012	0.00493113	0.538503	0.000685243	0.00166232	0.626106
MGP_C57BL6NJ_G0000161_Igkv1-117	Igkv1-117	0.689391	0.901429	0.116772	0.646636	0.738435	0.142262	0.462938	0.551316	0.229865
MGP_C57BL6NJ_G0000162_Igkv1-110	Igkv1-110	0.63053	0.889408	-0.0593349	0.0019012	0.00493113	0.538503	0.000685243	0.00166232	0.626106
MGP_C57BL6NJ_G0000163_Igkv2-109	Igkv2-109	0.63053	0.889408	-0.0593349	0.0019012	0.00493113	0.538503	0.000685243	0.00166232	0.626106
MGP_C57BL6NJ_G0000164_Igkv16-104	Igkv16-104	0.52473	0.889408	0.292879	0.768856	0.831496	0.142262	0.214323	0.290924	0.626106
MGP_C57BL6NJ_G0000165_Igkv15-103	Igkv15-103	0.63053	0.889408	-0.0593349	0.0019012	0.00493113	0.538503	0.000685243	0.00166232	0.626106
MGP_C57BL6NJ_G0000166_Igkv20-101-2	Igkv20-101-2	0.63053	0.889408	-0.0593349	0.0019012	0.00493113	0.538503	0.000685243	0.00166232	0.626106
MGP_C57BL6NJ_G0000167_Igkv14-100	Igkv14-100	0.63053	0.889408	-0.0593349	0.0019012	0.00493113	0.538503	0.000685243	0.00166232	0.626106
MGP_C57BL6NJ_G0000168_Igkv1-99	Igkv1-99	0.63053	0.889408	-0.0593349	0.0019012	0.00493113	0.538503	0.000685243	0.00166232	0.626106
MGP_C57BL6NJ_G0000169_Igkv12-98	Igkv12-98	0.689391	0.901429	0.116772	0.646636	0.738435	0.142262	0.462938	0.551316	0.229865
MGP_C57BL6NJ_G0000170_Igkv10-96	Igkv10-96	0.688219	0.901429	0.198657	0.936009	0.955764	-0.0419791	0.930469	0.946803	0.0456237
MGP_C57BL6NJ_G0000171_Igkv10-94	Igkv10-94	0.63053	0.889408	-0.0593349	0.0019012	0.00493113	0.538503	0.000685243	0.00166232	0.626106
MGP_C57BL6NJ_G0000172_Igkv19-93	Igkv19-93	0.63053	0.889408	-0.0593349	0.0019012	0.00493113	0.538503	0.000685243	0.00166232	0.626106
MGP_C57BL6NJ_G0000173_Igkv4-92	Igkv4-92	0.63053	0.889408	-0.0593349	0.0019012	0.00493113	0.538503	0.000685243	0.00166232	0.626106
MGP_C57BL6NJ_G0000174_Igkv4-91	Igkv4-91	0.63053	0.889408	-0.0593349	0.0019012	0.00493113	0.538503	0.000685243	0.00166232	0.626106
MGP_C57BL6NJ_G0000175_Igkv4-90	Igkv4-90	0.63053	0.889408	-0.0593349	0.0019012	0.00493113	0.538503	0.000685243	0.00166232	0.626106
MGP_C57BL6NJ_G0000176_Igkv12-89	Igkv12-89	0.63053	0.889408	-0.0593349	0.0019012	0.00493113	0.538503	0.000685243	0.00166232	0.626106
MGP_C57BL6NJ_G0000177_Igkv1-88	Igkv1-88	0.74387	0.910296	0.116772	0.707706	0.787096	0.142262	0.547101	0.630481	0.229865
MGP_C57BL6NJ_G0000178_Gm42543	Gm42543	0.63053	0.889408	-0.0593349	0.0019012	0.00493113	0.538503	0.000685243	0.00166232	0.626106
MGP_C57BL6NJ_G0000179_Igkv4-86	Igkv4-86	0.63053	0.889408	-0.0593349	0.0019012	0.00493113	0.538503	0.000685243	0.00166232	0.626106
MGP_C57BL6NJ_G0000180_Igkv4-81	Igkv4-81	0.63053	0.889408	-0.0593349	0.0019012	0.00493113	0.538503	0.000685243	0.00166232	0.626106
MGP_C57BL6NJ_G0000181_Igkv4-80	Igkv4-80	0.63053	0.889408	-0.0593349	0.0019012	0.00493113	0.538503	0.000685243	0.00166232	0.626106
MGP_C57BL6NJ_G0000182_Igkv4-78	Igkv4-78	0.63053	0.889408	-0.0593349	0.0019012	0.00493113	0.538503	0.000685243	0.00166232	0.626106
MGP_C57BL6NJ_G0000183_Igkv4-79	Igkv4-79	0.63053	0.889408	-0.0593349	0.0019012	0.00493113	0.538503	0.000685243	0.00166232	0.626106
MGP_C57BL6NJ_G0000184_Igkv4-63	Igkv4-63	0.63053	0.889408	-0.0593349	0.0019012	0.00493113	0.538503	0.000685243	0.00166232	0.626106
MGP_C57BL6NJ_G0000185_Igkv4-57	Igkv4-57	0.63053	0.889408	-0.0593349	0.0019012	0.00493113	0.538503	0.000685243	0.00166232	0.626106
MGP_C57BL6NJ_G0000186_Igkv4-51	Igkv4-51	0.63053	0.889408	-0.0593349	0.0019012	0.00493113	0.538503	0.000685243	0.00166232	0.626106
MGP_C57BL6NJ_G0000187_Igkv4-58	Igkv4-58	0.678453	0.901429	0.116772	0.00970144	0.0219512	0.934744	0.0574077	0.0931861	0.626106
MGP_C57BL6NJ_G0000188_Igkv4-53	Igkv4-53	0.63053	0.889408	-0.0593349	0.0019012	0.00493113	0.538503	0.000685243	0.00166232	0.626106
MGP_C57BL6NJ_G0000189_Igkv4-57-1	Igkv4-57-1	0.63053	0.889408	-0.0593349	0.0019012	0.00493113	0.538503	0.000685243	0.00166232	0.626106
MGP_C57BL6NJ_G0000190_Igkv4-50	Igkv4-50	0.63053	0.889408	-0.0593349	0.0019012	0.00493113	0.538503	0.000685243	0.00166232	0.626106
MGP_C57BL6NJ_G0000191_Igkv5-48	Igkv5-48	0.108212	0.889408	-0.587656	0.0249771	0.0506831	0.934744	0.106839	0.158798	0.626106
MGP_C57BL6NJ_G0000192_Igkv12-46	Igkv12-46	0.63053	0.889408	-0.0593349	0.0019012	0.00493113	0.538503	0.000685243	0.00166232	0.626106
MGP_C57BL6NJ_G0000193_Igkv12-44	Igkv12-44	0.63053	0.889408	-0.0593349	0.0019012	0.00493113	0.538503	0.000685243	0.00166232	0.626106
MGP_C57BL6NJ_G0000194_Igkv5-43	Igkv5-43	0.63053	0.889408	-0.0593349	0.0019012	0.00493113	0.538503	0.000685243	0.00166232	0.626106
MGP_C57BL6NJ_G0000195	NA	0.697858	0.901429	0.116772	0.0136659	0.0297235	0.934744	0.072167	0.113547	0.626106
MGP_C57BL6NJ_G0000196_Igkv12-41	Igkv12-41	0.63053	0.889408	-0.0593349	0.0019012	0.00493113	0.538503	0.000685243	0.00166232	0.626106
MGP_C57BL6NJ_G0000197_Igkv5-39	Igkv5-39	0.63053	0.889408	-0.0593349	0.0019012	0.00493113	0.538503	0.000685243	0.00166232	0.626106
MGP_C57BL6NJ_G0000198_Igkv12-38	Igkv12-38	0.63053	0.889408	-0.0593349	0.0019012	0.00493113	0.538503	0.000685243	0.00166232	0.626106
MGP_C57BL6NJ_G0000199_Igkv5-37	Igkv5-37	0.63053	0.889408	-0.0593349	0.0019012	0.00493113	0.538503	0.000685243	0.00166232	0.626106
MGP_C57BL6NJ_G0000200_Igkv18-36	Igkv18-36	0.63053	0.889408	-0.0593349	0.0019012	0.00493113	0.538503	0.000685243	0.00166232	0.626106
MGP_C57BL6NJ_G0000201_Igkv1-35	Igkv1-35	0.63053	0.889408	-0.0593349	0.0019012	0.00493113	0.538503	0.000685243	0.00166232	0.626106
MGP_C57BL6NJ_G0000202_Igkv8-34	Igkv8-34	0.63053	0.889408	-0.0593349	0.0019012	0.00493113	0.538503	0.000685243	0.00166232	0.626106
MGP_C57BL6NJ_G0000203_Igkv7-33	Igkv7-33	0.63053	0.889408	-0.0593349	0.0019012	0.00493113	0.538503	0.000685243	0.00166232	0.626106
MGP_C57BL6NJ_G0000204_Igkv6-32	Igkv6-32	0.63053	0.889408	-0.0593349	0.0019012	0.00493113	0.538503	0.000685243	0.00166232	0.626106
MGP_C57BL6NJ_G0000205_Igkv8-30	Igkv8-30	0.623228	0.889408	0.252593	0.763595	0.828182	-0.163336	0.888876	0.914947	-0.075733
MGP_C57BL6NJ_G0000206_Igkv8-28	Igkv8-28	0.63053	0.889408	-0.0593349	0.0019012	0.00493113	0.538503	0.000685243	0.00166232	0.626106
MGP_C57BL6NJ_G0000207_Igkv8-27	Igkv8-27	0.69045	0.901429	0.116772	0.106163	0.176861	0.538503	0.00743603	0.0149767	1.02235
MGP_C57BL6NJ_G0000208_Igkv6-25	Igkv6-25	0.63053	0.889408	-0.0593349	0.0019012	0.00493113	0.538503	0.000685243	0.00166232	0.626106
MGP_C57BL6NJ_G0000209_Igkv6-17	Igkv6-17	0.69045	0.901429	0.116772	0.106163	0.176861	0.538503	0.00743603	0.0149767	1.02235
MGP_C57BL6NJ_G0000210_Igkv8-24	Igkv8-24	0.63053	0.889408	-0.0593349	0.0019012	0.00493113	0.538503	0.000685243	0.00166232	0.626106
MGP_C57BL6NJ_G0000211_Igkv8-19	Igkv8-19	0.63053	0.889408	-0.0593349	0.0019012	0.00493113	0.538503	0.000685243	0.00166232	0.626106
MGP_C57BL6NJ_G0000212_Igkv8-16	Igkv8-16	0.63053	0.889408	-0.0593349	0.0019012	0.00493113	0.538503	0.000685243	0.00166232	0.626106
MGP_C57BL6NJ_G0000213	NA	0.63053	0.889408	-0.0593349	0.0019012	0.00493113	0.538503	0.000685243	0.00166232	0.626106
MGP_C57BL6NJ_G0000214_Igkv6-15	Igkv6-15	0.63053	0.889408	-0.0593349	0.0019012	0.00493113	0.538503	0.000685243	0.00166232	0.626106
MGP_C57BL6NJ_G0000215	NA	0.74387	0.910296	0.116772	0.707706	0.787096	0.142262	0.547101	0.630481	0.229865
MGP_C57BL6NJ_G0000216_Igkv6-14	Igkv6-14	0.63053	0.889408	-0.0593349	0.0019012	0.00493113	0.538503	0.000685243	0.00166232	0.626106
MGP_C57BL6NJ_G0000217_Igkv6-13	Igkv6-13	0.63053	0.889408	-0.0593349	0.0019012	0.00493113	0.538503	0.000685243	0.00166232	0.626106
MGP_C57BL6NJ_G0000218_Igkv3-12	Igkv3-12	0.63053	0.889408	-0.0593349	0.0019012	0.00493113	0.538503	0.000685243	0.00166232	0.626106
MGP_C57BL6NJ_G0000219_Igkv3-9	Igkv3-9	0.63053	0.889408	-0.0593349	0.0019012	0.00493113	0.538503	0.000685243	0.00166232	0.626106
MGP_C57BL6NJ_G0000220	NA	0.63053	0.889408	-0.0593349	0.0019012	0.00493113	0.538503	0.000685243	0.00166232	0.626106
MGP_C57BL6NJ_G0000221_Igkv3-7	Igkv3-7	0.63053	0.889408	-0.0593349	0.0019012	0.00493113	0.538503	0.000685243	0.00166232	0.626106
MGP_C57BL6NJ_G0000222	NA	0.63053	0.889408	-0.0593349	0.0019012	0.00493113	0.538503	0.000685243	0.00166232	0.626106
MGP_C57BL6NJ_G0000223_Igkv3-4	Igkv3-4	0.63053	0.889408	-0.0593349	0.0019012	0.00493113	0.538503	0.000685243	0.00166232	0.626106
MGP_C57BL6NJ_G0000224_Igkv3-3	Igkv3-3	0.63053	0.889408	-0.0593349	0.0019012	0.00493113	0.538503	0.000685243	0.00166232	0.626106
MGP_C57BL6NJ_G0000225_Igkv3-2	Igkv3-2	0.63053	0.889408	-0.0593349	0.0019012	0.00493113	0.538503	0.000685243	0.00166232	0.626106
MGP_C57BL6NJ_G0000226_Igkv3-1	Igkv3-1	0.63053	0.889408	-0.0593349	0.0019012	0.00493113	0.538503	0.000685243	0.00166232	0.626106
MGP_C57BL6NJ_G0000245	NA	0.63053	0.889408	-0.0593349	0.0019012	0.00493113	0.538503	0.000685243	0.00166232	0.626106
MGP_C57BL6NJ_G0000246	NA	0.63053	0.889408	-0.0593349	0.0019012	0.00493113	0.538503	0.000685243	0.00166232	0.626106
MGP_C57BL6NJ_G0000247	NA	0.63053	0.889408	-0.0593349	0.0019012	0.00493113	0.538503	0.000685243	0.00166232	0.626106
MGP_C57BL6NJ_G0000248	NA	0.63053	0.889408	-0.0593349	0.0019012	0.00493113	0.538503	0.000685243	0.00166232	0.626106
MGP_C57BL6NJ_G0000249	NA	0.63053	0.889408	-0.0593349	0.0019012	0.00493113	0.538503	0.000685243	0.00166232	0.626106
MGP_C57BL6NJ_G0000250	NA	0.63053	0.889408	-0.0593349	0.0019012	0.00493113	0.538503	0.000685243	0.00166232	0.626106
MGP_C57BL6NJ_G0000251	NA	0.63053	0.889408	-0.0593349	0.0019012	0.00493113	0.538503	0.000685243	0.00166232	0.626106
MGP_C57BL6NJ_G0000252	NA	0.63053	0.889408	-0.0593349	0.0019012	0.00493113	0.538503	0.000685243	0.00166232	0.626106
MGP_C57BL6NJ_G0000253	NA	0.63053	0.889408	-0.0593349	0.0019012	0.00493113	0.538503	0.000685243	0.00166232	0.626106
MGP_C57BL6NJ_G0000254	NA	0.63053	0.889408	-0.0593349	0.0019012	0.00493113	0.538503	0.000685243	0.00166232	0.626106
MGP_C57BL6NJ_G0000255	NA	0.63053	0.889408	-0.0593349	0.0019012	0.00493113	0.538503	0.000685243	0.00166232	0.626106
MGP_C57BL6NJ_G0000256	NA	0.63053	0.889408	-0.0593349	0.0019012	0.00493113	0.538503	0.000685243	0.00166232	0.626106
MGP_C57BL6NJ_G0000257	NA	0.63053	0.889408	-0.0593349	0.0019012	0.00493113	0.538503	0.000685243	0.00166232	0.626106
MGP_C57BL6NJ_G0000258	NA	0.63053	0.889408	-0.0593349	0.0019012	0.00493113	0.538503	0.000685243	0.00166232	0.626106
MGP_C57BL6NJ_G0000259	NA	0.63053	0.889408	-0.0593349	0.0019012	0.00493113	0.538503	0.000685243	0.00166232	0.626106
MGP_C57BL6NJ_G0000260	NA	0.63053	0.889408	-0.0593349	0.0019012	0.00493113	0.538503	0.000685243	0.00166232	0.626106
MGP_C57BL6NJ_G0000261	NA	0.63053	0.889408	-0.0593349	0.0019012	0.00493113	0.538503	0.000685243	0.00166232	0.626106
MGP_C57BL6NJ_G0000262	NA	0.63053	0.889408	-0.0593349	0.0019012	0.00493113	0.538503	0.000685243	0.00166232	0.626106
MGP_C57BL6NJ_G0000263	NA	0.63053	0.889408	-0.0593349	0.0019012	0.00493113	0.538503	0.000685243	0.00166232	0.626106
MGP_C57BL6NJ_G0000264	NA	0.63053	0.889408	-0.0593349	0.0019012	0.00493113	0.538503	0.000685243	0.00166232	0.626106
MGP_C57BL6NJ_G0000265	NA	0.63053	0.889408	-0.0593349	0.0019012	0.00493113	0.538503	0.000685243	0.00166232	0.626106
MGP_C57BL6NJ_G0000266	NA	0.63053	0.889408	-0.0593349	0.0019012	0.00493113	0.538503	0.000685243	0.00166232	0.626106
MGP_C57BL6NJ_G0000267	NA	0.63053	0.889408	-0.0593349	0.0019012	0.00493113	0.538503	0.000685243	0.00166232	0.626106
MGP_C57BL6NJ_G0000268	NA	0.63053	0.889408	-0.0593349	0.0019012	0.00493113	0.538503	0.000685243	0.00166232	0.626106
MGP_C57BL6NJ_G0000269	NA	0.63053	0.889408	-0.0593349	0.0019012	0.00493113	0.538503	0.000685243	0.00166232	0.626106
MGP_C57BL6NJ_G0000270	NA	0.63053	0.889408	-0.0593349	0.0019012	0.00493113	0.538503	0.000685243	0.00166232	0.626106
MGP_C57BL6NJ_G0000271	NA	0.63053	0.889408	-0.0593349	0.0019012	0.00493113	0.538503	0.000685243	0.00166232	0.626106
MGP_C57BL6NJ_G0000272	NA	0.63053	0.889408	-0.0593349	0.0019012	0.00493113	0.538503	0.000685243	0.00166232	0.626106
MGP_C57BL6NJ_G0000273	NA	0.63053	0.889408	-0.0593349	0.0019012	0.00493113	0.538503	0.000685243	0.00166232	0.626106
MGP_C57BL6NJ_G0000274	NA	0.63053	0.889408	-0.0593349	0.0019012	0.00493113	0.538503	0.000685243	0.00166232	0.626106
MGP_C57BL6NJ_G0000275	NA	0.63053	0.889408	-0.0593349	0.0019012	0.00493113	0.538503	0.000685243	0.00166232	0.626106
MGP_C57BL6NJ_G0000276	NA	0.63053	0.889408	-0.0593349	0.0019012	0.00493113	0.538503	0.000685243	0.00166232	0.626106
MGP_C57BL6NJ_G0000277	NA	0.63053	0.889408	-0.0593349	0.0019012	0.00493113	0.538503	0.000685243	0.00166232	0.626106
MGP_C57BL6NJ_G0000278	NA	0.63053	0.889408	-0.0593349	0.0019012	0.00493113	0.538503	0.000685243	0.00166232	0.626106
MGP_C57BL6NJ_G0000279	NA	0.63053	0.889408	-0.0593349	0.0019012	0.00493113	0.538503	0.000685243	0.00166232	0.626106
MGP_C57BL6NJ_G0000280	NA	0.63053	0.889408	-0.0593349	0.0019012	0.00493113	0.538503	0.000685243	0.00166232	0.626106
MGP_C57BL6NJ_G0000281	NA	0.63053	0.889408	-0.0593349	0.0019012	0.00493113	0.538503	0.000685243	0.00166232	0.626106
MGP_C57BL6NJ_G0000282	NA	0.63053	0.889408	-0.0593349	0.0019012	0.00493113	0.538503	0.000685243	0.00166232	0.626106
MGP_C57BL6NJ_G0000283	NA	0.63053	0.889408	-0.0593349	0.0019012	0.00493113	0.538503	0.000685243	0.00166232	0.626106
MGP_C57BL6NJ_G0000284	NA	0.63053	0.889408	-0.0593349	0.0019012	0.00493113	0.538503	0.000685243	0.00166232	0.626106
MGP_C57BL6NJ_G0000285	NA	0.63053	0.889408	-0.0593349	0.0019012	0.00493113	0.538503	0.000685243	0.00166232	0.626106
MGP_C57BL6NJ_G0000286	NA	0.63053	0.889408	-0.0593349	0.0019012	0.00493113	0.538503	0.000685243	0.00166232	0.626106
MGP_C57BL6NJ_G0000287	NA	0.63053	0.889408	-0.0593349	0.0019012	0.00493113	0.538503	0.000685243	0.00166232	0.626106
MGP_C57BL6NJ_G0000288	NA	0.63053	0.889408	-0.0593349	0.0019012	0.00493113	0.538503	0.000685243	0.00166232	0.626106
MGP_C57BL6NJ_G0000289	NA	0.63053	0.889408	-0.0593349	0.0019012	0.00493113	0.538503	0.000685243	0.00166232	0.626106
MGP_C57BL6NJ_G0000290	NA	0.63053	0.889408	-0.0593349	0.0019012	0.00493113	0.538503	0.000685243	0.00166232	0.626106
MGP_C57BL6NJ_G0000291	NA	0.63053	0.889408	-0.0593349	0.0019012	0.00493113	0.538503	0.000685243	0.00166232	0.626106
MGP_C57BL6NJ_G0000292	NA	0.63053	0.889408	-0.0593349	0.0019012	0.00493113	0.538503	0.000685243	0.00166232	0.626106
MGP_C57BL6NJ_G0000293	NA	0.63053	0.889408	-0.0593349	0.0019012	0.00493113	0.538503	0.000685243	0.00166232	0.626106
MGP_C57BL6NJ_G0000294	NA	0.63053	0.889408	-0.0593349	0.0019012	0.00493113	0.538503	0.000685243	0.00166232	0.626106
MGP_C57BL6NJ_G0000295	NA	0.63053	0.889408	-0.0593349	0.0019012	0.00493113	0.538503	0.000685243	0.00166232	0.626106
MGP_C57BL6NJ_G0000296	NA	0.63053	0.889408	-0.0593349	0.0019012	0.00493113	0.538503	0.000685243	0.00166232	0.626106
MGP_C57BL6NJ_G0000297	NA	0.74387	0.910296	0.116772	0.707706	0.787096	0.142262	0.547101	0.630481	0.229865
MGP_C57BL6NJ_G0000298	NA	0.63053	0.889408	-0.0593349	0.0019012	0.00493113	0.538503	0.000685243	0.00166232	0.626106
MGP_C57BL6NJ_G0000299	NA	0.63053	0.889408	-0.0593349	0.0019012	0.00493113	0.538503	0.000685243	0.00166232	0.626106
MGP_C57BL6NJ_G0000300	NA	0.63053	0.889408	-0.0593349	0.0019012	0.00493113	0.538503	0.000685243	0.00166232	0.626106
MGP_C57BL6NJ_G0000301	NA	0.63053	0.889408	-0.0593349	0.0019012	0.00493113	0.538503	0.000685243	0.00166232	0.626106
MGP_C57BL6NJ_G0000302	NA	0.63053	0.889408	-0.0593349	0.0019012	0.00493113	0.538503	0.000685243	0.00166232	0.626106
MGP_C57BL6NJ_G0000303	NA	0.63053	0.889408	-0.0593349	0.0019012	0.00493113	0.538503	0.000685243	0.00166232	0.626106
MGP_C57BL6NJ_G0000304	NA	0.63053	0.889408	-0.0593349	0.0019012	0.00493113	0.538503	0.000685243	0.00166232	0.626106
MGP_C57BL6NJ_G0000305	NA	0.63053	0.889408	-0.0593349	0.0019012	0.00493113	0.538503	0.000685243	0.00166232	0.626106
MGP_C57BL6NJ_G0000306	NA	0.63053	0.889408	-0.0593349	0.0019012	0.00493113	0.538503	0.000685243	0.00166232	0.626106
MGP_C57BL6NJ_G0000307	NA	0.63053	0.889408	-0.0593349	0.0019012	0.00493113	0.538503	0.000685243	0.00166232	0.626106
MGP_C57BL6NJ_G0000308	NA	0.63053	0.889408	-0.0593349	0.0019012	0.00493113	0.538503	0.000685243	0.00166232	0.626106
MGP_C57BL6NJ_G0000309	NA	0.63053	0.889408	-0.0593349	0.0019012	0.00493113	0.538503	0.000685243	0.00166232	0.626106
MGP_C57BL6NJ_G0000310	NA	0.63053	0.889408	-0.0593349	0.0019012	0.00493113	0.538503	0.000685243	0.00166232	0.626106
MGP_C57BL6NJ_G0000311	NA	0.63053	0.889408	-0.0593349	0.0019012	0.00493113	0.538503	0.000685243	0.00166232	0.626106
MGP_C57BL6NJ_G0000312	NA	0.63053	0.889408	-0.0593349	0.0019012	0.00493113	0.538503	0.000685243	0.00166232	0.626106
MGP_C57BL6NJ_G0000313	NA	0.63053	0.889408	-0.0593349	0.0019012	0.00493113	0.538503	0.000685243	0.00166232	0.626106
MGP_C57BL6NJ_G0000314	NA	0.63053	0.889408	-0.0593349	0.0019012	0.00493113	0.538503	0.000685243	0.00166232	0.626106
MGP_C57BL6NJ_G0000315	NA	0.63053	0.889408	-0.0593349	0.0019012	0.00493113	0.538503	0.000685243	0.00166232	0.626106
MGP_C57BL6NJ_G0000316	NA	0.63053	0.889408	-0.0593349	0.0019012	0.00493113	0.538503	0.000685243	0.00166232	0.626106
MGP_C57BL6NJ_G0000317	NA	0.63053	0.889408	-0.0593349	0.0019012	0.00493113	0.538503	0.000685243	0.00166232	0.626106
MGP_C57BL6NJ_G0000318	NA	0.63053	0.889408	-0.0593349	0.0019012	0.00493113	0.538503	0.000685243	0.00166232	0.626106
MGP_C57BL6NJ_G0000319	NA	0.63053	0.889408	-0.0593349	0.0019012	0.00493113	0.538503	0.000685243	0.00166232	0.626106
MGP_C57BL6NJ_G0000320	NA	0.63053	0.889408	-0.0593349	0.0019012	0.00493113	0.538503	0.000685243	0.00166232	0.626106
MGP_C57BL6NJ_G0000321	NA	0.63053	0.889408	-0.0593349	0.0019012	0.00493113	0.538503	0.000685243	0.00166232	0.626106
MGP_C57BL6NJ_G0000322	NA	0.63053	0.889408	-0.0593349	0.0019012	0.00493113	0.538503	0.000685243	0.00166232	0.626106
MGP_C57BL6NJ_G0000323	NA	0.63053	0.889408	-0.0593349	0.0019012	0.00493113	0.538503	0.000685243	0.00166232	0.626106
MGP_C57BL6NJ_G0000324	NA	0.63053	0.889408	-0.0593349	0.0019012	0.00493113	0.538503	0.000685243	0.00166232	0.626106
MGP_C57BL6NJ_G0000325	NA	0.63053	0.889408	-0.0593349	0.0019012	0.00493113	0.538503	0.000685243	0.00166232	0.626106
MGP_C57BL6NJ_G0000326	NA	0.63053	0.889408	-0.0593349	0.0019012	0.00493113	0.538503	0.000685243	0.00166232	0.626106
MGP_C57BL6NJ_G0000327	NA	0.63053	0.889408	-0.0593349	0.0019012	0.00493113	0.538503	0.000685243	0.00166232	0.626106
MGP_C57BL6NJ_G0000328	NA	0.63053	0.889408	-0.0593349	0.0019012	0.00493113	0.538503	0.000685243	0.00166232	0.626106
MGP_C57BL6NJ_G0000329	NA	0.63053	0.889408	-0.0593349	0.0019012	0.00493113	0.538503	0.000685243	0.00166232	0.626106
MGP_C57BL6NJ_G0000330	NA	0.63053	0.889408	-0.0593349	0.0019012	0.00493113	0.538503	0.000685243	0.00166232	0.626106
MGP_C57BL6NJ_G0000331	NA	0.63053	0.889408	-0.0593349	0.0019012	0.00493113	0.538503	0.000685243	0.00166232	0.626106
MGP_C57BL6NJ_G0000332	NA	0.63053	0.889408	-0.0593349	0.0019012	0.00493113	0.538503	0.000685243	0.00166232	0.626106
MGP_C57BL6NJ_G0000333	NA	0.63053	0.889408	-0.0593349	0.0019012	0.00493113	0.538503	0.000685243	0.00166232	0.626106
MGP_C57BL6NJ_G0000334	NA	0.63053	0.889408	-0.0593349	0.0019012	0.00493113	0.538503	0.000685243	0.00166232	0.626106
MGP_C57BL6NJ_G0000335	NA	0.63053	0.889408	-0.0593349	0.0019012	0.00493113	0.538503	0.000685243	0.00166232	0.626106
MGP_C57BL6NJ_G0000336	NA	0.63053	0.889408	-0.0593349	0.0019012	0.00493113	0.538503	0.000685243	0.00166232	0.626106
MGP_C57BL6NJ_G0000337	NA	0.63053	0.889408	-0.0593349	0.0019012	0.00493113	0.538503	0.000685243	0.00166232	0.626106
MGP_C57BL6NJ_G0000338	NA	0.63053	0.889408	-0.0593349	0.0019012	0.00493113	0.538503	0.000685243	0.00166232	0.626106
MGP_C57BL6NJ_G0000339	NA	0.63053	0.889408	-0.0593349	0.0019012	0.00493113	0.538503	0.000685243	0.00166232	0.626106
MGP_C57BL6NJ_G0000340	NA	0.63053	0.889408	-0.0593349	0.0019012	0.00493113	0.538503	0.000685243	0.00166232	0.626106
MGP_C57BL6NJ_G0000341	NA	0.63053	0.889408	-0.0593349	0.0019012	0.00493113	0.538503	0.000685243	0.00166232	0.626106
MGP_C57BL6NJ_G0000342	NA	0.63053	0.889408	-0.0593349	0.0019012	0.00493113	0.538503	0.000685243	0.00166232	0.626106
MGP_C57BL6NJ_G0000343	NA	0.63053	0.889408	-0.0593349	0.0019012	0.00493113	0.538503	0.000685243	0.00166232	0.626106
MGP_C57BL6NJ_G0000344	NA	0.63053	0.889408	-0.0593349	0.0019012	0.00493113	0.538503	0.000685243	0.00166232	0.626106
MGP_C57BL6NJ_G0000345	NA	0.63053	0.889408	-0.0593349	0.0019012	0.00493113	0.538503	0.000685243	0.00166232	0.626106
MGP_C57BL6NJ_G0000346	NA	0.63053	0.889408	-0.0593349	0.0019012	0.00493113	0.538503	0.000685243	0.00166232	0.626106
MGP_C57BL6NJ_G0000347	NA	0.63053	0.889408	-0.0593349	0.0019012	0.00493113	0.538503	0.000685243	0.00166232	0.626106
MGP_C57BL6NJ_G0000348	NA	0.63053	0.889408	-0.0593349	0.0019012	0.00493113	0.538503	0.000685243	0.00166232	0.626106
MGP_C57BL6NJ_G0000349	NA	0.63053	0.889408	-0.0593349	0.0019012	0.00493113	0.538503	0.000685243	0.00166232	0.626106
MGP_C57BL6NJ_G0000350	NA	0.63053	0.889408	-0.0593349	0.0019012	0.00493113	0.538503	0.000685243	0.00166232	0.626106
MGP_C57BL6NJ_G0000351	NA	0.63053	0.889408	-0.0593349	0.0019012	0.00493113	0.538503	0.000685243	0.00166232	0.626106
MGP_C57BL6NJ_G0000352	NA	0.63053	0.889408	-0.0593349	0.0019012	0.00493113	0.538503	0.000685243	0.00166232	0.626106
MGP_C57BL6NJ_G0000353	NA	0.63053	0.889408	-0.0593349	0.0019012	0.00493113	0.538503	0.000685243	0.00166232	0.626106
MGP_C57BL6NJ_G0000354	NA	0.63053	0.889408	-0.0593349	0.0019012	0.00493113	0.538503	0.000685243	0.00166232	0.626106
MGP_C57BL6NJ_G0000355	NA	0.63053	0.889408	-0.0593349	0.0019012	0.00493113	0.538503	0.000685243	0.00166232	0.626106
MGP_C57BL6NJ_G0000356	NA	0.63053	0.889408	-0.0593349	0.0019012	0.00493113	0.538503	0.000685243	0.00166232	0.626106
MGP_C57BL6NJ_G0000357	NA	0.63053	0.889408	-0.0593349	0.0019012	0.00493113	0.538503	0.000685243	0.00166232	0.626106
MGP_C57BL6NJ_G0000358	NA	0.63053	0.889408	-0.0593349	0.0019012	0.00493113	0.538503	0.000685243	0.00166232	0.626106
MGP_C57BL6NJ_G0000359	NA	0.63053	0.889408	-0.0593349	0.0019012	0.00493113	0.538503	0.000685243	0.00166232	0.626106
MGP_C57BL6NJ_G0000360	NA	0.63053	0.889408	-0.0593349	0.0019012	0.00493113	0.538503	0.000685243	0.00166232	0.626106
MGP_C57BL6NJ_G0000361	NA	0.63053	0.889408	-0.0593349	0.0019012	0.00493113	0.538503	0.000685243	0.00166232	0.626106
MGP_C57BL6NJ_G0000362	NA	0.63053	0.889408	-0.0593349	0.0019012	0.00493113	0.538503	0.000685243	0.00166232	0.626106
MGP_C57BL6NJ_G0000363	NA	0.63053	0.889408	-0.0593349	0.0019012	0.00493113	0.538503	0.000685243	0.00166232	0.626106
MGP_C57BL6NJ_G0000364	NA	0.63053	0.889408	-0.0593349	0.0019012	0.00493113	0.538503	0.000685243	0.00166232	0.626106
MGP_C57BL6NJ_G0000365	NA	0.63053	0.889408	-0.0593349	0.0019012	0.00493113	0.538503	0.000685243	0.00166232	0.626106
MGP_C57BL6NJ_G0000366	NA	0.63053	0.889408	-0.0593349	0.0019012	0.00493113	0.538503	0.000685243	0.00166232	0.626106
MGP_C57BL6NJ_G0000367	NA	0.63053	0.889408	-0.0593349	0.0019012	0.00493113	0.538503	0.000685243	0.00166232	0.626106
MGP_C57BL6NJ_G0000368	NA	0.63053	0.889408	-0.0593349	0.0019012	0.00493113	0.538503	0.000685243	0.00166232	0.626106
MGP_C57BL6NJ_G0000369	NA	0.63053	0.889408	-0.0593349	0.0019012	0.00493113	0.538503	0.000685243	0.00166232	0.626106
MGP_C57BL6NJ_G0000370	NA	0.63053	0.889408	-0.0593349	0.0019012	0.00493113	0.538503	0.000685243	0.00166232	0.626106
MGP_C57BL6NJ_G0000371	NA	0.63053	0.889408	-0.0593349	0.0019012	0.00493113	0.538503	0.000685243	0.00166232	0.626106
MGP_C57BL6NJ_G0000372	NA	0.63053	0.889408	-0.0593349	0.0019012	0.00493113	0.538503	0.000685243	0.00166232	0.626106
MGP_C57BL6NJ_G0000373	NA	0.63053	0.889408	-0.0593349	0.0019012	0.00493113	0.538503	0.000685243	0.00166232	0.626106
MGP_C57BL6NJ_G0000374	NA	0.63053	0.889408	-0.0593349	0.0019012	0.00493113	0.538503	0.000685243	0.00166232	0.626106
MGP_C57BL6NJ_G0000375	NA	0.63053	0.889408	-0.0593349	0.0019012	0.00493113	0.538503	0.000685243	0.00166232	0.626106
MGP_C57BL6NJ_G0000376	NA	0.63053	0.889408	-0.0593349	0.0019012	0.00493113	0.538503	0.000685243	0.00166232	0.626106
MGP_C57BL6NJ_G0000377	NA	0.63053	0.889408	-0.0593349	0.0019012	0.00493113	0.538503	0.000685243	0.00166232	0.626106
MGP_C57BL6NJ_G0000378	NA	0.63053	0.889408	-0.0593349	0.0019012	0.00493113	0.538503	0.000685243	0.00166232	0.626106
MGP_C57BL6NJ_G0000379	NA	0.63053	0.889408	-0.0593349	0.0019012	0.00493113	0.538503	0.000685243	0.00166232	0.626106
MGP_C57BL6NJ_G0000380	NA	0.63053	0.889408	-0.0593349	0.0019012	0.00493113	0.538503	0.000685243	0.00166232	0.626106
MGP_C57BL6NJ_G0000381	NA	0.63053	0.889408	-0.0593349	0.0019012	0.00493113	0.538503	0.000685243	0.00166232	0.626106
MGP_C57BL6NJ_G0000382	NA	0.63053	0.889408	-0.0593349	0.0019012	0.00493113	0.538503	0.000685243	0.00166232	0.626106
MGP_C57BL6NJ_G0000390_mt-Tp	mt-Tp	0.63053	0.889408	-0.0593349	0.0019012	0.00493113	0.538503	0.000685243	0.00166232	0.626106
MGP_C57BL6NJ_G0000391_mt-Ti	mt-Ti	0.63053	0.889408	-0.0593349	0.0019012	0.00493113	0.538503	0.000685243	0.00166232	0.626106
MGP_C57BL6NJ_G0000392_mt-Tl2	mt-Tl2	0.63053	0.889408	-0.0593349	0.0019012	0.00493113	0.538503	0.000685243	0.00166232	0.626106
MGP_C57BL6NJ_G0000393_mt-Td	mt-Td	0.63053	0.889408	-0.0593349	0.0019012	0.00493113	0.538503	0.000685243	0.00166232	0.626106
MGP_C57BL6NJ_G0000394	NA	0.63053	0.889408	-0.0593349	0.0019012	0.00493113	0.538503	0.000685243	0.00166232	0.626106
MGP_C57BL6NJ_G0000395_mt-Tt	mt-Tt	0.63053	0.889408	-0.0593349	0.0019012	0.00493113	0.538503	0.000685243	0.00166232	0.626106
MGP_C57BL6NJ_G0000398	NA	0.63053	0.889408	-0.0593349	0.0019012	0.00493113	0.538503	0.000685243	0.00166232	0.626106
MGP_C57BL6NJ_G0000399	NA	0.310505	0.889408	-0.481097	0.380333	0.497947	-0.43822	0.925678	0.94368	0.0456237
MGP_C57BL6NJ_G0000400	NA	0.393304	0.889408	0.292879	0.00365423	0.00903218	1.33098	0.103308	0.154601	0.626106
MGP_C57BL6NJ_G0000401	NA	0.63053	0.889408	-0.0593349	0.0019012	0.00493113	0.538503	0.000685243	0.00166232	0.626106
MGP_C57BL6NJ_G0000402	NA	0.108212	0.889408	-0.587656	0.0249771	0.0506831	0.934744	0.106839	0.158798	0.626106
MGP_C57BL6NJ_G0000403	NA	0.63053	0.889408	-0.0593349	0.0019012	0.00493113	0.538503	0.000685243	0.00166232	0.626106
MGP_C57BL6NJ_G0000404	NA	0.501883	0.889408	0.292879	0.255542	0.362752	0.538503	0.617296	0.690052	0.229865
MGP_C57BL6NJ_G0000405	NA	0.63053	0.889408	-0.0593349	0.0019012	0.00493113	0.538503	0.000685243	0.00166232	0.626106
MGP_C57BL6NJ_G0000406	NA	0.63053	0.889408	-0.0593349	0.0019012	0.00493113	0.538503	0.000685243	0.00166232	0.626106
MGP_C57BL6NJ_G0000407	NA	0.429282	0.889408	-0.289467	0.417639	0.536508	-0.315117	0.893619	0.919158	-0.0510771
MGP_C57BL6NJ_G0000408	NA	0.481373	0.889408	-0.329664	0.0285756	0.0571553	-1.2307	0.00972062	0.019106	-1.53934
MGP_C57BL6NJ_G0000409	NA	0.63053	0.889408	-0.0593349	0.0019012	0.00493113	0.538503	0.000685243	0.00166232	0.626106
MGP_C57BL6NJ_G0000410	NA	0.0244332	0.889408	-0.587656	0.556172	0.665356	0.142262	0.348774	0.437635	0.229865
MGP_C57BL6NJ_G0000411	NA	0.63053	0.889408	-0.0593349	0.0019012	0.00493113	0.538503	0.000685243	0.00166232	0.626106
MGP_C57BL6NJ_G0000412	NA	0.441826	0.889408	0.292879	0.195893	0.292273	0.538503	0.00476083	0.0100208	1.41859
MGP_C57BL6NJ_G0000413	NA	0.0497064	0.889408	0.726331	0.883398	0.915083	0.0516197	0.898207	0.92261	-0.0450188
MGP_C57BL6NJ_G0000414	NA	0.63053	0.889408	-0.0593349	0.0019012	0.00493113	0.538503	0.000685243	0.00166232	0.626106
MGP_C57BL6NJ_G0000415	NA	0.63053	0.889408	-0.0593349	0.0019012	0.00493113	0.538503	0.000685243	0.00166232	0.626106
MGP_C57BL6NJ_G0000416	NA	0.63053	0.889408	-0.0593349	0.0019012	0.00493113	0.538503	0.000685243	0.00166232	0.626106
MGP_C57BL6NJ_G0000417	NA	0.63053	0.889408	-0.0593349	0.0019012	0.00493113	0.538503	0.000685243	0.00166232	0.626106
MGP_C57BL6NJ_G0000418	NA	0.63053	0.889408	-0.0593349	0.0019012	0.00493113	0.538503	0.000685243	0.00166232	0.626106
MGP_C57BL6NJ_G0000419	NA	0.553242	0.889408	-0.221379	0.226803	0.329408	0.493754	0.00246339	0.00549222	1.56003
MGP_C57BL6NJ_G0000420	NA	0.63053	0.889408	-0.0593349	0.0019012	0.00493113	0.538503	0.000685243	0.00166232	0.626106
MGP_C57BL6NJ_G0000421	NA	0.341235	0.889408	-0.411549	0.0589655	0.10765	0.934744	0.0421935	0.0712741	1.02235
MGP_C57BL6NJ_G0000422	NA	0.715995	0.907311	0.116772	0.135858	0.216166	0.538503	0.0120881	0.0231665	1.02235
MGP_C57BL6NJ_G0000423	NA	0.63053	0.889408	-0.0593349	0.0019012	0.00493113	0.538503	0.000685243	0.00166232	0.626106
MGP_C57BL6NJ_G0000424	NA	0.63053	0.889408	-0.0593349	0.0019012	0.00493113	0.538503	0.000685243	0.00166232	0.626106
MGP_C57BL6NJ_G0000425	NA	0.63053	0.889408	-0.0593349	0.0019012	0.00493113	0.538503	0.000685243	0.00166232	0.626106
MGP_C57BL6NJ_G0000426	NA	0.63053	0.889408	-0.0593349	0.0019012	0.00493113	0.538503	0.000685243	0.00166232	0.626106
MGP_C57BL6NJ_G0000427	NA	0.63053	0.889408	-0.0593349	0.0019012	0.00493113	0.538503	0.000685243	0.00166232	0.626106
MGP_C57BL6NJ_G0000428	NA	0.254791	0.889408	-0.411549	0.497589	0.61468	-0.253978	0.654483	0.72084	-0.166376
MGP_C57BL6NJ_G0000429	NA	0.245236	0.889408	0.645093	0.123141	0.200061	0.934744	0.284845	0.37044	0.626106
MGP_C57BL6NJ_G0000430	NA	0.63053	0.889408	-0.0593349	0.0019012	0.00493113	0.538503	0.000685243	0.00166232	0.626106
MGP_C57BL6NJ_G0000431	NA	0.325987	0.889408	0.292879	0.00143592	0.00493113	1.33098	0.0648954	0.103932	0.626106
MGP_C57BL6NJ_G0000432	NA	0.12083	0.889408	-0.762597	0.127603	0.206274	0.792488	0.142662	0.204762	0.758734
MGP_C57BL6NJ_G0000433	NA	0.556116	0.889408	-0.399212	0.621397	0.72138	0.354261	0.815637	0.853829	-0.166376
MGP_C57BL6NJ_G0000434	NA	0.153585	0.889408	-0.454115	0.678503	0.766343	0.13277	0.0767319	0.11988	0.616614
MGP_C57BL6NJ_G0000435	NA	0.49027	0.889408	0.374764	0.222726	0.324519	0.722744	0.687366	0.747518	0.229865
MGP_C57BL6NJ_G0000436	NA	0.63053	0.889408	-0.0593349	0.0019012	0.00493113	0.538503	0.000685243	0.00166232	0.626106
MGP_C57BL6NJ_G0000437	NA	0.63053	0.889408	-0.0593349	0.0019012	0.00493113	0.538503	0.000685243	0.00166232	0.626106
MGP_C57BL6NJ_G0000438	NA	0.739445	0.910296	0.210994	0.11926	0.194764	1.11898	0.945784	0.957055	0.0456237
MGP_C57BL6NJ_G0000439	NA	0.63053	0.889408	-0.0593349	0.0019012	0.00493113	0.538503	0.000685243	0.00166232	0.626106
MGP_C57BL6NJ_G0000440	NA	0.964797	0.989377	-0.0257634	0.66707	0.756327	-0.267693	0.382478	0.473398	-0.552269
MGP_C57BL6NJ_G0000441	NA	0.436632	0.889408	-0.329664	0.0121487	0.0269353	1.33098	0.000291357	0.00166232	2.39531
MGP_C57BL6NJ_G0000442	NA	0.542953	0.889408	-0.183065	0.0220707	0.0455822	0.841145	0.019019	0.0349642	0.868495
MGP_C57BL6NJ_G0000443	NA	0.69045	0.901429	0.116772	0.106163	0.176861	0.538503	0.00743603	0.0149767	1.02235
MGP_C57BL6NJ_G0000444	NA	0.63053	0.889408	-0.0593349	0.0019012	0.00493113	0.538503	0.000685243	0.00166232	0.626106
MGP_C57BL6NJ_G0000445	NA	0.63053	0.889408	-0.0593349	0.0019012	0.00493113	0.538503	0.000685243	0.00166232	0.626106
MGP_C57BL6NJ_G0000446	NA	0.423279	0.889408	-0.505771	0.510588	0.626102	-0.43822	0.597052	0.672359	-0.350617
MGP_C57BL6NJ_G0000447	NA	0.38435	0.889408	0.550871	0.593067	0.697088	0.354261	0.221626	0.299375	0.838105
MGP_C57BL6NJ_G0000448	NA	0.63053	0.889408	-0.0593349	0.0019012	0.00493113	0.538503	0.000685243	0.00166232	0.626106
MGP_C57BL6NJ_G0000449	NA	0.689391	0.901429	0.116772	0.646636	0.738435	0.142262	0.462938	0.551316	0.229865
MGP_C57BL6NJ_G0000450	NA	0.591611	0.889408	-0.329664	0.413609	0.532339	0.538503	0.228739	0.307367	0.810347
MGP_C57BL6NJ_G0000451	NA	0.125994	0.889408	0.305972	0.000220803	0.00493113	1.11665	1.79307e-05	0.000713289	1.53013
MGP_C57BL6NJ_G0000452	NA	0.63053	0.889408	-0.0593349	0.0019012	0.00493113	0.538503	0.000685243	0.00166232	0.626106
MGP_C57BL6NJ_G0000453	NA	0.63053	0.889408	-0.0593349	0.0019012	0.00493113	0.538503	0.000685243	0.00166232	0.626106
MGP_C57BL6NJ_G0000454	NA	0.63053	0.889408	-0.0593349	0.0019012	0.00493113	0.538503	0.000685243	0.00166232	0.626106
MGP_C57BL6NJ_G0000455	NA	0.63053	0.889408	-0.0593349	0.0019012	0.00493113	0.538503	0.000685243	0.00166232	0.626106
MGP_C57BL6NJ_G0000456	NA	0.63053	0.889408	-0.0593349	0.0019012	0.00493113	0.538503	0.000685243	0.00166232	0.626106
MGP_C57BL6NJ_G0000457	NA	0.63053	0.889408	-0.0593349	0.0019012	0.00493113	0.538503	0.000685243	0.00166232	0.626106
MGP_C57BL6NJ_G0000458	NA	0.63053	0.889408	-0.0593349	0.0019012	0.00493113	0.538503	0.000685243	0.00166232	0.626106
MGP_C57BL6NJ_G0000459	NA	0.63053	0.889408	-0.0593349	0.0019012	0.00493113	0.538503	0.000685243	0.00166232	0.626106
MGP_C57BL6NJ_G0000460	NA	0.63053	0.889408	-0.0593349	0.0019012	0.00493113	0.538503	0.000685243	0.00166232	0.626106
MGP_C57BL6NJ_G0000461	NA	0.63053	0.889408	-0.0593349	0.0019012	0.00493113	0.538503	0.000685243	0.00166232	0.626106
MGP_C57BL6NJ_G0000462	NA	0.63053	0.889408	-0.0593349	0.0019012	0.00493113	0.538503	0.000685243	0.00166232	0.626106
MGP_C57BL6NJ_G0000463	NA	0.0244332	0.889408	-0.587656	0.556172	0.665356	0.142262	0.348774	0.437635	0.229865
MGP_C57BL6NJ_G0000464	NA	0.284589	0.889408	-0.723477	0.375501	0.493034	0.629145	0.586096	0.663073	-0.381331
MGP_C57BL6NJ_G0000465	NA	0.69045	0.901429	0.116772	0.106163	0.176861	0.538503	0.00743603	0.0149767	1.02235
MGP_C57BL6NJ_G0000466	NA	0.208855	0.889408	-0.481097	0.186803	0.28241	0.538503	0.000426452	0.00166232	1.99907
MGP_C57BL6NJ_G0000467	NA	0.315433	0.889408	-0.411549	0.737302	0.809146	0.142262	0.161071	0.227366	0.626106
MGP_C57BL6NJ_G0000468	NA	0.782789	0.924107	-0.210768	0.381896	0.499453	0.722744	0.446415	0.5386	0.626106
MGP_C57BL6NJ_G0000469	NA	0.283924	0.889408	0.456649	0.23683	0.341126	0.538503	0.000534437	0.00166232	2.18331
MGP_C57BL6NJ_G0000470	NA	0.63053	0.889408	-0.0593349	0.0019012	0.00493113	0.538503	0.000685243	0.00166232	0.626106
MGP_C57BL6NJ_G0000471	NA	0.0889073	0.889408	0.903085	0.228754	0.331564	-0.650219	0.432657	0.524696	0.414106
MGP_C57BL6NJ_G0000472	NA	0.689391	0.901429	0.116772	0.646636	0.738435	0.142262	0.462938	0.551316	0.229865
MGP_C57BL6NJ_G0000473	NA	0.616922	0.889408	-0.384914	0.958698	0.969431	-0.0419791	0.666399	0.729681	0.351222
MGP_C57BL6NJ_G0000474	NA	0.792285	0.92803	-0.14122	0.447446	0.565771	-0.43822	0.35744	0.446917	-0.534858
MGP_C57BL6NJ_G0000475	NA	0.143227	0.889408	0.475166	0.0785057	0.137087	0.62261	0.000685169	0.00166232	1.56117
MGP_C57BL6NJ_G0000476	NA	0.63053	0.889408	-0.0593349	0.0019012	0.00493113	0.538503	0.000685243	0.00166232	0.626106
MGP_C57BL6NJ_G0000477	NA	0.414355	0.889408	-0.65589	0.458926	0.577144	0.629145	0.329286	0.418541	0.838105
MGP_C57BL6NJ_G0000478	NA	0.63053	0.889408	-0.0593349	0.0019012	0.00493113	0.538503	0.000685243	0.00166232	0.626106
MGP_C57BL6NJ_G0000479	NA	0.63053	0.889408	-0.0593349	0.0019012	0.00493113	0.538503	0.000685243	0.00166232	0.626106
MGP_C57BL6NJ_G0000480	NA	0.602577	0.889408	0.361113	0.069938	0.12417	1.45234	0.0370458	0.0634732	1.72419
MGP_C57BL6NJ_G0000481	NA	0.724359	0.907948	-0.20959	0.997723	0.997966	0.00179253	0.33508	0.424919	0.621422
MGP_C57BL6NJ_G0000482	NA	0.592458	0.889408	-0.462173	0.0300566	0.059728	2.25609	0.0314705	0.0548305	2.23183
MGP_C57BL6NJ_G0000483	NA	0.298977	0.889408	0.407553	0.00872352	0.0200981	1.29513	0.00132972	0.00309178	1.76617
MGP_C57BL6NJ_G0000484	NA	0.697858	0.901429	0.116772	0.0136659	0.0297235	0.934744	0.072167	0.113547	0.626106
MGP_C57BL6NJ_G0000485	NA	0.63053	0.889408	-0.0593349	0.0019012	0.00493113	0.538503	0.000685243	0.00166232	0.626106
MGP_C57BL6NJ_G0000486	NA	0.159145	0.889408	-0.539107	0.0524454	0.0972323	0.829312	0.980546	0.984196	-0.00936773
MGP_C57BL6NJ_G0000487	NA	0.00917012	0.889408	0.830218	0.00340135	0.00846159	1.04672	0.651167	0.718377	-0.12603
MGP_C57BL6NJ_G0000488	NA	0.0989289	0.889408	-0.756313	0.842819	0.883215	0.0893657	0.174577	0.243924	-0.643589
MGP_C57BL6NJ_G0000489	NA	0.346819	0.889408	0.239205	0.0229856	0.04724	-0.694391	0.225398	0.303731	-0.332363
MGP_C57BL6NJ_G0000490	NA	0.180549	0.889408	-1.22094	0.568657	0.675651	0.529011	0.968665	0.974522	0.0361317
MGP_C57BL6NJ_G0000491	NA	0.729681	0.910296	0.0845738	0.968967	0.977123	0.0100664	0.592537	0.668941	-0.139571
MGP_C57BL6NJ_G0000492	NA	0.63053	0.889408	-0.0593349	0.0019012	0.00493113	0.538503	0.000685243	0.00166232	0.626106
MGP_C57BL6NJ_G0000493	NA	0.745677	0.910296	0.116772	0.70974	0.787096	0.142262	0.549993	0.630481	0.229865
MGP_C57BL6NJ_G0000494	NA	0.63053	0.889408	-0.0593349	0.0019012	0.00493113	0.538503	0.000685243	0.00166232	0.626106
MGP_C57BL6NJ_G0000495	NA	0.63053	0.889408	-0.0593349	0.0019012	0.00493113	0.538503	0.000685243	0.00166232	0.626106
MGP_C57BL6NJ_G0000496	NA	0.952476	0.985392	-0.0469981	0.463392	0.581585	-0.622461	0.441827	0.533895	0.653864
MGP_C57BL6NJ_G0000497	NA	0.715995	0.907311	0.116772	0.135858	0.216166	0.538503	0.0120881	0.0231665	1.02235
MGP_C57BL6NJ_G0000498	NA	0.622306	0.889408	0.280542	0.113623	0.187144	-1.0187	0.817568	0.8553	-0.138618
MGP_C57BL6NJ_G0000499	NA	0.70043	0.903134	-0.208459	0.0965686	0.163731	-1.02819	0.222056	0.299817	-0.728592
MGP_C57BL6NJ_G0000500	NA	0.691711	0.901429	0.0389461	0.00795133	0.018464	-0.338316	0.00183096	0.0041658	-0.432113
MGP_C57BL6NJ_G0000501	NA	0.63053	0.889408	-0.0593349	0.0019012	0.00493113	0.538503	0.000685243	0.00166232	0.626106
MGP_C57BL6NJ_G0000502	NA	0.289561	0.889408	-0.411549	0.722684	0.797877	0.142262	0.140371	0.201905	0.626106
MGP_C57BL6NJ_G0000503	NA	0.63053	0.889408	-0.0593349	0.0019012	0.00493113	0.538503	0.000685243	0.00166232	0.626106
MGP_C57BL6NJ_G0000504	NA	0.114236	0.889408	-0.763763	0.27584	0.386084	0.538503	0.0542987	0.0891642	1.02235
MGP_C57BL6NJ_G0000505	NA	0.63053	0.889408	-0.0593349	0.0019012	0.00493113	0.538503	0.000685243	0.00166232	0.626106
MGP_C57BL6NJ_G0000506	NA	0.63053	0.889408	-0.0593349	0.0019012	0.00493113	0.538503	0.000685243	0.00166232	0.626106
MGP_C57BL6NJ_G0000507	NA	0.63053	0.889408	-0.0593349	0.0019012	0.00493113	0.538503	0.000685243	0.00166232	0.626106
MGP_C57BL6NJ_G0000508	NA	0.586731	0.889408	-0.152645	0.140855	0.222815	-0.462374	0.90177	0.925506	-0.0364786
MGP_C57BL6NJ_G0000509	NA	0.237617	0.889408	-0.913235	0.433023	0.551933	0.629145	0.269611	0.353514	0.90099
MGP_C57BL6NJ_G0000510	NA	0.561075	0.889408	0.364745	0.531447	0.645625	0.417146	0.0766715	0.119795	-1.27573
MGP_C57BL6NJ_G0000511	NA	0.0657899	0.889408	-1.00942	0.507909	0.623779	0.354261	0.512181	0.599212	-0.350617
MGP_C57BL6NJ_G0000512	NA	0.63053	0.889408	-0.0593349	0.0019012	0.00493113	0.538503	0.000685243	0.00166232	0.626106
MGP_C57BL6NJ_G0000513	NA	0.63053	0.889408	-0.0593349	0.0019012	0.00493113	0.538503	0.000685243	0.00166232	0.626106
MGP_C57BL6NJ_G0000514	NA	0.715995	0.907311	0.116772	0.135858	0.216166	0.538503	0.0120881	0.0231665	1.02235
MGP_C57BL6NJ_G0000515	NA	0.104519	0.889408	1.01096	0.0471885	0.0887798	1.3617	0.0240024	0.0432131	1.60283
MGP_C57BL6NJ_G0000516	NA	0.63053	0.889408	-0.0593349	0.0019012	0.00493113	0.538503	0.000685243	0.00166232	0.626106
MGP_C57BL6NJ_G0000517	NA	0.63053	0.889408	-0.0593349	0.0019012	0.00493113	0.538503	0.000685243	0.00166232	0.626106
MGP_C57BL6NJ_G0000518	NA	0.237272	0.889408	0.726978	0.605504	0.708033	0.326504	0.715131	0.76985	0.229865
MGP_C57BL6NJ_G0000519	NA	0.51091	0.889408	0.456649	0.95402	0.966508	-0.0419791	0.399084	0.490685	0.626106
MGP_C57BL6NJ_G0000520	NA	0.63053	0.889408	-0.0593349	0.0019012	0.00493113	0.538503	0.000685243	0.00166232	0.626106
MGP_C57BL6NJ_G0000521	NA	0.102491	0.889408	0.934373	0.836462	0.878734	-0.116341	0.25928	0.341969	0.657992
MGP_C57BL6NJ_G0000522	NA	0.678453	0.901429	0.116772	0.00970144	0.0219512	0.934744	0.0574077	0.0931861	0.626106
MGP_C57BL6NJ_G0000523	NA	0.63053	0.889408	-0.0593349	0.0019012	0.00493113	0.538503	0.000685243	0.00166232	0.626106
MGP_C57BL6NJ_G0000524	NA	0.63053	0.889408	-0.0593349	0.0019012	0.00493113	0.538503	0.000685243	0.00166232	0.626106
MGP_C57BL6NJ_G0000525	NA	0.597824	0.889408	0.20949	0.841542	0.882334	-0.0836542	0.269434	0.353317	-0.477551
MGP_C57BL6NJ_G0000526	NA	0.841614	0.94639	-0.127569	0.0847565	0.146545	1.2681	0.284434	0.370047	0.747462
MGP_C57BL6NJ_G0000527	NA	0.450137	0.889408	0.156289	0.364755	0.481989	0.200349	0.182508	0.253636	0.302727
MGP_C57BL6NJ_G0000528	NA	0.0405309	0.889408	-0.587656	0.0692527	0.123155	0.538503	0.00334032	0.00722778	1.02235
MGP_C57BL6NJ_G0000529	NA	0.830374	0.94246	0.116772	0.805714	0.85708	0.142262	0.34201	0.432626	-0.562616
MGP_C57BL6NJ_G0000530	NA	0.443283	0.889408	-0.587656	0.359334	0.476404	0.750502	0.954519	0.963077	0.0456237
MGP_C57BL6NJ_G0000531	NA	0.688927	0.901429	0.183045	0.000294074	0.00493113	2.6133	0.0137632	0.0260818	1.41859
MGP_C57BL6NJ_G0000532	NA	0.697858	0.901429	0.116772	0.0136659	0.0297235	0.934744	0.072167	0.113547	0.626106
MGP_C57BL6NJ_G0000533	NA	0.722492	0.907311	0.116772	0.0210686	0.0437632	0.934744	0.0957678	0.144655	0.626106
MGP_C57BL6NJ_G0000534	NA	0.233029	0.889408	0.957021	0.152279	0.237854	1.24034	0.229948	0.308718	1.02235
MGP_C57BL6NJ_G0000535	NA	0.63053	0.889408	-0.0593349	0.0019012	0.00493113	0.538503	0.000685243	0.00166232	0.626106
MGP_C57BL6NJ_G0000536	NA	0.63053	0.889408	-0.0593349	0.0019012	0.00493113	0.538503	0.000685243	0.00166232	0.626106
MGP_C57BL6NJ_G0000537	NA	0.722492	0.907311	0.116772	0.0210686	0.0437632	0.934744	0.0957678	0.144655	0.626106
MGP_C57BL6NJ_G0000538	NA	0.0933424	0.889408	0.8212	0.19557	0.292001	-0.650219	0.633716	0.704287	0.229865
MGP_C57BL6NJ_G0000539	NA	0.63053	0.889408	-0.0593349	0.0019012	0.00493113	0.538503	0.000685243	0.00166232	0.626106
MGP_C57BL6NJ_G0000540	NA	0.40876	0.889408	-0.329664	0.305503	0.418244	-0.43822	0.407527	0.499289	-0.350617
MGP_C57BL6NJ_G0000541	NA	0.722492	0.907311	0.116772	0.0210686	0.0437632	0.934744	0.0957678	0.144655	0.626106
MGP_C57BL6NJ_G0000542	NA	0.531413	0.889408	-0.278269	0.741109	0.81237	0.154594	0.960195	0.96773	-0.0232849
MGP_C57BL6NJ_G0000543	NA	0.152048	0.889408	0.645093	0.753068	0.82104	0.142262	0.00966997	0.0190129	1.41859
MGP_C57BL6NJ_G0000544	NA	0.155986	0.889408	-0.762269	0.0751479	0.132037	1.04846	0.0316669	0.0551493	1.32109
MGP_C57BL6NJ_G0000545	NA	0.396037	0.889408	-0.575319	0.645103	0.738435	0.326504	0.110986	0.164319	1.20659
MGP_C57BL6NJ_G0000546	NA	0.667213	0.901429	-0.117565	0.471705	0.589498	0.210658	0.0119517	0.0230937	0.871573
MGP_C57BL6NJ_G0000547	NA	0.960317	0.988319	-0.0248294	0.577961	0.683937	0.296994	0.630609	0.701707	-0.256137
MGP_C57BL6NJ_G0000548	NA	0.840901	0.946083	0.0359451	0.13836	0.219425	0.299035	0.0534297	0.0878918	0.407474
MGP_C57BL6NJ_G0000549	NA	0.63053	0.889408	-0.0593349	0.0019012	0.00493113	0.538503	0.000685243	0.00166232	0.626106
MGP_C57BL6NJ_G0000550	NA	0.824116	0.940272	0.0719058	0.168276	0.258829	0.49794	0.0272282	0.0481724	0.870599
MGP_C57BL6NJ_G0000551	NA	0.330995	0.889408	-0.199609	0.000561424	0.00493113	1.05074	0.000363512	0.00166232	1.11571
MGP_C57BL6NJ_G0000552	NA	0.00638702	0.889408	1.64668	0.916601	0.941758	0.053924	0.515035	0.602105	0.339097
MGP_C57BL6NJ_G0000553	NA	0.63053	0.889408	-0.0593349	0.0019012	0.00493113	0.538503	0.000685243	0.00166232	0.626106
MGP_C57BL6NJ_G0000554	NA	0.333015	0.889408	0.686692	0.720079	0.796026	0.263619	0.634551	0.705043	-0.350617
MGP_C57BL6NJ_G0000555	NA	0.0405309	0.889408	-0.587656	0.0692527	0.123155	0.538503	0.00334032	0.00722778	1.02235
MGP_C57BL6NJ_G0000556	NA	0.546474	0.889408	0.441037	0.303733	0.416334	0.813387	0.0484429	0.0805917	1.69347
MGP_C57BL6NJ_G0000557	NA	0.754893	0.911681	0.116772	0.194173	0.290142	0.538503	0.025268	0.0450673	1.02235
MGP_C57BL6NJ_G0000558	NA	0.745677	0.910296	0.116772	0.70974	0.787096	0.142262	0.549993	0.630481	0.229865
MGP_C57BL6NJ_G0000559	NA	0.697858	0.901429	0.116772	0.0136659	0.0297235	0.934744	0.072167	0.113547	0.626106
MGP_C57BL6NJ_G0000560	NA	0.63053	0.889408	-0.0593349	0.0019012	0.00493113	0.538503	0.000685243	0.00166232	0.626106
MGP_C57BL6NJ_G0000561	NA	0.63053	0.889408	-0.0593349	0.0019012	0.00493113	0.538503	0.000685243	0.00166232	0.626106
MGP_C57BL6NJ_G0000562	NA	0.63053	0.889408	-0.0593349	0.0019012	0.00493113	0.538503	0.000685243	0.00166232	0.626106
MGP_C57BL6NJ_G0000563	NA	0.63053	0.889408	-0.0593349	0.0019012	0.00493113	0.538503	0.000685243	0.00166232	0.626106
MGP_C57BL6NJ_G0000564	NA	0.662245	0.901429	0.353578	0.97118	0.978823	0.0308558	0.137857	0.198832	-1.3481
MGP_C57BL6NJ_G0000565	NA	0.573245	0.889408	0.304221	0.902092	0.930274	0.0698856	0.107802	0.160114	-0.982253
MGP_C57BL6NJ_G0000566	NA	0.0640163	0.889408	1.24296	0.586359	0.691481	0.354261	0.0856678	0.13197	1.20659
MGP_C57BL6NJ_G0000567	NA	0.268065	0.889408	-0.657914	0.877183	0.910113	0.0941628	0.815519	0.853765	0.142278
MGP_C57BL6NJ_G0000568	NA	0.242644	0.889408	0.425839	0.164717	0.254181	0.545774	0.00192173	0.00435258	1.53877
MGP_C57BL6NJ_G0000569	NA	0.63053	0.889408	-0.0593349	0.0019012	0.00493113	0.538503	0.000685243	0.00166232	0.626106
MGP_C57BL6NJ_G0000570	NA	0.63053	0.889408	-0.0593349	0.0019012	0.00493113	0.538503	0.000685243	0.00166232	0.626106
MGP_C57BL6NJ_G0000571	NA	0.37098	0.889408	-0.123575	0.212004	0.311759	-0.18679	0.559057	0.638974	0.0845088
MGP_C57BL6NJ_G0000572	NA	0.69045	0.901429	0.116772	0.106163	0.176861	0.538503	0.00743603	0.0149767	1.02235
MGP_C57BL6NJ_G0000573	NA	0.278398	0.889408	0.468986	0.0124501	0.0275487	1.33098	0.041051	0.0695529	1.02235
MGP_C57BL6NJ_G0000574	NA	0.63053	0.889408	-0.0593349	0.0019012	0.00493113	0.538503	0.000685243	0.00166232	0.626106
MGP_C57BL6NJ_G0000575	NA	0.000203897	0.380889	-1.11598	0.500032	0.616982	0.142262	0.012258	0.0234561	0.626106
MGP_C57BL6NJ_G0000576	NA	0.681477	0.901429	-0.137432	0.716528	0.793083	-0.128824	0.436865	0.528894	0.279486
MGP_C57BL6NJ_G0000577	NA	0.737918	0.910296	-0.169169	0.185267	0.280428	-0.743818	0.0723983	0.113862	-1.05246
MGP_C57BL6NJ_G0000578	NA	0.63053	0.889408	-0.0593349	0.0019012	0.00493113	0.538503	0.000685243	0.00166232	0.626106
MGP_C57BL6NJ_G0000579	NA	0.63053	0.889408	-0.0593349	0.0019012	0.00493113	0.538503	0.000685243	0.00166232	0.626106
MGP_C57BL6NJ_G0000580	NA	0.63053	0.889408	-0.0593349	0.0019012	0.00493113	0.538503	0.000685243	0.00166232	0.626106
MGP_C57BL6NJ_G0000581	NA	0.63053	0.889408	-0.0593349	0.0019012	0.00493113	0.538503	0.000685243	0.00166232	0.626106
MGP_C57BL6NJ_G0000582	NA	0.0244332	0.889408	-0.587656	0.556172	0.665356	0.142262	0.348774	0.437635	0.229865
MGP_C57BL6NJ_G0000583	NA	0.570603	0.889408	-0.412863	0.165867	0.255687	1.11898	0.400015	0.491683	0.65682
MGP_C57BL6NJ_G0000584	NA	0.63053	0.889408	-0.0593349	0.0019012	0.00493113	0.538503	0.000685243	0.00166232	0.626106
MGP_C57BL6NJ_G0000585	NA	0.63053	0.889408	-0.0593349	0.0019012	0.00493113	0.538503	0.000685243	0.00166232	0.626106
MGP_C57BL6NJ_G0000586	NA	0.63053	0.889408	-0.0593349	0.0019012	0.00493113	0.538503	0.000685243	0.00166232	0.626106
MGP_C57BL6NJ_G0000587	NA	0.63053	0.889408	-0.0593349	0.0019012	0.00493113	0.538503	0.000685243	0.00166232	0.626106
MGP_C57BL6NJ_G0000588	NA	0.689391	0.901429	0.116772	0.646636	0.738435	0.142262	0.462938	0.551316	0.229865
MGP_C57BL6NJ_G0000589	NA	0.459938	0.889408	0.292879	0.213008	0.312888	0.538503	0.58198	0.659033	0.229865
MGP_C57BL6NJ_G0000590	NA	0.0244332	0.889408	-0.587656	0.556172	0.665356	0.142262	0.348774	0.437635	0.229865
MGP_C57BL6NJ_G0000591	NA	0.0405047	0.889408	1.33718	0.680588	0.768157	-0.253978	0.241758	0.322321	-0.746858
MGP_C57BL6NJ_G0000592	NA	0.014508	0.889408	0.889136	0.0416855	0.079611	0.743825	0.233216	0.312331	0.402376
MGP_C57BL6NJ_G0000593	NA	0.627824	0.889408	0.322521	0.402364	0.520916	-0.598606	0.610064	0.684144	-0.360109
MGP_C57BL6NJ_G0000594	NA	0.840092	0.945938	0.0897352	0.437543	0.55638	-0.371956	0.10299	0.154237	-0.828098
MGP_C57BL6NJ_G0000595	NA	0.837665	0.945059	-0.12526	0.250791	0.357513	0.771724	0.0101922	0.0199538	2.01733
MGP_C57BL6NJ_G0000596	NA	0.277404	0.889408	0.4703	0.0163171	0.0349354	-1.26142	0.655834	0.721998	0.199151
MGP_C57BL6NJ_G0000597	NA	0.63053	0.889408	-0.0593349	0.0019012	0.00493113	0.538503	0.000685243	0.00166232	0.626106
MGP_C57BL6NJ_G0000598	NA	0.63053	0.889408	-0.0593349	0.0019012	0.00493113	0.538503	0.000685243	0.00166232	0.626106
MGP_C57BL6NJ_G0000599	NA	0.344196	0.889408	0.4287	0.136147	0.216525	-0.743818	0.771869	0.816807	0.136266
MGP_C57BL6NJ_G0000600	NA	0.403421	0.889408	0.227419	0.333268	0.448251	0.281196	0.742623	0.791996	-0.0932623
MGP_C57BL6NJ_G0000601	NA	0.346809	0.889408	-0.175831	1.06541e-06	0.00183412	2.06866	7.73661e-06	0.000464163	1.64666
MGP_C57BL6NJ_G0000602	NA	0.0253014	0.889408	-0.93987	0.0333832	0.0655151	0.934744	0.555241	0.635372	0.229865
MGP_C57BL6NJ_G0000603	NA	0.923722	0.97488	-0.0179761	0.259608	0.367545	0.232526	0.0654662	0.104736	0.403812
MGP_C57BL6NJ_G0000604	NA	0.63053	0.889408	-0.0593349	0.0019012	0.00493113	0.538503	0.000685243	0.00166232	0.626106
MGP_C57BL6NJ_G0000605	NA	0.654739	0.90106	-0.423886	0.175888	0.268567	1.42458	0.132515	0.192192	1.60283
MGP_C57BL6NJ_G0000606	NA	0.722492	0.907311	0.116772	0.0210686	0.0437632	0.934744	0.0957678	0.144655	0.626106
MGP_C57BL6NJ_G0000607	NA	0.792109	0.928022	-0.153557	0.599327	0.702505	0.326504	0.787759	0.830267	-0.166376
MGP_C57BL6NJ_G0000608	NA	0.190321	0.889408	0.808863	0.785821	0.843738	0.17002	0.824546	0.861284	-0.138618
MGP_C57BL6NJ_G0000609	NA	0.586995	0.889408	-0.368063	0.00828498	0.0191619	2.30771	0.000302248	0.00166232	3.84391
MGP_C57BL6NJ_G0000610	NA	0.373789	0.889408	-0.411549	0.76755	0.830608	0.142262	0.0551478	0.0903961	1.02235
MGP_C57BL6NJ_G0000611	NA	0.63053	0.889408	-0.0593349	0.0019012	0.00493113	0.538503	0.000685243	0.00166232	0.626106
MGP_C57BL6NJ_G0000612	NA	0.63053	0.889408	-0.0593349	0.0019012	0.00493113	0.538503	0.000685243	0.00166232	0.626106
MGP_C57BL6NJ_G0000613	NA	0.495203	0.889408	-0.283443	0.393028	0.510946	0.379269	0.148639	0.212201	-0.666401
MGP_C57BL6NJ_G0000614	NA	0.966724	0.989735	0.0225502	0.804346	0.856223	0.142262	0.0175537	0.0325308	1.60283
MGP_C57BL6NJ_G0000615	NA	0.689391	0.901429	0.116772	0.646636	0.738435	0.142262	0.462938	0.551316	0.229865
MGP_C57BL6NJ_G0000616	NA	0.63053	0.889408	-0.0593349	0.0019012	0.00493113	0.538503	0.000685243	0.00166232	0.626106
MGP_C57BL6NJ_G0000617	NA	0.173565	0.889408	0.462904	0.435999	0.554863	-0.271364	0.430065	0.522077	0.275008
MGP_C57BL6NJ_G0000618	NA	0.63053	0.889408	-0.0593349	0.0019012	0.00493113	0.538503	0.000685243	0.00166232	0.626106
MGP_C57BL6NJ_G0000619	NA	0.63053	0.889408	-0.0593349	0.0019012	0.00493113	0.538503	0.000685243	0.00166232	0.626106
MGP_C57BL6NJ_G0000620	NA	0.63053	0.889408	-0.0593349	0.0019012	0.00493113	0.538503	0.000685243	0.00166232	0.626106
MGP_C57BL6NJ_G0000621	NA	0.63053	0.889408	-0.0593349	0.0019012	0.00493113	0.538503	0.000685243	0.00166232	0.626106
MGP_C57BL6NJ_G0000622	NA	0.833213	0.943816	0.116772	0.808948	0.85923	0.142262	0.300879	0.387977	0.626106
MGP_C57BL6NJ_G0000623	NA	0.63053	0.889408	-0.0593349	0.0019012	0.00493113	0.538503	0.000685243	0.00166232	0.626106
MGP_C57BL6NJ_G0000624	NA	0.63053	0.889408	-0.0593349	0.0019012	0.00493113	0.538503	0.000685243	0.00166232	0.626106
MGP_C57BL6NJ_G0000625	NA	0.63053	0.889408	-0.0593349	0.0019012	0.00493113	0.538503	0.000685243	0.00166232	0.626106
MGP_C57BL6NJ_G0000626	NA	0.63053	0.889408	-0.0593349	0.0019012	0.00493113	0.538503	0.000685243	0.00166232	0.626106
MGP_C57BL6NJ_G0000627	NA	0.261821	0.889408	0.726978	0.830432	0.874299	0.142262	0.536842	0.623202	0.414106
MGP_C57BL6NJ_G0000628	NA	0.375011	0.889408	-0.411549	0.278967	0.38932	0.538503	0.635136	0.705197	0.229865
MGP_C57BL6NJ_G0000629	NA	0.427109	0.889408	-0.493434	0.948322	0.963038	-0.0419791	0.0864312	0.132971	1.20659
MGP_C57BL6NJ_G0000630	NA	0.204955	0.889408	-0.833311	0.427328	0.545978	0.538503	0.538751	0.625047	0.414106
MGP_C57BL6NJ_G0000631	NA	0.63053	0.889408	-0.0593349	0.0019012	0.00493113	0.538503	0.000685243	0.00166232	0.626106
MGP_C57BL6NJ_G0000632	NA	0.688219	0.901429	0.198657	0.936009	0.955764	-0.0419791	0.930469	0.946803	0.0456237
MGP_C57BL6NJ_G0000633	NA	0.63053	0.889408	-0.0593349	0.0019012	0.00493113	0.538503	0.000685243	0.00166232	0.626106
MGP_C57BL6NJ_G0000634	NA	0.63053	0.889408	-0.0593349	0.0019012	0.00493113	0.538503	0.000685243	0.00166232	0.626106
MGP_C57BL6NJ_G0000635	NA	0.540777	0.889408	0.292879	0.0869466	0.14964	0.934744	0.0648553	0.103921	1.02235
MGP_C57BL6NJ_G0000636	NA	0.63053	0.889408	-0.0593349	0.0019012	0.00493113	0.538503	0.000685243	0.00166232	0.626106
MGP_C57BL6NJ_G0000637	NA	0.333361	0.889408	-0.615604	0.141181	0.22321	1.02834	0.236075	0.315768	0.810347
MGP_C57BL6NJ_G0000638	NA	0.722492	0.907311	0.116772	0.0210686	0.0437632	0.934744	0.0957678	0.144655	0.626106
MGP_C57BL6NJ_G0000639	NA	0.63053	0.889408	-0.0593349	0.0019012	0.00493113	0.538503	0.000685243	0.00166232	0.626106
MGP_C57BL6NJ_G0000640	NA	0.563906	0.889408	-0.0819046	0.26292	0.37139	0.172931	0.124939	0.182388	0.244552
MGP_C57BL6NJ_G0000641	NA	0.63053	0.889408	-0.0593349	0.0019012	0.00493113	0.538503	0.000685243	0.00166232	0.626106
MGP_C57BL6NJ_G0000642	NA	0.63053	0.889408	-0.0593349	0.0019012	0.00493113	0.538503	0.000685243	0.00166232	0.626106
MGP_C57BL6NJ_G0000643	NA	0.63053	0.889408	-0.0593349	0.0019012	0.00493113	0.538503	0.000685243	0.00166232	0.626106
MGP_C57BL6NJ_G0000644	NA	0.63053	0.889408	-0.0593349	0.0019012	0.00493113	0.538503	0.000685243	0.00166232	0.626106
MGP_C57BL6NJ_G0000645	NA	0.63053	0.889408	-0.0593349	0.0019012	0.00493113	0.538503	0.000685243	0.00166232	0.626106
MGP_C57BL6NJ_G0000646	NA	0.63053	0.889408	-0.0593349	0.0019012	0.00493113	0.538503	0.000685243	0.00166232	0.626106
MGP_C57BL6NJ_G0000647	NA	0.63053	0.889408	-0.0593349	0.0019012	0.00493113	0.538503	0.000685243	0.00166232	0.626106
MGP_C57BL6NJ_G0000648	NA	0.0546643	0.889408	-1.00942	0.485912	0.603892	0.354261	0.490293	0.57818	-0.350617
MGP_C57BL6NJ_G0000649	NA	0.63053	0.889408	-0.0593349	0.0019012	0.00493113	0.538503	0.000685243	0.00166232	0.626106
MGP_C57BL6NJ_G0000650	NA	0.697858	0.901429	0.116772	0.0136659	0.0297235	0.934744	0.072167	0.113547	0.626106
MGP_C57BL6NJ_G0000651	NA	0.63053	0.889408	-0.0593349	0.0019012	0.00493113	0.538503	0.000685243	0.00166232	0.626106
MGP_C57BL6NJ_G0000652	NA	0.63053	0.889408	-0.0593349	0.0019012	0.00493113	0.538503	0.000685243	0.00166232	0.626106
MGP_C57BL6NJ_G0000653	NA	0.585647	0.889408	-0.264705	0.00876294	0.0201726	1.63658	0.00443798	0.00939465	1.84554
MGP_C57BL6NJ_G0000654	NA	0.63053	0.889408	-0.0593349	0.0019012	0.00493113	0.538503	0.000685243	0.00166232	0.626106
MGP_C57BL6NJ_G0000655	NA	0.0405309	0.889408	-0.587656	0.0692527	0.123155	0.538503	0.00334032	0.00722778	1.02235
MGP_C57BL6NJ_G0000656	NA	0.513065	0.889408	0.292879	0.0696644	0.123757	0.934744	0.05073	0.0839548	1.02235
MGP_C57BL6NJ_G0000657	NA	0.657057	0.901429	-0.219062	0.521309	0.636265	-0.337627	0.0837369	0.129383	-0.979621
MGP_C57BL6NJ_G0000658	NA	0.50327	0.889408	0.374764	0.80866	0.85908	0.142262	0.188107	0.260589	0.810347
MGP_C57BL6NJ_G0000659	NA	0.444574	0.889408	-0.321864	0.910378	0.936938	-0.0494752	0.568442	0.647416	0.252864
MGP_C57BL6NJ_G0000660	NA	0.303202	0.889408	0.550871	0.796626	0.851025	0.142262	0.0497348	0.0824838	1.20659
MGP_C57BL6NJ_G0000661	NA	0.602633	0.889408	0.362427	0.630999	0.729949	0.354261	0.0499685	0.0828381	1.60283
MGP_C57BL6NJ_G0000662	NA	0.0826367	0.889408	0.8212	0.584671	0.69003	-0.253978	0.719049	0.772832	-0.166376
MGP_C57BL6NJ_G0000663	NA	0.306357	0.889408	0.550871	0.116054	0.190444	0.934744	0.0149658	0.0281371	1.60283
MGP_C57BL6NJ_G0000664	NA	0.63053	0.889408	-0.0593349	0.0019012	0.00493113	0.538503	0.000685243	0.00166232	0.626106
MGP_C57BL6NJ_G0000665	NA	0.63053	0.889408	-0.0593349	0.0019012	0.00493113	0.538503	0.000685243	0.00166232	0.626106
MGP_C57BL6NJ_G0000666	NA	0.63053	0.889408	-0.0593349	0.0019012	0.00493113	0.538503	0.000685243	0.00166232	0.626106
MGP_C57BL6NJ_G0000667	NA	0.0244332	0.889408	-0.587656	0.556172	0.665356	0.142262	0.348774	0.437635	0.229865
MGP_C57BL6NJ_G0000668	NA	0.163278	0.889408	0.726978	0.504079	0.620411	0.354261	0.508372	0.59545	-0.350617
MGP_C57BL6NJ_G0000669	NA	0.74387	0.910296	0.116772	0.707706	0.787096	0.142262	0.547101	0.630481	0.229865
MGP_C57BL6NJ_G0000670	NA	0.0820121	0.889408	-0.763763	0.556321	0.665458	-0.253978	0.208112	0.283749	-0.562616
MGP_C57BL6NJ_G0000671	NA	0.745677	0.910296	0.116772	0.70974	0.787096	0.142262	0.549993	0.630481	0.229865
MGP_C57BL6NJ_G0000672	NA	0.0985676	0.889408	1.24296	0.63378	0.732332	0.354261	0.28793	0.373801	0.810347
MGP_C57BL6NJ_G0000673	NA	0.455183	0.889408	-0.4252	0.181877	0.276077	-0.83446	0.284657	0.370289	0.65682
MGP_C57BL6NJ_G0000674	NA	0.63053	0.889408	-0.0593349	0.0019012	0.00493113	0.538503	0.000685243	0.00166232	0.626106
MGP_C57BL6NJ_G0000675	NA	0.853933	0.951536	-0.192252	0.263217	0.371745	1.282	0.57486	0.652931	0.626106
MGP_C57BL6NJ_G0000676	NA	0.63053	0.889408	-0.0593349	0.0019012	0.00493113	0.538503	0.000685243	0.00166232	0.626106
MGP_C57BL6NJ_G0000677	NA	0.428028	0.889408	-0.159075	0.830028	0.874022	0.0449669	0.454758	0.546851	-0.158823
MGP_C57BL6NJ_G0000678	NA	0.122857	0.889408	-0.763763	0.287897	0.398965	0.538503	0.0597618	0.0966257	1.02235
MGP_C57BL6NJ_G0000679	NA	0.912398	0.971621	-0.0167191	0.00896481	0.0205986	0.514097	9.75716e-05	0.00166232	1.00741
MGP_C57BL6NJ_G0000680	NA	0.563286	0.889408	-0.275727	0.279948	0.390504	-0.559576	0.357805	0.447333	-0.471974
MGP_C57BL6NJ_G0000681	NA	0.63053	0.889408	-0.0593349	0.0019012	0.00493113	0.538503	0.000685243	0.00166232	0.626106
MGP_C57BL6NJ_G0000682	NA	0.977096	0.992234	0.00899501	0.509745	0.625526	-0.221718	0.823463	0.86035	0.074237
MGP_C57BL6NJ_G0000683	NA	0.673405	0.901429	0.114037	0.422079	0.540952	-0.233396	0.748271	0.796652	0.0919068
MGP_C57BL6NJ_G0000684	NA	0.630398	0.889408	0.180661	0.439516	0.558338	0.310988	0.794922	0.836119	-0.103044
MGP_C57BL6NJ_G0000685	NA	0.0470904	0.889408	0.761501	0.669878	0.75875	-0.155762	0.469763	0.558295	0.26662
MGP_C57BL6NJ_G0000686	NA	0.220376	0.889408	-0.657204	0.938661	0.957272	-0.0419791	0.426019	0.517945	0.441864
MGP_C57BL6NJ_G0000687	NA	0.622208	0.889408	0.401718	0.257966	0.365612	-1.00697	0.949406	0.959563	-0.0545108
MGP_C57BL6NJ_G0000688	NA	0.63053	0.889408	-0.0593349	0.0019012	0.00493113	0.538503	0.000685243	0.00166232	0.626106
MGP_C57BL6NJ_G0000689	NA	0.882369	0.962941	-0.0872836	0.149321	0.234008	-0.955817	0.679018	0.740241	-0.259974
MGP_C57BL6NJ_G0000690	NA	0.63053	0.889408	-0.0593349	0.0019012	0.00493113	0.538503	0.000685243	0.00166232	0.626106
MGP_C57BL6NJ_G0000691	NA	0.745677	0.910296	0.116772	0.70974	0.787096	0.142262	0.549993	0.630481	0.229865
MGP_C57BL6NJ_G0000692	NA	0.63053	0.889408	-0.0593349	0.0019012	0.00493113	0.538503	0.000685243	0.00166232	0.626106
MGP_C57BL6NJ_G0000693	NA	0.63053	0.889408	-0.0593349	0.0019012	0.00493113	0.538503	0.000685243	0.00166232	0.626106
MGP_C57BL6NJ_G0000694	NA	0.759908	0.914171	-0.153557	0.418212	0.536967	-0.43822	0.931618	0.947668	0.0456237
MGP_C57BL6NJ_G0000695	NA	0.190538	0.889408	0.890748	0.836369	0.878681	0.142262	0.373323	0.463742	0.626106
MGP_C57BL6NJ_G0000696	NA	0.0632095	0.889408	-1.27975	0.29025	0.401521	0.722744	0.23924	0.31945	0.810347
MGP_C57BL6NJ_G0000697	NA	0.60335	0.889408	0.206151	0.442111	0.560889	-0.326355	0.0733117	0.115079	-0.819234
MGP_C57BL6NJ_G0000698	NA	0.706023	0.905968	-0.318641	0.528163	0.642682	0.569217	0.852255	0.88463	-0.166376
MGP_C57BL6NJ_G0000699	NA	0.661456	0.901429	0.279228	0.703655	0.787096	-0.256935	0.174555	0.243903	-0.961813
MGP_C57BL6NJ_G0000700	NA	0.389154	0.889408	-0.719258	0.770314	0.832107	-0.253978	0.053911	0.0885842	1.85945
MGP_C57BL6NJ_G0000701	NA	0.63053	0.889408	-0.0593349	0.0019012	0.00493113	0.538503	0.000685243	0.00166232	0.626106
MGP_C57BL6NJ_G0000702	NA	0.453393	0.889408	0.292879	0.728147	0.802227	0.142262	0.147832	0.211242	0.626106
MGP_C57BL6NJ_G0000703	NA	0.715995	0.907311	0.116772	0.135858	0.216166	0.538503	0.0120881	0.0231665	1.02235
MGP_C57BL6NJ_G0000704	NA	0.15084	0.889408	0.678375	0.692878	0.778777	-0.18749	0.912273	0.934017	0.0520933
MGP_C57BL6NJ_G0000705	NA	0.0413066	0.889408	-1.00942	0.358167	0.475208	-0.43822	0.354364	0.44353	0.441864
MGP_C57BL6NJ_G0000706	NA	0.0244332	0.889408	-0.587656	0.556172	0.665356	0.142262	0.348774	0.437635	0.229865
MGP_C57BL6NJ_G0000707	NA	0.0599777	0.889408	-1.00942	0.496832	0.614306	0.354261	0.127242	0.185356	0.838105
MGP_C57BL6NJ_G0000708	NA	0.84395	0.947205	0.116772	0.821186	0.867951	0.142262	0.331847	0.421428	0.626106
MGP_C57BL6NJ_G0000709	NA	0.254791	0.889408	-0.411549	0.497589	0.61468	-0.253978	0.654483	0.72084	-0.166376
MGP_C57BL6NJ_G0000710	NA	0.27872	0.889408	-0.411549	0.188373	0.28424	0.538503	0.559338	0.639028	0.229865
MGP_C57BL6NJ_G0000711	NA	0.63053	0.889408	-0.0593349	0.0019012	0.00493113	0.538503	0.000685243	0.00166232	0.626106
MGP_C57BL6NJ_G0000712	NA	0.63053	0.889408	-0.0593349	0.0019012	0.00493113	0.538503	0.000685243	0.00166232	0.626106
MGP_C57BL6NJ_G0000713	NA	0.63053	0.889408	-0.0593349	0.0019012	0.00493113	0.538503	0.000685243	0.00166232	0.626106
MGP_C57BL6NJ_G0000714	NA	0.63053	0.889408	-0.0593349	0.0019012	0.00493113	0.538503	0.000685243	0.00166232	0.626106
MGP_C57BL6NJ_G0000715	NA	0.63053	0.889408	-0.0593349	0.0019012	0.00493113	0.538503	0.000685243	0.00166232	0.626106
MGP_C57BL6NJ_G0000716	NA	0.63053	0.889408	-0.0593349	0.0019012	0.00493113	0.538503	0.000685243	0.00166232	0.626106
MGP_C57BL6NJ_G0000717	NA	0.63053	0.889408	-0.0593349	0.0019012	0.00493113	0.538503	0.000685243	0.00166232	0.626106
MGP_C57BL6NJ_G0000718	NA	0.63053	0.889408	-0.0593349	0.0019012	0.00493113	0.538503	0.000685243	0.00166232	0.626106
MGP_C57BL6NJ_G0000719	NA	0.63053	0.889408	-0.0593349	0.0019012	0.00493113	0.538503	0.000685243	0.00166232	0.626106
MGP_C57BL6NJ_G0000720	NA	0.63053	0.889408	-0.0593349	0.0019012	0.00493113	0.538503	0.000685243	0.00166232	0.626106
MGP_C57BL6NJ_G0000721	NA	0.108212	0.889408	-0.587656	0.0249771	0.0506831	0.934744	0.106839	0.158798	0.626106
MGP_C57BL6NJ_G0000722	NA	0.689391	0.901429	0.116772	0.646636	0.738435	0.142262	0.462938	0.551316	0.229865
MGP_C57BL6NJ_G0000723	NA	0.288249	0.889408	-0.451834	0.0543906	0.100372	0.934744	0.000185293	0.00166232	2.51667
MGP_C57BL6NJ_G0000724	NA	0.512108	0.889408	0.429048	0.789012	0.845506	0.183925	0.70897	0.764779	-0.257018
MGP_C57BL6NJ_G0000725	NA	0.5366	0.889408	-0.06832	0.977443	0.983113	-0.00328079	0.0293731	0.051561	0.289667
MGP_C57BL6NJ_G0000726	NA	0.662373	0.901429	0.297098	0.388521	0.506264	-0.631953	0.140468	0.202016	-1.12483
MGP_C57BL6NJ_G0000727	NA	0.63053	0.889408	-0.0593349	0.0019012	0.00493113	0.538503	0.000685243	0.00166232	0.626106
MGP_C57BL6NJ_G0000728	NA	0.63053	0.889408	-0.0593349	0.0019012	0.00493113	0.538503	0.000685243	0.00166232	0.626106
MGP_C57BL6NJ_G0000729	NA	0.902817	0.968837	-0.0716717	0.0196248	0.0413155	1.69947	0.124265	0.181566	1.02235
MGP_C57BL6NJ_G0000730	NA	0.114511	0.889408	0.245084	0.0688515	0.123155	0.30687	0.000825039	0.00197845	0.720098
MGP_C57BL6NJ_G0000731	NA	0.903572	0.968922	-0.0716717	0.39988	0.518272	0.538503	0.579395	0.657265	-0.350617
MGP_C57BL6NJ_G0000732	NA	0.408993	0.889408	0.738135	0.147709	0.231943	-1.42863	0.3861	0.477033	-0.823425
MGP_C57BL6NJ_G0000733	NA	0.479859	0.889408	0.444312	0.59315	0.697135	0.354261	0.506986	0.594301	0.441864
MGP_C57BL6NJ_G0000734	NA	0.00560311	0.889408	-1.11598	0.019269	0.0406435	0.934744	0.0124144	0.0237267	1.02235
MGP_C57BL6NJ_G0000735	NA	0.447624	0.889408	0.256728	0.651038	0.742534	0.160528	0.00715635	0.0145589	1.17324
MGP_C57BL6NJ_G0000736	NA	0.113671	0.889408	0.530021	0.47741	0.595361	-0.238611	0.546382	0.630481	-0.201788
MGP_C57BL6NJ_G0000737	NA	0.856097	0.952386	0.116772	0.191545	0.288106	0.934744	0.156696	0.221953	1.02235
MGP_C57BL6NJ_G0000738	NA	0.591377	0.889408	0.198657	0.0538689	0.0995391	-0.83446	0.013816	0.0261705	-1.1431
MGP_C57BL6NJ_G0000739	NA	0.747511	0.911045	-0.102991	0.499656	0.616833	0.231304	0.596185	0.671566	-0.180693
MGP_C57BL6NJ_G0000740	NA	0.631628	0.889656	0.12389	0.00046474	0.00493113	-1.38485	0.602991	0.677338	-0.142712
MGP_C57BL6NJ_G0000741	NA	0.402637	0.889408	-0.488477	0.895184	0.924774	0.0800296	0.167402	0.235244	-0.884238
MGP_C57BL6NJ_G0000742	NA	0.0108263	0.889408	1.32616	0.0886927	0.152129	0.844101	0.125614	0.183296	0.747462
MGP_C57BL6NJ_G0000743	NA	0.448418	0.889408	-0.481097	0.424535	0.543457	0.538503	0.239281	0.319485	0.810347
MGP_C57BL6NJ_G0000744	NA	0.63053	0.889408	-0.0593349	0.0019012	0.00493113	0.538503	0.000685243	0.00166232	0.626106
MGP_C57BL6NJ_G0000745	NA	0.423836	0.889408	0.292879	0.510751	0.626102	-0.253978	0.664468	0.728107	-0.166376
MGP_C57BL6NJ_G0000746	NA	0.63053	0.889408	-0.0593349	0.0019012	0.00493113	0.538503	0.000685243	0.00166232	0.626106
MGP_C57BL6NJ_G0000747	NA	0.376621	0.889408	-0.505771	0.467013	0.584933	-0.43822	0.558565	0.638553	-0.350617
MGP_C57BL6NJ_G0000748	NA	0.63053	0.889408	-0.0593349	0.0019012	0.00493113	0.538503	0.000685243	0.00166232	0.626106
MGP_C57BL6NJ_G0000749	NA	0.425864	0.889408	0.456649	0.377895	0.495591	0.538503	0.939161	0.953028	0.0456237
MGP_C57BL6NJ_G0000750	NA	0.218861	0.889408	0.726978	0.944339	0.960358	-0.0419791	0.939517	0.953225	0.0456237
MGP_C57BL6NJ_G0000751	NA	0.161404	0.889408	0.944684	0.975375	0.981873	0.0209056	0.46279	0.551316	0.504749
MGP_C57BL6NJ_G0000752	NA	0.63053	0.889408	-0.0593349	0.0019012	0.00493113	0.538503	0.000685243	0.00166232	0.626106
MGP_C57BL6NJ_G0000753	NA	0.968127	0.990094	-0.00765918	0.00873849	0.0201281	0.651711	0.00136489	0.00316729	0.885559
MGP_C57BL6NJ_G0000754	NA	0.74387	0.910296	0.116772	0.707706	0.787096	0.142262	0.547101	0.630481	0.229865
MGP_C57BL6NJ_G0000755	NA	0.63053	0.889408	-0.0593349	0.0019012	0.00493113	0.538503	0.000685243	0.00166232	0.626106
MGP_C57BL6NJ_G0000756	NA	0.69045	0.901429	0.116772	0.106163	0.176861	0.538503	0.00743603	0.0149767	1.02235
MGP_C57BL6NJ_G0000757	NA	0.722492	0.907311	0.116772	0.0210686	0.0437632	0.934744	0.0957678	0.144655	0.626106
MGP_C57BL6NJ_G0000758	NA	0.476417	0.889408	0.468986	0.836568	0.878741	0.142262	0.0621052	0.100033	1.41859
MGP_C57BL6NJ_G0000759	NA	0.466897	0.889408	0.292879	0.219785	0.320973	0.538503	0.0066177	0.0135645	1.41859
MGP_C57BL6NJ_G0000760	NA	0.123364	0.889408	0.443991	0.0136323	0.0297235	-0.841501	0.104504	0.156164	-0.499913
MGP_C57BL6NJ_G0000761	NA	0.464662	0.889408	0.41505	0.00465036	0.0112933	2.12642	0.00472824	0.00996034	2.12043
MGP_C57BL6NJ_G0000762	NA	0.819923	0.938304	0.116772	0.0318287	0.0628454	1.33098	0.265582	0.348955	0.626106
MGP_C57BL6NJ_G0000763	NA	0.63053	0.889408	-0.0593349	0.0019012	0.00493113	0.538503	0.000685243	0.00166232	0.626106
MGP_C57BL6NJ_G0000764	NA	0.892292	0.966133	0.104435	0.515099	0.630012	0.538503	0.955506	0.963879	0.0456237
MGP_C57BL6NJ_G0000765	NA	0.198842	0.889408	-0.411549	0.120845	0.196858	0.538503	0.00132986	0.00309178	1.41859
MGP_C57BL6NJ_G0000766	NA	0.555806	0.889408	0.292879	0.439542	0.558348	-0.410462	0.791099	0.832888	-0.138618
MGP_C57BL6NJ_G0000767	NA	0.917744	0.973374	-0.0593349	0.815628	0.863878	0.142262	0.707026	0.763142	0.229865
MGP_C57BL6NJ_G0000768	NA	0.40079	0.889408	0.726978	0.47619	0.594254	-0.650219	0.675636	0.737395	-0.378375
MGP_C57BL6NJ_G0000769	NA	0.672392	0.901429	0.138711	0.143057	0.225767	0.538503	0.0105253	0.0205558	1.07171
MGP_C57BL6NJ_G0000770	NA	0.63053	0.889408	-0.0593349	0.0019012	0.00493113	0.538503	0.000685243	0.00166232	0.626106
MGP_C57BL6NJ_G0000771	NA	0.324534	0.889408	0.468986	0.288312	0.399364	0.538503	0.221742	0.299473	0.626106
MGP_C57BL6NJ_G0000772	NA	0.913951	0.972318	-0.0593349	0.365921	0.483173	0.538503	0.103264	0.154601	1.02235
MGP_C57BL6NJ_G0000773	NA	0.63053	0.889408	-0.0593349	0.0019012	0.00493113	0.538503	0.000685243	0.00166232	0.626106
MGP_C57BL6NJ_G0000774	NA	0.969073	0.990367	0.0225502	0.569253	0.676105	0.354261	0.941053	0.954162	0.0456237
MGP_C57BL6NJ_G0000775	NA	0.33323	0.889408	-0.481097	0.934895	0.955447	-0.0419791	0.500394	0.587983	-0.350617
MGP_C57BL6NJ_G0000776	NA	0.0382625	0.889408	0.997307	0.0609751	0.110959	0.934744	0.00973205	0.0191258	1.41859
MGP_C57BL6NJ_G0000777	NA	0.304044	0.889408	-0.725438	0.262212	0.370607	0.844101	0.219171	0.296418	0.931704
MGP_C57BL6NJ_G0000778	NA	0.715995	0.907311	0.116772	0.135858	0.216166	0.538503	0.0120881	0.0231665	1.02235
MGP_C57BL6NJ_G0000779	NA	0.922289	0.974172	0.0628358	0.421	0.539789	-0.559576	0.773427	0.818224	-0.19709
MGP_C57BL6NJ_G0000780	NA	0.63053	0.889408	-0.0593349	0.0019012	0.00493113	0.538503	0.000685243	0.00166232	0.626106
MGP_C57BL6NJ_G0000781	NA	0.97193	0.990404	0.0225502	0.28482	0.396023	0.750502	0.520418	0.607238	0.441864
MGP_C57BL6NJ_G0000782	NA	0.904569	0.969085	-0.0593349	0.786717	0.844214	0.142262	0.662992	0.727285	0.229865
MGP_C57BL6NJ_G0000783	NA	0.63053	0.889408	-0.0593349	0.0019012	0.00493113	0.538503	0.000685243	0.00166232	0.626106
MGP_C57BL6NJ_G0000784	NA	0.323894	0.889408	-0.112945	3.359e-05	0.00486909	0.844063	0.000769314	0.00185293	0.559894
MGP_C57BL6NJ_G0000785	NA	0.63053	0.889408	-0.0593349	0.0019012	0.00493113	0.538503	0.000685243	0.00166232	0.626106
MGP_C57BL6NJ_G0000786	NA	0.922563	0.974261	0.0268495	0.447533	0.565863	-0.226046	0.453342	0.545532	-0.223074
MGP_C57BL6NJ_G0000787	NA	0.746599	0.91046	0.266891	0.403618	0.521932	-0.743818	0.874005	0.902831	-0.138618
MGP_C57BL6NJ_G0000788	NA	0.689391	0.901429	0.116772	0.646636	0.738435	0.142262	0.462938	0.551316	0.229865
MGP_C57BL6NJ_G0000789	NA	0.63053	0.889408	-0.0593349	0.0019012	0.00493113	0.538503	0.000685243	0.00166232	0.626106
MGP_C57BL6NJ_G0000790	NA	0.63053	0.889408	-0.0593349	0.0019012	0.00493113	0.538503	0.000685243	0.00166232	0.626106
MGP_C57BL6NJ_G0000791	NA	0.689391	0.901429	0.116772	0.646636	0.738435	0.142262	0.462938	0.551316	0.229865
MGP_C57BL6NJ_G0000792	NA	0.697858	0.901429	0.116772	0.0136659	0.0297235	0.934744	0.072167	0.113547	0.626106
MGP_C57BL6NJ_G0000793	NA	0.63053	0.889408	-0.0593349	0.0019012	0.00493113	0.538503	0.000685243	0.00166232	0.626106
MGP_C57BL6NJ_G0000794	NA	0.970247	0.990404	0.0225502	0.583762	0.689194	0.354261	0.587575	0.664399	-0.350617
MGP_C57BL6NJ_G0000795	NA	0.0532679	0.889408	1.1734	0.169198	0.260043	-0.839263	0.0707225	0.112185	-1.1479
MGP_C57BL6NJ_G0000796	NA	0.863564	0.955262	0.129109	0.504141	0.620468	0.538503	0.23019	0.308963	0.994589
MGP_C57BL6NJ_G0000797	NA	0.188943	0.889408	1.09284	0.683256	0.77047	-0.344621	0.868573	0.89821	0.139223
MGP_C57BL6NJ_G0000798	NA	0.479077	0.889408	-0.386875	0.291233	0.402579	-0.622461	0.0979251	0.147501	1.02235
MGP_C57BL6NJ_G0000799	NA	0.16564	0.889408	-0.411549	0.403733	0.521932	-0.253978	0.580292	0.657702	-0.166376
MGP_C57BL6NJ_G0000800	NA	0.509186	0.889408	0.292879	0.760228	0.82623	0.142262	0.198532	0.272724	0.626106
MGP_C57BL6NJ_G0000801	NA	0.578149	0.889408	0.475166	0.155076	0.241463	1.35221	0.250506	0.332087	1.07133
MGP_C57BL6NJ_G0000802	NA	0.63053	0.889408	-0.0593349	0.0019012	0.00493113	0.538503	0.000685243	0.00166232	0.626106
MGP_C57BL6NJ_G0000803	NA	0.203142	0.889408	0.726978	0.544771	0.658077	0.354261	0.937211	0.951913	0.0456237
MGP_C57BL6NJ_G0000804	NA	0.053336	0.889408	1.58706	0.0215905	0.0447094	2.09571	0.00500182	0.010491	2.77328
MGP_C57BL6NJ_G0000805	NA	0.810285	0.934403	-0.0394992	0.053121	0.098365	-0.374839	0.0125113	0.0238996	-0.521657
MGP_C57BL6NJ_G0000806	NA	0.638027	0.892843	-0.235442	0.320659	0.435108	0.538503	0.252532	0.334298	0.626106
MGP_C57BL6NJ_G0000807	NA	0.978685	0.992776	0.01185	0.536811	0.650642	-0.29364	0.0907242	0.138662	-0.862799
MGP_C57BL6NJ_G0000808	NA	0.489587	0.889408	-0.28384	0.0219322	0.0453371	1.14641	0.000992897	0.00235323	1.96313
MGP_C57BL6NJ_G0000809	NA	0.63053	0.889408	-0.0593349	0.0019012	0.00493113	0.538503	0.000685243	0.00166232	0.626106
MGP_C57BL6NJ_G0000810	NA	0.909849	0.970895	-0.0593349	0.649462	0.741044	-0.253978	0.275637	0.360369	0.626106
MGP_C57BL6NJ_G0000811	NA	0.63053	0.889408	-0.0593349	0.0019012	0.00493113	0.538503	0.000685243	0.00166232	0.626106
MGP_C57BL6NJ_G0000812	NA	0.63053	0.889408	-0.0593349	0.0019012	0.00493113	0.538503	0.000685243	0.00166232	0.626106
MGP_C57BL6NJ_G0000813	NA	0.35566	0.889408	0.632756	0.810931	0.860739	0.17002	0.367623	0.457866	0.653864
MGP_C57BL6NJ_G0000814	NA	0.0366622	0.889408	1.21501	0.157662	0.244942	0.813387	0.8894	0.91544	-0.075733
MGP_C57BL6NJ_G0000815	NA	0.235776	0.889408	0.808863	0.44629	0.564716	0.538503	0.24598	0.327037	0.838105
MGP_C57BL6NJ_G0000816	NA	0.451824	0.889408	-0.329664	0.0922676	0.157348	-0.83446	0.126367	0.184232	-0.746858
MGP_C57BL6NJ_G0000817	NA	0.609984	0.889408	-0.235442	0.770287	0.832107	0.142262	0.732953	0.784331	-0.166376
MGP_C57BL6NJ_G0000818	NA	0.328919	0.889408	-0.254481	0.000155987	0.00493113	1.58465	2.54184e-05	0.000879311	1.98912
MGP_C57BL6NJ_G0000819	NA	0.40228	0.889408	0.151039	0.359111	0.476184	0.176093	0.00767935	0.0154221	0.615747
MGP_C57BL6NJ_G0000820	NA	0.432041	0.889408	0.538534	0.842384	0.882842	0.142262	0.816183	0.854199	-0.166376
MGP_C57BL6NJ_G0000821	NA	0.866314	0.956263	0.116772	0.730587	0.804289	-0.253978	0.185485	0.257321	1.02235
MGP_C57BL6NJ_G0000822	NA	0.393827	0.889408	0.641397	0.322191	0.436624	-0.795431	0.203419	0.278395	1.04048
MGP_C57BL6NJ_G0000823	NA	0.412721	0.889408	0.326872	0.302638	0.415262	0.441103	0.0045469	0.00960494	1.49493
MGP_C57BL6NJ_G0000824	NA	0.63053	0.889408	-0.0593349	0.0019012	0.00493113	0.538503	0.000685243	0.00166232	0.626106
MGP_C57BL6NJ_G0000825	NA	0.63053	0.889408	-0.0593349	0.0019012	0.00493113	0.538503	0.000685243	0.00166232	0.626106
MGP_C57BL6NJ_G0000826	NA	0.74387	0.910296	0.116772	0.707706	0.787096	0.142262	0.547101	0.630481	0.229865
MGP_C57BL6NJ_G0000827	NA	0.153985	0.889408	-0.722163	0.466151	0.584121	-0.375335	0.363413	0.453296	-0.471974
MGP_C57BL6NJ_G0000828	NA	0.63053	0.889408	-0.0593349	0.0019012	0.00493113	0.538503	0.000685243	0.00166232	0.626106
MGP_C57BL6NJ_G0000829	NA	0.725996	0.908738	0.194436	0.00400809	0.00983992	2.1555	0.00198902	0.00449357	2.41224
MGP_C57BL6NJ_G0000830	NA	0.320723	0.889408	-0.121562	0.00131906	0.00493113	-0.553124	0.0180858	0.0334144	-0.351013
MGP_C57BL6NJ_G0000831	NA	0.63053	0.889408	-0.0593349	0.0019012	0.00493113	0.538503	0.000685243	0.00166232	0.626106
MGP_C57BL6NJ_G0000832	NA	0.63053	0.889408	-0.0593349	0.0019012	0.00493113	0.538503	0.000685243	0.00166232	0.626106
MGP_C57BL6NJ_G0000833	NA	0.63053	0.889408	-0.0593349	0.0019012	0.00493113	0.538503	0.000685243	0.00166232	0.626106
MGP_C57BL6NJ_G0000834	NA	0.697858	0.901429	0.116772	0.0136659	0.0297235	0.934744	0.072167	0.113547	0.626106
MGP_C57BL6NJ_G0000835	NA	0.737602	0.910296	-0.0826747	0.0103645	0.0233181	0.810083	0.0250587	0.0449338	0.675468
MGP_C57BL6NJ_G0000836	NA	0.0540571	0.889408	-0.321167	0.167665	0.258004	0.231559	0.00439797	0.00931667	0.575742
MGP_C57BL6NJ_G0000837	NA	0.166833	0.889408	-0.939372	0.166938	0.256992	0.996082	0.397483	0.488936	0.589602
MGP_C57BL6NJ_G0000838	NA	0.129169	0.889408	0.690911	0.0615573	0.111894	-0.934595	0.698822	0.756891	-0.175867
MGP_C57BL6NJ_G0000839	NA	0.659481	0.901429	0.157176	0.891514	0.921794	0.0513527	0.712972	0.768158	0.138956
MGP_C57BL6NJ_G0000840	NA	0.738449	0.910296	-0.110632	0.546013	0.659209	-0.21366	0.807014	0.84637	-0.0857224
MGP_C57BL6NJ_G0000841	NA	0.63053	0.889408	-0.0593349	0.0019012	0.00493113	0.538503	0.000685243	0.00166232	0.626106
MGP_C57BL6NJ_G0000842	NA	0.695177	0.901429	-0.107589	0.635099	0.733535	0.138481	0.733979	0.7851	-0.0988666
MGP_C57BL6NJ_G0000843	NA	0.63053	0.889408	-0.0593349	0.0019012	0.00493113	0.538503	0.000685243	0.00166232	0.626106
MGP_C57BL6NJ_G0000844	NA	0.715995	0.907311	0.116772	0.135858	0.216166	0.538503	0.0120881	0.0231665	1.02235
MGP_C57BL6NJ_G0000845	NA	0.851655	0.950531	0.116772	0.179233	0.272852	0.934744	0.145437	0.208324	1.02235
MGP_C57BL6NJ_G0000846	NA	0.364495	0.889408	0.468986	0.791145	0.84702	0.142262	0.0803444	0.124789	1.02235
MGP_C57BL6NJ_G0000847	NA	0.501883	0.889408	0.292879	0.255542	0.362752	0.538503	0.617296	0.690052	0.229865
MGP_C57BL6NJ_G0000848	NA	0.63053	0.889408	-0.0593349	0.0019012	0.00493113	0.538503	0.000685243	0.00166232	0.626106
MGP_C57BL6NJ_G0000849	NA	0.151364	0.889408	0.8212	0.804251	0.856188	0.142262	0.28957	0.375694	0.626106
MGP_C57BL6NJ_G0000850	NA	0.833328	0.943841	-0.128883	0.82667	0.871589	0.142262	0.230229	0.309004	0.810347
MGP_C57BL6NJ_G0000851	NA	0.0573754	0.889408	-0.908923	0.622697	0.722643	-0.226745	0.0915251	0.13972	-0.837144
MGP_C57BL6NJ_G0000852	NA	0.211429	0.889408	0.431664	0.0261902	0.0528758	0.89897	0.00156766	0.00360084	1.49622
MGP_C57BL6NJ_G0000853	NA	0.63053	0.889408	-0.0593349	0.0019012	0.00493113	0.538503	0.000685243	0.00166232	0.626106
MGP_C57BL6NJ_G0000854	NA	0.63053	0.889408	-0.0593349	0.0019012	0.00493113	0.538503	0.000685243	0.00166232	0.626106
MGP_C57BL6NJ_G0000855	NA	0.63053	0.889408	-0.0593349	0.0019012	0.00493113	0.538503	0.000685243	0.00166232	0.626106
MGP_C57BL6NJ_G0000856	NA	0.423917	0.889408	-0.439498	0.340728	0.456686	-0.559576	0.0277475	0.0490152	-1.4487
MGP_C57BL6NJ_G0000857	NA	0.63053	0.889408	-0.0593349	0.0019012	0.00493113	0.538503	0.000685243	0.00166232	0.626106
MGP_C57BL6NJ_G0000858	NA	0.657006	0.901429	0.132936	0.686969	0.773659	0.127833	0.139701	0.201173	-0.495894
MGP_C57BL6NJ_G0000859	NA	0.289923	0.889408	0.550871	0.790766	0.846916	0.142262	0.0445112	0.0747529	1.20659
MGP_C57BL6NJ_G0000860	NA	0.972125	0.990413	0.0225502	0.951101	0.96464	-0.0419791	0.946863	0.957722	0.0456237
MGP_C57BL6NJ_G0000861	NA	0.63053	0.889408	-0.0593349	0.0019012	0.00493113	0.538503	0.000685243	0.00166232	0.626106
MGP_C57BL6NJ_G0000862	NA	0.509186	0.889408	0.292879	0.760228	0.82623	0.142262	0.198532	0.272724	0.626106
MGP_C57BL6NJ_G0000863	NA	0.689391	0.901429	0.116772	0.646636	0.738435	0.142262	0.462938	0.551316	0.229865
MGP_C57BL6NJ_G0000864	NA	0.63053	0.889408	-0.0593349	0.0019012	0.00493113	0.538503	0.000685243	0.00166232	0.626106
MGP_C57BL6NJ_G0000865	NA	0.63053	0.889408	-0.0593349	0.0019012	0.00493113	0.538503	0.000685243	0.00166232	0.626106
MGP_C57BL6NJ_G0000866	NA	0.63053	0.889408	-0.0593349	0.0019012	0.00493113	0.538503	0.000685243	0.00166232	0.626106
MGP_C57BL6NJ_G0000867	NA	0.46667	0.889408	0.374764	0.106525	0.177421	0.934744	0.0454704	0.0762142	1.20659
MGP_C57BL6NJ_G0000868	NA	0.63053	0.889408	-0.0593349	0.0019012	0.00493113	0.538503	0.000685243	0.00166232	0.626106
MGP_C57BL6NJ_G0000869	NA	0.63053	0.889408	-0.0593349	0.0019012	0.00493113	0.538503	0.000685243	0.00166232	0.626106
MGP_C57BL6NJ_G0000870	NA	0.63053	0.889408	-0.0593349	0.0019012	0.00493113	0.538503	0.000685243	0.00166232	0.626106
MGP_C57BL6NJ_G0000871	NA	0.63053	0.889408	-0.0593349	0.0019012	0.00493113	0.538503	0.000685243	0.00166232	0.626106
MGP_C57BL6NJ_G0000872	NA	0.63053	0.889408	-0.0593349	0.0019012	0.00493113	0.538503	0.000685243	0.00166232	0.626106
MGP_C57BL6NJ_G0000873	NA	0.63053	0.889408	-0.0593349	0.0019012	0.00493113	0.538503	0.000685243	0.00166232	0.626106
MGP_C57BL6NJ_G0000874	NA	0.63053	0.889408	-0.0593349	0.0019012	0.00493113	0.538503	0.000685243	0.00166232	0.626106
MGP_C57BL6NJ_G0000875	NA	0.371379	0.889408	0.228868	0.343594	0.459867	0.257903	0.0123411	0.0235965	0.797328
MGP_C57BL6NJ_G0000876	NA	0.63053	0.889408	-0.0593349	0.0019012	0.00493113	0.538503	0.000685243	0.00166232	0.626106
MGP_C57BL6NJ_G0000877	NA	0.63053	0.889408	-0.0593349	0.0019012	0.00493113	0.538503	0.000685243	0.00166232	0.626106
MGP_C57BL6NJ_G0000878	NA	0.0244332	0.889408	-0.587656	0.556172	0.665356	0.142262	0.348774	0.437635	0.229865
MGP_C57BL6NJ_G0000879	NA	0.63053	0.889408	-0.0593349	0.0019012	0.00493113	0.538503	0.000685243	0.00166232	0.626106
MGP_C57BL6NJ_G0000880	NA	0.63053	0.889408	-0.0593349	0.0019012	0.00493113	0.538503	0.000685243	0.00166232	0.626106
MGP_C57BL6NJ_G0000881	NA	0.63053	0.889408	-0.0593349	0.0019012	0.00493113	0.538503	0.000685243	0.00166232	0.626106
MGP_C57BL6NJ_G0000882	NA	0.532964	0.889408	-0.107012	0.438965	0.557758	-0.141719	0.0960733	0.145049	-0.3241
MGP_C57BL6NJ_G0000883	NA	0.415398	0.889408	0.59748	0.447138	0.565486	0.590116	0.531474	0.617826	-0.483246
MGP_C57BL6NJ_G0000884	NA	0.63053	0.889408	-0.0593349	0.0019012	0.00493113	0.538503	0.000685243	0.00166232	0.626106
MGP_C57BL6NJ_G0000885	NA	0.63053	0.889408	-0.0593349	0.0019012	0.00493113	0.538503	0.000685243	0.00166232	0.626106
MGP_C57BL6NJ_G0000886	NA	0.63053	0.889408	-0.0593349	0.0019012	0.00493113	0.538503	0.000685243	0.00166232	0.626106
MGP_C57BL6NJ_G0000887	NA	0.00366927	0.889408	-1.11598	0.113796	0.187277	0.538503	0.475146	0.563308	0.229865
MGP_C57BL6NJ_G0000888	NA	0.63053	0.889408	-0.0593349	0.0019012	0.00493113	0.538503	0.000685243	0.00166232	0.626106
MGP_C57BL6NJ_G0000889	NA	0.63053	0.889408	-0.0593349	0.0019012	0.00493113	0.538503	0.000685243	0.00166232	0.626106
MGP_C57BL6NJ_G0000890	NA	0.355182	0.889408	0.550871	0.392504	0.51045	0.538503	0.208957	0.284694	0.810347
MGP_C57BL6NJ_G0000891	NA	0.357866	0.889408	0.263557	0.324604	0.439127	-0.30054	0.92336	0.941995	-0.0285776
MGP_C57BL6NJ_G0000892	NA	0.724683	0.908052	0.0998721	0.0110297	0.0246552	0.919572	0.00583004	0.0120753	1.03336
MGP_C57BL6NJ_G0000893	NA	0.293036	0.889408	0.399995	0.633521	0.732104	0.187718	0.00236402	0.00528241	1.56646
MGP_C57BL6NJ_G0000894	NA	0.675448	0.901429	-0.30499	0.769132	0.831684	-0.226221	0.738365	0.788478	0.257623
MGP_C57BL6NJ_G0000895	NA	0.63053	0.889408	-0.0593349	0.0019012	0.00493113	0.538503	0.000685243	0.00166232	0.626106
MGP_C57BL6NJ_G0000896	NA	0.63053	0.889408	-0.0593349	0.0019012	0.00493113	0.538503	0.000685243	0.00166232	0.626106
MGP_C57BL6NJ_G0000897	NA	0.63053	0.889408	-0.0593349	0.0019012	0.00493113	0.538503	0.000685243	0.00166232	0.626106
MGP_C57BL6NJ_G0000898	NA	0.0405309	0.889408	-0.587656	0.0692527	0.123155	0.538503	0.00334032	0.00722778	1.02235
MGP_C57BL6NJ_G0000899	NA	0.63053	0.889408	-0.0593349	0.0019012	0.00493113	0.538503	0.000685243	0.00166232	0.626106
MGP_C57BL6NJ_G0000900	NA	0.63053	0.889408	-0.0593349	0.0019012	0.00493113	0.538503	0.000685243	0.00166232	0.626106
MGP_C57BL6NJ_G0000901	NA	0.363348	0.889408	-0.411549	0.762377	0.827536	0.142262	0.202376	0.27717	0.626106
MGP_C57BL6NJ_G0000902	NA	0.220376	0.889408	-0.657204	0.938661	0.957272	-0.0419791	0.426019	0.517945	0.441864
MGP_C57BL6NJ_G0000903	NA	0.63053	0.889408	-0.0593349	0.0019012	0.00493113	0.538503	0.000685243	0.00166232	0.626106
MGP_C57BL6NJ_G0000904	NA	0.631369	0.889613	0.198657	0.0261355	0.0527809	1.11898	0.173159	0.24215	0.626106
MGP_C57BL6NJ_G0000905	NA	0.175473	0.889408	1.03252	0.389753	0.507483	-0.674074	0.586867	0.66378	0.420642
MGP_C57BL6NJ_G0000906	NA	0.816131	0.936232	-0.206204	0.285271	0.396489	-1.036	0.705038	0.762101	-0.356922
MGP_C57BL6NJ_G0000907	NA	0.63053	0.889408	-0.0593349	0.0019012	0.00493113	0.538503	0.000685243	0.00166232	0.626106
MGP_C57BL6NJ_G0000908	NA	0.251253	0.889408	-0.219334	0.915955	0.941287	0.0206335	0.335061	0.424909	0.193348
MGP_C57BL6NJ_G0000909	NA	0.283287	0.889408	0.468986	0.752015	0.820298	0.142262	0.712001	0.767323	-0.166376
MGP_C57BL6NJ_G0000910	NA	0.65882	0.901429	0.334479	0.979131	0.984184	0.0209056	0.689676	0.749296	0.320508
MGP_C57BL6NJ_G0000911	NA	0.847087	0.948654	-0.0515079	0.0153681	0.0330655	-0.813229	3.56726e-05	0.00108058	-2.00627
MGP_C57BL6NJ_G0000912	NA	0.267411	0.889408	0.11556	0.000277682	0.00493113	0.582468	9.19521e-06	0.000509981	0.890913
MGP_C57BL6NJ_G0000913	NA	0.63053	0.889408	-0.0593349	0.0019012	0.00493113	0.538503	0.000685243	0.00166232	0.626106
MGP_C57BL6NJ_G0000914	NA	0.799701	0.930844	-0.193842	0.0660235	0.118851	1.63658	0.158325	0.223974	1.20659
MGP_C57BL6NJ_G0000915	NA	0.754893	0.911681	0.116772	0.194173	0.290142	0.538503	0.025268	0.0450673	1.02235
MGP_C57BL6NJ_G0000916	NA	0.839606	0.945846	-0.136069	0.714977	0.791749	0.261063	0.37897	0.469678	0.640252
MGP_C57BL6NJ_G0000917	NA	0.63053	0.889408	-0.0593349	0.0019012	0.00493113	0.538503	0.000685243	0.00166232	0.626106
MGP_C57BL6NJ_G0000918	NA	0.63053	0.889408	-0.0593349	0.0019012	0.00493113	0.538503	0.000685243	0.00166232	0.626106
MGP_C57BL6NJ_G0000919	NA	0.63053	0.889408	-0.0593349	0.0019012	0.00493113	0.538503	0.000685243	0.00166232	0.626106
MGP_C57BL6NJ_G0000920	NA	0.663431	0.901429	0.362427	0.773067	0.834192	-0.253978	0.794019	0.835449	0.229865
MGP_C57BL6NJ_G0000921	NA	0.63053	0.889408	-0.0593349	0.0019012	0.00493113	0.538503	0.000685243	0.00166232	0.626106
MGP_C57BL6NJ_G0000922	NA	0.225378	0.889408	0.37456	0.166501	0.256493	0.459132	0.118438	0.17401	0.525971
MGP_C57BL6NJ_G0000923	NA	0.576653	0.889408	0.35009	0.511393	0.62656	-0.43822	0.290464	0.376675	-0.7191
MGP_C57BL6NJ_G0000924	NA	0.63053	0.889408	-0.0593349	0.0019012	0.00493113	0.538503	0.000685243	0.00166232	0.626106
MGP_C57BL6NJ_G0000925	NA	0.910419	0.971125	-0.0593349	0.651518	0.742958	-0.253978	0.278509	0.36356	0.626106
MGP_C57BL6NJ_G0000926	NA	0.63053	0.889408	-0.0593349	0.0019012	0.00493113	0.538503	0.000685243	0.00166232	0.626106
MGP_C57BL6NJ_G0000927	NA	0.63053	0.889408	-0.0593349	0.0019012	0.00493113	0.538503	0.000685243	0.00166232	0.626106
MGP_C57BL6NJ_G0000928	NA	0.63053	0.889408	-0.0593349	0.0019012	0.00493113	0.538503	0.000685243	0.00166232	0.626106
MGP_C57BL6NJ_G0000929	NA	0.74387	0.910296	0.116772	0.707706	0.787096	0.142262	0.547101	0.630481	0.229865
MGP_C57BL6NJ_G0000930	NA	0.63053	0.889408	-0.0593349	0.0019012	0.00493113	0.538503	0.000685243	0.00166232	0.626106
MGP_C57BL6NJ_G0000931	NA	0.63053	0.889408	-0.0593349	0.0019012	0.00493113	0.538503	0.000685243	0.00166232	0.626106
MGP_C57BL6NJ_G0000932	NA	0.63053	0.889408	-0.0593349	0.0019012	0.00493113	0.538503	0.000685243	0.00166232	0.626106
MGP_C57BL6NJ_G0000933	NA	0.276295	0.889408	0.550871	0.0527868	0.0977858	1.11898	0.659713	0.724964	0.229865
MGP_C57BL6NJ_G0000934	NA	0.63053	0.889408	-0.0593349	0.0019012	0.00493113	0.538503	0.000685243	0.00166232	0.626106
MGP_C57BL6NJ_G0000935	NA	0.63053	0.889408	-0.0593349	0.0019012	0.00493113	0.538503	0.000685243	0.00166232	0.626106
MGP_C57BL6NJ_G0000936	NA	0.85642	0.952524	0.116772	0.192467	0.289206	0.934744	0.157543	0.222999	1.02235
MGP_C57BL6NJ_G0000937	NA	0.63053	0.889408	-0.0593349	0.0019012	0.00493113	0.538503	0.000685243	0.00166232	0.626106
MGP_C57BL6NJ_G0000938	NA	0.0941574	0.889408	0.957021	0.112101	0.185081	-0.955817	0.892532	0.918181	-0.075733
MGP_C57BL6NJ_G0000939	NA	0.715995	0.907311	0.116772	0.135858	0.216166	0.538503	0.0120881	0.0231665	1.02235
MGP_C57BL6NJ_G0000940	NA	0.63053	0.889408	-0.0593349	0.0019012	0.00493113	0.538503	0.000685243	0.00166232	0.626106
MGP_C57BL6NJ_G0000941	NA	0.666136	0.901429	-0.248624	0.461659	0.57985	-0.454376	0.00507646	0.0106329	-2.14725
MGP_C57BL6NJ_G0000942	NA	0.507143	0.889408	0.292879	0.759084	0.825565	0.142262	0.196511	0.270499	0.626106
MGP_C57BL6NJ_G0000943	NA	0.542946	0.889408	-0.32835	0.888652	0.919437	0.0793776	0.687102	0.74733	-0.22926
MGP_C57BL6NJ_G0000944	NA	0.63053	0.889408	-0.0593349	0.0019012	0.00493113	0.538503	0.000685243	0.00166232	0.626106
MGP_C57BL6NJ_G0000945	NA	0.209392	0.889408	0.431371	0.887189	0.91827	0.0495089	0.277778	0.3628	-0.391186
MGP_C57BL6NJ_G0000946	NA	0.63053	0.889408	-0.0593349	0.0019012	0.00493113	0.538503	0.000685243	0.00166232	0.626106
MGP_C57BL6NJ_G0000947	NA	0.586641	0.889408	-0.077597	0.0240486	0.0492169	-0.392269	0.000383971	0.00166232	-0.783753
MGP_C57BL6NJ_G0000948	NA	0.63053	0.889408	-0.0593349	0.0019012	0.00493113	0.538503	0.000685243	0.00166232	0.626106
MGP_C57BL6NJ_G0000949	NA	0.00826261	0.889408	-0.537322	0.593013	0.697073	0.0947919	0.963376	0.970389	-0.00808019
MGP_C57BL6NJ_G0000950	NA	0.63053	0.889408	-0.0593349	0.0019012	0.00493113	0.538503	0.000685243	0.00166232	0.626106
MGP_C57BL6NJ_G0000951	NA	0.622277	0.889408	0.0969293	0.00777564	0.0180949	0.67892	0.00427778	0.00907891	0.753644
MGP_C57BL6NJ_G0000952	NA	0.979065	0.992813	-0.00794649	0.0309219	0.0612491	0.792237	0.00293126	0.00645169	1.24259
MGP_C57BL6NJ_G0000953	NA	0.0610591	0.889408	1.26083	0.897064	0.926158	-0.0836416	0.0712546	0.112929	-1.27836
MGP_C57BL6NJ_G0000954	NA	0.474144	0.889408	0.199534	0.207129	0.306036	0.384479	0.000745709	0.00179924	1.38709
MGP_C57BL6NJ_G0000955	NA	0.386154	0.889408	0.176332	0.0904332	0.154682	0.388063	0.0024224	0.00540581	0.842977
MGP_C57BL6NJ_G0000956	NA	0.0369843	0.889408	-0.387043	0.000178315	0.00493113	1.00498	0.000137903	0.00166232	1.03916
MGP_C57BL6NJ_G0000957	NA	0.968153	0.990094	0.0225502	0.378956	0.496634	0.538503	0.0215786	0.0391963	1.60283
MGP_C57BL6NJ_G0000958	NA	0.689391	0.901429	0.116772	0.646636	0.738435	0.142262	0.462938	0.551316	0.229865
MGP_C57BL6NJ_G0000959	NA	0.19447	0.889408	0.763014	0.777945	0.83793	0.168174	0.920012	0.939663	-0.0597714
MGP_C57BL6NJ_G0000960	NA	0.189344	0.889408	-1.11925	0.63059	0.729619	0.417146	0.155011	0.220036	1.29723
MGP_C57BL6NJ_G0000961	NA	0.634321	0.891268	0.238311	0.780657	0.840036	0.147371	0.206462	0.281812	0.697615
MGP_C57BL6NJ_G0000962	NA	0.63053	0.889408	-0.0593349	0.0019012	0.00493113	0.538503	0.000685243	0.00166232	0.626106
MGP_C57BL6NJ_G0000963	NA	0.63053	0.889408	-0.0593349	0.0019012	0.00493113	0.538503	0.000685243	0.00166232	0.626106
MGP_C57BL6NJ_G0000964	NA	0.63053	0.889408	-0.0593349	0.0019012	0.00493113	0.538503	0.000685243	0.00166232	0.626106
MGP_C57BL6NJ_G0000965	NA	0.63053	0.889408	-0.0593349	0.0019012	0.00493113	0.538503	0.000685243	0.00166232	0.626106
MGP_C57BL6NJ_G0000966	NA	0.63053	0.889408	-0.0593349	0.0019012	0.00493113	0.538503	0.000685243	0.00166232	0.626106
MGP_C57BL6NJ_G0000967	NA	0.108212	0.889408	-0.587656	0.0249771	0.0506831	0.934744	0.106839	0.158798	0.626106
MGP_C57BL6NJ_G0000968	NA	0.63053	0.889408	-0.0593349	0.0019012	0.00493113	0.538503	0.000685243	0.00166232	0.626106
MGP_C57BL6NJ_G0000969	NA	0.63053	0.889408	-0.0593349	0.0019012	0.00493113	0.538503	0.000685243	0.00166232	0.626106
MGP_C57BL6NJ_G0000970	NA	0.63053	0.889408	-0.0593349	0.0019012	0.00493113	0.538503	0.000685243	0.00166232	0.626106
MGP_C57BL6NJ_G0000971	NA	0.63053	0.889408	-0.0593349	0.0019012	0.00493113	0.538503	0.000685243	0.00166232	0.626106
MGP_C57BL6NJ_G0000972	NA	0.63053	0.889408	-0.0593349	0.0019012	0.00493113	0.538503	0.000685243	0.00166232	0.626106
MGP_C57BL6NJ_G0000973	NA	0.302571	0.889408	0.545482	0.506509	0.622805	0.366386	0.978581	0.982742	-0.0146283
MGP_C57BL6NJ_G0000974	NA	0.497882	0.889408	0.510585	0.433007	0.551929	0.629145	0.890653	0.916614	0.108508
MGP_C57BL6NJ_G0000975	NA	0.63053	0.889408	-0.0593349	0.0019012	0.00493113	0.538503	0.000685243	0.00166232	0.626106
MGP_C57BL6NJ_G0000976	NA	0.63053	0.889408	-0.0593349	0.0019012	0.00493113	0.538503	0.000685243	0.00166232	0.626106
MGP_C57BL6NJ_G0000977	NA	0.63053	0.889408	-0.0593349	0.0019012	0.00493113	0.538503	0.000685243	0.00166232	0.626106
MGP_C57BL6NJ_G0000978	NA	0.63053	0.889408	-0.0593349	0.0019012	0.00493113	0.538503	0.000685243	0.00166232	0.626106
MGP_C57BL6NJ_G0000979	NA	0.63053	0.889408	-0.0593349	0.0019012	0.00493113	0.538503	0.000685243	0.00166232	0.626106
MGP_C57BL6NJ_G0000980	NA	0.477481	0.889408	-0.252337	0.00966524	0.0219512	1.16885	0.000145682	0.00166232	2.20624
MGP_C57BL6NJ_G0000981	NA	0.578513	0.889408	-0.170589	0.76633	0.829639	-0.0961986	0.0169215	0.0314558	0.909721
MGP_C57BL6NJ_G0000982	NA	0.63053	0.889408	-0.0593349	0.0019012	0.00493113	0.538503	0.000685243	0.00166232	0.626106
MGP_C57BL6NJ_G0000983	NA	0.552465	0.889408	-0.107489	0.60215	0.70493	-0.099821	0.272594	0.356924	-0.215613
MGP_C57BL6NJ_G0000984	NA	0.810975	0.934481	-0.187993	0.175031	0.267497	-1.18859	0.981913	0.985101	-0.0188716
MGP_C57BL6NJ_G0000985	NA	0.63053	0.889408	-0.0593349	0.0019012	0.00493113	0.538503	0.000685243	0.00166232	0.626106
MGP_C57BL6NJ_G0000986	NA	0.501883	0.889408	0.292879	0.255542	0.362752	0.538503	0.617296	0.690052	0.229865
MGP_C57BL6NJ_G0000987	NA	0.825671	0.940791	-0.142534	0.36943	0.486758	0.629145	0.523854	0.610677	0.441864
MGP_C57BL6NJ_G0000988	NA	0.63053	0.889408	-0.0593349	0.0019012	0.00493113	0.538503	0.000685243	0.00166232	0.626106
MGP_C57BL6NJ_G0000989	NA	0.0449145	0.889408	-1.04982	0.877664	0.91052	-0.0762501	0.947871	0.958436	0.0323688
MGP_C57BL6NJ_G0000990	NA	0.118294	0.889408	-1.15954	0.470266	0.587993	0.538503	0.382144	0.473027	-0.656215
MGP_C57BL6NJ_G0000991	NA	0.666824	0.901429	-0.0758373	0.0733604	0.129367	-0.364511	0.672677	0.735201	-0.0789213
MGP_C57BL6NJ_G0000992	NA	0.63053	0.889408	-0.0593349	0.0019012	0.00493113	0.538503	0.000685243	0.00166232	0.626106
MGP_C57BL6NJ_G0000993	NA	0.697858	0.901429	0.116772	0.0136659	0.0297235	0.934744	0.072167	0.113547	0.626106
MGP_C57BL6NJ_G0000994	NA	0.291067	0.889408	-0.846962	0.452717	0.571019	0.629145	0.595067	0.670859	0.441864
MGP_C57BL6NJ_G0000995	NA	0.63053	0.889408	-0.0593349	0.0019012	0.00493113	0.538503	0.000685243	0.00166232	0.626106
MGP_C57BL6NJ_G0000996	NA	0.689391	0.901429	0.116772	0.646636	0.738435	0.142262	0.462938	0.551316	0.229865
MGP_C57BL6NJ_G0000997	NA	0.540777	0.889408	0.292879	0.0869466	0.14964	0.934744	0.0648553	0.103921	1.02235
MGP_C57BL6NJ_G0000998	NA	0.63053	0.889408	-0.0593349	0.0019012	0.00493113	0.538503	0.000685243	0.00166232	0.626106
MGP_C57BL6NJ_G0000999	NA	0.63053	0.889408	-0.0593349	0.0019012	0.00493113	0.538503	0.000685243	0.00166232	0.626106
MGP_C57BL6NJ_G0001000	NA	0.63053	0.889408	-0.0593349	0.0019012	0.00493113	0.538503	0.000685243	0.00166232	0.626106
MGP_C57BL6NJ_G0001001	NA	0.513065	0.889408	0.292879	0.0696644	0.123757	0.934744	0.05073	0.0839548	1.02235
MGP_C57BL6NJ_G0001002	NA	0.858041	0.953155	0.109968	0.710386	0.787663	0.242855	0.519923	0.606732	0.424057
MGP_C57BL6NJ_G0001003	NA	0.673148	0.901429	0.322142	0.440474	0.559209	0.632102	0.235462	0.31504	0.994589
MGP_C57BL6NJ_G0001004	NA	0.180096	0.889408	-0.833311	0.265483	0.374432	0.722744	0.714922	0.769704	0.229865
MGP_C57BL6NJ_G0001005	NA	0.927935	0.975815	-0.0729856	0.586764	0.691785	-0.468934	0.816245	0.854242	0.199151
MGP_C57BL6NJ_G0001006	NA	0.63053	0.889408	-0.0593349	0.0019012	0.00493113	0.538503	0.000685243	0.00166232	0.626106
MGP_C57BL6NJ_G0001007	NA	0.63053	0.889408	-0.0593349	0.0019012	0.00493113	0.538503	0.000685243	0.00166232	0.626106
MGP_C57BL6NJ_G0001008	NA	0.602099	0.889408	-0.239658	0.0763413	0.133807	0.937415	0.0687507	0.109399	0.967483
MGP_C57BL6NJ_G0001009	NA	0.685011	0.901429	-0.353713	0.636192	0.734509	-0.43822	0.647826	0.715401	-0.422994
MGP_C57BL6NJ_G0001010	NA	0.902315	0.968809	0.0764865	0.725353	0.800263	0.232905	0.481057	0.569135	-0.471974
MGP_C57BL6NJ_G0001011	NA	0.662109	0.901429	0.213081	0.0638319	0.115462	-1.05116	0.0850257	0.131118	-0.963554
MGP_C57BL6NJ_G0001012	NA	0.0986849	0.889408	0.98497	0.66623	0.755603	-0.253978	0.553363	0.633646	-0.350617
MGP_C57BL6NJ_G0001013	NA	0.273234	0.889408	0.220886	0.186157	0.28161	0.287105	0.172801	0.241799	0.296991
MGP_C57BL6NJ_G0001014	NA	0.63053	0.889408	-0.0593349	0.0019012	0.00493113	0.538503	0.000685243	0.00166232	0.626106
MGP_C57BL6NJ_G0001015	NA	0.63053	0.889408	-0.0593349	0.0019012	0.00493113	0.538503	0.000685243	0.00166232	0.626106
MGP_C57BL6NJ_G0001016	NA	0.63053	0.889408	-0.0593349	0.0019012	0.00493113	0.538503	0.000685243	0.00166232	0.626106
MGP_C57BL6NJ_G0001017	NA	0.624135	0.889408	0.266665	0.0431498	0.0820682	1.30323	0.0874475	0.134362	1.06433
MGP_C57BL6NJ_G0001018	NA	0.130125	0.889408	0.903085	0.943605	0.960087	-0.0419791	0.463148	0.55147	0.441864
MGP_C57BL6NJ_G0001019	NA	0.674448	0.901429	-0.223105	0.0107898	0.0241782	1.72722	0.0487295	0.081016	1.23435
MGP_C57BL6NJ_G0001020	NA	0.63053	0.889408	-0.0593349	0.0019012	0.00493113	0.538503	0.000685243	0.00166232	0.626106
MGP_C57BL6NJ_G0001021	NA	0.453393	0.889408	0.292879	0.728147	0.802227	0.142262	0.147832	0.211242	0.626106
MGP_C57BL6NJ_G0001022	NA	0.145342	0.889408	0.47001	0.0126047	0.0278487	0.964281	0.00119551	0.00279874	1.43302
MGP_C57BL6NJ_G0001023	NA	0.339598	0.889408	0.444733	0.443431	0.562194	0.37516	0.15444	0.219327	-0.725959
MGP_C57BL6NJ_G0001024	NA	0.893337	0.966385	-0.100934	0.0121927	0.0270285	2.40131	0.53153	0.617873	0.504749
MGP_C57BL6NJ_G0001025	NA	0.63053	0.889408	-0.0593349	0.0019012	0.00493113	0.538503	0.000685243	0.00166232	0.626106
MGP_C57BL6NJ_G0001026	NA	0.40565	0.889408	-0.559364	0.646704	0.738457	0.322667	0.381886	0.472765	0.625143
MGP_C57BL6NJ_G0001027	NA	0.689391	0.901429	0.116772	0.646636	0.738435	0.142262	0.462938	0.551316	0.229865
MGP_C57BL6NJ_G0001028	NA	0.155854	0.889408	0.780914	0.0130957	0.0288205	1.63658	0.0257979	0.0459167	1.41859
MGP_C57BL6NJ_G0001029	NA	0.393304	0.889408	0.292879	0.00365423	0.00903218	1.33098	0.103308	0.154601	0.626106
MGP_C57BL6NJ_G0001030	NA	0.795194	0.928913	-0.169169	0.103734	0.174326	1.20963	0.644228	0.712502	0.320508
MGP_C57BL6NJ_G0001031	NA	0.17207	0.889408	0.903085	0.949726	0.963892	-0.0419791	0.511902	0.598902	0.441864
MGP_C57BL6NJ_G0001032	NA	0.538391	0.889408	-0.481097	0.959211	0.969771	-0.0419791	0.593247	0.669486	0.441864
MGP_C57BL6NJ_G0001033	NA	0.63053	0.889408	-0.0593349	0.0019012	0.00493113	0.538503	0.000685243	0.00166232	0.626106
MGP_C57BL6NJ_G0001034	NA	0.216729	0.889408	-0.929773	0.372244	0.489728	-0.697872	0.987278	0.989445	0.012199
MGP_C57BL6NJ_G0001035	NA	0.371626	0.889408	-0.965178	0.0261685	0.0528346	2.87305	0.0199253	0.0364688	3.0506
MGP_C57BL6NJ_G0001036	NA	0.63053	0.889408	-0.0593349	0.0019012	0.00493113	0.538503	0.000685243	0.00166232	0.626106
MGP_C57BL6NJ_G0001037	NA	0.156615	0.889408	0.732198	0.318197	0.432409	-0.531819	0.37249	0.462904	0.472489
MGP_C57BL6NJ_G0001038	NA	0.417451	0.889408	-0.411549	0.321563	0.435989	0.538503	0.665303	0.72877	0.229865
MGP_C57BL6NJ_G0001039	NA	0.0435697	0.889408	0.476006	0.0444425	0.0842305	0.502304	0.0160065	0.0298886	0.634606
MGP_C57BL6NJ_G0001040	NA	0.63053	0.889408	-0.0593349	0.0019012	0.00493113	0.538503	0.000685243	0.00166232	0.626106
MGP_C57BL6NJ_G0001041	NA	0.777643	0.922023	0.0680898	0.249069	0.355465	0.305229	0.0229127	0.0413908	0.673873
MGP_C57BL6NJ_G0001042	NA	0.63053	0.889408	-0.0593349	0.0019012	0.00493113	0.538503	0.000685243	0.00166232	0.626106
MGP_C57BL6NJ_G0001043	NA	0.63053	0.889408	-0.0593349	0.0019012	0.00493113	0.538503	0.000685243	0.00166232	0.626106
MGP_C57BL6NJ_G0001044	NA	0.262491	0.889408	-0.642906	0.135183	0.216166	0.934744	0.0138528	0.026233	1.72419
MGP_C57BL6NJ_G0001045	NA	0.63053	0.889408	-0.0593349	0.0019012	0.00493113	0.538503	0.000685243	0.00166232	0.626106
MGP_C57BL6NJ_G0001046	NA	0.63053	0.889408	-0.0593349	0.0019012	0.00493113	0.538503	0.000685243	0.00166232	0.626106
MGP_C57BL6NJ_G0001047	NA	0.63053	0.889408	-0.0593349	0.0019012	0.00493113	0.538503	0.000685243	0.00166232	0.626106
MGP_C57BL6NJ_G0001048	NA	0.63053	0.889408	-0.0593349	0.0019012	0.00493113	0.538503	0.000685243	0.00166232	0.626106
MGP_C57BL6NJ_G0001049	NA	0.423836	0.889408	0.292879	0.510751	0.626102	-0.253978	0.664468	0.728107	-0.166376
MGP_C57BL6NJ_G0001050	NA	0.142068	0.889408	-0.348726	0.707008	0.787096	-0.0894832	0.00937097	0.0184904	-0.750354
MGP_C57BL6NJ_G0001051	NA	0.947333	0.983592	-0.0160764	0.179155	0.272754	0.364698	0.825652	0.862199	-0.0569314
MGP_C57BL6NJ_G0001052	NA	0.331381	0.889408	0.374764	0.528591	0.64303	-0.253978	0.00230066	0.00515063	1.60283
MGP_C57BL6NJ_G0001053	NA	0.778033	0.922235	0.497254	0.22559	0.328017	-2.35706	0.507635	0.594841	-1.25202
MGP_C57BL6NJ_G0001054	NA	0.202451	0.889408	0.479262	0.0359913	0.0700282	-0.906423	0.0120685	0.0231665	-1.14905
MGP_C57BL6NJ_G0001055	NA	0.490263	0.889408	-0.505771	0.853069	0.891357	0.142262	0.139244	0.200621	1.20659
MGP_C57BL6NJ_G0001056	NA	0.63053	0.889408	-0.0593349	0.0019012	0.00493113	0.538503	0.000685243	0.00166232	0.626106
MGP_C57BL6NJ_G0001057	NA	0.740323	0.910296	0.087012	0.566228	0.674106	-0.160703	0.240982	0.321369	0.338249
MGP_C57BL6NJ_G0001058	NA	0.704833	0.905292	-0.216925	0.0797609	0.138984	1.15623	0.0825774	0.127833	1.1437
MGP_C57BL6NJ_G0001059	NA	0.63053	0.889408	-0.0593349	0.0019012	0.00493113	0.538503	0.000685243	0.00166232	0.626106
MGP_C57BL6NJ_G0001060	NA	0.63053	0.889408	-0.0593349	0.0019012	0.00493113	0.538503	0.000685243	0.00166232	0.626106
MGP_C57BL6NJ_G0001061	NA	0.995915	0.998466	-0.00232989	0.240043	0.345028	0.589347	0.00295932	0.00650682	1.86449
MGP_C57BL6NJ_G0001062	NA	0.63053	0.889408	-0.0593349	0.0019012	0.00493113	0.538503	0.000685243	0.00166232	0.626106
MGP_C57BL6NJ_G0001063	NA	0.754893	0.911681	0.116772	0.194173	0.290142	0.538503	0.025268	0.0450673	1.02235
MGP_C57BL6NJ_G0001064	NA	0.765608	0.916655	-0.231542	0.979704	0.98452	0.0209056	0.947118	0.957912	-0.0545108
MGP_C57BL6NJ_G0001065	NA	0.741634	0.910296	-0.223105	0.211161	0.31072	0.934744	0.54112	0.627477	0.441864
MGP_C57BL6NJ_G0001066	NA	0.202622	0.889408	-0.461718	0.0277163	0.0556344	0.92936	0.00480904	0.0101129	1.30914
MGP_C57BL6NJ_G0001067	NA	0.499748	0.889408	0.292879	0.25328	0.360241	0.538503	0.615518	0.688794	0.229865
MGP_C57BL6NJ_G0001068	NA	0.466897	0.889408	0.292879	0.219785	0.320973	0.538503	0.0066177	0.0135645	1.41859
MGP_C57BL6NJ_G0001069	NA	0.580467	0.889408	0.292879	0.117495	0.192385	0.934744	0.0270012	0.0478203	1.41859
MGP_C57BL6NJ_G0001070	NA	0.248021	0.889408	-0.575319	0.304213	0.416852	0.538503	0.00524683	0.0109613	1.78707
MGP_C57BL6NJ_G0001071	NA	0.693698	0.901429	-0.246465	0.949361	0.963682	-0.0419791	0.0852806	0.131452	-1.2367
MGP_C57BL6NJ_G0001072	NA	0.678453	0.901429	0.116772	0.00970144	0.0219512	0.934744	0.0574077	0.0931861	0.626106
MGP_C57BL6NJ_G0001073	NA	0.52473	0.889408	0.292879	0.768856	0.831496	0.142262	0.214323	0.290924	0.626106
MGP_C57BL6NJ_G0001074	NA	0.259487	0.889408	0.4287	0.430082	0.548813	-0.31245	0.150307	0.21421	-0.59333
MGP_C57BL6NJ_G0001075	NA	0.920291	0.973777	-0.0443039	0.026363	0.0531775	1.20148	0.0806017	0.125132	-0.894282
MGP_C57BL6NJ_G0001076	NA	0.645831	0.896587	-0.235442	0.640286	0.738075	-0.253978	0.672011	0.73455	0.229865
MGP_C57BL6NJ_G0001077	NA	0.152442	0.889408	-0.833311	0.547559	0.66063	0.354261	0.937653	0.952227	0.0456237
MGP_C57BL6NJ_G0001078	NA	0.620097	0.889408	-0.235442	0.614231	0.715292	-0.253978	0.647842	0.715401	0.229865
MGP_C57BL6NJ_G0001079	NA	0.943595	0.982062	0.0237804	0.589509	0.694205	0.193875	0.505898	0.593296	-0.240046
MGP_C57BL6NJ_G0001080	NA	0.0204233	0.889408	1.47301	0.344172	0.460551	-0.559576	0.813594	0.852097	0.136266
MGP_C57BL6NJ_G0001081	NA	0.152844	0.889408	0.472924	0.250393	0.357077	-0.395121	0.148137	0.211565	-0.508123
MGP_C57BL6NJ_G0001082	NA	0.496798	0.889408	0.456649	0.83997	0.881113	0.142262	0.620686	0.692859	-0.350617
MGP_C57BL6NJ_G0001083	NA	0.833376	0.943842	-0.0446484	0.954597	0.966714	0.012802	0.359232	0.448847	-0.211002
MGP_C57BL6NJ_G0001084	NA	0.727639	0.909647	0.306945	0.714878	0.791661	0.341613	0.52715	0.613755	0.595715
MGP_C57BL6NJ_G0001085	NA	0.0244332	0.889408	-0.587656	0.556172	0.665356	0.142262	0.348774	0.437635	0.229865
MGP_C57BL6NJ_G0001086	NA	0.258208	0.889408	-0.411549	0.500814	0.617351	-0.253978	0.656938	0.722485	-0.166376
MGP_C57BL6NJ_G0001087	NA	0.477834	0.889408	0.374764	0.210367	0.309806	0.722744	0.678686	0.739938	0.229865
MGP_C57BL6NJ_G0001088	NA	0.395219	0.889408	0.592471	0.0441784	0.0837762	1.63658	0.0786119	0.122459	1.39083
MGP_C57BL6NJ_G0001089	NA	0.529641	0.889408	0.292879	0.285886	0.396941	0.538503	0.640223	0.709351	0.229865
MGP_C57BL6NJ_G0001090	NA	0.441409	0.889408	0.275936	0.854886	0.892736	0.0684622	0.0901679	0.13794	0.687311
MGP_C57BL6NJ_G0001091	NA	0.606154	0.889408	-0.235442	0.600122	0.703137	-0.253978	0.634716	0.705132	0.229865
MGP_C57BL6NJ_G0001092	NA	0.581327	0.889408	-0.235442	0.0598139	0.109039	0.934744	0.611285	0.685289	0.229865
MGP_C57BL6NJ_G0001093	NA	0.63053	0.889408	-0.0593349	0.0019012	0.00493113	0.538503	0.000685243	0.00166232	0.626106
MGP_C57BL6NJ_G0001094	NA	0.508759	0.889408	-0.0968241	0.55273	0.665356	0.0920538	0.115211	0.169859	0.259388
MGP_C57BL6NJ_G0001095	NA	0.63053	0.889408	-0.0593349	0.0019012	0.00493113	0.538503	0.000685243	0.00166232	0.626106
MGP_C57BL6NJ_G0001096	NA	0.375597	0.889408	0.468986	0.339198	0.455007	0.538503	0.270511	0.354502	0.626106
MGP_C57BL6NJ_G0001097	NA	0.0785529	0.889408	0.454609	0.157424	0.244636	0.375484	0.0631344	0.101504	0.514699
MGP_C57BL6NJ_G0001098	NA	0.642314	0.894749	-0.325445	0.227737	0.330449	-0.928059	0.082436	0.127632	1.39736
MGP_C57BL6NJ_G0001099	NA	0.0959571	0.889408	0.299489	0.000158677	0.00493113	1.03618	1.10445e-05	0.00054811	1.44043
MGP_C57BL6NJ_G0001100	NA	0.63053	0.889408	-0.0593349	0.0019012	0.00493113	0.538503	0.000685243	0.00166232	0.626106
MGP_C57BL6NJ_G0001101	NA	0.935604	0.978891	-0.0374675	0.0117961	0.0262131	-1.48929	0.000297517	0.00166232	-2.65741
MGP_C57BL6NJ_G0001102	NA	0.63053	0.889408	-0.0593349	0.0019012	0.00493113	0.538503	0.000685243	0.00166232	0.626106
MGP_C57BL6NJ_G0001103	NA	0.582912	0.889408	-0.235442	0.753074	0.82104	0.142262	0.0435835	0.0733507	1.02235
MGP_C57BL6NJ_G0001104	NA	0.252924	0.889408	0.134755	0.41803	0.536838	-0.0994123	0.0530155	0.0872874	-0.259457
MGP_C57BL6NJ_G0001105	NA	0.157984	0.889408	0.31271	0.964783	0.973787	-0.00980864	0.0122547	0.0234561	0.667768
MGP_C57BL6NJ_G0001106	NA	0.990427	0.996177	0.00889944	0.0728542	0.12864	1.54594	0.657582	0.723106	-0.350617
MGP_C57BL6NJ_G0001107	NA	0.0149982	0.889408	1.47301	0.1901	0.286268	-0.743818	0.55736	0.637335	0.320508
MGP_C57BL6NJ_G0001108	NA	0.390132	0.889408	0.468986	0.353832	0.470942	0.538503	0.284863	0.37044	0.626106
MGP_C57BL6NJ_G0001109	NA	0.784368	0.924909	0.117798	0.230799	0.334007	0.568364	0.182878	0.254099	0.637836
MGP_C57BL6NJ_G0001110	NA	0.63053	0.889408	-0.0593349	0.0019012	0.00493113	0.538503	0.000685243	0.00166232	0.626106
MGP_C57BL6NJ_G0001111	NA	0.453393	0.889408	0.292879	0.728147	0.802227	0.142262	0.147832	0.211242	0.626106
MGP_C57BL6NJ_G0001112	NA	0.485701	0.889408	0.292879	0.566984	0.674209	-0.253978	0.706201	0.762492	-0.166376
MGP_C57BL6NJ_G0001113	NA	0.959647	0.988015	0.034887	0.403778	0.521957	-0.622461	0.950259	0.960188	0.0456237
MGP_C57BL6NJ_G0001114	NA	0.69119	0.901429	-0.172421	0.482281	0.600161	0.326504	0.00723059	0.0146939	-1.52107
MGP_C57BL6NJ_G0001115	NA	0.872296	0.959115	-0.0872836	0.0709327	0.125695	-1.14006	0.89536	0.920375	-0.075733
MGP_C57BL6NJ_G0001116	NA	0.768559	0.917942	0.0752327	0.698913	0.783675	-0.10507	0.177281	0.247149	-0.38408
MGP_C57BL6NJ_G0001117	NA	0.63053	0.889408	-0.0593349	0.0019012	0.00493113	0.538503	0.000685243	0.00166232	0.626106
MGP_C57BL6NJ_G0001118	NA	0.29131	0.889408	0.632756	0.817791	0.865491	0.142262	0.57298	0.651462	-0.350617
MGP_C57BL6NJ_G0001119	NA	0.74387	0.910296	0.116772	0.707706	0.787096	0.142262	0.547101	0.630481	0.229865
MGP_C57BL6NJ_G0001120	NA	0.63053	0.889408	-0.0593349	0.0019012	0.00493113	0.538503	0.000685243	0.00166232	0.626106
MGP_C57BL6NJ_G0001121	NA	0.689391	0.901429	0.116772	0.646636	0.738435	0.142262	0.462938	0.551316	0.229865
MGP_C57BL6NJ_G0001122	NA	0.173668	0.889408	-0.61461	0.877992	0.910718	0.0698856	0.60245	0.67688	-0.238752
MGP_C57BL6NJ_G0001123	NA	0.912142	0.971583	-0.0593349	0.803304	0.85546	0.142262	0.688162	0.748064	0.229865
MGP_C57BL6NJ_G0001124	NA	0.722492	0.907311	0.116772	0.0210686	0.0437632	0.934744	0.0957678	0.144655	0.626106
MGP_C57BL6NJ_G0001125	NA	0.63053	0.889408	-0.0593349	0.0019012	0.00493113	0.538503	0.000685243	0.00166232	0.626106
MGP_C57BL6NJ_G0001126	NA	0.63053	0.889408	-0.0593349	0.0019012	0.00493113	0.538503	0.000685243	0.00166232	0.626106
MGP_C57BL6NJ_G0001127	NA	0.63053	0.889408	-0.0593349	0.0019012	0.00493113	0.538503	0.000685243	0.00166232	0.626106
MGP_C57BL6NJ_G0001128	NA	0.63053	0.889408	-0.0593349	0.0019012	0.00493113	0.538503	0.000685243	0.00166232	0.626106
MGP_C57BL6NJ_G0001129	NA	0.267046	0.889408	0.550871	0.0128366	0.0283109	1.51523	0.0675476	0.107697	1.02235
MGP_C57BL6NJ_G0001130	NA	0.63053	0.889408	-0.0593349	0.0019012	0.00493113	0.538503	0.000685243	0.00166232	0.626106
MGP_C57BL6NJ_G0001131	NA	0.119031	0.889408	-0.648574	0.367767	0.484987	-0.37963	0.893435	0.919017	0.0552339
MGP_C57BL6NJ_G0001132	NA	0.609557	0.889408	0.0805547	0.899832	0.928433	0.0209166	0.135622	0.196042	-0.263878
MGP_C57BL6NJ_G0001133	NA	0.443628	0.889408	0.114134	0.0243127	0.0497031	-0.405207	0.12108	0.177455	-0.257892
MGP_C57BL6NJ_G0001134	NA	0.63053	0.889408	-0.0593349	0.0019012	0.00493113	0.538503	0.000685243	0.00166232	0.626106
MGP_C57BL6NJ_G0001135	NA	0.63053	0.889408	-0.0593349	0.0019012	0.00493113	0.538503	0.000685243	0.00166232	0.626106
MGP_C57BL6NJ_G0001136	NA	0.601615	0.889408	-0.302446	0.260109	0.368136	0.711472	0.758633	0.805475	0.187879
MGP_C57BL6NJ_G0001137	NA	0.530196	0.889408	0.162641	0.0197613	0.0415709	0.741259	0.0139212	0.0263525	0.796835
MGP_C57BL6NJ_G0001138	NA	0.10218	0.889408	0.208851	0.0159829	0.0342716	0.358304	0.0709801	0.112537	0.248945
MGP_C57BL6NJ_G0001139	NA	0.878175	0.961439	-0.0593349	0.00582157	0.0139017	-1.41494	0.686457	0.746766	-0.166376
MGP_C57BL6NJ_G0001140	NA	0.63053	0.889408	-0.0593349	0.0019012	0.00493113	0.538503	0.000685243	0.00166232	0.626106
MGP_C57BL6NJ_G0001141	NA	0.369625	0.889408	0.292879	0.00265401	0.00671584	1.33098	0.088477	0.135667	0.626106
MGP_C57BL6NJ_G0001142	NA	0.326355	0.889408	-0.411549	0.0109194	0.024429	1.33098	0.170152	0.238498	0.626106
MGP_C57BL6NJ_G0001143	NA	0.227177	0.889408	0.726978	0.0920418	0.157021	1.11898	0.320369	0.409104	0.626106
MGP_C57BL6NJ_G0001144	NA	0.254791	0.889408	-0.411549	0.497589	0.61468	-0.253978	0.654483	0.72084	-0.166376
MGP_C57BL6NJ_G0001145	NA	0.689391	0.901429	0.116772	0.646636	0.738435	0.142262	0.462938	0.551316	0.229865
MGP_C57BL6NJ_G0001146	NA	0.63053	0.889408	-0.0593349	0.0019012	0.00493113	0.538503	0.000685243	0.00166232	0.626106
MGP_C57BL6NJ_G0001147	NA	0.63053	0.889408	-0.0593349	0.0019012	0.00493113	0.538503	0.000685243	0.00166232	0.626106
MGP_C57BL6NJ_G0001148	NA	0.63053	0.889408	-0.0593349	0.0019012	0.00493113	0.538503	0.000685243	0.00166232	0.626106
MGP_C57BL6NJ_G0001149	NA	0.559976	0.889408	-0.317327	0.571569	0.67817	0.326504	0.211359	0.287633	-0.746858
MGP_C57BL6NJ_G0001150	NA	0.110596	0.889408	-0.239485	0.000814328	0.00493113	0.696233	0.609822	0.683946	0.0761672
MGP_C57BL6NJ_G0001151	NA	0.450772	0.889408	0.416364	0.343715	0.46	-0.559576	0.653796	0.720597	-0.259974
MGP_C57BL6NJ_G0001152	NA	0.466897	0.889408	0.292879	0.219785	0.320973	0.538503	0.0066177	0.0135645	1.41859
MGP_C57BL6NJ_G0001153	NA	0.63053	0.889408	-0.0593349	0.0019012	0.00493113	0.538503	0.000685243	0.00166232	0.626106
MGP_C57BL6NJ_G0001154	NA	0.63053	0.889408	-0.0593349	0.0019012	0.00493113	0.538503	0.000685243	0.00166232	0.626106
MGP_C57BL6NJ_G0001155	NA	0.63053	0.889408	-0.0593349	0.0019012	0.00493113	0.538503	0.000685243	0.00166232	0.626106
MGP_C57BL6NJ_G0001156	NA	0.485701	0.889408	0.292879	0.566984	0.674209	-0.253978	0.706201	0.762492	-0.166376
MGP_C57BL6NJ_G0001157	NA	0.365254	0.889408	-0.411549	0.763328	0.828154	0.142262	0.204096	0.279144	0.626106
MGP_C57BL6NJ_G0001158	NA	0.69045	0.901429	0.116772	0.106163	0.176861	0.538503	0.00743603	0.0149767	1.02235
MGP_C57BL6NJ_G0001159	NA	0.63053	0.889408	-0.0593349	0.0019012	0.00493113	0.538503	0.000685243	0.00166232	0.626106
MGP_C57BL6NJ_G0001160	NA	0.63053	0.889408	-0.0593349	0.0019012	0.00493113	0.538503	0.000685243	0.00166232	0.626106
MGP_C57BL6NJ_G0001161	NA	0.254977	0.889408	0.8212	0.471963	0.589785	0.538503	0.0782985	0.122017	1.41859
MGP_C57BL6NJ_G0001162	NA	0.63053	0.889408	-0.0593349	0.0019012	0.00493113	0.538503	0.000685243	0.00166232	0.626106
MGP_C57BL6NJ_G0001163	NA	0.63053	0.889408	-0.0593349	0.0019012	0.00493113	0.538503	0.000685243	0.00166232	0.626106
MGP_C57BL6NJ_G0001164	NA	0.63053	0.889408	-0.0593349	0.0019012	0.00493113	0.538503	0.000685243	0.00166232	0.626106
MGP_C57BL6NJ_G0001165	NA	0.582278	0.889408	-0.235442	0.575976	0.682236	-0.253978	0.612185	0.685927	0.229865
MGP_C57BL6NJ_G0001166	NA	0.503984	0.889408	-0.424686	0.806523	0.857607	-0.163336	0.51599	0.603016	-0.437545
MGP_C57BL6NJ_G0001167	NA	0.697858	0.901429	0.116772	0.0136659	0.0297235	0.934744	0.072167	0.113547	0.626106
MGP_C57BL6NJ_G0001168	NA	0.52437	0.889408	0.292879	0.0763441	0.133807	0.934744	0.0561432	0.0918372	1.02235
MGP_C57BL6NJ_G0001169	NA	0.507143	0.889408	0.292879	0.759084	0.825565	0.142262	0.196511	0.270499	0.626106
MGP_C57BL6NJ_G0001170	NA	0.183109	0.889408	0.289075	0.158618	0.246175	-0.326685	0.206464	0.281812	-0.289523
MGP_C57BL6NJ_G0001171	NA	0.468735	0.889408	0.228544	6.54988e-05	0.00493113	-2.16794	0.0464765	0.0776852	-0.735127
MGP_C57BL6NJ_G0001172	NA	0.722492	0.907311	0.116772	0.0210686	0.0437632	0.934744	0.0957678	0.144655	0.626106
MGP_C57BL6NJ_G0001173	NA	0.509525	0.889408	0.374764	0.242632	0.34792	0.722744	0.700632	0.758432	0.229865
MGP_C57BL6NJ_G0001174	NA	0.563547	0.889408	-0.235442	0.557044	0.665869	-0.253978	0.594456	0.670372	0.229865
MGP_C57BL6NJ_G0001175	NA	0.63053	0.889408	-0.0593349	0.0019012	0.00493113	0.538503	0.000685243	0.00166232	0.626106
MGP_C57BL6NJ_G0001176	NA	0.63053	0.889408	-0.0593349	0.0019012	0.00493113	0.538503	0.000685243	0.00166232	0.626106
MGP_C57BL6NJ_G0001177	NA	0.308534	0.889408	0.140185	0.0470916	0.0886217	0.315187	0.858932	0.890031	-0.0252362
MGP_C57BL6NJ_G0001178	NA	0.0681521	0.889408	-0.253055	0.0789825	0.13782	-0.256681	0.355401	0.444678	-0.126713
MGP_C57BL6NJ_G0001179	NA	0.63053	0.889408	-0.0593349	0.0019012	0.00493113	0.538503	0.000685243	0.00166232	0.626106
MGP_C57BL6NJ_G0001180	NA	0.697858	0.901429	0.116772	0.0136659	0.0297235	0.934744	0.072167	0.113547	0.626106
MGP_C57BL6NJ_G0001181	NA	0.63053	0.889408	-0.0593349	0.0019012	0.00493113	0.538503	0.000685243	0.00166232	0.626106
MGP_C57BL6NJ_G0001182	NA	0.735202	0.910296	0.137282	0.0526413	0.0975295	0.925523	0.0203225	0.0371198	1.16326
MGP_C57BL6NJ_G0001183	NA	0.816643	0.936584	-0.071506	0.826621	0.871582	-0.0716361	0.508127	0.595282	-0.218776
MGP_C57BL6NJ_G0001184	NA	0.73019	0.910296	-0.0471796	0.193985	0.290142	-0.19693	0.252933	0.334798	-0.171481
MGP_C57BL6NJ_G0001185	NA	0.628855	0.889408	0.14191	0.254715	0.362015	0.365389	0.416357	0.508258	-0.256124
MGP_C57BL6NJ_G0001186	NA	0.697858	0.901429	0.116772	0.0136659	0.0297235	0.934744	0.072167	0.113547	0.626106
MGP_C57BL6NJ_G0001187	NA	0.514769	0.889408	0.344725	0.284573	0.395773	0.61285	0.368948	0.459151	0.50969
MGP_C57BL6NJ_G0001188	NA	0.986934	0.994923	0.00475566	0.00210135	0.00541166	1.25612	0.00891338	0.0176639	0.983744
MGP_C57BL6NJ_G0001189	NA	0.743417	0.910296	-0.163398	0.379372	0.496927	0.474111	0.741516	0.791062	0.17465
MGP_C57BL6NJ_G0001190	NA	0.635969	0.891962	-0.114522	0.236099	0.340557	-0.314237	0.0322995	0.0561178	-0.622618
MGP_C57BL6NJ_G0001191	NA	0.0385231	0.889408	1.15507	0.620641	0.720737	-0.261023	0.214737	0.291381	-0.678435
MGP_C57BL6NJ_G0001192	NA	0.674265	0.901429	-0.162297	0.236477	0.340712	-0.501745	0.0327133	0.0567576	-0.991992
MGP_C57BL6NJ_G0001193	NA	0.63053	0.889408	-0.0593349	0.0019012	0.00493113	0.538503	0.000685243	0.00166232	0.626106
MGP_C57BL6NJ_G0001194	NA	0.63053	0.889408	-0.0593349	0.0019012	0.00493113	0.538503	0.000685243	0.00166232	0.626106
MGP_C57BL6NJ_G0001195	NA	0.0244332	0.889408	-0.587656	0.556172	0.665356	0.142262	0.348774	0.437635	0.229865
MGP_C57BL6NJ_G0001196	NA	0.745677	0.910296	0.116772	0.70974	0.787096	0.142262	0.549993	0.630481	0.229865
MGP_C57BL6NJ_G0001197	NA	0.900643	0.968692	-0.0495044	0.0929562	0.158358	0.764865	0.00255623	0.00568471	1.66238
MGP_C57BL6NJ_G0001198	NA	0.235253	0.889408	-0.453701	0.178736	0.272228	0.551373	0.0174293	0.0323179	1.09142
MGP_C57BL6NJ_G0001199	NA	0.396631	0.889408	0.694044	0.165037	0.254599	1.24752	0.0796497	0.123878	1.6277
MGP_C57BL6NJ_G0001200	NA	0.403403	0.889408	0.522922	0.184789	0.279757	0.906986	0.0139217	0.0263525	1.90843
MGP_C57BL6NJ_G0001201	NA	0.407755	0.889408	-0.481097	0.47497	0.592984	-0.43822	0.471407	0.559893	0.441864
MGP_C57BL6NJ_G0001202	NA	0.63053	0.889408	-0.0593349	0.0019012	0.00493113	0.538503	0.000685243	0.00166232	0.626106
MGP_C57BL6NJ_G0001203	NA	0.515954	0.889408	0.374764	0.561706	0.66993	0.354261	0.939879	0.953469	0.0456237
MGP_C57BL6NJ_G0001204	NA	0.283105	0.889408	-0.411549	0.00652875	0.0154264	1.33098	0.135386	0.195756	0.626106
MGP_C57BL6NJ_G0001205	NA	0.348532	0.889408	-0.575319	0.722679	0.797877	-0.226221	0.408697	0.500529	-0.534858
MGP_C57BL6NJ_G0001206	NA	0.501883	0.889408	0.292879	0.255542	0.362752	0.538503	0.617296	0.690052	0.229865
MGP_C57BL6NJ_G0001207	NA	0.63053	0.889408	-0.0593349	0.0019012	0.00493113	0.538503	0.000685243	0.00166232	0.626106
MGP_C57BL6NJ_G0001208	NA	0.63053	0.889408	-0.0593349	0.0019012	0.00493113	0.538503	0.000685243	0.00166232	0.626106
MGP_C57BL6NJ_G0001209	NA	0.63053	0.889408	-0.0593349	0.0019012	0.00493113	0.538503	0.000685243	0.00166232	0.626106
MGP_C57BL6NJ_G0001210	NA	0.890725	0.965649	-0.0547748	0.117595	0.192504	0.708658	0.12356	0.180672	0.695809
MGP_C57BL6NJ_G0001211	NA	0.63053	0.889408	-0.0593349	0.0019012	0.00493113	0.538503	0.000685243	0.00166232	0.626106
MGP_C57BL6NJ_G0001212	NA	0.63053	0.889408	-0.0593349	0.0019012	0.00493113	0.538503	0.000685243	0.00166232	0.626106
MGP_C57BL6NJ_G0001213	NA	0.63053	0.889408	-0.0593349	0.0019012	0.00493113	0.538503	0.000685243	0.00166232	0.626106
MGP_C57BL6NJ_G0001214	NA	0.63053	0.889408	-0.0593349	0.0019012	0.00493113	0.538503	0.000685243	0.00166232	0.626106
MGP_C57BL6NJ_G0001215	NA	0.147502	0.889408	-1.12672	0.0973422	0.164868	-1.39372	0.204995	0.280234	-1.03123
MGP_C57BL6NJ_G0001216	NA	0.990331	0.996177	0.0106609	0.113214	0.186611	-1.58613	0.0639934	0.102728	1.90509
MGP_C57BL6NJ_G0001217	NA	0.63053	0.889408	-0.0593349	0.0019012	0.00493113	0.538503	0.000685243	0.00166232	0.626106
MGP_C57BL6NJ_G0001218	NA	0.138596	0.889408	0.98497	0.273759	0.383654	0.750502	0.146288	0.209404	1.02235
MGP_C57BL6NJ_G0001219	NA	0.450457	0.889408	0.113683	0.767139	0.83025	-0.0466865	0.8018	0.841782	-0.0395489
MGP_C57BL6NJ_G0001220	NA	0.63053	0.889408	-0.0593349	0.0019012	0.00493113	0.538503	0.000685243	0.00166232	0.626106
MGP_C57BL6NJ_G0001221	NA	0.63053	0.889408	-0.0593349	0.0019012	0.00493113	0.538503	0.000685243	0.00166232	0.626106
MGP_C57BL6NJ_G0001222	NA	0.20993	0.889408	-0.276229	0.0687817	0.123155	0.447087	0.0159442	0.0297831	0.637806
MGP_C57BL6NJ_G0001223	NA	0.586334	0.889408	-0.131176	0.228328	0.331166	0.318139	0.198493	0.272724	0.341528
MGP_C57BL6NJ_G0001224	NA	0.160842	0.889408	0.645093	0.0659195	0.118685	0.934744	0.195718	0.269687	0.626106
MGP_C57BL6NJ_G0001225	NA	0.745677	0.910296	0.116772	0.70974	0.787096	0.142262	0.549993	0.630481	0.229865
MGP_C57BL6NJ_G0001226	NA	0.0539693	0.889408	1.24428	0.257694	0.365251	0.722744	0.0075282	0.0151454	2.02978
MGP_C57BL6NJ_G0001227	NA	0.813158	0.935253	0.0788684	0.0104644	0.0235145	1.09513	0.332887	0.422555	0.351222
MGP_C57BL6NJ_G0001228	NA	0.467837	0.889408	0.346815	0.786418	0.844018	-0.135578	0.208623	0.284377	-0.656215
MGP_C57BL6NJ_G0001229	NA	0.0405309	0.889408	-0.587656	0.0692527	0.123155	0.538503	0.00334032	0.00722778	1.02235
MGP_C57BL6NJ_G0001230	NA	0.0244332	0.889408	-0.587656	0.556172	0.665356	0.142262	0.348774	0.437635	0.229865
MGP_C57BL6NJ_G0001231	NA	0.0285558	0.889408	-0.833311	0.905036	0.932445	-0.0419791	0.896843	0.921393	0.0456237
MGP_C57BL6NJ_G0001232	NA	0.309635	0.889408	-0.520069	0.482798	0.600714	-0.375335	0.709777	0.765508	-0.19709
MGP_C57BL6NJ_G0001233	NA	0.466897	0.889408	0.292879	0.219785	0.320973	0.538503	0.0066177	0.0135645	1.41859
MGP_C57BL6NJ_G0001234	NA	0.982816	0.993827	-0.0177354	0.790114	0.846379	0.232905	0.566823	0.646089	0.504749
MGP_C57BL6NJ_G0001235	NA	0.697858	0.901429	0.116772	0.0136659	0.0297235	0.934744	0.072167	0.113547	0.626106
MGP_C57BL6NJ_G0001236	NA	0.303664	0.889408	0.691558	0.240819	0.345889	-0.843952	0.128006	0.186382	-1.12483
MGP_C57BL6NJ_G0001237	NA	0.797387	0.930239	0.170708	0.840031	0.881148	0.142262	0.843397	0.876963	0.139223
MGP_C57BL6NJ_G0001238	NA	0.63053	0.889408	-0.0593349	0.0019012	0.00493113	0.538503	0.000685243	0.00166232	0.626106
MGP_C57BL6NJ_G0001239	NA	0.659471	0.901429	-0.235442	0.265163	0.37407	-0.650219	0.768416	0.813712	-0.166376
MGP_C57BL6NJ_G0001240	NA	0.363348	0.889408	-0.411549	0.762377	0.827536	0.142262	0.202376	0.27717	0.626106
MGP_C57BL6NJ_G0001241	NA	0.878759	0.961672	-0.0593349	0.542062	0.655614	-0.253978	0.193115	0.266637	-0.562616
MGP_C57BL6NJ_G0001242	NA	0.325844	0.889408	0.550871	0.456042	0.574343	-0.43822	0.937198	0.951913	0.0456237
MGP_C57BL6NJ_G0001243	NA	0.754893	0.911681	0.116772	0.194173	0.290142	0.538503	0.025268	0.0450673	1.02235
MGP_C57BL6NJ_G0001244	NA	0.63053	0.889408	-0.0593349	0.0019012	0.00493113	0.538503	0.000685243	0.00166232	0.626106
MGP_C57BL6NJ_G0001245	NA	0.63053	0.889408	-0.0593349	0.0019012	0.00493113	0.538503	0.000685243	0.00166232	0.626106
MGP_C57BL6NJ_G0001246	NA	0.705939	0.905901	-0.235442	0.422325	0.541116	0.538503	0.353764	0.442927	0.626106
MGP_C57BL6NJ_G0001247	NA	0.458908	0.889408	-0.411549	0.0416845	0.079611	1.33098	0.102366	0.153403	1.02235
MGP_C57BL6NJ_G0001248	NA	0.63053	0.889408	-0.0593349	0.0019012	0.00493113	0.538503	0.000685243	0.00166232	0.626106
MGP_C57BL6NJ_G0001249	NA	0.63053	0.889408	-0.0593349	0.0019012	0.00493113	0.538503	0.000685243	0.00166232	0.626106
MGP_C57BL6NJ_G0001250	NA	0.63053	0.889408	-0.0593349	0.0019012	0.00493113	0.538503	0.000685243	0.00166232	0.626106
MGP_C57BL6NJ_G0001251	NA	0.123949	0.889408	0.726978	0.0694524	0.123466	0.934744	0.00157456	0.00361528	1.99907
MGP_C57BL6NJ_G0001252	NA	0.83529	0.944424	-0.153557	0.249583	0.356088	0.934744	0.313969	0.402093	0.810347
MGP_C57BL6NJ_G0001253	NA	0.00313547	0.889408	1.731	0.0487676	0.0912037	1.0561	0.0284521	0.0501004	1.20659
MGP_C57BL6NJ_G0001254	NA	0.638626	0.893315	-0.251054	0.284687	0.395905	-0.622461	0.0373841	0.0639969	1.32794
MGP_C57BL6NJ_G0001255	NA	0.198846	0.889408	0.293898	0.420313	0.539058	-0.19009	0.989862	0.991696	-0.00294383
MGP_C57BL6NJ_G0001256	NA	0.440826	0.889408	0.374764	0.175897	0.268571	0.722744	0.652275	0.71933	0.229865
MGP_C57BL6NJ_G0001257	NA	0.715995	0.907311	0.116772	0.135858	0.216166	0.538503	0.0120881	0.0231665	1.02235
MGP_C57BL6NJ_G0001258	NA	0.745677	0.910296	0.116772	0.70974	0.787096	0.142262	0.549993	0.630481	0.229865
MGP_C57BL6NJ_G0001259	NA	0.806311	0.932687	0.0784477	0.618199	0.718641	0.17002	0.158796	0.2246	0.504749
MGP_C57BL6NJ_G0001260	NA	0.63053	0.889408	-0.0593349	0.0019012	0.00493113	0.538503	0.000685243	0.00166232	0.626106
MGP_C57BL6NJ_G0001261	NA	0.689391	0.901429	0.116772	0.646636	0.738435	0.142262	0.462938	0.551316	0.229865
MGP_C57BL6NJ_G0001262	NA	0.601995	0.889408	-0.317327	0.526251	0.640829	-0.410462	0.61667	0.689801	-0.322859
MGP_C57BL6NJ_G0001263	NA	0.915142	0.972623	0.0225502	0.000266373	0.00493113	-1.2307	0.000458672	0.00166232	-1.1431
MGP_C57BL6NJ_G0001264	NA	0.63053	0.889408	-0.0593349	0.0019012	0.00493113	0.538503	0.000685243	0.00166232	0.626106
MGP_C57BL6NJ_G0001265	NA	0.548895	0.889408	-0.399212	0.0517627	0.0961704	1.51523	0.108628	0.161189	1.20659
MGP_C57BL6NJ_G0001266	NA	0.0589631	0.889408	1.38801	0.249809	0.356354	0.841145	0.439787	0.531836	0.553271
MGP_C57BL6NJ_G0001267	NA	0.17231	0.889408	0.563208	0.0147951	0.0319514	-1.20294	0.44447	0.53671	-0.322859
MGP_C57BL6NJ_G0001268	NA	0.0797339	0.889408	0.826092	0.506246	0.622537	-0.308458	0.0519827	0.0857448	-0.991992
MGP_C57BL6NJ_G0001269	NA	0.63053	0.889408	-0.0593349	0.0019012	0.00493113	0.538503	0.000685243	0.00166232	0.626106
MGP_C57BL6NJ_G0001270	NA	0.487276	0.889408	0.297098	0.288586	0.399608	-0.490156	0.0760372	0.118908	-0.868214
MGP_C57BL6NJ_G0001271	NA	0.63053	0.889408	-0.0593349	0.0019012	0.00493113	0.538503	0.000685243	0.00166232	0.626106
MGP_C57BL6NJ_G0001272	NA	0.623228	0.889408	0.252593	0.763595	0.828182	-0.163336	0.888876	0.914947	-0.075733
MGP_C57BL6NJ_G0001273	NA	0.63053	0.889408	-0.0593349	0.0019012	0.00493113	0.538503	0.000685243	0.00166232	0.626106
MGP_C57BL6NJ_G0001274	NA	0.63053	0.889408	-0.0593349	0.0019012	0.00493113	0.538503	0.000685243	0.00166232	0.626106
MGP_C57BL6NJ_G0001275	NA	0.519274	0.889408	0.292879	0.765842	0.829305	0.142262	0.208697	0.284377	0.626106
MGP_C57BL6NJ_G0001276	NA	0.381386	0.889408	-0.451834	0.76115	0.826926	-0.163336	0.388357	0.479389	-0.471974
MGP_C57BL6NJ_G0001277	NA	0.63053	0.889408	-0.0593349	0.0019012	0.00493113	0.538503	0.000685243	0.00166232	0.626106
MGP_C57BL6NJ_G0001278	NA	0.627388	0.889408	0.280542	0.815578	0.863861	0.142262	0.23816	0.318257	-0.746858
MGP_C57BL6NJ_G0001279	NA	0.63053	0.889408	-0.0593349	0.0019012	0.00493113	0.538503	0.000685243	0.00166232	0.626106
MGP_C57BL6NJ_G0001280	NA	0.63053	0.889408	-0.0593349	0.0019012	0.00493113	0.538503	0.000685243	0.00166232	0.626106
MGP_C57BL6NJ_G0001281	NA	0.63053	0.889408	-0.0593349	0.0019012	0.00493113	0.538503	0.000685243	0.00166232	0.626106
MGP_C57BL6NJ_G0001282	NA	0.63053	0.889408	-0.0593349	0.0019012	0.00493113	0.538503	0.000685243	0.00166232	0.626106
MGP_C57BL6NJ_G0001283	NA	0.709509	0.907311	-0.233481	0.00688385	0.0161845	2.21706	0.0334881	0.0579576	1.60283
MGP_C57BL6NJ_G0001284	NA	0.63053	0.889408	-0.0593349	0.0019012	0.00493113	0.538503	0.000685243	0.00166232	0.626106
MGP_C57BL6NJ_G0001285	NA	0.630388	0.889408	0.276936	0.162672	0.251512	0.894403	0.0477914	0.079626	1.34237
MGP_C57BL6NJ_G0001286	NA	0.932969	0.977869	0.0465994	0.0195425	0.0411654	1.60587	0.00702896	0.0143267	1.95958
MGP_C57BL6NJ_G0001287	NA	0.801999	0.931456	0.0741464	0.110034	0.182224	0.53765	0.254858	0.336825	-0.369601
MGP_C57BL6NJ_G0001288	NA	0.724138	0.907874	-0.250519	0.0145087	0.031389	2.18114	0.00133115	0.00309441	3.28044
MGP_C57BL6NJ_G0001289	NA	0.649855	0.898532	-0.275727	0.82448	0.870042	0.142262	0.167892	0.235868	0.931704
MGP_C57BL6NJ_G0001290	NA	0.592177	0.889408	-0.34041	0.015386	0.0330988	1.92096	0.0348593	0.0600903	1.60283
MGP_C57BL6NJ_G0001291	NA	0.638815	0.893428	0.0580969	0.039657	0.0762009	0.302995	0.0130941	0.0249141	0.387186
MGP_C57BL6NJ_G0001292	NA	0.498466	0.889408	0.462182	0.789533	0.845905	0.191242	0.792789	0.834283	0.188203
MGP_C57BL6NJ_G0001293	NA	0.74387	0.910296	0.116772	0.707706	0.787096	0.142262	0.547101	0.630481	0.229865
MGP_C57BL6NJ_G0001294	NA	0.531479	0.889408	-0.138328	0.859138	0.895891	-0.0411992	0.0931066	0.141924	0.421781
MGP_C57BL6NJ_G0001295	NA	0.63053	0.889408	-0.0593349	0.0019012	0.00493113	0.538503	0.000685243	0.00166232	0.626106
MGP_C57BL6NJ_G0001296	NA	0.63053	0.889408	-0.0593349	0.0019012	0.00493113	0.538503	0.000685243	0.00166232	0.626106
MGP_C57BL6NJ_G0001297	NA	0.0672926	0.889408	1.2553	0.0389955	0.0750947	1.54298	0.224229	0.302395	0.838105
MGP_C57BL6NJ_G0001298	NA	0.311796	0.889408	-0.688887	0.180356	0.274247	-0.989092	0.850904	0.883606	0.132105
MGP_C57BL6NJ_G0001299	NA	0.880475	0.962174	0.0259546	0.027015	0.0543886	0.465659	0.0623862	0.100422	0.376315
MGP_C57BL6NJ_G0001300	NA	0.775898	0.921255	0.0555621	0.0693739	0.123353	-0.411886	0.105889	0.158031	-0.359551
MGP_C57BL6NJ_G0001301	NA	0.38102	0.889408	-0.720429	0.580729	0.686383	0.475618	0.486489	0.574336	0.602251
MGP_C57BL6NJ_G0001302	NA	0.112799	0.889408	0.289318	0.963402	0.972656	0.00827257	0.409294	0.50111	0.151592
MGP_C57BL6NJ_G0001303	NA	0.930295	0.97696	-0.0194976	0.223091	0.324947	-0.300168	0.829234	0.865147	0.0510466
MGP_C57BL6NJ_G0001304	NA	0.612901	0.889408	-0.323244	0.444928	0.563593	-0.522393	0.782089	0.825538	-0.186511
MGP_C57BL6NJ_G0001305	NA	0.504606	0.889408	-0.431097	0.958323	0.969171	0.0353745	0.197598	0.271795	-0.913539
MGP_C57BL6NJ_G0001306	NA	0.477022	0.889408	0.292879	0.74196	0.812782	0.142262	0.168174	0.236143	0.626106
MGP_C57BL6NJ_G0001307	NA	0.63053	0.889408	-0.0593349	0.0019012	0.00493113	0.538503	0.000685243	0.00166232	0.626106
MGP_C57BL6NJ_G0001308	NA	0.201002	0.889408	-0.476673	0.584902	0.690183	0.208035	0.037556	0.0642751	0.889017
MGP_C57BL6NJ_G0001309	NA	0.759908	0.914171	-0.153557	0.418212	0.536967	-0.43822	0.931618	0.947668	0.0456237
MGP_C57BL6NJ_G0001310	NA	0.0658215	0.889408	0.657591	0.517275	0.632259	-0.225628	0.300373	0.387446	-0.367491
MGP_C57BL6NJ_G0001311	NA	0.63053	0.889408	-0.0593349	0.0019012	0.00493113	0.538503	0.000685243	0.00166232	0.626106
MGP_C57BL6NJ_G0001312	NA	0.63053	0.889408	-0.0593349	0.0019012	0.00493113	0.538503	0.000685243	0.00166232	0.626106
MGP_C57BL6NJ_G0001313	NA	0.18612	0.889408	-0.915515	0.0939294	0.15981	1.2681	0.0207501	0.0378435	1.8872
MGP_C57BL6NJ_G0001314	NA	0.296897	0.889408	-0.176034	0.242639	0.34792	0.21078	0.230615	0.309464	0.216696
MGP_C57BL6NJ_G0001315	NA	0.135707	0.889408	0.317186	0.0325105	0.0640043	0.516306	0.0137634	0.0260818	0.6223
MGP_C57BL6NJ_G0001316	NA	0.428335	0.889408	-0.575319	0.641861	0.738435	0.354261	0.416824	0.508677	0.626106
MGP_C57BL6NJ_G0001317	NA	0.445663	0.889408	-0.481097	0.700834	0.785357	-0.253978	0.236559	0.316312	0.810347
MGP_C57BL6NJ_G0001318	NA	0.0594929	0.889408	-1.37528	0.885912	0.917133	-0.100451	0.588785	0.665419	-0.381331
MGP_C57BL6NJ_G0001319	NA	0.327313	0.889408	0.679365	0.056462	0.10365	1.51523	0.0518259	0.0855068	1.55122
MGP_C57BL6NJ_G0001320	NA	0.352316	0.889408	0.588112	0.988008	0.990732	-0.00984103	0.406726	0.4985	-0.553686
MGP_C57BL6NJ_G0001321	NA	0.423277	0.889408	0.374764	0.379115	0.496747	-0.43822	0.478301	0.566329	-0.350617
MGP_C57BL6NJ_G0001322	NA	0.63053	0.889408	-0.0593349	0.0019012	0.00493113	0.538503	0.000685243	0.00166232	0.626106
MGP_C57BL6NJ_G0001323	NA	0.63053	0.889408	-0.0593349	0.0019012	0.00493113	0.538503	0.000685243	0.00166232	0.626106
MGP_C57BL6NJ_G0001324	NA	0.869037	0.957758	-0.0872836	0.121998	0.198485	-0.928059	0.048525	0.0807153	-1.2367
MGP_C57BL6NJ_G0001325	NA	0.775876	0.921255	0.210994	0.579573	0.685411	-0.43822	0.859834	0.890787	-0.138618
MGP_C57BL6NJ_G0001326	NA	0.243005	0.889408	0.251649	0.000730268	0.00493113	1.05034	0.000123674	0.00166232	1.33484
MGP_C57BL6NJ_G0001327	NA	0.922302	0.974172	0.0641497	0.0241261	0.0493559	1.82082	0.0413076	0.0699443	1.60283
MGP_C57BL6NJ_G0001328	NA	0.224232	0.889408	0.726978	0.945035	0.960711	-0.0419791	0.940273	0.953637	0.0456237
MGP_C57BL6NJ_G0001329	NA	0.63053	0.889408	-0.0593349	0.0019012	0.00493113	0.538503	0.000685243	0.00166232	0.626106
MGP_C57BL6NJ_G0001330	NA	0.63053	0.889408	-0.0593349	0.0019012	0.00493113	0.538503	0.000685243	0.00166232	0.626106
MGP_C57BL6NJ_G0001331	NA	0.63053	0.889408	-0.0593349	0.0019012	0.00493113	0.538503	0.000685243	0.00166232	0.626106
MGP_C57BL6NJ_G0001332	NA	0.631965	0.889777	0.142287	0.263554	0.372171	-0.362468	0.329167	0.418403	0.313717
MGP_C57BL6NJ_G0001333	NA	0.977886	0.992574	-0.0209163	0.134924	0.216166	-1.27406	0.0191486	0.0351788	-2.19705
MGP_C57BL6NJ_G0001334	NA	0.63053	0.889408	-0.0593349	0.0019012	0.00493113	0.538503	0.000685243	0.00166232	0.626106
MGP_C57BL6NJ_G0001335	NA	0.119193	0.889408	-1.33456	0.806973	0.857775	-0.20764	0.224275	0.302435	-1.07444
MGP_C57BL6NJ_G0001336	NA	0.869876	0.958127	-0.0497089	0.17239	0.264069	-0.462363	0.039914	0.0678446	-0.745557
MGP_C57BL6NJ_G0001337	NA	0.888541	0.965046	-0.0615733	0.132693	0.213219	-0.746214	0.0289462	0.0508945	-1.16665
MGP_C57BL6NJ_G0001338	NA	0.749293	0.911677	0.0794049	0.292043	0.403499	0.285593	0.0731849	0.114911	0.51571
MGP_C57BL6NJ_G0001339	NA	0.0511388	0.889408	-1.17254	0.547571	0.66063	-0.347577	0.731351	0.783125	-0.19709
MGP_C57BL6NJ_G0001340	NA	0.390372	0.889408	-0.0980161	0.605944	0.708423	-0.0616247	0.167155	0.234961	0.17281
MGP_C57BL6NJ_G0001341	NA	0.268795	0.889408	0.710742	0.199275	0.296639	-0.885615	0.786628	0.829393	0.178711
MGP_C57BL6NJ_G0001342	NA	0.770547	0.919062	-0.141005	0.02478	0.0505251	1.32767	0.0300249	0.0526175	1.27062
MGP_C57BL6NJ_G0001343	NA	0.100397	0.889408	0.645093	0.0333832	0.0655151	0.934744	0.00080943	0.00194351	1.81483
MGP_C57BL6NJ_G0001344	NA	0.591636	0.889408	-0.303029	0.241849	0.347041	0.722744	0.00866266	0.0172235	1.90843
MGP_C57BL6NJ_G0001345	NA	0.655109	0.90106	-0.235442	0.344758	0.461169	0.538503	0.275947	0.360706	0.626106
MGP_C57BL6NJ_G0001346	NA	0.0405309	0.889408	-0.587656	0.0692527	0.123155	0.538503	0.00334032	0.00722778	1.02235
MGP_C57BL6NJ_G0001347	NA	0.111988	0.889408	-0.878985	0.647168	0.738878	0.251494	0.876276	0.904582	0.0851118
MGP_C57BL6NJ_G0001348	NA	0.63053	0.889408	-0.0593349	0.0019012	0.00493113	0.538503	0.000685243	0.00166232	0.626106
MGP_C57BL6NJ_G0001349	NA	0.63053	0.889408	-0.0593349	0.0019012	0.00493113	0.538503	0.000685243	0.00166232	0.626106
MGP_C57BL6NJ_G0001350	NA	0.248021	0.889408	-0.575319	0.304213	0.416852	0.538503	0.00524683	0.0109613	1.78707
MGP_C57BL6NJ_G0001351	NA	0.63053	0.889408	-0.0593349	0.0019012	0.00493113	0.538503	0.000685243	0.00166232	0.626106
MGP_C57BL6NJ_G0001352	NA	0.395721	0.889408	-0.462763	0.688977	0.775389	0.227737	0.784874	0.827972	0.154954
MGP_C57BL6NJ_G0001353	NA	0.253641	0.889408	0.850259	0.790918	0.846918	-0.202366	0.498088	0.585742	-0.522734
MGP_C57BL6NJ_G0001354	NA	0.309818	0.889408	-0.411549	0.734201	0.806989	0.142262	0.156481	0.221709	0.626106
MGP_C57BL6NJ_G0001355	NA	0.466897	0.889408	0.292879	0.219785	0.320973	0.538503	0.0066177	0.0135645	1.41859
MGP_C57BL6NJ_G0001356	NA	0.720679	0.907311	-0.24356	0.389828	0.507564	-0.631953	0.0873514	0.134231	-1.33683
MGP_C57BL6NJ_G0001357	NA	0.63053	0.889408	-0.0593349	0.0019012	0.00493113	0.538503	0.000685243	0.00166232	0.626106
MGP_C57BL6NJ_G0001358	NA	0.805647	0.932542	-0.153557	0.289155	0.400289	0.722744	0.354881	0.444109	0.626106
MGP_C57BL6NJ_G0001359	NA	0.63053	0.889408	-0.0593349	0.0019012	0.00493113	0.538503	0.000685243	0.00166232	0.626106
MGP_C57BL6NJ_G0001360	NA	0.642244	0.894722	0.252593	0.358811	0.475894	0.538503	0.0400355	0.0680174	1.32794
MGP_C57BL6NJ_G0001361	NA	0.74387	0.910296	0.116772	0.707706	0.787096	0.142262	0.547101	0.630481	0.229865
MGP_C57BL6NJ_G0001362	NA	0.63053	0.889408	-0.0593349	0.0019012	0.00493113	0.538503	0.000685243	0.00166232	0.626106
MGP_C57BL6NJ_G0001363	NA	0.63053	0.889408	-0.0593349	0.0019012	0.00493113	0.538503	0.000685243	0.00166232	0.626106
MGP_C57BL6NJ_G0001364	NA	0.697858	0.901429	0.116772	0.0136659	0.0297235	0.934744	0.072167	0.113547	0.626106
MGP_C57BL6NJ_G0001365	NA	0.0998813	0.889408	-0.857985	0.401617	0.520113	-0.43822	0.929064	0.946219	0.0456237
MGP_C57BL6NJ_G0001366	NA	0.0244332	0.889408	-0.587656	0.556172	0.665356	0.142262	0.348774	0.437635	0.229865
MGP_C57BL6NJ_G0001367	NA	0.95895	0.987718	0.0225502	0.356969	0.47414	-0.43822	0.131599	0.191067	-0.746858
MGP_C57BL6NJ_G0001368	NA	0.393304	0.889408	0.292879	0.00365423	0.00903218	1.33098	0.103308	0.154601	0.626106
MGP_C57BL6NJ_G0001369	NA	0.63053	0.889408	-0.0593349	0.0019012	0.00493113	0.538503	0.000685243	0.00166232	0.626106
MGP_C57BL6NJ_G0001370	NA	0.986995	0.994933	-0.00756343	0.225953	0.32847	0.62083	0.575784	0.653693	-0.277782
MGP_C57BL6NJ_G0001371	NA	0.308348	0.889408	0.468986	0.0722071	0.127662	0.934744	0.630208	0.701407	0.229865
MGP_C57BL6NJ_G0001372	NA	0.82073	0.93866	0.198657	0.784878	0.843043	-0.253978	0.832108	0.867464	-0.19709
MGP_C57BL6NJ_G0001373	NA	0.0314453	0.889408	1.39243	0.590019	0.694686	0.326504	0.0678493	0.108124	1.20659
MGP_C57BL6NJ_G0001374	NA	0.0439465	0.889408	1.06686	0.776594	0.836847	0.142262	0.7402	0.789986	-0.166376
MGP_C57BL6NJ_G0001375	NA	0.467946	0.889408	0.363741	0.581241	0.68683	0.291377	0.750581	0.798644	0.16698
MGP_C57BL6NJ_G0001376	NA	0.63053	0.889408	-0.0593349	0.0019012	0.00493113	0.538503	0.000685243	0.00166232	0.626106
MGP_C57BL6NJ_G0001377	NA	0.63053	0.889408	-0.0593349	0.0019012	0.00493113	0.538503	0.000685243	0.00166232	0.626106
MGP_C57BL6NJ_G0001378	NA	0.772304	0.919812	-0.169169	0.246798	0.353059	-0.743818	0.112978	0.166986	-1.05246
MGP_C57BL6NJ_G0001379	NA	0.63053	0.889408	-0.0593349	0.0019012	0.00493113	0.538503	0.000685243	0.00166232	0.626106
MGP_C57BL6NJ_G0001380	NA	0.696368	0.901429	-0.247779	0.184584	0.279488	0.934744	0.945769	0.957055	0.0456237
MGP_C57BL6NJ_G0001381	NA	0.247328	0.889408	0.416364	0.000838842	0.00493113	-1.72054	0.00671306	0.0137428	-1.2367
MGP_C57BL6NJ_G0001382	NA	0.63053	0.889408	-0.0593349	0.0019012	0.00493113	0.538503	0.000685243	0.00166232	0.626106
MGP_C57BL6NJ_G0001383	NA	0.0432821	0.889408	1.13313	0.251775	0.358668	0.629145	0.886274	0.913046	-0.075733
MGP_C57BL6NJ_G0001384	NA	0.531485	0.889408	-0.416489	0.494448	0.611856	-0.483363	0.999451	0.999451	0.000480628
MGP_C57BL6NJ_G0001385	NA	0.63053	0.889408	-0.0593349	0.0019012	0.00493113	0.538503	0.000685243	0.00166232	0.626106
MGP_C57BL6NJ_G0001386	NA	0.63053	0.889408	-0.0593349	0.0019012	0.00493113	0.538503	0.000685243	0.00166232	0.626106
MGP_C57BL6NJ_G0001387	NA	0.840741	0.94608	0.116772	0.817527	0.865256	0.142262	0.0135356	0.025688	1.81483
MGP_C57BL6NJ_G0001388	NA	0.63053	0.889408	-0.0593349	0.0019012	0.00493113	0.538503	0.000685243	0.00166232	0.626106
MGP_C57BL6NJ_G0001389	NA	0.196119	0.889408	0.850463	0.727416	0.802045	0.232905	0.118633	0.174261	1.11299
MGP_C57BL6NJ_G0001390	NA	0.16243	0.889408	-0.715899	0.444518	0.563299	-0.399896	0.108766	0.161381	-0.887392
MGP_C57BL6NJ_G0001391	NA	0.0807716	0.889408	-0.367423	0.0868324	0.149531	0.380854	0.0184077	0.0339497	0.566686
MGP_C57BL6NJ_G0001392	NA	0.880648	0.96222	-0.0996204	0.941499	0.958937	0.0516197	0.383384	0.474248	0.626106
MGP_C57BL6NJ_G0001393	NA	0.664693	0.901429	0.210994	0.623299	0.723118	-0.253978	0.240779	0.321161	0.626106
MGP_C57BL6NJ_G0001394	NA	0.63053	0.889408	-0.0593349	0.0019012	0.00493113	0.538503	0.000685243	0.00166232	0.626106
MGP_C57BL6NJ_G0001395	NA	0.370207	0.889408	0.182032	0.944355	0.960358	-0.0147092	0.724934	0.777591	0.074398
MGP_C57BL6NJ_G0001396	NA	0.0814247	0.889408	0.227622	0.0644418	0.116437	0.259078	0.00103032	0.00243632	0.577367
MGP_C57BL6NJ_G0001397	NA	0.300557	0.889408	0.456649	0.754714	0.822407	0.142262	0.919996	0.939663	0.0456237
MGP_C57BL6NJ_G0001398	NA	0.296352	0.889408	0.75587	0.74344	0.814099	-0.244486	0.639832	0.709205	-0.350617
MGP_C57BL6NJ_G0001399	NA	0.690193	0.901429	-0.247779	0.949017	0.963449	-0.0419791	0.832964	0.86818	-0.138618
MGP_C57BL6NJ_G0001400	NA	0.397938	0.889408	0.468986	0.361715	0.478772	0.538503	0.292651	0.378976	0.626106
MGP_C57BL6NJ_G0001401	NA	0.962339	0.988812	0.0225502	0.0890195	0.152586	0.934744	0.00258777	0.00575081	1.99907
MGP_C57BL6NJ_G0001402	NA	0.98135	0.993363	-0.00534638	0.399794	0.518193	0.208304	0.0573239	0.0931861	-0.511003
MGP_C57BL6NJ_G0001403	NA	0.674281	0.901429	-0.249093	0.0374488	0.0724729	-1.47341	0.0845431	0.130452	-1.17381
MGP_C57BL6NJ_G0001404	NA	0.63053	0.889408	-0.0593349	0.0019012	0.00493113	0.538503	0.000685243	0.00166232	0.626106
MGP_C57BL6NJ_G0001405	NA	0.63053	0.889408	-0.0593349	0.0019012	0.00493113	0.538503	0.000685243	0.00166232	0.626106
MGP_C57BL6NJ_G0001406	NA	0.63053	0.889408	-0.0593349	0.0019012	0.00493113	0.538503	0.000685243	0.00166232	0.626106
MGP_C57BL6NJ_G0001407	NA	0.63053	0.889408	-0.0593349	0.0019012	0.00493113	0.538503	0.000685243	0.00166232	0.626106
MGP_C57BL6NJ_G0001408	NA	0.795558	0.929087	-0.153557	0.249063	0.355465	0.750502	0.942042	0.954814	0.0456237
MGP_C57BL6NJ_G0001409	NA	0.63053	0.889408	-0.0593349	0.0019012	0.00493113	0.538503	0.000685243	0.00166232	0.626106
MGP_C57BL6NJ_G0001410	NA	0.63053	0.889408	-0.0593349	0.0019012	0.00493113	0.538503	0.000685243	0.00166232	0.626106
MGP_C57BL6NJ_G0001411	NA	0.63053	0.889408	-0.0593349	0.0019012	0.00493113	0.538503	0.000685243	0.00166232	0.626106
MGP_C57BL6NJ_G0001412	NA	0.575468	0.889408	-0.500913	0.856724	0.893964	0.169962	0.364974	0.455007	-0.871691
MGP_C57BL6NJ_G0001413	NA	0.631369	0.889613	0.198657	0.0261355	0.0527809	1.11898	0.173159	0.24215	0.626106
MGP_C57BL6NJ_G0001414	NA	0.751804	0.911681	0.0880671	0.128067	0.206885	-0.478389	0.0435112	0.0732543	-0.667985
MGP_C57BL6NJ_G0001415	NA	0.626407	0.889408	-0.137843	0.203705	0.302161	0.396789	0.0302456	0.0529735	0.739831
MGP_C57BL6NJ_G0001416	NA	0.466377	0.889408	0.0983086	0.513369	0.628401	-0.0932976	0.150019	0.213852	0.21522
MGP_C57BL6NJ_G0001417	NA	0.614182	0.889408	-0.0732978	0.0550304	0.101303	0.326271	0.154442	0.219327	0.230842
MGP_C57BL6NJ_G0001418	NA	0.249293	0.889408	0.10829	0.70542	0.787096	0.0364614	0.436235	0.528279	0.0760682
MGP_C57BL6NJ_G0001419	NA	0.41915	0.889408	-0.411549	0.323298	0.437779	0.538503	0.666479	0.729681	0.229865
MGP_C57BL6NJ_G0001420	NA	0.0464729	0.889408	-0.763763	0.00408975	0.0100248	1.33098	0.00052874	0.00166232	1.81483
MGP_C57BL6NJ_G0001421	NA	0.745677	0.910296	0.116772	0.70974	0.787096	0.142262	0.549993	0.630481	0.229865
MGP_C57BL6NJ_G0001422	NA	0.63053	0.889408	-0.0593349	0.0019012	0.00493113	0.538503	0.000685243	0.00166232	0.626106
MGP_C57BL6NJ_G0001423	NA	0.63053	0.889408	-0.0593349	0.0019012	0.00493113	0.538503	0.000685243	0.00166232	0.626106
MGP_C57BL6NJ_G0001424	NA	0.63053	0.889408	-0.0593349	0.0019012	0.00493113	0.538503	0.000685243	0.00166232	0.626106
MGP_C57BL6NJ_G0001425	NA	0.226699	0.889408	-0.48045	0.283782	0.394833	0.44786	0.128301	0.186759	0.65682
MGP_C57BL6NJ_G0001426	NA	0.63053	0.889408	-0.0593349	0.0019012	0.00493113	0.538503	0.000685243	0.00166232	0.626106
MGP_C57BL6NJ_G0001427	NA	0.387135	0.889408	0.468986	0.65392	0.744953	-0.253978	0.684623	0.745205	0.229865
MGP_C57BL6NJ_G0001428	NA	0.63053	0.889408	-0.0593349	0.0019012	0.00493113	0.538503	0.000685243	0.00166232	0.626106
MGP_C57BL6NJ_G0001429	NA	0.63053	0.889408	-0.0593349	0.0019012	0.00493113	0.538503	0.000685243	0.00166232	0.626106
MGP_C57BL6NJ_G0001430	NA	0.63053	0.889408	-0.0593349	0.0019012	0.00493113	0.538503	0.000685243	0.00166232	0.626106
MGP_C57BL6NJ_G0001431	NA	0.678453	0.901429	0.116772	0.00970144	0.0219512	0.934744	0.0574077	0.0931861	0.626106
MGP_C57BL6NJ_G0001432	NA	0.63053	0.889408	-0.0593349	0.0019012	0.00493113	0.538503	0.000685243	0.00166232	0.626106
MGP_C57BL6NJ_G0001433	NA	0.485182	0.889408	0.349713	0.105629	0.176861	0.913416	0.815911	0.853967	0.122244
MGP_C57BL6NJ_G0001434	NA	0.474297	0.889408	0.216447	0.925981	0.948814	-0.0293962	0.964274	0.971032	-0.01417
MGP_C57BL6NJ_G0001435	NA	0.00555936	0.889408	0.964643	0.827268	0.872018	0.0643081	0.57879	0.656741	0.164793
MGP_C57BL6NJ_G0001436	NA	0.63053	0.889408	-0.0593349	0.0019012	0.00493113	0.538503	0.000685243	0.00166232	0.626106
MGP_C57BL6NJ_G0001437	NA	0.63053	0.889408	-0.0593349	0.0019012	0.00493113	0.538503	0.000685243	0.00166232	0.626106
MGP_C57BL6NJ_G0001438	NA	0.63053	0.889408	-0.0593349	0.0019012	0.00493113	0.538503	0.000685243	0.00166232	0.626106
MGP_C57BL6NJ_G0001439	NA	0.63053	0.889408	-0.0593349	0.0019012	0.00493113	0.538503	0.000685243	0.00166232	0.626106
MGP_C57BL6NJ_G0001440	NA	0.119952	0.889408	0.903085	0.453412	0.571744	-0.43822	0.546392	0.630481	-0.350617
MGP_C57BL6NJ_G0001441	NA	0.678453	0.901429	0.116772	0.00970144	0.0219512	0.934744	0.0574077	0.0931861	0.626106
MGP_C57BL6NJ_G0001442	NA	0.63053	0.889408	-0.0593349	0.0019012	0.00493113	0.538503	0.000685243	0.00166232	0.626106
MGP_C57BL6NJ_G0001443	NA	0.830169	0.942427	0.104435	0.245161	0.350964	-0.622461	0.0951836	0.144655	-0.931099
MGP_C57BL6NJ_G0001444	NA	0.697858	0.901429	0.116772	0.0136659	0.0297235	0.934744	0.072167	0.113547	0.626106
MGP_C57BL6NJ_G0001445	NA	0.744433	0.910296	-0.247779	0.661108	0.751137	0.354261	0.443479	0.535608	0.626106
MGP_C57BL6NJ_G0001446	NA	0.668613	0.901429	-0.235442	0.13096	0.210846	0.934744	0.0321526	0.0559123	1.41859
MGP_C57BL6NJ_G0001447	NA	0.365254	0.889408	-0.411549	0.763328	0.828154	0.142262	0.204096	0.279144	0.626106
MGP_C57BL6NJ_G0001448	NA	0.63053	0.889408	-0.0593349	0.0019012	0.00493113	0.538503	0.000685243	0.00166232	0.626106
MGP_C57BL6NJ_G0001449	NA	0.267885	0.889408	-0.587656	0.793951	0.849028	0.142262	0.314348	0.402516	-0.562616
MGP_C57BL6NJ_G0001450	NA	0.280895	0.889408	0.468986	0.750749	0.819469	0.142262	0.710552	0.766083	-0.166376
MGP_C57BL6NJ_G0001451	NA	0.63053	0.889408	-0.0593349	0.0019012	0.00493113	0.538503	0.000685243	0.00166232	0.626106
MGP_C57BL6NJ_G0001452	NA	0.63053	0.889408	-0.0593349	0.0019012	0.00493113	0.538503	0.000685243	0.00166232	0.626106
MGP_C57BL6NJ_G0001453	NA	0.265985	0.889408	0.314692	0.180131	0.273957	-0.408611	0.750596	0.798644	0.0924022
MGP_C57BL6NJ_G0001454	NA	0.774606	0.920972	0.198657	0.221986	0.323624	0.934744	0.124123	0.181385	1.20659
MGP_C57BL6NJ_G0001455	NA	0.63053	0.889408	-0.0593349	0.0019012	0.00493113	0.538503	0.000685243	0.00166232	0.626106
MGP_C57BL6NJ_G0001456	NA	0.872034	0.958928	-0.0243666	0.674085	0.762441	-0.0677588	0.179985	0.250587	-0.226077
MGP_C57BL6NJ_G0001457	NA	0.281221	0.889408	0.653697	0.74583	0.815847	0.202514	0.0266429	0.0472448	-1.59049
MGP_C57BL6NJ_G0001458	NA	0.0388481	0.889408	-1.65972	0.390012	0.507788	-0.661787	0.453556	0.545725	-0.574184
MGP_C57BL6NJ_G0001459	NA	0.155287	0.889408	-0.737128	0.0193077	0.0407168	1.42458	0.62254	0.694476	0.257623
MGP_C57BL6NJ_G0001460	NA	0.398314	0.889408	-0.575319	0.137572	0.21847	1.11898	0.562424	0.641947	0.414106
MGP_C57BL6NJ_G0001461	NA	0.962213	0.988812	-0.0323525	0.130485	0.21018	1.16796	0.562825	0.642333	-0.422994
MGP_C57BL6NJ_G0001462	NA	0.63053	0.889408	-0.0593349	0.0019012	0.00493113	0.538503	0.000685243	0.00166232	0.626106
MGP_C57BL6NJ_G0001463	NA	0.63053	0.889408	-0.0593349	0.0019012	0.00493113	0.538503	0.000685243	0.00166232	0.626106
MGP_C57BL6NJ_G0001464	NA	0.716933	0.907311	-0.0376212	0.000981486	0.00493113	0.501512	8.43363e-06	0.000486793	0.924183
MGP_C57BL6NJ_G0001465	NA	0.63053	0.889408	-0.0593349	0.0019012	0.00493113	0.538503	0.000685243	0.00166232	0.626106
MGP_C57BL6NJ_G0001466	NA	0.390493	0.889408	-0.164807	0.283777	0.394833	0.220724	0.00133951	0.0031128	0.87118
MGP_C57BL6NJ_G0001467	NA	0.735783	0.910296	0.0305122	0.135709	0.216166	-0.151849	0.000543882	0.00166232	-0.475634
MGP_C57BL6NJ_G0001468	NA	0.393687	0.889408	-0.583756	0.262798	0.371282	-0.824968	0.530279	0.616681	0.451356
MGP_C57BL6NJ_G0001469	NA	0.63053	0.889408	-0.0593349	0.0019012	0.00493113	0.538503	0.000685243	0.00166232	0.626106
MGP_C57BL6NJ_G0001470	NA	0.65209	0.899894	-0.235442	0.796547	0.850985	0.142262	0.763174	0.80925	-0.166376
MGP_C57BL6NJ_G0001471	NA	0.63053	0.889408	-0.0593349	0.0019012	0.00493113	0.538503	0.000685243	0.00166232	0.626106
MGP_C57BL6NJ_G0001472	NA	0.63053	0.889408	-0.0593349	0.0019012	0.00493113	0.538503	0.000685243	0.00166232	0.626106
MGP_C57BL6NJ_G0001473	NA	0.361994	0.889408	-0.599993	0.0798699	0.139145	1.30323	0.156606	0.221856	1.02235
MGP_C57BL6NJ_G0001474	NA	0.63053	0.889408	-0.0593349	0.0019012	0.00493113	0.538503	0.000685243	0.00166232	0.626106
MGP_C57BL6NJ_G0001475	NA	0.880144	0.96208	0.10252	0.31236	0.425901	0.749062	0.176685	0.246452	1.02474
MGP_C57BL6NJ_G0001476	NA	0.63053	0.889408	-0.0593349	0.0019012	0.00493113	0.538503	0.000685243	0.00166232	0.626106
MGP_C57BL6NJ_G0001477	NA	0.63053	0.889408	-0.0593349	0.0019012	0.00493113	0.538503	0.000685243	0.00166232	0.626106
MGP_C57BL6NJ_G0001478	NA	0.745677	0.910296	0.116772	0.70974	0.787096	0.142262	0.549993	0.630481	0.229865
MGP_C57BL6NJ_G0001479	NA	0.63053	0.889408	-0.0593349	0.0019012	0.00493113	0.538503	0.000685243	0.00166232	0.626106
MGP_C57BL6NJ_G0001480	NA	0.754893	0.911681	0.116772	0.194173	0.290142	0.538503	0.025268	0.0450673	1.02235
MGP_C57BL6NJ_G0001481	NA	0.108212	0.889408	-0.587656	0.0249771	0.0506831	0.934744	0.106839	0.158798	0.626106
MGP_C57BL6NJ_G0001482	NA	0.689391	0.901429	0.116772	0.646636	0.738435	0.142262	0.462938	0.551316	0.229865
MGP_C57BL6NJ_G0001483	NA	0.715995	0.907311	0.116772	0.135858	0.216166	0.538503	0.0120881	0.0231665	1.02235
MGP_C57BL6NJ_G0001484	NA	0.63053	0.889408	-0.0593349	0.0019012	0.00493113	0.538503	0.000685243	0.00166232	0.626106
MGP_C57BL6NJ_G0001485	NA	0.63053	0.889408	-0.0593349	0.0019012	0.00493113	0.538503	0.000685243	0.00166232	0.626106
MGP_C57BL6NJ_G0001486	NA	0.0760893	0.889408	-1.17319	0.27585	0.386084	0.722744	0.587827	0.664607	-0.350617
MGP_C57BL6NJ_G0001487	NA	0.436266	0.889408	0.288442	0.466144	0.584121	-0.285792	0.0324989	0.0564261	-0.942015
MGP_C57BL6NJ_G0001488	NA	0.63053	0.889408	-0.0593349	0.0019012	0.00493113	0.538503	0.000685243	0.00166232	0.626106
MGP_C57BL6NJ_G0001489	NA	0.63053	0.889408	-0.0593349	0.0019012	0.00493113	0.538503	0.000685243	0.00166232	0.626106
MGP_C57BL6NJ_G0001490	NA	0.63053	0.889408	-0.0593349	0.0019012	0.00493113	0.538503	0.000685243	0.00166232	0.626106
MGP_C57BL6NJ_G0001491	NA	0.592677	0.889408	-0.345276	0.036866	0.0714931	1.60587	0.305402	0.392885	0.716748
MGP_C57BL6NJ_G0001492	NA	0.69045	0.901429	0.116772	0.106163	0.176861	0.538503	0.00743603	0.0149767	1.02235
MGP_C57BL6NJ_G0001493	NA	0.409459	0.889408	0.550871	0.612823	0.714251	0.354261	0.529511	0.615962	0.441864
MGP_C57BL6NJ_G0001494	NA	0.161537	0.889408	0.645093	0.586089	0.691251	-0.253978	0.196471	0.270499	0.626106
MGP_C57BL6NJ_G0001495	NA	0.63053	0.889408	-0.0593349	0.0019012	0.00493113	0.538503	0.000685243	0.00166232	0.626106
MGP_C57BL6NJ_G0001496	NA	0.63053	0.889408	-0.0593349	0.0019012	0.00493113	0.538503	0.000685243	0.00166232	0.626106
MGP_C57BL6NJ_G0001497	NA	0.63053	0.889408	-0.0593349	0.0019012	0.00493113	0.538503	0.000685243	0.00166232	0.626106
MGP_C57BL6NJ_G0001498	NA	0.375011	0.889408	-0.411549	0.278967	0.38932	0.538503	0.635136	0.705197	0.229865
MGP_C57BL6NJ_G0001499	NA	0.301439	0.889408	0.950086	0.825508	0.870833	0.208984	0.695179	0.753919	0.372506
MGP_C57BL6NJ_G0001500	NA	0.63053	0.889408	-0.0593349	0.0019012	0.00493113	0.538503	0.000685243	0.00166232	0.626106
MGP_C57BL6NJ_G0001501	NA	0.250435	0.889408	-0.308158	0.0293641	0.0585359	-0.68435	0.000199168	0.00166232	-1.56249
MGP_C57BL6NJ_G0001502	NA	0.63053	0.889408	-0.0593349	0.0019012	0.00493113	0.538503	0.000685243	0.00166232	0.626106
MGP_C57BL6NJ_G0001503	NA	0.678652	0.901429	0.334479	0.684756	0.771886	-0.347577	0.873057	0.902075	0.136266
MGP_C57BL6NJ_G0001504	NA	0.63053	0.889408	-0.0593349	0.0019012	0.00493113	0.538503	0.000685243	0.00166232	0.626106
MGP_C57BL6NJ_G0001505	NA	0.754893	0.911681	0.116772	0.194173	0.290142	0.538503	0.025268	0.0450673	1.02235
MGP_C57BL6NJ_G0001506	NA	0.63053	0.889408	-0.0593349	0.0019012	0.00493113	0.538503	0.000685243	0.00166232	0.626106
MGP_C57BL6NJ_G0001507	NA	0.63053	0.889408	-0.0593349	0.0019012	0.00493113	0.538503	0.000685243	0.00166232	0.626106
MGP_C57BL6NJ_G0001508	NA	0.63053	0.889408	-0.0593349	0.0019012	0.00493113	0.538503	0.000685243	0.00166232	0.626106
MGP_C57BL6NJ_G0001509	NA	0.699659	0.90262	-0.284368	0.978401	0.983767	-0.0210806	0.245954	0.327015	-0.937958
MGP_C57BL6NJ_G0001510	NA	0.0679338	0.889408	0.317636	0.891127	0.921487	-0.0229951	0.204507	0.279632	0.222854
MGP_C57BL6NJ_G0001511	NA	0.392524	0.889408	0.357596	0.0531955	0.0984764	0.934744	0.0802228	0.124633	0.829241
MGP_C57BL6NJ_G0001512	NA	0.140545	0.889408	0.299448	0.00122826	0.00493113	0.897169	3.59194e-06	0.000314081	1.88743
MGP_C57BL6NJ_G0001513	NA	0.0873079	0.889408	-0.629781	0.993413	0.994574	0.00296967	0.651442	0.718604	-0.163413
MGP_C57BL6NJ_G0001514	NA	0.754893	0.911681	0.116772	0.194173	0.290142	0.538503	0.025268	0.0450673	1.02235
MGP_C57BL6NJ_G0001515	NA	0.63053	0.889408	-0.0593349	0.0019012	0.00493113	0.538503	0.000685243	0.00166232	0.626106
MGP_C57BL6NJ_G0001516	NA	0.822338	0.939368	-0.181506	0.169435	0.260358	1.24034	0.471019	0.559517	0.626106
MGP_C57BL6NJ_G0001517	NA	0.63053	0.889408	-0.0593349	0.0019012	0.00493113	0.538503	0.000685243	0.00166232	0.626106
MGP_C57BL6NJ_G0001518	NA	0.74387	0.910296	0.116772	0.707706	0.787096	0.142262	0.547101	0.630481	0.229865
MGP_C57BL6NJ_G0001519	NA	0.681282	0.901429	-0.132065	0.61798	0.718448	0.170467	0.952328	0.961632	0.0202967
MGP_C57BL6NJ_G0001520	NA	0.754893	0.911681	0.116772	0.194173	0.290142	0.538503	0.025268	0.0450673	1.02235
MGP_C57BL6NJ_G0001521	NA	0.822039	0.939168	-0.0450448	0.0183455	0.0388511	0.58759	0.00537059	0.0112004	0.741819
MGP_C57BL6NJ_G0001522	NA	0.84012	0.945938	-0.0200497	0.252045	0.358901	0.125096	0.0782645	0.121973	-0.202421
MGP_C57BL6NJ_G0001523	NA	0.060263	0.889408	0.992237	0.0211402	0.0438854	1.3617	0.00166767	0.00381604	2.14119
MGP_C57BL6NJ_G0001524	NA	0.0291224	0.889408	0.824851	0.107783	0.179219	0.605033	0.293229	0.379637	0.379092
MGP_C57BL6NJ_G0001525	NA	0.57553	0.889408	-0.275727	0.312091	0.425619	0.538503	0.00709371	0.0144478	1.72419
MGP_C57BL6NJ_G0001526	NA	0.14101	0.889408	0.621962	0.0050944	0.0122845	-1.48817	0.640492	0.709515	-0.19812
MGP_C57BL6NJ_G0001527	NA	0.987885	0.995369	0.0102134	0.953083	0.966012	-0.0419791	0.846102	0.879153	-0.138618
MGP_C57BL6NJ_G0001528	NA	0.754893	0.911681	0.116772	0.194173	0.290142	0.538503	0.025268	0.0450673	1.02235
MGP_C57BL6NJ_G0001529	NA	0.63053	0.889408	-0.0593349	0.0019012	0.00493113	0.538503	0.000685243	0.00166232	0.626106
MGP_C57BL6NJ_G0001530	NA	0.502355	0.889408	-0.235126	0.330273	0.44495	-0.367019	0.344755	0.435548	-0.35563
MGP_C57BL6NJ_G0001531	NA	0.4401	0.889408	-0.422645	0.125517	0.203453	0.934744	0.0116334	0.0225305	1.73435
MGP_C57BL6NJ_G0001532	NA	0.0531676	0.889408	-1.27975	0.251644	0.358556	0.750502	0.0450426	0.0755651	1.41859
MGP_C57BL6NJ_G0001533	NA	0.788837	0.926879	0.036959	0.444041	0.562817	0.113637	0.49452	0.582229	0.10109
MGP_C57BL6NJ_G0001534	NA	0.892847	0.966225	0.0925191	0.0125193	0.0276795	-2.17967	0.141908	0.203837	-1.13624
MGP_C57BL6NJ_G0001535	NA	0.023102	0.889408	-0.529228	0.00155354	0.00493113	0.909679	0.000507621	0.00166232	1.06966
MGP_C57BL6NJ_G0001536	NA	0.513319	0.889408	0.137745	0.236577	0.340834	0.271851	0.866035	0.895968	0.0372909
MGP_C57BL6NJ_G0001537	NA	0.518274	0.889408	-0.365779	0.910158	0.936758	0.0670127	0.0419622	0.0709329	1.35892
MGP_C57BL6NJ_G0001538	NA	0.0360288	0.889408	0.576906	0.0644181	0.1164	0.524424	0.00150749	0.00347253	1.10432
MGP_C57BL6NJ_G0001539	NA	0.740425	0.910296	-0.0484426	0.0390634	0.0751938	-0.360388	0.136483	0.197126	-0.245041
MGP_C57BL6NJ_G0001540	NA	0.234003	0.889408	0.164985	0.000114972	0.00493113	0.865305	4.21803e-06	0.000342586	1.2915
MGP_C57BL6NJ_G0001541	NA	0.146376	0.889408	0.8212	0.122053	0.198557	0.934744	0.0946081	0.143919	1.02235
MGP_C57BL6NJ_G0001542	NA	0.74024	0.910296	0.0919613	0.329803	0.444522	0.293484	0.281213	0.366572	0.326463
MGP_C57BL6NJ_G0001543	NA	0.0120091	0.889408	0.998696	0.00244449	0.00622475	1.39786	0.0259101	0.0460884	0.901825
MGP_C57BL6NJ_G0001544	NA	0.331954	0.889408	0.116034	0.25867	0.366444	0.144641	0.0262304	0.0465917	0.316633
MGP_C57BL6NJ_G0001545	NA	0.293513	0.889408	-0.21086	0.0113399	0.0252923	-0.630074	0.0310345	0.0541995	-0.508849
MGP_C57BL6NJ_G0001546	NA	0.968404	0.990249	0.0225502	0.382569	0.500077	0.538503	0.498295	0.585918	0.414106
MGP_C57BL6NJ_G0001547	NA	0.63053	0.889408	-0.0593349	0.0019012	0.00493113	0.538503	0.000685243	0.00166232	0.626106
MGP_C57BL6NJ_G0001548	NA	0.843693	0.94707	0.0671936	0.481979	0.59993	-0.257377	0.686447	0.746766	0.146416
MGP_C57BL6NJ_G0001549	NA	0.63053	0.889408	-0.0593349	0.0019012	0.00493113	0.538503	0.000685243	0.00166232	0.626106
MGP_C57BL6NJ_G0001550	NA	0.085306	0.889408	0.51193	0.717477	0.793919	-0.105388	0.0304692	0.0533125	0.718326
MGP_C57BL6NJ_G0001551	NA	0.218907	0.889408	-0.776099	0.167426	0.257685	0.934744	0.496726	0.584441	0.441864
MGP_C57BL6NJ_G0001552	NA	0.821933	0.939097	-0.0857388	0.954367	0.966591	0.0230925	0.611379	0.685356	-0.206492
MGP_C57BL6NJ_G0001553	NA	0.63053	0.889408	-0.0593349	0.0019012	0.00493113	0.538503	0.000685243	0.00166232	0.626106
MGP_C57BL6NJ_G0001554	NA	0.754893	0.911681	0.116772	0.194173	0.290142	0.538503	0.025268	0.0450673	1.02235
MGP_C57BL6NJ_G0001555	NA	0.63053	0.889408	-0.0593349	0.0019012	0.00493113	0.538503	0.000685243	0.00166232	0.626106
MGP_C57BL6NJ_G0001556	NA	0.63053	0.889408	-0.0593349	0.0019012	0.00493113	0.538503	0.000685243	0.00166232	0.626106
MGP_C57BL6NJ_G0001557	NA	0.776979	0.921863	-0.126922	0.0668905	0.120243	-0.955817	0.0112755	0.0218921	-1.4487
MGP_C57BL6NJ_G0001558	NA	0.482957	0.889408	0.416364	0.476962	0.594947	0.44786	0.575644	0.653602	-0.350617
MGP_C57BL6NJ_G0001559	NA	0.597734	0.889408	0.227429	0.0142562	0.0308915	-1.32346	0.158115	0.2237	-0.677105
MGP_C57BL6NJ_G0001560	NA	0.0968606	0.889408	0.653505	0.00429201	0.0104825	1.40336	0.000279315	0.00166232	2.10487
MGP_C57BL6NJ_G0001561	NA	0.519274	0.889408	0.292879	0.765842	0.829305	0.142262	0.208697	0.284377	0.626106
MGP_C57BL6NJ_G0001562	NA	0.63053	0.889408	-0.0593349	0.0019012	0.00493113	0.538503	0.000685243	0.00166232	0.626106
MGP_C57BL6NJ_G0001563	NA	0.63053	0.889408	-0.0593349	0.0019012	0.00493113	0.538503	0.000685243	0.00166232	0.626106
MGP_C57BL6NJ_G0001564	NA	0.747996	0.911187	0.198657	0.111163	0.183783	1.11898	0.141265	0.203042	1.02235
MGP_C57BL6NJ_G0001565	NA	0.63053	0.889408	-0.0593349	0.0019012	0.00493113	0.538503	0.000685243	0.00166232	0.626106
MGP_C57BL6NJ_G0001566	NA	0.477022	0.889408	0.292879	0.74196	0.812782	0.142262	0.168174	0.236143	0.626106
MGP_C57BL6NJ_G0001567	NA	0.63053	0.889408	-0.0593349	0.0019012	0.00493113	0.538503	0.000685243	0.00166232	0.626106
MGP_C57BL6NJ_G0001568	NA	0.889375	0.965327	-0.0593349	0.577636	0.683652	-0.253978	0.231898	0.310899	-0.562616
MGP_C57BL6NJ_G0001569	NA	0.374299	0.889408	-0.481097	0.120142	0.196033	0.934744	0.0159278	0.0297552	1.60283
MGP_C57BL6NJ_G0001570	NA	0.678453	0.901429	0.116772	0.00970144	0.0219512	0.934744	0.0574077	0.0931861	0.626106
MGP_C57BL6NJ_G0001571	NA	0.63053	0.889408	-0.0593349	0.0019012	0.00493113	0.538503	0.000685243	0.00166232	0.626106
MGP_C57BL6NJ_G0001572	NA	0.182431	0.889408	-0.763763	0.805927	0.857186	0.142262	0.692166	0.751398	0.229865
MGP_C57BL6NJ_G0001573	NA	0.483527	0.889408	0.292879	0.236432	0.340684	0.538503	0.601946	0.67646	0.229865
MGP_C57BL6NJ_G0001574	NA	0.232824	0.889408	0.726978	0.15503	0.241409	0.934744	0.211648	0.287922	0.810347
MGP_C57BL6NJ_G0001575	NA	0.398787	0.889408	0.604807	0.642974	0.738435	-0.347577	0.728129	0.780183	-0.259974
MGP_C57BL6NJ_G0001576	NA	0.155831	0.889408	-1.00942	0.244224	0.349851	-0.862218	0.124364	0.181678	-1.17086
MGP_C57BL6NJ_G0001577	NA	0.847273	0.948765	0.146764	0.0505706	0.0941941	1.76021	0.140316	0.201905	1.26563
MGP_C57BL6NJ_G0001578	NA	0.109188	0.889408	0.316161	0.622825	0.722731	0.0964241	0.0845525	0.130462	0.365387
MGP_C57BL6NJ_G0001579	NA	0.165751	0.889408	0.345421	0.264513	0.373294	-0.289354	0.237356	0.317285	-0.307737
MGP_C57BL6NJ_G0001580	NA	0.970168	0.990404	0.0225502	0.0126177	0.0278744	1.91147	0.0288812	0.0507952	1.60283
MGP_C57BL6NJ_G0001581	NA	0.85399	0.951536	-0.126922	0.170398	0.261574	1.0561	0.0758551	0.118646	1.41859
MGP_C57BL6NJ_G0001582	NA	0.864527	0.955736	0.0907845	0.027908	0.0559727	1.42458	0.00378294	0.0081074	2.09267
MGP_C57BL6NJ_G0001583	NA	0.63053	0.889408	-0.0593349	0.0019012	0.00493113	0.538503	0.000685243	0.00166232	0.626106
MGP_C57BL6NJ_G0001584	NA	0.63053	0.889408	-0.0593349	0.0019012	0.00493113	0.538503	0.000685243	0.00166232	0.626106
MGP_C57BL6NJ_G0001585	NA	0.669867	0.901429	-0.235442	0.366383	0.483596	0.538503	0.297281	0.384085	0.626106
MGP_C57BL6NJ_G0001586	NA	0.453393	0.889408	0.292879	0.728147	0.802227	0.142262	0.147832	0.211242	0.626106
MGP_C57BL6NJ_G0001587	NA	0.63053	0.889408	-0.0593349	0.0019012	0.00493113	0.538503	0.000685243	0.00166232	0.626106
MGP_C57BL6NJ_G0001588	NA	0.501883	0.889408	0.292879	0.255542	0.362752	0.538503	0.617296	0.690052	0.229865
MGP_C57BL6NJ_G0001589	NA	0.63053	0.889408	-0.0593349	0.0019012	0.00493113	0.538503	0.000685243	0.00166232	0.626106
MGP_C57BL6NJ_G0001590	NA	0.0244332	0.889408	-0.587656	0.556172	0.665356	0.142262	0.348774	0.437635	0.229865
MGP_C57BL6NJ_G0001591	NA	0.63053	0.889408	-0.0593349	0.0019012	0.00493113	0.538503	0.000685243	0.00166232	0.626106
MGP_C57BL6NJ_G0001592	NA	0.63053	0.889408	-0.0593349	0.0019012	0.00493113	0.538503	0.000685243	0.00166232	0.626106
MGP_C57BL6NJ_G0001593	NA	0.722492	0.907311	0.116772	0.0210686	0.0437632	0.934744	0.0957678	0.144655	0.626106
MGP_C57BL6NJ_G0001594	NA	0.63053	0.889408	-0.0593349	0.0019012	0.00493113	0.538503	0.000685243	0.00166232	0.626106
MGP_C57BL6NJ_G0001595	NA	0.63053	0.889408	-0.0593349	0.0019012	0.00493113	0.538503	0.000685243	0.00166232	0.626106
MGP_C57BL6NJ_G0001596	NA	0.63053	0.889408	-0.0593349	0.0019012	0.00493113	0.538503	0.000685243	0.00166232	0.626106
MGP_C57BL6NJ_G0001597	NA	0.63053	0.889408	-0.0593349	0.0019012	0.00493113	0.538503	0.000685243	0.00166232	0.626106
MGP_C57BL6NJ_G0001598	NA	0.513959	0.889408	0.292879	0.268531	0.377499	0.538503	0.62731	0.698623	0.229865
MGP_C57BL6NJ_G0001599	NA	0.63053	0.889408	-0.0593349	0.0019012	0.00493113	0.538503	0.000685243	0.00166232	0.626106
MGP_C57BL6NJ_G0001600	NA	0.63053	0.889408	-0.0593349	0.0019012	0.00493113	0.538503	0.000685243	0.00166232	0.626106
MGP_C57BL6NJ_G0001601	NA	0.63053	0.889408	-0.0593349	0.0019012	0.00493113	0.538503	0.000685243	0.00166232	0.626106
MGP_C57BL6NJ_G0001602	NA	0.63053	0.889408	-0.0593349	0.0019012	0.00493113	0.538503	0.000685243	0.00166232	0.626106
MGP_C57BL6NJ_G0001603	NA	0.63053	0.889408	-0.0593349	0.0019012	0.00493113	0.538503	0.000685243	0.00166232	0.626106
MGP_C57BL6NJ_G0001604	NA	0.63053	0.889408	-0.0593349	0.0019012	0.00493113	0.538503	0.000685243	0.00166232	0.626106
MGP_C57BL6NJ_G0001605	NA	0.63053	0.889408	-0.0593349	0.0019012	0.00493113	0.538503	0.000685243	0.00166232	0.626106
MGP_C57BL6NJ_G0001606	NA	0.63053	0.889408	-0.0593349	0.0019012	0.00493113	0.538503	0.000685243	0.00166232	0.626106
MGP_C57BL6NJ_G0001607	NA	0.745677	0.910296	0.116772	0.70974	0.787096	0.142262	0.549993	0.630481	0.229865
MGP_C57BL6NJ_G0001608	NA	0.63053	0.889408	-0.0593349	0.0019012	0.00493113	0.538503	0.000685243	0.00166232	0.626106
MGP_C57BL6NJ_G0001609	NA	0.689391	0.901429	0.116772	0.646636	0.738435	0.142262	0.462938	0.551316	0.229865
MGP_C57BL6NJ_G0001610	NA	0.63053	0.889408	-0.0593349	0.0019012	0.00493113	0.538503	0.000685243	0.00166232	0.626106
MGP_C57BL6NJ_G0001611	NA	0.63053	0.889408	-0.0593349	0.0019012	0.00493113	0.538503	0.000685243	0.00166232	0.626106
MGP_C57BL6NJ_G0001612	NA	0.325987	0.889408	0.292879	0.00143592	0.00493113	1.33098	0.0648954	0.103932	0.626106
MGP_C57BL6NJ_G0001613	NA	0.63053	0.889408	-0.0593349	0.0019012	0.00493113	0.538503	0.000685243	0.00166232	0.626106
MGP_C57BL6NJ_G0001614	NA	0.459763	0.889408	-0.559707	0.523181	0.638036	0.510745	0.833607	0.868651	-0.166376
MGP_C57BL6NJ_G0001615	NA	0.357734	0.889408	-0.166254	0.395259	0.513302	-0.16244	0.371003	0.461265	0.171309
MGP_C57BL6NJ_G0001616	NA	0.63053	0.889408	-0.0593349	0.0019012	0.00493113	0.538503	0.000685243	0.00166232	0.626106
MGP_C57BL6NJ_G0001617	NA	0.63053	0.889408	-0.0593349	0.0019012	0.00493113	0.538503	0.000685243	0.00166232	0.626106
MGP_C57BL6NJ_G0001618	NA	0.63053	0.889408	-0.0593349	0.0019012	0.00493113	0.538503	0.000685243	0.00166232	0.626106
MGP_C57BL6NJ_G0001619	NA	0.697858	0.901429	0.116772	0.0136659	0.0297235	0.934744	0.072167	0.113547	0.626106
MGP_C57BL6NJ_G0001620	NA	0.563547	0.889408	-0.235442	0.557044	0.665869	-0.253978	0.594456	0.670372	0.229865
MGP_C57BL6NJ_G0001621	NA	0.0405309	0.889408	-0.587656	0.0692527	0.123155	0.538503	0.00334032	0.00722778	1.02235
MGP_C57BL6NJ_G0001622	NA	0.63053	0.889408	-0.0593349	0.0019012	0.00493113	0.538503	0.000685243	0.00166232	0.626106
MGP_C57BL6NJ_G0001623	NA	0.63053	0.889408	-0.0593349	0.0019012	0.00493113	0.538503	0.000685243	0.00166232	0.626106
MGP_C57BL6NJ_G0001624	NA	0.63053	0.889408	-0.0593349	0.0019012	0.00493113	0.538503	0.000685243	0.00166232	0.626106
MGP_C57BL6NJ_G0001625	NA	0.63053	0.889408	-0.0593349	0.0019012	0.00493113	0.538503	0.000685243	0.00166232	0.626106
MGP_C57BL6NJ_G0001626	NA	0.726862	0.90921	0.229511	0.791553	0.847218	0.183925	0.805412	0.844992	0.171393
MGP_C57BL6NJ_G0001627	NA	0.289561	0.889408	-0.411549	0.722684	0.797877	0.142262	0.140371	0.201905	0.626106
MGP_C57BL6NJ_G0001628	NA	0.0201081	0.889408	0.907028	0.585526	0.690801	0.19471	0.168481	0.236494	-0.514289
MGP_C57BL6NJ_G0001629	NA	0.88216	0.962931	-0.0986256	0.645493	0.738435	-0.326355	0.262053	0.345113	-0.819234
MGP_C57BL6NJ_G0001630	NA	0.505045	0.889408	0.0749126	0.721335	0.796943	0.0421446	0.663895	0.727945	-0.0514328
MGP_C57BL6NJ_G0001631	NA	0.119337	0.889408	-0.398278	0.459778	0.578003	-0.190106	0.14984	0.213633	-0.386657
MGP_C57BL6NJ_G0001632	NA	0.63053	0.889408	-0.0593349	0.0019012	0.00493113	0.538503	0.000685243	0.00166232	0.626106
MGP_C57BL6NJ_G0001633	NA	0.0244332	0.889408	-0.587656	0.556172	0.665356	0.142262	0.348774	0.437635	0.229865
MGP_C57BL6NJ_G0001634	NA	0.63053	0.889408	-0.0593349	0.0019012	0.00493113	0.538503	0.000685243	0.00166232	0.626106
MGP_C57BL6NJ_G0001635	NA	0.63053	0.889408	-0.0593349	0.0019012	0.00493113	0.538503	0.000685243	0.00166232	0.626106
MGP_C57BL6NJ_G0001636	NA	0.63053	0.889408	-0.0593349	0.0019012	0.00493113	0.538503	0.000685243	0.00166232	0.626106
MGP_C57BL6NJ_G0001637	NA	0.775268	0.921238	-0.196919	0.379003	0.49668	-0.656108	0.427251	0.519243	-0.589727
MGP_C57BL6NJ_G0001638	NA	0.63053	0.889408	-0.0593349	0.0019012	0.00493113	0.538503	0.000685243	0.00166232	0.626106
MGP_C57BL6NJ_G0001639	NA	0.697858	0.901429	0.116772	0.0136659	0.0297235	0.934744	0.072167	0.113547	0.626106
MGP_C57BL6NJ_G0001640	NA	0.519274	0.889408	0.292879	0.765842	0.829305	0.142262	0.208697	0.284377	0.626106
MGP_C57BL6NJ_G0001641	NA	0.63053	0.889408	-0.0593349	0.0019012	0.00493113	0.538503	0.000685243	0.00166232	0.626106
MGP_C57BL6NJ_G0001642	NA	0.63053	0.889408	-0.0593349	0.0019012	0.00493113	0.538503	0.000685243	0.00166232	0.626106
MGP_C57BL6NJ_G0001643	NA	0.74387	0.910296	0.116772	0.707706	0.787096	0.142262	0.547101	0.630481	0.229865
MGP_C57BL6NJ_G0001644	NA	0.514907	0.889408	-0.303676	0.161668	0.250266	0.722744	0.199812	0.274271	-0.656215
MGP_C57BL6NJ_G0001645	NA	0.325987	0.889408	0.292879	0.00143592	0.00493113	1.33098	0.0648954	0.103932	0.626106
MGP_C57BL6NJ_G0001646	NA	0.63053	0.889408	-0.0593349	0.0019012	0.00493113	0.538503	0.000685243	0.00166232	0.626106
MGP_C57BL6NJ_G0001647	NA	0.507143	0.889408	0.292879	0.759084	0.825565	0.142262	0.196511	0.270499	0.626106
MGP_C57BL6NJ_G0001648	NA	0.0244332	0.889408	-0.587656	0.556172	0.665356	0.142262	0.348774	0.437635	0.229865
MGP_C57BL6NJ_G0001649	NA	0.63053	0.889408	-0.0593349	0.0019012	0.00493113	0.538503	0.000685243	0.00166232	0.626106
MGP_C57BL6NJ_G0001650	NA	0.63053	0.889408	-0.0593349	0.0019012	0.00493113	0.538503	0.000685243	0.00166232	0.626106
MGP_C57BL6NJ_G0001651	NA	0.63053	0.889408	-0.0593349	0.0019012	0.00493113	0.538503	0.000685243	0.00166232	0.626106
MGP_C57BL6NJ_G0001652	NA	0.63053	0.889408	-0.0593349	0.0019012	0.00493113	0.538503	0.000685243	0.00166232	0.626106
MGP_C57BL6NJ_G0001653	NA	0.562017	0.889408	-0.313631	0.0135282	0.0296714	1.67561	0.0221476	0.0401358	1.51219
MGP_C57BL6NJ_G0001654	NA	0.3982	0.889408	-0.561021	0.049355	0.0921513	1.51523	0.07818	0.121869	1.32794
MGP_C57BL6NJ_G0001655	NA	0.63053	0.889408	-0.0593349	0.0019012	0.00493113	0.538503	0.000685243	0.00166232	0.626106
MGP_C57BL6NJ_G0001656	NA	0.745677	0.910296	0.116772	0.70974	0.787096	0.142262	0.549993	0.630481	0.229865
MGP_C57BL6NJ_G0001657	NA	0.63053	0.889408	-0.0593349	0.0019012	0.00493113	0.538503	0.000685243	0.00166232	0.626106
MGP_C57BL6NJ_G0001658	NA	0.689664	0.901429	-0.177813	0.831713	0.875246	-0.100052	0.193386	0.26695	-0.641243
MGP_C57BL6NJ_G0001659	NA	0.909683	0.970863	-0.0593349	0.11592	0.190277	0.934744	0.274804	0.359463	0.626106
MGP_C57BL6NJ_G0001660	NA	0.556652	0.889408	-0.329664	0.463686	0.581866	-0.43822	0.938288	0.952483	0.0456237
MGP_C57BL6NJ_G0001661	NA	0.825263	0.940617	-0.0446954	0.0895492	0.153394	0.394964	0.370211	0.460406	0.19648
MGP_C57BL6NJ_G0001662	NA	0.161032	0.889408	-0.83912	0.521768	0.636747	0.389388	0.110276	0.163369	-1.03123
MGP_C57BL6NJ_G0001663	NA	0.204486	0.889408	-0.575319	0.0475734	0.0893608	-1.0187	0.0658088	0.105231	-0.931099
MGP_C57BL6NJ_G0001664	NA	0.346416	0.889408	0.632756	0.0506826	0.0943857	1.51523	0.9477	0.95831	0.0456237
MGP_C57BL6NJ_G0001665	NA	0.330479	0.889408	0.28069	0.230106	0.333169	0.372275	0.166464	0.234119	0.435035
MGP_C57BL6NJ_G0001666	NA	0.971047	0.990404	0.00767619	0.112121	0.185098	0.382644	0.0486562	0.0809008	0.494081
MGP_C57BL6NJ_G0001667	NA	0.156614	0.889408	-0.856394	0.0377898	0.0730571	-1.42443	0.481674	0.569683	0.432372
MGP_C57BL6NJ_G0001668	NA	0.000259373	0.423591	0.559148	0.00170327	0.00493113	-0.453891	0.0773247	0.120701	-0.207919
MGP_C57BL6NJ_G0001669	NA	0.548604	0.889408	0.4287	0.46263	0.580842	-0.559576	0.919647	0.939396	-0.075733
MGP_C57BL6NJ_G0001670	NA	0.254791	0.889408	-0.411549	0.497589	0.61468	-0.253978	0.654483	0.72084	-0.166376
MGP_C57BL6NJ_G0001671	NA	0.293565	0.889408	0.496287	0.7376	0.809278	-0.163336	0.925228	0.943432	0.0456237
MGP_C57BL6NJ_G0001672	NA	0.351827	0.889408	-0.606695	0.86858	0.903263	-0.111723	0.396672	0.488129	-0.58338
MGP_C57BL6NJ_G0001673	NA	0.63053	0.889408	-0.0593349	0.0019012	0.00493113	0.538503	0.000685243	0.00166232	0.626106
MGP_C57BL6NJ_G0001674	NA	0.745677	0.910296	0.116772	0.70974	0.787096	0.142262	0.549993	0.630481	0.229865
MGP_C57BL6NJ_G0001675	NA	0.63053	0.889408	-0.0593349	0.0019012	0.00493113	0.538503	0.000685243	0.00166232	0.626106
MGP_C57BL6NJ_G0001676	NA	0.838214	0.945268	-0.128883	0.599091	0.702299	0.354261	0.0324681	0.056383	1.63059
MGP_C57BL6NJ_G0001677	NA	0.661703	0.901429	0.198657	0.276702	0.386974	0.538503	0.0282588	0.0498049	1.20659
MGP_C57BL6NJ_G0001678	NA	0.63053	0.889408	-0.0593349	0.0019012	0.00493113	0.538503	0.000685243	0.00166232	0.626106
MGP_C57BL6NJ_G0001679	NA	0.971827	0.990404	-0.0313861	0.252383	0.359247	1.11898	0.219687	0.297038	1.20659
MGP_C57BL6NJ_G0001680	NA	0.745677	0.910296	0.116772	0.70974	0.787096	0.142262	0.549993	0.630481	0.229865
MGP_C57BL6NJ_G0001681	NA	0.63053	0.889408	-0.0593349	0.0019012	0.00493113	0.538503	0.000685243	0.00166232	0.626106
MGP_C57BL6NJ_G0001682	NA	0.361506	0.889408	0.550871	0.60447	0.707122	0.326504	0.790705	0.832602	-0.166376
MGP_C57BL6NJ_G0001683	NA	0.501883	0.889408	0.292879	0.255542	0.362752	0.538503	0.617296	0.690052	0.229865
MGP_C57BL6NJ_G0001684	NA	0.25006	0.889408	0.550871	0.0422117	0.0804813	1.11898	0.640719	0.709636	0.229865
MGP_C57BL6NJ_G0001685	NA	0.63053	0.889408	-0.0593349	0.0019012	0.00493113	0.538503	0.000685243	0.00166232	0.626106
MGP_C57BL6NJ_G0001686	NA	0.73258	0.910296	-0.339096	0.110413	0.182726	1.7996	0.34198	0.432602	1.02235
MGP_C57BL6NJ_G0001687	NA	0.420327	0.889408	0.374764	0.376106	0.493749	-0.43822	0.47548	0.56359	-0.350617
MGP_C57BL6NJ_G0001688	NA	0.566825	0.889408	0.26493	0.634046	0.732587	0.232905	0.197591	0.271795	-0.656215
MGP_C57BL6NJ_G0001689	NA	0.612849	0.889408	0.121628	0.127835	0.206608	0.411448	0.0428026	0.0721961	0.576543
MGP_C57BL6NJ_G0001690	NA	0.603329	0.889408	-0.409814	0.0570897	0.104667	1.75108	0.215294	0.291991	1.07396
MGP_C57BL6NJ_G0001691	NA	0.63053	0.889408	-0.0593349	0.0019012	0.00493113	0.538503	0.000685243	0.00166232	0.626106
MGP_C57BL6NJ_G0001692	NA	0.63053	0.889408	-0.0593349	0.0019012	0.00493113	0.538503	0.000685243	0.00166232	0.626106
MGP_C57BL6NJ_G0001693	NA	0.63053	0.889408	-0.0593349	0.0019012	0.00493113	0.538503	0.000685243	0.00166232	0.626106
MGP_C57BL6NJ_G0001694	NA	0.927012	0.975468	-0.0461351	0.00126787	0.00493113	2.35203	0.0154179	0.0288985	1.53355
MGP_C57BL6NJ_G0001695	NA	0.699333	0.902341	0.252593	0.0618207	0.112294	1.42458	0.0158999	0.0297058	1.97131
MGP_C57BL6NJ_G0001696	NA	0.525342	0.889408	0.468986	0.854398	0.892341	0.142262	0.767175	0.812749	0.229865
MGP_C57BL6NJ_G0001697	NA	0.63053	0.889408	-0.0593349	0.0019012	0.00493113	0.538503	0.000685243	0.00166232	0.626106
MGP_C57BL6NJ_G0001698	NA	0.63053	0.889408	-0.0593349	0.0019012	0.00493113	0.538503	0.000685243	0.00166232	0.626106
MGP_C57BL6NJ_G0001699	NA	0.715995	0.907311	0.116772	0.135858	0.216166	0.538503	0.0120881	0.0231665	1.02235
MGP_C57BL6NJ_G0001700	NA	0.63053	0.889408	-0.0593349	0.0019012	0.00493113	0.538503	0.000685243	0.00166232	0.626106
MGP_C57BL6NJ_G0001701	NA	0.63053	0.889408	-0.0593349	0.0019012	0.00493113	0.538503	0.000685243	0.00166232	0.626106
MGP_C57BL6NJ_G0001702	NA	0.69045	0.901429	0.116772	0.106163	0.176861	0.538503	0.00743603	0.0149767	1.02235
MGP_C57BL6NJ_G0001703	NA	0.689391	0.901429	0.116772	0.646636	0.738435	0.142262	0.462938	0.551316	0.229865
MGP_C57BL6NJ_G0001704	NA	0.63053	0.889408	-0.0593349	0.0019012	0.00493113	0.538503	0.000685243	0.00166232	0.626106
MGP_C57BL6NJ_G0001705	NA	0.689391	0.901429	0.116772	0.646636	0.738435	0.142262	0.462938	0.551316	0.229865
MGP_C57BL6NJ_G0001706	NA	0.63053	0.889408	-0.0593349	0.0019012	0.00493113	0.538503	0.000685243	0.00166232	0.626106
MGP_C57BL6NJ_G0001707	NA	0.745677	0.910296	0.116772	0.70974	0.787096	0.142262	0.549993	0.630481	0.229865
MGP_C57BL6NJ_G0001708	NA	0.485701	0.889408	0.292879	0.566984	0.674209	-0.253978	0.706201	0.762492	-0.166376
MGP_C57BL6NJ_G0001709	NA	0.69045	0.901429	0.116772	0.106163	0.176861	0.538503	0.00743603	0.0149767	1.02235
MGP_C57BL6NJ_G0001710	NA	0.717629	0.907311	-0.145642	0.0977042	0.165418	-0.761625	0.15177	0.216018	-0.646265
MGP_C57BL6NJ_G0001711	NA	0.63053	0.889408	-0.0593349	0.0019012	0.00493113	0.538503	0.000685243	0.00166232	0.626106
MGP_C57BL6NJ_G0001712	NA	0.63053	0.889408	-0.0593349	0.0019012	0.00493113	0.538503	0.000685243	0.00166232	0.626106
MGP_C57BL6NJ_G0001713	NA	0.261923	0.889408	0.216886	0.000624542	0.00493113	0.966046	0.00370989	0.00796538	0.73708
MGP_C57BL6NJ_G0001714	NA	0.60867	0.889408	0.190775	0.0353559	0.0689616	0.937292	0.0206882	0.0377406	1.05947
MGP_C57BL6NJ_G0001715	NA	0.946879	0.983456	-0.0469981	0.849326	0.8885	0.142262	0.203793	0.278832	0.994589
MGP_C57BL6NJ_G0001716	NA	0.696861	0.901429	0.280542	0.154388	0.24062	1.14674	0.418888	0.510786	0.626106
MGP_C57BL6NJ_G0001717	NA	0.414268	0.889408	-1.19942	0.27739	0.387762	1.7171	0.978964	0.982982	0.0403365
MGP_C57BL6NJ_G0001718	NA	0.922686	0.974322	0.0158404	0.696978	0.782188	-0.0676778	0.896521	0.921292	0.02252
MGP_C57BL6NJ_G0001719	NA	0.0500775	0.889408	0.997307	0.602445	0.705215	-0.253978	0.636879	0.706713	0.229865
MGP_C57BL6NJ_G0001720	NA	0.154555	0.889408	0.862799	0.0467182	0.0880239	-1.35206	0.275873	0.360643	-0.683973
MGP_C57BL6NJ_G0001721	NA	0.63053	0.889408	-0.0593349	0.0019012	0.00493113	0.538503	0.000685243	0.00166232	0.626106
MGP_C57BL6NJ_G0001722	NA	0.857106	0.952805	0.104435	0.0102725	0.0231307	1.91147	0.0730931	0.114789	1.20659
MGP_C57BL6NJ_G0001723	NA	0.0986806	0.889408	-1.07379	0.895447	0.924956	-0.0839653	0.664389	0.728107	0.278521
MGP_C57BL6NJ_G0001724	NA	0.63053	0.889408	-0.0593349	0.0019012	0.00493113	0.538503	0.000685243	0.00166232	0.626106
MGP_C57BL6NJ_G0001725	NA	0.715995	0.907311	0.116772	0.135858	0.216166	0.538503	0.0120881	0.0231665	1.02235
MGP_C57BL6NJ_G0001726	NA	0.782854	0.92412	-0.0938696	9.68038e-05	0.00493113	2.25609	7.17222e-05	0.00166232	2.34334
MGP_C57BL6NJ_G0001727	NA	0.499326	0.889408	0.388415	0.146358	0.230164	-0.928059	0.594746	0.670588	-0.322859
MGP_C57BL6NJ_G0001728	NA	0.566932	0.889408	0.374764	0.307465	0.420299	0.722744	0.373314	0.463742	0.626106
MGP_C57BL6NJ_G0001729	NA	0.842481	0.946565	-0.0840085	0.000138877	0.00493113	2.67619	0.00469669	0.00990049	1.60283
MGP_C57BL6NJ_G0001730	NA	0.797527	0.930281	-0.19263	0.728023	0.802227	-0.277375	0.975053	0.979774	0.0248598
MGP_C57BL6NJ_G0001731	NA	0.63053	0.889408	-0.0593349	0.0019012	0.00493113	0.538503	0.000685243	0.00166232	0.626106
MGP_C57BL6NJ_G0001732	NA	0.492216	0.889408	-0.451834	0.238424	0.343097	0.844101	0.739343	0.789276	0.229865
MGP_C57BL6NJ_G0001733	NA	0.10446	0.889408	-1.36019	0.192779	0.289591	-1.12657	0.0687873	0.109453	-1.64905
MGP_C57BL6NJ_G0001734	NA	0.63053	0.889408	-0.0593349	0.0019012	0.00493113	0.538503	0.000685243	0.00166232	0.626106
MGP_C57BL6NJ_G0001735	NA	0.63053	0.889408	-0.0593349	0.0019012	0.00493113	0.538503	0.000685243	0.00166232	0.626106
MGP_C57BL6NJ_G0001736	NA	0.161501	0.889408	-0.952206	0.158268	0.245735	-1.0187	0.193391	0.26695	-0.931099
MGP_C57BL6NJ_G0001737	NA	0.63053	0.889408	-0.0593349	0.0019012	0.00493113	0.538503	0.000685243	0.00166232	0.626106
MGP_C57BL6NJ_G0001738	NA	0.63053	0.889408	-0.0593349	0.0019012	0.00493113	0.538503	0.000685243	0.00166232	0.626106
MGP_C57BL6NJ_G0001739	NA	0.63053	0.889408	-0.0593349	0.0019012	0.00493113	0.538503	0.000685243	0.00166232	0.626106
MGP_C57BL6NJ_G0001740	NA	0.63053	0.889408	-0.0593349	0.0019012	0.00493113	0.538503	0.000685243	0.00166232	0.626106
MGP_C57BL6NJ_G0001741	NA	0.63053	0.889408	-0.0593349	0.0019012	0.00493113	0.538503	0.000685243	0.00166232	0.626106
MGP_C57BL6NJ_G0001742	NA	0.600292	0.889408	-0.235442	0.764156	0.828587	0.142262	0.725916	0.7784	-0.166376
MGP_C57BL6NJ_G0001743	NA	0.802843	0.93166	-0.0419459	0.00664936	0.015679	0.599235	0.00723101	0.0146941	0.590307
MGP_C57BL6NJ_G0001744	NA	0.304126	0.889408	0.632756	0.690097	0.776415	-0.253978	0.491655	0.579437	0.441864
MGP_C57BL6NJ_G0001745	NA	0.832149	0.943286	0.0423542	0.0745077	0.131058	-0.413163	0.000542961	0.00166232	-1.05342
MGP_C57BL6NJ_G0001746	NA	0.539708	0.889408	0.655636	0.131932	0.212148	1.80206	0.266006	0.349401	1.29205
MGP_C57BL6NJ_G0001747	NA	0.755146	0.91178	-0.0350004	0.502297	0.618867	-0.0806449	0.000249288	0.00166232	-0.656907
MGP_C57BL6NJ_G0001748	NA	0.476826	0.889408	0.081572	0.503282	0.619671	0.0812709	0.716397	0.770889	0.0437248
MGP_C57BL6NJ_G0001749	NA	0.63053	0.889408	-0.0593349	0.0019012	0.00493113	0.538503	0.000685243	0.00166232	0.626106
MGP_C57BL6NJ_G0001750	NA	0.0405309	0.889408	-0.587656	0.0692527	0.123155	0.538503	0.00334032	0.00722778	1.02235
MGP_C57BL6NJ_G0001751	NA	0.00454518	0.889408	-1.63228	0.0606627	0.110459	-0.99748	0.744138	0.793251	0.157488
MGP_C57BL6NJ_G0001752	NA	0.292763	0.889408	0.768577	0.977803	0.983419	0.0209056	0.885234	0.912157	0.108508
MGP_C57BL6NJ_G0001753	NA	0.00440376	0.889408	-1.53774	0.0301123	0.0598242	1.11898	0.0435277	0.0732749	1.02235
MGP_C57BL6NJ_G0001754	NA	0.899604	0.968433	-0.0593349	0.0218127	0.0451219	1.33098	0.64671	0.714458	0.229865
MGP_C57BL6NJ_G0001755	NA	0.0250108	0.889408	-0.93987	0.514335	0.629227	-0.253978	0.554234	0.634378	0.229865
MGP_C57BL6NJ_G0001756	NA	0.747062	0.910692	0.283794	0.262674	0.371132	1.0795	0.805231	0.844845	0.229865
MGP_C57BL6NJ_G0001757	NA	0.638027	0.892843	-0.235442	0.320659	0.435108	0.538503	0.252532	0.334298	0.626106
MGP_C57BL6NJ_G0001758	NA	0.179456	0.889408	0.159263	0.85061	0.889586	0.0225553	0.0137394	0.0260458	0.351619
MGP_C57BL6NJ_G0001759	NA	0.152884	0.889408	0.267091	0.75526	0.822833	0.0584915	0.0925174	0.141114	0.34103
MGP_C57BL6NJ_G0001760	NA	0.460089	0.889408	0.241323	0.0792738	0.138252	-0.653532	0.208871	0.284586	-0.448265
MGP_C57BL6NJ_G0001761	NA	0.63053	0.889408	-0.0593349	0.0019012	0.00493113	0.538503	0.000685243	0.00166232	0.626106
MGP_C57BL6NJ_G0001762	NA	0.689391	0.901429	0.116772	0.646636	0.738435	0.142262	0.462938	0.551316	0.229865
MGP_C57BL6NJ_G0001763	NA	0.17684	0.889408	-0.645997	0.559694	0.66819	0.283847	0.666557	0.729715	-0.208781
MGP_C57BL6NJ_G0001764	NA	0.513463	0.889408	0.293944	0.267628	0.376669	0.540899	0.628134	0.69939	0.229865
MGP_C57BL6NJ_G0001765	NA	0.0540304	0.889408	1.06686	0.936695	0.956122	-0.0419791	0.234276	0.313597	0.653864
MGP_C57BL6NJ_G0001766	NA	0.478229	0.889408	-0.502722	0.0448112	0.0848197	-1.66893	0.519404	0.606178	-0.483246
MGP_C57BL6NJ_G0001767	NA	0.787541	0.926212	-0.227527	0.944035	0.960179	-0.0627431	0.921806	0.940876	0.0877444
MGP_C57BL6NJ_G0001768	NA	0.639783	0.893686	-0.235442	0.102162	0.171952	0.934744	0.666337	0.729681	0.229865
MGP_C57BL6NJ_G0001769	NA	0.869036	0.957758	0.0307831	0.0677581	0.121617	0.397326	0.000150213	0.00166232	1.17031
MGP_C57BL6NJ_G0001770	NA	0.876577	0.960729	0.136603	0.567148	0.674327	-0.538354	0.374103	0.464543	-0.846992
MGP_C57BL6NJ_G0001771	NA	0.880855	0.962293	0.0635798	0.477705	0.595621	-0.323732	0.932923	0.948737	-0.0378526
MGP_C57BL6NJ_G0001772	NA	0.63053	0.889408	-0.0593349	0.0019012	0.00493113	0.538503	0.000685243	0.00166232	0.626106
MGP_C57BL6NJ_G0001773	NA	0.940882	0.980884	0.0641497	0.368267	0.485583	0.844101	0.703434	0.760802	-0.350617
MGP_C57BL6NJ_G0001774	NA	0.0940387	0.889408	0.808863	0.00223821	0.00573966	1.91147	0.0268303	0.0475565	1.20659
MGP_C57BL6NJ_G0001775	NA	0.451636	0.889408	0.482637	0.429236	0.548006	0.538503	0.198795	0.273039	0.90099
MGP_C57BL6NJ_G0001776	NA	0.821693	0.939053	-0.210503	0.776821	0.837048	-0.281057	0.386581	0.477527	-0.874584
MGP_C57BL6NJ_G0001777	NA	0.599165	0.889408	-0.223105	0.0128334	0.0283055	1.33098	0.0846247	0.130568	0.838105
MGP_C57BL6NJ_G0001778	NA	0.112086	0.889408	-0.857985	0.511653	0.626804	0.354261	0.515905	0.602933	-0.350617
MGP_C57BL6NJ_G0001779	NA	0.459849	0.889408	0.185006	0.29124	0.402579	-0.284693	0.164867	0.232087	0.383392
MGP_C57BL6NJ_G0001780	NA	0.814545	0.93583	0.120582	0.0674474	0.121133	1.09467	0.000578331	0.00166232	2.68528
MGP_C57BL6NJ_G0001781	NA	0.99618	0.998586	-0.000933814	0.938916	0.957382	-0.0158565	0.607488	0.681739	-0.107045
MGP_C57BL6NJ_G0001782	NA	0.738156	0.910296	-0.278355	0.637716	0.735875	0.417146	0.319486	0.408179	0.90099
MGP_C57BL6NJ_G0001783	NA	0.724186	0.907901	-0.126891	0.0493284	0.0921058	0.834178	0.016514	0.0307589	1.07623
MGP_C57BL6NJ_G0001784	NA	0.513959	0.889408	0.292879	0.268531	0.377499	0.538503	0.62731	0.698623	0.229865
MGP_C57BL6NJ_G0001785	NA	0.719174	0.907311	0.101843	0.00308989	0.00774252	-1.14831	0.00212308	0.00477649	-1.21886
MGP_C57BL6NJ_G0001786	NA	0.49008	0.889408	0.204759	0.379331	0.496924	-0.278931	0.497739	0.585381	-0.213264
MGP_C57BL6NJ_G0001787	NA	0.453393	0.889408	0.292879	0.728147	0.802227	0.142262	0.147832	0.211242	0.626106
MGP_C57BL6NJ_G0001788	NA	0.466897	0.889408	0.292879	0.219785	0.320973	0.538503	0.0066177	0.0135645	1.41859
MGP_C57BL6NJ_G0001789	NA	0.63053	0.889408	-0.0593349	0.0019012	0.00493113	0.538503	0.000685243	0.00166232	0.626106
MGP_C57BL6NJ_G0001790	NA	0.496323	0.889408	-0.210677	0.0519195	0.0964096	0.70198	0.0686694	0.109282	0.648615
MGP_C57BL6NJ_G0001791	NA	0.770733	0.919134	-0.0911831	0.161786	0.250431	-0.489374	0.0290468	0.0510494	-0.828726
MGP_C57BL6NJ_G0001792	NA	0.36951	0.889408	0.303198	0.0786344	0.137248	-0.672711	0.101447	0.152181	-0.619109
MGP_C57BL6NJ_G0001793	NA	0.933807	0.978149	-0.067453	0.69034	0.776604	-0.344621	0.575489	0.653502	0.486483
MGP_C57BL6NJ_G0001794	NA	0.63053	0.889408	-0.0593349	0.0019012	0.00493113	0.538503	0.000685243	0.00166232	0.626106
MGP_C57BL6NJ_G0001795	NA	0.63053	0.889408	-0.0593349	0.0019012	0.00493113	0.538503	0.000685243	0.00166232	0.626106
MGP_C57BL6NJ_G0001796	NA	0.601984	0.889408	-0.235442	0.765229	0.829136	0.142262	0.727147	0.779314	-0.166376
MGP_C57BL6NJ_G0001797	NA	0.63053	0.889408	-0.0593349	0.0019012	0.00493113	0.538503	0.000685243	0.00166232	0.626106
MGP_C57BL6NJ_G0001798	NA	0.709664	0.907311	-0.175848	0.00418773	0.01024	1.82082	0.00141369	0.00327168	2.16241
MGP_C57BL6NJ_G0001799	NA	0.847221	0.948765	0.154862	0.784925	0.843043	0.232905	0.0135015	0.0256327	2.51173
MGP_C57BL6NJ_G0001800	NA	0.132695	0.889408	1.00503	0.181414	0.275489	0.934744	0.00259503	0.0057656	2.62469
MGP_C57BL6NJ_G0001801	NA	0.0219433	0.889408	1.43141	0.269754	0.378882	-0.650219	0.473462	0.561733	0.414106
MGP_C57BL6NJ_G0001802	NA	0.423836	0.889408	0.292879	0.510751	0.626102	-0.253978	0.664468	0.728107	-0.166376
MGP_C57BL6NJ_G0001803	NA	0.233211	0.889408	0.228718	0.0540076	0.0997595	0.418845	0.303047	0.39043	0.207467
MGP_C57BL6NJ_G0001804	NA	0.659119	0.901429	0.280542	0.706124	0.787096	-0.253978	0.603959	0.678333	-0.350617
MGP_C57BL6NJ_G0001805	NA	0.519274	0.889408	0.292879	0.765842	0.829305	0.142262	0.208697	0.284377	0.626106
MGP_C57BL6NJ_G0001806	NA	0.959898	0.988016	0.00541825	6.59259e-05	0.00493113	0.750796	8.06974e-06	0.000475132	0.968183
MGP_C57BL6NJ_G0001807	NA	0.790908	0.927561	0.0452314	0.00925987	0.0212125	0.572722	0.0120212	0.0231665	0.54492
MGP_C57BL6NJ_G0001808	NA	0.63053	0.889408	-0.0593349	0.0019012	0.00493113	0.538503	0.000685243	0.00166232	0.626106
MGP_C57BL6NJ_G0001809	NA	0.366181	0.889408	0.468986	0.791892	0.847443	0.142262	0.0812927	0.126085	1.02235
MGP_C57BL6NJ_G0001810	NA	0.63053	0.889408	-0.0593349	0.0019012	0.00493113	0.538503	0.000685243	0.00166232	0.626106
MGP_C57BL6NJ_G0001811	NA	0.805675	0.932542	-0.208807	0.358891	0.475954	0.844101	0.646889	0.714598	0.414106
MGP_C57BL6NJ_G0001812	NA	0.745677	0.910296	0.116772	0.70974	0.787096	0.142262	0.549993	0.630481	0.229865
MGP_C57BL6NJ_G0001813	NA	0.63053	0.889408	-0.0593349	0.0019012	0.00493113	0.538503	0.000685243	0.00166232	0.626106
MGP_C57BL6NJ_G0001814	NA	0.118486	0.889408	-1.09837	0.111378	0.184049	1.19136	0.322432	0.411238	0.708433
MGP_C57BL6NJ_G0001815	NA	0.689391	0.901429	0.116772	0.646636	0.738435	0.142262	0.462938	0.551316	0.229865
MGP_C57BL6NJ_G0001816	NA	0.63053	0.889408	-0.0593349	0.0019012	0.00493113	0.538503	0.000685243	0.00166232	0.626106
MGP_C57BL6NJ_G0001817	NA	0.0014316	0.889408	-0.833311	0.00013071	0.00493113	-1.2307	0.00414746	0.00882557	-0.746858
MGP_C57BL6NJ_G0001818	NA	0.63053	0.889408	-0.0593349	0.0019012	0.00493113	0.538503	0.000685243	0.00166232	0.626106
MGP_C57BL6NJ_G0001819	NA	0.428163	0.889408	-0.411549	0.108387	0.180041	0.934744	0.0828746	0.1282	1.02235
MGP_C57BL6NJ_G0001820	NA	0.420547	0.889408	0.292879	0.507714	0.623648	-0.253978	0.662172	0.726599	-0.166376
MGP_C57BL6NJ_G0001821	NA	0.601859	0.889408	0.334479	0.245738	0.351713	0.813387	0.490084	0.578017	-0.471974
MGP_C57BL6NJ_G0001822	NA	0.000203897	0.380889	-1.11598	0.500032	0.616982	0.142262	0.012258	0.0234561	0.626106
MGP_C57BL6NJ_G0001823	NA	0.0405309	0.889408	-0.587656	0.0692527	0.123155	0.538503	0.00334032	0.00722778	1.02235
MGP_C57BL6NJ_G0001824	NA	0.816902	0.936719	-0.121734	0.130252	0.20987	-0.898599	0.36604	0.456184	-0.51489
MGP_C57BL6NJ_G0001825	NA	0.919464	0.973673	-0.0593349	0.155726	0.242355	0.934744	0.327242	0.416303	0.626106
MGP_C57BL6NJ_G0001826	NA	0.249976	0.889408	0.187463	0.00185709	0.00493113	0.692449	0.00234021	0.00523375	0.667974
MGP_C57BL6NJ_G0001827	NA	0.139237	0.889408	-0.460849	0.0287083	0.0573957	-0.780239	0.00476162	0.0100214	-1.1099
MGP_C57BL6NJ_G0001828	NA	0.682813	0.901429	0.292879	0.399503	0.517914	-0.650219	0.416566	0.508414	0.626106
MGP_C57BL6NJ_G0001829	NA	0.63053	0.889408	-0.0593349	0.0019012	0.00493113	0.538503	0.000685243	0.00166232	0.626106
MGP_C57BL6NJ_G0001830	NA	0.603432	0.889408	0.280542	0.802753	0.85517	0.142262	0.208802	0.284511	-0.746858
MGP_C57BL6NJ_G0001831	NA	0.268909	0.889408	0.580554	0.106633	0.177565	0.934744	0.0536417	0.0881911	1.15498
MGP_C57BL6NJ_G0001832	NA	0.368954	0.889408	0.392633	0.252045	0.358901	0.538503	0.00919289	0.018167	1.43935
MGP_C57BL6NJ_G0001833	NA	0.495588	0.889408	0.187399	0.385931	0.503527	0.254928	0.0946938	0.144017	0.520711
MGP_C57BL6NJ_G0001834	NA	0.395972	0.889408	-0.481097	0.551618	0.664454	0.354261	0.460137	0.551316	0.441864
MGP_C57BL6NJ_G0001835	NA	0.0800544	0.889408	1.01734	0.0408076	0.0781378	-1.30308	0.705113	0.762138	0.214756
MGP_C57BL6NJ_G0001836	NA	0.406287	0.889408	0.354937	0.780544	0.840029	-0.124176	0.247912	0.329239	0.533366
MGP_C57BL6NJ_G0001837	NA	0.319834	0.889408	0.209756	0.915752	0.941102	0.0230235	0.613782	0.687425	0.110581
MGP_C57BL6NJ_G0001838	NA	0.345176	0.889408	0.550871	0.248762	0.355139	0.722744	0.313448	0.401617	0.626106
MGP_C57BL6NJ_G0001839	NA	0.44404	0.889408	-0.22447	0.563656	0.671671	0.17836	0.0102267	0.0200174	0.952615
MGP_C57BL6NJ_G0001840	NA	0.0240203	0.889408	1.27513	0.214411	0.314634	0.670808	0.74425	0.793251	-0.169332
MGP_C57BL6NJ_G0001841	NA	0.948869	0.984143	0.0245275	0.245163	0.350964	0.489523	0.0191515	0.0351825	1.11349
MGP_C57BL6NJ_G0001842	NA	0.479209	0.889408	0.374764	0.010141	0.0228577	1.72722	0.00447362	0.00946424	1.99907
MGP_C57BL6NJ_G0001843	NA	0.763862	0.916059	0.0510982	0.145424	0.228897	0.278071	0.0368552	0.0631784	0.425536
MGP_C57BL6NJ_G0001844	NA	0.309818	0.889408	-0.411549	0.734201	0.806989	0.142262	0.156481	0.221709	0.626106
MGP_C57BL6NJ_G0001845	NA	0.315698	0.889408	-0.264532	0.537114	0.650836	-0.169605	0.0143158	0.0270424	-0.792628
MGP_C57BL6NJ_G0001846	NA	0.467644	0.889408	0.180984	0.587498	0.692414	0.142446	0.315232	0.403473	-0.269025
MGP_C57BL6NJ_G0001847	NA	0.439671	0.889408	-0.505771	0.60653	0.708946	0.354261	0.946734	0.957661	0.0456237
MGP_C57BL6NJ_G0001848	NA	0.338523	0.889408	0.468986	0.618595	0.719011	-0.253978	0.651896	0.71897	0.229865
MGP_C57BL6NJ_G0001849	NA	0.768478	0.917873	0.134119	0.507103	0.623386	-0.323722	0.693473	0.752367	0.190835
MGP_C57BL6NJ_G0001850	NA	0.200443	0.889408	-0.751426	0.811208	0.860896	0.142262	0.227809	0.306418	-0.746858
MGP_C57BL6NJ_G0001851	NA	0.745472	0.910296	0.181107	0.249958	0.356524	-0.70433	0.110127	0.163195	-1.01297
MGP_C57BL6NJ_G0001852	NA	0.63053	0.889408	-0.0593349	0.0019012	0.00493113	0.538503	0.000685243	0.00166232	0.626106
MGP_C57BL6NJ_G0001853	NA	0.00382267	0.889408	-1.07511	0.6459	0.738435	0.142262	0.0157499	0.0294591	0.880091
MGP_C57BL6NJ_G0001854	NA	0.253221	0.889408	-0.709826	0.204117	0.302641	0.844101	0.385844	0.476789	-0.562616
MGP_C57BL6NJ_G0001855	NA	0.640689	0.893873	-0.114657	0.886032	0.91721	-0.0371422	0.00393055	0.0083953	0.955009
MGP_C57BL6NJ_G0001856	NA	0.648114	0.897575	-0.0731894	0.0861393	0.148543	0.315439	0.508275	0.59537	0.113241
MGP_C57BL6NJ_G0001857	NA	0.433957	0.889408	0.583621	0.623264	0.723118	0.384652	0.701829	0.759468	-0.299004
MGP_C57BL6NJ_G0001858	NA	0.239705	0.889408	-0.749465	0.0869691	0.149666	1.20963	0.690713	0.750224	-0.259974
MGP_C57BL6NJ_G0001859	NA	0.63053	0.889408	-0.0593349	0.0019012	0.00493113	0.538503	0.000685243	0.00166232	0.626106
MGP_C57BL6NJ_G0001860	NA	0.63053	0.889408	-0.0593349	0.0019012	0.00493113	0.538503	0.000685243	0.00166232	0.626106
MGP_C57BL6NJ_G0001861	NA	0.689391	0.901429	0.116772	0.646636	0.738435	0.142262	0.462938	0.551316	0.229865
MGP_C57BL6NJ_G0001862	NA	0.108132	0.889408	-1.01361	0.578605	0.684483	0.348536	0.156276	0.221533	0.933242
MGP_C57BL6NJ_G0001863	NA	0.63053	0.889408	-0.0593349	0.0019012	0.00493113	0.538503	0.000685243	0.00166232	0.626106
MGP_C57BL6NJ_G0001864	NA	0.63053	0.889408	-0.0593349	0.0019012	0.00493113	0.538503	0.000685243	0.00166232	0.626106
MGP_C57BL6NJ_G0001865	NA	0.63053	0.889408	-0.0593349	0.0019012	0.00493113	0.538503	0.000685243	0.00166232	0.626106
MGP_C57BL6NJ_G0001866	NA	0.76545	0.916606	-0.0971817	0.0727372	0.128461	0.677601	0.894741	0.9199	0.0456237
MGP_C57BL6NJ_G0001867	NA	0.805247	0.932414	-0.153557	0.288199	0.399276	0.722744	0.353912	0.443045	0.626106
MGP_C57BL6NJ_G0001868	NA	0.0374669	0.889408	-0.578752	0.02896	0.0578342	0.652874	0.220877	0.29849	0.33274
MGP_C57BL6NJ_G0001869	NA	0.746559	0.910452	0.0444972	0.0219998	0.0454563	-0.387979	0.14832	0.211782	-0.223203
MGP_C57BL6NJ_G0001870	NA	0.697858	0.901429	0.116772	0.0136659	0.0297235	0.934744	0.072167	0.113547	0.626106
MGP_C57BL6NJ_G0001871	NA	0.0760442	0.889408	1.50031	0.305747	0.418495	-0.865175	0.518815	0.60561	0.535463
MGP_C57BL6NJ_G0001872	NA	0.194618	0.889408	0.726978	0.536537	0.650368	0.354261	0.161865	0.228338	0.838105
MGP_C57BL6NJ_G0001873	NA	0.315475	0.889408	-0.358602	0.0254683	0.0515881	0.950333	0.670392	0.733112	0.1576
MGP_C57BL6NJ_G0001874	NA	0.952332	0.985375	0.0466572	0.884016	0.91559	-0.120825	0.887282	0.913813	-0.117395
MGP_C57BL6NJ_G0001875	NA	0.63053	0.889408	-0.0593349	0.0019012	0.00493113	0.538503	0.000685243	0.00166232	0.626106
MGP_C57BL6NJ_G0001876	NA	0.052098	0.889408	-1.10364	0.332429	0.447269	0.538503	0.521881	0.608723	-0.350617
MGP_C57BL6NJ_G0001877	NA	0.745677	0.910296	0.116772	0.70974	0.787096	0.142262	0.549993	0.630481	0.229865
MGP_C57BL6NJ_G0001878	NA	0.262875	0.889408	-0.575319	0.254052	0.36116	-0.622461	0.322673	0.411431	-0.534858
MGP_C57BL6NJ_G0001879	NA	0.689391	0.901429	0.116772	0.646636	0.738435	0.142262	0.462938	0.551316	0.229865
MGP_C57BL6NJ_G0001880	NA	0.0405309	0.889408	-0.587656	0.0692527	0.123155	0.538503	0.00334032	0.00722778	1.02235
MGP_C57BL6NJ_G0001881	NA	0.484298	0.889408	0.292879	0.054777	0.100918	0.934744	0.0389002	0.0662887	1.02235
MGP_C57BL6NJ_G0001882	NA	0.639848	0.893686	0.198657	0.925296	0.948231	-0.0419791	0.918836	0.938801	0.0456237
MGP_C57BL6NJ_G0001883	NA	0.353364	0.889408	0.550871	0.256638	0.36403	0.722744	0.321615	0.410339	0.626106
MGP_C57BL6NJ_G0001884	NA	0.152182	0.889408	0.726978	0.0487937	0.0912318	1.11898	0.00476552	0.0100281	1.81483
MGP_C57BL6NJ_G0001885	NA	0.453393	0.889408	0.292879	0.728147	0.802227	0.142262	0.147832	0.211242	0.626106
MGP_C57BL6NJ_G0001886	NA	0.223669	0.889408	0.881374	0.95459	0.966714	-0.0419791	0.596768	0.672094	0.393015
MGP_C57BL6NJ_G0001887	NA	0.722492	0.907311	0.116772	0.0210686	0.0437632	0.934744	0.0957678	0.144655	0.626106
MGP_C57BL6NJ_G0001888	NA	0.848549	0.949195	0.116772	0.414534	0.533324	0.538503	0.72367	0.776437	0.229865
MGP_C57BL6NJ_G0001889	NA	0.63053	0.889408	-0.0593349	0.0019012	0.00493113	0.538503	0.000685243	0.00166232	0.626106
MGP_C57BL6NJ_G0001890	NA	0.233271	0.889408	-0.599993	0.402286	0.520857	-0.43822	0.0695732	0.110571	1.02235
MGP_C57BL6NJ_G0001891	NA	0.71985	0.907311	-0.234128	0.19603	0.292455	0.934744	0.875113	0.903699	0.108508
MGP_C57BL6NJ_G0001892	NA	0.678453	0.901429	0.116772	0.00970144	0.0219512	0.934744	0.0574077	0.0931861	0.626106
MGP_C57BL6NJ_G0001893	NA	0.655968	0.901254	-0.288064	0.387803	0.505472	0.601388	0.640458	0.709496	0.320508
MGP_C57BL6NJ_G0001894	NA	0.63053	0.889408	-0.0593349	0.0019012	0.00493113	0.538503	0.000685243	0.00166232	0.626106
MGP_C57BL6NJ_G0001895	NA	0.865587	0.956058	0.116772	0.467925	0.585844	0.538503	0.753869	0.801411	0.229865
MGP_C57BL6NJ_G0001896	NA	0.965405	0.989381	0.0225502	0.153007	0.238766	-0.83446	0.529407	0.615893	-0.350617
MGP_C57BL6NJ_G0001897	NA	0.290688	0.889408	0.550871	0.0592202	0.10806	1.11898	0.669631	0.732495	0.229865
MGP_C57BL6NJ_G0001898	NA	0.715995	0.907311	0.116772	0.135858	0.216166	0.538503	0.0120881	0.0231665	1.02235
MGP_C57BL6NJ_G0001899	NA	0.507168	0.889408	0.708461	0.588327	0.69317	-0.610731	0.409554	0.501353	-0.940591
MGP_C57BL6NJ_G0001900	NA	0.0494709	0.889408	0.98497	0.0543053	0.100228	-1.0187	0.771594	0.8166	-0.138618
MGP_C57BL6NJ_G0001901	NA	0.499748	0.889408	0.292879	0.25328	0.360241	0.538503	0.615518	0.688794	0.229865
MGP_C57BL6NJ_G0001902	NA	0.63053	0.889408	-0.0593349	0.0019012	0.00493113	0.538503	0.000685243	0.00166232	0.626106
MGP_C57BL6NJ_G0001903	NA	0.63053	0.889408	-0.0593349	0.0019012	0.00493113	0.538503	0.000685243	0.00166232	0.626106
MGP_C57BL6NJ_G0001904	NA	0.63053	0.889408	-0.0593349	0.0019012	0.00493113	0.538503	0.000685243	0.00166232	0.626106
MGP_C57BL6NJ_G0001905	NA	0.643962	0.895567	-0.124995	0.246579	0.352794	0.343038	0.0970895	0.146382	0.511377
MGP_C57BL6NJ_G0001906	NA	0.213295	0.889408	-0.121828	0.000294221	0.00493113	-0.538097	9.18285e-05	0.00166232	-0.626437
MGP_C57BL6NJ_G0001907	NA	0.754893	0.911681	0.116772	0.194173	0.290142	0.538503	0.025268	0.0450673	1.02235
MGP_C57BL6NJ_G0001908	NA	0.20655	0.889408	-0.389962	0.651483	0.742938	0.142262	0.496234	0.583968	0.215842
MGP_C57BL6NJ_G0001909	NA	0.26833	0.889408	0.374764	0.00495339	0.0119697	-1.2307	0.325374	0.414299	-0.350617
MGP_C57BL6NJ_G0001910	NA	0.502317	0.889408	-0.148188	0.721688	0.797248	0.0827134	0.61203	0.685927	-0.118196
MGP_C57BL6NJ_G0001911	NA	0.839253	0.945678	0.116772	0.678533	0.766343	-0.253978	0.785437	0.828392	-0.166376
MGP_C57BL6NJ_G0001912	NA	0.00482844	0.889408	-1.53774	0.446486	0.564922	0.354261	0.92066	0.940105	0.0456237
MGP_C57BL6NJ_G0001913	NA	0.515759	0.889408	0.456649	0.321496	0.435989	0.750502	0.755631	0.802972	0.229865
MGP_C57BL6NJ_G0001914	NA	0.445778	0.889408	-0.236029	0.00238775	0.00609195	1.2915	5.31701e-05	0.00137085	2.18022
MGP_C57BL6NJ_G0001915	NA	0.0487641	0.889408	1.69581	0.731426	0.804954	0.281361	0.911233	0.933097	0.0911231
MGP_C57BL6NJ_G0001916	NA	0.255454	0.889408	0.309033	0.716354	0.792933	-0.101386	0.825996	0.862492	0.0612027
MGP_C57BL6NJ_G0001917	NA	0.142236	0.889408	0.600142	0.824361	0.869957	0.0907408	0.0806928	0.12524	-0.77749
MGP_C57BL6NJ_G0001918	NA	0.0244332	0.889408	-0.587656	0.556172	0.665356	0.142262	0.348774	0.437635	0.229865
MGP_C57BL6NJ_G0001919	NA	0.520696	0.889408	0.498249	0.979498	0.984408	0.0209056	0.427925	0.51997	-0.656215
MGP_C57BL6NJ_G0001920	NA	0.438224	0.889408	0.595375	0.227445	0.330107	1.00712	0.835682	0.870527	-0.166376
MGP_C57BL6NJ_G0001921	NA	0.560866	0.889408	-0.124164	0.495727	0.613216	0.154807	0.336764	0.426752	0.221099
MGP_C57BL6NJ_G0001922	NA	0.164427	0.889408	0.418113	0.00080722	0.00493113	1.42142	1.8594e-05	0.000727802	2.318
MGP_C57BL6NJ_G0001923	NA	0.63053	0.889408	-0.0593349	0.0019012	0.00493113	0.538503	0.000685243	0.00166232	0.626106
MGP_C57BL6NJ_G0001924	NA	0.588987	0.889408	0.448531	0.184011	0.278753	1.21912	0.0151598	0.0284692	2.51667
MGP_C57BL6NJ_G0001925	NA	0.525394	0.889408	0.285775	0.68684	0.773556	0.191143	0.378757	0.469471	0.424482
MGP_C57BL6NJ_G0001926	NA	0.533415	0.889408	0.15876	0.982427	0.986532	0.00589192	0.586372	0.663312	0.146737
MGP_C57BL6NJ_G0001927	NA	0.570401	0.889408	0.137152	0.178488	0.271921	-0.359626	0.024405	0.0438668	-0.661655
MGP_C57BL6NJ_G0001928	NA	0.559613	0.889408	0.441037	0.414752	0.533575	0.65986	0.0982642	0.147963	1.41859
MGP_C57BL6NJ_G0001929	NA	0.0798545	0.889408	-0.544984	0.302494	0.415106	0.321345	0.139623	0.20109	0.475211
MGP_C57BL6NJ_G0001930	NA	0.898606	0.96831	-0.0333292	0.109196	0.181047	0.477514	0.862535	0.893157	0.0480551
MGP_C57BL6NJ_G0001931	NA	0.052281	0.889408	0.330615	0.32262	0.437091	-0.164959	0.00233509	0.00522288	-0.651066
MGP_C57BL6NJ_G0001932	NA	0.210649	0.889408	0.323346	0.311915	0.425406	-0.27283	0.256727	0.338925	-0.30828
MGP_C57BL6NJ_G0001933	NA	0.782537	0.924064	-0.053367	0.429749	0.54849	0.16441	0.822752	0.859738	-0.0459057
MGP_C57BL6NJ_G0001934	NA	0.393304	0.889408	0.292879	0.00365423	0.00903218	1.33098	0.103308	0.154601	0.626106
MGP_C57BL6NJ_G0001935	NA	0.63053	0.889408	-0.0593349	0.0019012	0.00493113	0.538503	0.000685243	0.00166232	0.626106
MGP_C57BL6NJ_G0001936	NA	0.258208	0.889408	-0.411549	0.500814	0.617351	-0.253978	0.656938	0.722485	-0.166376
MGP_C57BL6NJ_G0001937	NA	0.409346	0.889408	-0.38226	0.640883	0.738435	-0.226302	0.493025	0.580785	0.334903
MGP_C57BL6NJ_G0001938	NA	0.816057	0.93619	-0.153557	0.448396	0.566639	0.538503	0.263002	0.346108	0.810347
MGP_C57BL6NJ_G0001939	NA	0.631613	0.889656	-0.163023	0.586934	0.691934	-0.196285	0.064154	0.102962	-0.73115
MGP_C57BL6NJ_G0001940	NA	0.911645	0.971583	-0.0374796	0.0421091	0.0803266	0.819042	0.00905746	0.0179252	1.14042
MGP_C57BL6NJ_G0001941	NA	0.986683	0.994792	0.0141422	0.896015	0.925439	-0.117513	0.935398	0.95063	0.0728573
MGP_C57BL6NJ_G0001942	NA	0.63053	0.889408	-0.0593349	0.0019012	0.00493113	0.538503	0.000685243	0.00166232	0.626106
MGP_C57BL6NJ_G0001943	NA	0.130345	0.889408	-0.305499	0.163193	0.252133	0.295761	0.706845	0.763047	0.075835
MGP_C57BL6NJ_G0001944	NA	0.563181	0.889408	0.163967	0.88063	0.912754	0.0447871	0.947535	0.958189	-0.0196154
MGP_C57BL6NJ_G0001945	NA	0.715995	0.907311	0.116772	0.135858	0.216166	0.538503	0.0120881	0.0231665	1.02235
MGP_C57BL6NJ_G0001946	NA	0.394253	0.889408	0.105242	0.398846	0.517209	-0.110502	0.0412447	0.0698436	-0.295236
MGP_C57BL6NJ_G0001947	NA	0.138293	0.889408	0.403247	0.0516775	0.0960296	0.587996	0.661478	0.726341	-0.119423
MGP_C57BL6NJ_G0001948	NA	0.63053	0.889408	-0.0593349	0.0019012	0.00493113	0.538503	0.000685243	0.00166232	0.626106
MGP_C57BL6NJ_G0001949	NA	0.63053	0.889408	-0.0593349	0.0019012	0.00493113	0.538503	0.000685243	0.00166232	0.626106
MGP_C57BL6NJ_G0001950	NA	0.63053	0.889408	-0.0593349	0.0019012	0.00493113	0.538503	0.000685243	0.00166232	0.626106
MGP_C57BL6NJ_G0001951	NA	0.651161	0.899189	-0.329664	0.48951	0.607329	0.538503	0.306056	0.393604	0.810347
MGP_C57BL6NJ_G0001952	NA	0.63053	0.889408	-0.0593349	0.0019012	0.00493113	0.538503	0.000685243	0.00166232	0.626106
MGP_C57BL6NJ_G0001953	NA	0.69045	0.901429	0.116772	0.106163	0.176861	0.538503	0.00743603	0.0149767	1.02235
MGP_C57BL6NJ_G0001954	NA	0.264632	0.889408	-0.579164	0.0604391	0.110071	-1.10396	0.0223319	0.0404413	-1.4126
MGP_C57BL6NJ_G0001955	NA	0.00932364	0.889408	-0.93987	0.653094	0.744238	0.142262	0.00813551	0.0162556	1.02235
MGP_C57BL6NJ_G0001956	NA	0.420837	0.889408	-0.235442	0.0547121	0.100884	-0.650219	0.0888741	0.136169	-0.562616
MGP_C57BL6NJ_G0001957	NA	0.686539	0.901429	0.198657	0.935642	0.955764	-0.0419791	0.930071	0.946803	0.0456237
MGP_C57BL6NJ_G0001958	NA	0.198436	0.889408	0.444859	0.041972	0.0800837	-0.801844	0.539112	0.625438	-0.217407
MGP_C57BL6NJ_G0001959	NA	0.417155	0.889408	0.322142	0.00131519	0.00493113	-1.81118	0.404741	0.496541	0.351222
MGP_C57BL6NJ_G0001960	NA	0.358775	0.889408	-0.562982	0.0585693	0.107031	1.33098	0.827593	0.863918	-0.138618
MGP_C57BL6NJ_G0001961	NA	0.206891	0.889408	0.645093	0.312707	0.426303	0.538503	0.0720332	0.113547	1.02235
MGP_C57BL6NJ_G0001962	NA	0.253772	0.889408	-0.779694	0.815297	0.863608	0.163484	0.923812	0.942385	0.0668459
MGP_C57BL6NJ_G0001963	NA	0.00361014	0.889408	-1.94716	0.210367	0.309806	0.722744	0.678686	0.739938	0.229865
MGP_C57BL6NJ_G0001964	NA	0.174276	0.889408	0.969358	0.513088	0.628192	0.475618	0.463403	0.551725	-0.534858
MGP_C57BL6NJ_G0001965	NA	0.911475	0.97157	-0.0125394	0.168014	0.258493	0.173884	0.0103064	0.020162	0.371672
MGP_C57BL6NJ_G0001966	NA	0.723817	0.907838	-0.0476416	0.00391761	0.00963508	0.525774	0.00166681	0.0038145	0.602298
MGP_C57BL6NJ_G0001967	NA	0.842582	0.946578	-0.14122	0.764547	0.82869	-0.226221	0.561222	0.640832	0.441864
MGP_C57BL6NJ_G0001968	NA	0.619582	0.889408	-0.235442	0.0220131	0.0454815	1.33098	0.0635052	0.102012	1.02235
MGP_C57BL6NJ_G0001969	NA	0.419615	0.889408	-0.505771	0.417901	0.536719	0.538503	0.530329	0.616704	0.414106
MGP_C57BL6NJ_G0001970	NA	0.811601	0.934734	-0.0746278	0.0191294	0.0403678	0.910364	0.0050691	0.0106212	1.17112
MGP_C57BL6NJ_G0001971	NA	0.689011	0.901429	0.10366	0.056005	0.102926	0.579929	0.227768	0.306372	0.343577
MGP_C57BL6NJ_G0001972	NA	0.969387	0.990404	-0.0144951	0.00603867	0.0143776	1.37263	0.000113018	0.00166232	2.45792
MGP_C57BL6NJ_G0001973	NA	0.649088	0.898046	0.288269	0.72826	0.802317	0.232905	0.178283	0.248462	0.946133
MGP_C57BL6NJ_G0001974	NA	0.483527	0.889408	0.292879	0.236432	0.340684	0.538503	0.601946	0.67646	0.229865
MGP_C57BL6NJ_G0001975	NA	0.460818	0.889408	0.292879	0.0446476	0.084545	0.934744	0.0310621	0.0542155	1.02235
MGP_C57BL6NJ_G0001976	NA	0.407667	0.889408	0.604807	0.227332	0.329967	-0.955817	0.920661	0.940105	-0.075733
MGP_C57BL6NJ_G0001977	NA	0.529641	0.889408	0.292879	0.285886	0.396941	0.538503	0.640223	0.709351	0.229865
MGP_C57BL6NJ_G0001978	NA	0.921484	0.973935	-0.0593349	0.823877	0.869722	0.142262	0.719726	0.773438	0.229865
MGP_C57BL6NJ_G0001979	NA	0.507143	0.889408	0.292879	0.759084	0.825565	0.142262	0.196511	0.270499	0.626106
MGP_C57BL6NJ_G0001980	NA	0.999918	0.999948	6.8157e-05	0.0204223	0.0428146	1.90608	0.00148929	0.00343348	3.02643
MGP_C57BL6NJ_G0001981	NA	0.63053	0.889408	-0.0593349	0.0019012	0.00493113	0.538503	0.000685243	0.00166232	0.626106
MGP_C57BL6NJ_G0001982	NA	0.915885	0.972792	-0.0593349	0.139933	0.221611	0.934744	0.307238	0.394858	0.626106
MGP_C57BL6NJ_G0001983	NA	0.63053	0.889408	-0.0593349	0.0019012	0.00493113	0.538503	0.000685243	0.00166232	0.626106
MGP_C57BL6NJ_G0001984	NA	0.904434	0.969085	0.104435	0.629446	0.728665	0.44786	0.163021	0.229803	1.35866
MGP_C57BL6NJ_G0001985	NA	0.507143	0.889408	0.292879	0.759084	0.825565	0.142262	0.196511	0.270499	0.626106
MGP_C57BL6NJ_G0001986	NA	0.63053	0.889408	-0.0593349	0.0019012	0.00493113	0.538503	0.000685243	0.00166232	0.626106
MGP_C57BL6NJ_G0001987	NA	0.678453	0.901429	0.116772	0.00970144	0.0219512	0.934744	0.0574077	0.0931861	0.626106
MGP_C57BL6NJ_G0001988	NA	0.16564	0.889408	-0.411549	0.403733	0.521932	-0.253978	0.580292	0.657702	-0.166376
MGP_C57BL6NJ_G0001989	NA	0.63053	0.889408	-0.0593349	0.0019012	0.00493113	0.538503	0.000685243	0.00166232	0.626106
MGP_C57BL6NJ_G0001990	NA	0.63053	0.889408	-0.0593349	0.0019012	0.00493113	0.538503	0.000685243	0.00166232	0.626106
MGP_C57BL6NJ_G0001991	NA	0.63053	0.889408	-0.0593349	0.0019012	0.00493113	0.538503	0.000685243	0.00166232	0.626106
MGP_C57BL6NJ_G0001992	NA	0.63053	0.889408	-0.0593349	0.0019012	0.00493113	0.538503	0.000685243	0.00166232	0.626106
MGP_C57BL6NJ_G0001993	NA	0.63053	0.889408	-0.0593349	0.0019012	0.00493113	0.538503	0.000685243	0.00166232	0.626106
MGP_C57BL6NJ_G0001994	NA	0.63053	0.889408	-0.0593349	0.0019012	0.00493113	0.538503	0.000685243	0.00166232	0.626106
MGP_C57BL6NJ_G0001995	NA	0.63053	0.889408	-0.0593349	0.0019012	0.00493113	0.538503	0.000685243	0.00166232	0.626106
MGP_C57BL6NJ_G0001996	NA	0.63053	0.889408	-0.0593349	0.0019012	0.00493113	0.538503	0.000685243	0.00166232	0.626106
MGP_C57BL6NJ_G0001997	NA	0.63053	0.889408	-0.0593349	0.0019012	0.00493113	0.538503	0.000685243	0.00166232	0.626106
MGP_C57BL6NJ_G0001998	NA	0.63053	0.889408	-0.0593349	0.0019012	0.00493113	0.538503	0.000685243	0.00166232	0.626106
MGP_C57BL6NJ_G0001999	NA	0.63053	0.889408	-0.0593349	0.0019012	0.00493113	0.538503	0.000685243	0.00166232	0.626106
MGP_C57BL6NJ_G0002000	NA	0.63053	0.889408	-0.0593349	0.0019012	0.00493113	0.538503	0.000685243	0.00166232	0.626106
MGP_C57BL6NJ_G0002001	NA	0.63053	0.889408	-0.0593349	0.0019012	0.00493113	0.538503	0.000685243	0.00166232	0.626106
MGP_C57BL6NJ_G0002002	NA	0.63053	0.889408	-0.0593349	0.0019012	0.00493113	0.538503	0.000685243	0.00166232	0.626106
MGP_C57BL6NJ_G0002003	NA	0.63053	0.889408	-0.0593349	0.0019012	0.00493113	0.538503	0.000685243	0.00166232	0.626106
MGP_C57BL6NJ_G0002004	NA	0.63053	0.889408	-0.0593349	0.0019012	0.00493113	0.538503	0.000685243	0.00166232	0.626106
MGP_C57BL6NJ_G0002005	NA	0.63053	0.889408	-0.0593349	0.0019012	0.00493113	0.538503	0.000685243	0.00166232	0.626106
MGP_C57BL6NJ_G0002006	NA	0.63053	0.889408	-0.0593349	0.0019012	0.00493113	0.538503	0.000685243	0.00166232	0.626106
MGP_C57BL6NJ_G0002007	NA	0.63053	0.889408	-0.0593349	0.0019012	0.00493113	0.538503	0.000685243	0.00166232	0.626106
MGP_C57BL6NJ_G0002008	NA	0.63053	0.889408	-0.0593349	0.0019012	0.00493113	0.538503	0.000685243	0.00166232	0.626106
MGP_C57BL6NJ_G0002009	NA	0.63053	0.889408	-0.0593349	0.0019012	0.00493113	0.538503	0.000685243	0.00166232	0.626106
MGP_C57BL6NJ_G0002010	NA	0.63053	0.889408	-0.0593349	0.0019012	0.00493113	0.538503	0.000685243	0.00166232	0.626106
MGP_C57BL6NJ_G0002011	NA	0.276354	0.889408	0.8212	0.492362	0.610008	0.538503	0.090981	0.138993	1.41859
MGP_C57BL6NJ_G0002012	NA	0.023603	0.889408	0.206486	0.0794077	0.138439	0.159765	0.000282203	0.00166232	0.454323
MGP_C57BL6NJ_G0002013	NA	0.638351	0.893083	0.101219	0.0538577	0.0995254	-0.486565	0.309727	0.397616	-0.237332
MGP_C57BL6NJ_G0002014	NA	0.387135	0.889408	0.468986	0.65392	0.744953	-0.253978	0.684623	0.745205	0.229865
MGP_C57BL6NJ_G0002015	NA	0.63053	0.889408	-0.0593349	0.0019012	0.00493113	0.538503	0.000685243	0.00166232	0.626106
MGP_C57BL6NJ_G0002016	NA	0.50456	0.889408	0.250867	0.00304009	0.00762563	1.51477	0.00814553	0.016274	1.27896
MGP_C57BL6NJ_G0002017	NA	0.69799	0.901457	0.321147	0.669114	0.758038	0.375484	0.08918	0.136561	1.61232
MGP_C57BL6NJ_G0002018	NA	0.528773	0.889408	-0.239789	0.00711834	0.0166872	1.32902	0.00228578	0.00512122	1.60744
MGP_C57BL6NJ_G0002019	NA	0.309818	0.889408	-0.411549	0.734201	0.806989	0.142262	0.156481	0.221709	0.626106
MGP_C57BL6NJ_G0002020	NA	0.930961	0.977128	-0.0469981	0.695367	0.78087	-0.226221	0.129242	0.187976	-0.931099
MGP_C57BL6NJ_G0002021	NA	0.813527	0.935381	-0.14122	0.579567	0.685411	0.354261	0.0278224	0.0491243	1.60283
MGP_C57BL6NJ_G0002022	NA	0.2542	0.889408	0.350842	0.13665	0.217208	0.498556	0.00483442	0.0101616	1.1208
MGP_C57BL6NJ_G0002023	NA	0.312231	0.889408	0.468986	0.76676	0.829903	0.142262	0.054449	0.0893754	1.02235
MGP_C57BL6NJ_G0002024	NA	0.771167	0.919267	0.157058	0.357321	0.474377	0.538503	0.00637801	0.0131137	1.93914
MGP_C57BL6NJ_G0002025	NA	0.685226	0.901429	0.0763339	0.0706655	0.125303	0.394322	0.453809	0.545965	0.15128
MGP_C57BL6NJ_G0002026	NA	0.709559	0.907311	0.280542	0.503939	0.620275	0.538503	0.95429	0.962977	0.0456237
[truncated: 39,098 more rows]
