# Supplementary material for: Loss of Cx43 in Murine Sertoli Cells Leads to Altered Prepubertal Sertoli Cell Maturation and Impairment of the Mitosis-Meiosis Switch
Source: Cells. 2020 Mar 10;9(3):676. doi: 10.3390/cells9030676 (PMC7140672; doi:10.3390/cells9030676)
Supplement: Supplementary file 1 [file cells-09-00676-s001.zip › Table S7_NGS_DiffAnalysis_WT_normalized.xlsx]

## Sheet: DiffAnalysis_WT_Normalized
gene_id	gene_name	p.casette.WT	q.casette.WT	logfc.casette.WT	p.time10.WT	q.time10.WT	logfc.time10.WT	p.time12.WT	q.time12.WT	logfc.time12.WT
MGP_C57BL6NJ_G0000001_Gm17114	Gm17114	0.382818	0.95008	-0.100125	3.21443e-06	9.77424e-06	0.915188	6.77816e-07	2.26626e-06	1.05446
MGP_C57BL6NJ_G0000002_Gm29254	Gm29254	0.900088	0.979805	-0.0116882	2.29215e-07	9.77424e-06	0.955795	2.46741e-07	2.26626e-06	0.949665
MGP_C57BL6NJ_G0000003_Igha	Igha	0.837824	0.966721	-0.0255905	6.23528e-06	1.34671e-05	0.950889	1.66401e-06	3.37959e-06	1.0752
MGP_C57BL6NJ_G0000004_Ighe	Ighe	0.615341	0.95008	-0.0638421	3.85837e-06	9.77424e-06	1.00674	9.36679e-07	2.26626e-06	1.14616
MGP_C57BL6NJ_G0000005_Ighg2c	Ighg2c	0.667256	0.95008	-0.0559595	6.10962e-06	1.32627e-05	0.989008	1.47566e-06	3.07718e-06	1.12842
MGP_C57BL6NJ_G0000006_Ighg2b	Ighg2b	0.660568	0.95008	-0.0564808	4.45259e-06	1.06469e-05	1.00674	9.27072e-07	2.26626e-06	1.16272
MGP_C57BL6NJ_G0000007_Ighg1	Ighg1	0.630482	0.95008	-0.0647093	1.03284e-05	2.05852e-05	0.971062	1.63458e-06	3.33183e-06	1.15427
MGP_C57BL6NJ_G0000008_Ighg3	Ighg3	0.556865	0.95008	-0.0731391	4.22331e-06	1.03232e-05	0.976269	1.14551e-06	2.57162e-06	1.10076
MGP_C57BL6NJ_G0000009_Ighd	Ighd	0.704324	0.950089	-0.0654289	0.000255329	0.00041495	0.892459	3.46623e-05	5.60304e-05	1.10589
MGP_C57BL6NJ_G0000010_Ighm	Ighm	0.388022	0.95008	-0.344446	0.648138	0.682096	-0.19106	0.0635592	0.0752938	0.830116
MGP_C57BL6NJ_G0000011_Iglc1	Iglc1	0.908982	0.98231	-0.0146323	1.48112e-05	2.83695e-05	0.896022	3.25095e-06	6.07872e-06	1.03544
MGP_C57BL6NJ_G0000012_Iglc3	Iglc3	0.97642	0.994891	0.00415482	2.9186e-05	5.3085e-05	0.920122	1.14704e-05	1.95911e-05	1.00916
MGP_C57BL6NJ_G0000013_Iglc4	Iglc4	0.615341	0.95008	-0.0638421	3.85837e-06	9.77424e-06	1.00674	9.36679e-07	2.26626e-06	1.14616
MGP_C57BL6NJ_G0000014_Iglc2	Iglc2	0.921966	0.984771	-0.0135934	2.92601e-05	5.32034e-05	0.907947	8.01301e-06	1.39775e-05	1.0311
MGP_C57BL6NJ_G0000015_Igkc	Igkc	0.629376	0.95008	0.0830656	0.0380638	0.0489085	0.411882	0.0059755	0.00782809	0.58571
MGP_C57BL6NJ_G0000016	NA	0.615341	0.95008	-0.0638421	3.85837e-06	9.77424e-06	1.00674	9.36679e-07	2.26626e-06	1.14616
MGP_C57BL6NJ_G0000017_Ighd4-1	Ighd4-1	0.615341	0.95008	-0.0638421	3.85837e-06	9.77424e-06	1.00674	9.36679e-07	2.26626e-06	1.14616
MGP_C57BL6NJ_G0000018_Ighd3-2	Ighd3-2	0.615341	0.95008	-0.0638421	3.85837e-06	9.77424e-06	1.00674	9.36679e-07	2.26626e-06	1.14616
MGP_C57BL6NJ_G0000019	NA	0.615341	0.95008	-0.0638421	3.85837e-06	9.77424e-06	1.00674	9.36679e-07	2.26626e-06	1.14616
MGP_C57BL6NJ_G0000020_Ighd5-3	Ighd5-3	0.615341	0.95008	-0.0638421	3.85837e-06	9.77424e-06	1.00674	9.36679e-07	2.26626e-06	1.14616
MGP_C57BL6NJ_G0000021_Ighd2-4	Ighd2-4	0.615341	0.95008	-0.0638421	3.85837e-06	9.77424e-06	1.00674	9.36679e-07	2.26626e-06	1.14616
MGP_C57BL6NJ_G0000022_Ighd2-6	Ighd2-6	0.615341	0.95008	-0.0638421	3.85837e-06	9.77424e-06	1.00674	9.36679e-07	2.26626e-06	1.14616
MGP_C57BL6NJ_G0000023_Ighd5-8	Ighd5-8	0.615341	0.95008	-0.0638421	3.85837e-06	9.77424e-06	1.00674	9.36679e-07	2.26626e-06	1.14616
MGP_C57BL6NJ_G0000024_Ighd2-5	Ighd2-5	0.615341	0.95008	-0.0638421	3.85837e-06	9.77424e-06	1.00674	9.36679e-07	2.26626e-06	1.14616
MGP_C57BL6NJ_G0000025_Gm37327	Gm37327	0.615341	0.95008	-0.0638421	3.85837e-06	9.77424e-06	1.00674	9.36679e-07	2.26626e-06	1.14616
MGP_C57BL6NJ_G0000026_Ighd5-7	Ighd5-7	0.615341	0.95008	-0.0638421	3.85837e-06	9.77424e-06	1.00674	9.36679e-07	2.26626e-06	1.14616
MGP_C57BL6NJ_G0000027_Ighd5-5	Ighd5-5	0.615341	0.95008	-0.0638421	3.85837e-06	9.77424e-06	1.00674	9.36679e-07	2.26626e-06	1.14616
MGP_C57BL6NJ_G0000028_Ighd2-3	Ighd2-3	0.615341	0.95008	-0.0638421	3.85837e-06	9.77424e-06	1.00674	9.36679e-07	2.26626e-06	1.14616
MGP_C57BL6NJ_G0000029_Ighd1-1	Ighd1-1	0.615341	0.95008	-0.0638421	3.85837e-06	9.77424e-06	1.00674	9.36679e-07	2.26626e-06	1.14616
MGP_C57BL6NJ_G0000030_Ighd3-1	Ighd3-1	0.615341	0.95008	-0.0638421	3.85837e-06	9.77424e-06	1.00674	9.36679e-07	2.26626e-06	1.14616
MGP_C57BL6NJ_G0000031_Gm16968	Gm16968	0.615341	0.95008	-0.0638421	3.85837e-06	9.77424e-06	1.00674	9.36679e-07	2.26626e-06	1.14616
MGP_C57BL6NJ_G0000032	NA	0.615341	0.95008	-0.0638421	3.85837e-06	9.77424e-06	1.00674	9.36679e-07	2.26626e-06	1.14616
MGP_C57BL6NJ_G0000033	NA	0.615341	0.95008	-0.0638421	3.85837e-06	9.77424e-06	1.00674	9.36679e-07	2.26626e-06	1.14616
MGP_C57BL6NJ_G0000034_Ighj4	Ighj4	0.615341	0.95008	-0.0638421	3.85837e-06	9.77424e-06	1.00674	9.36679e-07	2.26626e-06	1.14616
MGP_C57BL6NJ_G0000035_Ighj3	Ighj3	0.615341	0.95008	-0.0638421	3.85837e-06	9.77424e-06	1.00674	9.36679e-07	2.26626e-06	1.14616
MGP_C57BL6NJ_G0000036_Ighj2	Ighj2	0.615341	0.95008	-0.0638421	3.85837e-06	9.77424e-06	1.00674	9.36679e-07	2.26626e-06	1.14616
MGP_C57BL6NJ_G0000037_Ighj1	Ighj1	0.615341	0.95008	-0.0638421	3.85837e-06	9.77424e-06	1.00674	9.36679e-07	2.26626e-06	1.14616
MGP_C57BL6NJ_G0000038_Iglj1	Iglj1	0.615341	0.95008	-0.0638421	3.85837e-06	9.77424e-06	1.00674	9.36679e-07	2.26626e-06	1.14616
MGP_C57BL6NJ_G0000039_Iglj3p	Iglj3p	0.615341	0.95008	-0.0638421	3.85837e-06	9.77424e-06	1.00674	9.36679e-07	2.26626e-06	1.14616
MGP_C57BL6NJ_G0000040_Iglj3	Iglj3	0.615341	0.95008	-0.0638421	3.85837e-06	9.77424e-06	1.00674	9.36679e-07	2.26626e-06	1.14616
MGP_C57BL6NJ_G0000041_Iglj4	Iglj4	0.615341	0.95008	-0.0638421	3.85837e-06	9.77424e-06	1.00674	9.36679e-07	2.26626e-06	1.14616
MGP_C57BL6NJ_G0000042_Iglj2	Iglj2	0.615341	0.95008	-0.0638421	3.85837e-06	9.77424e-06	1.00674	9.36679e-07	2.26626e-06	1.14616
MGP_C57BL6NJ_G0000043_Igkj1	Igkj1	0.615341	0.95008	-0.0638421	3.85837e-06	9.77424e-06	1.00674	9.36679e-07	2.26626e-06	1.14616
MGP_C57BL6NJ_G0000044_Igkj2	Igkj2	0.615341	0.95008	-0.0638421	3.85837e-06	9.77424e-06	1.00674	9.36679e-07	2.26626e-06	1.14616
MGP_C57BL6NJ_G0000045_Igkj3	Igkj3	0.615341	0.95008	-0.0638421	3.85837e-06	9.77424e-06	1.00674	9.36679e-07	2.26626e-06	1.14616
MGP_C57BL6NJ_G0000046_Igkj4	Igkj4	0.615341	0.95008	-0.0638421	3.85837e-06	9.77424e-06	1.00674	9.36679e-07	2.26626e-06	1.14616
MGP_C57BL6NJ_G0000047_Igkj5	Igkj5	0.615341	0.95008	-0.0638421	3.85837e-06	9.77424e-06	1.00674	9.36679e-07	2.26626e-06	1.14616
MGP_C57BL6NJ_G0000048_Ighv5-8	Ighv5-8	0.615341	0.95008	-0.0638421	3.85837e-06	9.77424e-06	1.00674	9.36679e-07	2.26626e-06	1.14616
MGP_C57BL6NJ_G0000049_Ighv1-13	Ighv1-13	0.615341	0.95008	-0.0638421	3.85837e-06	9.77424e-06	1.00674	9.36679e-07	2.26626e-06	1.14616
MGP_C57BL6NJ_G0000050_Gm17472	Gm17472	0.615341	0.95008	-0.0638421	3.85837e-06	9.77424e-06	1.00674	9.36679e-07	2.26626e-06	1.14616
MGP_C57BL6NJ_G0000051_Gm20730	Gm20730	0.615341	0.95008	-0.0638421	3.85837e-06	9.77424e-06	1.00674	9.36679e-07	2.26626e-06	1.14616
MGP_C57BL6NJ_G0000052_Ighv5-2	Ighv5-2	0.615341	0.95008	-0.0638421	3.85837e-06	9.77424e-06	1.00674	9.36679e-07	2.26626e-06	1.14616
MGP_C57BL6NJ_G0000053	NA	0.615341	0.95008	-0.0638421	3.85837e-06	9.77424e-06	1.00674	9.36679e-07	2.26626e-06	1.14616
MGP_C57BL6NJ_G0000054	NA	0.615341	0.95008	-0.0638421	3.85837e-06	9.77424e-06	1.00674	9.36679e-07	2.26626e-06	1.14616
MGP_C57BL6NJ_G0000055	NA	0.615341	0.95008	-0.0638421	3.85837e-06	9.77424e-06	1.00674	9.36679e-07	2.26626e-06	1.14616
MGP_C57BL6NJ_G0000056	NA	0.672967	0.95008	-0.0526902	4.25142e-06	1.03232e-05	0.981652	1.00101e-06	2.31831e-06	1.12107
MGP_C57BL6NJ_G0000057	NA	0.615341	0.95008	-0.0638421	3.85837e-06	9.77424e-06	1.00674	9.36679e-07	2.26626e-06	1.14616
MGP_C57BL6NJ_G0000058_Ighv2-3	Ighv2-3	0.615341	0.95008	-0.0638421	3.85837e-06	9.77424e-06	1.00674	9.36679e-07	2.26626e-06	1.14616
MGP_C57BL6NJ_G0000059_Ighv5-9	Ighv5-9	0.650961	0.95008	-0.0571284	3.10808e-06	9.77424e-06	1.02185	8.83481e-07	2.26626e-06	1.14616
MGP_C57BL6NJ_G0000060_Ighv5-9-1	Ighv5-9-1	0.615341	0.95008	-0.0638421	3.85837e-06	9.77424e-06	1.00674	9.36679e-07	2.26626e-06	1.14616
MGP_C57BL6NJ_G0000061_Ighv5-12-4	Ighv5-12-4	0.615341	0.95008	-0.0638421	3.85837e-06	9.77424e-06	1.00674	9.36679e-07	2.26626e-06	1.14616
MGP_C57BL6NJ_G0000062_Ighv2-9-1	Ighv2-9-1	0.685034	0.95008	-0.0495932	1.84961e-06	9.77424e-06	1.0388	6.21992e-07	2.26626e-06	1.14616
MGP_C57BL6NJ_G0000063_Ighv2-6-8	Ighv2-6-8	0.615341	0.95008	-0.0638421	3.85837e-06	9.77424e-06	1.00674	9.36679e-07	2.26626e-06	1.14616
MGP_C57BL6NJ_G0000064_Ighv2-7	Ighv2-7	0.615341	0.95008	-0.0638421	3.85837e-06	9.77424e-06	1.00674	9.36679e-07	2.26626e-06	1.14616
MGP_C57BL6NJ_G0000065_Ighv5-15	Ighv5-15	0.615341	0.95008	-0.0638421	3.85837e-06	9.77424e-06	1.00674	9.36679e-07	2.26626e-06	1.14616
MGP_C57BL6NJ_G0000066_Ighv5-16	Ighv5-16	0.615341	0.95008	-0.0638421	3.85837e-06	9.77424e-06	1.00674	9.36679e-07	2.26626e-06	1.14616
MGP_C57BL6NJ_G0000067_Ighv5-17	Ighv5-17	0.615341	0.95008	-0.0638421	3.85837e-06	9.77424e-06	1.00674	9.36679e-07	2.26626e-06	1.14616
MGP_C57BL6NJ_G0000068_Ighv2-9	Ighv2-9	0.615341	0.95008	-0.0638421	3.85837e-06	9.77424e-06	1.00674	9.36679e-07	2.26626e-06	1.14616
MGP_C57BL6NJ_G0000069_Ighv7-1	Ighv7-1	0.615341	0.95008	-0.0638421	3.85837e-06	9.77424e-06	1.00674	9.36679e-07	2.26626e-06	1.14616
MGP_C57BL6NJ_G0000070_Ighv7-2	Ighv7-2	0.615341	0.95008	-0.0638421	3.85837e-06	9.77424e-06	1.00674	9.36679e-07	2.26626e-06	1.14616
MGP_C57BL6NJ_G0000071_Ighv14-1	Ighv14-1	0.615341	0.95008	-0.0638421	3.85837e-06	9.77424e-06	1.00674	9.36679e-07	2.26626e-06	1.14616
MGP_C57BL6NJ_G0000072_Ighv4-1	Ighv4-1	0.677452	0.95008	-0.0538824	6.12227e-06	1.32627e-05	0.984334	1.46935e-06	3.07718e-06	1.12375
MGP_C57BL6NJ_G0000073_Ighv11-1	Ighv11-1	0.615341	0.95008	-0.0638421	3.85837e-06	9.77424e-06	1.00674	9.36679e-07	2.26626e-06	1.14616
MGP_C57BL6NJ_G0000074_Ighv14-2	Ighv14-2	0.615341	0.95008	-0.0638421	3.85837e-06	9.77424e-06	1.00674	9.36679e-07	2.26626e-06	1.14616
MGP_C57BL6NJ_G0000075_Ighv11-2	Ighv11-2	0.615341	0.95008	-0.0638421	3.85837e-06	9.77424e-06	1.00674	9.36679e-07	2.26626e-06	1.14616
MGP_C57BL6NJ_G0000076_Ighv3-1	Ighv3-1	0.615341	0.95008	-0.0638421	3.85837e-06	9.77424e-06	1.00674	9.36679e-07	2.26626e-06	1.14616
MGP_C57BL6NJ_G0000077_Ighv14-3	Ighv14-3	0.615341	0.95008	-0.0638421	3.85837e-06	9.77424e-06	1.00674	9.36679e-07	2.26626e-06	1.14616
MGP_C57BL6NJ_G0000078_Ighv16-1	Ighv16-1	0.615341	0.95008	-0.0638421	3.85837e-06	9.77424e-06	1.00674	9.36679e-07	2.26626e-06	1.14616
MGP_C57BL6NJ_G0000079_Ighv9-1	Ighv9-1	0.615341	0.95008	-0.0638421	3.85837e-06	9.77424e-06	1.00674	9.36679e-07	2.26626e-06	1.14616
MGP_C57BL6NJ_G0000080_Ighv9-2	Ighv9-2	0.615341	0.95008	-0.0638421	3.85837e-06	9.77424e-06	1.00674	9.36679e-07	2.26626e-06	1.14616
MGP_C57BL6NJ_G0000081_Ighv9-3	Ighv9-3	0.672967	0.95008	-0.0526902	4.25142e-06	1.03232e-05	0.981652	1.00101e-06	2.31831e-06	1.12107
MGP_C57BL6NJ_G0000082_Ighv7-3	Ighv7-3	0.615341	0.95008	-0.0638421	3.85837e-06	9.77424e-06	1.00674	9.36679e-07	2.26626e-06	1.14616
MGP_C57BL6NJ_G0000083_Ighv14-4	Ighv14-4	0.615341	0.95008	-0.0638421	3.85837e-06	9.77424e-06	1.00674	9.36679e-07	2.26626e-06	1.14616
MGP_C57BL6NJ_G0000084_Ighv3-3	Ighv3-3	0.615341	0.95008	-0.0638421	3.85837e-06	9.77424e-06	1.00674	9.36679e-07	2.26626e-06	1.14616
MGP_C57BL6NJ_G0000085_Ighv7-4	Ighv7-4	0.615341	0.95008	-0.0638421	3.85837e-06	9.77424e-06	1.00674	9.36679e-07	2.26626e-06	1.14616
MGP_C57BL6NJ_G0000086_Ighv3-4	Ighv3-4	0.615341	0.95008	-0.0638421	3.85837e-06	9.77424e-06	1.00674	9.36679e-07	2.26626e-06	1.14616
MGP_C57BL6NJ_G0000087_Ighv3-5	Ighv3-5	0.615341	0.95008	-0.0638421	3.85837e-06	9.77424e-06	1.00674	9.36679e-07	2.26626e-06	1.14616
MGP_C57BL6NJ_G0000088_Ighv3-6	Ighv3-6	0.615341	0.95008	-0.0638421	3.85837e-06	9.77424e-06	1.00674	9.36679e-07	2.26626e-06	1.14616
MGP_C57BL6NJ_G0000089_Ighv9-4	Ighv9-4	0.615341	0.95008	-0.0638421	3.85837e-06	9.77424e-06	1.00674	9.36679e-07	2.26626e-06	1.14616
MGP_C57BL6NJ_G0000090_Ighv3-8	Ighv3-8	0.677452	0.95008	-0.0538824	6.12227e-06	1.32627e-05	0.984334	1.46935e-06	3.07718e-06	1.12375
MGP_C57BL6NJ_G0000091_Ighv13-2	Ighv13-2	0.615341	0.95008	-0.0638421	3.85837e-06	9.77424e-06	1.00674	9.36679e-07	2.26626e-06	1.14616
MGP_C57BL6NJ_G0000092_Ighv12-3	Ighv12-3	0.615341	0.95008	-0.0638421	3.85837e-06	9.77424e-06	1.00674	9.36679e-07	2.26626e-06	1.14616
MGP_C57BL6NJ_G0000093_Ighv6-3	Ighv6-3	0.615341	0.95008	-0.0638421	3.85837e-06	9.77424e-06	1.00674	9.36679e-07	2.26626e-06	1.14616
MGP_C57BL6NJ_G0000094_Ighv6-4	Ighv6-4	0.615341	0.95008	-0.0638421	3.85837e-06	9.77424e-06	1.00674	9.36679e-07	2.26626e-06	1.14616
MGP_C57BL6NJ_G0000095_Ighv6-5	Ighv6-5	0.615341	0.95008	-0.0638421	3.85837e-06	9.77424e-06	1.00674	9.36679e-07	2.26626e-06	1.14616
MGP_C57BL6NJ_G0000096_Ighv6-6	Ighv6-6	0.672967	0.95008	-0.0526902	4.25142e-06	1.03232e-05	0.981652	1.00101e-06	2.31831e-06	1.12107
MGP_C57BL6NJ_G0000097_Ighv6-7	Ighv6-7	0.615341	0.95008	-0.0638421	3.85837e-06	9.77424e-06	1.00674	9.36679e-07	2.26626e-06	1.14616
MGP_C57BL6NJ_G0000098_Ighv8-2	Ighv8-2	0.615341	0.95008	-0.0638421	3.85837e-06	9.77424e-06	1.00674	9.36679e-07	2.26626e-06	1.14616
MGP_C57BL6NJ_G0000099_Ighv1-5	Ighv1-5	0.615341	0.95008	-0.0638421	3.85837e-06	9.77424e-06	1.00674	9.36679e-07	2.26626e-06	1.14616
MGP_C57BL6NJ_G0000100_Ighv10-1	Ighv10-1	0.615341	0.95008	-0.0638421	3.85837e-06	9.77424e-06	1.00674	9.36679e-07	2.26626e-06	1.14616
MGP_C57BL6NJ_G0000101_Ighv10-3	Ighv10-3	0.615341	0.95008	-0.0638421	3.85837e-06	9.77424e-06	1.00674	9.36679e-07	2.26626e-06	1.14616
MGP_C57BL6NJ_G0000102_Ighv1-4	Ighv1-4	0.615341	0.95008	-0.0638421	3.85837e-06	9.77424e-06	1.00674	9.36679e-07	2.26626e-06	1.14616
MGP_C57BL6NJ_G0000103_Ighv1-7	Ighv1-7	0.615341	0.95008	-0.0638421	3.85837e-06	9.77424e-06	1.00674	9.36679e-07	2.26626e-06	1.14616
MGP_C57BL6NJ_G0000104_Ighv15-2	Ighv15-2	0.615341	0.95008	-0.0638421	3.85837e-06	9.77424e-06	1.00674	9.36679e-07	2.26626e-06	1.14616
MGP_C57BL6NJ_G0000105_Ighv1-9	Ighv1-9	0.615341	0.95008	-0.0638421	3.85837e-06	9.77424e-06	1.00674	9.36679e-07	2.26626e-06	1.14616
MGP_C57BL6NJ_G0000106_Ighv1-11	Ighv1-11	0.615341	0.95008	-0.0638421	3.85837e-06	9.77424e-06	1.00674	9.36679e-07	2.26626e-06	1.14616
MGP_C57BL6NJ_G0000107_Ighv1-12	Ighv1-12	0.615341	0.95008	-0.0638421	3.85837e-06	9.77424e-06	1.00674	9.36679e-07	2.26626e-06	1.14616
MGP_C57BL6NJ_G0000108_Ighv1-24	Ighv1-24	0.615341	0.95008	-0.0638421	3.85837e-06	9.77424e-06	1.00674	9.36679e-07	2.26626e-06	1.14616
MGP_C57BL6NJ_G0000109_Ighv1-39	Ighv1-39	0.615341	0.95008	-0.0638421	3.85837e-06	9.77424e-06	1.00674	9.36679e-07	2.26626e-06	1.14616
MGP_C57BL6NJ_G0000110_Ighv1-42	Ighv1-42	0.615341	0.95008	-0.0638421	3.85837e-06	9.77424e-06	1.00674	9.36679e-07	2.26626e-06	1.14616
MGP_C57BL6NJ_G0000111_Ighv1-43	Ighv1-43	0.615341	0.95008	-0.0638421	3.85837e-06	9.77424e-06	1.00674	9.36679e-07	2.26626e-06	1.14616
MGP_C57BL6NJ_G0000112_Ighv1-47	Ighv1-47	0.615341	0.95008	-0.0638421	3.85837e-06	9.77424e-06	1.00674	9.36679e-07	2.26626e-06	1.14616
MGP_C57BL6NJ_G0000113_Ighv8-4	Ighv8-4	0.615341	0.95008	-0.0638421	3.85837e-06	9.77424e-06	1.00674	9.36679e-07	2.26626e-06	1.14616
MGP_C57BL6NJ_G0000114_Ighv1-49	Ighv1-49	0.615341	0.95008	-0.0638421	3.85837e-06	9.77424e-06	1.00674	9.36679e-07	2.26626e-06	1.14616
MGP_C57BL6NJ_G0000115_Ighv8-5	Ighv8-5	0.615341	0.95008	-0.0638421	3.85837e-06	9.77424e-06	1.00674	9.36679e-07	2.26626e-06	1.14616
MGP_C57BL6NJ_G0000116	NA	0.615341	0.95008	-0.0638421	3.85837e-06	9.77424e-06	1.00674	9.36679e-07	2.26626e-06	1.14616
MGP_C57BL6NJ_G0000117_Ighv1-54	Ighv1-54	0.615341	0.95008	-0.0638421	3.85837e-06	9.77424e-06	1.00674	9.36679e-07	2.26626e-06	1.14616
MGP_C57BL6NJ_G0000118	NA	0.615341	0.95008	-0.0638421	3.85837e-06	9.77424e-06	1.00674	9.36679e-07	2.26626e-06	1.14616
MGP_C57BL6NJ_G0000119_Ighv1-56	Ighv1-56	0.615341	0.95008	-0.0638421	3.85837e-06	9.77424e-06	1.00674	9.36679e-07	2.26626e-06	1.14616
MGP_C57BL6NJ_G0000120_Ighv8-8	Ighv8-8	0.615341	0.95008	-0.0638421	3.85837e-06	9.77424e-06	1.00674	9.36679e-07	2.26626e-06	1.14616
MGP_C57BL6NJ_G0000121	NA	0.660568	0.95008	-0.0564808	4.45259e-06	1.06469e-05	1.00674	9.27072e-07	2.26626e-06	1.16272
MGP_C57BL6NJ_G0000122_Ighv1-59	Ighv1-59	0.615341	0.95008	-0.0638421	3.85837e-06	9.77424e-06	1.00674	9.36679e-07	2.26626e-06	1.14616
MGP_C57BL6NJ_G0000123	NA	0.615341	0.95008	-0.0638421	3.85837e-06	9.77424e-06	1.00674	9.36679e-07	2.26626e-06	1.14616
MGP_C57BL6NJ_G0000124	NA	0.615341	0.95008	-0.0638421	3.85837e-06	9.77424e-06	1.00674	9.36679e-07	2.26626e-06	1.14616
MGP_C57BL6NJ_G0000125_Ighv1-64	Ighv1-64	0.615341	0.95008	-0.0638421	3.85837e-06	9.77424e-06	1.00674	9.36679e-07	2.26626e-06	1.14616
MGP_C57BL6NJ_G0000126	NA	0.615341	0.95008	-0.0638421	3.85837e-06	9.77424e-06	1.00674	9.36679e-07	2.26626e-06	1.14616
MGP_C57BL6NJ_G0000127_Ighv1-62-3	Ighv1-62-3	0.615341	0.95008	-0.0638421	3.85837e-06	9.77424e-06	1.00674	9.36679e-07	2.26626e-06	1.14616
MGP_C57BL6NJ_G0000128_Ighv8-11	Ighv8-11	0.615341	0.95008	-0.0638421	3.85837e-06	9.77424e-06	1.00674	9.36679e-07	2.26626e-06	1.14616
MGP_C57BL6NJ_G0000129_Ighv1-67	Ighv1-67	0.615341	0.95008	-0.0638421	3.85837e-06	9.77424e-06	1.00674	9.36679e-07	2.26626e-06	1.14616
MGP_C57BL6NJ_G0000130_Ighv8-12	Ighv8-12	0.615341	0.95008	-0.0638421	3.85837e-06	9.77424e-06	1.00674	9.36679e-07	2.26626e-06	1.14616
MGP_C57BL6NJ_G0000131_Ighv1-71	Ighv1-71	0.615341	0.95008	-0.0638421	3.85837e-06	9.77424e-06	1.00674	9.36679e-07	2.26626e-06	1.14616
MGP_C57BL6NJ_G0000132	NA	0.615341	0.95008	-0.0638421	3.85837e-06	9.77424e-06	1.00674	9.36679e-07	2.26626e-06	1.14616
MGP_C57BL6NJ_G0000133_Ighv1-74	Ighv1-74	0.615341	0.95008	-0.0638421	3.85837e-06	9.77424e-06	1.00674	9.36679e-07	2.26626e-06	1.14616
MGP_C57BL6NJ_G0000134_Ighv1-76	Ighv1-76	0.615341	0.95008	-0.0638421	3.85837e-06	9.77424e-06	1.00674	9.36679e-07	2.26626e-06	1.14616
MGP_C57BL6NJ_G0000135	NA	0.615341	0.95008	-0.0638421	3.85837e-06	9.77424e-06	1.00674	9.36679e-07	2.26626e-06	1.14616
MGP_C57BL6NJ_G0000136_Ighv1-77	Ighv1-77	0.615341	0.95008	-0.0638421	3.85837e-06	9.77424e-06	1.00674	9.36679e-07	2.26626e-06	1.14616
MGP_C57BL6NJ_G0000137	NA	0.615341	0.95008	-0.0638421	3.85837e-06	9.77424e-06	1.00674	9.36679e-07	2.26626e-06	1.14616
MGP_C57BL6NJ_G0000138_Ighv1-78	Ighv1-78	0.765477	0.955522	-0.0412698	1.66609e-05	3.15754e-05	0.955956	4.02989e-06	7.38732e-06	1.09537
MGP_C57BL6NJ_G0000139_Ighv1-80	Ighv1-80	0.615341	0.95008	-0.0638421	3.85837e-06	9.77424e-06	1.00674	9.36679e-07	2.26626e-06	1.14616
MGP_C57BL6NJ_G0000140_Ighv1-81	Ighv1-81	0.615341	0.95008	-0.0638421	3.85837e-06	9.77424e-06	1.00674	9.36679e-07	2.26626e-06	1.14616
MGP_C57BL6NJ_G0000141_Iglv3	Iglv3	0.615341	0.95008	-0.0638421	3.85837e-06	9.77424e-06	1.00674	9.36679e-07	2.26626e-06	1.14616
MGP_C57BL6NJ_G0000142_Iglv2	Iglv2	0.615341	0.95008	-0.0638421	3.85837e-06	9.77424e-06	1.00674	9.36679e-07	2.26626e-06	1.14616
MGP_C57BL6NJ_G0000143	NA	0.615341	0.95008	-0.0638421	3.85837e-06	9.77424e-06	1.00674	9.36679e-07	2.26626e-06	1.14616
MGP_C57BL6NJ_G0000144_Igkv17-121	Igkv17-121	0.615341	0.95008	-0.0638421	3.85837e-06	9.77424e-06	1.00674	9.36679e-07	2.26626e-06	1.14616
MGP_C57BL6NJ_G0000145_Igkv6-20	Igkv6-20	0.615341	0.95008	-0.0638421	3.85837e-06	9.77424e-06	1.00674	9.36679e-07	2.26626e-06	1.14616
MGP_C57BL6NJ_G0000146_Igkv2-137	Igkv2-137	0.615341	0.95008	-0.0638421	3.85837e-06	9.77424e-06	1.00674	9.36679e-07	2.26626e-06	1.14616
MGP_C57BL6NJ_G0000147_Igkv1-135	Igkv1-135	0.615341	0.95008	-0.0638421	3.85837e-06	9.77424e-06	1.00674	9.36679e-07	2.26626e-06	1.14616
MGP_C57BL6NJ_G0000148	NA	0.642465	0.95008	-0.0562291	1.9316e-06	9.77424e-06	1.02387	5.52705e-07	2.26626e-06	1.14616
MGP_C57BL6NJ_G0000149_Igkv1-132	Igkv1-132	0.615341	0.95008	-0.0638421	3.85837e-06	9.77424e-06	1.00674	9.36679e-07	2.26626e-06	1.14616
MGP_C57BL6NJ_G0000150_Igkv1-131	Igkv1-131	0.615341	0.95008	-0.0638421	3.85837e-06	9.77424e-06	1.00674	9.36679e-07	2.26626e-06	1.14616
MGP_C57BL6NJ_G0000151_Igkv14-130	Igkv14-130	0.615341	0.95008	-0.0638421	3.85837e-06	9.77424e-06	1.00674	9.36679e-07	2.26626e-06	1.14616
MGP_C57BL6NJ_G0000152_Igkv9-129	Igkv9-129	0.615341	0.95008	-0.0638421	3.85837e-06	9.77424e-06	1.00674	9.36679e-07	2.26626e-06	1.14616
MGP_C57BL6NJ_G0000153_Igkv14-126	Igkv14-126	0.615341	0.95008	-0.0638421	3.85837e-06	9.77424e-06	1.00674	9.36679e-07	2.26626e-06	1.14616
MGP_C57BL6NJ_G0000154_Igkv11-125	Igkv11-125	0.615341	0.95008	-0.0638421	3.85837e-06	9.77424e-06	1.00674	9.36679e-07	2.26626e-06	1.14616
MGP_C57BL6NJ_G0000155_Igkv9-124	Igkv9-124	0.615341	0.95008	-0.0638421	3.85837e-06	9.77424e-06	1.00674	9.36679e-07	2.26626e-06	1.14616
MGP_C57BL6NJ_G0000156_Igkv9-123	Igkv9-123	0.615341	0.95008	-0.0638421	3.85837e-06	9.77424e-06	1.00674	9.36679e-07	2.26626e-06	1.14616
MGP_C57BL6NJ_G0000157_Igkv1-122	Igkv1-122	0.615341	0.95008	-0.0638421	3.85837e-06	9.77424e-06	1.00674	9.36679e-07	2.26626e-06	1.14616
MGP_C57BL6NJ_G0000158_Igkv9-120	Igkv9-120	0.615341	0.95008	-0.0638421	3.85837e-06	9.77424e-06	1.00674	9.36679e-07	2.26626e-06	1.14616
MGP_C57BL6NJ_G0000159_Igkv2-112	Igkv2-112	0.615341	0.95008	-0.0638421	3.85837e-06	9.77424e-06	1.00674	9.36679e-07	2.26626e-06	1.14616
MGP_C57BL6NJ_G0000160_Igkv14-111	Igkv14-111	0.615341	0.95008	-0.0638421	3.85837e-06	9.77424e-06	1.00674	9.36679e-07	2.26626e-06	1.14616
MGP_C57BL6NJ_G0000161_Igkv1-117	Igkv1-117	0.667256	0.95008	-0.0559595	6.10962e-06	1.32627e-05	0.989008	1.47566e-06	3.07718e-06	1.12842
MGP_C57BL6NJ_G0000162_Igkv1-110	Igkv1-110	0.615341	0.95008	-0.0638421	3.85837e-06	9.77424e-06	1.00674	9.36679e-07	2.26626e-06	1.14616
MGP_C57BL6NJ_G0000163_Igkv2-109	Igkv2-109	0.615341	0.95008	-0.0638421	3.85837e-06	9.77424e-06	1.00674	9.36679e-07	2.26626e-06	1.14616
MGP_C57BL6NJ_G0000164_Igkv16-104	Igkv16-104	0.71321	0.950089	-0.0466586	5.12817e-06	1.17182e-05	0.981652	1.06518e-06	2.43043e-06	1.13464
MGP_C57BL6NJ_G0000165_Igkv15-103	Igkv15-103	0.615341	0.95008	-0.0638421	3.85837e-06	9.77424e-06	1.00674	9.36679e-07	2.26626e-06	1.14616
MGP_C57BL6NJ_G0000166_Igkv20-101-2	Igkv20-101-2	0.615341	0.95008	-0.0638421	3.85837e-06	9.77424e-06	1.00674	9.36679e-07	2.26626e-06	1.14616
MGP_C57BL6NJ_G0000167_Igkv14-100	Igkv14-100	0.615341	0.95008	-0.0638421	3.85837e-06	9.77424e-06	1.00674	9.36679e-07	2.26626e-06	1.14616
MGP_C57BL6NJ_G0000168_Igkv1-99	Igkv1-99	0.615341	0.95008	-0.0638421	3.85837e-06	9.77424e-06	1.00674	9.36679e-07	2.26626e-06	1.14616
MGP_C57BL6NJ_G0000169_Igkv12-98	Igkv12-98	0.667256	0.95008	-0.0559595	6.10962e-06	1.32627e-05	0.989008	1.47566e-06	3.07718e-06	1.12842
MGP_C57BL6NJ_G0000170_Igkv10-96	Igkv10-96	0.738482	0.951178	-0.0445055	1.0484e-05	2.08478e-05	0.963236	2.5035e-06	4.80327e-06	1.10265
MGP_C57BL6NJ_G0000171_Igkv10-94	Igkv10-94	0.615341	0.95008	-0.0638421	3.85837e-06	9.77424e-06	1.00674	9.36679e-07	2.26626e-06	1.14616
MGP_C57BL6NJ_G0000172_Igkv19-93	Igkv19-93	0.615341	0.95008	-0.0638421	3.85837e-06	9.77424e-06	1.00674	9.36679e-07	2.26626e-06	1.14616
MGP_C57BL6NJ_G0000173_Igkv4-92	Igkv4-92	0.615341	0.95008	-0.0638421	3.85837e-06	9.77424e-06	1.00674	9.36679e-07	2.26626e-06	1.14616
MGP_C57BL6NJ_G0000174_Igkv4-91	Igkv4-91	0.615341	0.95008	-0.0638421	3.85837e-06	9.77424e-06	1.00674	9.36679e-07	2.26626e-06	1.14616
MGP_C57BL6NJ_G0000175_Igkv4-90	Igkv4-90	0.615341	0.95008	-0.0638421	3.85837e-06	9.77424e-06	1.00674	9.36679e-07	2.26626e-06	1.14616
MGP_C57BL6NJ_G0000176_Igkv12-89	Igkv12-89	0.615341	0.95008	-0.0638421	3.85837e-06	9.77424e-06	1.00674	9.36679e-07	2.26626e-06	1.14616
MGP_C57BL6NJ_G0000177_Igkv1-88	Igkv1-88	0.672967	0.95008	-0.0526902	4.25142e-06	1.03232e-05	0.981652	1.00101e-06	2.31831e-06	1.12107
MGP_C57BL6NJ_G0000178_Gm42543	Gm42543	0.615341	0.95008	-0.0638421	3.85837e-06	9.77424e-06	1.00674	9.36679e-07	2.26626e-06	1.14616
MGP_C57BL6NJ_G0000179_Igkv4-86	Igkv4-86	0.615341	0.95008	-0.0638421	3.85837e-06	9.77424e-06	1.00674	9.36679e-07	2.26626e-06	1.14616
MGP_C57BL6NJ_G0000180_Igkv4-81	Igkv4-81	0.615341	0.95008	-0.0638421	3.85837e-06	9.77424e-06	1.00674	9.36679e-07	2.26626e-06	1.14616
MGP_C57BL6NJ_G0000181_Igkv4-80	Igkv4-80	0.615341	0.95008	-0.0638421	3.85837e-06	9.77424e-06	1.00674	9.36679e-07	2.26626e-06	1.14616
MGP_C57BL6NJ_G0000182_Igkv4-78	Igkv4-78	0.615341	0.95008	-0.0638421	3.85837e-06	9.77424e-06	1.00674	9.36679e-07	2.26626e-06	1.14616
MGP_C57BL6NJ_G0000183_Igkv4-79	Igkv4-79	0.615341	0.95008	-0.0638421	3.85837e-06	9.77424e-06	1.00674	9.36679e-07	2.26626e-06	1.14616
MGP_C57BL6NJ_G0000184_Igkv4-63	Igkv4-63	0.615341	0.95008	-0.0638421	3.85837e-06	9.77424e-06	1.00674	9.36679e-07	2.26626e-06	1.14616
MGP_C57BL6NJ_G0000185_Igkv4-57	Igkv4-57	0.615341	0.95008	-0.0638421	3.85837e-06	9.77424e-06	1.00674	9.36679e-07	2.26626e-06	1.14616
MGP_C57BL6NJ_G0000186_Igkv4-51	Igkv4-51	0.615341	0.95008	-0.0638421	3.85837e-06	9.77424e-06	1.00674	9.36679e-07	2.26626e-06	1.14616
MGP_C57BL6NJ_G0000187_Igkv4-58	Igkv4-58	0.642465	0.95008	-0.0562291	1.9316e-06	9.77424e-06	1.02387	5.52705e-07	2.26626e-06	1.14616
MGP_C57BL6NJ_G0000188_Igkv4-53	Igkv4-53	0.615341	0.95008	-0.0638421	3.85837e-06	9.77424e-06	1.00674	9.36679e-07	2.26626e-06	1.14616
MGP_C57BL6NJ_G0000189_Igkv4-57-1	Igkv4-57-1	0.615341	0.95008	-0.0638421	3.85837e-06	9.77424e-06	1.00674	9.36679e-07	2.26626e-06	1.14616
MGP_C57BL6NJ_G0000190_Igkv4-50	Igkv4-50	0.615341	0.95008	-0.0638421	3.85837e-06	9.77424e-06	1.00674	9.36679e-07	2.26626e-06	1.14616
MGP_C57BL6NJ_G0000191_Igkv5-48	Igkv5-48	0.529102	0.95008	-0.0835699	5.12069e-06	1.17135e-05	1.02154	1.47671e-06	3.07718e-06	1.14616
MGP_C57BL6NJ_G0000192_Igkv12-46	Igkv12-46	0.615341	0.95008	-0.0638421	3.85837e-06	9.77424e-06	1.00674	9.36679e-07	2.26626e-06	1.14616
MGP_C57BL6NJ_G0000193_Igkv12-44	Igkv12-44	0.615341	0.95008	-0.0638421	3.85837e-06	9.77424e-06	1.00674	9.36679e-07	2.26626e-06	1.14616
MGP_C57BL6NJ_G0000194_Igkv5-43	Igkv5-43	0.615341	0.95008	-0.0638421	3.85837e-06	9.77424e-06	1.00674	9.36679e-07	2.26626e-06	1.14616
MGP_C57BL6NJ_G0000195	NA	0.650961	0.95008	-0.0571284	3.10808e-06	9.77424e-06	1.02185	8.83481e-07	2.26626e-06	1.14616
MGP_C57BL6NJ_G0000196_Igkv12-41	Igkv12-41	0.615341	0.95008	-0.0638421	3.85837e-06	9.77424e-06	1.00674	9.36679e-07	2.26626e-06	1.14616
MGP_C57BL6NJ_G0000197_Igkv5-39	Igkv5-39	0.615341	0.95008	-0.0638421	3.85837e-06	9.77424e-06	1.00674	9.36679e-07	2.26626e-06	1.14616
MGP_C57BL6NJ_G0000198_Igkv12-38	Igkv12-38	0.615341	0.95008	-0.0638421	3.85837e-06	9.77424e-06	1.00674	9.36679e-07	2.26626e-06	1.14616
MGP_C57BL6NJ_G0000199_Igkv5-37	Igkv5-37	0.615341	0.95008	-0.0638421	3.85837e-06	9.77424e-06	1.00674	9.36679e-07	2.26626e-06	1.14616
MGP_C57BL6NJ_G0000200_Igkv18-36	Igkv18-36	0.615341	0.95008	-0.0638421	3.85837e-06	9.77424e-06	1.00674	9.36679e-07	2.26626e-06	1.14616
MGP_C57BL6NJ_G0000201_Igkv1-35	Igkv1-35	0.615341	0.95008	-0.0638421	3.85837e-06	9.77424e-06	1.00674	9.36679e-07	2.26626e-06	1.14616
MGP_C57BL6NJ_G0000202_Igkv8-34	Igkv8-34	0.615341	0.95008	-0.0638421	3.85837e-06	9.77424e-06	1.00674	9.36679e-07	2.26626e-06	1.14616
MGP_C57BL6NJ_G0000203_Igkv7-33	Igkv7-33	0.615341	0.95008	-0.0638421	3.85837e-06	9.77424e-06	1.00674	9.36679e-07	2.26626e-06	1.14616
MGP_C57BL6NJ_G0000204_Igkv6-32	Igkv6-32	0.615341	0.95008	-0.0638421	3.85837e-06	9.77424e-06	1.00674	9.36679e-07	2.26626e-06	1.14616
MGP_C57BL6NJ_G0000205_Igkv8-30	Igkv8-30	0.765477	0.955522	-0.0412698	1.66609e-05	3.15754e-05	0.955956	4.02989e-06	7.38732e-06	1.09537
MGP_C57BL6NJ_G0000206_Igkv8-28	Igkv8-28	0.615341	0.95008	-0.0638421	3.85837e-06	9.77424e-06	1.00674	9.36679e-07	2.26626e-06	1.14616
MGP_C57BL6NJ_G0000207_Igkv8-27	Igkv8-27	0.650138	0.95008	-0.0577786	4.00638e-06	9.9862e-06	1.00674	8.53894e-07	2.26626e-06	1.1598
MGP_C57BL6NJ_G0000208_Igkv6-25	Igkv6-25	0.615341	0.95008	-0.0638421	3.85837e-06	9.77424e-06	1.00674	9.36679e-07	2.26626e-06	1.14616
MGP_C57BL6NJ_G0000209_Igkv6-17	Igkv6-17	0.650138	0.95008	-0.0577786	4.00638e-06	9.9862e-06	1.00674	8.53894e-07	2.26626e-06	1.1598
MGP_C57BL6NJ_G0000210_Igkv8-24	Igkv8-24	0.615341	0.95008	-0.0638421	3.85837e-06	9.77424e-06	1.00674	9.36679e-07	2.26626e-06	1.14616
MGP_C57BL6NJ_G0000211_Igkv8-19	Igkv8-19	0.615341	0.95008	-0.0638421	3.85837e-06	9.77424e-06	1.00674	9.36679e-07	2.26626e-06	1.14616
MGP_C57BL6NJ_G0000212_Igkv8-16	Igkv8-16	0.615341	0.95008	-0.0638421	3.85837e-06	9.77424e-06	1.00674	9.36679e-07	2.26626e-06	1.14616
MGP_C57BL6NJ_G0000213	NA	0.615341	0.95008	-0.0638421	3.85837e-06	9.77424e-06	1.00674	9.36679e-07	2.26626e-06	1.14616
MGP_C57BL6NJ_G0000214_Igkv6-15	Igkv6-15	0.615341	0.95008	-0.0638421	3.85837e-06	9.77424e-06	1.00674	9.36679e-07	2.26626e-06	1.14616
MGP_C57BL6NJ_G0000215	NA	0.672967	0.95008	-0.0526902	4.25142e-06	1.03232e-05	0.981652	1.00101e-06	2.31831e-06	1.12107
MGP_C57BL6NJ_G0000216_Igkv6-14	Igkv6-14	0.615341	0.95008	-0.0638421	3.85837e-06	9.77424e-06	1.00674	9.36679e-07	2.26626e-06	1.14616
MGP_C57BL6NJ_G0000217_Igkv6-13	Igkv6-13	0.615341	0.95008	-0.0638421	3.85837e-06	9.77424e-06	1.00674	9.36679e-07	2.26626e-06	1.14616
MGP_C57BL6NJ_G0000218_Igkv3-12	Igkv3-12	0.615341	0.95008	-0.0638421	3.85837e-06	9.77424e-06	1.00674	9.36679e-07	2.26626e-06	1.14616
MGP_C57BL6NJ_G0000219_Igkv3-9	Igkv3-9	0.615341	0.95008	-0.0638421	3.85837e-06	9.77424e-06	1.00674	9.36679e-07	2.26626e-06	1.14616
MGP_C57BL6NJ_G0000220	NA	0.615341	0.95008	-0.0638421	3.85837e-06	9.77424e-06	1.00674	9.36679e-07	2.26626e-06	1.14616
MGP_C57BL6NJ_G0000221_Igkv3-7	Igkv3-7	0.615341	0.95008	-0.0638421	3.85837e-06	9.77424e-06	1.00674	9.36679e-07	2.26626e-06	1.14616
MGP_C57BL6NJ_G0000222	NA	0.615341	0.95008	-0.0638421	3.85837e-06	9.77424e-06	1.00674	9.36679e-07	2.26626e-06	1.14616
MGP_C57BL6NJ_G0000223_Igkv3-4	Igkv3-4	0.615341	0.95008	-0.0638421	3.85837e-06	9.77424e-06	1.00674	9.36679e-07	2.26626e-06	1.14616
MGP_C57BL6NJ_G0000224_Igkv3-3	Igkv3-3	0.615341	0.95008	-0.0638421	3.85837e-06	9.77424e-06	1.00674	9.36679e-07	2.26626e-06	1.14616
MGP_C57BL6NJ_G0000225_Igkv3-2	Igkv3-2	0.615341	0.95008	-0.0638421	3.85837e-06	9.77424e-06	1.00674	9.36679e-07	2.26626e-06	1.14616
MGP_C57BL6NJ_G0000226_Igkv3-1	Igkv3-1	0.615341	0.95008	-0.0638421	3.85837e-06	9.77424e-06	1.00674	9.36679e-07	2.26626e-06	1.14616
MGP_C57BL6NJ_G0000245	NA	0.615341	0.95008	-0.0638421	3.85837e-06	9.77424e-06	1.00674	9.36679e-07	2.26626e-06	1.14616
MGP_C57BL6NJ_G0000246	NA	0.615341	0.95008	-0.0638421	3.85837e-06	9.77424e-06	1.00674	9.36679e-07	2.26626e-06	1.14616
MGP_C57BL6NJ_G0000247	NA	0.615341	0.95008	-0.0638421	3.85837e-06	9.77424e-06	1.00674	9.36679e-07	2.26626e-06	1.14616
MGP_C57BL6NJ_G0000248	NA	0.615341	0.95008	-0.0638421	3.85837e-06	9.77424e-06	1.00674	9.36679e-07	2.26626e-06	1.14616
MGP_C57BL6NJ_G0000249	NA	0.615341	0.95008	-0.0638421	3.85837e-06	9.77424e-06	1.00674	9.36679e-07	2.26626e-06	1.14616
MGP_C57BL6NJ_G0000250	NA	0.615341	0.95008	-0.0638421	3.85837e-06	9.77424e-06	1.00674	9.36679e-07	2.26626e-06	1.14616
MGP_C57BL6NJ_G0000251	NA	0.615341	0.95008	-0.0638421	3.85837e-06	9.77424e-06	1.00674	9.36679e-07	2.26626e-06	1.14616
MGP_C57BL6NJ_G0000252	NA	0.615341	0.95008	-0.0638421	3.85837e-06	9.77424e-06	1.00674	9.36679e-07	2.26626e-06	1.14616
MGP_C57BL6NJ_G0000253	NA	0.615341	0.95008	-0.0638421	3.85837e-06	9.77424e-06	1.00674	9.36679e-07	2.26626e-06	1.14616
MGP_C57BL6NJ_G0000254	NA	0.615341	0.95008	-0.0638421	3.85837e-06	9.77424e-06	1.00674	9.36679e-07	2.26626e-06	1.14616
MGP_C57BL6NJ_G0000255	NA	0.615341	0.95008	-0.0638421	3.85837e-06	9.77424e-06	1.00674	9.36679e-07	2.26626e-06	1.14616
MGP_C57BL6NJ_G0000256	NA	0.615341	0.95008	-0.0638421	3.85837e-06	9.77424e-06	1.00674	9.36679e-07	2.26626e-06	1.14616
MGP_C57BL6NJ_G0000257	NA	0.615341	0.95008	-0.0638421	3.85837e-06	9.77424e-06	1.00674	9.36679e-07	2.26626e-06	1.14616
MGP_C57BL6NJ_G0000258	NA	0.615341	0.95008	-0.0638421	3.85837e-06	9.77424e-06	1.00674	9.36679e-07	2.26626e-06	1.14616
MGP_C57BL6NJ_G0000259	NA	0.615341	0.95008	-0.0638421	3.85837e-06	9.77424e-06	1.00674	9.36679e-07	2.26626e-06	1.14616
MGP_C57BL6NJ_G0000260	NA	0.615341	0.95008	-0.0638421	3.85837e-06	9.77424e-06	1.00674	9.36679e-07	2.26626e-06	1.14616
MGP_C57BL6NJ_G0000261	NA	0.615341	0.95008	-0.0638421	3.85837e-06	9.77424e-06	1.00674	9.36679e-07	2.26626e-06	1.14616
MGP_C57BL6NJ_G0000262	NA	0.615341	0.95008	-0.0638421	3.85837e-06	9.77424e-06	1.00674	9.36679e-07	2.26626e-06	1.14616
MGP_C57BL6NJ_G0000263	NA	0.615341	0.95008	-0.0638421	3.85837e-06	9.77424e-06	1.00674	9.36679e-07	2.26626e-06	1.14616
MGP_C57BL6NJ_G0000264	NA	0.615341	0.95008	-0.0638421	3.85837e-06	9.77424e-06	1.00674	9.36679e-07	2.26626e-06	1.14616
MGP_C57BL6NJ_G0000265	NA	0.615341	0.95008	-0.0638421	3.85837e-06	9.77424e-06	1.00674	9.36679e-07	2.26626e-06	1.14616
MGP_C57BL6NJ_G0000266	NA	0.615341	0.95008	-0.0638421	3.85837e-06	9.77424e-06	1.00674	9.36679e-07	2.26626e-06	1.14616
MGP_C57BL6NJ_G0000267	NA	0.615341	0.95008	-0.0638421	3.85837e-06	9.77424e-06	1.00674	9.36679e-07	2.26626e-06	1.14616
MGP_C57BL6NJ_G0000268	NA	0.615341	0.95008	-0.0638421	3.85837e-06	9.77424e-06	1.00674	9.36679e-07	2.26626e-06	1.14616
MGP_C57BL6NJ_G0000269	NA	0.615341	0.95008	-0.0638421	3.85837e-06	9.77424e-06	1.00674	9.36679e-07	2.26626e-06	1.14616
MGP_C57BL6NJ_G0000270	NA	0.615341	0.95008	-0.0638421	3.85837e-06	9.77424e-06	1.00674	9.36679e-07	2.26626e-06	1.14616
MGP_C57BL6NJ_G0000271	NA	0.615341	0.95008	-0.0638421	3.85837e-06	9.77424e-06	1.00674	9.36679e-07	2.26626e-06	1.14616
MGP_C57BL6NJ_G0000272	NA	0.615341	0.95008	-0.0638421	3.85837e-06	9.77424e-06	1.00674	9.36679e-07	2.26626e-06	1.14616
MGP_C57BL6NJ_G0000273	NA	0.615341	0.95008	-0.0638421	3.85837e-06	9.77424e-06	1.00674	9.36679e-07	2.26626e-06	1.14616
MGP_C57BL6NJ_G0000274	NA	0.615341	0.95008	-0.0638421	3.85837e-06	9.77424e-06	1.00674	9.36679e-07	2.26626e-06	1.14616
MGP_C57BL6NJ_G0000275	NA	0.615341	0.95008	-0.0638421	3.85837e-06	9.77424e-06	1.00674	9.36679e-07	2.26626e-06	1.14616
MGP_C57BL6NJ_G0000276	NA	0.615341	0.95008	-0.0638421	3.85837e-06	9.77424e-06	1.00674	9.36679e-07	2.26626e-06	1.14616
MGP_C57BL6NJ_G0000277	NA	0.615341	0.95008	-0.0638421	3.85837e-06	9.77424e-06	1.00674	9.36679e-07	2.26626e-06	1.14616
MGP_C57BL6NJ_G0000278	NA	0.615341	0.95008	-0.0638421	3.85837e-06	9.77424e-06	1.00674	9.36679e-07	2.26626e-06	1.14616
MGP_C57BL6NJ_G0000279	NA	0.615341	0.95008	-0.0638421	3.85837e-06	9.77424e-06	1.00674	9.36679e-07	2.26626e-06	1.14616
MGP_C57BL6NJ_G0000280	NA	0.615341	0.95008	-0.0638421	3.85837e-06	9.77424e-06	1.00674	9.36679e-07	2.26626e-06	1.14616
MGP_C57BL6NJ_G0000281	NA	0.615341	0.95008	-0.0638421	3.85837e-06	9.77424e-06	1.00674	9.36679e-07	2.26626e-06	1.14616
MGP_C57BL6NJ_G0000282	NA	0.615341	0.95008	-0.0638421	3.85837e-06	9.77424e-06	1.00674	9.36679e-07	2.26626e-06	1.14616
MGP_C57BL6NJ_G0000283	NA	0.615341	0.95008	-0.0638421	3.85837e-06	9.77424e-06	1.00674	9.36679e-07	2.26626e-06	1.14616
MGP_C57BL6NJ_G0000284	NA	0.615341	0.95008	-0.0638421	3.85837e-06	9.77424e-06	1.00674	9.36679e-07	2.26626e-06	1.14616
MGP_C57BL6NJ_G0000285	NA	0.615341	0.95008	-0.0638421	3.85837e-06	9.77424e-06	1.00674	9.36679e-07	2.26626e-06	1.14616
MGP_C57BL6NJ_G0000286	NA	0.615341	0.95008	-0.0638421	3.85837e-06	9.77424e-06	1.00674	9.36679e-07	2.26626e-06	1.14616
MGP_C57BL6NJ_G0000287	NA	0.615341	0.95008	-0.0638421	3.85837e-06	9.77424e-06	1.00674	9.36679e-07	2.26626e-06	1.14616
MGP_C57BL6NJ_G0000288	NA	0.615341	0.95008	-0.0638421	3.85837e-06	9.77424e-06	1.00674	9.36679e-07	2.26626e-06	1.14616
MGP_C57BL6NJ_G0000289	NA	0.615341	0.95008	-0.0638421	3.85837e-06	9.77424e-06	1.00674	9.36679e-07	2.26626e-06	1.14616
MGP_C57BL6NJ_G0000290	NA	0.615341	0.95008	-0.0638421	3.85837e-06	9.77424e-06	1.00674	9.36679e-07	2.26626e-06	1.14616
MGP_C57BL6NJ_G0000291	NA	0.615341	0.95008	-0.0638421	3.85837e-06	9.77424e-06	1.00674	9.36679e-07	2.26626e-06	1.14616
MGP_C57BL6NJ_G0000292	NA	0.615341	0.95008	-0.0638421	3.85837e-06	9.77424e-06	1.00674	9.36679e-07	2.26626e-06	1.14616
MGP_C57BL6NJ_G0000293	NA	0.615341	0.95008	-0.0638421	3.85837e-06	9.77424e-06	1.00674	9.36679e-07	2.26626e-06	1.14616
MGP_C57BL6NJ_G0000294	NA	0.615341	0.95008	-0.0638421	3.85837e-06	9.77424e-06	1.00674	9.36679e-07	2.26626e-06	1.14616
MGP_C57BL6NJ_G0000295	NA	0.615341	0.95008	-0.0638421	3.85837e-06	9.77424e-06	1.00674	9.36679e-07	2.26626e-06	1.14616
MGP_C57BL6NJ_G0000296	NA	0.615341	0.95008	-0.0638421	3.85837e-06	9.77424e-06	1.00674	9.36679e-07	2.26626e-06	1.14616
MGP_C57BL6NJ_G0000297	NA	0.672967	0.95008	-0.0526902	4.25142e-06	1.03232e-05	0.981652	1.00101e-06	2.31831e-06	1.12107
MGP_C57BL6NJ_G0000298	NA	0.615341	0.95008	-0.0638421	3.85837e-06	9.77424e-06	1.00674	9.36679e-07	2.26626e-06	1.14616
MGP_C57BL6NJ_G0000299	NA	0.615341	0.95008	-0.0638421	3.85837e-06	9.77424e-06	1.00674	9.36679e-07	2.26626e-06	1.14616
MGP_C57BL6NJ_G0000300	NA	0.615341	0.95008	-0.0638421	3.85837e-06	9.77424e-06	1.00674	9.36679e-07	2.26626e-06	1.14616
MGP_C57BL6NJ_G0000301	NA	0.615341	0.95008	-0.0638421	3.85837e-06	9.77424e-06	1.00674	9.36679e-07	2.26626e-06	1.14616
MGP_C57BL6NJ_G0000302	NA	0.615341	0.95008	-0.0638421	3.85837e-06	9.77424e-06	1.00674	9.36679e-07	2.26626e-06	1.14616
MGP_C57BL6NJ_G0000303	NA	0.615341	0.95008	-0.0638421	3.85837e-06	9.77424e-06	1.00674	9.36679e-07	2.26626e-06	1.14616
MGP_C57BL6NJ_G0000304	NA	0.615341	0.95008	-0.0638421	3.85837e-06	9.77424e-06	1.00674	9.36679e-07	2.26626e-06	1.14616
MGP_C57BL6NJ_G0000305	NA	0.615341	0.95008	-0.0638421	3.85837e-06	9.77424e-06	1.00674	9.36679e-07	2.26626e-06	1.14616
MGP_C57BL6NJ_G0000306	NA	0.615341	0.95008	-0.0638421	3.85837e-06	9.77424e-06	1.00674	9.36679e-07	2.26626e-06	1.14616
MGP_C57BL6NJ_G0000307	NA	0.615341	0.95008	-0.0638421	3.85837e-06	9.77424e-06	1.00674	9.36679e-07	2.26626e-06	1.14616
MGP_C57BL6NJ_G0000308	NA	0.615341	0.95008	-0.0638421	3.85837e-06	9.77424e-06	1.00674	9.36679e-07	2.26626e-06	1.14616
MGP_C57BL6NJ_G0000309	NA	0.615341	0.95008	-0.0638421	3.85837e-06	9.77424e-06	1.00674	9.36679e-07	2.26626e-06	1.14616
MGP_C57BL6NJ_G0000310	NA	0.615341	0.95008	-0.0638421	3.85837e-06	9.77424e-06	1.00674	9.36679e-07	2.26626e-06	1.14616
MGP_C57BL6NJ_G0000311	NA	0.615341	0.95008	-0.0638421	3.85837e-06	9.77424e-06	1.00674	9.36679e-07	2.26626e-06	1.14616
MGP_C57BL6NJ_G0000312	NA	0.615341	0.95008	-0.0638421	3.85837e-06	9.77424e-06	1.00674	9.36679e-07	2.26626e-06	1.14616
MGP_C57BL6NJ_G0000313	NA	0.615341	0.95008	-0.0638421	3.85837e-06	9.77424e-06	1.00674	9.36679e-07	2.26626e-06	1.14616
MGP_C57BL6NJ_G0000314	NA	0.615341	0.95008	-0.0638421	3.85837e-06	9.77424e-06	1.00674	9.36679e-07	2.26626e-06	1.14616
MGP_C57BL6NJ_G0000315	NA	0.615341	0.95008	-0.0638421	3.85837e-06	9.77424e-06	1.00674	9.36679e-07	2.26626e-06	1.14616
MGP_C57BL6NJ_G0000316	NA	0.615341	0.95008	-0.0638421	3.85837e-06	9.77424e-06	1.00674	9.36679e-07	2.26626e-06	1.14616
MGP_C57BL6NJ_G0000317	NA	0.615341	0.95008	-0.0638421	3.85837e-06	9.77424e-06	1.00674	9.36679e-07	2.26626e-06	1.14616
MGP_C57BL6NJ_G0000318	NA	0.615341	0.95008	-0.0638421	3.85837e-06	9.77424e-06	1.00674	9.36679e-07	2.26626e-06	1.14616
MGP_C57BL6NJ_G0000319	NA	0.615341	0.95008	-0.0638421	3.85837e-06	9.77424e-06	1.00674	9.36679e-07	2.26626e-06	1.14616
MGP_C57BL6NJ_G0000320	NA	0.615341	0.95008	-0.0638421	3.85837e-06	9.77424e-06	1.00674	9.36679e-07	2.26626e-06	1.14616
MGP_C57BL6NJ_G0000321	NA	0.615341	0.95008	-0.0638421	3.85837e-06	9.77424e-06	1.00674	9.36679e-07	2.26626e-06	1.14616
MGP_C57BL6NJ_G0000322	NA	0.615341	0.95008	-0.0638421	3.85837e-06	9.77424e-06	1.00674	9.36679e-07	2.26626e-06	1.14616
MGP_C57BL6NJ_G0000323	NA	0.615341	0.95008	-0.0638421	3.85837e-06	9.77424e-06	1.00674	9.36679e-07	2.26626e-06	1.14616
MGP_C57BL6NJ_G0000324	NA	0.615341	0.95008	-0.0638421	3.85837e-06	9.77424e-06	1.00674	9.36679e-07	2.26626e-06	1.14616
MGP_C57BL6NJ_G0000325	NA	0.615341	0.95008	-0.0638421	3.85837e-06	9.77424e-06	1.00674	9.36679e-07	2.26626e-06	1.14616
MGP_C57BL6NJ_G0000326	NA	0.615341	0.95008	-0.0638421	3.85837e-06	9.77424e-06	1.00674	9.36679e-07	2.26626e-06	1.14616
MGP_C57BL6NJ_G0000327	NA	0.615341	0.95008	-0.0638421	3.85837e-06	9.77424e-06	1.00674	9.36679e-07	2.26626e-06	1.14616
MGP_C57BL6NJ_G0000328	NA	0.615341	0.95008	-0.0638421	3.85837e-06	9.77424e-06	1.00674	9.36679e-07	2.26626e-06	1.14616
MGP_C57BL6NJ_G0000329	NA	0.615341	0.95008	-0.0638421	3.85837e-06	9.77424e-06	1.00674	9.36679e-07	2.26626e-06	1.14616
MGP_C57BL6NJ_G0000330	NA	0.615341	0.95008	-0.0638421	3.85837e-06	9.77424e-06	1.00674	9.36679e-07	2.26626e-06	1.14616
MGP_C57BL6NJ_G0000331	NA	0.615341	0.95008	-0.0638421	3.85837e-06	9.77424e-06	1.00674	9.36679e-07	2.26626e-06	1.14616
MGP_C57BL6NJ_G0000332	NA	0.615341	0.95008	-0.0638421	3.85837e-06	9.77424e-06	1.00674	9.36679e-07	2.26626e-06	1.14616
MGP_C57BL6NJ_G0000333	NA	0.615341	0.95008	-0.0638421	3.85837e-06	9.77424e-06	1.00674	9.36679e-07	2.26626e-06	1.14616
MGP_C57BL6NJ_G0000334	NA	0.615341	0.95008	-0.0638421	3.85837e-06	9.77424e-06	1.00674	9.36679e-07	2.26626e-06	1.14616
MGP_C57BL6NJ_G0000335	NA	0.615341	0.95008	-0.0638421	3.85837e-06	9.77424e-06	1.00674	9.36679e-07	2.26626e-06	1.14616
MGP_C57BL6NJ_G0000336	NA	0.615341	0.95008	-0.0638421	3.85837e-06	9.77424e-06	1.00674	9.36679e-07	2.26626e-06	1.14616
MGP_C57BL6NJ_G0000337	NA	0.615341	0.95008	-0.0638421	3.85837e-06	9.77424e-06	1.00674	9.36679e-07	2.26626e-06	1.14616
MGP_C57BL6NJ_G0000338	NA	0.615341	0.95008	-0.0638421	3.85837e-06	9.77424e-06	1.00674	9.36679e-07	2.26626e-06	1.14616
MGP_C57BL6NJ_G0000339	NA	0.615341	0.95008	-0.0638421	3.85837e-06	9.77424e-06	1.00674	9.36679e-07	2.26626e-06	1.14616
MGP_C57BL6NJ_G0000340	NA	0.615341	0.95008	-0.0638421	3.85837e-06	9.77424e-06	1.00674	9.36679e-07	2.26626e-06	1.14616
MGP_C57BL6NJ_G0000341	NA	0.615341	0.95008	-0.0638421	3.85837e-06	9.77424e-06	1.00674	9.36679e-07	2.26626e-06	1.14616
MGP_C57BL6NJ_G0000342	NA	0.615341	0.95008	-0.0638421	3.85837e-06	9.77424e-06	1.00674	9.36679e-07	2.26626e-06	1.14616
MGP_C57BL6NJ_G0000343	NA	0.615341	0.95008	-0.0638421	3.85837e-06	9.77424e-06	1.00674	9.36679e-07	2.26626e-06	1.14616
MGP_C57BL6NJ_G0000344	NA	0.615341	0.95008	-0.0638421	3.85837e-06	9.77424e-06	1.00674	9.36679e-07	2.26626e-06	1.14616
MGP_C57BL6NJ_G0000345	NA	0.615341	0.95008	-0.0638421	3.85837e-06	9.77424e-06	1.00674	9.36679e-07	2.26626e-06	1.14616
MGP_C57BL6NJ_G0000346	NA	0.615341	0.95008	-0.0638421	3.85837e-06	9.77424e-06	1.00674	9.36679e-07	2.26626e-06	1.14616
MGP_C57BL6NJ_G0000347	NA	0.615341	0.95008	-0.0638421	3.85837e-06	9.77424e-06	1.00674	9.36679e-07	2.26626e-06	1.14616
MGP_C57BL6NJ_G0000348	NA	0.615341	0.95008	-0.0638421	3.85837e-06	9.77424e-06	1.00674	9.36679e-07	2.26626e-06	1.14616
MGP_C57BL6NJ_G0000349	NA	0.615341	0.95008	-0.0638421	3.85837e-06	9.77424e-06	1.00674	9.36679e-07	2.26626e-06	1.14616
MGP_C57BL6NJ_G0000350	NA	0.615341	0.95008	-0.0638421	3.85837e-06	9.77424e-06	1.00674	9.36679e-07	2.26626e-06	1.14616
MGP_C57BL6NJ_G0000351	NA	0.615341	0.95008	-0.0638421	3.85837e-06	9.77424e-06	1.00674	9.36679e-07	2.26626e-06	1.14616
MGP_C57BL6NJ_G0000352	NA	0.615341	0.95008	-0.0638421	3.85837e-06	9.77424e-06	1.00674	9.36679e-07	2.26626e-06	1.14616
MGP_C57BL6NJ_G0000353	NA	0.615341	0.95008	-0.0638421	3.85837e-06	9.77424e-06	1.00674	9.36679e-07	2.26626e-06	1.14616
MGP_C57BL6NJ_G0000354	NA	0.615341	0.95008	-0.0638421	3.85837e-06	9.77424e-06	1.00674	9.36679e-07	2.26626e-06	1.14616
MGP_C57BL6NJ_G0000355	NA	0.615341	0.95008	-0.0638421	3.85837e-06	9.77424e-06	1.00674	9.36679e-07	2.26626e-06	1.14616
MGP_C57BL6NJ_G0000356	NA	0.615341	0.95008	-0.0638421	3.85837e-06	9.77424e-06	1.00674	9.36679e-07	2.26626e-06	1.14616
MGP_C57BL6NJ_G0000357	NA	0.615341	0.95008	-0.0638421	3.85837e-06	9.77424e-06	1.00674	9.36679e-07	2.26626e-06	1.14616
MGP_C57BL6NJ_G0000358	NA	0.615341	0.95008	-0.0638421	3.85837e-06	9.77424e-06	1.00674	9.36679e-07	2.26626e-06	1.14616
MGP_C57BL6NJ_G0000359	NA	0.615341	0.95008	-0.0638421	3.85837e-06	9.77424e-06	1.00674	9.36679e-07	2.26626e-06	1.14616
MGP_C57BL6NJ_G0000360	NA	0.615341	0.95008	-0.0638421	3.85837e-06	9.77424e-06	1.00674	9.36679e-07	2.26626e-06	1.14616
MGP_C57BL6NJ_G0000361	NA	0.615341	0.95008	-0.0638421	3.85837e-06	9.77424e-06	1.00674	9.36679e-07	2.26626e-06	1.14616
MGP_C57BL6NJ_G0000362	NA	0.615341	0.95008	-0.0638421	3.85837e-06	9.77424e-06	1.00674	9.36679e-07	2.26626e-06	1.14616
MGP_C57BL6NJ_G0000363	NA	0.615341	0.95008	-0.0638421	3.85837e-06	9.77424e-06	1.00674	9.36679e-07	2.26626e-06	1.14616
MGP_C57BL6NJ_G0000364	NA	0.615341	0.95008	-0.0638421	3.85837e-06	9.77424e-06	1.00674	9.36679e-07	2.26626e-06	1.14616
MGP_C57BL6NJ_G0000365	NA	0.615341	0.95008	-0.0638421	3.85837e-06	9.77424e-06	1.00674	9.36679e-07	2.26626e-06	1.14616
MGP_C57BL6NJ_G0000366	NA	0.615341	0.95008	-0.0638421	3.85837e-06	9.77424e-06	1.00674	9.36679e-07	2.26626e-06	1.14616
MGP_C57BL6NJ_G0000367	NA	0.615341	0.95008	-0.0638421	3.85837e-06	9.77424e-06	1.00674	9.36679e-07	2.26626e-06	1.14616
MGP_C57BL6NJ_G0000368	NA	0.615341	0.95008	-0.0638421	3.85837e-06	9.77424e-06	1.00674	9.36679e-07	2.26626e-06	1.14616
MGP_C57BL6NJ_G0000369	NA	0.615341	0.95008	-0.0638421	3.85837e-06	9.77424e-06	1.00674	9.36679e-07	2.26626e-06	1.14616
MGP_C57BL6NJ_G0000370	NA	0.615341	0.95008	-0.0638421	3.85837e-06	9.77424e-06	1.00674	9.36679e-07	2.26626e-06	1.14616
MGP_C57BL6NJ_G0000371	NA	0.615341	0.95008	-0.0638421	3.85837e-06	9.77424e-06	1.00674	9.36679e-07	2.26626e-06	1.14616
MGP_C57BL6NJ_G0000372	NA	0.615341	0.95008	-0.0638421	3.85837e-06	9.77424e-06	1.00674	9.36679e-07	2.26626e-06	1.14616
MGP_C57BL6NJ_G0000373	NA	0.615341	0.95008	-0.0638421	3.85837e-06	9.77424e-06	1.00674	9.36679e-07	2.26626e-06	1.14616
MGP_C57BL6NJ_G0000374	NA	0.615341	0.95008	-0.0638421	3.85837e-06	9.77424e-06	1.00674	9.36679e-07	2.26626e-06	1.14616
MGP_C57BL6NJ_G0000375	NA	0.615341	0.95008	-0.0638421	3.85837e-06	9.77424e-06	1.00674	9.36679e-07	2.26626e-06	1.14616
MGP_C57BL6NJ_G0000376	NA	0.615341	0.95008	-0.0638421	3.85837e-06	9.77424e-06	1.00674	9.36679e-07	2.26626e-06	1.14616
MGP_C57BL6NJ_G0000377	NA	0.615341	0.95008	-0.0638421	3.85837e-06	9.77424e-06	1.00674	9.36679e-07	2.26626e-06	1.14616
MGP_C57BL6NJ_G0000378	NA	0.615341	0.95008	-0.0638421	3.85837e-06	9.77424e-06	1.00674	9.36679e-07	2.26626e-06	1.14616
MGP_C57BL6NJ_G0000379	NA	0.615341	0.95008	-0.0638421	3.85837e-06	9.77424e-06	1.00674	9.36679e-07	2.26626e-06	1.14616
MGP_C57BL6NJ_G0000380	NA	0.615341	0.95008	-0.0638421	3.85837e-06	9.77424e-06	1.00674	9.36679e-07	2.26626e-06	1.14616
MGP_C57BL6NJ_G0000381	NA	0.615341	0.95008	-0.0638421	3.85837e-06	9.77424e-06	1.00674	9.36679e-07	2.26626e-06	1.14616
MGP_C57BL6NJ_G0000382	NA	0.615341	0.95008	-0.0638421	3.85837e-06	9.77424e-06	1.00674	9.36679e-07	2.26626e-06	1.14616
MGP_C57BL6NJ_G0000390_mt-Tp	mt-Tp	0.615341	0.95008	-0.0638421	3.85837e-06	9.77424e-06	1.00674	9.36679e-07	2.26626e-06	1.14616
MGP_C57BL6NJ_G0000391_mt-Ti	mt-Ti	0.615341	0.95008	-0.0638421	3.85837e-06	9.77424e-06	1.00674	9.36679e-07	2.26626e-06	1.14616
MGP_C57BL6NJ_G0000392_mt-Tl2	mt-Tl2	0.615341	0.95008	-0.0638421	3.85837e-06	9.77424e-06	1.00674	9.36679e-07	2.26626e-06	1.14616
MGP_C57BL6NJ_G0000393_mt-Td	mt-Td	0.615341	0.95008	-0.0638421	3.85837e-06	9.77424e-06	1.00674	9.36679e-07	2.26626e-06	1.14616
MGP_C57BL6NJ_G0000394	NA	0.615341	0.95008	-0.0638421	3.85837e-06	9.77424e-06	1.00674	9.36679e-07	2.26626e-06	1.14616
MGP_C57BL6NJ_G0000395_mt-Tt	mt-Tt	0.615341	0.95008	-0.0638421	3.85837e-06	9.77424e-06	1.00674	9.36679e-07	2.26626e-06	1.14616
MGP_C57BL6NJ_G0000398	NA	0.615341	0.95008	-0.0638421	3.85837e-06	9.77424e-06	1.00674	9.36679e-07	2.26626e-06	1.14616
MGP_C57BL6NJ_G0000399	NA	0.424453	0.95008	-0.102621	7.43237e-06	1.5483e-05	0.949464	1.49318e-06	3.09721e-06	1.10252
MGP_C57BL6NJ_G0000400	NA	0.691892	0.95008	-0.0504925	2.95978e-06	9.77424e-06	1.03678	9.87064e-07	2.31831e-06	1.14616
MGP_C57BL6NJ_G0000401	NA	0.615341	0.95008	-0.0638421	3.85837e-06	9.77424e-06	1.00674	9.36679e-07	2.26626e-06	1.14616
MGP_C57BL6NJ_G0000402	NA	0.529102	0.95008	-0.0835699	5.12069e-06	1.17135e-05	1.02154	1.47671e-06	3.07718e-06	1.14616
MGP_C57BL6NJ_G0000403	NA	0.615341	0.95008	-0.0638421	3.85837e-06	9.77424e-06	1.00674	9.36679e-07	2.26626e-06	1.14616
MGP_C57BL6NJ_G0000404	NA	0.708361	0.950089	-0.0462694	3.13671e-06	9.77424e-06	1.00146	8.87873e-07	2.26626e-06	1.12375
MGP_C57BL6NJ_G0000405	NA	0.615341	0.95008	-0.0638421	3.85837e-06	9.77424e-06	1.00674	9.36679e-07	2.26626e-06	1.14616
MGP_C57BL6NJ_G0000406	NA	0.615341	0.95008	-0.0638421	3.85837e-06	9.77424e-06	1.00674	9.36679e-07	2.26626e-06	1.14616
MGP_C57BL6NJ_G0000407	NA	0.331696	0.95008	-0.124877	0.00292177	0.00425605	0.480781	0.000390111	0.000570934	0.623827
MGP_C57BL6NJ_G0000408	NA	0.720735	0.950348	-0.0496755	4.71141e-05	8.33441e-05	0.864023	1.22627e-05	2.08627e-05	0.988644
MGP_C57BL6NJ_G0000409	NA	0.615341	0.95008	-0.0638421	3.85837e-06	9.77424e-06	1.00674	9.36679e-07	2.26626e-06	1.14616
MGP_C57BL6NJ_G0000410	NA	0.46962	0.95008	-0.0909268	4.05066e-06	9.9862e-06	0.98643	9.58251e-07	2.28046e-06	1.12585
MGP_C57BL6NJ_G0000411	NA	0.615341	0.95008	-0.0638421	3.85837e-06	9.77424e-06	1.00674	9.36679e-07	2.26626e-06	1.14616
MGP_C57BL6NJ_G0000412	NA	0.695198	0.95008	-0.0504173	4.51177e-06	1.07527e-05	1.00674	8.25433e-07	2.26626e-06	1.17637
MGP_C57BL6NJ_G0000413	NA	0.726476	0.950348	0.0496495	7.52212e-05	0.000129753	0.840473	2.03816e-05	3.37602e-05	0.96068
MGP_C57BL6NJ_G0000414	NA	0.615341	0.95008	-0.0638421	3.85837e-06	9.77424e-06	1.00674	9.36679e-07	2.26626e-06	1.14616
MGP_C57BL6NJ_G0000415	NA	0.615341	0.95008	-0.0638421	3.85837e-06	9.77424e-06	1.00674	9.36679e-07	2.26626e-06	1.14616
MGP_C57BL6NJ_G0000416	NA	0.615341	0.95008	-0.0638421	3.85837e-06	9.77424e-06	1.00674	9.36679e-07	2.26626e-06	1.14616
MGP_C57BL6NJ_G0000417	NA	0.615341	0.95008	-0.0638421	3.85837e-06	9.77424e-06	1.00674	9.36679e-07	2.26626e-06	1.14616
MGP_C57BL6NJ_G0000418	NA	0.615341	0.95008	-0.0638421	3.85837e-06	9.77424e-06	1.00674	9.36679e-07	2.26626e-06	1.14616
MGP_C57BL6NJ_G0000419	NA	0.227787	0.95008	-0.12897	2.10761e-06	9.77424e-06	0.874501	3.98657e-08	2.26626e-06	1.23934
MGP_C57BL6NJ_G0000420	NA	0.615341	0.95008	-0.0638421	3.85837e-06	9.77424e-06	1.00674	9.36679e-07	2.26626e-06	1.14616
MGP_C57BL6NJ_G0000421	NA	0.530461	0.95008	-0.0787941	2.82372e-06	9.77424e-06	1.02167	6.82584e-07	2.26626e-06	1.16235
MGP_C57BL6NJ_G0000422	NA	0.654435	0.95008	-0.0578105	4.64576e-06	1.09201e-05	1.00674	9.97261e-07	2.31831e-06	1.15973
MGP_C57BL6NJ_G0000423	NA	0.615341	0.95008	-0.0638421	3.85837e-06	9.77424e-06	1.00674	9.36679e-07	2.26626e-06	1.14616
MGP_C57BL6NJ_G0000424	NA	0.615341	0.95008	-0.0638421	3.85837e-06	9.77424e-06	1.00674	9.36679e-07	2.26626e-06	1.14616
MGP_C57BL6NJ_G0000425	NA	0.615341	0.95008	-0.0638421	3.85837e-06	9.77424e-06	1.00674	9.36679e-07	2.26626e-06	1.14616
MGP_C57BL6NJ_G0000426	NA	0.615341	0.95008	-0.0638421	3.85837e-06	9.77424e-06	1.00674	9.36679e-07	2.26626e-06	1.14616
MGP_C57BL6NJ_G0000427	NA	0.615341	0.95008	-0.0638421	3.85837e-06	9.77424e-06	1.00674	9.36679e-07	2.26626e-06	1.14616
MGP_C57BL6NJ_G0000428	NA	0.516636	0.95008	-0.0797749	4.30963e-06	1.04264e-05	0.961338	9.86125e-07	2.31831e-06	1.10076
MGP_C57BL6NJ_G0000429	NA	0.79475	0.959635	-0.0310023	1.86094e-06	9.77424e-06	1.01389	5.18075e-07	2.26626e-06	1.13763
MGP_C57BL6NJ_G0000430	NA	0.615341	0.95008	-0.0638421	3.85837e-06	9.77424e-06	1.00674	9.36679e-07	2.26626e-06	1.14616
MGP_C57BL6NJ_G0000431	NA	0.679787	0.95008	-0.0495154	1.49642e-06	9.77424e-06	1.03898	5.01321e-07	2.26626e-06	1.14616
MGP_C57BL6NJ_G0000432	NA	0.231583	0.95008	-0.170385	1.319e-05	2.55609e-05	0.979889	2.72947e-06	5.19319e-06	1.13789
MGP_C57BL6NJ_G0000433	NA	0.557757	0.95008	-0.0750621	6.0053e-06	1.32627e-05	0.971458	1.64485e-06	3.34911e-06	1.09571
MGP_C57BL6NJ_G0000434	NA	0.311884	0.95008	-0.130142	1.17854e-05	2.31124e-05	0.902627	1.79514e-06	3.60668e-06	1.07748
MGP_C57BL6NJ_G0000435	NA	0.749761	0.953583	-0.0395327	2.91025e-06	9.77424e-06	1.01126	9.40423e-07	2.27177e-06	1.12107
MGP_C57BL6NJ_G0000436	NA	0.615341	0.95008	-0.0638421	3.85837e-06	9.77424e-06	1.00674	9.36679e-07	2.26626e-06	1.14616
MGP_C57BL6NJ_G0000437	NA	0.615341	0.95008	-0.0638421	3.85837e-06	9.77424e-06	1.00674	9.36679e-07	2.26626e-06	1.14616
MGP_C57BL6NJ_G0000438	NA	0.576771	0.95008	-0.0655734	1.44209e-06	9.77424e-06	1.01811	6.41056e-07	2.26626e-06	1.09517
MGP_C57BL6NJ_G0000439	NA	0.615341	0.95008	-0.0638421	3.85837e-06	9.77424e-06	1.00674	9.36679e-07	2.26626e-06	1.14616
MGP_C57BL6NJ_G0000440	NA	0.81227	0.963133	-0.0450473	0.00635659	0.00892598	0.641378	0.00713719	0.00928483	0.62946
MGP_C57BL6NJ_G0000441	NA	0.583346	0.95008	-0.0731751	4.70131e-06	1.10141e-05	1.03665	8.01536e-07	2.26626e-06	1.21921
MGP_C57BL6NJ_G0000442	NA	0.46913	0.95008	-0.0901697	4.55118e-06	1.0836e-05	0.966495	1.29916e-06	2.8636e-06	1.08498
MGP_C57BL6NJ_G0000443	NA	0.650138	0.95008	-0.0577786	4.00638e-06	9.9862e-06	1.00674	8.53894e-07	2.26626e-06	1.1598
MGP_C57BL6NJ_G0000444	NA	0.615341	0.95008	-0.0638421	3.85837e-06	9.77424e-06	1.00674	9.36679e-07	2.26626e-06	1.14616
MGP_C57BL6NJ_G0000445	NA	0.615341	0.95008	-0.0638421	3.85837e-06	9.77424e-06	1.00674	9.36679e-07	2.26626e-06	1.14616
MGP_C57BL6NJ_G0000446	NA	0.620118	0.95008	-0.0667868	1.54092e-05	2.94038e-05	0.935205	3.55183e-06	6.58619e-06	1.07602
MGP_C57BL6NJ_G0000447	NA	0.813852	0.963133	-0.0282957	3.20937e-06	9.77424e-06	0.972517	6.38894e-07	2.26626e-06	1.12627
MGP_C57BL6NJ_G0000448	NA	0.615341	0.95008	-0.0638421	3.85837e-06	9.77424e-06	1.00674	9.36679e-07	2.26626e-06	1.14616
MGP_C57BL6NJ_G0000449	NA	0.667256	0.95008	-0.0559595	6.10962e-06	1.32627e-05	0.989008	1.47566e-06	3.07718e-06	1.12842
MGP_C57BL6NJ_G0000450	NA	0.530949	0.95008	-0.078539	3.45176e-06	9.77424e-06	1.00075	7.45015e-07	2.26626e-06	1.15095
MGP_C57BL6NJ_G0000451	NA	0.469102	0.95008	0.0793855	4.15285e-07	9.77424e-06	1.05772	3.60757e-08	2.26626e-06	1.3062
MGP_C57BL6NJ_G0000452	NA	0.615341	0.95008	-0.0638421	3.85837e-06	9.77424e-06	1.00674	9.36679e-07	2.26626e-06	1.14616
MGP_C57BL6NJ_G0000453	NA	0.615341	0.95008	-0.0638421	3.85837e-06	9.77424e-06	1.00674	9.36679e-07	2.26626e-06	1.14616
MGP_C57BL6NJ_G0000454	NA	0.615341	0.95008	-0.0638421	3.85837e-06	9.77424e-06	1.00674	9.36679e-07	2.26626e-06	1.14616
MGP_C57BL6NJ_G0000455	NA	0.615341	0.95008	-0.0638421	3.85837e-06	9.77424e-06	1.00674	9.36679e-07	2.26626e-06	1.14616
MGP_C57BL6NJ_G0000456	NA	0.615341	0.95008	-0.0638421	3.85837e-06	9.77424e-06	1.00674	9.36679e-07	2.26626e-06	1.14616
MGP_C57BL6NJ_G0000457	NA	0.615341	0.95008	-0.0638421	3.85837e-06	9.77424e-06	1.00674	9.36679e-07	2.26626e-06	1.14616
MGP_C57BL6NJ_G0000458	NA	0.615341	0.95008	-0.0638421	3.85837e-06	9.77424e-06	1.00674	9.36679e-07	2.26626e-06	1.14616
MGP_C57BL6NJ_G0000459	NA	0.615341	0.95008	-0.0638421	3.85837e-06	9.77424e-06	1.00674	9.36679e-07	2.26626e-06	1.14616
MGP_C57BL6NJ_G0000460	NA	0.615341	0.95008	-0.0638421	3.85837e-06	9.77424e-06	1.00674	9.36679e-07	2.26626e-06	1.14616
MGP_C57BL6NJ_G0000461	NA	0.615341	0.95008	-0.0638421	3.85837e-06	9.77424e-06	1.00674	9.36679e-07	2.26626e-06	1.14616
MGP_C57BL6NJ_G0000462	NA	0.615341	0.95008	-0.0638421	3.85837e-06	9.77424e-06	1.00674	9.36679e-07	2.26626e-06	1.14616
MGP_C57BL6NJ_G0000463	NA	0.46962	0.95008	-0.0909268	4.05066e-06	9.9862e-06	0.98643	9.58251e-07	2.28046e-06	1.12585
MGP_C57BL6NJ_G0000464	NA	0.388272	0.95008	-0.100334	2.37502e-06	9.77424e-06	0.95437	1.00013e-06	2.31831e-06	1.03258
MGP_C57BL6NJ_G0000465	NA	0.650138	0.95008	-0.0577786	4.00638e-06	9.9862e-06	1.00674	8.53894e-07	2.26626e-06	1.1598
MGP_C57BL6NJ_G0000466	NA	0.450237	0.95008	-0.0926656	2.47987e-06	9.77424e-06	1.00674	3.26538e-07	2.26626e-06	1.20805
MGP_C57BL6NJ_G0000467	NA	0.5069	0.95008	-0.0848953	4.94745e-06	1.14423e-05	0.98643	1.03342e-06	2.37944e-06	1.13942
MGP_C57BL6NJ_G0000468	NA	0.476943	0.95008	-0.0833824	1.55657e-06	9.77424e-06	1.00491	3.45018e-07	2.26626e-06	1.14988
MGP_C57BL6NJ_G0000469	NA	0.768119	0.955878	-0.038497	5.49373e-06	1.2408e-05	1.00411	6.72527e-07	2.26626e-06	1.21737
MGP_C57BL6NJ_G0000470	NA	0.615341	0.95008	-0.0638421	3.85837e-06	9.77424e-06	1.00674	9.36679e-07	2.26626e-06	1.14616
MGP_C57BL6NJ_G0000471	NA	0.905227	0.981095	-0.0155807	1.11874e-05	2.20672e-05	0.941507	1.69215e-06	3.42742e-06	1.12427
MGP_C57BL6NJ_G0000472	NA	0.667256	0.95008	-0.0559595	6.10962e-06	1.32627e-05	0.989008	1.47566e-06	3.07718e-06	1.12842
MGP_C57BL6NJ_G0000473	NA	0.463323	0.95008	-0.0898029	4.2775e-06	1.03755e-05	0.955388	7.0609e-07	2.26626e-06	1.12642
MGP_C57BL6NJ_G0000474	NA	0.53176	0.95008	-0.0729501	3.60679e-06	9.77424e-06	0.927599	9.29867e-07	2.26626e-06	1.05012
MGP_C57BL6NJ_G0000475	NA	0.955519	0.99124	-0.00752334	1.18754e-05	2.32634e-05	0.965015	1.21371e-06	2.70382e-06	1.19458
MGP_C57BL6NJ_G0000476	NA	0.615341	0.95008	-0.0638421	3.85837e-06	9.77424e-06	1.00674	9.36679e-07	2.26626e-06	1.14616
MGP_C57BL6NJ_G0000477	NA	0.514947	0.95008	-0.0831892	6.03722e-06	1.32627e-05	0.967144	1.29471e-06	2.85562e-06	1.1154
MGP_C57BL6NJ_G0000478	NA	0.615341	0.95008	-0.0638421	3.85837e-06	9.77424e-06	1.00674	9.36679e-07	2.26626e-06	1.14616
MGP_C57BL6NJ_G0000479	NA	0.615341	0.95008	-0.0638421	3.85837e-06	9.77424e-06	1.00674	9.36679e-07	2.26626e-06	1.14616
MGP_C57BL6NJ_G0000480	NA	0.612692	0.95008	-0.0573835	6.86919e-07	9.77424e-06	1.05126	1.54722e-07	2.26626e-06	1.19842
MGP_C57BL6NJ_G0000481	NA	0.686132	0.95008	-0.0743197	0.00184337	0.00274036	0.744705	0.000228154	0.000341148	0.963855
MGP_C57BL6NJ_G0000482	NA	0.365311	0.95008	-0.142802	9.406e-06	1.89537e-05	1.13546	2.42277e-06	4.67187e-06	1.29016
MGP_C57BL6NJ_G0000483	NA	0.969771	0.993736	-0.00394532	2.04798e-07	9.77424e-06	1.07974	3.76309e-08	2.26626e-06	1.24878
MGP_C57BL6NJ_G0000484	NA	0.650961	0.95008	-0.0571284	3.10808e-06	9.77424e-06	1.02185	8.83481e-07	2.26626e-06	1.14616
MGP_C57BL6NJ_G0000485	NA	0.615341	0.95008	-0.0638421	3.85837e-06	9.77424e-06	1.00674	9.36679e-07	2.26626e-06	1.14616
MGP_C57BL6NJ_G0000486	NA	0.231154	0.95008	-0.157182	1.07512e-05	2.12997e-05	0.921203	2.73953e-05	4.47588e-05	0.840015
MGP_C57BL6NJ_G0000487	NA	0.0380039	0.95008	0.247504	4.52684e-07	9.77424e-06	1.05592	1.38738e-05	2.34571e-05	0.769223
MGP_C57BL6NJ_G0000488	NA	0.0895117	0.95008	-0.23277	0.000260144	0.000422407	0.669475	0.000914767	0.0012931	0.575623
MGP_C57BL6NJ_G0000489	NA	0.843603	0.968207	0.0259267	0.00153955	0.00231	0.546592	0.000160236	0.000243158	0.718321
MGP_C57BL6NJ_G0000490	NA	0.398512	0.95008	-0.123248	3.45034e-05	6.20808e-05	0.92609	1.1718e-05	1.99906e-05	1.03093
MGP_C57BL6NJ_G0000491	NA	0.992744	0.997734	0.00118717	0.000306023	0.000493181	0.663762	0.000127502	0.000195156	0.73229
MGP_C57BL6NJ_G0000492	NA	0.615341	0.95008	-0.0638421	3.85837e-06	9.77424e-06	1.00674	9.36679e-07	2.26626e-06	1.14616
MGP_C57BL6NJ_G0000493	NA	0.677452	0.95008	-0.0538824	6.12227e-06	1.32627e-05	0.984334	1.46935e-06	3.07718e-06	1.12375
MGP_C57BL6NJ_G0000494	NA	0.615341	0.95008	-0.0638421	3.85837e-06	9.77424e-06	1.00674	9.36679e-07	2.26626e-06	1.14616
MGP_C57BL6NJ_G0000495	NA	0.615341	0.95008	-0.0638421	3.85837e-06	9.77424e-06	1.00674	9.36679e-07	2.26626e-06	1.14616
MGP_C57BL6NJ_G0000496	NA	0.635796	0.95008	-0.067529	2.81539e-05	5.13214e-05	0.93256	3.28125e-06	6.12841e-06	1.14767
MGP_C57BL6NJ_G0000497	NA	0.654435	0.95008	-0.0578105	4.64576e-06	1.09201e-05	1.00674	9.97261e-07	2.31831e-06	1.15973
MGP_C57BL6NJ_G0000498	NA	0.810116	0.962873	-0.0305692	1.3657e-05	2.63812e-05	0.89695	2.19818e-06	4.30107e-06	1.0662
MGP_C57BL6NJ_G0000499	NA	0.310319	0.95008	-0.119338	9.72411e-06	1.95104e-05	0.840405	2.00831e-06	3.98241e-06	0.974639
MGP_C57BL6NJ_G0000500	NA	0.948256	0.989702	0.00661056	0.510137	0.549327	-0.0717773	0.362247	0.390998	-0.100091
MGP_C57BL6NJ_G0000501	NA	0.615341	0.95008	-0.0638421	3.85837e-06	9.77424e-06	1.00674	9.36679e-07	2.26626e-06	1.14616
MGP_C57BL6NJ_G0000502	NA	0.501067	0.95008	-0.0848633	4.24925e-06	1.03232e-05	0.98643	8.80943e-07	2.26626e-06	1.13949
MGP_C57BL6NJ_G0000503	NA	0.615341	0.95008	-0.0638421	3.85837e-06	9.77424e-06	1.00674	9.36679e-07	2.26626e-06	1.14616
MGP_C57BL6NJ_G0000504	NA	0.404664	0.95008	-0.0988702	1.72701e-06	9.77424e-06	1.00356	3.5765e-07	2.26626e-06	1.15561
MGP_C57BL6NJ_G0000505	NA	0.615341	0.95008	-0.0638421	3.85837e-06	9.77424e-06	1.00674	9.36679e-07	2.26626e-06	1.14616
MGP_C57BL6NJ_G0000506	NA	0.615341	0.95008	-0.0638421	3.85837e-06	9.77424e-06	1.00674	9.36679e-07	2.26626e-06	1.14616
MGP_C57BL6NJ_G0000507	NA	0.615341	0.95008	-0.0638421	3.85837e-06	9.77424e-06	1.00674	9.36679e-07	2.26626e-06	1.14616
MGP_C57BL6NJ_G0000508	NA	0.499351	0.95008	-0.0947375	0.000567288	0.000889049	0.656728	5.67926e-05	8.99978e-05	0.849629
MGP_C57BL6NJ_G0000509	NA	0.320623	0.95008	-0.134734	8.87457e-06	1.80272e-05	0.97867	1.88284e-06	3.76047e-06	1.13171
MGP_C57BL6NJ_G0000510	NA	0.639208	0.95008	-0.0646058	2.30112e-05	4.25737e-05	0.919781	2.44927e-05	4.01923e-05	0.914062
MGP_C57BL6NJ_G0000511	NA	0.35156	0.95008	-0.118429	4.94183e-06	1.14412e-05	0.97201	1.55998e-06	3.20505e-06	1.08152
MGP_C57BL6NJ_G0000512	NA	0.615341	0.95008	-0.0638421	3.85837e-06	9.77424e-06	1.00674	9.36679e-07	2.26626e-06	1.14616
MGP_C57BL6NJ_G0000513	NA	0.615341	0.95008	-0.0638421	3.85837e-06	9.77424e-06	1.00674	9.36679e-07	2.26626e-06	1.14616
MGP_C57BL6NJ_G0000514	NA	0.654435	0.95008	-0.0578105	4.64576e-06	1.09201e-05	1.00674	9.97261e-07	2.31831e-06	1.15973
MGP_C57BL6NJ_G0000515	NA	0.955785	0.991251	-0.00694707	2.20913e-06	9.77424e-06	1.05074	6.25844e-07	2.26626e-06	1.17773
MGP_C57BL6NJ_G0000516	NA	0.615341	0.95008	-0.0638421	3.85837e-06	9.77424e-06	1.00674	9.36679e-07	2.26626e-06	1.14616
MGP_C57BL6NJ_G0000517	NA	0.615341	0.95008	-0.0638421	3.85837e-06	9.77424e-06	1.00674	9.36679e-07	2.26626e-06	1.14616
MGP_C57BL6NJ_G0000518	NA	0.844311	0.968209	-0.0257362	6.47578e-06	1.38453e-05	0.993184	1.83619e-06	3.67946e-06	1.11698
MGP_C57BL6NJ_G0000519	NA	0.825955	0.9647	-0.0301062	1.39798e-05	2.69441e-05	0.963236	2.47722e-06	4.76154e-06	1.13505
MGP_C57BL6NJ_G0000520	NA	0.615341	0.95008	-0.0638421	3.85837e-06	9.77424e-06	1.00674	9.36679e-07	2.26626e-06	1.14616
MGP_C57BL6NJ_G0000521	NA	0.359765	0.95008	0.114448	6.29099e-05	0.000109496	0.743256	4.64921e-06	8.42566e-06	0.961566
MGP_C57BL6NJ_G0000522	NA	0.642465	0.95008	-0.0562291	1.9316e-06	9.77424e-06	1.02387	5.52705e-07	2.26626e-06	1.14616
MGP_C57BL6NJ_G0000523	NA	0.615341	0.95008	-0.0638421	3.85837e-06	9.77424e-06	1.00674	9.36679e-07	2.26626e-06	1.14616
MGP_C57BL6NJ_G0000524	NA	0.615341	0.95008	-0.0638421	3.85837e-06	9.77424e-06	1.00674	9.36679e-07	2.26626e-06	1.14616
MGP_C57BL6NJ_G0000525	NA	0.754322	0.95403	0.0458699	0.000398184	0.00063395	0.721254	0.000227193	0.000339786	0.769564
MGP_C57BL6NJ_G0000526	NA	0.665985	0.95008	-0.0550903	2.97587e-06	9.77424e-06	1.03735	1.21227e-06	2.70119e-06	1.12628
MGP_C57BL6NJ_G0000527	NA	0.585768	0.95008	0.077949	0.00651732	0.00914076	0.479393	0.00156033	0.00216004	0.590761
MGP_C57BL6NJ_G0000528	NA	0.491289	0.95008	-0.08543	2.86125e-06	9.77424e-06	1.00674	5.86631e-07	2.26626e-06	1.16235
MGP_C57BL6NJ_G0000529	NA	0.723903	0.950348	-0.0479399	1.15481e-05	2.27002e-05	0.971233	3.75114e-06	6.9183e-06	1.08092
MGP_C57BL6NJ_G0000530	NA	0.590461	0.95008	-0.0693839	4.49202e-06	1.07212e-05	1.00634	1.98326e-06	3.93977e-06	1.08564
MGP_C57BL6NJ_G0000531	NA	0.674282	0.95008	-0.0554946	2.04349e-06	9.77424e-06	1.11135	1.09406e-06	2.4755e-06	1.17637
MGP_C57BL6NJ_G0000532	NA	0.650961	0.95008	-0.0571284	3.10808e-06	9.77424e-06	1.02185	8.83481e-07	2.26626e-06	1.14616
MGP_C57BL6NJ_G0000533	NA	0.656089	0.95008	-0.0572062	3.75044e-06	9.77424e-06	1.02167	1.07101e-06	2.43043e-06	1.14616
MGP_C57BL6NJ_G0000534	NA	0.963869	0.992744	-0.00633678	7.27871e-06	1.52223e-05	1.04919	2.0749e-06	4.09669e-06	1.17989
MGP_C57BL6NJ_G0000535	NA	0.615341	0.95008	-0.0638421	3.85837e-06	9.77424e-06	1.00674	9.36679e-07	2.26626e-06	1.14616
MGP_C57BL6NJ_G0000536	NA	0.615341	0.95008	-0.0638421	3.85837e-06	9.77424e-06	1.00674	9.36679e-07	2.26626e-06	1.14616
MGP_C57BL6NJ_G0000537	NA	0.656089	0.95008	-0.0572062	3.75044e-06	9.77424e-06	1.02167	1.07101e-06	2.43043e-06	1.14616
MGP_C57BL6NJ_G0000538	NA	0.870902	0.973524	-0.0214551	1.22191e-05	2.38696e-05	0.941507	2.1143e-06	4.16407e-06	1.11106
MGP_C57BL6NJ_G0000539	NA	0.615341	0.95008	-0.0638421	3.85837e-06	9.77424e-06	1.00674	9.36679e-07	2.26626e-06	1.14616
MGP_C57BL6NJ_G0000540	NA	0.567499	0.95008	-0.0755312	1.03337e-05	2.05917e-05	0.95179	2.4256e-06	4.67455e-06	1.09121
MGP_C57BL6NJ_G0000541	NA	0.656089	0.95008	-0.0572062	3.75044e-06	9.77424e-06	1.02167	1.07101e-06	2.43043e-06	1.14616
MGP_C57BL6NJ_G0000542	NA	0.512763	0.95008	-0.11038	0.0017264	0.00257448	0.685297	0.000861967	0.00122085	0.750284
MGP_C57BL6NJ_G0000543	NA	0.795194	0.959854	-0.0332339	5.69432e-06	1.27956e-05	0.981652	8.87967e-07	2.26626e-06	1.16485
MGP_C57BL6NJ_G0000544	NA	0.167279	0.95008	-0.186419	3.66132e-06	9.77424e-06	1.03922	1.02072e-06	2.35652e-06	1.16829
MGP_C57BL6NJ_G0000545	NA	0.437718	0.95008	-0.0966652	3.32764e-06	9.77424e-06	0.993625	5.76218e-07	2.26626e-06	1.16526
MGP_C57BL6NJ_G0000546	NA	0.382349	0.95008	-0.11221	0.000372954	0.000595351	0.628454	4.17624e-06	7.63652e-06	0.999879
MGP_C57BL6NJ_G0000547	NA	0.996621	0.998638	-0.000529615	2.72818e-05	4.98179e-05	0.824144	2.38094e-05	3.91241e-05	0.835473
MGP_C57BL6NJ_G0000548	NA	0.959233	0.991899	-0.00646384	0.000838156	0.0012915	0.569455	0.000170356	0.000257802	0.687026
MGP_C57BL6NJ_G0000549	NA	0.615341	0.95008	-0.0638421	3.85837e-06	9.77424e-06	1.00674	9.36679e-07	2.26626e-06	1.14616
MGP_C57BL6NJ_G0000550	NA	0.724058	0.950348	-0.050459	6.3177e-05	0.000109933	0.86203	8.50822e-06	1.47768e-05	1.05348
MGP_C57BL6NJ_G0000551	NA	0.321083	0.95008	-0.155955	2.10955e-05	3.92651e-05	1.04192	8.72167e-06	1.51308e-05	1.13583
MGP_C57BL6NJ_G0000552	NA	0.204806	0.95008	0.147423	2.8922e-06	9.77424e-06	0.920581	1.29451e-06	2.85534e-06	0.990951
MGP_C57BL6NJ_G0000553	NA	0.615341	0.95008	-0.0638421	3.85837e-06	9.77424e-06	1.00674	9.36679e-07	2.26626e-06	1.14616
MGP_C57BL6NJ_G0000554	NA	0.917795	0.984025	-0.012952	4.77845e-06	1.11522e-05	0.979326	1.7445e-06	3.51795e-06	1.0752
MGP_C57BL6NJ_G0000555	NA	0.491289	0.95008	-0.08543	2.86125e-06	9.77424e-06	1.00674	5.86631e-07	2.26626e-06	1.16235
MGP_C57BL6NJ_G0000556	NA	0.776987	0.95735	-0.035545	4.64662e-06	1.09215e-05	0.98054	8.08609e-07	2.26626e-06	1.15105
MGP_C57BL6NJ_G0000557	NA	0.660568	0.95008	-0.0564808	4.45259e-06	1.06469e-05	1.00674	9.27072e-07	2.26626e-06	1.16272
MGP_C57BL6NJ_G0000558	NA	0.677452	0.95008	-0.0538824	6.12227e-06	1.32627e-05	0.984334	1.46935e-06	3.07718e-06	1.12375
MGP_C57BL6NJ_G0000559	NA	0.650961	0.95008	-0.0571284	3.10808e-06	9.77424e-06	1.02185	8.83481e-07	2.26626e-06	1.14616
MGP_C57BL6NJ_G0000560	NA	0.615341	0.95008	-0.0638421	3.85837e-06	9.77424e-06	1.00674	9.36679e-07	2.26626e-06	1.14616
MGP_C57BL6NJ_G0000561	NA	0.615341	0.95008	-0.0638421	3.85837e-06	9.77424e-06	1.00674	9.36679e-07	2.26626e-06	1.14616
MGP_C57BL6NJ_G0000562	NA	0.615341	0.95008	-0.0638421	3.85837e-06	9.77424e-06	1.00674	9.36679e-07	2.26626e-06	1.14616
MGP_C57BL6NJ_G0000563	NA	0.615341	0.95008	-0.0638421	3.85837e-06	9.77424e-06	1.00674	9.36679e-07	2.26626e-06	1.14616
MGP_C57BL6NJ_G0000564	NA	0.496345	0.95008	-0.0940804	3.91625e-05	6.99688e-05	0.870516	2.33526e-05	3.84181e-05	0.917212
MGP_C57BL6NJ_G0000565	NA	0.735643	0.951102	0.0415667	1.86744e-05	3.51048e-05	0.84072	1.30279e-05	2.20923e-05	0.870986
MGP_C57BL6NJ_G0000566	NA	0.893694	0.978951	0.0180798	9.43492e-06	1.90017e-05	0.989491	1.96649e-06	3.91118e-06	1.14641
MGP_C57BL6NJ_G0000567	NA	0.463071	0.95008	-0.116801	0.00016382	0.000271603	0.859223	3.63639e-05	5.86632e-05	1.00796
MGP_C57BL6NJ_G0000568	NA	0.653712	0.95008	0.0726396	0.000141962	0.000236942	0.894029	4.60744e-06	8.35586e-06	1.26312
MGP_C57BL6NJ_G0000569	NA	0.615341	0.95008	-0.0638421	3.85837e-06	9.77424e-06	1.00674	9.36679e-07	2.26626e-06	1.14616
MGP_C57BL6NJ_G0000570	NA	0.615341	0.95008	-0.0638421	3.85837e-06	9.77424e-06	1.00674	9.36679e-07	2.26626e-06	1.14616
MGP_C57BL6NJ_G0000571	NA	0.386903	0.95008	-0.0911295	0.00103517	0.00158132	0.454848	4.27795e-05	6.85263e-05	0.653162
MGP_C57BL6NJ_G0000572	NA	0.650138	0.95008	-0.0577786	4.00638e-06	9.9862e-06	1.00674	8.53894e-07	2.26626e-06	1.1598
MGP_C57BL6NJ_G0000573	NA	0.726247	0.950348	-0.0435617	2.25686e-06	9.77424e-06	1.0388	6.68951e-07	2.26626e-06	1.15973
MGP_C57BL6NJ_G0000574	NA	0.615341	0.95008	-0.0638421	3.85837e-06	9.77424e-06	1.00674	9.36679e-07	2.26626e-06	1.14616
MGP_C57BL6NJ_G0000575	NA	0.358672	0.95008	-0.112515	2.87314e-06	9.77424e-06	0.98643	5.7121e-07	2.26626e-06	1.14204
MGP_C57BL6NJ_G0000576	NA	0.400608	0.95008	-0.0824056	1.29577e-05	2.51582e-05	0.68571	1.15781e-06	2.59602e-06	0.859729
MGP_C57BL6NJ_G0000577	NA	0.55672	0.95008	-0.0764222	1.37049e-05	2.64638e-05	0.911132	3.66142e-06	6.77015e-06	1.03342
MGP_C57BL6NJ_G0000578	NA	0.615341	0.95008	-0.0638421	3.85837e-06	9.77424e-06	1.00674	9.36679e-07	2.26626e-06	1.14616
MGP_C57BL6NJ_G0000579	NA	0.615341	0.95008	-0.0638421	3.85837e-06	9.77424e-06	1.00674	9.36679e-07	2.26626e-06	1.14616
MGP_C57BL6NJ_G0000580	NA	0.615341	0.95008	-0.0638421	3.85837e-06	9.77424e-06	1.00674	9.36679e-07	2.26626e-06	1.14616
MGP_C57BL6NJ_G0000581	NA	0.615341	0.95008	-0.0638421	3.85837e-06	9.77424e-06	1.00674	9.36679e-07	2.26626e-06	1.14616
MGP_C57BL6NJ_G0000582	NA	0.46962	0.95008	-0.0909268	4.05066e-06	9.9862e-06	0.98643	9.58251e-07	2.28046e-06	1.12585
MGP_C57BL6NJ_G0000583	NA	0.533569	0.95008	-0.0797392	3.92908e-06	9.91548e-06	1.01037	1.31273e-06	2.88832e-06	1.11766
MGP_C57BL6NJ_G0000584	NA	0.615341	0.95008	-0.0638421	3.85837e-06	9.77424e-06	1.00674	9.36679e-07	2.26626e-06	1.14616
MGP_C57BL6NJ_G0000585	NA	0.615341	0.95008	-0.0638421	3.85837e-06	9.77424e-06	1.00674	9.36679e-07	2.26626e-06	1.14616
MGP_C57BL6NJ_G0000586	NA	0.615341	0.95008	-0.0638421	3.85837e-06	9.77424e-06	1.00674	9.36679e-07	2.26626e-06	1.14616
MGP_C57BL6NJ_G0000587	NA	0.615341	0.95008	-0.0638421	3.85837e-06	9.77424e-06	1.00674	9.36679e-07	2.26626e-06	1.14616
MGP_C57BL6NJ_G0000588	NA	0.667256	0.95008	-0.0559595	6.10962e-06	1.32627e-05	0.989008	1.47566e-06	3.07718e-06	1.12842
MGP_C57BL6NJ_G0000589	NA	0.703474	0.950089	-0.0492458	4.92347e-06	1.14056e-05	1.00411	1.39286e-06	3.01974e-06	1.12842
MGP_C57BL6NJ_G0000590	NA	0.46962	0.95008	-0.0909268	4.05066e-06	9.9862e-06	0.98643	9.58251e-07	2.28046e-06	1.12585
MGP_C57BL6NJ_G0000591	NA	0.84626	0.968812	0.0261291	2.09035e-05	3.89337e-05	0.911418	6.71855e-06	1.18544e-05	1.01774
MGP_C57BL6NJ_G0000592	NA	0.282882	0.95008	0.14368	1.24089e-05	2.4199e-05	0.931268	9.35385e-06	1.61594e-05	0.957103
MGP_C57BL6NJ_G0000593	NA	0.560518	0.95008	-0.0699541	2.06209e-05	3.84456e-05	0.808993	3.9132e-06	7.19364e-06	0.949344
MGP_C57BL6NJ_G0000594	NA	0.922998	0.985033	0.0125145	0.000324269	0.000521074	0.653763	0.000116466	0.000178957	0.733301
MGP_C57BL6NJ_G0000595	NA	0.535644	0.95008	-0.0801724	8.9304e-06	1.81277e-05	0.944648	4.22736e-07	2.26626e-06	1.25005
MGP_C57BL6NJ_G0000596	NA	0.893182	0.978904	-0.0186905	5.00023e-05	8.81319e-05	0.862042	6.20625e-06	1.10191e-05	1.05957
MGP_C57BL6NJ_G0000597	NA	0.615341	0.95008	-0.0638421	3.85837e-06	9.77424e-06	1.00674	9.36679e-07	2.26626e-06	1.14616
MGP_C57BL6NJ_G0000598	NA	0.615341	0.95008	-0.0638421	3.85837e-06	9.77424e-06	1.00674	9.36679e-07	2.26626e-06	1.14616
MGP_C57BL6NJ_G0000599	NA	0.804257	0.961389	-0.0286373	5.29265e-06	1.20245e-05	0.892172	8.23855e-07	2.26626e-06	1.05846
MGP_C57BL6NJ_G0000600	NA	0.738157	0.951178	0.0480356	0.00127408	0.00192836	0.6119	0.00328731	0.00441426	0.53685
MGP_C57BL6NJ_G0000601	NA	0.412863	0.95008	-0.083705	2.17484e-08	9.77424e-06	1.26699	2.43764e-08	2.26626e-06	1.25488
MGP_C57BL6NJ_G0000602	NA	0.411418	0.95008	-0.103042	2.71257e-06	9.77424e-06	1.01836	9.0179e-07	2.26626e-06	1.12585
MGP_C57BL6NJ_G0000603	NA	0.840185	0.967072	-0.0247628	0.00245811	0.00360866	0.478994	0.000250989	0.000373877	0.638202
MGP_C57BL6NJ_G0000604	NA	0.615341	0.95008	-0.0638421	3.85837e-06	9.77424e-06	1.00674	9.36679e-07	2.26626e-06	1.14616
MGP_C57BL6NJ_G0000605	NA	0.474018	0.95008	-0.0989135	5.85829e-06	1.30875e-05	1.04698	1.37523e-06	2.99336e-06	1.19747
MGP_C57BL6NJ_G0000606	NA	0.656089	0.95008	-0.0572062	3.75044e-06	9.77424e-06	1.02167	1.07101e-06	2.43043e-06	1.14616
MGP_C57BL6NJ_G0000607	NA	0.597933	0.95008	-0.066767	4.38808e-06	1.05821e-05	0.990606	1.39989e-06	3.03115e-06	1.10076
MGP_C57BL6NJ_G0000608	NA	0.938221	0.987403	-0.0102926	1.21439e-05	2.37374e-05	0.947999	3.47679e-06	6.4582e-06	1.06777
MGP_C57BL6NJ_G0000609	NA	0.459098	0.95008	-0.105235	3.32247e-06	9.77424e-06	1.13531	2.25742e-07	2.26626e-06	1.44573
MGP_C57BL6NJ_G0000610	NA	0.48478	0.95008	-0.0849242	2.85532e-06	9.77424e-06	0.985824	5.13508e-07	2.26626e-06	1.15152
MGP_C57BL6NJ_G0000611	NA	0.615341	0.95008	-0.0638421	3.85837e-06	9.77424e-06	1.00674	9.36679e-07	2.26626e-06	1.14616
MGP_C57BL6NJ_G0000612	NA	0.615341	0.95008	-0.0638421	3.85837e-06	9.77424e-06	1.00674	9.36679e-07	2.26626e-06	1.14616
MGP_C57BL6NJ_G0000613	NA	0.30335	0.95008	-0.120407	9.84187e-06	1.97197e-05	0.834319	1.86463e-05	3.10295e-05	0.783831
MGP_C57BL6NJ_G0000614	NA	0.66924	0.95008	-0.0562647	7.27283e-06	1.52166e-05	0.984334	9.96709e-07	2.31831e-06	1.18315
MGP_C57BL6NJ_G0000615	NA	0.667256	0.95008	-0.0559595	6.10962e-06	1.32627e-05	0.989008	1.47566e-06	3.07718e-06	1.12842
MGP_C57BL6NJ_G0000616	NA	0.615341	0.95008	-0.0638421	3.85837e-06	9.77424e-06	1.00674	9.36679e-07	2.26626e-06	1.14616
MGP_C57BL6NJ_G0000617	NA	0.695817	0.95008	0.0576461	0.000615481	0.00096129	0.687798	4.72094e-05	7.5352e-05	0.916102
MGP_C57BL6NJ_G0000618	NA	0.615341	0.95008	-0.0638421	3.85837e-06	9.77424e-06	1.00674	9.36679e-07	2.26626e-06	1.14616
MGP_C57BL6NJ_G0000619	NA	0.615341	0.95008	-0.0638421	3.85837e-06	9.77424e-06	1.00674	9.36679e-07	2.26626e-06	1.14616
MGP_C57BL6NJ_G0000620	NA	0.615341	0.95008	-0.0638421	3.85837e-06	9.77424e-06	1.00674	9.36679e-07	2.26626e-06	1.14616
MGP_C57BL6NJ_G0000621	NA	0.615341	0.95008	-0.0638421	3.85837e-06	9.77424e-06	1.00674	9.36679e-07	2.26626e-06	1.14616
MGP_C57BL6NJ_G0000622	NA	0.627081	0.95008	-0.0629058	6.04381e-06	1.32627e-05	0.9838	1.25039e-06	2.77648e-06	1.13832
MGP_C57BL6NJ_G0000623	NA	0.615341	0.95008	-0.0638421	3.85837e-06	9.77424e-06	1.00674	9.36679e-07	2.26626e-06	1.14616
MGP_C57BL6NJ_G0000624	NA	0.615341	0.95008	-0.0638421	3.85837e-06	9.77424e-06	1.00674	9.36679e-07	2.26626e-06	1.14616
MGP_C57BL6NJ_G0000625	NA	0.615341	0.95008	-0.0638421	3.85837e-06	9.77424e-06	1.00674	9.36679e-07	2.26626e-06	1.14616
MGP_C57BL6NJ_G0000626	NA	0.615341	0.95008	-0.0638421	3.85837e-06	9.77424e-06	1.00674	9.36679e-07	2.26626e-06	1.14616
MGP_C57BL6NJ_G0000627	NA	0.852981	0.969976	-0.0241725	7.54315e-06	1.56799e-05	0.974348	1.60945e-06	3.29039e-06	1.12531
MGP_C57BL6NJ_G0000628	NA	0.577304	0.95008	-0.0756874	7.94526e-06	1.63744e-05	1.0038	2.28212e-06	4.44116e-06	1.12842
MGP_C57BL6NJ_G0000629	NA	0.479825	0.95008	-0.0932357	8.37658e-06	1.71236e-05	0.966721	1.14466e-06	2.56991e-06	1.16319
MGP_C57BL6NJ_G0000630	NA	0.430147	0.95008	-0.100363	3.93934e-06	9.93845e-06	0.998524	9.48745e-07	2.28046e-06	1.1377
MGP_C57BL6NJ_G0000631	NA	0.615341	0.95008	-0.0638421	3.85837e-06	9.77424e-06	1.00674	9.36679e-07	2.26626e-06	1.14616
MGP_C57BL6NJ_G0000632	NA	0.738482	0.951178	-0.0445055	1.0484e-05	2.08478e-05	0.963236	2.5035e-06	4.80327e-06	1.10265
MGP_C57BL6NJ_G0000633	NA	0.615341	0.95008	-0.0638421	3.85837e-06	9.77424e-06	1.00674	9.36679e-07	2.26626e-06	1.14616
MGP_C57BL6NJ_G0000634	NA	0.615341	0.95008	-0.0638421	3.85837e-06	9.77424e-06	1.00674	9.36679e-07	2.26626e-06	1.14616
MGP_C57BL6NJ_G0000635	NA	0.701386	0.950089	-0.049845	4.30323e-06	1.04256e-05	1.02167	1.0536e-06	2.41736e-06	1.16272
MGP_C57BL6NJ_G0000636	NA	0.615341	0.95008	-0.0638421	3.85837e-06	9.77424e-06	1.00674	9.36679e-07	2.26626e-06	1.14616
MGP_C57BL6NJ_G0000637	NA	0.479924	0.95008	-0.085752	1.62329e-06	9.77424e-06	1.03667	5.67144e-07	2.26626e-06	1.13957
MGP_C57BL6NJ_G0000638	NA	0.656089	0.95008	-0.0572062	3.75044e-06	9.77424e-06	1.02167	1.07101e-06	2.43043e-06	1.14616
MGP_C57BL6NJ_G0000639	NA	0.615341	0.95008	-0.0638421	3.85837e-06	9.77424e-06	1.00674	9.36679e-07	2.26626e-06	1.14616
MGP_C57BL6NJ_G0000640	NA	0.523993	0.95008	-0.0747218	0.00852102	0.0117865	0.375241	0.00213919	0.00292171	0.462964
MGP_C57BL6NJ_G0000641	NA	0.615341	0.95008	-0.0638421	3.85837e-06	9.77424e-06	1.00674	9.36679e-07	2.26626e-06	1.14616
MGP_C57BL6NJ_G0000642	NA	0.615341	0.95008	-0.0638421	3.85837e-06	9.77424e-06	1.00674	9.36679e-07	2.26626e-06	1.14616
MGP_C57BL6NJ_G0000643	NA	0.615341	0.95008	-0.0638421	3.85837e-06	9.77424e-06	1.00674	9.36679e-07	2.26626e-06	1.14616
MGP_C57BL6NJ_G0000644	NA	0.615341	0.95008	-0.0638421	3.85837e-06	9.77424e-06	1.00674	9.36679e-07	2.26626e-06	1.14616
MGP_C57BL6NJ_G0000645	NA	0.615341	0.95008	-0.0638421	3.85837e-06	9.77424e-06	1.00674	9.36679e-07	2.26626e-06	1.14616
MGP_C57BL6NJ_G0000646	NA	0.615341	0.95008	-0.0638421	3.85837e-06	9.77424e-06	1.00674	9.36679e-07	2.26626e-06	1.14616
MGP_C57BL6NJ_G0000647	NA	0.615341	0.95008	-0.0638421	3.85837e-06	9.77424e-06	1.00674	9.36679e-07	2.26626e-06	1.14616
MGP_C57BL6NJ_G0000648	NA	0.365978	0.95008	-0.121777	8.49762e-06	1.73417e-05	0.979191	2.75236e-06	5.23166e-06	1.08888
MGP_C57BL6NJ_G0000649	NA	0.615341	0.95008	-0.0638421	3.85837e-06	9.77424e-06	1.00674	9.36679e-07	2.26626e-06	1.14616
MGP_C57BL6NJ_G0000650	NA	0.650961	0.95008	-0.0571284	3.10808e-06	9.77424e-06	1.02185	8.83481e-07	2.26626e-06	1.14616
MGP_C57BL6NJ_G0000651	NA	0.615341	0.95008	-0.0638421	3.85837e-06	9.77424e-06	1.00674	9.36679e-07	2.26626e-06	1.14616
MGP_C57BL6NJ_G0000652	NA	0.615341	0.95008	-0.0638421	3.85837e-06	9.77424e-06	1.00674	9.36679e-07	2.26626e-06	1.14616
MGP_C57BL6NJ_G0000653	NA	0.545892	0.95008	-0.0709197	9.03849e-07	9.77424e-06	1.06032	2.11683e-07	2.26626e-06	1.20553
MGP_C57BL6NJ_G0000654	NA	0.615341	0.95008	-0.0638421	3.85837e-06	9.77424e-06	1.00674	9.36679e-07	2.26626e-06	1.14616
MGP_C57BL6NJ_G0000655	NA	0.491289	0.95008	-0.08543	2.86125e-06	9.77424e-06	1.00674	5.86631e-07	2.26626e-06	1.16235
MGP_C57BL6NJ_G0000656	NA	0.690516	0.95008	-0.0488678	2.26023e-06	9.77424e-06	1.02387	5.53191e-07	2.26626e-06	1.16272
MGP_C57BL6NJ_G0000657	NA	0.500274	0.95008	-0.0734813	6.23459e-06	1.34667e-05	0.822234	2.48161e-06	4.76885e-06	0.896243
MGP_C57BL6NJ_G0000658	NA	0.752481	0.953618	-0.0408458	6.38646e-06	1.36985e-05	0.981652	1.18088e-06	2.64155e-06	1.14772
MGP_C57BL6NJ_G0000659	NA	0.289977	0.95008	-0.12281	4.51729e-05	8.00341e-05	0.710349	5.08834e-06	9.15367e-06	0.880402
MGP_C57BL6NJ_G0000660	NA	0.788258	0.958461	-0.0359745	8.87475e-06	1.80272e-05	0.984334	1.47306e-06	3.07718e-06	1.16404
MGP_C57BL6NJ_G0000661	NA	0.797683	0.960293	-0.0370628	1.89387e-05	3.55561e-05	0.986899	2.88272e-06	5.4502e-06	1.18152
MGP_C57BL6NJ_G0000662	NA	0.863504	0.971998	-0.0211714	4.88886e-06	1.1359e-05	0.958636	1.16033e-06	2.60112e-06	1.09457
MGP_C57BL6NJ_G0000663	NA	0.77463	0.957245	-0.0357664	2.78135e-06	9.77424e-06	1.02387	5.17678e-07	2.26626e-06	1.1922
MGP_C57BL6NJ_G0000664	NA	0.615341	0.95008	-0.0638421	3.85837e-06	9.77424e-06	1.00674	9.36679e-07	2.26626e-06	1.14616
MGP_C57BL6NJ_G0000665	NA	0.615341	0.95008	-0.0638421	3.85837e-06	9.77424e-06	1.00674	9.36679e-07	2.26626e-06	1.14616
MGP_C57BL6NJ_G0000666	NA	0.615341	0.95008	-0.0638421	3.85837e-06	9.77424e-06	1.00674	9.36679e-07	2.26626e-06	1.14616
MGP_C57BL6NJ_G0000667	NA	0.46962	0.95008	-0.0909268	4.05066e-06	9.9862e-06	0.98643	9.58251e-07	2.28046e-06	1.12585
MGP_C57BL6NJ_G0000668	NA	0.866778	0.972501	-0.0200546	3.04673e-06	9.77424e-06	0.972692	9.70235e-07	2.30085e-06	1.07987
MGP_C57BL6NJ_G0000669	NA	0.672967	0.95008	-0.0526902	4.25142e-06	1.03232e-05	0.981652	1.00101e-06	2.31831e-06	1.12107
MGP_C57BL6NJ_G0000670	NA	0.493903	0.95008	-0.0928124	1.19429e-05	2.33888e-05	0.961081	3.31033e-06	6.1785e-06	1.0857
MGP_C57BL6NJ_G0000671	NA	0.677452	0.95008	-0.0538824	6.12227e-06	1.32627e-05	0.984334	1.46935e-06	3.07718e-06	1.12375
MGP_C57BL6NJ_G0000672	NA	0.954851	0.991098	0.00735049	7.92664e-06	1.63543e-05	0.96582	1.40934e-06	3.04697e-06	1.13439
MGP_C57BL6NJ_G0000673	NA	0.603576	0.95008	-0.0728324	4.12939e-05	7.35293e-05	0.88149	3.80817e-06	7.01719e-06	1.11233
MGP_C57BL6NJ_G0000674	NA	0.615341	0.95008	-0.0638421	3.85837e-06	9.77424e-06	1.00674	9.36679e-07	2.26626e-06	1.14616
MGP_C57BL6NJ_G0000675	NA	0.560182	0.95008	-0.0878973	1.22526e-05	2.39249e-05	1.06895	9.71215e-06	1.67439e-05	1.09328
MGP_C57BL6NJ_G0000676	NA	0.615341	0.95008	-0.0638421	3.85837e-06	9.77424e-06	1.00674	9.36679e-07	2.26626e-06	1.14616
MGP_C57BL6NJ_G0000677	NA	0.219872	0.95008	-0.121245	0.000118798	0.000200027	0.541831	0.00010797	0.000166481	0.547468
MGP_C57BL6NJ_G0000678	NA	0.420646	0.95008	-0.0997695	2.85414e-06	9.77424e-06	1.00154	5.8928e-07	2.26626e-06	1.15561
MGP_C57BL6NJ_G0000679	NA	0.755384	0.95403	-0.0354459	7.99107e-05	0.000137467	0.669776	7.53899e-07	2.26626e-06	1.04978
MGP_C57BL6NJ_G0000680	NA	0.615888	0.95008	-0.0683545	1.71576e-05	3.24495e-05	0.935642	4.03574e-06	7.39738e-06	1.07506
MGP_C57BL6NJ_G0000681	NA	0.615341	0.95008	-0.0638421	3.85837e-06	9.77424e-06	1.00674	9.36679e-07	2.26626e-06	1.14616
MGP_C57BL6NJ_G0000682	NA	0.73425	0.951102	-0.0481524	0.00118943	0.00180569	0.609425	0.00012367	0.000189545	0.796444
MGP_C57BL6NJ_G0000683	NA	0.70923	0.950089	-0.0349095	6.8685e-06	1.45293e-05	0.704107	8.49832e-07	2.26626e-06	0.85387
MGP_C57BL6NJ_G0000684	NA	0.892427	0.978764	0.0181222	4.10456e-05	7.31474e-05	0.846979	2.57401e-05	4.21586e-05	0.888019
MGP_C57BL6NJ_G0000685	NA	0.311434	0.95008	0.135806	0.000215533	0.000352924	0.695472	3.10513e-05	5.04274e-05	0.85487
MGP_C57BL6NJ_G0000686	NA	0.390907	0.95008	-0.109206	5.42749e-06	1.22847e-05	0.9672	1.07319e-06	2.43418e-06	1.12318
MGP_C57BL6NJ_G0000687	NA	0.733059	0.951102	0.0464142	0.000108176	0.000182988	0.775285	8.02521e-06	1.3997e-05	1.00888
MGP_C57BL6NJ_G0000688	NA	0.615341	0.95008	-0.0638421	3.85837e-06	9.77424e-06	1.00674	9.36679e-07	2.26626e-06	1.14616
MGP_C57BL6NJ_G0000689	NA	0.584964	0.95008	-0.0606718	3.39551e-06	9.77424e-06	0.88996	5.97895e-07	2.26626e-06	1.04222
MGP_C57BL6NJ_G0000690	NA	0.615341	0.95008	-0.0638421	3.85837e-06	9.77424e-06	1.00674	9.36679e-07	2.26626e-06	1.14616
MGP_C57BL6NJ_G0000691	NA	0.677452	0.95008	-0.0538824	6.12227e-06	1.32627e-05	0.984334	1.46935e-06	3.07718e-06	1.12375
MGP_C57BL6NJ_G0000692	NA	0.615341	0.95008	-0.0638421	3.85837e-06	9.77424e-06	1.00674	9.36679e-07	2.26626e-06	1.14616
MGP_C57BL6NJ_G0000693	NA	0.615341	0.95008	-0.0638421	3.85837e-06	9.77424e-06	1.00674	9.36679e-07	2.26626e-06	1.14616
MGP_C57BL6NJ_G0000694	NA	0.604398	0.95008	-0.0694996	1.22496e-05	2.392e-05	0.95179	2.53676e-06	4.86165e-06	1.10478
MGP_C57BL6NJ_G0000695	NA	0.966917	0.993306	-0.00503373	3.75317e-06	9.77424e-06	0.968996	7.5381e-07	2.26626e-06	1.12199
MGP_C57BL6NJ_G0000696	NA	0.365249	0.95008	-0.121776	6.03098e-06	1.32627e-05	1.01016	1.54593e-06	3.18286e-06	1.14628
MGP_C57BL6NJ_G0000697	NA	0.978295	0.995134	-0.00359604	0.000109369	0.000184908	0.753867	4.47547e-05	7.15675e-05	0.828321
MGP_C57BL6NJ_G0000698	NA	0.557465	0.95008	-0.0878438	2.67884e-05	4.89822e-05	0.981902	1.2196e-05	2.07569e-05	1.06132
MGP_C57BL6NJ_G0000699	NA	0.578549	0.95008	-0.0684351	9.3219e-06	1.88109e-05	0.89677	2.76894e-06	5.26001e-06	1.00558
MGP_C57BL6NJ_G0000700	NA	0.233573	0.95008	-0.151526	5.39109e-06	1.22131e-05	0.95386	2.05283e-07	2.26626e-06	1.28163
MGP_C57BL6NJ_G0000701	NA	0.615341	0.95008	-0.0638421	3.85837e-06	9.77424e-06	1.00674	9.36679e-07	2.26626e-06	1.14616
MGP_C57BL6NJ_G0000702	NA	0.702137	0.950089	-0.049896	6.31362e-06	1.35978e-05	0.989008	1.33795e-06	2.92929e-06	1.14207
MGP_C57BL6NJ_G0000703	NA	0.654435	0.95008	-0.0578105	4.64576e-06	1.09201e-05	1.00674	9.97261e-07	2.31831e-06	1.15973
MGP_C57BL6NJ_G0000704	NA	0.692608	0.95008	0.0436433	1.44963e-05	2.78169e-05	0.772276	2.37936e-06	4.60357e-06	0.916666
MGP_C57BL6NJ_G0000705	NA	0.310349	0.95008	-0.12094	3.35266e-06	9.77424e-06	0.942108	5.43565e-07	2.26626e-06	1.11136
MGP_C57BL6NJ_G0000706	NA	0.46962	0.95008	-0.0909268	4.05066e-06	9.9862e-06	0.98643	9.58251e-07	2.28046e-06	1.12585
MGP_C57BL6NJ_G0000707	NA	0.285108	0.95008	-0.124479	1.57488e-06	9.77424e-06	0.984329	3.15433e-07	2.26626e-06	1.13645
MGP_C57BL6NJ_G0000708	NA	0.668182	0.95008	-0.0514213	2.78799e-06	9.77424e-06	0.981045	5.52032e-07	2.26626e-06	1.13609
MGP_C57BL6NJ_G0000709	NA	0.516636	0.95008	-0.0797749	4.30963e-06	1.04264e-05	0.961338	9.86125e-07	2.31831e-06	1.10076
MGP_C57BL6NJ_G0000710	NA	0.48682	0.95008	-0.0833138	2.0133e-06	9.77424e-06	1.00356	5.63002e-07	2.26626e-06	1.12585
MGP_C57BL6NJ_G0000711	NA	0.615341	0.95008	-0.0638421	3.85837e-06	9.77424e-06	1.00674	9.36679e-07	2.26626e-06	1.14616
MGP_C57BL6NJ_G0000712	NA	0.615341	0.95008	-0.0638421	3.85837e-06	9.77424e-06	1.00674	9.36679e-07	2.26626e-06	1.14616
MGP_C57BL6NJ_G0000713	NA	0.615341	0.95008	-0.0638421	3.85837e-06	9.77424e-06	1.00674	9.36679e-07	2.26626e-06	1.14616
MGP_C57BL6NJ_G0000714	NA	0.615341	0.95008	-0.0638421	3.85837e-06	9.77424e-06	1.00674	9.36679e-07	2.26626e-06	1.14616
MGP_C57BL6NJ_G0000715	NA	0.615341	0.95008	-0.0638421	3.85837e-06	9.77424e-06	1.00674	9.36679e-07	2.26626e-06	1.14616
MGP_C57BL6NJ_G0000716	NA	0.615341	0.95008	-0.0638421	3.85837e-06	9.77424e-06	1.00674	9.36679e-07	2.26626e-06	1.14616
MGP_C57BL6NJ_G0000717	NA	0.615341	0.95008	-0.0638421	3.85837e-06	9.77424e-06	1.00674	9.36679e-07	2.26626e-06	1.14616
MGP_C57BL6NJ_G0000718	NA	0.615341	0.95008	-0.0638421	3.85837e-06	9.77424e-06	1.00674	9.36679e-07	2.26626e-06	1.14616
MGP_C57BL6NJ_G0000719	NA	0.615341	0.95008	-0.0638421	3.85837e-06	9.77424e-06	1.00674	9.36679e-07	2.26626e-06	1.14616
MGP_C57BL6NJ_G0000720	NA	0.615341	0.95008	-0.0638421	3.85837e-06	9.77424e-06	1.00674	9.36679e-07	2.26626e-06	1.14616
MGP_C57BL6NJ_G0000721	NA	0.529102	0.95008	-0.0835699	5.12069e-06	1.17135e-05	1.02154	1.47671e-06	3.07718e-06	1.14616
MGP_C57BL6NJ_G0000722	NA	0.667256	0.95008	-0.0559595	6.10962e-06	1.32627e-05	0.989008	1.47566e-06	3.07718e-06	1.12842
MGP_C57BL6NJ_G0000723	NA	0.578213	0.95008	-0.0742222	5.52067e-06	1.24558e-05	1.02154	7.17338e-07	2.26626e-06	1.23196
MGP_C57BL6NJ_G0000724	NA	0.661869	0.95008	-0.0620693	3.50221e-05	6.29534e-05	0.908527	1.37808e-05	2.33104e-05	0.997034
MGP_C57BL6NJ_G0000725	NA	0.531525	0.95008	-0.0681305	0.42534	0.46558	0.0925273	0.00624459	0.00816526	0.366779
MGP_C57BL6NJ_G0000726	NA	0.936075	0.986959	-0.0116371	9.4845e-05	0.00016177	0.840217	2.88568e-05	4.70364e-05	0.950723
MGP_C57BL6NJ_G0000727	NA	0.615341	0.95008	-0.0638421	3.85837e-06	9.77424e-06	1.00674	9.36679e-07	2.26626e-06	1.14616
MGP_C57BL6NJ_G0000728	NA	0.615341	0.95008	-0.0638421	3.85837e-06	9.77424e-06	1.00674	9.36679e-07	2.26626e-06	1.14616
MGP_C57BL6NJ_G0000729	NA	0.637948	0.95008	-0.0592646	1.91037e-06	9.77424e-06	1.06562	7.31038e-07	2.26626e-06	1.16235
MGP_C57BL6NJ_G0000730	NA	0.415895	0.95008	0.0936631	0.000129727	0.000217502	0.63602	3.62386e-06	6.70825e-06	0.910009
MGP_C57BL6NJ_G0000731	NA	0.657076	0.95008	-0.05436	3.44235e-06	9.77424e-06	0.981673	1.30447e-06	2.87267e-06	1.0732
MGP_C57BL6NJ_G0000732	NA	0.758372	0.954265	0.0504913	0.000701485	0.00108957	0.754335	9.4999e-05	0.000147288	0.948642
MGP_C57BL6NJ_G0000733	NA	0.810523	0.962993	-0.0311808	7.64479e-06	1.58556e-05	0.969785	1.851e-06	3.70468e-06	1.10724
MGP_C57BL6NJ_G0000734	NA	0.417995	0.95008	-0.105158	3.814e-06	9.77424e-06	1.02154	9.31291e-07	2.26626e-06	1.16235
MGP_C57BL6NJ_G0000735	NA	0.942955	0.989072	-0.0103202	7.0909e-05	0.000122696	0.861425	3.91621e-06	7.19885e-06	1.14686
MGP_C57BL6NJ_G0000736	NA	0.367844	0.95008	0.147016	0.00753888	0.0104972	0.528829	0.00235004	0.00319864	0.630965
MGP_C57BL6NJ_G0000737	NA	0.690564	0.95008	-0.0522797	5.31912e-06	1.20747e-05	1.01155	1.31277e-06	2.88832e-06	1.15127
MGP_C57BL6NJ_G0000738	NA	0.723996	0.950348	-0.0459199	1.37387e-05	2.65167e-05	0.915026	3.60796e-06	6.68002e-06	1.03951
MGP_C57BL6NJ_G0000739	NA	0.724476	0.950348	-0.0506444	0.000865996	0.0013322	0.642792	0.00123651	0.00172747	0.614089
MGP_C57BL6NJ_G0000740	NA	0.983163	0.995778	0.00365116	0.00116748	0.00177343	-0.746844	0.576046	0.603445	0.103255
MGP_C57BL6NJ_G0000741	NA	0.33022	0.95008	-0.135233	9.1665e-05	0.000156567	0.792028	6.33823e-05	9.99586e-05	0.823575
MGP_C57BL6NJ_G0000742	NA	0.696675	0.95008	0.0523674	1.1373e-05	2.23902e-05	0.962314	3.39326e-06	6.31837e-06	1.07946
MGP_C57BL6NJ_G0000743	NA	0.478226	0.95008	-0.0894948	3.68143e-06	9.77424e-06	0.999265	7.50267e-07	2.26626e-06	1.15544
MGP_C57BL6NJ_G0000744	NA	0.615341	0.95008	-0.0638421	3.85837e-06	9.77424e-06	1.00674	9.36679e-07	2.26626e-06	1.14616
MGP_C57BL6NJ_G0000745	NA	0.727743	0.950348	-0.0459998	9.21042e-06	1.86106e-05	0.966599	2.19634e-06	4.29803e-06	1.10602
MGP_C57BL6NJ_G0000746	NA	0.615341	0.95008	-0.0638421	3.85837e-06	9.77424e-06	1.00674	9.36679e-07	2.26626e-06	1.14616
MGP_C57BL6NJ_G0000747	NA	0.519638	0.95008	-0.0733639	2.6256e-06	9.77424e-06	0.932599	5.69258e-07	2.26626e-06	1.07108
MGP_C57BL6NJ_G0000748	NA	0.615341	0.95008	-0.0638421	3.85837e-06	9.77424e-06	1.00674	9.36679e-07	2.26626e-06	1.14616
MGP_C57BL6NJ_G0000749	NA	0.785991	0.958365	-0.0335657	3.02458e-06	9.77424e-06	1.00559	1.01089e-06	2.33684e-06	1.11152
MGP_C57BL6NJ_G0000750	NA	0.861562	0.971839	-0.0229783	9.51742e-06	1.91424e-05	0.96263	2.34107e-06	4.53953e-06	1.09849
MGP_C57BL6NJ_G0000751	NA	0.951148	0.99005	-0.00803373	1.00283e-05	2.00444e-05	0.953668	2.16642e-06	4.25264e-06	1.10159
MGP_C57BL6NJ_G0000752	NA	0.615341	0.95008	-0.0638421	3.85837e-06	9.77424e-06	1.00674	9.36679e-07	2.26626e-06	1.14616
MGP_C57BL6NJ_G0000753	NA	0.770379	0.956792	-0.0387731	8.28967e-05	0.000142312	0.77916	8.6631e-06	1.50324e-05	0.978208
MGP_C57BL6NJ_G0000754	NA	0.672967	0.95008	-0.0526902	4.25142e-06	1.03232e-05	0.981652	1.00101e-06	2.31831e-06	1.12107
MGP_C57BL6NJ_G0000755	NA	0.615341	0.95008	-0.0638421	3.85837e-06	9.77424e-06	1.00674	9.36679e-07	2.26626e-06	1.14616
MGP_C57BL6NJ_G0000756	NA	0.650138	0.95008	-0.0577786	4.00638e-06	9.9862e-06	1.00674	8.53894e-07	2.26626e-06	1.1598
MGP_C57BL6NJ_G0000757	NA	0.656089	0.95008	-0.0572062	3.75044e-06	9.77424e-06	1.02167	1.07101e-06	2.43043e-06	1.14616
MGP_C57BL6NJ_G0000758	NA	0.817622	0.963622	-0.0305244	8.09662e-06	1.6634e-05	0.981704	1.01235e-06	2.3397e-06	1.19049
MGP_C57BL6NJ_G0000759	NA	0.698909	0.950089	-0.0504493	5.21278e-06	1.18779e-05	1.00674	9.61024e-07	2.28296e-06	1.17629
MGP_C57BL6NJ_G0000760	NA	0.717719	0.950089	0.0450071	0.000293336	0.000473628	0.634431	3.40375e-05	5.50378e-05	0.800251
MGP_C57BL6NJ_G0000761	NA	0.814582	0.963141	-0.0327202	4.51896e-06	1.07674e-05	1.09357	1.3524e-06	2.95299e-06	1.22235
MGP_C57BL6NJ_G0000762	NA	0.644419	0.95008	-0.0533156	1.08927e-06	9.77424e-06	1.02882	3.53693e-07	2.26626e-06	1.13726
MGP_C57BL6NJ_G0000763	NA	0.615341	0.95008	-0.0638421	3.85837e-06	9.77424e-06	1.00674	9.36679e-07	2.26626e-06	1.14616
MGP_C57BL6NJ_G0000764	NA	0.738056	0.951178	-0.0343086	3.55548e-07	9.77424e-06	1.01155	1.55858e-07	2.26626e-06	1.08708
MGP_C57BL6NJ_G0000765	NA	0.522973	0.95008	-0.0793665	2.9341e-06	9.77424e-06	1.00674	5.28103e-07	2.26626e-06	1.17599
MGP_C57BL6NJ_G0000766	NA	0.679022	0.95008	-0.0498283	6.58082e-06	1.40247e-05	0.908765	1.21015e-06	2.69749e-06	1.06318
MGP_C57BL6NJ_G0000767	NA	0.58487	0.95008	-0.0648007	2.47709e-06	9.77424e-06	0.978468	5.71636e-07	2.26626e-06	1.11732
MGP_C57BL6NJ_G0000768	NA	0.779835	0.957516	-0.0376457	3.58343e-05	6.43317e-05	0.862045	9.89147e-06	1.70294e-05	0.979268
MGP_C57BL6NJ_G0000769	NA	0.657903	0.95008	-0.0564748	4.06587e-06	1.00177e-05	1.00674	8.43053e-07	2.26626e-06	1.16274
MGP_C57BL6NJ_G0000770	NA	0.615341	0.95008	-0.0638421	3.85837e-06	9.77424e-06	1.00674	9.36679e-07	2.26626e-06	1.14616
MGP_C57BL6NJ_G0000771	NA	0.73792	0.951178	-0.0423149	3.80585e-06	9.77424e-06	1.00614	9.55154e-07	2.28046e-06	1.142
MGP_C57BL6NJ_G0000772	NA	0.610368	0.95008	-0.0625732	2.68752e-06	9.77424e-06	1.00614	5.52116e-07	2.26626e-06	1.16118
MGP_C57BL6NJ_G0000773	NA	0.615341	0.95008	-0.0638421	3.85837e-06	9.77424e-06	1.00674	9.36679e-07	2.26626e-06	1.14616
MGP_C57BL6NJ_G0000774	NA	0.669979	0.95008	-0.0570138	9.73797e-06	1.95335e-05	0.972218	2.85128e-06	5.39847e-06	1.09182
MGP_C57BL6NJ_G0000775	NA	0.430884	0.95008	-0.102049	6.91207e-06	1.46109e-05	0.964395	1.8822e-06	3.75955e-06	1.08888
MGP_C57BL6NJ_G0000776	NA	0.862289	0.971839	-0.0231537	6.00472e-06	1.32627e-05	1.01904	1.32495e-06	2.90997e-06	1.1722
MGP_C57BL6NJ_G0000777	NA	0.428788	0.95008	-0.101084	3.26804e-06	9.77424e-06	1.02029	8.92466e-07	2.26626e-06	1.14872
MGP_C57BL6NJ_G0000778	NA	0.654435	0.95008	-0.0578105	4.64576e-06	1.09201e-05	1.00674	9.97261e-07	2.31831e-06	1.15973
MGP_C57BL6NJ_G0000779	NA	0.526897	0.95008	-0.0668809	1.66715e-06	9.77424e-06	0.902277	3.63393e-07	2.26626e-06	1.03419
MGP_C57BL6NJ_G0000780	NA	0.615341	0.95008	-0.0638421	3.85837e-06	9.77424e-06	1.00674	9.36679e-07	2.26626e-06	1.14616
MGP_C57BL6NJ_G0000781	NA	0.665126	0.95008	-0.0495252	1.49937e-06	9.77424e-06	0.990428	4.04236e-07	2.26626e-06	1.1138
MGP_C57BL6NJ_G0000782	NA	0.583517	0.95008	-0.0702671	5.35265e-06	1.214e-05	0.9838	1.29479e-06	2.85564e-06	1.12175
MGP_C57BL6NJ_G0000783	NA	0.615341	0.95008	-0.0638421	3.85837e-06	9.77424e-06	1.00674	9.36679e-07	2.26626e-06	1.14616
MGP_C57BL6NJ_G0000784	NA	0.331586	0.95008	-0.0901535	3.73022e-07	9.77424e-06	0.896513	2.49086e-06	4.78394e-06	0.75561
MGP_C57BL6NJ_G0000785	NA	0.615341	0.95008	-0.0638421	3.85837e-06	9.77424e-06	1.00674	9.36679e-07	2.26626e-06	1.14616
MGP_C57BL6NJ_G0000786	NA	0.936284	0.986982	-0.0114648	0.00100345	0.00153441	0.631217	0.000263333	0.000391626	0.741796
MGP_C57BL6NJ_G0000787	NA	0.627013	0.95008	-0.068265	3.44161e-05	6.19317e-05	0.900063	6.11318e-06	1.08665e-05	1.06625
MGP_C57BL6NJ_G0000788	NA	0.667256	0.95008	-0.0559595	6.10962e-06	1.32627e-05	0.989008	1.47566e-06	3.07718e-06	1.12842
MGP_C57BL6NJ_G0000789	NA	0.615341	0.95008	-0.0638421	3.85837e-06	9.77424e-06	1.00674	9.36679e-07	2.26626e-06	1.14616
MGP_C57BL6NJ_G0000790	NA	0.615341	0.95008	-0.0638421	3.85837e-06	9.77424e-06	1.00674	9.36679e-07	2.26626e-06	1.14616
MGP_C57BL6NJ_G0000791	NA	0.667256	0.95008	-0.0559595	6.10962e-06	1.32627e-05	0.989008	1.47566e-06	3.07718e-06	1.12842
MGP_C57BL6NJ_G0000792	NA	0.650961	0.95008	-0.0571284	3.10808e-06	9.77424e-06	1.02185	8.83481e-07	2.26626e-06	1.14616
MGP_C57BL6NJ_G0000793	NA	0.615341	0.95008	-0.0638421	3.85837e-06	9.77424e-06	1.00674	9.36679e-07	2.26626e-06	1.14616
MGP_C57BL6NJ_G0000794	NA	0.713704	0.950089	-0.0464962	5.57043e-06	1.25488e-05	0.972382	1.80303e-06	3.6213e-06	1.07987
MGP_C57BL6NJ_G0000795	NA	0.720918	0.950348	0.0443823	0.000126266	0.00021201	0.695851	2.91645e-05	4.75115e-05	0.811229
MGP_C57BL6NJ_G0000796	NA	0.632559	0.95008	-0.0562528	1.99297e-06	9.77424e-06	0.991478	3.37276e-07	2.26626e-06	1.16274
MGP_C57BL6NJ_G0000797	NA	0.929289	0.986109	-0.0110835	1.90282e-05	3.57094e-05	0.85315	2.91233e-06	5.49911e-06	1.0209
MGP_C57BL6NJ_G0000798	NA	0.454211	0.95008	-0.0984661	1.32562e-05	2.56771e-05	0.920887	1.41009e-06	3.0478e-06	1.13667
MGP_C57BL6NJ_G0000799	NA	0.518276	0.95008	-0.0830442	6.34565e-06	1.36252e-05	0.968694	1.49216e-06	3.09721e-06	1.10811
MGP_C57BL6NJ_G0000800	NA	0.712668	0.950089	-0.0478189	6.32453e-06	1.36026e-05	0.984334	1.331e-06	2.91921e-06	1.13739
MGP_C57BL6NJ_G0000801	NA	0.928591	0.985894	-0.0127385	1.36579e-05	2.63818e-05	1.00311	3.69411e-06	6.82385e-06	1.13642
MGP_C57BL6NJ_G0000802	NA	0.615341	0.95008	-0.0638421	3.85837e-06	9.77424e-06	1.00674	9.36679e-07	2.26626e-06	1.14616
MGP_C57BL6NJ_G0000803	NA	0.876111	0.975174	-0.020641	9.09118e-06	1.84157e-05	0.971633	2.65251e-06	5.06035e-06	1.09123
MGP_C57BL6NJ_G0000804	NA	0.621872	0.95008	0.0573769	3.64065e-07	9.77424e-06	1.1417	9.43195e-08	2.26626e-06	1.28395
MGP_C57BL6NJ_G0000805	NA	0.6732	0.95008	-0.055501	0.96152	0.966341	-0.00671026	0.731107	0.751966	-0.0479081
MGP_C57BL6NJ_G0000806	NA	0.538737	0.95008	-0.0781816	4.01105e-06	9.9862e-06	1.00154	9.8301e-07	2.31831e-06	1.13942
MGP_C57BL6NJ_G0000807	NA	0.966813	0.993306	-0.0060508	0.000302403	0.000487577	0.740421	0.00022554	0.000337485	0.765671
MGP_C57BL6NJ_G0000808	NA	0.51167	0.95008	-0.114435	5.14859e-05	9.05591e-05	1.0678	3.38748e-06	6.30847e-06	1.39356
MGP_C57BL6NJ_G0000809	NA	0.615341	0.95008	-0.0638421	3.85837e-06	9.77424e-06	1.00674	9.36679e-07	2.26626e-06	1.14616
MGP_C57BL6NJ_G0000810	NA	0.594823	0.95008	-0.0663502	5.15534e-06	1.17672e-05	0.961338	8.80224e-07	2.26626e-06	1.13096
MGP_C57BL6NJ_G0000811	NA	0.615341	0.95008	-0.0638421	3.85837e-06	9.77424e-06	1.00674	9.36679e-07	2.26626e-06	1.14616
MGP_C57BL6NJ_G0000812	NA	0.615341	0.95008	-0.0638421	3.85837e-06	9.77424e-06	1.00674	9.36679e-07	2.26626e-06	1.14616
MGP_C57BL6NJ_G0000813	NA	0.863306	0.971998	-0.0230561	1.14945e-05	2.26077e-05	0.960656	2.38923e-06	4.61873e-06	1.11434
MGP_C57BL6NJ_G0000814	NA	0.981494	0.995571	0.00298371	5.14494e-06	1.17455e-05	0.997065	2.04079e-06	4.03863e-06	1.08661
MGP_C57BL6NJ_G0000815	NA	0.888476	0.977765	-0.0175297	3.79269e-06	9.77424e-06	0.996718	9.65271e-07	2.29159e-06	1.12987
MGP_C57BL6NJ_G0000816	NA	0.57894	0.95008	-0.0665307	5.53532e-06	1.2482e-05	0.917224	1.20896e-06	2.69557e-06	1.0557
MGP_C57BL6NJ_G0000817	NA	0.550017	0.95008	-0.0730613	3.45545e-06	9.77424e-06	0.976444	9.32209e-07	2.26626e-06	1.10076
MGP_C57BL6NJ_G0000818	NA	0.497107	0.95008	-0.0854976	1.31537e-06	9.77424e-06	1.09687	2.08366e-07	2.26626e-06	1.29183
MGP_C57BL6NJ_G0000819	NA	0.891362	0.978387	0.016563	0.00017002	0.000281282	0.658782	7.63439e-06	1.33545e-05	0.905094
MGP_C57BL6NJ_G0000820	NA	0.812313	0.963133	-0.0288513	3.84546e-06	9.77424e-06	0.966877	1.08215e-06	2.45206e-06	1.08621
MGP_C57BL6NJ_G0000821	NA	0.720923	0.950348	-0.0493698	1.42884e-05	2.74693e-05	0.968694	1.7041e-06	3.44704e-06	1.18388
MGP_C57BL6NJ_G0000822	NA	0.990453	0.997369	-0.00146826	1.65468e-05	3.13881e-05	0.84991	8.93785e-07	2.26626e-06	1.11719
MGP_C57BL6NJ_G0000823	NA	0.515392	0.95008	0.119931	0.000909126	0.00139578	0.814898	1.10361e-05	1.88908e-05	1.31739
MGP_C57BL6NJ_G0000824	NA	0.615341	0.95008	-0.0638421	3.85837e-06	9.77424e-06	1.00674	9.36679e-07	2.26626e-06	1.14616
MGP_C57BL6NJ_G0000825	NA	0.615341	0.95008	-0.0638421	3.85837e-06	9.77424e-06	1.00674	9.36679e-07	2.26626e-06	1.14616
MGP_C57BL6NJ_G0000826	NA	0.672967	0.95008	-0.0526902	4.25142e-06	1.03232e-05	0.981652	1.00101e-06	2.31831e-06	1.12107
MGP_C57BL6NJ_G0000827	NA	0.301309	0.95008	-0.128099	8.47881e-06	1.73085e-05	0.896486	2.23336e-06	4.36279e-06	1.0161
MGP_C57BL6NJ_G0000828	NA	0.615341	0.95008	-0.0638421	3.85837e-06	9.77424e-06	1.00674	9.36679e-07	2.26626e-06	1.14616
MGP_C57BL6NJ_G0000829	NA	0.943884	0.989284	-0.00975689	2.41248e-06	9.77424e-06	1.15296	5.63616e-07	2.26626e-06	1.31502
MGP_C57BL6NJ_G0000830	NA	0.203582	0.95008	-0.135721	0.106041	0.128565	-0.186794	0.954641	0.959012	-0.00623279
MGP_C57BL6NJ_G0000831	NA	0.615341	0.95008	-0.0638421	3.85837e-06	9.77424e-06	1.00674	9.36679e-07	2.26626e-06	1.14616
MGP_C57BL6NJ_G0000832	NA	0.615341	0.95008	-0.0638421	3.85837e-06	9.77424e-06	1.00674	9.36679e-07	2.26626e-06	1.14616
MGP_C57BL6NJ_G0000833	NA	0.615341	0.95008	-0.0638421	3.85837e-06	9.77424e-06	1.00674	9.36679e-07	2.26626e-06	1.14616
MGP_C57BL6NJ_G0000834	NA	0.650961	0.95008	-0.0571284	3.10808e-06	9.77424e-06	1.02185	8.83481e-07	2.26626e-06	1.14616
MGP_C57BL6NJ_G0000835	NA	0.535748	0.95008	-0.0659592	1.32668e-06	9.77424e-06	0.928644	1.22702e-06	2.7305e-06	0.935239
MGP_C57BL6NJ_G0000836	NA	0.0871614	0.95008	-0.242745	0.00558948	0.00790172	0.461835	0.000147512	0.000224555	0.737883
MGP_C57BL6NJ_G0000837	NA	0.119596	0.95008	-0.224557	1.15048e-05	2.26258e-05	0.985562	8.78377e-06	1.52354e-05	1.01158
MGP_C57BL6NJ_G0000838	NA	0.902047	0.980464	-0.0128021	7.16195e-06	1.50393e-05	0.781149	7.99684e-07	2.26626e-06	0.956285
MGP_C57BL6NJ_G0000839	NA	0.689189	0.95008	-0.0526856	7.53208e-06	1.56613e-05	0.981642	1.81752e-06	3.64612e-06	1.12106
MGP_C57BL6NJ_G0000840	NA	0.616155	0.95008	-0.079324	0.00474108	0.00675908	0.558073	0.00104015	0.00146319	0.689837
MGP_C57BL6NJ_G0000841	NA	0.615341	0.95008	-0.0638421	3.85837e-06	9.77424e-06	1.00674	9.36679e-07	2.26626e-06	1.14616
MGP_C57BL6NJ_G0000842	NA	0.321586	0.95008	-0.128099	0.000151614	0.000252262	0.697307	8.6354e-05	0.000134514	0.741166
MGP_C57BL6NJ_G0000843	NA	0.615341	0.95008	-0.0638421	3.85837e-06	9.77424e-06	1.00674	9.36679e-07	2.26626e-06	1.14616
MGP_C57BL6NJ_G0000844	NA	0.654435	0.95008	-0.0578105	4.64576e-06	1.09201e-05	1.00674	9.97261e-07	2.31831e-06	1.15973
MGP_C57BL6NJ_G0000845	NA	0.687811	0.95008	-0.0556268	8.58496e-06	1.74965e-05	1.01873	2.17962e-06	4.2757e-06	1.15863
MGP_C57BL6NJ_G0000846	NA	0.75923	0.954265	-0.0392974	5.74844e-06	1.2901e-05	0.981652	1.02234e-06	2.35973e-06	1.1512
MGP_C57BL6NJ_G0000847	NA	0.708361	0.950089	-0.0462694	3.13671e-06	9.77424e-06	1.00146	8.87873e-07	2.26626e-06	1.12375
MGP_C57BL6NJ_G0000848	NA	0.615341	0.95008	-0.0638421	3.85837e-06	9.77424e-06	1.00674	9.36679e-07	2.26626e-06	1.14616
MGP_C57BL6NJ_G0000849	NA	0.847508	0.968927	-0.0259392	9.90484e-06	1.98328e-05	0.981529	2.08886e-06	4.11969e-06	1.13622
MGP_C57BL6NJ_G0000850	NA	0.539402	0.95008	-0.0745716	2.98039e-06	9.77424e-06	0.983728	5.25185e-07	2.26626e-06	1.15134
MGP_C57BL6NJ_G0000851	NA	0.0494753	0.95008	-0.236375	4.88256e-05	8.61861e-05	0.690255	3.01624e-05	4.90574e-05	0.725083
MGP_C57BL6NJ_G0000852	NA	0.867649	0.972635	0.0205512	3.07603e-06	9.77424e-06	1.00251	3.38618e-07	2.26626e-06	1.22329
MGP_C57BL6NJ_G0000853	NA	0.615341	0.95008	-0.0638421	3.85837e-06	9.77424e-06	1.00674	9.36679e-07	2.26626e-06	1.14616
MGP_C57BL6NJ_G0000854	NA	0.615341	0.95008	-0.0638421	3.85837e-06	9.77424e-06	1.00674	9.36679e-07	2.26626e-06	1.14616
MGP_C57BL6NJ_G0000855	NA	0.615341	0.95008	-0.0638421	3.85837e-06	9.77424e-06	1.00674	9.36679e-07	2.26626e-06	1.14616
MGP_C57BL6NJ_G0000856	NA	0.627722	0.95008	-0.0698306	3.8907e-05	6.95351e-05	0.911158	1.43871e-05	2.42661e-05	1.00646
MGP_C57BL6NJ_G0000857	NA	0.615341	0.95008	-0.0638421	3.85837e-06	9.77424e-06	1.00674	9.36679e-07	2.26626e-06	1.14616
MGP_C57BL6NJ_G0000858	NA	0.881084	0.976324	-0.0188986	2.31565e-05	4.28291e-05	0.846	1.29366e-05	2.19511e-05	0.896013
MGP_C57BL6NJ_G0000859	NA	0.781544	0.957977	-0.0366923	7.4258e-06	1.54716e-05	0.989008	1.19514e-06	2.66954e-06	1.17178
MGP_C57BL6NJ_G0000860	NA	0.712047	0.950089	-0.0521511	1.86578e-05	3.50785e-05	0.96449	4.64597e-06	8.42127e-06	1.10275
MGP_C57BL6NJ_G0000861	NA	0.615341	0.95008	-0.0638421	3.85837e-06	9.77424e-06	1.00674	9.36679e-07	2.26626e-06	1.14616
MGP_C57BL6NJ_G0000862	NA	0.712668	0.950089	-0.0478189	6.32453e-06	1.36026e-05	0.984334	1.331e-06	2.91921e-06	1.13739
MGP_C57BL6NJ_G0000863	NA	0.667256	0.95008	-0.0559595	6.10962e-06	1.32627e-05	0.989008	1.47566e-06	3.07718e-06	1.12842
MGP_C57BL6NJ_G0000864	NA	0.615341	0.95008	-0.0638421	3.85837e-06	9.77424e-06	1.00674	9.36679e-07	2.26626e-06	1.14616
MGP_C57BL6NJ_G0000865	NA	0.615341	0.95008	-0.0638421	3.85837e-06	9.77424e-06	1.00674	9.36679e-07	2.26626e-06	1.14616
MGP_C57BL6NJ_G0000866	NA	0.615341	0.95008	-0.0638421	3.85837e-06	9.77424e-06	1.00674	9.36679e-07	2.26626e-06	1.14616
MGP_C57BL6NJ_G0000867	NA	0.724542	0.950348	-0.0443847	3.01285e-06	9.77424e-06	1.02387	6.765e-07	2.26626e-06	1.17281
MGP_C57BL6NJ_G0000868	NA	0.615341	0.95008	-0.0638421	3.85837e-06	9.77424e-06	1.00674	9.36679e-07	2.26626e-06	1.14616
MGP_C57BL6NJ_G0000869	NA	0.615341	0.95008	-0.0638421	3.85837e-06	9.77424e-06	1.00674	9.36679e-07	2.26626e-06	1.14616
MGP_C57BL6NJ_G0000870	NA	0.615341	0.95008	-0.0638421	3.85837e-06	9.77424e-06	1.00674	9.36679e-07	2.26626e-06	1.14616
MGP_C57BL6NJ_G0000871	NA	0.615341	0.95008	-0.0638421	3.85837e-06	9.77424e-06	1.00674	9.36679e-07	2.26626e-06	1.14616
MGP_C57BL6NJ_G0000872	NA	0.615341	0.95008	-0.0638421	3.85837e-06	9.77424e-06	1.00674	9.36679e-07	2.26626e-06	1.14616
MGP_C57BL6NJ_G0000873	NA	0.615341	0.95008	-0.0638421	3.85837e-06	9.77424e-06	1.00674	9.36679e-07	2.26626e-06	1.14616
MGP_C57BL6NJ_G0000874	NA	0.615341	0.95008	-0.0638421	3.85837e-06	9.77424e-06	1.00674	9.36679e-07	2.26626e-06	1.14616
MGP_C57BL6NJ_G0000875	NA	0.730368	0.950642	0.0507804	0.000351433	0.00056246	0.735448	1.60487e-05	2.69095e-05	1.02124
MGP_C57BL6NJ_G0000876	NA	0.615341	0.95008	-0.0638421	3.85837e-06	9.77424e-06	1.00674	9.36679e-07	2.26626e-06	1.14616
MGP_C57BL6NJ_G0000877	NA	0.615341	0.95008	-0.0638421	3.85837e-06	9.77424e-06	1.00674	9.36679e-07	2.26626e-06	1.14616
MGP_C57BL6NJ_G0000878	NA	0.46962	0.95008	-0.0909268	4.05066e-06	9.9862e-06	0.98643	9.58251e-07	2.28046e-06	1.12585
MGP_C57BL6NJ_G0000879	NA	0.615341	0.95008	-0.0638421	3.85837e-06	9.77424e-06	1.00674	9.36679e-07	2.26626e-06	1.14616
MGP_C57BL6NJ_G0000880	NA	0.615341	0.95008	-0.0638421	3.85837e-06	9.77424e-06	1.00674	9.36679e-07	2.26626e-06	1.14616
MGP_C57BL6NJ_G0000881	NA	0.615341	0.95008	-0.0638421	3.85837e-06	9.77424e-06	1.00674	9.36679e-07	2.26626e-06	1.14616
MGP_C57BL6NJ_G0000882	NA	0.305354	0.95008	-0.0936175	0.00406252	0.00582931	0.32447	0.00565864	0.00743101	0.308342
MGP_C57BL6NJ_G0000883	NA	0.911388	0.982812	0.0162778	4.59645e-05	8.1384e-05	0.913883	2.03742e-05	3.37492e-05	0.992264
MGP_C57BL6NJ_G0000884	NA	0.615341	0.95008	-0.0638421	3.85837e-06	9.77424e-06	1.00674	9.36679e-07	2.26626e-06	1.14616
MGP_C57BL6NJ_G0000885	NA	0.615341	0.95008	-0.0638421	3.85837e-06	9.77424e-06	1.00674	9.36679e-07	2.26626e-06	1.14616
MGP_C57BL6NJ_G0000886	NA	0.615341	0.95008	-0.0638421	3.85837e-06	9.77424e-06	1.00674	9.36679e-07	2.26626e-06	1.14616
MGP_C57BL6NJ_G0000887	NA	0.399563	0.95008	-0.110655	5.28338e-06	1.20074e-05	1.00123	1.4889e-06	3.09663e-06	1.12585
MGP_C57BL6NJ_G0000888	NA	0.615341	0.95008	-0.0638421	3.85837e-06	9.77424e-06	1.00674	9.36679e-07	2.26626e-06	1.14616
MGP_C57BL6NJ_G0000889	NA	0.615341	0.95008	-0.0638421	3.85837e-06	9.77424e-06	1.00674	9.36679e-07	2.26626e-06	1.14616
MGP_C57BL6NJ_G0000890	NA	0.785512	0.958365	-0.0340705	3.80817e-06	9.77424e-06	0.996758	8.13371e-07	2.26626e-06	1.14786
MGP_C57BL6NJ_G0000891	NA	0.946361	0.989466	0.0075466	0.000989646	0.00151392	0.494592	7.95115e-05	0.000124247	0.661921
MGP_C57BL6NJ_G0000892	NA	0.739461	0.951317	0.0599296	0.000188168	0.000310008	0.966152	7.52348e-05	0.000117833	1.06735
MGP_C57BL6NJ_G0000893	NA	0.688782	0.95008	0.0651807	0.000316499	0.000509186	0.821585	3.6655e-06	6.77647e-06	1.2981
MGP_C57BL6NJ_G0000894	NA	0.43447	0.95008	-0.0828815	1.27371e-06	9.77424e-06	0.923729	2.27546e-07	2.26626e-06	1.07645
MGP_C57BL6NJ_G0000895	NA	0.615341	0.95008	-0.0638421	3.85837e-06	9.77424e-06	1.00674	9.36679e-07	2.26626e-06	1.14616
MGP_C57BL6NJ_G0000896	NA	0.615341	0.95008	-0.0638421	3.85837e-06	9.77424e-06	1.00674	9.36679e-07	2.26626e-06	1.14616
MGP_C57BL6NJ_G0000897	NA	0.615341	0.95008	-0.0638421	3.85837e-06	9.77424e-06	1.00674	9.36679e-07	2.26626e-06	1.14616
MGP_C57BL6NJ_G0000898	NA	0.491289	0.95008	-0.08543	2.86125e-06	9.77424e-06	1.00674	5.86631e-07	2.26626e-06	1.16235
MGP_C57BL6NJ_G0000899	NA	0.615341	0.95008	-0.0638421	3.85837e-06	9.77424e-06	1.00674	9.36679e-07	2.26626e-06	1.14616
MGP_C57BL6NJ_G0000900	NA	0.615341	0.95008	-0.0638421	3.85837e-06	9.77424e-06	1.00674	9.36679e-07	2.26626e-06	1.14616
MGP_C57BL6NJ_G0000901	NA	0.511836	0.95008	-0.0835656	4.74543e-06	1.10919e-05	0.98643	9.60955e-07	2.28296e-06	1.14241
MGP_C57BL6NJ_G0000902	NA	0.390907	0.95008	-0.109206	5.42749e-06	1.22847e-05	0.9672	1.07319e-06	2.43418e-06	1.12318
MGP_C57BL6NJ_G0000903	NA	0.615341	0.95008	-0.0638421	3.85837e-06	9.77424e-06	1.00674	9.36679e-07	2.26626e-06	1.14616
MGP_C57BL6NJ_G0000904	NA	0.673392	0.95008	-0.0489613	1.03303e-06	9.77424e-06	1.04023	3.47516e-07	2.26626e-06	1.14616
MGP_C57BL6NJ_G0000905	NA	0.653814	0.95008	0.0616712	4.1175e-05	7.33366e-05	0.865682	6.60469e-06	1.167e-05	1.03682
MGP_C57BL6NJ_G0000906	NA	0.282941	0.95008	-0.140441	4.16675e-05	7.41656e-05	0.806689	6.04719e-06	1.07571e-05	0.975478
MGP_C57BL6NJ_G0000907	NA	0.615341	0.95008	-0.0638421	3.85837e-06	9.77424e-06	1.00674	9.36679e-07	2.26626e-06	1.14616
MGP_C57BL6NJ_G0000908	NA	0.265469	0.95008	-0.165153	0.0747412	0.0924721	0.291763	0.00976502	0.0125461	0.455918
MGP_C57BL6NJ_G0000909	NA	0.761338	0.954726	-0.0383868	4.82929e-06	1.12479e-05	0.983728	1.35844e-06	2.96405e-06	1.10602
MGP_C57BL6NJ_G0000910	NA	0.810863	0.963059	-0.0294638	4.55005e-06	1.08339e-05	0.964346	1.0558e-06	2.42172e-06	1.10303
MGP_C57BL6NJ_G0000911	NA	0.648057	0.95008	-0.0646394	0.298206	0.335818	0.159039	0.981825	0.983596	0.00340751
MGP_C57BL6NJ_G0000912	NA	0.356659	0.95008	0.0955573	5.59746e-05	9.80391e-05	0.624005	1.05665e-06	2.42334e-06	0.913978
MGP_C57BL6NJ_G0000913	NA	0.615341	0.95008	-0.0638421	3.85837e-06	9.77424e-06	1.00674	9.36679e-07	2.26626e-06	1.14616
MGP_C57BL6NJ_G0000914	NA	0.685457	0.95008	-0.0548109	4.55422e-06	1.08415e-05	1.0576	1.49422e-06	3.09766e-06	1.17234
MGP_C57BL6NJ_G0000915	NA	0.660568	0.95008	-0.0564808	4.45259e-06	1.06469e-05	1.00674	9.27072e-07	2.26626e-06	1.16272
MGP_C57BL6NJ_G0000916	NA	0.438046	0.95008	-0.0941321	3.85528e-06	9.77424e-06	0.955097	6.48066e-07	2.26626e-06	1.12374
MGP_C57BL6NJ_G0000917	NA	0.615341	0.95008	-0.0638421	3.85837e-06	9.77424e-06	1.00674	9.36679e-07	2.26626e-06	1.14616
MGP_C57BL6NJ_G0000918	NA	0.615341	0.95008	-0.0638421	3.85837e-06	9.77424e-06	1.00674	9.36679e-07	2.26626e-06	1.14616
MGP_C57BL6NJ_G0000919	NA	0.615341	0.95008	-0.0638421	3.85837e-06	9.77424e-06	1.00674	9.36679e-07	2.26626e-06	1.14616
MGP_C57BL6NJ_G0000920	NA	0.93707	0.987107	-0.0117574	5.35494e-05	9.39475e-05	0.915965	1.09768e-05	1.87948e-05	1.07355
MGP_C57BL6NJ_G0000921	NA	0.615341	0.95008	-0.0638421	3.85837e-06	9.77424e-06	1.00674	9.36679e-07	2.26626e-06	1.14616
MGP_C57BL6NJ_G0000922	NA	0.931367	0.986731	0.00961665	2.57243e-06	9.77424e-06	0.923221	6.55065e-07	2.26626e-06	1.04516
MGP_C57BL6NJ_G0000923	NA	0.852113	0.969976	-0.0240075	1.21691e-05	2.37844e-05	0.918604	3.69901e-06	6.83135e-06	1.02891
MGP_C57BL6NJ_G0000924	NA	0.615341	0.95008	-0.0638421	3.85837e-06	9.77424e-06	1.00674	9.36679e-07	2.26626e-06	1.14616
MGP_C57BL6NJ_G0000925	NA	0.638454	0.95008	-0.0582549	5.0076e-06	1.15532e-05	0.959243	8.53758e-07	2.26626e-06	1.12849
MGP_C57BL6NJ_G0000926	NA	0.615341	0.95008	-0.0638421	3.85837e-06	9.77424e-06	1.00674	9.36679e-07	2.26626e-06	1.14616
MGP_C57BL6NJ_G0000927	NA	0.615341	0.95008	-0.0638421	3.85837e-06	9.77424e-06	1.00674	9.36679e-07	2.26626e-06	1.14616
MGP_C57BL6NJ_G0000928	NA	0.615341	0.95008	-0.0638421	3.85837e-06	9.77424e-06	1.00674	9.36679e-07	2.26626e-06	1.14616
MGP_C57BL6NJ_G0000929	NA	0.672967	0.95008	-0.0526902	4.25142e-06	1.03232e-05	0.981652	1.00101e-06	2.31831e-06	1.12107
MGP_C57BL6NJ_G0000930	NA	0.615341	0.95008	-0.0638421	3.85837e-06	9.77424e-06	1.00674	9.36679e-07	2.26626e-06	1.14616
MGP_C57BL6NJ_G0000931	NA	0.615341	0.95008	-0.0638421	3.85837e-06	9.77424e-06	1.00674	9.36679e-07	2.26626e-06	1.14616
MGP_C57BL6NJ_G0000932	NA	0.615341	0.95008	-0.0638421	3.85837e-06	9.77424e-06	1.00674	9.36679e-07	2.26626e-06	1.14616
MGP_C57BL6NJ_G0000933	NA	0.783123	0.958142	-0.0322879	1.27313e-06	9.77424e-06	1.03292	4.96961e-07	2.26626e-06	1.12375
MGP_C57BL6NJ_G0000934	NA	0.615341	0.95008	-0.0638421	3.85837e-06	9.77424e-06	1.00674	9.36679e-07	2.26626e-06	1.14616
MGP_C57BL6NJ_G0000935	NA	0.615341	0.95008	-0.0638421	3.85837e-06	9.77424e-06	1.00674	9.36679e-07	2.26626e-06	1.14616
MGP_C57BL6NJ_G0000936	NA	0.693783	0.95008	-0.0534718	7.37176e-06	1.5377e-05	1.01424	1.85132e-06	3.70471e-06	1.15396
MGP_C57BL6NJ_G0000937	NA	0.615341	0.95008	-0.0638421	3.85837e-06	9.77424e-06	1.00674	9.36679e-07	2.26626e-06	1.14616
MGP_C57BL6NJ_G0000938	NA	0.992554	0.997734	-0.00120759	1.65886e-05	3.14543e-05	0.896022	2.68834e-06	5.1204e-06	1.06564
MGP_C57BL6NJ_G0000939	NA	0.654435	0.95008	-0.0578105	4.64576e-06	1.09201e-05	1.00674	9.97261e-07	2.31831e-06	1.15973
MGP_C57BL6NJ_G0000940	NA	0.615341	0.95008	-0.0638421	3.85837e-06	9.77424e-06	1.00674	9.36679e-07	2.26626e-06	1.14616
MGP_C57BL6NJ_G0000941	NA	0.527767	0.95008	-0.0798752	0.000504536	0.000795091	0.601518	0.00158796	0.00219635	0.520194
MGP_C57BL6NJ_G0000942	NA	0.709463	0.950089	-0.0466267	4.40293e-06	1.06071e-05	0.981652	9.07618e-07	2.26626e-06	1.13471
MGP_C57BL6NJ_G0000943	NA	0.426603	0.95008	-0.100094	8.75127e-06	1.77966e-05	0.916054	2.32453e-06	4.51172e-06	1.03761
MGP_C57BL6NJ_G0000944	NA	0.615341	0.95008	-0.0638421	3.85837e-06	9.77424e-06	1.00674	9.36679e-07	2.26626e-06	1.14616
MGP_C57BL6NJ_G0000945	NA	0.928824	0.98592	0.0137487	0.00217146	0.00320479	0.611292	0.00362854	0.00485155	0.567953
MGP_C57BL6NJ_G0000946	NA	0.615341	0.95008	-0.0638421	3.85837e-06	9.77424e-06	1.00674	9.36679e-07	2.26626e-06	1.14616
MGP_C57BL6NJ_G0000947	NA	0.502195	0.95008	-0.0733909	0.29255	0.329919	-0.123738	0.0082321	0.0106502	-0.351691
MGP_C57BL6NJ_G0000948	NA	0.615341	0.95008	-0.0638421	3.85837e-06	9.77424e-06	1.00674	9.36679e-07	2.26626e-06	1.14616
MGP_C57BL6NJ_G0000949	NA	0.00857047	0.95008	-0.392117	0.0267893	0.0350312	0.335515	0.0300854	0.0368662	0.327207
MGP_C57BL6NJ_G0000950	NA	0.615341	0.95008	-0.0638421	3.85837e-06	9.77424e-06	1.00674	9.36679e-07	2.26626e-06	1.14616
MGP_C57BL6NJ_G0000951	NA	0.88541	0.977245	0.0153484	4.44885e-06	1.06469e-05	0.836567	1.33348e-06	2.92387e-06	0.934904
MGP_C57BL6NJ_G0000952	NA	0.553814	0.95008	-0.0741282	5.01386e-06	1.15631e-05	0.966052	4.2505e-07	2.26626e-06	1.20944
MGP_C57BL6NJ_G0000953	NA	0.735308	0.951102	0.039129	4.85448e-06	1.12957e-05	0.900025	2.519e-06	4.83123e-06	0.956777
MGP_C57BL6NJ_G0000954	NA	0.991446	0.99753	0.001507	6.1614e-05	0.00010739	0.852129	1.31573e-06	2.89343e-06	1.23592
MGP_C57BL6NJ_G0000955	NA	0.961242	0.992201	0.00619716	6.25315e-05	0.000108883	0.771865	3.62862e-06	6.71614e-06	1.02138
MGP_C57BL6NJ_G0000956	NA	0.0921349	0.95008	-0.228984	4.47856e-06	1.07009e-05	1.00755	1.81132e-06	3.63528e-06	1.0957
MGP_C57BL6NJ_G0000957	NA	0.689774	0.95008	-0.055381	1.1069e-05	2.18618e-05	0.996325	1.84539e-06	3.69518e-06	1.17913
MGP_C57BL6NJ_G0000958	NA	0.667256	0.95008	-0.0559595	6.10962e-06	1.32627e-05	0.989008	1.47566e-06	3.07718e-06	1.12842
MGP_C57BL6NJ_G0000959	NA	0.448838	0.95008	0.114357	0.000113916	0.000192168	0.847567	4.4518e-05	7.12001e-05	0.935898
MGP_C57BL6NJ_G0000960	NA	0.447496	0.95008	-0.105696	1.38979e-05	2.68001e-05	0.969129	2.03107e-06	4.0221e-06	1.16238
MGP_C57BL6NJ_G0000961	NA	0.831239	0.965584	-0.0259134	6.61225e-06	1.40771e-05	0.919561	1.31634e-06	2.89463e-06	1.06812
MGP_C57BL6NJ_G0000962	NA	0.615341	0.95008	-0.0638421	3.85837e-06	9.77424e-06	1.00674	9.36679e-07	2.26626e-06	1.14616
MGP_C57BL6NJ_G0000963	NA	0.615341	0.95008	-0.0638421	3.85837e-06	9.77424e-06	1.00674	9.36679e-07	2.26626e-06	1.14616
MGP_C57BL6NJ_G0000964	NA	0.615341	0.95008	-0.0638421	3.85837e-06	9.77424e-06	1.00674	9.36679e-07	2.26626e-06	1.14616
MGP_C57BL6NJ_G0000965	NA	0.615341	0.95008	-0.0638421	3.85837e-06	9.77424e-06	1.00674	9.36679e-07	2.26626e-06	1.14616
MGP_C57BL6NJ_G0000966	NA	0.615341	0.95008	-0.0638421	3.85837e-06	9.77424e-06	1.00674	9.36679e-07	2.26626e-06	1.14616
MGP_C57BL6NJ_G0000967	NA	0.529102	0.95008	-0.0835699	5.12069e-06	1.17135e-05	1.02154	1.47671e-06	3.07718e-06	1.14616
MGP_C57BL6NJ_G0000968	NA	0.615341	0.95008	-0.0638421	3.85837e-06	9.77424e-06	1.00674	9.36679e-07	2.26626e-06	1.14616
MGP_C57BL6NJ_G0000969	NA	0.615341	0.95008	-0.0638421	3.85837e-06	9.77424e-06	1.00674	9.36679e-07	2.26626e-06	1.14616
MGP_C57BL6NJ_G0000970	NA	0.615341	0.95008	-0.0638421	3.85837e-06	9.77424e-06	1.00674	9.36679e-07	2.26626e-06	1.14616
MGP_C57BL6NJ_G0000971	NA	0.615341	0.95008	-0.0638421	3.85837e-06	9.77424e-06	1.00674	9.36679e-07	2.26626e-06	1.14616
MGP_C57BL6NJ_G0000972	NA	0.615341	0.95008	-0.0638421	3.85837e-06	9.77424e-06	1.00674	9.36679e-07	2.26626e-06	1.14616
MGP_C57BL6NJ_G0000973	NA	0.831984	0.965756	0.037804	0.000661352	0.00102969	0.82571	0.000323697	0.000477236	0.899285
MGP_C57BL6NJ_G0000974	NA	0.888621	0.977797	-0.0181651	7.86483e-06	1.62454e-05	0.965287	2.2692e-06	4.42606e-06	1.08464
MGP_C57BL6NJ_G0000975	NA	0.615341	0.95008	-0.0638421	3.85837e-06	9.77424e-06	1.00674	9.36679e-07	2.26626e-06	1.14616
MGP_C57BL6NJ_G0000976	NA	0.615341	0.95008	-0.0638421	3.85837e-06	9.77424e-06	1.00674	9.36679e-07	2.26626e-06	1.14616
MGP_C57BL6NJ_G0000977	NA	0.615341	0.95008	-0.0638421	3.85837e-06	9.77424e-06	1.00674	9.36679e-07	2.26626e-06	1.14616
MGP_C57BL6NJ_G0000978	NA	0.615341	0.95008	-0.0638421	3.85837e-06	9.77424e-06	1.00674	9.36679e-07	2.26626e-06	1.14616
MGP_C57BL6NJ_G0000979	NA	0.615341	0.95008	-0.0638421	3.85837e-06	9.77424e-06	1.00674	9.36679e-07	2.26626e-06	1.14616
MGP_C57BL6NJ_G0000980	NA	0.394235	0.95008	-0.163966	0.000124497	0.000209245	1.06663	8.37494e-07	2.26626e-06	1.73695
MGP_C57BL6NJ_G0000981	NA	0.551704	0.95008	-0.0751615	3.80305e-05	6.80723e-05	0.798963	1.61289e-06	3.29644e-06	1.08221
MGP_C57BL6NJ_G0000982	NA	0.615341	0.95008	-0.0638421	3.85837e-06	9.77424e-06	1.00674	9.36679e-07	2.26626e-06	1.14616
MGP_C57BL6NJ_G0000983	NA	0.474757	0.95008	-0.0989673	0.424478	0.464711	0.117596	0.634547	0.659534	0.0694085
MGP_C57BL6NJ_G0000984	NA	0.767522	0.955584	-0.0503419	0.00501686	0.00713196	0.59736	0.000351093	0.000516016	0.850627
MGP_C57BL6NJ_G0000985	NA	0.615341	0.95008	-0.0638421	3.85837e-06	9.77424e-06	1.00674	9.36679e-07	2.26626e-06	1.14616
MGP_C57BL6NJ_G0000986	NA	0.708361	0.950089	-0.0462694	3.13671e-06	9.77424e-06	1.00146	8.87873e-07	2.26626e-06	1.12375
MGP_C57BL6NJ_G0000987	NA	0.467941	0.95008	-0.102334	1.62369e-05	3.08373e-05	0.968068	4.25106e-06	7.76126e-06	1.10092
MGP_C57BL6NJ_G0000988	NA	0.615341	0.95008	-0.0638421	3.85837e-06	9.77424e-06	1.00674	9.36679e-07	2.26626e-06	1.14616
MGP_C57BL6NJ_G0000989	NA	0.286835	0.95008	-0.12668	2.51786e-06	9.77424e-06	0.963157	5.62577e-07	2.26626e-06	1.10306
MGP_C57BL6NJ_G0000990	NA	0.427687	0.95008	-0.111636	1.59979e-05	3.04312e-05	0.96584	7.89812e-06	1.37882e-05	1.03428
MGP_C57BL6NJ_G0000991	NA	0.527742	0.95008	-0.0861592	0.3657	0.40546	0.132025	0.0272506	0.0335556	0.350653
MGP_C57BL6NJ_G0000992	NA	0.615341	0.95008	-0.0638421	3.85837e-06	9.77424e-06	1.00674	9.36679e-07	2.26626e-06	1.14616
MGP_C57BL6NJ_G0000993	NA	0.650961	0.95008	-0.0571284	3.10808e-06	9.77424e-06	1.02185	8.83481e-07	2.26626e-06	1.14616
MGP_C57BL6NJ_G0000994	NA	0.400309	0.95008	-0.0989548	1.7223e-06	9.77424e-06	0.995149	5.47779e-07	2.26626e-06	1.10326
MGP_C57BL6NJ_G0000995	NA	0.615341	0.95008	-0.0638421	3.85837e-06	9.77424e-06	1.00674	9.36679e-07	2.26626e-06	1.14616
MGP_C57BL6NJ_G0000996	NA	0.667256	0.95008	-0.0559595	6.10962e-06	1.32627e-05	0.989008	1.47566e-06	3.07718e-06	1.12842
MGP_C57BL6NJ_G0000997	NA	0.701386	0.950089	-0.049845	4.30323e-06	1.04256e-05	1.02167	1.0536e-06	2.41736e-06	1.16272
MGP_C57BL6NJ_G0000998	NA	0.615341	0.95008	-0.0638421	3.85837e-06	9.77424e-06	1.00674	9.36679e-07	2.26626e-06	1.14616
MGP_C57BL6NJ_G0000999	NA	0.615341	0.95008	-0.0638421	3.85837e-06	9.77424e-06	1.00674	9.36679e-07	2.26626e-06	1.14616
MGP_C57BL6NJ_G0001000	NA	0.615341	0.95008	-0.0638421	3.85837e-06	9.77424e-06	1.00674	9.36679e-07	2.26626e-06	1.14616
MGP_C57BL6NJ_G0001001	NA	0.690516	0.95008	-0.0488678	2.26023e-06	9.77424e-06	1.02387	5.53191e-07	2.26626e-06	1.16272
MGP_C57BL6NJ_G0001002	NA	0.876029	0.975166	-0.0238709	0.000128912	0.000216241	0.856851	3.04795e-05	4.95457e-05	0.996736
MGP_C57BL6NJ_G0001003	NA	0.787259	0.958367	-0.0332197	2.47308e-06	9.77424e-06	1.02014	6.08584e-07	2.26626e-06	1.15826
MGP_C57BL6NJ_G0001004	NA	0.426942	0.95008	-0.108078	6.74495e-06	1.4304e-05	1.01483	2.31415e-06	4.4937e-06	1.12168
MGP_C57BL6NJ_G0001005	NA	0.514663	0.95008	-0.0911926	2.76541e-05	5.04573e-05	0.913261	4.75909e-06	8.6062e-06	1.08354
MGP_C57BL6NJ_G0001006	NA	0.615341	0.95008	-0.0638421	3.85837e-06	9.77424e-06	1.00674	9.36679e-07	2.26626e-06	1.14616
MGP_C57BL6NJ_G0001007	NA	0.615341	0.95008	-0.0638421	3.85837e-06	9.77424e-06	1.00674	9.36679e-07	2.26626e-06	1.14616
MGP_C57BL6NJ_G0001008	NA	0.376512	0.95008	-0.150077	0.000105621	0.000178955	0.956348	3.25852e-05	5.27974e-05	1.08135
MGP_C57BL6NJ_G0001009	NA	0.311263	0.95008	-0.126956	9.46369e-06	1.90523e-05	0.898219	2.99301e-06	5.63849e-06	1.00143
MGP_C57BL6NJ_G0001010	NA	0.707626	0.950089	-0.048405	8.12308e-06	1.66775e-05	0.955226	2.62194e-06	5.00692e-06	1.06241
MGP_C57BL6NJ_G0001011	NA	0.972678	0.994282	-0.00526773	0.00350084	0.00505797	0.570614	0.000707869	0.00101131	0.707383
MGP_C57BL6NJ_G0001012	NA	0.95842	0.991857	-0.00642254	4.9628e-06	1.14685e-05	0.958084	1.39163e-06	3.01938e-06	1.07759
MGP_C57BL6NJ_G0001013	NA	0.379162	0.95008	0.0930288	0.000110623	0.000186936	0.593252	5.86789e-05	9.28581e-05	0.634576
MGP_C57BL6NJ_G0001014	NA	0.615341	0.95008	-0.0638421	3.85837e-06	9.77424e-06	1.00674	9.36679e-07	2.26626e-06	1.14616
MGP_C57BL6NJ_G0001015	NA	0.615341	0.95008	-0.0638421	3.85837e-06	9.77424e-06	1.00674	9.36679e-07	2.26626e-06	1.14616
MGP_C57BL6NJ_G0001016	NA	0.615341	0.95008	-0.0638421	3.85837e-06	9.77424e-06	1.00674	9.36679e-07	2.26626e-06	1.14616
MGP_C57BL6NJ_G0001017	NA	0.997768	0.999026	0.000399651	8.55357e-06	1.74385e-05	1.05497	3.45625e-06	6.42403e-06	1.14933
MGP_C57BL6NJ_G0001018	NA	0.897778	0.979535	-0.0162568	6.15065e-06	1.33116e-05	0.964141	1.26021e-06	2.79467e-06	1.11663
MGP_C57BL6NJ_G0001019	NA	0.582025	0.95008	-0.075655	5.72698e-06	1.28606e-05	1.04828	2.02397e-06	4.00941e-06	1.15492
MGP_C57BL6NJ_G0001020	NA	0.615341	0.95008	-0.0638421	3.85837e-06	9.77424e-06	1.00674	9.36679e-07	2.26626e-06	1.14616
MGP_C57BL6NJ_G0001021	NA	0.702137	0.950089	-0.049896	6.31362e-06	1.35978e-05	0.989008	1.33795e-06	2.92929e-06	1.14207
MGP_C57BL6NJ_G0001022	NA	0.762042	0.954802	0.0323438	5.30139e-07	9.77424e-06	1.01711	7.32215e-08	2.26626e-06	1.20843
MGP_C57BL6NJ_G0001023	NA	0.838352	0.966721	0.0316888	0.000134264	0.000224695	0.865697	0.000125985	0.000192934	0.871734
MGP_C57BL6NJ_G0001024	NA	0.726748	0.950348	-0.0362791	1.08365e-07	9.77424e-06	1.13493	1.5809e-07	2.26626e-06	1.0985
MGP_C57BL6NJ_G0001025	NA	0.615341	0.95008	-0.0638421	3.85837e-06	9.77424e-06	1.00674	9.36679e-07	2.26626e-06	1.14616
MGP_C57BL6NJ_G0001026	NA	0.535117	0.95008	-0.0909077	3.02841e-05	5.49243e-05	0.948512	7.48935e-06	1.31158e-05	1.08793
MGP_C57BL6NJ_G0001027	NA	0.667256	0.95008	-0.0559595	6.10962e-06	1.32627e-05	0.989008	1.47566e-06	3.07718e-06	1.12842
MGP_C57BL6NJ_G0001028	NA	0.83975	0.967072	-0.0232779	6.9738e-07	9.77424e-06	1.0708	2.47524e-07	2.26626e-06	1.17337
MGP_C57BL6NJ_G0001029	NA	0.691892	0.95008	-0.0504925	2.95978e-06	9.77424e-06	1.03678	9.87064e-07	2.31831e-06	1.14616
MGP_C57BL6NJ_G0001030	NA	0.647403	0.95008	-0.06339	9.70011e-06	1.94699e-05	1.00704	3.82396e-06	7.04312e-06	1.10004
MGP_C57BL6NJ_G0001031	NA	0.926934	0.985573	-0.0112985	5.25849e-06	1.19694e-05	0.952913	1.05136e-06	2.41411e-06	1.10533
MGP_C57BL6NJ_G0001032	NA	0.311695	0.95008	-0.120082	2.95777e-06	9.77424e-06	0.949129	3.05815e-07	2.26626e-06	1.16432
MGP_C57BL6NJ_G0001033	NA	0.615341	0.95008	-0.0638421	3.85837e-06	9.77424e-06	1.00674	9.36679e-07	2.26626e-06	1.14616
MGP_C57BL6NJ_G0001034	NA	0.222608	0.95008	-0.194442	0.000611857	0.000955848	0.72436	9.24947e-05	0.000143595	0.89833
MGP_C57BL6NJ_G0001035	NA	0.282282	0.95008	-0.191433	1.67688e-05	3.17624e-05	1.20316	5.03675e-06	9.068e-06	1.3509
MGP_C57BL6NJ_G0001036	NA	0.615341	0.95008	-0.0638421	3.85837e-06	9.77424e-06	1.00674	9.36679e-07	2.26626e-06	1.14616
MGP_C57BL6NJ_G0001037	NA	0.536813	0.95008	0.0715316	0.000129521	0.000217165	0.643567	3.59011e-06	6.65027e-06	0.921451
MGP_C57BL6NJ_G0001038	NA	0.5796	0.95008	-0.0724181	5.7566e-06	1.29081e-05	0.996448	1.61813e-06	3.3042e-06	1.12107
MGP_C57BL6NJ_G0001039	NA	0.249773	0.95008	0.136742	1.22647e-05	2.39416e-05	0.825029	2.57069e-06	4.91888e-06	0.956582
MGP_C57BL6NJ_G0001040	NA	0.615341	0.95008	-0.0638421	3.85837e-06	9.77424e-06	1.00674	9.36679e-07	2.26626e-06	1.14616
MGP_C57BL6NJ_G0001041	NA	0.821006	0.963967	0.0377012	0.0130269	0.0176509	0.498631	0.000465491	0.000675896	0.805653
MGP_C57BL6NJ_G0001042	NA	0.615341	0.95008	-0.0638421	3.85837e-06	9.77424e-06	1.00674	9.36679e-07	2.26626e-06	1.14616
MGP_C57BL6NJ_G0001043	NA	0.615341	0.95008	-0.0638421	3.85837e-06	9.77424e-06	1.00674	9.36679e-07	2.26626e-06	1.14616
MGP_C57BL6NJ_G0001044	NA	0.352935	0.95008	-0.1132	1.83306e-06	9.77424e-06	1.02167	2.86011e-07	2.26626e-06	1.20635
MGP_C57BL6NJ_G0001045	NA	0.615341	0.95008	-0.0638421	3.85837e-06	9.77424e-06	1.00674	9.36679e-07	2.26626e-06	1.14616
MGP_C57BL6NJ_G0001046	NA	0.615341	0.95008	-0.0638421	3.85837e-06	9.77424e-06	1.00674	9.36679e-07	2.26626e-06	1.14616
MGP_C57BL6NJ_G0001047	NA	0.615341	0.95008	-0.0638421	3.85837e-06	9.77424e-06	1.00674	9.36679e-07	2.26626e-06	1.14616
MGP_C57BL6NJ_G0001048	NA	0.615341	0.95008	-0.0638421	3.85837e-06	9.77424e-06	1.00674	9.36679e-07	2.26626e-06	1.14616
MGP_C57BL6NJ_G0001049	NA	0.727743	0.950348	-0.0459998	9.21042e-06	1.86106e-05	0.966599	2.19634e-06	4.29803e-06	1.10602
MGP_C57BL6NJ_G0001050	NA	0.113919	0.95008	-0.158685	0.000302518	0.000487743	0.485655	0.0023656	0.00321885	0.374412
MGP_C57BL6NJ_G0001051	NA	0.861063	0.971654	-0.0209332	0.000228016	0.000372328	0.628549	0.00171613	0.00236543	0.490339
MGP_C57BL6NJ_G0001052	NA	0.751567	0.953583	-0.0423187	1.04337e-05	2.07648e-05	0.966599	1.24316e-06	2.76253e-06	1.17906
MGP_C57BL6NJ_G0001053	NA	0.553086	0.95008	-0.296118	0.375264	0.415134	-0.473644	0.738135	0.758416	0.176178
MGP_C57BL6NJ_G0001054	NA	0.275686	0.95008	0.259953	0.0688269	0.0855201	-0.480876	0.02476	0.0305951	-0.615471
MGP_C57BL6NJ_G0001055	NA	0.38511	0.95008	-0.10884	4.27981e-06	1.03798e-05	0.973432	4.93361e-07	2.26626e-06	1.18495
MGP_C57BL6NJ_G0001056	NA	0.615341	0.95008	-0.0638421	3.85837e-06	9.77424e-06	1.00674	9.36679e-07	2.26626e-06	1.14616
MGP_C57BL6NJ_G0001057	NA	0.916714	0.983835	-0.0134912	0.00044389	0.000703477	0.627802	2.03387e-05	3.36972e-05	0.875376
MGP_C57BL6NJ_G0001058	NA	0.560886	0.95008	-0.071226	2.0143e-06	9.77424e-06	1.02889	6.30616e-07	2.26626e-06	1.14273
MGP_C57BL6NJ_G0001059	NA	0.615341	0.95008	-0.0638421	3.85837e-06	9.77424e-06	1.00674	9.36679e-07	2.26626e-06	1.14616
MGP_C57BL6NJ_G0001060	NA	0.615341	0.95008	-0.0638421	3.85837e-06	9.77424e-06	1.00674	9.36679e-07	2.26626e-06	1.14616
MGP_C57BL6NJ_G0001061	NA	0.808667	0.962406	-0.0401366	0.000234625	0.000382574	0.867778	7.57981e-07	2.26626e-06	1.52984
MGP_C57BL6NJ_G0001062	NA	0.615341	0.95008	-0.0638421	3.85837e-06	9.77424e-06	1.00674	9.36679e-07	2.26626e-06	1.14616
MGP_C57BL6NJ_G0001063	NA	0.660568	0.95008	-0.0564808	4.45259e-06	1.06469e-05	1.00674	9.27072e-07	2.26626e-06	1.16272
MGP_C57BL6NJ_G0001064	NA	0.287374	0.95008	-0.132438	5.76553e-06	1.29198e-05	0.932997	1.63868e-06	3.33899e-06	1.04863
MGP_C57BL6NJ_G0001065	NA	0.461797	0.95008	-0.0884355	1.83634e-06	9.77424e-06	1.01393	5.90422e-07	2.26626e-06	1.12318
MGP_C57BL6NJ_G0001066	NA	0.306421	0.95008	-0.149466	1.47778e-05	2.83109e-05	1.00215	2.4684e-06	4.74725e-06	1.18773
MGP_C57BL6NJ_G0001067	NA	0.704251	0.950089	-0.0450772	2.07436e-06	9.77424e-06	0.998781	5.7725e-07	2.26626e-06	1.12107
MGP_C57BL6NJ_G0001068	NA	0.698909	0.950089	-0.0504493	5.21278e-06	1.18779e-05	1.00674	9.61024e-07	2.28296e-06	1.17629
MGP_C57BL6NJ_G0001069	NA	0.686652	0.95008	-0.0479342	1.76859e-06	9.77424e-06	1.01371	3.76814e-07	2.26626e-06	1.16447
MGP_C57BL6NJ_G0001070	NA	0.454497	0.95008	-0.094246	3.30288e-06	9.77424e-06	1.00674	4.56288e-07	2.26626e-06	1.2045
MGP_C57BL6NJ_G0001071	NA	0.796314	0.960164	-0.0347136	1.70773e-05	3.23021e-05	0.927406	8.24578e-06	1.43549e-05	0.995408
MGP_C57BL6NJ_G0001072	NA	0.642465	0.95008	-0.0562291	1.9316e-06	9.77424e-06	1.02387	5.52705e-07	2.26626e-06	1.14616
MGP_C57BL6NJ_G0001073	NA	0.71321	0.950089	-0.0466586	5.12817e-06	1.17182e-05	0.981652	1.06518e-06	2.43043e-06	1.13464
MGP_C57BL6NJ_G0001074	NA	0.909612	0.98231	0.0172988	0.000275439	0.000446063	0.783982	8.76395e-05	0.000136419	0.88975
MGP_C57BL6NJ_G0001075	NA	0.694353	0.95008	-0.0498242	3.13252e-06	9.77424e-06	1.02637	2.45116e-06	4.71722e-06	1.04994
MGP_C57BL6NJ_G0001076	NA	0.561313	0.95008	-0.0724137	5.05598e-06	1.16413e-05	0.961338	9.8707e-07	2.31831e-06	1.11732
MGP_C57BL6NJ_G0001077	NA	0.370581	0.95008	-0.114736	4.92449e-06	1.14063e-05	0.981389	1.39822e-06	3.02865e-06	1.10252
MGP_C57BL6NJ_G0001078	NA	0.555868	0.95008	-0.0737434	5.28394e-06	1.20074e-05	0.961338	1.06493e-06	2.43043e-06	1.11433
MGP_C57BL6NJ_G0001079	NA	0.961215	0.992201	-0.00718644	0.00043548	0.000690627	0.72091	0.000377647	0.000553501	0.733151
MGP_C57BL6NJ_G0001080	NA	0.865707	0.972247	0.0235144	2.80844e-05	5.1206e-05	0.913177	5.70229e-06	1.01802e-05	1.06677
MGP_C57BL6NJ_G0001081	NA	0.919571	0.984303	0.0128715	0.00129343	0.00195628	0.542871	0.000502697	0.000727724	0.611169
MGP_C57BL6NJ_G0001082	NA	0.850051	0.969506	-0.0232053	4.32999e-06	1.04719e-05	0.966325	1.41907e-06	3.0643e-06	1.07111
MGP_C57BL6NJ_G0001083	NA	0.753265	0.953984	-0.0458138	0.0316348	0.0410163	0.364773	0.0573599	0.0682925	0.315812
MGP_C57BL6NJ_G0001084	NA	0.24504	0.95008	-0.11751	3.28177e-07	9.77424e-06	0.978875	1.35145e-07	2.26626e-06	1.05755
MGP_C57BL6NJ_G0001085	NA	0.46962	0.95008	-0.0909268	4.05066e-06	9.9862e-06	0.98643	9.58251e-07	2.28046e-06	1.12585
MGP_C57BL6NJ_G0001086	NA	0.526487	0.95008	-0.0809671	6.31707e-06	1.35978e-05	0.964021	1.47522e-06	3.07718e-06	1.10344
MGP_C57BL6NJ_G0001087	NA	0.739405	0.951317	-0.0378094	1.08037e-06	9.77424e-06	1.01513	3.54533e-07	2.26626e-06	1.12107
MGP_C57BL6NJ_G0001088	NA	0.852975	0.969976	-0.023468	2.06465e-06	9.77424e-06	1.06786	6.72734e-07	2.26626e-06	1.18186
MGP_C57BL6NJ_G0001089	NA	0.715245	0.950089	-0.0460543	4.11702e-06	1.01176e-05	0.996583	1.14449e-06	2.56966e-06	1.12107
MGP_C57BL6NJ_G0001090	NA	0.750061	0.953583	0.0501273	0.000709397	0.00110115	0.722075	3.76172e-05	6.05947e-05	1.0018
MGP_C57BL6NJ_G0001091	NA	0.550214	0.95008	-0.0737115	4.51173e-06	1.07527e-05	0.961338	9.02039e-07	2.26626e-06	1.1144
MGP_C57BL6NJ_G0001092	NA	0.52641	0.95008	-0.076678	1.9504e-06	9.77424e-06	1.01849	6.43234e-07	2.26626e-06	1.12585
MGP_C57BL6NJ_G0001093	NA	0.615341	0.95008	-0.0638421	3.85837e-06	9.77424e-06	1.00674	9.36679e-07	2.26626e-06	1.14616
MGP_C57BL6NJ_G0001094	NA	0.498764	0.95008	-0.0838243	0.00466894	0.00666248	0.436263	0.000461989	0.000671014	0.594792
MGP_C57BL6NJ_G0001095	NA	0.615341	0.95008	-0.0638421	3.85837e-06	9.77424e-06	1.00674	9.36679e-07	2.26626e-06	1.14616
MGP_C57BL6NJ_G0001096	NA	0.751454	0.953583	-0.0399449	4.0971e-06	1.00874e-05	0.996758	9.98492e-07	2.31831e-06	1.13464
MGP_C57BL6NJ_G0001097	NA	0.764859	0.95547	0.0366572	9.53785e-06	1.91807e-05	0.89409	2.10899e-06	4.15439e-06	1.03033
MGP_C57BL6NJ_G0001098	NA	0.4793	0.95008	-0.0893957	1.58286e-05	3.01358e-05	0.870316	6.50273e-07	2.26626e-06	1.17191
MGP_C57BL6NJ_G0001099	NA	0.157777	0.95008	0.184386	2.67618e-06	9.77424e-06	1.03272	1.16312e-07	2.26626e-06	1.36525
MGP_C57BL6NJ_G0001100	NA	0.615341	0.95008	-0.0638421	3.85837e-06	9.77424e-06	1.00674	9.36679e-07	2.26626e-06	1.14616
MGP_C57BL6NJ_G0001101	NA	0.157425	0.95008	-0.206805	0.791911	0.815076	0.0393578	0.970799	0.973773	-0.00545341
MGP_C57BL6NJ_G0001102	NA	0.615341	0.95008	-0.0638421	3.85837e-06	9.77424e-06	1.00674	9.36679e-07	2.26626e-06	1.14616
MGP_C57BL6NJ_G0001103	NA	0.538223	0.95008	-0.0788318	5.08005e-06	1.16873e-05	0.98643	9.30863e-07	2.26626e-06	1.15306
MGP_C57BL6NJ_G0001104	NA	0.61228	0.95008	0.053287	0.117499	0.141463	0.182565	0.277858	0.304925	0.123291
MGP_C57BL6NJ_G0001105	NA	0.861997	0.971839	-0.0206728	7.44286e-06	1.54993e-05	0.889546	8.16318e-07	2.26626e-06	1.09098
MGP_C57BL6NJ_G0001106	NA	0.68838	0.95008	-0.0612392	1.5531e-05	2.96047e-05	1.06084	1.23457e-05	2.09961e-05	1.08492
MGP_C57BL6NJ_G0001107	NA	0.855334	0.970271	0.0247857	2.76852e-05	5.05051e-05	0.894048	4.11741e-06	7.53507e-06	1.07539
MGP_C57BL6NJ_G0001108	NA	0.755105	0.95403	-0.0400228	4.9349e-06	1.14278e-05	0.996583	1.20941e-06	2.69613e-06	1.13464
MGP_C57BL6NJ_G0001109	NA	0.921533	0.984708	-0.0135627	2.03147e-05	3.79179e-05	0.934387	4.71282e-06	8.53228e-06	1.07594
MGP_C57BL6NJ_G0001110	NA	0.615341	0.95008	-0.0638421	3.85837e-06	9.77424e-06	1.00674	9.36679e-07	2.26626e-06	1.14616
MGP_C57BL6NJ_G0001111	NA	0.702137	0.950089	-0.049896	6.31362e-06	1.35978e-05	0.989008	1.33795e-06	2.92929e-06	1.14207
MGP_C57BL6NJ_G0001112	NA	0.735904	0.951102	-0.0427305	6.43622e-06	1.37679e-05	0.959243	1.49393e-06	3.09721e-06	1.09866
MGP_C57BL6NJ_G0001113	NA	0.618078	0.95008	-0.053884	1.26115e-06	9.77424e-06	0.949176	2.8366e-07	2.26626e-06	1.08402
MGP_C57BL6NJ_G0001114	NA	0.807199	0.962047	-0.027902	4.4003e-06	1.06071e-05	0.898315	4.84251e-06	8.74511e-06	0.890264
MGP_C57BL6NJ_G0001115	NA	0.652239	0.95008	-0.0558575	1.39417e-05	2.68782e-05	0.869541	1.83644e-06	3.67977e-06	1.05293
MGP_C57BL6NJ_G0001116	NA	0.857616	0.971109	0.0262795	0.00380291	0.00547573	0.536481	0.00314693	0.00423393	0.551628
MGP_C57BL6NJ_G0001117	NA	0.615341	0.95008	-0.0638421	3.85837e-06	9.77424e-06	1.00674	9.36679e-07	2.26626e-06	1.14616
MGP_C57BL6NJ_G0001118	NA	0.866186	0.972268	-0.0195006	2.11313e-06	9.77424e-06	0.973939	6.7512e-07	2.26626e-06	1.07987
MGP_C57BL6NJ_G0001119	NA	0.672967	0.95008	-0.0526902	4.25142e-06	1.03232e-05	0.981652	1.00101e-06	2.31831e-06	1.12107
MGP_C57BL6NJ_G0001120	NA	0.615341	0.95008	-0.0638421	3.85837e-06	9.77424e-06	1.00674	9.36679e-07	2.26626e-06	1.14616
MGP_C57BL6NJ_G0001121	NA	0.667256	0.95008	-0.0559595	6.10962e-06	1.32627e-05	0.989008	1.47566e-06	3.07718e-06	1.12842
MGP_C57BL6NJ_G0001122	NA	0.235782	0.95008	-0.142959	5.23387e-06	1.19187e-05	0.906968	1.40073e-06	3.03248e-06	1.02462
MGP_C57BL6NJ_G0001123	NA	0.592591	0.95008	-0.06819	5.31629e-06	1.20696e-05	0.979127	1.27733e-06	2.82338e-06	1.11708
MGP_C57BL6NJ_G0001124	NA	0.656089	0.95008	-0.0572062	3.75044e-06	9.77424e-06	1.02167	1.07101e-06	2.43043e-06	1.14616
MGP_C57BL6NJ_G0001125	NA	0.615341	0.95008	-0.0638421	3.85837e-06	9.77424e-06	1.00674	9.36679e-07	2.26626e-06	1.14616
MGP_C57BL6NJ_G0001126	NA	0.615341	0.95008	-0.0638421	3.85837e-06	9.77424e-06	1.00674	9.36679e-07	2.26626e-06	1.14616
MGP_C57BL6NJ_G0001127	NA	0.615341	0.95008	-0.0638421	3.85837e-06	9.77424e-06	1.00674	9.36679e-07	2.26626e-06	1.14616
MGP_C57BL6NJ_G0001128	NA	0.615341	0.95008	-0.0638421	3.85837e-06	9.77424e-06	1.00674	9.36679e-07	2.26626e-06	1.14616
MGP_C57BL6NJ_G0001129	NA	0.765593	0.955522	-0.0379853	2.58363e-06	9.77424e-06	1.05128	8.78028e-07	2.26626e-06	1.1598
MGP_C57BL6NJ_G0001130	NA	0.615341	0.95008	-0.0638421	3.85837e-06	9.77424e-06	1.00674	9.36679e-07	2.26626e-06	1.14616
MGP_C57BL6NJ_G0001131	NA	0.184058	0.95008	-0.228317	0.00485768	0.00691692	0.585629	0.000583084	0.000839629	0.781083
MGP_C57BL6NJ_G0001132	NA	0.989278	0.997279	0.0016002	0.000691093	0.00107412	0.549282	0.000838359	0.00118897	0.536219
MGP_C57BL6NJ_G0001133	NA	0.618374	0.95008	0.0546915	0.178384	0.208897	-0.161772	0.791409	0.808605	-0.0306881
MGP_C57BL6NJ_G0001134	NA	0.615341	0.95008	-0.0638421	3.85837e-06	9.77424e-06	1.00674	9.36679e-07	2.26626e-06	1.14616
MGP_C57BL6NJ_G0001135	NA	0.615341	0.95008	-0.0638421	3.85837e-06	9.77424e-06	1.00674	9.36679e-07	2.26626e-06	1.14616
MGP_C57BL6NJ_G0001136	NA	0.3773	0.95008	-0.114413	5.28823e-06	1.20152e-05	0.986281	3.07044e-06	5.77061e-06	1.03778
MGP_C57BL6NJ_G0001137	NA	0.591745	0.95008	0.0976205	0.000853686	0.00131415	0.813125	0.000396232	0.000579666	0.892788
MGP_C57BL6NJ_G0001138	NA	0.170382	0.95008	0.147185	0.000459254	0.000726761	0.50093	0.00105435	0.0014823	0.451992
MGP_C57BL6NJ_G0001139	NA	0.438307	0.95008	-0.0973223	3.24888e-05	5.86743e-05	0.803302	3.3423e-06	6.23314e-06	1.00129
MGP_C57BL6NJ_G0001140	NA	0.615341	0.95008	-0.0638421	3.85837e-06	9.77424e-06	1.00674	9.36679e-07	2.26626e-06	1.14616
MGP_C57BL6NJ_G0001141	NA	0.685034	0.95008	-0.0495932	1.84961e-06	9.77424e-06	1.0388	6.21992e-07	2.26626e-06	1.14616
MGP_C57BL6NJ_G0001142	NA	0.565669	0.95008	-0.0769341	4.87794e-06	1.13381e-05	1.03647	1.64684e-06	3.35117e-06	1.14616
MGP_C57BL6NJ_G0001143	NA	0.832317	0.965773	-0.0272299	3.56982e-06	9.77424e-06	1.03073	1.22257e-06	2.72118e-06	1.13732
MGP_C57BL6NJ_G0001144	NA	0.516636	0.95008	-0.0797749	4.30963e-06	1.04264e-05	0.961338	9.86125e-07	2.31831e-06	1.10076
MGP_C57BL6NJ_G0001145	NA	0.667256	0.95008	-0.0559595	6.10962e-06	1.32627e-05	0.989008	1.47566e-06	3.07718e-06	1.12842
MGP_C57BL6NJ_G0001146	NA	0.615341	0.95008	-0.0638421	3.85837e-06	9.77424e-06	1.00674	9.36679e-07	2.26626e-06	1.14616
MGP_C57BL6NJ_G0001147	NA	0.615341	0.95008	-0.0638421	3.85837e-06	9.77424e-06	1.00674	9.36679e-07	2.26626e-06	1.14616
MGP_C57BL6NJ_G0001148	NA	0.615341	0.95008	-0.0638421	3.85837e-06	9.77424e-06	1.00674	9.36679e-07	2.26626e-06	1.14616
MGP_C57BL6NJ_G0001149	NA	0.70384	0.950089	-0.0532882	2.35034e-05	4.34161e-05	0.935044	1.00346e-05	1.72622e-05	1.01654
MGP_C57BL6NJ_G0001150	NA	0.139467	0.95008	-0.165728	8.23304e-06	1.68738e-05	0.795142	0.00151336	0.00209755	0.447532
MGP_C57BL6NJ_G0001151	NA	0.85262	0.969976	-0.0207728	3.12969e-06	9.77424e-06	0.907391	6.65302e-07	2.26626e-06	1.04462
MGP_C57BL6NJ_G0001152	NA	0.698909	0.950089	-0.0504493	5.21278e-06	1.18779e-05	1.00674	9.61024e-07	2.28296e-06	1.17629
MGP_C57BL6NJ_G0001153	NA	0.615341	0.95008	-0.0638421	3.85837e-06	9.77424e-06	1.00674	9.36679e-07	2.26626e-06	1.14616
MGP_C57BL6NJ_G0001154	NA	0.615341	0.95008	-0.0638421	3.85837e-06	9.77424e-06	1.00674	9.36679e-07	2.26626e-06	1.14616
MGP_C57BL6NJ_G0001155	NA	0.615341	0.95008	-0.0638421	3.85837e-06	9.77424e-06	1.00674	9.36679e-07	2.26626e-06	1.14616
MGP_C57BL6NJ_G0001156	NA	0.735904	0.951102	-0.0427305	6.43622e-06	1.37679e-05	0.959243	1.49393e-06	3.09721e-06	1.09866
MGP_C57BL6NJ_G0001157	NA	0.5424	0.95008	-0.0742781	3.1688e-06	9.77424e-06	0.981652	6.27927e-07	2.26626e-06	1.13726
MGP_C57BL6NJ_G0001158	NA	0.650138	0.95008	-0.0577786	4.00638e-06	9.9862e-06	1.00674	8.53894e-07	2.26626e-06	1.1598
MGP_C57BL6NJ_G0001159	NA	0.615341	0.95008	-0.0638421	3.85837e-06	9.77424e-06	1.00674	9.36679e-07	2.26626e-06	1.14616
MGP_C57BL6NJ_G0001160	NA	0.615341	0.95008	-0.0638421	3.85837e-06	9.77424e-06	1.00674	9.36679e-07	2.26626e-06	1.14616
MGP_C57BL6NJ_G0001161	NA	0.905541	0.981095	-0.0160347	8.2231e-06	1.68568e-05	1.00146	1.26787e-06	2.80712e-06	1.19178
MGP_C57BL6NJ_G0001162	NA	0.615341	0.95008	-0.0638421	3.85837e-06	9.77424e-06	1.00674	9.36679e-07	2.26626e-06	1.14616
MGP_C57BL6NJ_G0001163	NA	0.615341	0.95008	-0.0638421	3.85837e-06	9.77424e-06	1.00674	9.36679e-07	2.26626e-06	1.14616
MGP_C57BL6NJ_G0001164	NA	0.615341	0.95008	-0.0638421	3.85837e-06	9.77424e-06	1.00674	9.36679e-07	2.26626e-06	1.14616
MGP_C57BL6NJ_G0001165	NA	0.555583	0.95008	-0.0770127	7.63935e-06	1.58466e-05	0.968694	1.58526e-06	3.2487e-06	1.12168
MGP_C57BL6NJ_G0001166	NA	0.6378	0.95008	-0.0646832	2.07765e-05	3.87128e-05	0.926374	5.59416e-06	9.9997e-06	1.05194
MGP_C57BL6NJ_G0001167	NA	0.650961	0.95008	-0.0571284	3.10808e-06	9.77424e-06	1.02185	8.83481e-07	2.26626e-06	1.14616
MGP_C57BL6NJ_G0001168	NA	0.697029	0.95008	-0.0497671	3.58609e-06	9.77424e-06	1.02185	8.73374e-07	2.26626e-06	1.16272
MGP_C57BL6NJ_G0001169	NA	0.709463	0.950089	-0.0466267	4.40293e-06	1.06071e-05	0.981652	9.07618e-07	2.26626e-06	1.13471
MGP_C57BL6NJ_G0001170	NA	0.394528	0.95008	0.106886	0.118079	0.142133	0.215555	0.0491474	0.0589433	0.279551
MGP_C57BL6NJ_G0001171	NA	0.683048	0.95008	-0.0486446	0.000170825	0.000282512	0.644941	1.12838e-05	1.929e-05	0.853809
MGP_C57BL6NJ_G0001172	NA	0.656089	0.95008	-0.0572062	3.75044e-06	9.77424e-06	1.02167	1.07101e-06	2.43043e-06	1.14616
MGP_C57BL6NJ_G0001173	NA	0.758342	0.954265	-0.0408745	5.96498e-06	1.32627e-05	1.0136	1.97131e-06	3.91977e-06	1.12375
MGP_C57BL6NJ_G0001174	NA	0.550404	0.95008	-0.0769808	6.62095e-06	1.40876e-05	0.968694	1.36343e-06	2.97161e-06	1.12175
MGP_C57BL6NJ_G0001175	NA	0.615341	0.95008	-0.0638421	3.85837e-06	9.77424e-06	1.00674	9.36679e-07	2.26626e-06	1.14616
MGP_C57BL6NJ_G0001176	NA	0.615341	0.95008	-0.0638421	3.85837e-06	9.77424e-06	1.00674	9.36679e-07	2.26626e-06	1.14616
MGP_C57BL6NJ_G0001177	NA	0.737132	0.951178	0.0361975	0.000157379	0.000261431	0.589762	0.000987306	0.00139138	0.474615
MGP_C57BL6NJ_G0001178	NA	0.0714401	0.95008	-0.210852	0.604752	0.640736	0.060398	0.120539	0.138397	0.189272
MGP_C57BL6NJ_G0001179	NA	0.615341	0.95008	-0.0638421	3.85837e-06	9.77424e-06	1.00674	9.36679e-07	2.26626e-06	1.14616
MGP_C57BL6NJ_G0001180	NA	0.650961	0.95008	-0.0571284	3.10808e-06	9.77424e-06	1.02185	8.83481e-07	2.26626e-06	1.14616
MGP_C57BL6NJ_G0001181	NA	0.615341	0.95008	-0.0638421	3.85837e-06	9.77424e-06	1.00674	9.36679e-07	2.26626e-06	1.14616
MGP_C57BL6NJ_G0001182	NA	0.967528	0.993491	0.00656424	5.11441e-05	8.99928e-05	0.996639	9.46961e-06	1.63504e-05	1.17926
MGP_C57BL6NJ_G0001183	NA	0.679551	0.95008	-0.0597791	0.00363339	0.00523971	0.53215	0.00240798	0.00327435	0.564659
MGP_C57BL6NJ_G0001184	NA	0.578734	0.95008	-0.0578803	0.114956	0.138617	0.182218	0.0366112	0.0444494	0.251343
MGP_C57BL6NJ_G0001185	NA	0.897999	0.979535	0.0224976	0.00382249	0.00550257	0.642498	0.0404313	0.0488822	0.415854
MGP_C57BL6NJ_G0001186	NA	0.650961	0.95008	-0.0571284	3.10808e-06	9.77424e-06	1.02185	8.83481e-07	2.26626e-06	1.14616
MGP_C57BL6NJ_G0001187	NA	0.595613	0.95008	0.0975634	0.000970226	0.00148565	0.808102	0.000353771	0.000519804	0.913856
MGP_C57BL6NJ_G0001188	NA	0.845767	0.968554	-0.0264607	2.91843e-06	9.77424e-06	1.11099	2.89105e-06	5.46444e-06	1.11196
MGP_C57BL6NJ_G0001189	NA	0.560434	0.95008	-0.0680453	5.42039e-06	1.2272e-05	0.895391	4.02529e-06	7.38119e-06	0.920804
MGP_C57BL6NJ_G0001190	NA	0.710177	0.950089	-0.0613633	0.5198	0.558738	0.113359	0.90341	0.912379	0.0212016
MGP_C57BL6NJ_G0001191	NA	0.286424	0.95008	0.192178	0.00357166	0.00515559	0.651731	0.00251338	0.00341113	0.685646
MGP_C57BL6NJ_G0001192	NA	0.897616	0.979535	-0.0164179	0.00050645	0.000797914	0.611114	0.000209031	0.000313672	0.677341
MGP_C57BL6NJ_G0001193	NA	0.615341	0.95008	-0.0638421	3.85837e-06	9.77424e-06	1.00674	9.36679e-07	2.26626e-06	1.14616
MGP_C57BL6NJ_G0001194	NA	0.615341	0.95008	-0.0638421	3.85837e-06	9.77424e-06	1.00674	9.36679e-07	2.26626e-06	1.14616
MGP_C57BL6NJ_G0001195	NA	0.46962	0.95008	-0.0909268	4.05066e-06	9.9862e-06	0.98643	9.58251e-07	2.28046e-06	1.12585
MGP_C57BL6NJ_G0001196	NA	0.677452	0.95008	-0.0538824	6.12227e-06	1.32627e-05	0.984334	1.46935e-06	3.07718e-06	1.12375
MGP_C57BL6NJ_G0001197	NA	0.753449	0.953992	-0.0492609	5.00029e-05	8.81319e-05	0.969739	2.32909e-06	4.51971e-06	1.30629
MGP_C57BL6NJ_G0001198	NA	0.352631	0.95008	-0.14066	4.01165e-05	7.15599e-05	0.942475	5.27899e-06	9.47177e-06	1.14994
MGP_C57BL6NJ_G0001199	NA	0.939775	0.987791	-0.00893979	1.86883e-06	9.77424e-06	1.00755	3.538e-07	2.26626e-06	1.16972
MGP_C57BL6NJ_G0001200	NA	0.890449	0.978208	-0.0196776	1.24782e-05	2.43214e-05	1.01691	1.79858e-06	3.61272e-06	1.22045
MGP_C57BL6NJ_G0001201	NA	0.413171	0.95008	-0.0960377	3.25492e-06	9.77424e-06	0.936828	5.25306e-07	2.26626e-06	1.10544
MGP_C57BL6NJ_G0001202	NA	0.615341	0.95008	-0.0638421	3.85837e-06	9.77424e-06	1.00674	9.36679e-07	2.26626e-06	1.14616
MGP_C57BL6NJ_G0001203	NA	0.778447	0.957403	-0.0378696	9.95127e-06	1.99146e-05	0.978167	2.7999e-06	5.31391e-06	1.10265
MGP_C57BL6NJ_G0001204	NA	0.549375	0.95008	-0.075957	2.65249e-06	9.77424e-06	1.03867	8.99764e-07	2.26626e-06	1.14616
MGP_C57BL6NJ_G0001205	NA	0.462557	0.95008	-0.0940571	8.99682e-06	1.8244e-05	0.930815	2.40139e-06	4.63878e-06	1.05397
MGP_C57BL6NJ_G0001206	NA	0.708361	0.950089	-0.0462694	3.13671e-06	9.77424e-06	1.00146	8.87873e-07	2.26626e-06	1.12375
MGP_C57BL6NJ_G0001207	NA	0.615341	0.95008	-0.0638421	3.85837e-06	9.77424e-06	1.00674	9.36679e-07	2.26626e-06	1.14616
MGP_C57BL6NJ_G0001208	NA	0.615341	0.95008	-0.0638421	3.85837e-06	9.77424e-06	1.00674	9.36679e-07	2.26626e-06	1.14616
MGP_C57BL6NJ_G0001209	NA	0.615341	0.95008	-0.0638421	3.85837e-06	9.77424e-06	1.00674	9.36679e-07	2.26626e-06	1.14616
MGP_C57BL6NJ_G0001210	NA	0.843059	0.967946	-0.0321818	0.000145548	0.00024271	0.897959	5.42988e-05	8.62056e-05	0.997706
MGP_C57BL6NJ_G0001211	NA	0.615341	0.95008	-0.0638421	3.85837e-06	9.77424e-06	1.00674	9.36679e-07	2.26626e-06	1.14616
MGP_C57BL6NJ_G0001212	NA	0.615341	0.95008	-0.0638421	3.85837e-06	9.77424e-06	1.00674	9.36679e-07	2.26626e-06	1.14616
MGP_C57BL6NJ_G0001213	NA	0.615341	0.95008	-0.0638421	3.85837e-06	9.77424e-06	1.00674	9.36679e-07	2.26626e-06	1.14616
MGP_C57BL6NJ_G0001214	NA	0.615341	0.95008	-0.0638421	3.85837e-06	9.77424e-06	1.00674	9.36679e-07	2.26626e-06	1.14616
MGP_C57BL6NJ_G0001215	NA	0.557849	0.95008	-0.0859269	0.000140128	0.000234032	0.808399	3.00177e-05	4.88337e-05	0.950463
MGP_C57BL6NJ_G0001216	NA	0.522437	0.95008	-0.141878	0.0110831	0.0151333	0.678361	5.26335e-05	8.36523e-05	1.35581
MGP_C57BL6NJ_G0001217	NA	0.615341	0.95008	-0.0638421	3.85837e-06	9.77424e-06	1.00674	9.36679e-07	2.26626e-06	1.14616
MGP_C57BL6NJ_G0001218	NA	0.925282	0.985285	-0.012271	6.25559e-06	1.35045e-05	0.995471	1.41165e-06	3.05035e-06	1.14295
MGP_C57BL6NJ_G0001219	NA	0.744162	0.952392	0.0335815	0.0412607	0.0527612	0.242208	0.0200012	0.0249389	0.283517
MGP_C57BL6NJ_G0001220	NA	0.615341	0.95008	-0.0638421	3.85837e-06	9.77424e-06	1.00674	9.36679e-07	2.26626e-06	1.14616
MGP_C57BL6NJ_G0001221	NA	0.615341	0.95008	-0.0638421	3.85837e-06	9.77424e-06	1.00674	9.36679e-07	2.26626e-06	1.14616
MGP_C57BL6NJ_G0001222	NA	0.306142	0.95008	-0.140074	9.67909e-05	0.000164924	0.774451	1.50025e-05	2.5248e-05	0.937227
MGP_C57BL6NJ_G0001223	NA	0.540985	0.95008	-0.0778497	0.000132455	0.000221858	0.706027	4.01754e-05	6.45233e-05	0.800899
MGP_C57BL6NJ_G0001224	NA	0.773344	0.957245	-0.0355693	2.52822e-06	9.77424e-06	1.02124	7.37906e-07	2.26626e-06	1.14207
MGP_C57BL6NJ_G0001225	NA	0.677452	0.95008	-0.0538824	6.12227e-06	1.32627e-05	0.984334	1.46935e-06	3.07718e-06	1.12375
MGP_C57BL6NJ_G0001226	NA	0.882388	0.976634	0.019592	6.79841e-06	1.44033e-05	0.999329	8.77673e-07	2.26626e-06	1.20721
MGP_C57BL6NJ_G0001227	NA	0.833649	0.965969	-0.0268351	3.32642e-06	9.77424e-06	1.03081	2.54268e-06	4.87163e-06	1.05681
MGP_C57BL6NJ_G0001228	NA	0.756749	0.95403	-0.0388083	1.15231e-05	2.26561e-05	0.897342	3.1399e-06	5.88796e-06	1.01516
MGP_C57BL6NJ_G0001229	NA	0.491289	0.95008	-0.08543	2.86125e-06	9.77424e-06	1.00674	5.86631e-07	2.26626e-06	1.16235
MGP_C57BL6NJ_G0001230	NA	0.46962	0.95008	-0.0909268	4.05066e-06	9.9862e-06	0.98643	9.58251e-07	2.28046e-06	1.12585
MGP_C57BL6NJ_G0001231	NA	0.353264	0.95008	-0.116567	4.57652e-06	1.08784e-05	0.9672	1.05882e-06	2.42677e-06	1.10662
MGP_C57BL6NJ_G0001232	NA	0.347225	0.95008	-0.109688	5.31766e-06	1.2072e-05	0.885773	1.32673e-06	2.91311e-06	1.00713
MGP_C57BL6NJ_G0001233	NA	0.698909	0.950089	-0.0504493	5.21278e-06	1.18779e-05	1.00674	9.61024e-07	2.28296e-06	1.17629
MGP_C57BL6NJ_G0001234	NA	0.768008	0.955834	-0.0435304	3.11039e-05	5.63266e-05	0.9581	6.97749e-06	1.22744e-05	1.10937
MGP_C57BL6NJ_G0001235	NA	0.650961	0.95008	-0.0571284	3.10808e-06	9.77424e-06	1.02185	8.83481e-07	2.26626e-06	1.14616
MGP_C57BL6NJ_G0001236	NA	0.837705	0.966721	-0.0254511	1.965e-05	3.67823e-05	0.845468	5.77296e-06	1.02987e-05	0.951932
MGP_C57BL6NJ_G0001237	NA	0.679819	0.95008	-0.04912	3.1154e-06	9.77424e-06	0.963613	6.54642e-07	2.26626e-06	1.11047
MGP_C57BL6NJ_G0001238	NA	0.615341	0.95008	-0.0638421	3.85837e-06	9.77424e-06	1.00674	9.36679e-07	2.26626e-06	1.14616
MGP_C57BL6NJ_G0001239	NA	0.609744	0.95008	-0.0682358	1.40561e-05	2.70756e-05	0.935989	2.80818e-06	5.3279e-06	1.09082
MGP_C57BL6NJ_G0001240	NA	0.511836	0.95008	-0.0835656	4.74543e-06	1.10919e-05	0.98643	9.60955e-07	2.28296e-06	1.14241
MGP_C57BL6NJ_G0001241	NA	0.590108	0.95008	-0.0642794	3.22385e-06	9.77424e-06	0.960732	8.67768e-07	2.26626e-06	1.08302
MGP_C57BL6NJ_G0001242	NA	0.820124	0.963967	-0.0311255	1.61051e-05	3.0611e-05	0.949694	3.27792e-06	6.12331e-06	1.10567
MGP_C57BL6NJ_G0001243	NA	0.660568	0.95008	-0.0564808	4.45259e-06	1.06469e-05	1.00674	9.27072e-07	2.26626e-06	1.16272
MGP_C57BL6NJ_G0001244	NA	0.615341	0.95008	-0.0638421	3.85837e-06	9.77424e-06	1.00674	9.36679e-07	2.26626e-06	1.14616
MGP_C57BL6NJ_G0001245	NA	0.615341	0.95008	-0.0638421	3.85837e-06	9.77424e-06	1.00674	9.36679e-07	2.26626e-06	1.14616
MGP_C57BL6NJ_G0001246	NA	0.622811	0.95008	-0.0650568	6.60227e-06	1.40573e-05	0.996448	1.58899e-06	3.25488e-06	1.13763
MGP_C57BL6NJ_G0001247	NA	0.541127	0.95008	-0.0736158	1.67035e-06	9.77424e-06	1.02868	4.78821e-07	2.26626e-06	1.1509
MGP_C57BL6NJ_G0001248	NA	0.615341	0.95008	-0.0638421	3.85837e-06	9.77424e-06	1.00674	9.36679e-07	2.26626e-06	1.14616
MGP_C57BL6NJ_G0001249	NA	0.615341	0.95008	-0.0638421	3.85837e-06	9.77424e-06	1.00674	9.36679e-07	2.26626e-06	1.14616
MGP_C57BL6NJ_G0001250	NA	0.615341	0.95008	-0.0638421	3.85837e-06	9.77424e-06	1.00674	9.36679e-07	2.26626e-06	1.14616
MGP_C57BL6NJ_G0001251	NA	0.811124	0.963133	-0.0319371	5.88472e-06	1.31157e-05	1.02167	1.00163e-06	2.31949e-06	1.20302
MGP_C57BL6NJ_G0001252	NA	0.671995	0.95008	-0.0562975	6.52593e-06	1.39265e-05	1.00408	1.55621e-06	3.19884e-06	1.14725
MGP_C57BL6NJ_G0001253	NA	0.826313	0.9647	0.0286135	4.50003e-06	1.0736e-05	1.02261	1.15404e-06	2.58857e-06	1.15912
MGP_C57BL6NJ_G0001254	NA	0.509539	0.95008	-0.0882395	1.61358e-05	3.06575e-05	0.920887	1.39799e-06	3.02848e-06	1.15968
MGP_C57BL6NJ_G0001255	NA	0.372906	0.95008	0.108634	0.00867261	0.0119869	0.38593	0.000976063	0.00137615	0.530006
MGP_C57BL6NJ_G0001256	NA	0.73105	0.950673	-0.0410787	1.73056e-06	9.77424e-06	1.02249	5.79381e-07	2.26626e-06	1.12842
MGP_C57BL6NJ_G0001257	NA	0.654435	0.95008	-0.0578105	4.64576e-06	1.09201e-05	1.00674	9.97261e-07	2.31831e-06	1.15973
MGP_C57BL6NJ_G0001258	NA	0.677452	0.95008	-0.0538824	6.12227e-06	1.32627e-05	0.984334	1.46935e-06	3.07718e-06	1.12375
MGP_C57BL6NJ_G0001259	NA	0.617069	0.95008	-0.0645904	9.88841e-06	1.9802e-05	0.936102	2.01294e-06	3.99044e-06	1.08715
MGP_C57BL6NJ_G0001260	NA	0.615341	0.95008	-0.0638421	3.85837e-06	9.77424e-06	1.00674	9.36679e-07	2.26626e-06	1.14616
MGP_C57BL6NJ_G0001261	NA	0.667256	0.95008	-0.0559595	6.10962e-06	1.32627e-05	0.989008	1.47566e-06	3.07718e-06	1.12842
MGP_C57BL6NJ_G0001262	NA	0.489764	0.95008	-0.0808231	4.17378e-06	1.02406e-05	0.916244	9.13598e-07	2.26626e-06	1.05319
MGP_C57BL6NJ_G0001263	NA	0.679131	0.95008	-0.0515064	1.05969e-05	2.10398e-05	0.897734	2.2917e-06	4.45453e-06	1.03715
MGP_C57BL6NJ_G0001264	NA	0.615341	0.95008	-0.0638421	3.85837e-06	9.77424e-06	1.00674	9.36679e-07	2.26626e-06	1.14616
MGP_C57BL6NJ_G0001265	NA	0.550705	0.95008	-0.0839785	7.09033e-06	1.49042e-05	1.05068	2.1866e-06	4.2857e-06	1.17295
MGP_C57BL6NJ_G0001266	NA	0.525751	0.95008	0.0976565	3.08668e-05	5.59268e-05	0.9937	8.95201e-06	1.55088e-05	1.1226
MGP_C57BL6NJ_G0001267	NA	0.727265	0.950348	-0.0425644	1.0854e-05	2.14744e-05	0.878729	1.71796e-06	3.47267e-06	1.04479
MGP_C57BL6NJ_G0001268	NA	0.615869	0.95008	0.0613848	9.83267e-05	0.000167326	0.702308	0.000141015	0.000215118	0.675353
MGP_C57BL6NJ_G0001269	NA	0.615341	0.95008	-0.0638421	3.85837e-06	9.77424e-06	1.00674	9.36679e-07	2.26626e-06	1.14616
MGP_C57BL6NJ_G0001270	NA	0.958326	0.991857	-0.00622561	0.000104786	0.000177627	0.682633	4.33707e-05	6.94408e-05	0.749011
MGP_C57BL6NJ_G0001271	NA	0.615341	0.95008	-0.0638421	3.85837e-06	9.77424e-06	1.00674	9.36679e-07	2.26626e-06	1.14616
MGP_C57BL6NJ_G0001272	NA	0.765477	0.955522	-0.0412698	1.66609e-05	3.15754e-05	0.955956	4.02989e-06	7.38732e-06	1.09537
MGP_C57BL6NJ_G0001273	NA	0.615341	0.95008	-0.0638421	3.85837e-06	9.77424e-06	1.00674	9.36679e-07	2.26626e-06	1.14616
MGP_C57BL6NJ_G0001274	NA	0.615341	0.95008	-0.0638421	3.85837e-06	9.77424e-06	1.00674	9.36679e-07	2.26626e-06	1.14616
MGP_C57BL6NJ_G0001275	NA	0.712061	0.950089	-0.0485982	6.96711e-06	1.46993e-05	0.989008	1.44226e-06	3.07718e-06	1.14499
MGP_C57BL6NJ_G0001276	NA	0.605326	0.95008	-0.0682784	1.25901e-05	2.45174e-05	0.934997	3.45967e-06	6.42852e-06	1.05732
MGP_C57BL6NJ_G0001277	NA	0.615341	0.95008	-0.0638421	3.85837e-06	9.77424e-06	1.00674	9.36679e-07	2.26626e-06	1.14616
MGP_C57BL6NJ_G0001278	NA	0.740721	0.951741	-0.0396679	3.37519e-06	9.77424e-06	0.964565	1.24212e-06	2.76051e-06	1.05725
MGP_C57BL6NJ_G0001279	NA	0.615341	0.95008	-0.0638421	3.85837e-06	9.77424e-06	1.00674	9.36679e-07	2.26626e-06	1.14616
MGP_C57BL6NJ_G0001280	NA	0.615341	0.95008	-0.0638421	3.85837e-06	9.77424e-06	1.00674	9.36679e-07	2.26626e-06	1.14616
MGP_C57BL6NJ_G0001281	NA	0.615341	0.95008	-0.0638421	3.85837e-06	9.77424e-06	1.00674	9.36679e-07	2.26626e-06	1.14616
MGP_C57BL6NJ_G0001282	NA	0.615341	0.95008	-0.0638421	3.85837e-06	9.77424e-06	1.00674	9.36679e-07	2.26626e-06	1.14616
MGP_C57BL6NJ_G0001283	NA	0.673137	0.95008	-0.0510173	6.07028e-07	9.77424e-06	1.13582	4.29469e-07	2.26626e-06	1.17122
MGP_C57BL6NJ_G0001284	NA	0.615341	0.95008	-0.0638421	3.85837e-06	9.77424e-06	1.00674	9.36679e-07	2.26626e-06	1.14616
MGP_C57BL6NJ_G0001285	NA	0.939003	0.987593	-0.0125628	5.64381e-05	9.87919e-05	1.00429	1.16026e-05	1.98012e-05	1.17717
MGP_C57BL6NJ_G0001286	NA	0.79267	0.959304	-0.0398473	1.46048e-05	2.80094e-05	1.06156	3.04379e-06	5.72505e-06	1.23256
MGP_C57BL6NJ_G0001287	NA	0.715068	0.950089	-0.0445007	5.16992e-06	1.17999e-05	0.94195	5.0652e-06	9.11644e-06	0.94377
MGP_C57BL6NJ_G0001288	NA	0.756779	0.95403	-0.0810394	0.000189911	0.000312731	1.40185	9.19438e-06	1.58986e-05	1.91541
MGP_C57BL6NJ_G0001289	NA	0.582181	0.95008	-0.0734731	8.01151e-06	1.64839e-05	0.98643	1.33979e-06	2.93222e-06	1.16512
MGP_C57BL6NJ_G0001290	NA	0.623334	0.95008	-0.0658398	2.43328e-06	9.77424e-06	1.1089	8.58974e-07	2.26626e-06	1.21902
MGP_C57BL6NJ_G0001291	NA	0.664485	0.95008	0.0504976	0.0123246	0.0167484	0.350933	0.00302074	0.00407014	0.439683
MGP_C57BL6NJ_G0001292	NA	0.940268	0.988038	0.0110184	4.7117e-05	8.33456e-05	0.916511	1.00561e-05	1.72983e-05	1.06907
MGP_C57BL6NJ_G0001293	NA	0.672967	0.95008	-0.0526902	4.25142e-06	1.03232e-05	0.981652	1.00101e-06	2.31831e-06	1.12107
MGP_C57BL6NJ_G0001294	NA	0.533145	0.95008	-0.0897821	0.000725048	0.00112421	0.655493	4.84431e-05	7.72581e-05	0.888499
MGP_C57BL6NJ_G0001295	NA	0.615341	0.95008	-0.0638421	3.85837e-06	9.77424e-06	1.00674	9.36679e-07	2.26626e-06	1.14616
MGP_C57BL6NJ_G0001296	NA	0.615341	0.95008	-0.0638421	3.85837e-06	9.77424e-06	1.00674	9.36679e-07	2.26626e-06	1.14616
MGP_C57BL6NJ_G0001297	NA	0.928597	0.985894	0.010726	1.38763e-06	9.77424e-06	1.04721	6.08209e-07	2.26626e-06	1.12782
MGP_C57BL6NJ_G0001298	NA	0.424438	0.95008	-0.117028	0.000330324	0.000530389	0.728928	2.76578e-05	4.51733e-05	0.951951
MGP_C57BL6NJ_G0001299	NA	0.971786	0.994038	0.00499616	0.00147525	0.00221765	0.59133	0.00202407	0.00277138	0.566567
MGP_C57BL6NJ_G0001300	NA	0.861451	0.971837	0.0254712	0.868371	0.884126	0.0256526	0.471649	0.501419	0.112523
MGP_C57BL6NJ_G0001301	NA	0.391862	0.95008	-0.100512	1.69946e-06	9.77424e-06	0.993589	3.44392e-07	2.26626e-06	1.14625
MGP_C57BL6NJ_G0001302	NA	0.120916	0.95008	0.203025	0.145531	0.172803	0.200895	0.0242832	0.0300222	0.33084
MGP_C57BL6NJ_G0001303	NA	0.391176	0.95008	-0.0722128	8.67514e-05	0.000148576	0.485162	2.74049e-06	5.21175e-06	0.682157
MGP_C57BL6NJ_G0001304	NA	0.511641	0.95008	-0.0979343	0.000305482	0.000492367	0.752323	5.20574e-05	8.2775e-05	0.912723
MGP_C57BL6NJ_G0001305	NA	0.641514	0.95008	-0.0639346	0.000159629	0.000264975	0.748236	0.000105918	0.000163495	0.782513
MGP_C57BL6NJ_G0001306	NA	0.705666	0.950089	-0.0499279	7.25399e-06	1.51922e-05	0.989008	1.54847e-06	3.18522e-06	1.142
MGP_C57BL6NJ_G0001307	NA	0.615341	0.95008	-0.0638421	3.85837e-06	9.77424e-06	1.00674	9.36679e-07	2.26626e-06	1.14616
MGP_C57BL6NJ_G0001308	NA	0.129395	0.95008	-0.227018	0.000313267	0.000504244	0.72432	1.0388e-05	1.78343e-05	1.03542
MGP_C57BL6NJ_G0001309	NA	0.604398	0.95008	-0.0694996	1.22496e-05	2.392e-05	0.95179	2.53676e-06	4.86165e-06	1.10478
MGP_C57BL6NJ_G0001310	NA	0.175493	0.95008	0.211357	0.00406567	0.00583363	0.545361	0.00242444	0.00329542	0.587897
MGP_C57BL6NJ_G0001311	NA	0.615341	0.95008	-0.0638421	3.85837e-06	9.77424e-06	1.00674	9.36679e-07	2.26626e-06	1.14616
MGP_C57BL6NJ_G0001312	NA	0.615341	0.95008	-0.0638421	3.85837e-06	9.77424e-06	1.00674	9.36679e-07	2.26626e-06	1.14616
MGP_C57BL6NJ_G0001313	NA	0.273737	0.95008	-0.135982	1.86165e-06	9.77424e-06	1.03308	2.13684e-07	2.26626e-06	1.25306
MGP_C57BL6NJ_G0001314	NA	0.282036	0.95008	-0.132293	0.00481456	0.00685837	0.424831	0.00224158	0.00305587	0.475078
MGP_C57BL6NJ_G0001315	NA	0.543729	0.95008	0.0693159	8.98955e-06	1.82315e-05	0.832903	1.99339e-06	3.95741e-06	0.959315
MGP_C57BL6NJ_G0001316	NA	0.51426	0.95008	-0.0865254	8.06549e-06	1.658e-05	0.976913	1.67031e-06	3.38751e-06	1.13169
MGP_C57BL6NJ_G0001317	NA	0.523259	0.95008	-0.0833993	8.62309e-06	1.75602e-05	0.956303	1.27301e-06	2.81576e-06	1.14282
MGP_C57BL6NJ_G0001318	NA	0.237999	0.95008	-0.140981	3.94395e-06	9.94749e-06	0.923121	1.19953e-06	2.67817e-06	1.02988
MGP_C57BL6NJ_G0001319	NA	0.99283	0.997734	0.00119032	4.50621e-06	1.07476e-05	1.03966	9.08216e-07	2.26626e-06	1.20432
MGP_C57BL6NJ_G0001320	NA	0.905043	0.981095	-0.0146513	5.84811e-06	1.30691e-05	0.940284	2.83809e-06	5.37771e-06	1.00616
MGP_C57BL6NJ_G0001321	NA	0.786798	0.958365	-0.0366229	1.50159e-05	2.87157e-05	0.945501	3.55849e-06	6.59584e-06	1.08492
MGP_C57BL6NJ_G0001322	NA	0.615341	0.95008	-0.0638421	3.85837e-06	9.77424e-06	1.00674	9.36679e-07	2.26626e-06	1.14616
MGP_C57BL6NJ_G0001323	NA	0.615341	0.95008	-0.0638421	3.85837e-06	9.77424e-06	1.00674	9.36679e-07	2.26626e-06	1.14616
MGP_C57BL6NJ_G0001324	NA	0.610921	0.95008	-0.0670453	2.02692e-05	3.78448e-05	0.890034	5.35777e-06	9.60681e-06	1.01232
MGP_C57BL6NJ_G0001325	NA	0.649133	0.95008	-0.059646	1.27261e-05	2.47559e-05	0.927869	2.88535e-06	5.45443e-06	1.06822
MGP_C57BL6NJ_G0001326	NA	0.462694	0.95008	0.11704	2.87687e-05	5.23793e-05	1.0334	3.65024e-06	6.751e-06	1.26195
MGP_C57BL6NJ_G0001327	NA	0.67027	0.95008	-0.0521109	1.26088e-06	9.77424e-06	1.07637	4.18142e-07	2.26626e-06	1.18801
MGP_C57BL6NJ_G0001328	NA	0.852254	0.969976	-0.0258193	1.569e-05	2.98885e-05	0.964625	3.88072e-06	7.13903e-06	1.10268
MGP_C57BL6NJ_G0001329	NA	0.615341	0.95008	-0.0638421	3.85837e-06	9.77424e-06	1.00674	9.36679e-07	2.26626e-06	1.14616
MGP_C57BL6NJ_G0001330	NA	0.615341	0.95008	-0.0638421	3.85837e-06	9.77424e-06	1.00674	9.36679e-07	2.26626e-06	1.14616
MGP_C57BL6NJ_G0001331	NA	0.615341	0.95008	-0.0638421	3.85837e-06	9.77424e-06	1.00674	9.36679e-07	2.26626e-06	1.14616
MGP_C57BL6NJ_G0001332	NA	0.830904	0.965537	0.0412968	0.403357	0.443597	0.173679	0.0109027	0.013952	0.597472
MGP_C57BL6NJ_G0001333	NA	0.720017	0.950348	0.0565793	0.0680007	0.0845575	0.326312	0.0816491	0.0955367	0.309388
MGP_C57BL6NJ_G0001334	NA	0.615341	0.95008	-0.0638421	3.85837e-06	9.77424e-06	1.00674	9.36679e-07	2.26626e-06	1.14616
MGP_C57BL6NJ_G0001335	NA	0.300441	0.95008	-0.115147	2.5302e-06	9.77424e-06	0.901235	1.18621e-06	2.65117e-06	0.965813
MGP_C57BL6NJ_G0001336	NA	0.776314	0.95735	-0.0384572	0.183232	0.214208	0.197741	0.351558	0.380209	0.135883
MGP_C57BL6NJ_G0001337	NA	0.935029	0.986959	-0.0103673	0.185247	0.216404	0.185158	0.151723	0.172147	0.201591
MGP_C57BL6NJ_G0001338	NA	0.970991	0.993844	-0.00435387	4.36219e-05	7.74297e-05	0.75226	6.54507e-06	1.15726e-05	0.907112
MGP_C57BL6NJ_G0001339	NA	0.281111	0.95008	-0.15575	3.68726e-05	6.61033e-05	0.902276	8.68163e-06	1.50633e-05	1.04095
MGP_C57BL6NJ_G0001340	NA	0.414456	0.95008	-0.0854756	0.0822402	0.101256	0.202634	0.00220919	0.00301412	0.409511
MGP_C57BL6NJ_G0001341	NA	0.69951	0.950089	0.0496717	5.89995e-05	0.000103056	0.78135	4.45754e-06	8.1051e-06	1.00807
MGP_C57BL6NJ_G0001342	NA	0.514752	0.95008	-0.118364	6.49879e-05	0.000112926	1.08601	3.15396e-05	5.11799e-05	1.17
MGP_C57BL6NJ_G0001343	NA	0.767596	0.955584	-0.0367728	2.66443e-06	9.77424e-06	1.02387	5.05728e-07	2.26626e-06	1.18994
MGP_C57BL6NJ_G0001344	NA	0.381621	0.95008	-0.0961314	6.5686e-07	9.77424e-06	1.01261	8.8151e-08	2.26626e-06	1.2069
MGP_C57BL6NJ_G0001345	NA	0.564669	0.95008	-0.0666651	1.5045e-06	9.77424e-06	0.998781	3.52238e-07	2.26626e-06	1.13726
MGP_C57BL6NJ_G0001346	NA	0.491289	0.95008	-0.08543	2.86125e-06	9.77424e-06	1.00674	5.86631e-07	2.26626e-06	1.16235
MGP_C57BL6NJ_G0001347	NA	0.0492324	0.95008	-0.181304	1.52895e-07	9.77424e-06	0.905714	3.58636e-08	2.26626e-06	1.02542
MGP_C57BL6NJ_G0001348	NA	0.615341	0.95008	-0.0638421	3.85837e-06	9.77424e-06	1.00674	9.36679e-07	2.26626e-06	1.14616
MGP_C57BL6NJ_G0001349	NA	0.615341	0.95008	-0.0638421	3.85837e-06	9.77424e-06	1.00674	9.36679e-07	2.26626e-06	1.14616
MGP_C57BL6NJ_G0001350	NA	0.454497	0.95008	-0.094246	3.30288e-06	9.77424e-06	1.00674	4.56288e-07	2.26626e-06	1.2045
MGP_C57BL6NJ_G0001351	NA	0.615341	0.95008	-0.0638421	3.85837e-06	9.77424e-06	1.00674	9.36679e-07	2.26626e-06	1.14616
MGP_C57BL6NJ_G0001352	NA	0.484727	0.95008	-0.128073	0.00179352	0.00266972	0.740134	0.000632587	0.000907859	0.846446
MGP_C57BL6NJ_G0001353	NA	0.921524	0.984708	0.0167167	0.000806595	0.0012453	0.767724	0.00024797	0.0003695	0.883671
MGP_C57BL6NJ_G0001354	NA	0.542593	0.95008	-0.0775474	4.66217e-06	1.09468e-05	0.989008	9.50499e-07	2.28046e-06	1.14462
MGP_C57BL6NJ_G0001355	NA	0.698909	0.950089	-0.0504493	5.21278e-06	1.18779e-05	1.00674	9.61024e-07	2.28296e-06	1.17629
MGP_C57BL6NJ_G0001356	NA	0.795613	0.959941	-0.0356461	4.20798e-05	7.48509e-05	0.866715	1.30672e-05	2.21571e-05	0.974207
MGP_C57BL6NJ_G0001357	NA	0.615341	0.95008	-0.0638421	3.85837e-06	9.77424e-06	1.00674	9.36679e-07	2.26626e-06	1.14616
MGP_C57BL6NJ_G0001358	NA	0.613807	0.95008	-0.0611206	2.19188e-06	9.77424e-06	1.01126	5.97963e-07	2.26626e-06	1.13726
MGP_C57BL6NJ_G0001359	NA	0.615341	0.95008	-0.0638421	3.85837e-06	9.77424e-06	1.00674	9.36679e-07	2.26626e-06	1.14616
MGP_C57BL6NJ_G0001360	NA	0.73042	0.950642	-0.0463884	7.32584e-06	1.53014e-05	1.00674	1.26153e-06	2.79684e-06	1.18543
MGP_C57BL6NJ_G0001361	NA	0.672967	0.95008	-0.0526902	4.25142e-06	1.03232e-05	0.981652	1.00101e-06	2.31831e-06	1.12107
MGP_C57BL6NJ_G0001362	NA	0.615341	0.95008	-0.0638421	3.85837e-06	9.77424e-06	1.00674	9.36679e-07	2.26626e-06	1.14616
MGP_C57BL6NJ_G0001363	NA	0.615341	0.95008	-0.0638421	3.85837e-06	9.77424e-06	1.00674	9.36679e-07	2.26626e-06	1.14616
MGP_C57BL6NJ_G0001364	NA	0.650961	0.95008	-0.0571284	3.10808e-06	9.77424e-06	1.02185	8.83481e-07	2.26626e-06	1.14616
MGP_C57BL6NJ_G0001365	NA	0.445845	0.95008	-0.0909366	3.90294e-06	9.86281e-06	0.937879	7.26872e-07	2.26626e-06	1.09349
MGP_C57BL6NJ_G0001366	NA	0.46962	0.95008	-0.0909268	4.05066e-06	9.9862e-06	0.98643	9.58251e-07	2.28046e-06	1.12585
MGP_C57BL6NJ_G0001367	NA	0.649576	0.95008	-0.0579585	7.80272e-06	1.61375e-05	0.94651	2.13297e-06	4.19541e-06	1.0688
MGP_C57BL6NJ_G0001368	NA	0.691892	0.95008	-0.0504925	2.95978e-06	9.77424e-06	1.03678	9.87064e-07	2.31831e-06	1.14616
MGP_C57BL6NJ_G0001369	NA	0.615341	0.95008	-0.0638421	3.85837e-06	9.77424e-06	1.00674	9.36679e-07	2.26626e-06	1.14616
MGP_C57BL6NJ_G0001370	NA	0.792272	0.959199	-0.0404304	6.28582e-05	0.000109419	0.927422	6.02239e-05	9.51711e-05	0.931586
MGP_C57BL6NJ_G0001371	NA	0.748512	0.953329	-0.0384413	1.978e-06	9.77424e-06	1.01371	6.49314e-07	2.26626e-06	1.12107
MGP_C57BL6NJ_G0001372	NA	0.724848	0.950348	-0.0414517	5.53589e-06	1.24826e-05	0.904305	1.66367e-06	3.37923e-06	1.01108
MGP_C57BL6NJ_G0001373	NA	0.811536	0.963133	0.0304032	5.24284e-06	1.19378e-05	0.985479	9.86395e-07	2.31831e-06	1.14937
MGP_C57BL6NJ_G0001374	NA	0.951609	0.99005	-0.00787946	7.93455e-06	1.63677e-05	0.965792	2.25117e-06	4.39465e-06	1.08692
MGP_C57BL6NJ_G0001375	NA	0.919673	0.984303	-0.0129439	8.33348e-06	1.70465e-05	0.95013	2.09484e-06	4.12953e-06	1.08146
MGP_C57BL6NJ_G0001376	NA	0.615341	0.95008	-0.0638421	3.85837e-06	9.77424e-06	1.00674	9.36679e-07	2.26626e-06	1.14616
MGP_C57BL6NJ_G0001377	NA	0.615341	0.95008	-0.0638421	3.85837e-06	9.77424e-06	1.00674	9.36679e-07	2.26626e-06	1.14616
MGP_C57BL6NJ_G0001378	NA	0.571164	0.95008	-0.0685263	8.41106e-06	1.71821e-05	0.88932	2.08394e-06	4.11155e-06	1.01363
MGP_C57BL6NJ_G0001379	NA	0.615341	0.95008	-0.0638421	3.85837e-06	9.77424e-06	1.00674	9.36679e-07	2.26626e-06	1.14616
MGP_C57BL6NJ_G0001380	NA	0.589415	0.95008	-0.0657719	2.49956e-06	9.77424e-06	1.00459	9.36496e-07	2.26626e-06	1.09853
MGP_C57BL6NJ_G0001381	NA	0.882942	0.976634	-0.0187636	2.78657e-05	5.08185e-05	0.837706	4.96162e-06	8.94489e-06	0.990765
MGP_C57BL6NJ_G0001382	NA	0.615341	0.95008	-0.0638421	3.85837e-06	9.77424e-06	1.00674	9.36679e-07	2.26626e-06	1.14616
MGP_C57BL6NJ_G0001383	NA	0.974451	0.994621	-0.00428406	9.23014e-06	1.86449e-05	0.980712	3.11896e-06	5.85243e-06	1.08661
MGP_C57BL6NJ_G0001384	NA	0.242833	0.95008	-0.160631	5.22049e-05	9.17492e-05	0.825174	9.74032e-06	1.67896e-05	0.975798
MGP_C57BL6NJ_G0001385	NA	0.615341	0.95008	-0.0638421	3.85837e-06	9.77424e-06	1.00674	9.36679e-07	2.26626e-06	1.14616
MGP_C57BL6NJ_G0001386	NA	0.615341	0.95008	-0.0638421	3.85837e-06	9.77424e-06	1.00674	9.36679e-07	2.26626e-06	1.14616
MGP_C57BL6NJ_G0001387	NA	0.689515	0.95008	-0.0546287	1.05571e-05	2.09718e-05	0.98643	1.21062e-06	2.69821e-06	1.20752
MGP_C57BL6NJ_G0001388	NA	0.615341	0.95008	-0.0638421	3.85837e-06	9.77424e-06	1.00674	9.36679e-07	2.26626e-06	1.14616
MGP_C57BL6NJ_G0001389	NA	0.787813	0.958367	-0.0334401	6.65351e-06	1.41471e-05	0.938521	8.3204e-07	2.26626e-06	1.13686
MGP_C57BL6NJ_G0001390	NA	0.280376	0.95008	-0.151254	0.000458845	0.000726169	0.66349	0.000231787	0.000346391	0.718312
MGP_C57BL6NJ_G0001391	NA	0.110895	0.95008	-0.194929	3.22614e-05	5.82893e-05	0.752281	4.78192e-06	8.64435e-06	0.906137
MGP_C57BL6NJ_G0001392	NA	0.633043	0.95008	-0.062249	6.31641e-06	1.35978e-05	0.986659	1.51772e-06	3.13792e-06	1.12642
MGP_C57BL6NJ_G0001393	NA	0.65402	0.95008	-0.0545051	4.95219e-06	1.14517e-05	0.942269	8.09886e-07	2.26626e-06	1.11261
MGP_C57BL6NJ_G0001394	NA	0.615341	0.95008	-0.0638421	3.85837e-06	9.77424e-06	1.00674	9.36679e-07	2.26626e-06	1.14616
MGP_C57BL6NJ_G0001395	NA	0.787848	0.958367	0.0363637	0.00181122	0.00269469	0.549488	0.000356562	0.000523736	0.673953
MGP_C57BL6NJ_G0001396	NA	0.134883	0.95008	0.176361	0.00828715	0.0114804	0.365319	9.82328e-05	0.00015209	0.650306
MGP_C57BL6NJ_G0001397	NA	0.766041	0.955564	-0.0343525	2.17607e-06	9.77424e-06	0.967807	5.83153e-07	2.26626e-06	1.0901
MGP_C57BL6NJ_G0001398	NA	0.89318	0.978904	0.0173086	1.58677e-05	3.02003e-05	0.896201	4.95588e-06	8.93494e-06	1.00233
MGP_C57BL6NJ_G0001399	NA	0.614933	0.95008	-0.0619914	6.11701e-06	1.32627e-05	0.934951	1.64739e-06	3.35211e-06	1.05623
MGP_C57BL6NJ_G0001400	NA	0.756085	0.95403	-0.0389081	3.623e-06	9.77424e-06	1.00146	8.75954e-07	2.26626e-06	1.14031
MGP_C57BL6NJ_G0001401	NA	0.634301	0.95008	-0.0594491	2.76818e-06	9.77424e-06	1.02185	4.43596e-07	2.26626e-06	1.2057
MGP_C57BL6NJ_G0001402	NA	0.572997	0.95008	-0.0688552	2.76709e-05	5.04813e-05	0.798833	3.24635e-05	5.26147e-05	0.786047
MGP_C57BL6NJ_G0001403	NA	0.576688	0.95008	-0.0745198	4.89057e-05	8.6309e-05	0.823774	1.01924e-05	1.7516e-05	0.963348
MGP_C57BL6NJ_G0001404	NA	0.615341	0.95008	-0.0638421	3.85837e-06	9.77424e-06	1.00674	9.36679e-07	2.26626e-06	1.14616
MGP_C57BL6NJ_G0001405	NA	0.615341	0.95008	-0.0638421	3.85837e-06	9.77424e-06	1.00674	9.36679e-07	2.26626e-06	1.14616
MGP_C57BL6NJ_G0001406	NA	0.615341	0.95008	-0.0638421	3.85837e-06	9.77424e-06	1.00674	9.36679e-07	2.26626e-06	1.14616
MGP_C57BL6NJ_G0001407	NA	0.615341	0.95008	-0.0638421	3.85837e-06	9.77424e-06	1.00674	9.36679e-07	2.26626e-06	1.14616
MGP_C57BL6NJ_G0001408	NA	0.661558	0.95008	-0.0615384	1.18911e-05	2.32898e-05	1.00183	3.9975e-06	7.33515e-06	1.11152
MGP_C57BL6NJ_G0001409	NA	0.615341	0.95008	-0.0638421	3.85837e-06	9.77424e-06	1.00674	9.36679e-07	2.26626e-06	1.14616
MGP_C57BL6NJ_G0001410	NA	0.615341	0.95008	-0.0638421	3.85837e-06	9.77424e-06	1.00674	9.36679e-07	2.26626e-06	1.14616
MGP_C57BL6NJ_G0001411	NA	0.615341	0.95008	-0.0638421	3.85837e-06	9.77424e-06	1.00674	9.36679e-07	2.26626e-06	1.14616
MGP_C57BL6NJ_G0001412	NA	0.402583	0.95008	-0.107673	1.17321e-05	2.30189e-05	0.908582	5.50561e-06	9.84999e-06	0.976883
MGP_C57BL6NJ_G0001413	NA	0.673392	0.95008	-0.0489613	1.03303e-06	9.77424e-06	1.04023	3.47516e-07	2.26626e-06	1.14616
MGP_C57BL6NJ_G0001414	NA	0.853915	0.970034	0.0281298	0.150995	0.178764	0.242502	0.146465	0.166531	0.245457
MGP_C57BL6NJ_G0001415	NA	0.548216	0.95008	-0.0977379	0.00111434	0.00169603	0.701833	8.53251e-05	0.000132967	0.946572
MGP_C57BL6NJ_G0001416	NA	0.652763	0.95008	0.0443102	0.0155978	0.0209601	0.284171	0.000233913	0.000349425	0.51428
MGP_C57BL6NJ_G0001417	NA	0.594825	0.95008	-0.0662759	0.00630441	0.00885756	0.420013	0.0134379	0.0170403	0.369056
MGP_C57BL6NJ_G0001418	NA	0.340952	0.95008	0.092049	0.314697	0.352939	0.103298	0.150442	0.17077	0.150972
MGP_C57BL6NJ_G0001419	NA	0.58619	0.95008	-0.0736103	8.00015e-06	1.64655e-05	0.99913	2.28567e-06	4.44507e-06	1.12375
MGP_C57BL6NJ_G0001420	NA	0.426576	0.95008	-0.0984597	2.02865e-06	9.77424e-06	1.03346	4.40064e-07	2.26626e-06	1.18581
MGP_C57BL6NJ_G0001421	NA	0.677452	0.95008	-0.0538824	6.12227e-06	1.32627e-05	0.984334	1.46935e-06	3.07718e-06	1.12375
MGP_C57BL6NJ_G0001422	NA	0.615341	0.95008	-0.0638421	3.85837e-06	9.77424e-06	1.00674	9.36679e-07	2.26626e-06	1.14616
MGP_C57BL6NJ_G0001423	NA	0.615341	0.95008	-0.0638421	3.85837e-06	9.77424e-06	1.00674	9.36679e-07	2.26626e-06	1.14616
MGP_C57BL6NJ_G0001424	NA	0.615341	0.95008	-0.0638421	3.85837e-06	9.77424e-06	1.00674	9.36679e-07	2.26626e-06	1.14616
MGP_C57BL6NJ_G0001425	NA	0.471375	0.95008	-0.101871	2.17028e-05	4.03182e-05	0.943825	4.72131e-06	8.54538e-06	1.09378
MGP_C57BL6NJ_G0001426	NA	0.615341	0.95008	-0.0638421	3.85837e-06	9.77424e-06	1.00674	9.36679e-07	2.26626e-06	1.14616
MGP_C57BL6NJ_G0001427	NA	0.782644	0.958012	-0.0353693	7.35072e-06	1.53417e-05	0.959243	1.45653e-06	3.07718e-06	1.11522
MGP_C57BL6NJ_G0001428	NA	0.615341	0.95008	-0.0638421	3.85837e-06	9.77424e-06	1.00674	9.36679e-07	2.26626e-06	1.14616
MGP_C57BL6NJ_G0001429	NA	0.615341	0.95008	-0.0638421	3.85837e-06	9.77424e-06	1.00674	9.36679e-07	2.26626e-06	1.14616
MGP_C57BL6NJ_G0001430	NA	0.615341	0.95008	-0.0638421	3.85837e-06	9.77424e-06	1.00674	9.36679e-07	2.26626e-06	1.14616
MGP_C57BL6NJ_G0001431	NA	0.642465	0.95008	-0.0562291	1.9316e-06	9.77424e-06	1.02387	5.52705e-07	2.26626e-06	1.14616
MGP_C57BL6NJ_G0001432	NA	0.615341	0.95008	-0.0638421	3.85837e-06	9.77424e-06	1.00674	9.36679e-07	2.26626e-06	1.14616
MGP_C57BL6NJ_G0001433	NA	0.806004	0.961787	-0.0415248	8.23775e-05	0.000141474	0.992917	0.000105997	0.000163606	0.966473
MGP_C57BL6NJ_G0001434	NA	0.969183	0.993736	0.00517292	5.97184e-05	0.000104254	0.814351	1.55547e-05	2.61218e-05	0.933087
MGP_C57BL6NJ_G0001435	NA	0.186634	0.95008	0.154316	1.50742e-05	2.88088e-05	0.788432	3.81679e-06	7.03087e-06	0.899132
MGP_C57BL6NJ_G0001436	NA	0.615341	0.95008	-0.0638421	3.85837e-06	9.77424e-06	1.00674	9.36679e-07	2.26626e-06	1.14616
MGP_C57BL6NJ_G0001437	NA	0.615341	0.95008	-0.0638421	3.85837e-06	9.77424e-06	1.00674	9.36679e-07	2.26626e-06	1.14616
MGP_C57BL6NJ_G0001438	NA	0.615341	0.95008	-0.0638421	3.85837e-06	9.77424e-06	1.00674	9.36679e-07	2.26626e-06	1.14616
MGP_C57BL6NJ_G0001439	NA	0.615341	0.95008	-0.0638421	3.85837e-06	9.77424e-06	1.00674	9.36679e-07	2.26626e-06	1.14616
MGP_C57BL6NJ_G0001440	NA	0.920964	0.984688	-0.0133377	1.50701e-05	2.88035e-05	0.939533	3.4839e-06	6.46898e-06	1.08058
MGP_C57BL6NJ_G0001441	NA	0.642465	0.95008	-0.0562291	1.9316e-06	9.77424e-06	1.02387	5.52705e-07	2.26626e-06	1.14616
MGP_C57BL6NJ_G0001442	NA	0.615341	0.95008	-0.0638421	3.85837e-06	9.77424e-06	1.00674	9.36679e-07	2.26626e-06	1.14616
MGP_C57BL6NJ_G0001443	NA	0.708877	0.950089	-0.0485816	1.22764e-05	2.39605e-05	0.925412	3.32775e-06	6.20821e-06	1.0477
MGP_C57BL6NJ_G0001444	NA	0.650961	0.95008	-0.0571284	3.10808e-06	9.77424e-06	1.02185	8.83481e-07	2.26626e-06	1.14616
MGP_C57BL6NJ_G0001445	NA	0.620552	0.95008	-0.0654294	8.40131e-06	1.71673e-05	0.972959	1.67993e-06	3.40568e-06	1.13093
MGP_C57BL6NJ_G0001446	NA	0.606093	0.95008	-0.0701772	6.82642e-06	1.44555e-05	1.02154	1.49794e-06	3.10459e-06	1.17629
MGP_C57BL6NJ_G0001447	NA	0.5424	0.95008	-0.0742781	3.1688e-06	9.77424e-06	0.981652	6.27927e-07	2.26626e-06	1.13726
MGP_C57BL6NJ_G0001448	NA	0.615341	0.95008	-0.0638421	3.85837e-06	9.77424e-06	1.00674	9.36679e-07	2.26626e-06	1.14616
MGP_C57BL6NJ_G0001449	NA	0.528188	0.95008	-0.0829073	8.04531e-06	1.65501e-05	0.968656	2.56993e-06	4.91788e-06	1.07835
MGP_C57BL6NJ_G0001450	NA	0.759496	0.954265	-0.0371946	3.25955e-06	9.77424e-06	0.981045	9.00899e-07	2.26626e-06	1.10333
MGP_C57BL6NJ_G0001451	NA	0.615341	0.95008	-0.0638421	3.85837e-06	9.77424e-06	1.00674	9.36679e-07	2.26626e-06	1.14616
MGP_C57BL6NJ_G0001452	NA	0.615341	0.95008	-0.0638421	3.85837e-06	9.77424e-06	1.00674	9.36679e-07	2.26626e-06	1.14616
MGP_C57BL6NJ_G0001453	NA	0.351444	0.95008	0.1593	0.301436	0.33914	0.188142	0.0126571	0.0160998	0.50584
MGP_C57BL6NJ_G0001454	NA	0.72921	0.950642	-0.0485888	9.99447e-06	1.99923e-05	1.01873	2.20494e-06	4.31259e-06	1.17447
MGP_C57BL6NJ_G0001455	NA	0.615341	0.95008	-0.0638421	3.85837e-06	9.77424e-06	1.00674	9.36679e-07	2.26626e-06	1.14616
MGP_C57BL6NJ_G0001456	NA	0.83451	0.965994	-0.0280903	0.519914	0.558817	0.0924538	0.997061	0.997255	-0.000524841
MGP_C57BL6NJ_G0001457	NA	0.90419	0.981036	0.0178004	0.000105213	0.000178322	0.846722	0.000155628	0.000236445	0.811322
MGP_C57BL6NJ_G0001458	NA	0.0361792	0.95008	-0.340777	0.000186742	0.000307745	0.799042	4.14551e-05	6.6511e-05	0.938459
MGP_C57BL6NJ_G0001459	NA	0.385009	0.95008	-0.111436	2.88814e-06	9.77424e-06	1.03364	1.76734e-06	3.55905e-06	1.08142
MGP_C57BL6NJ_G0001460	NA	0.502033	0.95008	-0.0965286	1.09378e-05	2.16256e-05	1.02774	3.86021e-06	7.10289e-06	1.13476
MGP_C57BL6NJ_G0001461	NA	0.384818	0.95008	-0.102995	1.77772e-06	9.77424e-06	0.998565	1.43383e-06	3.07718e-06	1.01832
MGP_C57BL6NJ_G0001462	NA	0.615341	0.95008	-0.0638421	3.85837e-06	9.77424e-06	1.00674	9.36679e-07	2.26626e-06	1.14616
MGP_C57BL6NJ_G0001463	NA	0.615341	0.95008	-0.0638421	3.85837e-06	9.77424e-06	1.00674	9.36679e-07	2.26626e-06	1.14616
MGP_C57BL6NJ_G0001464	NA	0.69844	0.950089	-0.0399974	0.000334333	0.000536394	0.517978	9.64753e-07	2.29049e-06	0.930734
MGP_C57BL6NJ_G0001465	NA	0.615341	0.95008	-0.0638421	3.85837e-06	9.77424e-06	1.00674	9.36679e-07	2.26626e-06	1.14616
MGP_C57BL6NJ_G0001466	NA	0.454985	0.95008	-0.0985295	0.000189306	0.000311795	0.700232	4.13091e-06	7.55834e-06	1.03189
MGP_C57BL6NJ_G0001467	NA	0.812031	0.963133	0.0223223	0.315325	0.353605	-0.101913	0.00142468	0.00197984	-0.394327
MGP_C57BL6NJ_G0001468	NA	0.398892	0.95008	-0.1243	0.000354206	0.000566766	0.726028	2.08791e-05	3.45368e-05	0.983178
MGP_C57BL6NJ_G0001469	NA	0.615341	0.95008	-0.0638421	3.85837e-06	9.77424e-06	1.00674	9.36679e-07	2.26626e-06	1.14616
MGP_C57BL6NJ_G0001470	NA	0.628257	0.95008	-0.0645355	8.64984e-06	1.76112e-05	0.978712	2.41781e-06	4.66327e-06	1.10333
MGP_C57BL6NJ_G0001471	NA	0.615341	0.95008	-0.0638421	3.85837e-06	9.77424e-06	1.00674	9.36679e-07	2.26626e-06	1.14616
MGP_C57BL6NJ_G0001472	NA	0.615341	0.95008	-0.0638421	3.85837e-06	9.77424e-06	1.00674	9.36679e-07	2.26626e-06	1.14616
MGP_C57BL6NJ_G0001473	NA	0.529755	0.95008	-0.0815326	3.48171e-06	9.77424e-06	1.03501	1.13484e-06	2.55204e-06	1.14708
MGP_C57BL6NJ_G0001474	NA	0.615341	0.95008	-0.0638421	3.85837e-06	9.77424e-06	1.00674	9.36679e-07	2.26626e-06	1.14616
MGP_C57BL6NJ_G0001475	NA	0.738079	0.951178	-0.0414087	3.91598e-06	9.89031e-06	0.982587	8.35153e-07	2.26626e-06	1.13181
MGP_C57BL6NJ_G0001476	NA	0.615341	0.95008	-0.0638421	3.85837e-06	9.77424e-06	1.00674	9.36679e-07	2.26626e-06	1.14616
MGP_C57BL6NJ_G0001477	NA	0.615341	0.95008	-0.0638421	3.85837e-06	9.77424e-06	1.00674	9.36679e-07	2.26626e-06	1.14616
MGP_C57BL6NJ_G0001478	NA	0.677452	0.95008	-0.0538824	6.12227e-06	1.32627e-05	0.984334	1.46935e-06	3.07718e-06	1.12375
MGP_C57BL6NJ_G0001479	NA	0.615341	0.95008	-0.0638421	3.85837e-06	9.77424e-06	1.00674	9.36679e-07	2.26626e-06	1.14616
MGP_C57BL6NJ_G0001480	NA	0.660568	0.95008	-0.0564808	4.45259e-06	1.06469e-05	1.00674	9.27072e-07	2.26626e-06	1.16272
MGP_C57BL6NJ_G0001481	NA	0.529102	0.95008	-0.0835699	5.12069e-06	1.17135e-05	1.02154	1.47671e-06	3.07718e-06	1.14616
MGP_C57BL6NJ_G0001482	NA	0.667256	0.95008	-0.0559595	6.10962e-06	1.32627e-05	0.989008	1.47566e-06	3.07718e-06	1.12842
MGP_C57BL6NJ_G0001483	NA	0.654435	0.95008	-0.0578105	4.64576e-06	1.09201e-05	1.00674	9.97261e-07	2.31831e-06	1.15973
MGP_C57BL6NJ_G0001484	NA	0.615341	0.95008	-0.0638421	3.85837e-06	9.77424e-06	1.00674	9.36679e-07	2.26626e-06	1.14616
MGP_C57BL6NJ_G0001485	NA	0.615341	0.95008	-0.0638421	3.85837e-06	9.77424e-06	1.00674	9.36679e-07	2.26626e-06	1.14616
MGP_C57BL6NJ_G0001486	NA	0.334624	0.95008	-0.132128	7.63562e-06	1.58445e-05	1.0034	3.35884e-06	6.26138e-06	1.08421
MGP_C57BL6NJ_G0001487	NA	0.919857	0.984309	-0.0133849	0.000197876	0.000325142	0.710676	0.000113435	0.000174496	0.755607
MGP_C57BL6NJ_G0001488	NA	0.615341	0.95008	-0.0638421	3.85837e-06	9.77424e-06	1.00674	9.36679e-07	2.26626e-06	1.14616
MGP_C57BL6NJ_G0001489	NA	0.615341	0.95008	-0.0638421	3.85837e-06	9.77424e-06	1.00674	9.36679e-07	2.26626e-06	1.14616
MGP_C57BL6NJ_G0001490	NA	0.615341	0.95008	-0.0638421	3.85837e-06	9.77424e-06	1.00674	9.36679e-07	2.26626e-06	1.14616
MGP_C57BL6NJ_G0001491	NA	0.599273	0.95008	-0.0745419	9.43685e-06	1.90046e-05	1.03213	3.7997e-06	7.00315e-06	1.12513
MGP_C57BL6NJ_G0001492	NA	0.650138	0.95008	-0.0577786	4.00638e-06	9.9862e-06	1.00674	8.53894e-07	2.26626e-06	1.1598
MGP_C57BL6NJ_G0001493	NA	0.824625	0.9647	-0.0282668	6.02617e-06	1.32627e-05	0.973124	1.39998e-06	3.03119e-06	1.11417
MGP_C57BL6NJ_G0001494	NA	0.800523	0.960795	-0.0339048	1.09338e-05	2.16187e-05	0.966599	2.0187e-06	3.99993e-06	1.13323
MGP_C57BL6NJ_G0001495	NA	0.615341	0.95008	-0.0638421	3.85837e-06	9.77424e-06	1.00674	9.36679e-07	2.26626e-06	1.14616
MGP_C57BL6NJ_G0001496	NA	0.615341	0.95008	-0.0638421	3.85837e-06	9.77424e-06	1.00674	9.36679e-07	2.26626e-06	1.14616
MGP_C57BL6NJ_G0001497	NA	0.615341	0.95008	-0.0638421	3.85837e-06	9.77424e-06	1.00674	9.36679e-07	2.26626e-06	1.14616
MGP_C57BL6NJ_G0001498	NA	0.577304	0.95008	-0.0756874	7.94526e-06	1.63744e-05	1.0038	2.28212e-06	4.44116e-06	1.12842
MGP_C57BL6NJ_G0001499	NA	0.987106	0.996562	-0.00200089	7.60412e-06	1.57864e-05	0.924789	1.12069e-06	2.52589e-06	1.10458
MGP_C57BL6NJ_G0001500	NA	0.615341	0.95008	-0.0638421	3.85837e-06	9.77424e-06	1.00674	9.36679e-07	2.26626e-06	1.14616
MGP_C57BL6NJ_G0001501	NA	0.323018	0.95008	-0.139159	0.362134	0.401886	0.135701	0.953917	0.958418	-0.00846272
MGP_C57BL6NJ_G0001502	NA	0.615341	0.95008	-0.0638421	3.85837e-06	9.77424e-06	1.00674	9.36679e-07	2.26626e-06	1.14616
MGP_C57BL6NJ_G0001503	NA	0.872248	0.97391	-0.0207288	1.3937e-05	2.68704e-05	0.90759	2.58852e-06	4.94976e-06	1.06483
MGP_C57BL6NJ_G0001504	NA	0.615341	0.95008	-0.0638421	3.85837e-06	9.77424e-06	1.00674	9.36679e-07	2.26626e-06	1.14616
MGP_C57BL6NJ_G0001505	NA	0.660568	0.95008	-0.0564808	4.45259e-06	1.06469e-05	1.00674	9.27072e-07	2.26626e-06	1.16272
MGP_C57BL6NJ_G0001506	NA	0.615341	0.95008	-0.0638421	3.85837e-06	9.77424e-06	1.00674	9.36679e-07	2.26626e-06	1.14616
MGP_C57BL6NJ_G0001507	NA	0.615341	0.95008	-0.0638421	3.85837e-06	9.77424e-06	1.00674	9.36679e-07	2.26626e-06	1.14616
MGP_C57BL6NJ_G0001508	NA	0.615341	0.95008	-0.0638421	3.85837e-06	9.77424e-06	1.00674	9.36679e-07	2.26626e-06	1.14616
MGP_C57BL6NJ_G0001509	NA	0.970444	0.99375	-0.00756701	0.0040461	0.00580698	0.741568	0.00268769	0.00363844	0.787263
MGP_C57BL6NJ_G0001510	NA	0.142109	0.95008	0.134191	0.000727225	0.00112742	0.401049	2.59118e-05	4.24347e-05	0.579583
MGP_C57BL6NJ_G0001511	NA	0.807464	0.962047	0.0309652	4.27806e-06	1.03763e-05	1.00098	1.61197e-06	3.29489e-06	1.09548
MGP_C57BL6NJ_G0001512	NA	0.375153	0.95008	0.125642	1.88235e-05	3.53528e-05	0.95364	5.69629e-08	2.26626e-06	1.61468
MGP_C57BL6NJ_G0001513	NA	0.189796	0.95008	-0.210681	0.000465341	0.000736053	0.751021	0.000263415	0.000391734	0.802662
MGP_C57BL6NJ_G0001514	NA	0.660568	0.95008	-0.0564808	4.45259e-06	1.06469e-05	1.00674	9.27072e-07	2.26626e-06	1.16272
MGP_C57BL6NJ_G0001515	NA	0.615341	0.95008	-0.0638421	3.85837e-06	9.77424e-06	1.00674	9.36679e-07	2.26626e-06	1.14616
MGP_C57BL6NJ_G0001516	NA	0.556613	0.95008	-0.0710964	1.63566e-06	9.77424e-06	1.0353	6.5242e-07	2.26626e-06	1.12474
MGP_C57BL6NJ_G0001517	NA	0.615341	0.95008	-0.0638421	3.85837e-06	9.77424e-06	1.00674	9.36679e-07	2.26626e-06	1.14616
MGP_C57BL6NJ_G0001518	NA	0.672967	0.95008	-0.0526902	4.25142e-06	1.03232e-05	0.981652	1.00101e-06	2.31831e-06	1.12107
MGP_C57BL6NJ_G0001519	NA	0.43899	0.95008	-0.116663	0.00204048	0.00302113	0.596718	0.00142123	0.00197513	0.626584
MGP_C57BL6NJ_G0001520	NA	0.660568	0.95008	-0.0564808	4.45259e-06	1.06469e-05	1.00674	9.27072e-07	2.26626e-06	1.16272
MGP_C57BL6NJ_G0001521	NA	0.612644	0.95008	-0.0648785	0.000160118	0.000265724	0.697424	2.64446e-05	4.32693e-05	0.84281
MGP_C57BL6NJ_G0001522	NA	0.752215	0.953583	-0.0306043	0.0212465	0.0280969	0.263906	0.70972	0.731507	0.0383011
MGP_C57BL6NJ_G0001523	NA	0.812974	0.963133	0.0337912	1.04118e-05	2.07243e-05	1.03388	1.20251e-06	2.6835e-06	1.26468
MGP_C57BL6NJ_G0001524	NA	0.14796	0.95008	0.208494	4.09637e-05	7.30078e-05	0.873348	3.69088e-05	5.95097e-05	0.882707
MGP_C57BL6NJ_G0001525	NA	0.590637	0.95008	-0.0678871	3.56121e-06	9.77424e-06	1.00674	5.06438e-07	2.26626e-06	1.20182
MGP_C57BL6NJ_G0001526	NA	0.921304	0.984708	-0.0119252	0.0816636	0.100597	0.237147	0.000412627	0.000602235	0.592539
MGP_C57BL6NJ_G0001527	NA	0.693757	0.95008	-0.0497559	7.05649e-06	1.4849e-05	0.947613	1.87366e-06	3.74432e-06	1.07249
MGP_C57BL6NJ_G0001528	NA	0.660568	0.95008	-0.0564808	4.45259e-06	1.06469e-05	1.00674	9.27072e-07	2.26626e-06	1.16272
MGP_C57BL6NJ_G0001529	NA	0.615341	0.95008	-0.0638421	3.85837e-06	9.77424e-06	1.00674	9.36679e-07	2.26626e-06	1.14616
MGP_C57BL6NJ_G0001530	NA	0.298828	0.95008	-0.151667	0.00874331	0.0120805	0.458799	0.00232009	0.00315954	0.562132
MGP_C57BL6NJ_G0001531	NA	0.457519	0.95008	-0.0885858	1.51088e-06	9.77424e-06	1.02387	2.54266e-07	2.26626e-06	1.2001
MGP_C57BL6NJ_G0001532	NA	0.329337	0.95008	-0.130816	6.53401e-06	1.39358e-05	0.996926	1.17346e-06	2.62666e-06	1.16878
MGP_C57BL6NJ_G0001533	NA	0.900433	0.979825	0.0141077	0.0451493	0.0574316	0.260153	0.0347679	0.0423277	0.276738
MGP_C57BL6NJ_G0001534	NA	0.376311	0.95008	-0.125751	0.00567712	0.00801954	0.482236	0.000272231	0.00040426	0.72101
MGP_C57BL6NJ_G0001535	NA	0.0275366	0.95008	-0.245224	5.9451e-07	9.77424e-06	0.950195	1.11994e-07	2.26626e-06	1.09963
MGP_C57BL6NJ_G0001536	NA	0.822898	0.964206	0.0315453	0.00158309	0.00237213	0.583894	0.00292189	0.00394187	0.536306
MGP_C57BL6NJ_G0001537	NA	0.479849	0.95008	-0.118446	0.000243881	0.000397036	0.866081	7.98881e-06	1.39377e-05	1.23377
MGP_C57BL6NJ_G0001538	NA	0.0746791	0.95008	0.268238	0.00019746	0.000324535	0.7536	4.04939e-06	7.42009e-06	1.11788
MGP_C57BL6NJ_G0001539	NA	0.618054	0.95008	-0.0633027	0.797125	0.819703	-0.03449	0.518764	0.547556	0.0871837
MGP_C57BL6NJ_G0001540	NA	0.397006	0.95008	0.103719	7.40364e-06	1.5433e-05	0.903823	1.95581e-07	2.26626e-06	1.25683
MGP_C57BL6NJ_G0001541	NA	0.836875	0.966559	-0.0250166	2.31537e-06	9.77424e-06	1.01371	5.66677e-07	2.26626e-06	1.15127
MGP_C57BL6NJ_G0001542	NA	0.917959	0.984025	0.0187415	0.0113996	0.0155417	0.558108	0.00565255	0.00742324	0.627421
MGP_C57BL6NJ_G0001543	NA	0.229269	0.95008	0.172002	3.91549e-06	9.88967e-06	1.10495	4.58447e-06	8.31714e-06	1.08873
MGP_C57BL6NJ_G0001544	NA	0.463964	0.95008	0.0828935	0.0481218	0.0609956	0.254368	0.00329648	0.00442615	0.419118
MGP_C57BL6NJ_G0001545	NA	0.243139	0.95008	-0.145203	0.971981	0.975374	-0.0045087	0.333271	0.361736	0.126565
MGP_C57BL6NJ_G0001546	NA	0.615026	0.95008	-0.0606734	2.62456e-06	9.77424e-06	0.990768	6.41149e-07	2.26626e-06	1.12586
MGP_C57BL6NJ_G0001547	NA	0.615341	0.95008	-0.0638421	3.85837e-06	9.77424e-06	1.00674	9.36679e-07	2.26626e-06	1.14616
MGP_C57BL6NJ_G0001548	NA	0.962239	0.992514	0.00749792	0.00539567	0.00764141	0.550223	0.000484782	0.000702755	0.762749
MGP_C57BL6NJ_G0001549	NA	0.615341	0.95008	-0.0638421	3.85837e-06	9.77424e-06	1.00674	9.36679e-07	2.26626e-06	1.14616
MGP_C57BL6NJ_G0001550	NA	0.753246	0.953984	0.0409259	0.000110765	0.000187152	0.740035	4.73436e-06	8.56599e-06	1.01506
MGP_C57BL6NJ_G0001551	NA	0.504426	0.95008	-0.0910619	7.51331e-06	1.56255e-05	1.01096	2.49778e-06	4.79635e-06	1.12104
MGP_C57BL6NJ_G0001552	NA	0.529675	0.95008	-0.108331	0.00190743	0.00283241	0.691471	0.00108297	0.00152123	0.745385
MGP_C57BL6NJ_G0001553	NA	0.615341	0.95008	-0.0638421	3.85837e-06	9.77424e-06	1.00674	9.36679e-07	2.26626e-06	1.14616
MGP_C57BL6NJ_G0001554	NA	0.660568	0.95008	-0.0564808	4.45259e-06	1.06469e-05	1.00674	9.27072e-07	2.26626e-06	1.16272
MGP_C57BL6NJ_G0001555	NA	0.615341	0.95008	-0.0638421	3.85837e-06	9.77424e-06	1.00674	9.36679e-07	2.26626e-06	1.14616
MGP_C57BL6NJ_G0001556	NA	0.615341	0.95008	-0.0638421	3.85837e-06	9.77424e-06	1.00674	9.36679e-07	2.26626e-06	1.14616
MGP_C57BL6NJ_G0001557	NA	0.440296	0.95008	-0.0895213	4.47263e-06	1.06874e-05	0.900284	1.33928e-06	2.93142e-06	1.00622
MGP_C57BL6NJ_G0001558	NA	0.836961	0.96663	-0.0253475	3.344e-06	9.77424e-06	0.993284	1.54053e-06	3.17684e-06	1.06673
MGP_C57BL6NJ_G0001559	NA	0.504331	0.95008	0.130346	0.857737	0.874852	0.036809	0.163602	0.184876	0.297374
MGP_C57BL6NJ_G0001560	NA	0.641051	0.95008	0.0624085	2.60488e-06	9.77424e-06	1.10084	2.8651e-07	2.26626e-06	1.34229
MGP_C57BL6NJ_G0001561	NA	0.712061	0.950089	-0.0485982	6.96711e-06	1.46993e-05	0.989008	1.44226e-06	3.07718e-06	1.14499
MGP_C57BL6NJ_G0001562	NA	0.615341	0.95008	-0.0638421	3.85837e-06	9.77424e-06	1.00674	9.36679e-07	2.26626e-06	1.14616
MGP_C57BL6NJ_G0001563	NA	0.615341	0.95008	-0.0638421	3.85837e-06	9.77424e-06	1.00674	9.36679e-07	2.26626e-06	1.14616
MGP_C57BL6NJ_G0001564	NA	0.634118	0.95008	-0.0559855	1.244e-06	9.77424e-06	1.03484	3.59598e-07	2.26626e-06	1.15605
MGP_C57BL6NJ_G0001565	NA	0.615341	0.95008	-0.0638421	3.85837e-06	9.77424e-06	1.00674	9.36679e-07	2.26626e-06	1.14616
MGP_C57BL6NJ_G0001566	NA	0.705666	0.950089	-0.0499279	7.25399e-06	1.51922e-05	0.989008	1.54847e-06	3.18522e-06	1.142
MGP_C57BL6NJ_G0001567	NA	0.615341	0.95008	-0.0638421	3.85837e-06	9.77424e-06	1.00674	9.36679e-07	2.26626e-06	1.14616
MGP_C57BL6NJ_G0001568	NA	0.61339	0.95008	-0.0664487	9.04164e-06	1.83236e-05	0.961216	2.47963e-06	4.7655e-06	1.0857
MGP_C57BL6NJ_G0001569	NA	0.43628	0.95008	-0.0911161	1.21642e-06	9.77424e-06	1.02387	2.1432e-07	2.26626e-06	1.19441
MGP_C57BL6NJ_G0001570	NA	0.642465	0.95008	-0.0562291	1.9316e-06	9.77424e-06	1.02387	5.52705e-07	2.26626e-06	1.14616
MGP_C57BL6NJ_G0001571	NA	0.615341	0.95008	-0.0638421	3.85837e-06	9.77424e-06	1.00674	9.36679e-07	2.26626e-06	1.14616
MGP_C57BL6NJ_G0001572	NA	0.48187	0.95008	-0.0954109	9.35508e-06	1.88676e-05	0.98349	2.24696e-06	4.3881e-06	1.12467
MGP_C57BL6NJ_G0001573	NA	0.707633	0.950089	-0.0493236	5.87255e-06	1.3103e-05	1.00394	1.66927e-06	3.38575e-06	1.12842
MGP_C57BL6NJ_G0001574	NA	0.827622	0.964833	-0.0277114	3.69696e-06	9.77424e-06	1.01657	9.58032e-07	2.28046e-06	1.1504
MGP_C57BL6NJ_G0001575	NA	0.793322	0.959387	-0.0302721	4.25208e-06	1.03242e-05	0.91057	9.81424e-07	2.31831e-06	1.04176
MGP_C57BL6NJ_G0001576	NA	0.446062	0.95008	-0.112316	0.000189303	0.000311795	0.78228	4.90167e-05	7.81487e-05	0.904429
MGP_C57BL6NJ_G0001577	NA	0.890437	0.978208	0.0220309	2.89654e-05	5.27117e-05	1.0473	2.43807e-05	4.00133e-05	1.06558
MGP_C57BL6NJ_G0001578	NA	0.378091	0.95008	0.118314	0.00266136	0.00389301	0.510106	0.000171149	0.000258955	0.7176
MGP_C57BL6NJ_G0001579	NA	0.268624	0.95008	0.171355	0.548022	0.586177	0.0969839	0.37929	0.408367	0.143131
MGP_C57BL6NJ_G0001580	NA	0.570975	0.95008	-0.0705094	1.73632e-06	9.77424e-06	1.06001	5.4475e-07	2.26626e-06	1.17662
MGP_C57BL6NJ_G0001581	NA	0.604937	0.95008	-0.0783365	2.02966e-05	3.78874e-05	1.02241	5.39798e-06	9.67217e-06	1.16222
MGP_C57BL6NJ_G0001582	NA	0.535509	0.95008	-0.0740171	1.10745e-06	9.77424e-06	1.05863	2.14064e-07	2.26626e-06	1.22465
MGP_C57BL6NJ_G0001583	NA	0.615341	0.95008	-0.0638421	3.85837e-06	9.77424e-06	1.00674	9.36679e-07	2.26626e-06	1.14616
MGP_C57BL6NJ_G0001584	NA	0.615341	0.95008	-0.0638421	3.85837e-06	9.77424e-06	1.00674	9.36679e-07	2.26626e-06	1.14616
MGP_C57BL6NJ_G0001585	NA	0.550418	0.95008	-0.0769297	4.6317e-06	1.09201e-05	1.00136	1.10686e-06	2.49992e-06	1.14241
MGP_C57BL6NJ_G0001586	NA	0.702137	0.950089	-0.049896	6.31362e-06	1.35978e-05	0.989008	1.33795e-06	2.92929e-06	1.14207
MGP_C57BL6NJ_G0001587	NA	0.615341	0.95008	-0.0638421	3.85837e-06	9.77424e-06	1.00674	9.36679e-07	2.26626e-06	1.14616
MGP_C57BL6NJ_G0001588	NA	0.708361	0.950089	-0.0462694	3.13671e-06	9.77424e-06	1.00146	8.87873e-07	2.26626e-06	1.12375
MGP_C57BL6NJ_G0001589	NA	0.615341	0.95008	-0.0638421	3.85837e-06	9.77424e-06	1.00674	9.36679e-07	2.26626e-06	1.14616
MGP_C57BL6NJ_G0001590	NA	0.46962	0.95008	-0.0909268	4.05066e-06	9.9862e-06	0.98643	9.58251e-07	2.28046e-06	1.12585
MGP_C57BL6NJ_G0001591	NA	0.615341	0.95008	-0.0638421	3.85837e-06	9.77424e-06	1.00674	9.36679e-07	2.26626e-06	1.14616
MGP_C57BL6NJ_G0001592	NA	0.615341	0.95008	-0.0638421	3.85837e-06	9.77424e-06	1.00674	9.36679e-07	2.26626e-06	1.14616
MGP_C57BL6NJ_G0001593	NA	0.656089	0.95008	-0.0572062	3.75044e-06	9.77424e-06	1.02167	1.07101e-06	2.43043e-06	1.14616
MGP_C57BL6NJ_G0001594	NA	0.615341	0.95008	-0.0638421	3.85837e-06	9.77424e-06	1.00674	9.36679e-07	2.26626e-06	1.14616
MGP_C57BL6NJ_G0001595	NA	0.615341	0.95008	-0.0638421	3.85837e-06	9.77424e-06	1.00674	9.36679e-07	2.26626e-06	1.14616
MGP_C57BL6NJ_G0001596	NA	0.615341	0.95008	-0.0638421	3.85837e-06	9.77424e-06	1.00674	9.36679e-07	2.26626e-06	1.14616
MGP_C57BL6NJ_G0001597	NA	0.615341	0.95008	-0.0638421	3.85837e-06	9.77424e-06	1.00674	9.36679e-07	2.26626e-06	1.14616
MGP_C57BL6NJ_G0001598	NA	0.714096	0.950089	-0.0471687	4.9239e-06	1.14056e-05	0.99944	1.38511e-06	3.00722e-06	1.12375
MGP_C57BL6NJ_G0001599	NA	0.615341	0.95008	-0.0638421	3.85837e-06	9.77424e-06	1.00674	9.36679e-07	2.26626e-06	1.14616
MGP_C57BL6NJ_G0001600	NA	0.615341	0.95008	-0.0638421	3.85837e-06	9.77424e-06	1.00674	9.36679e-07	2.26626e-06	1.14616
MGP_C57BL6NJ_G0001601	NA	0.615341	0.95008	-0.0638421	3.85837e-06	9.77424e-06	1.00674	9.36679e-07	2.26626e-06	1.14616
MGP_C57BL6NJ_G0001602	NA	0.615341	0.95008	-0.0638421	3.85837e-06	9.77424e-06	1.00674	9.36679e-07	2.26626e-06	1.14616
MGP_C57BL6NJ_G0001603	NA	0.615341	0.95008	-0.0638421	3.85837e-06	9.77424e-06	1.00674	9.36679e-07	2.26626e-06	1.14616
MGP_C57BL6NJ_G0001604	NA	0.615341	0.95008	-0.0638421	3.85837e-06	9.77424e-06	1.00674	9.36679e-07	2.26626e-06	1.14616
MGP_C57BL6NJ_G0001605	NA	0.615341	0.95008	-0.0638421	3.85837e-06	9.77424e-06	1.00674	9.36679e-07	2.26626e-06	1.14616
MGP_C57BL6NJ_G0001606	NA	0.615341	0.95008	-0.0638421	3.85837e-06	9.77424e-06	1.00674	9.36679e-07	2.26626e-06	1.14616
MGP_C57BL6NJ_G0001607	NA	0.677452	0.95008	-0.0538824	6.12227e-06	1.32627e-05	0.984334	1.46935e-06	3.07718e-06	1.12375
MGP_C57BL6NJ_G0001608	NA	0.615341	0.95008	-0.0638421	3.85837e-06	9.77424e-06	1.00674	9.36679e-07	2.26626e-06	1.14616
MGP_C57BL6NJ_G0001609	NA	0.667256	0.95008	-0.0559595	6.10962e-06	1.32627e-05	0.989008	1.47566e-06	3.07718e-06	1.12842
MGP_C57BL6NJ_G0001610	NA	0.615341	0.95008	-0.0638421	3.85837e-06	9.77424e-06	1.00674	9.36679e-07	2.26626e-06	1.14616
MGP_C57BL6NJ_G0001611	NA	0.615341	0.95008	-0.0638421	3.85837e-06	9.77424e-06	1.00674	9.36679e-07	2.26626e-06	1.14616
MGP_C57BL6NJ_G0001612	NA	0.679787	0.95008	-0.0495154	1.49642e-06	9.77424e-06	1.03898	5.01321e-07	2.26626e-06	1.14616
MGP_C57BL6NJ_G0001613	NA	0.615341	0.95008	-0.0638421	3.85837e-06	9.77424e-06	1.00674	9.36679e-07	2.26626e-06	1.14616
MGP_C57BL6NJ_G0001614	NA	0.57579	0.95008	-0.0803986	1.57909e-05	3.00694e-05	0.993573	6.47033e-06	1.14489e-05	1.08302
MGP_C57BL6NJ_G0001615	NA	0.35206	0.95008	-0.129582	0.126493	0.15159	0.232583	0.00488886	0.00646203	0.48275
MGP_C57BL6NJ_G0001616	NA	0.615341	0.95008	-0.0638421	3.85837e-06	9.77424e-06	1.00674	9.36679e-07	2.26626e-06	1.14616
MGP_C57BL6NJ_G0001617	NA	0.615341	0.95008	-0.0638421	3.85837e-06	9.77424e-06	1.00674	9.36679e-07	2.26626e-06	1.14616
MGP_C57BL6NJ_G0001618	NA	0.615341	0.95008	-0.0638421	3.85837e-06	9.77424e-06	1.00674	9.36679e-07	2.26626e-06	1.14616
MGP_C57BL6NJ_G0001619	NA	0.650961	0.95008	-0.0571284	3.10808e-06	9.77424e-06	1.02185	8.83481e-07	2.26626e-06	1.14616
MGP_C57BL6NJ_G0001620	NA	0.550404	0.95008	-0.0769808	6.62095e-06	1.40876e-05	0.968694	1.36343e-06	2.97161e-06	1.12175
MGP_C57BL6NJ_G0001621	NA	0.491289	0.95008	-0.08543	2.86125e-06	9.77424e-06	1.00674	5.86631e-07	2.26626e-06	1.16235
MGP_C57BL6NJ_G0001622	NA	0.615341	0.95008	-0.0638421	3.85837e-06	9.77424e-06	1.00674	9.36679e-07	2.26626e-06	1.14616
MGP_C57BL6NJ_G0001623	NA	0.615341	0.95008	-0.0638421	3.85837e-06	9.77424e-06	1.00674	9.36679e-07	2.26626e-06	1.14616
MGP_C57BL6NJ_G0001624	NA	0.615341	0.95008	-0.0638421	3.85837e-06	9.77424e-06	1.00674	9.36679e-07	2.26626e-06	1.14616
MGP_C57BL6NJ_G0001625	NA	0.615341	0.95008	-0.0638421	3.85837e-06	9.77424e-06	1.00674	9.36679e-07	2.26626e-06	1.14616
MGP_C57BL6NJ_G0001626	NA	0.557672	0.95008	-0.0610359	6.12324e-07	9.77424e-06	0.973701	1.98443e-07	2.26626e-06	1.0752
MGP_C57BL6NJ_G0001627	NA	0.501067	0.95008	-0.0848633	4.24925e-06	1.03232e-05	0.98643	8.80943e-07	2.26626e-06	1.13949
MGP_C57BL6NJ_G0001628	NA	0.564782	0.95008	0.0661252	1.61363e-05	3.06575e-05	0.792197	2.20226e-05	3.63362e-05	0.768179
MGP_C57BL6NJ_G0001629	NA	0.330681	0.95008	-0.111835	4.40163e-06	1.06071e-05	0.887243	1.23585e-06	2.74792e-06	0.997394
MGP_C57BL6NJ_G0001630	NA	0.741751	0.952078	0.0326634	0.0215896	0.0285259	0.268933	0.0329426	0.0402163	0.245791
MGP_C57BL6NJ_G0001631	NA	0.240241	0.95008	-0.158502	0.00051866	0.000816461	0.627026	0.000215263	0.000322671	0.694669
MGP_C57BL6NJ_G0001632	NA	0.615341	0.95008	-0.0638421	3.85837e-06	9.77424e-06	1.00674	9.36679e-07	2.26626e-06	1.14616
MGP_C57BL6NJ_G0001633	NA	0.46962	0.95008	-0.0909268	4.05066e-06	9.9862e-06	0.98643	9.58251e-07	2.28046e-06	1.12585
MGP_C57BL6NJ_G0001634	NA	0.615341	0.95008	-0.0638421	3.85837e-06	9.77424e-06	1.00674	9.36679e-07	2.26626e-06	1.14616
MGP_C57BL6NJ_G0001635	NA	0.615341	0.95008	-0.0638421	3.85837e-06	9.77424e-06	1.00674	9.36679e-07	2.26626e-06	1.14616
MGP_C57BL6NJ_G0001636	NA	0.615341	0.95008	-0.0638421	3.85837e-06	9.77424e-06	1.00674	9.36679e-07	2.26626e-06	1.14616
MGP_C57BL6NJ_G0001637	NA	0.0753809	0.95008	-0.184371	4.50504e-06	1.0746e-05	0.762795	8.86967e-07	2.26626e-06	0.885459
MGP_C57BL6NJ_G0001638	NA	0.615341	0.95008	-0.0638421	3.85837e-06	9.77424e-06	1.00674	9.36679e-07	2.26626e-06	1.14616
MGP_C57BL6NJ_G0001639	NA	0.650961	0.95008	-0.0571284	3.10808e-06	9.77424e-06	1.02185	8.83481e-07	2.26626e-06	1.14616
MGP_C57BL6NJ_G0001640	NA	0.712061	0.950089	-0.0485982	6.96711e-06	1.46993e-05	0.989008	1.44226e-06	3.07718e-06	1.14499
MGP_C57BL6NJ_G0001641	NA	0.615341	0.95008	-0.0638421	3.85837e-06	9.77424e-06	1.00674	9.36679e-07	2.26626e-06	1.14616
MGP_C57BL6NJ_G0001642	NA	0.615341	0.95008	-0.0638421	3.85837e-06	9.77424e-06	1.00674	9.36679e-07	2.26626e-06	1.14616
MGP_C57BL6NJ_G0001643	NA	0.672967	0.95008	-0.0526902	4.25142e-06	1.03232e-05	0.981652	1.00101e-06	2.31831e-06	1.12107
MGP_C57BL6NJ_G0001644	NA	0.614774	0.95008	-0.06103	3.30827e-06	9.77424e-06	0.974725	1.98155e-06	3.93677e-06	1.02197
MGP_C57BL6NJ_G0001645	NA	0.679787	0.95008	-0.0495154	1.49642e-06	9.77424e-06	1.03898	5.01321e-07	2.26626e-06	1.14616
MGP_C57BL6NJ_G0001646	NA	0.615341	0.95008	-0.0638421	3.85837e-06	9.77424e-06	1.00674	9.36679e-07	2.26626e-06	1.14616
MGP_C57BL6NJ_G0001647	NA	0.709463	0.950089	-0.0466267	4.40293e-06	1.06071e-05	0.981652	9.07618e-07	2.26626e-06	1.13471
MGP_C57BL6NJ_G0001648	NA	0.46962	0.95008	-0.0909268	4.05066e-06	9.9862e-06	0.98643	9.58251e-07	2.28046e-06	1.12585
MGP_C57BL6NJ_G0001649	NA	0.615341	0.95008	-0.0638421	3.85837e-06	9.77424e-06	1.00674	9.36679e-07	2.26626e-06	1.14616
MGP_C57BL6NJ_G0001650	NA	0.615341	0.95008	-0.0638421	3.85837e-06	9.77424e-06	1.00674	9.36679e-07	2.26626e-06	1.14616
MGP_C57BL6NJ_G0001651	NA	0.615341	0.95008	-0.0638421	3.85837e-06	9.77424e-06	1.00674	9.36679e-07	2.26626e-06	1.14616
MGP_C57BL6NJ_G0001652	NA	0.615341	0.95008	-0.0638421	3.85837e-06	9.77424e-06	1.00674	9.36679e-07	2.26626e-06	1.14616
MGP_C57BL6NJ_G0001653	NA	0.516097	0.95008	-0.0779584	7.37977e-07	9.77424e-06	1.10259	3.33505e-07	2.26626e-06	1.18302
MGP_C57BL6NJ_G0001654	NA	0.344557	0.95008	-0.104383	4.2484e-07	9.77424e-06	1.05516	1.04132e-07	2.26626e-06	1.1927
MGP_C57BL6NJ_G0001655	NA	0.615341	0.95008	-0.0638421	3.85837e-06	9.77424e-06	1.00674	9.36679e-07	2.26626e-06	1.14616
MGP_C57BL6NJ_G0001656	NA	0.677452	0.95008	-0.0538824	6.12227e-06	1.32627e-05	0.984334	1.46935e-06	3.07718e-06	1.12375
MGP_C57BL6NJ_G0001657	NA	0.615341	0.95008	-0.0638421	3.85837e-06	9.77424e-06	1.00674	9.36679e-07	2.26626e-06	1.14616
MGP_C57BL6NJ_G0001658	NA	0.86545	0.972247	-0.0291931	0.0138968	0.0187744	0.509728	0.0214766	0.0267025	0.468712
MGP_C57BL6NJ_G0001659	NA	0.566556	0.95008	-0.0706464	2.41617e-06	9.77424e-06	1.01849	7.01213e-07	2.26626e-06	1.13942
MGP_C57BL6NJ_G0001660	NA	0.575938	0.95008	-0.0725184	9.67873e-06	1.94326e-05	0.940293	1.92103e-06	3.83152e-06	1.09444
MGP_C57BL6NJ_G0001661	NA	0.629655	0.95008	-0.0525913	2.74552e-05	5.01143e-05	0.714966	3.58494e-05	5.78765e-05	0.695916
MGP_C57BL6NJ_G0001662	NA	0.338593	0.95008	-0.143125	4.34596e-05	7.71615e-05	0.922893	3.04254e-05	4.94617e-05	0.957051
MGP_C57BL6NJ_G0001663	NA	0.457752	0.95008	-0.0931481	1.08069e-05	2.13956e-05	0.895796	2.30147e-06	4.47076e-06	1.03647
MGP_C57BL6NJ_G0001664	NA	0.884251	0.976787	-0.0190382	4.30361e-06	1.04259e-05	1.03042	2.35613e-06	4.56529e-06	1.08976
MGP_C57BL6NJ_G0001665	NA	0.574754	0.95008	0.0740137	8.12457e-05	0.000139623	0.77183	1.72442e-05	2.88154e-05	0.90429
MGP_C57BL6NJ_G0001666	NA	0.806822	0.961881	-0.0348195	0.000606655	0.000948226	0.66667	0.000133178	0.000203519	0.793992
MGP_C57BL6NJ_G0001667	NA	0.49426	0.95008	-0.0995785	0.00011244	0.000189795	0.820637	8.51585e-06	1.47881e-05	1.06628
MGP_C57BL6NJ_G0001668	NA	0.0269456	0.95008	0.264352	0.363152	0.402928	0.105896	0.0224535	0.0278623	0.29126
MGP_C57BL6NJ_G0001669	NA	0.872149	0.97391	-0.0229156	3.47554e-05	6.25111e-05	0.915273	7.09349e-06	1.24656e-05	1.0701
MGP_C57BL6NJ_G0001670	NA	0.516636	0.95008	-0.0797749	4.30963e-06	1.04264e-05	0.961338	9.86125e-07	2.31831e-06	1.10076
MGP_C57BL6NJ_G0001671	NA	0.865609	0.972247	0.0269302	0.000269211	0.000436407	0.820612	5.93497e-05	9.38691e-05	0.967893
MGP_C57BL6NJ_G0001672	NA	0.513852	0.95008	-0.0959225	9.28596e-05	0.000158502	0.845597	3.20289e-05	5.1933e-05	0.944633
MGP_C57BL6NJ_G0001673	NA	0.615341	0.95008	-0.0638421	3.85837e-06	9.77424e-06	1.00674	9.36679e-07	2.26626e-06	1.14616
MGP_C57BL6NJ_G0001674	NA	0.677452	0.95008	-0.0538824	6.12227e-06	1.32627e-05	0.984334	1.46935e-06	3.07718e-06	1.12375
MGP_C57BL6NJ_G0001675	NA	0.615341	0.95008	-0.0638421	3.85837e-06	9.77424e-06	1.00674	9.36679e-07	2.26626e-06	1.14616
MGP_C57BL6NJ_G0001676	NA	0.567647	0.95008	-0.077217	9.68721e-06	1.94478e-05	0.979501	1.1526e-06	2.58576e-06	1.19441
MGP_C57BL6NJ_G0001677	NA	0.692983	0.95008	-0.0519977	5.7694e-06	1.29198e-05	1.00674	1.10469e-06	2.4964e-06	1.17281
MGP_C57BL6NJ_G0001678	NA	0.615341	0.95008	-0.0638421	3.85837e-06	9.77424e-06	1.00674	9.36679e-07	2.26626e-06	1.14616
MGP_C57BL6NJ_G0001679	NA	0.707331	0.950089	-0.0552464	1.56499e-05	2.98175e-05	1.02196	4.24566e-06	7.75277e-06	1.15814
MGP_C57BL6NJ_G0001680	NA	0.677452	0.95008	-0.0538824	6.12227e-06	1.32627e-05	0.984334	1.46935e-06	3.07718e-06	1.12375
MGP_C57BL6NJ_G0001681	NA	0.615341	0.95008	-0.0638421	3.85837e-06	9.77424e-06	1.00674	9.36679e-07	2.26626e-06	1.14616
MGP_C57BL6NJ_G0001682	NA	0.819195	0.963967	-0.0297226	6.24962e-06	1.34931e-05	0.98851	2.01342e-06	3.991e-06	1.09866
MGP_C57BL6NJ_G0001683	NA	0.708361	0.950089	-0.0462694	3.13671e-06	9.77424e-06	1.00146	8.87873e-07	2.26626e-06	1.12375
MGP_C57BL6NJ_G0001684	NA	0.774737	0.957245	-0.0344429	1.60742e-06	9.77424e-06	1.03742	6.32161e-07	2.26626e-06	1.12842
MGP_C57BL6NJ_G0001685	NA	0.615341	0.95008	-0.0638421	3.85837e-06	9.77424e-06	1.00674	9.36679e-07	2.26626e-06	1.14616
MGP_C57BL6NJ_G0001686	NA	0.704527	0.950089	-0.0558164	1.04022e-05	2.07091e-05	1.06368	5.47168e-06	9.79397e-06	1.13105
MGP_C57BL6NJ_G0001687	NA	0.786284	0.958365	-0.0343813	8.06089e-06	1.65714e-05	0.940457	1.83872e-06	3.68345e-06	1.07987
MGP_C57BL6NJ_G0001688	NA	0.705737	0.950089	-0.0474104	7.26443e-06	1.52102e-05	0.939247	2.70509e-06	5.15016e-06	1.03056
MGP_C57BL6NJ_G0001689	NA	0.945936	0.989428	0.00831532	3.56685e-05	6.40536e-05	0.786457	5.72685e-06	1.02209e-05	0.940863
MGP_C57BL6NJ_G0001690	NA	0.73777	0.951178	-0.0501879	1.65348e-05	3.13741e-05	1.03605	1.10351e-05	1.88899e-05	1.07779
MGP_C57BL6NJ_G0001691	NA	0.615341	0.95008	-0.0638421	3.85837e-06	9.77424e-06	1.00674	9.36679e-07	2.26626e-06	1.14616
MGP_C57BL6NJ_G0001692	NA	0.615341	0.95008	-0.0638421	3.85837e-06	9.77424e-06	1.00674	9.36679e-07	2.26626e-06	1.14616
MGP_C57BL6NJ_G0001693	NA	0.615341	0.95008	-0.0638421	3.85837e-06	9.77424e-06	1.00674	9.36679e-07	2.26626e-06	1.14616
MGP_C57BL6NJ_G0001694	NA	0.589678	0.95008	-0.0746068	1.03188e-06	9.77424e-06	1.23614	1.82317e-06	3.65657e-06	1.17388
MGP_C57BL6NJ_G0001695	NA	0.756159	0.95403	-0.0383529	1.85308e-06	9.77424e-06	1.05058	4.09578e-07	2.26626e-06	1.2031
MGP_C57BL6NJ_G0001696	NA	0.798894	0.960331	-0.0347583	9.13225e-06	1.84925e-05	0.99994	3.01586e-06	5.67763e-06	1.11023
MGP_C57BL6NJ_G0001697	NA	0.615341	0.95008	-0.0638421	3.85837e-06	9.77424e-06	1.00674	9.36679e-07	2.26626e-06	1.14616
MGP_C57BL6NJ_G0001698	NA	0.615341	0.95008	-0.0638421	3.85837e-06	9.77424e-06	1.00674	9.36679e-07	2.26626e-06	1.14616
MGP_C57BL6NJ_G0001699	NA	0.654435	0.95008	-0.0578105	4.64576e-06	1.09201e-05	1.00674	9.97261e-07	2.31831e-06	1.15973
MGP_C57BL6NJ_G0001700	NA	0.615341	0.95008	-0.0638421	3.85837e-06	9.77424e-06	1.00674	9.36679e-07	2.26626e-06	1.14616
MGP_C57BL6NJ_G0001701	NA	0.615341	0.95008	-0.0638421	3.85837e-06	9.77424e-06	1.00674	9.36679e-07	2.26626e-06	1.14616
MGP_C57BL6NJ_G0001702	NA	0.650138	0.95008	-0.0577786	4.00638e-06	9.9862e-06	1.00674	8.53894e-07	2.26626e-06	1.1598
MGP_C57BL6NJ_G0001703	NA	0.667256	0.95008	-0.0559595	6.10962e-06	1.32627e-05	0.989008	1.47566e-06	3.07718e-06	1.12842
MGP_C57BL6NJ_G0001704	NA	0.615341	0.95008	-0.0638421	3.85837e-06	9.77424e-06	1.00674	9.36679e-07	2.26626e-06	1.14616
MGP_C57BL6NJ_G0001705	NA	0.667256	0.95008	-0.0559595	6.10962e-06	1.32627e-05	0.989008	1.47566e-06	3.07718e-06	1.12842
MGP_C57BL6NJ_G0001706	NA	0.615341	0.95008	-0.0638421	3.85837e-06	9.77424e-06	1.00674	9.36679e-07	2.26626e-06	1.14616
MGP_C57BL6NJ_G0001707	NA	0.677452	0.95008	-0.0538824	6.12227e-06	1.32627e-05	0.984334	1.46935e-06	3.07718e-06	1.12375
MGP_C57BL6NJ_G0001708	NA	0.735904	0.951102	-0.0427305	6.43622e-06	1.37679e-05	0.959243	1.49393e-06	3.09721e-06	1.09866
MGP_C57BL6NJ_G0001709	NA	0.650138	0.95008	-0.0577786	4.00638e-06	9.9862e-06	1.00674	8.53894e-07	2.26626e-06	1.1598
MGP_C57BL6NJ_G0001710	NA	0.788242	0.958461	-0.0354221	0.000191612	0.000315378	0.70618	3.16242e-05	5.13112e-05	0.855049
MGP_C57BL6NJ_G0001711	NA	0.615341	0.95008	-0.0638421	3.85837e-06	9.77424e-06	1.00674	9.36679e-07	2.26626e-06	1.14616
MGP_C57BL6NJ_G0001712	NA	0.615341	0.95008	-0.0638421	3.85837e-06	9.77424e-06	1.00674	9.36679e-07	2.26626e-06	1.14616
MGP_C57BL6NJ_G0001713	NA	0.608878	0.95008	0.0607203	2.14199e-06	9.77424e-06	0.99279	2.80774e-06	5.32733e-06	0.968315
MGP_C57BL6NJ_G0001714	NA	0.790403	0.958838	0.0271701	3.957e-07	9.77424e-06	0.999335	1.00447e-07	2.26626e-06	1.12603
MGP_C57BL6NJ_G0001715	NA	0.584661	0.95008	-0.0655214	2.84007e-06	9.77424e-06	0.976372	4.34083e-07	2.26626e-06	1.157
MGP_C57BL6NJ_G0001716	NA	0.777133	0.957354	-0.035837	3.92474e-06	9.90756e-06	1.00505	1.15744e-06	2.59534e-06	1.1244
MGP_C57BL6NJ_G0001717	NA	0.166885	0.95008	-0.357076	0.00113654	0.00172814	1.07641	0.00208522	0.00285093	0.992567
MGP_C57BL6NJ_G0001718	NA	0.974466	0.994621	-0.00428135	0.442894	0.483263	0.110162	0.152869	0.173405	0.211413
MGP_C57BL6NJ_G0001719	NA	0.902934	0.980757	-0.016117	1.05236e-05	2.09184e-05	0.956438	2.20535e-06	4.3132e-06	1.10814
MGP_C57BL6NJ_G0001720	NA	0.935564	0.986959	0.0102741	2.67637e-05	4.89414e-05	0.839028	4.0491e-06	7.41989e-06	1.00736
MGP_C57BL6NJ_G0001721	NA	0.615341	0.95008	-0.0638421	3.85837e-06	9.77424e-06	1.00674	9.36679e-07	2.26626e-06	1.14616
MGP_C57BL6NJ_G0001722	NA	0.688678	0.95008	-0.0501312	1.7217e-06	9.77424e-06	1.07013	6.23193e-07	2.26626e-06	1.17281
MGP_C57BL6NJ_G0001723	NA	0.0990574	0.95008	-0.198412	4.2615e-06	1.0341e-05	0.897784	9.33292e-07	2.26626e-06	1.032
MGP_C57BL6NJ_G0001724	NA	0.615341	0.95008	-0.0638421	3.85837e-06	9.77424e-06	1.00674	9.36679e-07	2.26626e-06	1.14616
MGP_C57BL6NJ_G0001725	NA	0.654435	0.95008	-0.0578105	4.64576e-06	1.09201e-05	1.00674	9.97261e-07	2.31831e-06	1.15973
MGP_C57BL6NJ_G0001726	NA	0.487788	0.95008	-0.0898477	5.79733e-07	9.77424e-06	1.21373	1.60035e-07	2.26626e-06	1.35889
MGP_C57BL6NJ_G0001727	NA	0.813755	0.963133	-0.027895	9.03027e-06	1.83033e-05	0.868982	1.4751e-06	3.07718e-06	1.02922
MGP_C57BL6NJ_G0001728	NA	0.752137	0.953583	-0.0406424	4.49356e-06	1.07232e-05	1.00829	1.26722e-06	2.80644e-06	1.13309
MGP_C57BL6NJ_G0001729	NA	0.658522	0.95008	-0.0522058	5.77813e-07	9.77424e-06	1.11389	2.75442e-07	2.26626e-06	1.18914
MGP_C57BL6NJ_G0001730	NA	0.714939	0.950089	-0.0431739	1.06058e-05	2.10543e-05	0.852838	2.61757e-06	4.9995e-06	0.973355
MGP_C57BL6NJ_G0001731	NA	0.615341	0.95008	-0.0638421	3.85837e-06	9.77424e-06	1.00674	9.36679e-07	2.26626e-06	1.14616
MGP_C57BL6NJ_G0001732	NA	0.545577	0.95008	-0.0787822	4.00569e-06	9.9862e-06	1.02686	1.49918e-06	3.10683e-06	1.1243
MGP_C57BL6NJ_G0001733	NA	0.0460426	0.95008	-0.235224	7.789e-05	0.000134148	0.642472	1.81245e-05	3.02052e-05	0.745697
MGP_C57BL6NJ_G0001734	NA	0.615341	0.95008	-0.0638421	3.85837e-06	9.77424e-06	1.00674	9.36679e-07	2.26626e-06	1.14616
MGP_C57BL6NJ_G0001735	NA	0.615341	0.95008	-0.0638421	3.85837e-06	9.77424e-06	1.00674	9.36679e-07	2.26626e-06	1.14616
MGP_C57BL6NJ_G0001736	NA	0.313835	0.95008	-0.141713	4.26082e-05	7.57513e-05	0.868215	9.34651e-06	1.61494e-05	1.0094
MGP_C57BL6NJ_G0001737	NA	0.615341	0.95008	-0.0638421	3.85837e-06	9.77424e-06	1.00674	9.36679e-07	2.26626e-06	1.14616
MGP_C57BL6NJ_G0001738	NA	0.615341	0.95008	-0.0638421	3.85837e-06	9.77424e-06	1.00674	9.36679e-07	2.26626e-06	1.14616
MGP_C57BL6NJ_G0001739	NA	0.615341	0.95008	-0.0638421	3.85837e-06	9.77424e-06	1.00674	9.36679e-07	2.26626e-06	1.14616
MGP_C57BL6NJ_G0001740	NA	0.615341	0.95008	-0.0638421	3.85837e-06	9.77424e-06	1.00674	9.36679e-07	2.26626e-06	1.14616
MGP_C57BL6NJ_G0001741	NA	0.615341	0.95008	-0.0638421	3.85837e-06	9.77424e-06	1.00674	9.36679e-07	2.26626e-06	1.14616
MGP_C57BL6NJ_G0001742	NA	0.53705	0.95008	-0.072162	2.07607e-06	9.77424e-06	0.978468	5.63226e-07	2.26626e-06	1.10076
MGP_C57BL6NJ_G0001743	NA	0.731705	0.950738	-0.0432384	0.000109913	0.000185782	0.717196	6.11519e-05	9.65783e-05	0.763319
MGP_C57BL6NJ_G0001744	NA	0.855398	0.970309	-0.0236703	8.97735e-06	1.82093e-05	0.954207	1.83185e-06	3.67147e-06	1.10742
MGP_C57BL6NJ_G0001745	NA	0.969424	0.993736	-0.00403558	0.501675	0.54118	0.0757078	0.196528	0.219984	-0.149181
MGP_C57BL6NJ_G0001746	NA	0.763475	0.955227	0.0507769	6.46759e-05	0.000112426	1.0159	2.43239e-05	3.9928e-05	1.1229
MGP_C57BL6NJ_G0001747	NA	0.712783	0.950089	-0.0346371	0.253286	0.288906	0.116745	0.0180648	0.0226262	-0.264332
MGP_C57BL6NJ_G0001748	NA	0.558279	0.95008	0.0616434	0.121692	0.146177	0.180267	0.151223	0.171609	0.16601
MGP_C57BL6NJ_G0001749	NA	0.615341	0.95008	-0.0638421	3.85837e-06	9.77424e-06	1.00674	9.36679e-07	2.26626e-06	1.14616
MGP_C57BL6NJ_G0001750	NA	0.491289	0.95008	-0.08543	2.86125e-06	9.77424e-06	1.00674	5.86631e-07	2.26626e-06	1.16235
MGP_C57BL6NJ_G0001751	NA	0.0925756	0.95008	-0.231213	3.42664e-05	6.16731e-05	0.835574	3.79356e-06	6.99215e-06	1.03487
MGP_C57BL6NJ_G0001752	NA	0.922334	0.984836	-0.0120775	5.98136e-06	1.32627e-05	0.946487	1.47762e-06	3.07853e-06	1.07761
MGP_C57BL6NJ_G0001753	NA	0.289764	0.95008	-0.137548	3.0941e-06	9.77424e-06	1.03257	9.0143e-07	2.26626e-06	1.15561
MGP_C57BL6NJ_G0001754	NA	0.637617	0.95008	-0.0580914	2.23215e-06	9.77424e-06	1.02868	8.66002e-07	2.26626e-06	1.12107
MGP_C57BL6NJ_G0001755	NA	0.411191	0.95008	-0.102555	4.61752e-06	1.09201e-05	0.964021	9.04874e-07	2.26626e-06	1.11963
MGP_C57BL6NJ_G0001756	NA	0.754578	0.95403	-0.0497006	2.44671e-05	4.50585e-05	1.05723	1.80157e-05	3.00325e-05	1.08991
MGP_C57BL6NJ_G0001757	NA	0.538737	0.95008	-0.0781816	4.01105e-06	9.9862e-06	1.00154	9.8301e-07	2.31831e-06	1.13942
MGP_C57BL6NJ_G0001758	NA	0.708012	0.950089	0.0338637	0.000818331	0.00126247	0.407267	1.3074e-05	2.21669e-05	0.639111
MGP_C57BL6NJ_G0001759	NA	0.455453	0.95008	0.0933912	0.00475483	0.00677822	0.438407	0.000242954	0.000362355	0.645983
MGP_C57BL6NJ_G0001760	NA	0.889843	0.978208	0.0248967	0.071276	0.0884163	0.367473	0.0154535	0.019476	0.521508
MGP_C57BL6NJ_G0001761	NA	0.615341	0.95008	-0.0638421	3.85837e-06	9.77424e-06	1.00674	9.36679e-07	2.26626e-06	1.14616
MGP_C57BL6NJ_G0001762	NA	0.667256	0.95008	-0.0559595	6.10962e-06	1.32627e-05	0.989008	1.47566e-06	3.07718e-06	1.12842
MGP_C57BL6NJ_G0001763	NA	0.113913	0.95008	-0.181132	1.1128e-05	2.19668e-05	0.784	5.78274e-06	1.03139e-05	0.834736
MGP_C57BL6NJ_G0001764	NA	0.714468	0.950089	-0.0471029	4.9149e-06	1.14053e-05	0.999588	1.38474e-06	3.00722e-06	1.12375
MGP_C57BL6NJ_G0001765	NA	0.969861	0.993736	0.00441804	3.27534e-06	9.77424e-06	0.945537	6.43914e-07	2.26626e-06	1.09633
MGP_C57BL6NJ_G0001766	NA	0.772439	0.957147	-0.0448211	0.000299255	0.000482804	0.788745	3.62961e-05	5.85608e-05	0.990695
MGP_C57BL6NJ_G0001767	NA	0.765433	0.955522	-0.0402251	5.04224e-05	8.88102e-05	0.83308	8.20696e-06	1.42904e-05	0.997907
MGP_C57BL6NJ_G0001768	NA	0.614009	0.95008	-0.0690515	7.49931e-06	1.56019e-05	1.01873	2.52275e-06	4.83728e-06	1.12842
MGP_C57BL6NJ_G0001769	NA	0.986818	0.996562	0.00236184	0.0012851	0.00194425	0.609446	2.95252e-06	5.56809e-06	1.16719
MGP_C57BL6NJ_G0001770	NA	0.550065	0.95008	-0.071441	1.22476e-05	2.39197e-05	0.846607	3.11168e-06	5.84027e-06	0.964261
MGP_C57BL6NJ_G0001771	NA	0.720809	0.950348	-0.0508286	0.000455147	0.000720677	0.688435	6.27796e-05	9.90546e-05	0.858321
MGP_C57BL6NJ_G0001772	NA	0.615341	0.95008	-0.0638421	3.85837e-06	9.77424e-06	1.00674	9.36679e-07	2.26626e-06	1.14616
MGP_C57BL6NJ_G0001773	NA	0.890547	0.978208	-0.0208787	3.4105e-05	6.1415e-05	0.977233	1.73912e-05	2.90515e-05	1.04538
MGP_C57BL6NJ_G0001774	NA	0.839875	0.967072	-0.0245298	1.29109e-06	9.77424e-06	1.06841	4.55052e-07	2.26626e-06	1.17295
MGP_C57BL6NJ_G0001775	NA	0.777715	0.957397	-0.0356767	5.2949e-06	1.20277e-05	0.975412	1.27107e-06	2.81284e-06	1.11291
MGP_C57BL6NJ_G0001776	NA	0.582914	0.95008	-0.0913661	0.000282962	0.000457741	0.848469	0.00011058	0.000170331	0.942102
MGP_C57BL6NJ_G0001777	NA	0.516074	0.95008	-0.0711739	4.70747e-07	9.77424e-06	1.04766	2.11841e-07	2.26626e-06	1.12376
MGP_C57BL6NJ_G0001778	NA	0.481724	0.95008	-0.0923456	7.5347e-06	1.56648e-05	0.971531	2.38276e-06	4.60841e-06	1.08231
MGP_C57BL6NJ_G0001779	NA	0.758391	0.954265	-0.0397831	2.46674e-05	4.53928e-05	0.859413	3.06392e-06	5.75968e-06	1.05037
MGP_C57BL6NJ_G0001780	NA	0.801597	0.960955	0.0418733	1.9964e-05	3.73224e-05	1.1316	1.98397e-07	2.26626e-06	1.73086
MGP_C57BL6NJ_G0001781	NA	0.772612	0.957147	-0.0376894	0.00324995	0.00471072	0.488398	0.00163792	0.00226309	0.537532
MGP_C57BL6NJ_G0001782	NA	0.379663	0.95008	-0.0946412	5.88103e-07	9.77424e-06	1.00252	1.28761e-07	2.26626e-06	1.1452
MGP_C57BL6NJ_G0001783	NA	0.537758	0.95008	-0.0732169	3.31123e-06	9.77424e-06	0.952534	6.1338e-07	2.26626e-06	1.11036
MGP_C57BL6NJ_G0001784	NA	0.714096	0.950089	-0.0471687	4.9239e-06	1.14056e-05	0.99944	1.38511e-06	3.00722e-06	1.12375
MGP_C57BL6NJ_G0001785	NA	0.782484	0.957977	-0.0405696	0.280863	0.317664	0.171814	0.0937441	0.108966	0.276232
MGP_C57BL6NJ_G0001786	NA	0.858279	0.971125	0.0213685	0.00139477	0.00210243	0.504372	0.00040213	0.000587791	0.588948
MGP_C57BL6NJ_G0001787	NA	0.702137	0.950089	-0.049896	6.31362e-06	1.35978e-05	0.989008	1.33795e-06	2.92929e-06	1.14207
MGP_C57BL6NJ_G0001788	NA	0.698909	0.950089	-0.0504493	5.21278e-06	1.18779e-05	1.00674	9.61024e-07	2.28296e-06	1.17629
MGP_C57BL6NJ_G0001789	NA	0.615341	0.95008	-0.0638421	3.85837e-06	9.77424e-06	1.00674	9.36679e-07	2.26626e-06	1.14616
MGP_C57BL6NJ_G0001790	NA	0.481242	0.95008	-0.0927786	9.16618e-06	1.85485e-05	0.956837	3.28887e-06	6.14208e-06	1.05423
MGP_C57BL6NJ_G0001791	NA	0.416153	0.95008	-0.0941258	2.32123e-05	4.29226e-05	0.765098	7.26965e-06	1.27561e-05	0.856857
MGP_C57BL6NJ_G0001792	NA	0.75942	0.954265	0.0553823	0.946842	0.953127	-0.012766	0.598521	0.625236	0.101369
MGP_C57BL6NJ_G0001793	NA	0.485506	0.95008	-0.0956401	2.11697e-05	3.9392e-05	0.917892	3.01857e-06	5.68169e-06	1.10638
MGP_C57BL6NJ_G0001794	NA	0.615341	0.95008	-0.0638421	3.85837e-06	9.77424e-06	1.00674	9.36679e-07	2.26626e-06	1.14616
MGP_C57BL6NJ_G0001795	NA	0.615341	0.95008	-0.0638421	3.85837e-06	9.77424e-06	1.00674	9.36679e-07	2.26626e-06	1.14616
MGP_C57BL6NJ_G0001796	NA	0.547581	0.95008	-0.0733541	3.20542e-06	9.77424e-06	0.98115	8.85533e-07	2.26626e-06	1.10344
MGP_C57BL6NJ_G0001797	NA	0.615341	0.95008	-0.0638421	3.85837e-06	9.77424e-06	1.00674	9.36679e-07	2.26626e-06	1.14616
MGP_C57BL6NJ_G0001798	NA	0.643513	0.95008	-0.0617738	2.78987e-06	9.77424e-06	1.09086	5.67753e-07	2.26626e-06	1.26019
MGP_C57BL6NJ_G0001799	NA	0.847326	0.968881	-0.0328662	0.000122224	0.000205551	0.961244	4.80771e-06	8.68686e-06	1.33071
MGP_C57BL6NJ_G0001800	NA	0.973225	0.994379	0.00502564	1.9234e-05	3.60611e-05	1.02185	1.70302e-06	3.44535e-06	1.28601
MGP_C57BL6NJ_G0001801	NA	0.840318	0.967072	0.0266059	2.15367e-05	4.00259e-05	0.89037	3.1247e-06	5.86187e-06	1.0716
MGP_C57BL6NJ_G0001802	NA	0.727743	0.950348	-0.0459998	9.21042e-06	1.86106e-05	0.966599	2.19634e-06	4.29803e-06	1.10602
MGP_C57BL6NJ_G0001803	NA	0.384139	0.95008	0.121466	0.000709421	0.00110115	0.632024	0.00185958	0.00255443	0.55775
MGP_C57BL6NJ_G0001804	NA	0.724077	0.950348	-0.0421373	3.37308e-06	9.77424e-06	0.96018	9.06791e-07	2.26626e-06	1.08268
MGP_C57BL6NJ_G0001805	NA	0.712061	0.950089	-0.0485982	6.96711e-06	1.46993e-05	0.989008	1.44226e-06	3.07718e-06	1.14499
MGP_C57BL6NJ_G0001806	NA	0.944365	0.989306	-0.00670052	2.53889e-06	9.77424e-06	0.794903	2.00907e-07	2.26626e-06	0.997402
MGP_C57BL6NJ_G0001807	NA	0.852252	0.969976	0.0232397	0.000216453	0.000354349	0.659565	0.000202328	0.000303969	0.664596
MGP_C57BL6NJ_G0001808	NA	0.615341	0.95008	-0.0638421	3.85837e-06	9.77424e-06	1.00674	9.36679e-07	2.26626e-06	1.14616
MGP_C57BL6NJ_G0001809	NA	0.760466	0.954504	-0.0404896	8.0853e-06	1.66157e-05	0.984334	1.47022e-06	3.07718e-06	1.15388
MGP_C57BL6NJ_G0001810	NA	0.615341	0.95008	-0.0638421	3.85837e-06	9.77424e-06	1.00674	9.36679e-07	2.26626e-06	1.14616
MGP_C57BL6NJ_G0001811	NA	0.58447	0.95008	-0.0806048	1.54478e-05	2.9472e-05	1.0217	5.14195e-06	9.24323e-06	1.13573
MGP_C57BL6NJ_G0001812	NA	0.677452	0.95008	-0.0538824	6.12227e-06	1.32627e-05	0.984334	1.46935e-06	3.07718e-06	1.12375
MGP_C57BL6NJ_G0001813	NA	0.615341	0.95008	-0.0638421	3.85837e-06	9.77424e-06	1.00674	9.36679e-07	2.26626e-06	1.14616
MGP_C57BL6NJ_G0001814	NA	0.160109	0.95008	-0.204032	8.53968e-06	1.74154e-05	1.0307	3.27397e-06	6.11676e-06	1.12839
MGP_C57BL6NJ_G0001815	NA	0.667256	0.95008	-0.0559595	6.10962e-06	1.32627e-05	0.989008	1.47566e-06	3.07718e-06	1.12842
MGP_C57BL6NJ_G0001816	NA	0.615341	0.95008	-0.0638421	3.85837e-06	9.77424e-06	1.00674	9.36679e-07	2.26626e-06	1.14616
MGP_C57BL6NJ_G0001817	NA	0.369958	0.95008	-0.109161	6.9938e-06	1.47352e-05	0.901963	1.25881e-06	2.79186e-06	1.05757
MGP_C57BL6NJ_G0001818	NA	0.615341	0.95008	-0.0638421	3.85837e-06	9.77424e-06	1.00674	9.36679e-07	2.26626e-06	1.14616
MGP_C57BL6NJ_G0001819	NA	0.570472	0.95008	-0.0762087	5.87753e-06	1.31091e-05	1.02154	1.45551e-06	3.07718e-06	1.16272
MGP_C57BL6NJ_G0001820	NA	0.725191	0.950348	-0.0448076	6.50663e-06	1.38903e-05	0.963916	1.52126e-06	3.14166e-06	1.10333
MGP_C57BL6NJ_G0001821	NA	0.828301	0.964892	-0.0283292	6.18521e-06	1.33744e-05	0.994073	2.8124e-06	5.33542e-06	1.07028
MGP_C57BL6NJ_G0001822	NA	0.358672	0.95008	-0.112515	2.87314e-06	9.77424e-06	0.98643	5.7121e-07	2.26626e-06	1.14204
MGP_C57BL6NJ_G0001823	NA	0.491289	0.95008	-0.08543	2.86125e-06	9.77424e-06	1.00674	5.86631e-07	2.26626e-06	1.16235
MGP_C57BL6NJ_G0001824	NA	0.631164	0.95008	-0.0738976	0.00275137	0.00401914	0.588643	0.000397141	0.000580932	0.755638
MGP_C57BL6NJ_G0001825	NA	0.649959	0.95008	-0.06302	8.78526e-06	1.78586e-05	1.01873	2.612e-06	4.98978e-06	1.142
MGP_C57BL6NJ_G0001826	NA	0.301871	0.95008	0.133795	6.97315e-05	0.00012075	0.758952	6.82159e-05	0.000107232	0.76071
MGP_C57BL6NJ_G0001827	NA	0.0671198	0.95008	-0.273564	0.138273	0.164736	-0.229333	0.0396388	0.047982	-0.332183
MGP_C57BL6NJ_G0001828	NA	0.860195	0.971167	-0.0242637	2.97994e-05	5.41122e-05	0.899325	4.30976e-06	7.85725e-06	1.08514
MGP_C57BL6NJ_G0001829	NA	0.615341	0.95008	-0.0638421	3.85837e-06	9.77424e-06	1.00674	9.36679e-07	2.26626e-06	1.14616
MGP_C57BL6NJ_G0001830	NA	0.733214	0.951102	-0.0429372	5.27282e-06	1.19974e-05	0.97192	1.98011e-06	3.93419e-06	1.0646
MGP_C57BL6NJ_G0001831	NA	0.722108	0.950348	0.0536845	2.18804e-05	4.06243e-05	1.01447	3.83996e-06	7.06974e-06	1.19963
MGP_C57BL6NJ_G0001832	NA	0.892679	0.978801	-0.0183615	1.41266e-05	2.71951e-05	0.957095	1.31331e-06	2.88927e-06	1.19642
MGP_C57BL6NJ_G0001833	NA	0.611477	0.95008	-0.0454396	4.41419e-07	9.77424e-06	0.862826	7.71565e-08	2.26626e-06	1.00412
MGP_C57BL6NJ_G0001834	NA	0.407575	0.95008	-0.10379	3.94526e-06	9.9502e-06	0.982306	9.405e-07	2.27177e-06	1.12026
MGP_C57BL6NJ_G0001835	NA	0.589979	0.95008	0.0651383	0.000213265	0.00034952	0.636742	5.72422e-06	1.02166e-05	0.9222
MGP_C57BL6NJ_G0001836	NA	0.652396	0.95008	-0.0526431	9.57222e-05	0.000163225	0.673456	4.42015e-06	8.04245e-06	0.915227
MGP_C57BL6NJ_G0001837	NA	0.421375	0.95008	0.117275	0.0390899	0.0501303	0.343983	0.0109059	0.0139552	0.445172
MGP_C57BL6NJ_G0001838	NA	0.782692	0.958014	-0.0368881	6.11953e-06	1.32627e-05	1.01828	1.78395e-06	3.58772e-06	1.14207
MGP_C57BL6NJ_G0001839	NA	0.518203	0.95008	-0.0904404	7.43225e-05	0.000128289	0.825033	3.6242e-06	6.70857e-06	1.11189
MGP_C57BL6NJ_G0001840	NA	0.611787	0.95008	0.0531696	4.97027e-07	9.77424e-06	0.999935	3.66307e-07	2.26626e-06	1.02726
MGP_C57BL6NJ_G0001841	NA	0.814079	0.963133	-0.0343345	4.16372e-05	7.41149e-05	0.920747	4.02319e-06	7.37866e-06	1.1569
MGP_C57BL6NJ_G0001842	NA	0.747046	0.953104	-0.0428269	3.92312e-06	9.90409e-06	1.0536	8.99351e-07	2.26626e-06	1.20577
MGP_C57BL6NJ_G0001843	NA	0.857086	0.970844	0.0227829	0.00500213	0.007112	0.444474	0.000700011	0.0010006	0.582302
MGP_C57BL6NJ_G0001844	NA	0.542593	0.95008	-0.0775474	4.66217e-06	1.09468e-05	0.989008	9.50499e-07	2.28046e-06	1.14462
MGP_C57BL6NJ_G0001845	NA	0.377837	0.95008	-0.135471	0.176606	0.206951	0.22493	0.97915	0.981379	-0.00419189
MGP_C57BL6NJ_G0001846	NA	0.724137	0.950348	0.041302	0.000155697	0.000258784	0.640585	0.000341822	0.00050284	0.585932
MGP_C57BL6NJ_G0001847	NA	0.554602	0.95008	-0.0776416	7.58261e-06	1.57504e-05	0.974848	2.17153e-06	4.26207e-06	1.09598
MGP_C57BL6NJ_G0001848	NA	0.77276	0.957147	-0.036667	6.63398e-06	1.41116e-05	0.959243	1.34616e-06	2.94351e-06	1.1123
MGP_C57BL6NJ_G0001849	NA	0.903972	0.981036	-0.0171956	9.10058e-05	0.000155499	0.828901	1.34993e-05	2.28559e-05	1.00687
MGP_C57BL6NJ_G0001850	NA	0.395491	0.95008	-0.100303	2.40697e-06	9.77424e-06	0.967976	8.95071e-07	2.26626e-06	1.05912
MGP_C57BL6NJ_G0001851	NA	0.977459	0.994981	-0.00338212	3.01886e-05	5.47704e-05	0.780875	6.79347e-06	1.19768e-05	0.903736
MGP_C57BL6NJ_G0001852	NA	0.615341	0.95008	-0.0638421	3.85837e-06	9.77424e-06	1.00674	9.36679e-07	2.26626e-06	1.14616
MGP_C57BL6NJ_G0001853	NA	0.0736787	0.95008	-0.206691	1.94046e-06	9.77424e-06	0.918493	1.74039e-07	2.26626e-06	1.13846
MGP_C57BL6NJ_G0001854	NA	0.48988	0.95008	-0.0993375	1.52339e-05	2.90911e-05	0.995023	9.97427e-06	1.71627e-05	1.03689
MGP_C57BL6NJ_G0001855	NA	0.145443	0.95008	-0.152577	0.000252921	0.000411231	0.521666	1.95675e-07	2.26626e-06	1.04522
MGP_C57BL6NJ_G0001856	NA	0.42479	0.95008	-0.0751068	3.38497e-05	6.09686e-05	0.599062	9.06745e-05	0.000140881	0.540647
MGP_C57BL6NJ_G0001857	NA	0.597127	0.95008	-0.0618525	2.35724e-06	9.77424e-06	0.970108	1.66582e-06	3.38276e-06	1.00148
MGP_C57BL6NJ_G0001858	NA	0.381076	0.95008	-0.114354	5.03184e-06	1.15994e-05	0.998537	4.51461e-06	8.20016e-06	1.00878
MGP_C57BL6NJ_G0001859	NA	0.615341	0.95008	-0.0638421	3.85837e-06	9.77424e-06	1.00674	9.36679e-07	2.26626e-06	1.14616
MGP_C57BL6NJ_G0001860	NA	0.615341	0.95008	-0.0638421	3.85837e-06	9.77424e-06	1.00674	9.36679e-07	2.26626e-06	1.14616
MGP_C57BL6NJ_G0001861	NA	0.667256	0.95008	-0.0559595	6.10962e-06	1.32627e-05	0.989008	1.47566e-06	3.07718e-06	1.12842
MGP_C57BL6NJ_G0001862	NA	0.312898	0.95008	-0.124615	3.15683e-06	9.77424e-06	0.981557	5.73372e-07	2.26626e-06	1.14598
MGP_C57BL6NJ_G0001863	NA	0.615341	0.95008	-0.0638421	3.85837e-06	9.77424e-06	1.00674	9.36679e-07	2.26626e-06	1.14616
MGP_C57BL6NJ_G0001864	NA	0.615341	0.95008	-0.0638421	3.85837e-06	9.77424e-06	1.00674	9.36679e-07	2.26626e-06	1.14616
MGP_C57BL6NJ_G0001865	NA	0.615341	0.95008	-0.0638421	3.85837e-06	9.77424e-06	1.00674	9.36679e-07	2.26626e-06	1.14616
MGP_C57BL6NJ_G0001866	NA	0.600078	0.95008	-0.0588716	2.40337e-06	9.77424e-06	0.929262	3.38707e-06	6.308e-06	0.900192
MGP_C57BL6NJ_G0001867	NA	0.578264	0.95008	-0.0704081	3.3372e-06	9.77424e-06	1.01603	9.25588e-07	2.26626e-06	1.14241
MGP_C57BL6NJ_G0001868	NA	0.0855976	0.95008	-0.259314	5.67838e-05	9.93759e-05	0.868168	6.21703e-05	9.81188e-05	0.859989
MGP_C57BL6NJ_G0001869	NA	0.825895	0.9647	0.0279087	0.0469179	0.0595633	-0.289765	0.345372	0.373966	-0.129161
MGP_C57BL6NJ_G0001870	NA	0.650961	0.95008	-0.0571284	3.10808e-06	9.77424e-06	1.02185	8.83481e-07	2.26626e-06	1.14616
MGP_C57BL6NJ_G0001871	NA	0.649766	0.95008	0.0697332	0.000166969	0.000276568	0.832779	1.51149e-05	2.54269e-05	1.06878
MGP_C57BL6NJ_G0001872	NA	0.825593	0.9647	-0.0287384	6.40363e-06	1.37282e-05	0.989233	1.40587e-06	3.04121e-06	1.13873
MGP_C57BL6NJ_G0001873	NA	0.190031	0.95008	-0.245445	0.00025114	0.000408465	0.940752	0.00508239	0.00670446	0.634315
MGP_C57BL6NJ_G0001874	NA	0.79786	0.960331	-0.0315329	6.87766e-06	1.45449e-05	0.927229	4.13411e-06	7.56387e-06	0.9729
MGP_C57BL6NJ_G0001875	NA	0.615341	0.95008	-0.0638421	3.85837e-06	9.77424e-06	1.00674	9.36679e-07	2.26626e-06	1.14616
MGP_C57BL6NJ_G0001876	NA	0.391977	0.95008	-0.107406	3.99324e-06	9.9862e-06	0.981387	1.47566e-06	3.07718e-06	1.07575
MGP_C57BL6NJ_G0001877	NA	0.677452	0.95008	-0.0538824	6.12227e-06	1.32627e-05	0.984334	1.46935e-06	3.07718e-06	1.12375
MGP_C57BL6NJ_G0001878	NA	0.433524	0.95008	-0.094989	5.76637e-06	1.29198e-05	0.918649	1.25226e-06	2.77999e-06	1.05807
MGP_C57BL6NJ_G0001879	NA	0.667256	0.95008	-0.0559595	6.10962e-06	1.32627e-05	0.989008	1.47566e-06	3.07718e-06	1.12842
MGP_C57BL6NJ_G0001880	NA	0.491289	0.95008	-0.08543	2.86125e-06	9.77424e-06	1.00674	5.86631e-07	2.26626e-06	1.16235
MGP_C57BL6NJ_G0001881	NA	0.691253	0.95008	-0.0511427	3.88274e-06	9.81662e-06	1.02167	9.73596e-07	2.30483e-06	1.1598
MGP_C57BL6NJ_G0001882	NA	0.717662	0.950089	-0.0484464	1.00102e-05	2.00131e-05	0.972103	2.41512e-06	4.65872e-06	1.11152
MGP_C57BL6NJ_G0001883	NA	0.780705	0.957969	-0.0337175	2.01959e-06	9.77424e-06	1.02249	5.7656e-07	2.26626e-06	1.14499
MGP_C57BL6NJ_G0001884	NA	0.809274	0.962543	-0.0312283	3.58202e-06	9.77424e-06	1.03635	7.88622e-07	2.26626e-06	1.18994
MGP_C57BL6NJ_G0001885	NA	0.702137	0.950089	-0.049896	6.31362e-06	1.35978e-05	0.989008	1.33795e-06	2.92929e-06	1.14207
MGP_C57BL6NJ_G0001886	NA	0.931313	0.986731	-0.0118658	1.46641e-05	2.81114e-05	0.9648	2.68134e-06	5.10849e-06	1.1339
MGP_C57BL6NJ_G0001887	NA	0.656089	0.95008	-0.0572062	3.75044e-06	9.77424e-06	1.02167	1.07101e-06	2.43043e-06	1.14616
MGP_C57BL6NJ_G0001888	NA	0.642532	0.95008	-0.0602564	5.59312e-06	1.25958e-05	0.994057	1.54566e-06	3.18263e-06	1.12
MGP_C57BL6NJ_G0001889	NA	0.615341	0.95008	-0.0638421	3.85837e-06	9.77424e-06	1.00674	9.36679e-07	2.26626e-06	1.14616
MGP_C57BL6NJ_G0001890	NA	0.54878	0.95008	-0.0803964	1.33774e-05	2.58911e-05	0.941494	1.77113e-06	3.56548e-06	1.13923
MGP_C57BL6NJ_G0001891	NA	0.711449	0.950089	-0.050796	1.00985e-05	2.01671e-05	0.995343	3.97113e-06	7.29132e-06	1.08765
MGP_C57BL6NJ_G0001892	NA	0.642465	0.95008	-0.0562291	1.9316e-06	9.77424e-06	1.02387	5.52705e-07	2.26626e-06	1.14616
MGP_C57BL6NJ_G0001893	NA	0.648178	0.95008	-0.0528593	2.0074e-06	9.77424e-06	0.975999	6.48535e-07	2.26626e-06	1.08094
MGP_C57BL6NJ_G0001894	NA	0.615341	0.95008	-0.0638421	3.85837e-06	9.77424e-06	1.00674	9.36679e-07	2.26626e-06	1.14616
MGP_C57BL6NJ_G0001895	NA	0.71988	0.950348	-0.0484613	9.15458e-06	1.85315e-05	0.988969	2.55689e-06	4.89543e-06	1.11522
MGP_C57BL6NJ_G0001896	NA	0.667123	0.95008	-0.0541049	9.09793e-06	1.84259e-05	0.920143	1.70804e-06	3.45433e-06	1.07612
MGP_C57BL6NJ_G0001897	NA	0.785502	0.958365	-0.0311736	1.00897e-06	9.77424e-06	1.03006	3.90161e-07	2.26626e-06	1.12107
MGP_C57BL6NJ_G0001898	NA	0.654435	0.95008	-0.0578105	4.64576e-06	1.09201e-05	1.00674	9.97261e-07	2.31831e-06	1.15973
MGP_C57BL6NJ_G0001899	NA	0.731406	0.950738	0.0783226	0.0348986	0.0450307	0.558374	0.0127203	0.0161777	0.684827
MGP_C57BL6NJ_G0001900	NA	0.965602	0.993176	-0.0058629	2.50967e-05	4.61187e-05	0.903504	4.36903e-06	7.95648e-06	1.07013
MGP_C57BL6NJ_G0001901	NA	0.704251	0.950089	-0.0450772	2.07436e-06	9.77424e-06	0.998781	5.7725e-07	2.26626e-06	1.12107
MGP_C57BL6NJ_G0001902	NA	0.615341	0.95008	-0.0638421	3.85837e-06	9.77424e-06	1.00674	9.36679e-07	2.26626e-06	1.14616
MGP_C57BL6NJ_G0001903	NA	0.615341	0.95008	-0.0638421	3.85837e-06	9.77424e-06	1.00674	9.36679e-07	2.26626e-06	1.14616
MGP_C57BL6NJ_G0001904	NA	0.615341	0.95008	-0.0638421	3.85837e-06	9.77424e-06	1.00674	9.36679e-07	2.26626e-06	1.14616
MGP_C57BL6NJ_G0001905	NA	0.482175	0.95008	-0.080901	6.48928e-05	0.000112775	0.687183	1.02084e-05	1.7542e-05	0.827517
MGP_C57BL6NJ_G0001906	NA	0.227562	0.95008	-0.12032	0.00202783	0.00300295	-0.388213	0.000766565	0.00109171	-0.440898
MGP_C57BL6NJ_G0001907	NA	0.660568	0.95008	-0.0564808	4.45259e-06	1.06469e-05	1.00674	9.27072e-07	2.26626e-06	1.16272
MGP_C57BL6NJ_G0001908	NA	0.384727	0.95008	-0.125193	0.000146101	0.000243613	0.783905	2.9956e-05	4.87392e-05	0.926092
MGP_C57BL6NJ_G0001909	NA	0.746793	0.953104	-0.0423246	1.68873e-05	3.1969e-05	0.904289	2.8685e-06	5.42657e-06	1.07092
MGP_C57BL6NJ_G0001910	NA	0.387605	0.95008	-0.109061	0.00307932	0.00447365	0.470061	0.00477691	0.00631914	0.440264
MGP_C57BL6NJ_G0001911	NA	0.656341	0.95008	-0.0557403	5.94429e-06	1.32286e-05	0.954035	1.34456e-06	2.9411e-06	1.09491
MGP_C57BL6NJ_G0001912	NA	0.258008	0.95008	-0.140017	3.40032e-06	9.77424e-06	0.97201	8.98754e-07	2.26626e-06	1.09772
MGP_C57BL6NJ_G0001913	NA	0.82578	0.9647	-0.030196	1.05007e-05	2.08759e-05	0.992356	3.16672e-06	5.93256e-06	1.11171
MGP_C57BL6NJ_G0001914	NA	0.513709	0.95008	-0.085399	2.68983e-06	9.77424e-06	1.0677	2.06949e-07	2.26626e-06	1.34339
MGP_C57BL6NJ_G0001915	NA	0.569295	0.95008	0.0935747	0.000249422	0.000405768	0.850321	5.79954e-05	9.1826e-05	0.996619
MGP_C57BL6NJ_G0001916	NA	0.769775	0.956534	0.0439924	0.0123712	0.0168078	0.453704	0.00241831	0.00328742	0.587148
MGP_C57BL6NJ_G0001917	NA	0.44811	0.95008	0.115478	0.00184321	0.0027402	0.611337	0.0114842	0.014665	0.461068
MGP_C57BL6NJ_G0001918	NA	0.46962	0.95008	-0.0909268	4.05066e-06	9.9862e-06	0.98643	9.58251e-07	2.28046e-06	1.12585
MGP_C57BL6NJ_G0001919	NA	0.915887	0.983565	0.0131279	1.10749e-05	2.18724e-05	0.895211	3.98956e-06	7.32188e-06	0.98658
MGP_C57BL6NJ_G0001920	NA	0.797709	0.960293	-0.0319237	2.38032e-06	9.77424e-06	1.036	1.42536e-06	3.07511e-06	1.08577
MGP_C57BL6NJ_G0001921	NA	0.455313	0.95008	-0.107421	0.00951043	0.0130863	0.450523	0.00238798	0.00324812	0.557696
MGP_C57BL6NJ_G0001922	NA	0.644642	0.95008	0.0596865	7.32339e-07	9.77424e-06	1.19438	1.82531e-08	2.26626e-06	1.64291
MGP_C57BL6NJ_G0001923	NA	0.615341	0.95008	-0.0638421	3.85837e-06	9.77424e-06	1.00674	9.36679e-07	2.26626e-06	1.14616
MGP_C57BL6NJ_G0001924	NA	0.984161	0.996179	-0.00305627	1.826e-05	3.43762e-05	1.05605	3.03752e-06	5.71475e-06	1.25365
MGP_C57BL6NJ_G0001925	NA	0.904384	0.981036	0.014687	3.017e-05	5.47416e-05	0.797414	6.34284e-06	1.12378e-05	0.928863
MGP_C57BL6NJ_G0001926	NA	0.693849	0.95008	-0.0442254	0.000100776	0.000171211	0.64446	2.08376e-05	3.44752e-05	0.758302
MGP_C57BL6NJ_G0001927	NA	0.904257	0.981036	-0.0155749	0.0319052	0.0413409	0.324002	0.038789	0.0469907	0.309844
MGP_C57BL6NJ_G0001928	NA	0.842921	0.967946	-0.0245663	2.30414e-06	9.77424e-06	1.03484	5.2702e-07	2.26626e-06	1.18234
MGP_C57BL6NJ_G0001929	NA	0.259449	0.95008	-0.160816	4.40156e-05	7.80847e-05	0.872465	1.05451e-05	1.8091e-05	1.00595
MGP_C57BL6NJ_G0001930	NA	0.772426	0.957147	-0.0368985	5.14414e-05	9.04886e-05	0.786816	0.000104897	0.000162011	0.72975
MGP_C57BL6NJ_G0001931	NA	0.22272	0.95008	0.143892	0.0578846	0.0726488	0.248009	0.601609	0.628063	0.0637569
MGP_C57BL6NJ_G0001932	NA	0.375227	0.95008	0.134176	0.0843358	0.103687	0.289806	0.050818	0.0608617	0.3337
MGP_C57BL6NJ_G0001933	NA	0.776972	0.95735	-0.0361935	0.00557681	0.00788516	0.440922	0.0117293	0.0149641	0.389402
MGP_C57BL6NJ_G0001934	NA	0.691892	0.95008	-0.0504925	2.95978e-06	9.77424e-06	1.03678	9.87064e-07	2.31831e-06	1.14616
MGP_C57BL6NJ_G0001935	NA	0.615341	0.95008	-0.0638421	3.85837e-06	9.77424e-06	1.00674	9.36679e-07	2.26626e-06	1.14616
MGP_C57BL6NJ_G0001936	NA	0.526487	0.95008	-0.0809671	6.31707e-06	1.35978e-05	0.964021	1.47522e-06	3.07718e-06	1.10344
MGP_C57BL6NJ_G0001937	NA	0.23025	0.95008	-0.226183	0.0497674	0.0629766	0.41246	0.00150936	0.00209237	0.764218
MGP_C57BL6NJ_G0001938	NA	0.651019	0.95008	-0.0617043	8.93358e-06	1.81332e-05	0.99913	1.98472e-06	3.94249e-06	1.15054
MGP_C57BL6NJ_G0001939	NA	0.33724	0.95008	-0.143391	0.000805055	0.00124302	0.663872	0.000644256	0.000924088	0.682467
MGP_C57BL6NJ_G0001940	NA	0.65788	0.95008	-0.0646102	2.34395e-05	4.33097e-05	0.972447	3.70996e-06	6.85034e-06	1.16159
MGP_C57BL6NJ_G0001941	NA	0.838092	0.966721	-0.0313637	0.000118212	0.000199129	0.867375	3.77332e-05	6.07697e-05	0.978062
MGP_C57BL6NJ_G0001942	NA	0.615341	0.95008	-0.0638421	3.85837e-06	9.77424e-06	1.00674	9.36679e-07	2.26626e-06	1.14616
MGP_C57BL6NJ_G0001943	NA	0.0832667	0.95008	-0.194826	0.000128942	0.000216273	0.592652	0.000344688	0.000506894	0.530466
MGP_C57BL6NJ_G0001944	NA	0.980817	0.995423	-0.00300938	0.000648772	0.00101086	0.581859	0.000328121	0.00048343	0.631215
MGP_C57BL6NJ_G0001945	NA	0.654435	0.95008	-0.0578105	4.64576e-06	1.09201e-05	1.00674	9.97261e-07	2.31831e-06	1.15973
MGP_C57BL6NJ_G0001946	NA	0.424065	0.95008	0.0938405	0.723146	0.75217	-0.0436544	0.122902	0.140968	-0.199053
MGP_C57BL6NJ_G0001947	NA	0.838038	0.966721	0.0254169	6.87752e-06	1.45449e-05	0.936924	5.15511e-06	9.26445e-06	0.962882
MGP_C57BL6NJ_G0001948	NA	0.615341	0.95008	-0.0638421	3.85837e-06	9.77424e-06	1.00674	9.36679e-07	2.26626e-06	1.14616
MGP_C57BL6NJ_G0001949	NA	0.615341	0.95008	-0.0638421	3.85837e-06	9.77424e-06	1.00674	9.36679e-07	2.26626e-06	1.14616
MGP_C57BL6NJ_G0001950	NA	0.615341	0.95008	-0.0638421	3.85837e-06	9.77424e-06	1.00674	9.36679e-07	2.26626e-06	1.14616
MGP_C57BL6NJ_G0001951	NA	0.588423	0.95008	-0.0724043	7.80465e-06	1.61399e-05	0.991065	1.63356e-06	3.33008e-06	1.1468
MGP_C57BL6NJ_G0001952	NA	0.615341	0.95008	-0.0638421	3.85837e-06	9.77424e-06	1.00674	9.36679e-07	2.26626e-06	1.14616
MGP_C57BL6NJ_G0001953	NA	0.650138	0.95008	-0.0577786	4.00638e-06	9.9862e-06	1.00674	8.53894e-07	2.26626e-06	1.1598
MGP_C57BL6NJ_G0001954	NA	0.207939	0.95008	-0.141183	9.26352e-05	0.000158152	0.630375	1.70168e-05	2.84481e-05	0.749944
MGP_C57BL6NJ_G0001955	NA	0.385868	0.95008	-0.106451	2.97834e-06	9.77424e-06	0.98643	5.18832e-07	2.26626e-06	1.15568
MGP_C57BL6NJ_G0001956	NA	0.574368	0.95008	-0.0730846	9.40789e-06	1.89537e-05	0.946285	2.18064e-06	4.27606e-06	1.0857
MGP_C57BL6NJ_G0001957	NA	0.734599	0.951102	-0.0422639	5.49262e-06	1.24062e-05	0.958193	1.26408e-06	2.80053e-06	1.09761
MGP_C57BL6NJ_G0001958	NA	0.934349	0.986959	-0.00867091	6.69005e-05	0.000116134	0.632555	5.40187e-06	9.67745e-06	0.812081
MGP_C57BL6NJ_G0001959	NA	0.686278	0.95008	-0.0537552	7.44051e-05	0.000128421	0.788371	4.02401e-06	7.3795e-06	1.05227
MGP_C57BL6NJ_G0001960	NA	0.447029	0.95008	-0.105154	7.44173e-06	1.54978e-05	1.02307	3.8597e-06	7.10228e-06	1.08854
MGP_C57BL6NJ_G0001961	NA	0.781554	0.957977	-0.0349218	3.66803e-06	9.77424e-06	1.00614	7.82404e-07	2.26626e-06	1.15863
MGP_C57BL6NJ_G0001962	NA	0.295622	0.95008	-0.139462	1.99089e-05	3.72281e-05	0.887074	3.84417e-06	7.07654e-06	1.03907
MGP_C57BL6NJ_G0001963	NA	0.140855	0.95008	-0.171461	9.94918e-07	9.77424e-06	1.0046	3.13447e-07	2.26626e-06	1.11321
MGP_C57BL6NJ_G0001964	NA	0.992144	0.99765	-0.00120942	3.78215e-06	9.77424e-06	0.98004	2.35472e-06	4.56321e-06	1.02408
MGP_C57BL6NJ_G0001965	NA	0.880841	0.976292	-0.0163689	0.0784674	0.0968313	0.217048	0.00317631	0.00427163	0.410754
MGP_C57BL6NJ_G0001966	NA	0.545913	0.95008	-0.0575843	1.00175e-05	2.00248e-05	0.688536	2.36118e-06	4.57293e-06	0.78898
MGP_C57BL6NJ_G0001967	NA	0.583123	0.95008	-0.0737941	1.60491e-05	3.05159e-05	0.928503	2.8448e-06	5.38819e-06	1.09494
MGP_C57BL6NJ_G0001968	NA	0.582747	0.95008	-0.0698935	2.76726e-06	9.77424e-06	1.03867	8.23808e-07	2.26626e-06	1.1598
MGP_C57BL6NJ_G0001969	NA	0.520698	0.95008	-0.0832532	4.92281e-06	1.14056e-05	1.00062	1.25823e-06	2.79087e-06	1.1349
MGP_C57BL6NJ_G0001970	NA	0.61616	0.95008	-0.0661751	6.24225e-06	1.34807e-05	0.999635	1.18804e-06	2.6544e-06	1.16557
MGP_C57BL6NJ_G0001971	NA	0.913261	0.983087	0.0131705	2.68736e-05	4.91292e-05	0.79789	6.74032e-05	0.000106019	0.725958
MGP_C57BL6NJ_G0001972	NA	0.935532	0.986959	-0.0137233	2.6011e-05	4.76689e-05	1.12336	5.25757e-07	2.26626e-06	1.61947
MGP_C57BL6NJ_G0001973	NA	0.964233	0.992833	-0.00610476	1.79502e-05	3.38348e-05	0.935414	1.82289e-06	3.65636e-06	1.16196
MGP_C57BL6NJ_G0001974	NA	0.707633	0.950089	-0.0493236	5.87255e-06	1.3103e-05	1.00394	1.66927e-06	3.38575e-06	1.12842
MGP_C57BL6NJ_G0001975	NA	0.686657	0.95008	-0.0510649	3.22222e-06	9.77424e-06	1.02185	8.0377e-07	2.26626e-06	1.1598
MGP_C57BL6NJ_G0001976	NA	0.949834	0.989916	0.00902811	8.21834e-05	0.000141152	0.843822	1.09238e-05	1.87111e-05	1.03501
MGP_C57BL6NJ_G0001977	NA	0.715245	0.950089	-0.0460543	4.11702e-06	1.01176e-05	0.996583	1.14449e-06	2.56966e-06	1.12107
MGP_C57BL6NJ_G0001978	NA	0.645368	0.95008	-0.0576826	4.78032e-06	1.1156e-05	0.974173	1.1052e-06	2.49728e-06	1.11485
MGP_C57BL6NJ_G0001979	NA	0.709463	0.950089	-0.0466267	4.40293e-06	1.06071e-05	0.981652	9.07618e-07	2.26626e-06	1.13471
MGP_C57BL6NJ_G0001980	NA	0.969356	0.993736	0.00546169	3.64442e-06	9.77424e-06	1.13823	8.86178e-08	2.26626e-06	1.58518
MGP_C57BL6NJ_G0001981	NA	0.615341	0.95008	-0.0638421	3.85837e-06	9.77424e-06	1.00674	9.36679e-07	2.26626e-06	1.14616
MGP_C57BL6NJ_G0001982	NA	0.638512	0.95008	-0.0620428	5.05265e-06	1.16364e-05	1.02093	1.50596e-06	3.11775e-06	1.142
MGP_C57BL6NJ_G0001983	NA	0.615341	0.95008	-0.0638421	3.85837e-06	9.77424e-06	1.00674	9.36679e-07	2.26626e-06	1.14616
MGP_C57BL6NJ_G0001984	NA	0.675969	0.95008	-0.0554818	6.73429e-06	1.42858e-05	0.999508	9.34982e-07	2.26626e-06	1.1995
MGP_C57BL6NJ_G0001985	NA	0.709463	0.950089	-0.0466267	4.40293e-06	1.06071e-05	0.981652	9.07618e-07	2.26626e-06	1.13471
MGP_C57BL6NJ_G0001986	NA	0.615341	0.95008	-0.0638421	3.85837e-06	9.77424e-06	1.00674	9.36679e-07	2.26626e-06	1.14616
MGP_C57BL6NJ_G0001987	NA	0.642465	0.95008	-0.0562291	1.9316e-06	9.77424e-06	1.02387	5.52705e-07	2.26626e-06	1.14616
MGP_C57BL6NJ_G0001988	NA	0.518276	0.95008	-0.0830442	6.34565e-06	1.36252e-05	0.968694	1.49216e-06	3.09721e-06	1.10811
MGP_C57BL6NJ_G0001989	NA	0.615341	0.95008	-0.0638421	3.85837e-06	9.77424e-06	1.00674	9.36679e-07	2.26626e-06	1.14616
MGP_C57BL6NJ_G0001990	NA	0.615341	0.95008	-0.0638421	3.85837e-06	9.77424e-06	1.00674	9.36679e-07	2.26626e-06	1.14616
MGP_C57BL6NJ_G0001991	NA	0.615341	0.95008	-0.0638421	3.85837e-06	9.77424e-06	1.00674	9.36679e-07	2.26626e-06	1.14616
MGP_C57BL6NJ_G0001992	NA	0.615341	0.95008	-0.0638421	3.85837e-06	9.77424e-06	1.00674	9.36679e-07	2.26626e-06	1.14616
MGP_C57BL6NJ_G0001993	NA	0.615341	0.95008	-0.0638421	3.85837e-06	9.77424e-06	1.00674	9.36679e-07	2.26626e-06	1.14616
MGP_C57BL6NJ_G0001994	NA	0.615341	0.95008	-0.0638421	3.85837e-06	9.77424e-06	1.00674	9.36679e-07	2.26626e-06	1.14616
MGP_C57BL6NJ_G0001995	NA	0.615341	0.95008	-0.0638421	3.85837e-06	9.77424e-06	1.00674	9.36679e-07	2.26626e-06	1.14616
MGP_C57BL6NJ_G0001996	NA	0.615341	0.95008	-0.0638421	3.85837e-06	9.77424e-06	1.00674	9.36679e-07	2.26626e-06	1.14616
MGP_C57BL6NJ_G0001997	NA	0.615341	0.95008	-0.0638421	3.85837e-06	9.77424e-06	1.00674	9.36679e-07	2.26626e-06	1.14616
MGP_C57BL6NJ_G0001998	NA	0.615341	0.95008	-0.0638421	3.85837e-06	9.77424e-06	1.00674	9.36679e-07	2.26626e-06	1.14616
MGP_C57BL6NJ_G0001999	NA	0.615341	0.95008	-0.0638421	3.85837e-06	9.77424e-06	1.00674	9.36679e-07	2.26626e-06	1.14616
MGP_C57BL6NJ_G0002000	NA	0.615341	0.95008	-0.0638421	3.85837e-06	9.77424e-06	1.00674	9.36679e-07	2.26626e-06	1.14616
MGP_C57BL6NJ_G0002001	NA	0.615341	0.95008	-0.0638421	3.85837e-06	9.77424e-06	1.00674	9.36679e-07	2.26626e-06	1.14616
MGP_C57BL6NJ_G0002002	NA	0.615341	0.95008	-0.0638421	3.85837e-06	9.77424e-06	1.00674	9.36679e-07	2.26626e-06	1.14616
MGP_C57BL6NJ_G0002003	NA	0.615341	0.95008	-0.0638421	3.85837e-06	9.77424e-06	1.00674	9.36679e-07	2.26626e-06	1.14616
MGP_C57BL6NJ_G0002004	NA	0.615341	0.95008	-0.0638421	3.85837e-06	9.77424e-06	1.00674	9.36679e-07	2.26626e-06	1.14616
MGP_C57BL6NJ_G0002005	NA	0.615341	0.95008	-0.0638421	3.85837e-06	9.77424e-06	1.00674	9.36679e-07	2.26626e-06	1.14616
MGP_C57BL6NJ_G0002006	NA	0.615341	0.95008	-0.0638421	3.85837e-06	9.77424e-06	1.00674	9.36679e-07	2.26626e-06	1.14616
MGP_C57BL6NJ_G0002007	NA	0.615341	0.95008	-0.0638421	3.85837e-06	9.77424e-06	1.00674	9.36679e-07	2.26626e-06	1.14616
MGP_C57BL6NJ_G0002008	NA	0.615341	0.95008	-0.0638421	3.85837e-06	9.77424e-06	1.00674	9.36679e-07	2.26626e-06	1.14616
MGP_C57BL6NJ_G0002009	NA	0.615341	0.95008	-0.0638421	3.85837e-06	9.77424e-06	1.00674	9.36679e-07	2.26626e-06	1.14616
MGP_C57BL6NJ_G0002010	NA	0.615341	0.95008	-0.0638421	3.85837e-06	9.77424e-06	1.00674	9.36679e-07	2.26626e-06	1.14616
MGP_C57BL6NJ_G0002011	NA	0.922791	0.984976	-0.0135721	1.21865e-05	2.3816e-05	0.999265	1.74986e-06	3.52745e-06	1.19952
MGP_C57BL6NJ_G0002012	NA	0.0627286	0.95008	0.171636	0.0127528	0.017304	0.258283	5.41273e-05	8.59433e-05	0.52779
MGP_C57BL6NJ_G0002013	NA	0.67312	0.95008	0.0555842	0.880617	0.894968	-0.0209231	0.226163	0.251199	0.173614
MGP_C57BL6NJ_G0002014	NA	0.782644	0.958012	-0.0353693	7.35072e-06	1.53417e-05	0.959243	1.45653e-06	3.07718e-06	1.11522
MGP_C57BL6NJ_G0002015	NA	0.615341	0.95008	-0.0638421	3.85837e-06	9.77424e-06	1.00674	9.36679e-07	2.26626e-06	1.14616
MGP_C57BL6NJ_G0002016	NA	0.902094	0.980466	-0.0173306	5.05273e-06	1.16364e-05	1.09356	2.3164e-06	4.49701e-06	1.17597
MGP_C57BL6NJ_G0002017	NA	0.93065	0.986474	0.0123146	2.64446e-05	4.84096e-05	0.935359	2.42682e-06	4.67607e-06	1.17629
MGP_C57BL6NJ_G0002018	NA	0.424256	0.95008	-0.110436	5.13776e-06	1.1733e-05	1.05775	8.82179e-07	2.26626e-06	1.24374
MGP_C57BL6NJ_G0002019	NA	0.542593	0.95008	-0.0775474	4.66217e-06	1.09468e-05	0.989008	9.50499e-07	2.28046e-06	1.14462
MGP_C57BL6NJ_G0002020	NA	0.536432	0.95008	-0.0707026	2.88899e-06	9.77424e-06	0.928475	8.71508e-07	2.26626e-06	1.03566
MGP_C57BL6NJ_G0002021	NA	0.564126	0.95008	-0.0752199	7.18306e-06	1.50759e-05	0.972959	9.70696e-07	2.30101e-06	1.17088
MGP_C57BL6NJ_G0002022	NA	0.578729	0.95008	0.088622	0.000238465	0.000388634	0.829891	9.61781e-06	1.65896e-05	1.15836
MGP_C57BL6NJ_G0002023	NA	0.750958	0.953583	-0.0417873	7.37356e-06	1.53792e-05	0.984334	1.37204e-06	2.98762e-06	1.15096
MGP_C57BL6NJ_G0002024	NA	0.65301	0.95008	-0.0576482	5.22106e-06	1.18915e-05	0.988538	4.84842e-07	2.26626e-06	1.22795
MGP_C57BL6NJ_G0002025	NA	0.965125	0.99305	0.00575903	0.000619948	0.000967935	0.61576	0.00183095	0.00251685	0.535586
MGP_C57BL6NJ_G0002026	NA	0.800415	0.960795	-0.0335905	8.12722e-06	1.66808e-05	0.984857	2.59568e-06	4.96253e-06	1.09644
[truncated: 39,098 more rows]
