# Supplementary material for: Loss of Cx43 in Murine Sertoli Cells Leads to Altered Prepubertal Sertoli Cell Maturation and Impairment of the Mitosis-Meiosis Switch
Source: Cells. 2020 Mar 10;9(3):676. doi: 10.3390/cells9030676 (PMC7140672; doi:10.3390/cells9030676)
Supplement: Supplementary file 1 [file cells-09-00676-s001.zip › Table S8_NGS_DiffAnalysis_WT_normalized SC.csv]

gene_id	gene_name	p.casette.WT	q.casette.WT	logfc.casette.WT	p.time10.WT	q.time10.WT	logfc.time10.WT	p.time12.WT	q.time12.WT	logfc.time12.WT
MGP_C57BL6NJ_G0000001_Gm17114	Gm17114	0.382698119133861	0.956216324169558	-0.0973794822796589	1.49897255971457e-05	3.68945622022094e-05	0.766473565615855	4.85260212881085e-06	1.23980913014235e-05	0.85386014567943
MGP_C57BL6NJ_G0000002_Gm29254	Gm29254	0.998965837822087	0.999598233229635	0.000115477281219384	6.77223863474846e-07	3.61236786388081e-05	0.828715373609572	1.59240227927626e-06	1.23980913014235e-05	0.767440930023871
MGP_C57BL6NJ_G0000003_Igha	Igha	0.866116950825973	0.973549073604886	-0.0205364650818711	2.69865623937204e-05	5.5990849893716e-05	0.801343702616444	1.13568078376224e-05	2.185785284048e-05	0.872595079573095
MGP_C57BL6NJ_G0000004_Ighe	Ighe	0.629963140328759	0.956216324169558	-0.0592445272587544	1.45981958496563e-05	3.61236786388081e-05	0.856170841243144	5.29476361854356e-06	1.23980913014235e-05	0.943555218835439
MGP_C57BL6NJ_G0000005_Ighg2c	Ighg2c	0.683891514958795	0.956216324169558	-0.0513619437152395	2.36918937552988e-05	5.07937070332379e-05	0.838435028270236	8.57994636172013e-06	1.7362165248063e-05	0.925819405862531
MGP_C57BL6NJ_G0000006_Ighg2b	Ighg2b	0.685858158646969	0.956216324169558	-0.0517102717240104	2.19638743279756e-05	4.84695990579827e-05	0.856170841243145	6.71283799394503e-06	1.44794784567868e-05	0.960507293788613
MGP_C57BL6NJ_G0000007_Ighg1	Ighg1	0.638064557039657	0.956216324169558	-0.0609631134377747	3.75026206144234e-05	7.42267963490156e-05	0.821516185634796	7.58360709926289e-06	1.60386733716759e-05	0.961344638235466
MGP_C57BL6NJ_G0000008_Ighg3	Ighg3	0.57361183318972	0.956216324169558	-0.0678161785973309	1.65637646351419e-05	3.90702539867086e-05	0.827328296869096	7.07520194849616e-06	1.51403058827048e-05	0.898149904001679
MGP_C57BL6NJ_G0000009_Ighd	Ighd	0.684718594055712	0.956216324169558	-0.0744044597612661	0.00111336089768749	0.00174175077321137	0.792271355352913	0.000214315866662042	0.000333008400023061	0.965499096221652
MGP_C57BL6NJ_G0000010_Ighm	Ighm	0.388077849009196	0.956216324169558	-0.347854644010349	0.62153625035645	0.658077425760634	-0.208917510194871	0.0718541951007805	0.085191468022294	0.809814575863205
MGP_C57BL6NJ_G0000011_Iglc1	Iglc1	0.935425697281154	0.987444700240607	-0.0100347716470617	6.46223893180094e-05	0.000120657232011369	0.745448891116836	2.17617077057553e-05	3.89621440466749e-05	0.832833268709131
MGP_C57BL6NJ_G0000012_Iglc3	Iglc3	0.955862524053697	0.991690530245051	0.00737659650979348	8.62328428921023e-05	0.000157178832853006	0.778198013888061	5.68191781351931e-05	9.49458308458174e-05	0.813073401743594
MGP_C57BL6NJ_G0000013_Iglc4	Iglc4	0.629963140328759	0.956216324169558	-0.0592445272587544	1.45981958496563e-05	3.61236786388081e-05	0.856170841243144	5.29476361854356e-06	1.23980913014235e-05	0.943555218835439
MGP_C57BL6NJ_G0000014_Iglc2	Iglc2	0.939102581663873	0.988319458053979	-0.0101806188203106	0.000106332922983017	0.000190828128202316	0.760783417230988	4.54006272295057e-05	7.68083968899635e-05	0.831953350411698
MGP_C57BL6NJ_G0000015_Igkc	Igkc	0.611285284346901	0.956216324169558	0.091686912402349	0.140940693421371	0.168570171925674	0.292837931816867	0.0397676906451276	0.0485051576673238	0.42686393150444
MGP_C57BL6NJ_G0000016	NA	0.629963140328759	0.956216324169558	-0.0592445272587544	1.45981958496563e-05	3.61236786388081e-05	0.856170841243144	5.29476361854356e-06	1.23980913014235e-05	0.943555218835439
MGP_C57BL6NJ_G0000017_Ighd4-1	Ighd4-1	0.629963140328759	0.956216324169558	-0.0592445272587544	1.45981958496563e-05	3.61236786388081e-05	0.856170841243144	5.29476361854356e-06	1.23980913014235e-05	0.943555218835439
MGP_C57BL6NJ_G0000018_Ighd3-2	Ighd3-2	0.629963140328759	0.956216324169558	-0.0592445272587544	1.45981958496563e-05	3.61236786388081e-05	0.856170841243144	5.29476361854356e-06	1.23980913014235e-05	0.943555218835439
MGP_C57BL6NJ_G0000019	NA	0.629963140328759	0.956216324169558	-0.0592445272587544	1.45981958496563e-05	3.61236786388081e-05	0.856170841243144	5.29476361854356e-06	1.23980913014235e-05	0.943555218835439
MGP_C57BL6NJ_G0000020_Ighd5-3	Ighd5-3	0.629963140328759	0.956216324169558	-0.0592445272587544	1.45981958496563e-05	3.61236786388081e-05	0.856170841243144	5.29476361854356e-06	1.23980913014235e-05	0.943555218835439
MGP_C57BL6NJ_G0000021_Ighd2-4	Ighd2-4	0.629963140328759	0.956216324169558	-0.0592445272587544	1.45981958496563e-05	3.61236786388081e-05	0.856170841243144	5.29476361854356e-06	1.23980913014235e-05	0.943555218835439
MGP_C57BL6NJ_G0000022_Ighd2-6	Ighd2-6	0.629963140328759	0.956216324169558	-0.0592445272587544	1.45981958496563e-05	3.61236786388081e-05	0.856170841243144	5.29476361854356e-06	1.23980913014235e-05	0.943555218835439
MGP_C57BL6NJ_G0000023_Ighd5-8	Ighd5-8	0.629963140328759	0.956216324169558	-0.0592445272587544	1.45981958496563e-05	3.61236786388081e-05	0.856170841243144	5.29476361854356e-06	1.23980913014235e-05	0.943555218835439
MGP_C57BL6NJ_G0000024_Ighd2-5	Ighd2-5	0.629963140328759	0.956216324169558	-0.0592445272587544	1.45981958496563e-05	3.61236786388081e-05	0.856170841243144	5.29476361854356e-06	1.23980913014235e-05	0.943555218835439
MGP_C57BL6NJ_G0000025_Gm37327	Gm37327	0.629963140328759	0.956216324169558	-0.0592445272587544	1.45981958496563e-05	3.61236786388081e-05	0.856170841243144	5.29476361854356e-06	1.23980913014235e-05	0.943555218835439
MGP_C57BL6NJ_G0000026_Ighd5-7	Ighd5-7	0.629963140328759	0.956216324169558	-0.0592445272587544	1.45981958496563e-05	3.61236786388081e-05	0.856170841243144	5.29476361854356e-06	1.23980913014235e-05	0.943555218835439
MGP_C57BL6NJ_G0000027_Ighd5-5	Ighd5-5	0.629963140328759	0.956216324169558	-0.0592445272587544	1.45981958496563e-05	3.61236786388081e-05	0.856170841243144	5.29476361854356e-06	1.23980913014235e-05	0.943555218835439
MGP_C57BL6NJ_G0000028_Ighd2-3	Ighd2-3	0.629963140328759	0.956216324169558	-0.0592445272587544	1.45981958496563e-05	3.61236786388081e-05	0.856170841243144	5.29476361854356e-06	1.23980913014235e-05	0.943555218835439
MGP_C57BL6NJ_G0000029_Ighd1-1	Ighd1-1	0.629963140328759	0.956216324169558	-0.0592445272587544	1.45981958496563e-05	3.61236786388081e-05	0.856170841243144	5.29476361854356e-06	1.23980913014235e-05	0.943555218835439
MGP_C57BL6NJ_G0000030_Ighd3-1	Ighd3-1	0.629963140328759	0.956216324169558	-0.0592445272587544	1.45981958496563e-05	3.61236786388081e-05	0.856170841243144	5.29476361854356e-06	1.23980913014235e-05	0.943555218835439
MGP_C57BL6NJ_G0000031_Gm16968	Gm16968	0.629963140328759	0.956216324169558	-0.0592445272587544	1.45981958496563e-05	3.61236786388081e-05	0.856170841243144	5.29476361854356e-06	1.23980913014235e-05	0.943555218835439
MGP_C57BL6NJ_G0000032	NA	0.629963140328759	0.956216324169558	-0.0592445272587544	1.45981958496563e-05	3.61236786388081e-05	0.856170841243144	5.29476361854356e-06	1.23980913014235e-05	0.943555218835439
MGP_C57BL6NJ_G0000033	NA	0.629963140328759	0.956216324169558	-0.0592445272587544	1.45981958496563e-05	3.61236786388081e-05	0.856170841243144	5.29476361854356e-06	1.23980913014235e-05	0.943555218835439
MGP_C57BL6NJ_G0000034_Ighj4	Ighj4	0.629963140328759	0.956216324169558	-0.0592445272587544	1.45981958496563e-05	3.61236786388081e-05	0.856170841243144	5.29476361854356e-06	1.23980913014235e-05	0.943555218835439
MGP_C57BL6NJ_G0000035_Ighj3	Ighj3	0.629963140328759	0.956216324169558	-0.0592445272587544	1.45981958496563e-05	3.61236786388081e-05	0.856170841243144	5.29476361854356e-06	1.23980913014235e-05	0.943555218835439
MGP_C57BL6NJ_G0000036_Ighj2	Ighj2	0.629963140328759	0.956216324169558	-0.0592445272587544	1.45981958496563e-05	3.61236786388081e-05	0.856170841243144	5.29476361854356e-06	1.23980913014235e-05	0.943555218835439
MGP_C57BL6NJ_G0000037_Ighj1	Ighj1	0.629963140328759	0.956216324169558	-0.0592445272587544	1.45981958496563e-05	3.61236786388081e-05	0.856170841243144	5.29476361854356e-06	1.23980913014235e-05	0.943555218835439
MGP_C57BL6NJ_G0000038_Iglj1	Iglj1	0.629963140328759	0.956216324169558	-0.0592445272587544	1.45981958496563e-05	3.61236786388081e-05	0.856170841243144	5.29476361854356e-06	1.23980913014235e-05	0.943555218835439
MGP_C57BL6NJ_G0000039_Iglj3p	Iglj3p	0.629963140328759	0.956216324169558	-0.0592445272587544	1.45981958496563e-05	3.61236786388081e-05	0.856170841243144	5.29476361854356e-06	1.23980913014235e-05	0.943555218835439
MGP_C57BL6NJ_G0000040_Iglj3	Iglj3	0.629963140328759	0.956216324169558	-0.0592445272587544	1.45981958496563e-05	3.61236786388081e-05	0.856170841243144	5.29476361854356e-06	1.23980913014235e-05	0.943555218835439
MGP_C57BL6NJ_G0000041_Iglj4	Iglj4	0.629963140328759	0.956216324169558	-0.0592445272587544	1.45981958496563e-05	3.61236786388081e-05	0.856170841243144	5.29476361854356e-06	1.23980913014235e-05	0.943555218835439
MGP_C57BL6NJ_G0000042_Iglj2	Iglj2	0.629963140328759	0.956216324169558	-0.0592445272587544	1.45981958496563e-05	3.61236786388081e-05	0.856170841243144	5.29476361854356e-06	1.23980913014235e-05	0.943555218835439
MGP_C57BL6NJ_G0000043_Igkj1	Igkj1	0.629963140328759	0.956216324169558	-0.0592445272587544	1.45981958496563e-05	3.61236786388081e-05	0.856170841243144	5.29476361854356e-06	1.23980913014235e-05	0.943555218835439
MGP_C57BL6NJ_G0000044_Igkj2	Igkj2	0.629963140328759	0.956216324169558	-0.0592445272587544	1.45981958496563e-05	3.61236786388081e-05	0.856170841243144	5.29476361854356e-06	1.23980913014235e-05	0.943555218835439
MGP_C57BL6NJ_G0000045_Igkj3	Igkj3	0.629963140328759	0.956216324169558	-0.0592445272587544	1.45981958496563e-05	3.61236786388081e-05	0.856170841243144	5.29476361854356e-06	1.23980913014235e-05	0.943555218835439
MGP_C57BL6NJ_G0000046_Igkj4	Igkj4	0.629963140328759	0.956216324169558	-0.0592445272587544	1.45981958496563e-05	3.61236786388081e-05	0.856170841243144	5.29476361854356e-06	1.23980913014235e-05	0.943555218835439
MGP_C57BL6NJ_G0000047_Igkj5	Igkj5	0.629963140328759	0.956216324169558	-0.0592445272587544	1.45981958496563e-05	3.61236786388081e-05	0.856170841243144	5.29476361854356e-06	1.23980913014235e-05	0.943555218835439
MGP_C57BL6NJ_G0000048_Ighv5-8	Ighv5-8	0.629963140328759	0.956216324169558	-0.0592445272587544	1.45981958496563e-05	3.61236786388081e-05	0.856170841243144	5.29476361854356e-06	1.23980913014235e-05	0.943555218835439
MGP_C57BL6NJ_G0000049_Ighv1-13	Ighv1-13	0.629963140328759	0.956216324169558	-0.0592445272587544	1.45981958496563e-05	3.61236786388081e-05	0.856170841243144	5.29476361854356e-06	1.23980913014235e-05	0.943555218835439
MGP_C57BL6NJ_G0000050_Gm17472	Gm17472	0.629963140328759	0.956216324169558	-0.0592445272587544	1.45981958496563e-05	3.61236786388081e-05	0.856170841243144	5.29476361854356e-06	1.23980913014235e-05	0.943555218835439
MGP_C57BL6NJ_G0000051_Gm20730	Gm20730	0.629963140328759	0.956216324169558	-0.0592445272587544	1.45981958496563e-05	3.61236786388081e-05	0.856170841243144	5.29476361854356e-06	1.23980913014235e-05	0.943555218835439
MGP_C57BL6NJ_G0000052_Ighv5-2	Ighv5-2	0.629963140328759	0.956216324169558	-0.0592445272587544	1.45981958496563e-05	3.61236786388081e-05	0.856170841243144	5.29476361854356e-06	1.23980913014235e-05	0.943555218835439
MGP_C57BL6NJ_G0000053	NA	0.629963140328759	0.956216324169558	-0.0592445272587544	1.45981958496563e-05	3.61236786388081e-05	0.856170841243144	5.29476361854356e-06	1.23980913014235e-05	0.943555218835439
MGP_C57BL6NJ_G0000054	NA	0.629963140328759	0.956216324169558	-0.0592445272587544	1.45981958496563e-05	3.61236786388081e-05	0.856170841243144	5.29476361854356e-06	1.23980913014235e-05	0.943555218835439
MGP_C57BL6NJ_G0000055	NA	0.629963140328759	0.956216324169558	-0.0592445272587544	1.45981958496563e-05	3.61236786388081e-05	0.856170841243144	5.29476361854356e-06	1.23980913014235e-05	0.943555218835439
MGP_C57BL6NJ_G0000056	NA	0.690219947642594	0.956216324169558	-0.0480926429776691	1.65527273394265e-05	3.90502908346336e-05	0.831079101610702	5.85673684514378e-06	1.31376188049164e-05	0.918463479202996
MGP_C57BL6NJ_G0000057	NA	0.629963140328759	0.956216324169558	-0.0592445272587544	1.45981958496563e-05	3.61236786388081e-05	0.856170841243144	5.29476361854356e-06	1.23980913014235e-05	0.943555218835439
MGP_C57BL6NJ_G0000058_Ighv2-3	Ighv2-3	0.629963140328759	0.956216324169558	-0.0592445272587544	1.45981958496563e-05	3.61236786388081e-05	0.856170841243144	5.29476361854356e-06	1.23980913014235e-05	0.943555218835439
MGP_C57BL6NJ_G0000059_Ighv5-9	Ighv5-9	0.672355711706503	0.956216324169558	-0.052074304754024	1.23480294875985e-05	3.61236786388081e-05	0.872303841878788	5.42989270905377e-06	1.25429880649757e-05	0.943555218835439
MGP_C57BL6NJ_G0000060_Ighv5-9-1	Ighv5-9-1	0.629963140328759	0.956216324169558	-0.0592445272587544	1.45981958496563e-05	3.61236786388081e-05	0.856170841243144	5.29476361854356e-06	1.23980913014235e-05	0.943555218835439
MGP_C57BL6NJ_G0000061_Ighv5-12-4	Ighv5-12-4	0.629963140328759	0.956216324169558	-0.0592445272587544	1.45981958496563e-05	3.61236786388081e-05	0.856170841243144	5.29476361854356e-06	1.23980913014235e-05	0.943555218835439
MGP_C57BL6NJ_G0000062_Ighv2-9-1	Ighv2-9-1	0.712035681439648	0.95809248470028	-0.0435585049356275	6.37253967753624e-06	3.61236786388081e-05	0.89146439147018	3.47773690191124e-06	1.23980913014235e-05	0.943555218835439
MGP_C57BL6NJ_G0000063_Ighv2-6-8	Ighv2-6-8	0.629963140328759	0.956216324169558	-0.0592445272587544	1.45981958496563e-05	3.61236786388081e-05	0.856170841243144	5.29476361854356e-06	1.23980913014235e-05	0.943555218835439
MGP_C57BL6NJ_G0000064_Ighv2-7	Ighv2-7	0.629963140328759	0.956216324169558	-0.0592445272587544	1.45981958496563e-05	3.61236786388081e-05	0.856170841243144	5.29476361854356e-06	1.23980913014235e-05	0.943555218835439
MGP_C57BL6NJ_G0000065_Ighv5-15	Ighv5-15	0.629963140328759	0.956216324169558	-0.0592445272587544	1.45981958496563e-05	3.61236786388081e-05	0.856170841243144	5.29476361854356e-06	1.23980913014235e-05	0.943555218835439
MGP_C57BL6NJ_G0000066_Ighv5-16	Ighv5-16	0.629963140328759	0.956216324169558	-0.0592445272587544	1.45981958496563e-05	3.61236786388081e-05	0.856170841243144	5.29476361854356e-06	1.23980913014235e-05	0.943555218835439
MGP_C57BL6NJ_G0000067_Ighv5-17	Ighv5-17	0.629963140328759	0.956216324169558	-0.0592445272587544	1.45981958496563e-05	3.61236786388081e-05	0.856170841243144	5.29476361854356e-06	1.23980913014235e-05	0.943555218835439
MGP_C57BL6NJ_G0000068_Ighv2-9	Ighv2-9	0.629963140328759	0.956216324169558	-0.0592445272587544	1.45981958496563e-05	3.61236786388081e-05	0.856170841243144	5.29476361854356e-06	1.23980913014235e-05	0.943555218835439
MGP_C57BL6NJ_G0000069_Ighv7-1	Ighv7-1	0.629963140328759	0.956216324169558	-0.0592445272587544	1.45981958496563e-05	3.61236786388081e-05	0.856170841243144	5.29476361854356e-06	1.23980913014235e-05	0.943555218835439
MGP_C57BL6NJ_G0000070_Ighv7-2	Ighv7-2	0.629963140328759	0.956216324169558	-0.0592445272587544	1.45981958496563e-05	3.61236786388081e-05	0.856170841243144	5.29476361854356e-06	1.23980913014235e-05	0.943555218835439
MGP_C57BL6NJ_G0000071_Ighv14-1	Ighv14-1	0.629963140328759	0.956216324169558	-0.0592445272587544	1.45981958496563e-05	3.61236786388081e-05	0.856170841243144	5.29476361854356e-06	1.23980913014235e-05	0.943555218835439
MGP_C57BL6NJ_G0000072_Ighv4-1	Ighv4-1	0.694552242080577	0.956216324169558	-0.0492848369826796	2.38673693096542e-05	5.07937070332379e-05	0.833761538121975	8.59849014024932e-06	1.7362165248063e-05	0.92114591571427
MGP_C57BL6NJ_G0000073_Ighv11-1	Ighv11-1	0.629963140328759	0.956216324169558	-0.0592445272587544	1.45981958496563e-05	3.61236786388081e-05	0.856170841243144	5.29476361854356e-06	1.23980913014235e-05	0.943555218835439
MGP_C57BL6NJ_G0000074_Ighv14-2	Ighv14-2	0.629963140328759	0.956216324169558	-0.0592445272587544	1.45981958496563e-05	3.61236786388081e-05	0.856170841243144	5.29476361854356e-06	1.23980913014235e-05	0.943555218835439
MGP_C57BL6NJ_G0000075_Ighv11-2	Ighv11-2	0.629963140328759	0.956216324169558	-0.0592445272587544	1.45981958496563e-05	3.61236786388081e-05	0.856170841243144	5.29476361854356e-06	1.23980913014235e-05	0.943555218835439
MGP_C57BL6NJ_G0000076_Ighv3-1	Ighv3-1	0.629963140328759	0.956216324169558	-0.0592445272587544	1.45981958496563e-05	3.61236786388081e-05	0.856170841243144	5.29476361854356e-06	1.23980913014235e-05	0.943555218835439
MGP_C57BL6NJ_G0000077_Ighv14-3	Ighv14-3	0.629963140328759	0.956216324169558	-0.0592445272587544	1.45981958496563e-05	3.61236786388081e-05	0.856170841243144	5.29476361854356e-06	1.23980913014235e-05	0.943555218835439
MGP_C57BL6NJ_G0000078_Ighv16-1	Ighv16-1	0.629963140328759	0.956216324169558	-0.0592445272587544	1.45981958496563e-05	3.61236786388081e-05	0.856170841243144	5.29476361854356e-06	1.23980913014235e-05	0.943555218835439
MGP_C57BL6NJ_G0000079_Ighv9-1	Ighv9-1	0.629963140328759	0.956216324169558	-0.0592445272587544	1.45981958496563e-05	3.61236786388081e-05	0.856170841243144	5.29476361854356e-06	1.23980913014235e-05	0.943555218835439
MGP_C57BL6NJ_G0000080_Ighv9-2	Ighv9-2	0.629963140328759	0.956216324169558	-0.0592445272587544	1.45981958496563e-05	3.61236786388081e-05	0.856170841243144	5.29476361854356e-06	1.23980913014235e-05	0.943555218835439
MGP_C57BL6NJ_G0000081_Ighv9-3	Ighv9-3	0.690219947642594	0.956216324169558	-0.0480926429776691	1.65527273394265e-05	3.90502908346336e-05	0.831079101610702	5.85673684514378e-06	1.31376188049164e-05	0.918463479202996
MGP_C57BL6NJ_G0000082_Ighv7-3	Ighv7-3	0.629963140328759	0.956216324169558	-0.0592445272587544	1.45981958496563e-05	3.61236786388081e-05	0.856170841243144	5.29476361854356e-06	1.23980913014235e-05	0.943555218835439
MGP_C57BL6NJ_G0000083_Ighv14-4	Ighv14-4	0.629963140328759	0.956216324169558	-0.0592445272587544	1.45981958496563e-05	3.61236786388081e-05	0.856170841243144	5.29476361854356e-06	1.23980913014235e-05	0.943555218835439
MGP_C57BL6NJ_G0000084_Ighv3-3	Ighv3-3	0.629963140328759	0.956216324169558	-0.0592445272587544	1.45981958496563e-05	3.61236786388081e-05	0.856170841243144	5.29476361854356e-06	1.23980913014235e-05	0.943555218835439
MGP_C57BL6NJ_G0000085_Ighv7-4	Ighv7-4	0.629963140328759	0.956216324169558	-0.0592445272587544	1.45981958496563e-05	3.61236786388081e-05	0.856170841243144	5.29476361854356e-06	1.23980913014235e-05	0.943555218835439
MGP_C57BL6NJ_G0000086_Ighv3-4	Ighv3-4	0.629963140328759	0.956216324169558	-0.0592445272587544	1.45981958496563e-05	3.61236786388081e-05	0.856170841243144	5.29476361854356e-06	1.23980913014235e-05	0.943555218835439
MGP_C57BL6NJ_G0000087_Ighv3-5	Ighv3-5	0.629963140328759	0.956216324169558	-0.0592445272587544	1.45981958496563e-05	3.61236786388081e-05	0.856170841243144	5.29476361854356e-06	1.23980913014235e-05	0.943555218835439
MGP_C57BL6NJ_G0000088_Ighv3-6	Ighv3-6	0.629963140328759	0.956216324169558	-0.0592445272587544	1.45981958496563e-05	3.61236786388081e-05	0.856170841243144	5.29476361854356e-06	1.23980913014235e-05	0.943555218835439
MGP_C57BL6NJ_G0000089_Ighv9-4	Ighv9-4	0.629963140328759	0.956216324169558	-0.0592445272587544	1.45981958496563e-05	3.61236786388081e-05	0.856170841243144	5.29476361854356e-06	1.23980913014235e-05	0.943555218835439
MGP_C57BL6NJ_G0000090_Ighv3-8	Ighv3-8	0.694552242080577	0.956216324169558	-0.0492848369826796	2.38673693096542e-05	5.07937070332379e-05	0.833761538121975	8.59849014024932e-06	1.7362165248063e-05	0.92114591571427
MGP_C57BL6NJ_G0000091_Ighv13-2	Ighv13-2	0.629963140328759	0.956216324169558	-0.0592445272587544	1.45981958496563e-05	3.61236786388081e-05	0.856170841243144	5.29476361854356e-06	1.23980913014235e-05	0.943555218835439
MGP_C57BL6NJ_G0000092_Ighv12-3	Ighv12-3	0.629963140328759	0.956216324169558	-0.0592445272587544	1.45981958496563e-05	3.61236786388081e-05	0.856170841243144	5.29476361854356e-06	1.23980913014235e-05	0.943555218835439
MGP_C57BL6NJ_G0000093_Ighv6-3	Ighv6-3	0.629963140328759	0.956216324169558	-0.0592445272587544	1.45981958496563e-05	3.61236786388081e-05	0.856170841243144	5.29476361854356e-06	1.23980913014235e-05	0.943555218835439
MGP_C57BL6NJ_G0000094_Ighv6-4	Ighv6-4	0.629963140328759	0.956216324169558	-0.0592445272587544	1.45981958496563e-05	3.61236786388081e-05	0.856170841243144	5.29476361854356e-06	1.23980913014235e-05	0.943555218835439
MGP_C57BL6NJ_G0000095_Ighv6-5	Ighv6-5	0.629963140328759	0.956216324169558	-0.0592445272587544	1.45981958496563e-05	3.61236786388081e-05	0.856170841243144	5.29476361854356e-06	1.23980913014235e-05	0.943555218835439
MGP_C57BL6NJ_G0000096_Ighv6-6	Ighv6-6	0.690219947642594	0.956216324169558	-0.0480926429776691	1.65527273394265e-05	3.90502908346336e-05	0.831079101610702	5.85673684514378e-06	1.31376188049164e-05	0.918463479202996
MGP_C57BL6NJ_G0000097_Ighv6-7	Ighv6-7	0.629963140328759	0.956216324169558	-0.0592445272587544	1.45981958496563e-05	3.61236786388081e-05	0.856170841243144	5.29476361854356e-06	1.23980913014235e-05	0.943555218835439
MGP_C57BL6NJ_G0000098_Ighv8-2	Ighv8-2	0.629963140328759	0.956216324169558	-0.0592445272587544	1.45981958496563e-05	3.61236786388081e-05	0.856170841243144	5.29476361854356e-06	1.23980913014235e-05	0.943555218835439
MGP_C57BL6NJ_G0000099_Ighv1-5	Ighv1-5	0.629963140328759	0.956216324169558	-0.0592445272587544	1.45981958496563e-05	3.61236786388081e-05	0.856170841243144	5.29476361854356e-06	1.23980913014235e-05	0.943555218835439
MGP_C57BL6NJ_G0000100_Ighv10-1	Ighv10-1	0.629963140328759	0.956216324169558	-0.0592445272587544	1.45981958496563e-05	3.61236786388081e-05	0.856170841243144	5.29476361854356e-06	1.23980913014235e-05	0.943555218835439
MGP_C57BL6NJ_G0000101_Ighv10-3	Ighv10-3	0.629963140328759	0.956216324169558	-0.0592445272587544	1.45981958496563e-05	3.61236786388081e-05	0.856170841243144	5.29476361854356e-06	1.23980913014235e-05	0.943555218835439
MGP_C57BL6NJ_G0000102_Ighv1-4	Ighv1-4	0.629963140328759	0.956216324169558	-0.0592445272587544	1.45981958496563e-05	3.61236786388081e-05	0.856170841243144	5.29476361854356e-06	1.23980913014235e-05	0.943555218835439
MGP_C57BL6NJ_G0000103_Ighv1-7	Ighv1-7	0.629963140328759	0.956216324169558	-0.0592445272587544	1.45981958496563e-05	3.61236786388081e-05	0.856170841243144	5.29476361854356e-06	1.23980913014235e-05	0.943555218835439
MGP_C57BL6NJ_G0000104_Ighv15-2	Ighv15-2	0.629963140328759	0.956216324169558	-0.0592445272587544	1.45981958496563e-05	3.61236786388081e-05	0.856170841243144	5.29476361854356e-06	1.23980913014235e-05	0.943555218835439
MGP_C57BL6NJ_G0000105_Ighv1-9	Ighv1-9	0.629963140328759	0.956216324169558	-0.0592445272587544	1.45981958496563e-05	3.61236786388081e-05	0.856170841243144	5.29476361854356e-06	1.23980913014235e-05	0.943555218835439
MGP_C57BL6NJ_G0000106_Ighv1-11	Ighv1-11	0.629963140328759	0.956216324169558	-0.0592445272587544	1.45981958496563e-05	3.61236786388081e-05	0.856170841243144	5.29476361854356e-06	1.23980913014235e-05	0.943555218835439
MGP_C57BL6NJ_G0000107_Ighv1-12	Ighv1-12	0.629963140328759	0.956216324169558	-0.0592445272587544	1.45981958496563e-05	3.61236786388081e-05	0.856170841243144	5.29476361854356e-06	1.23980913014235e-05	0.943555218835439
MGP_C57BL6NJ_G0000108_Ighv1-24	Ighv1-24	0.629963140328759	0.956216324169558	-0.0592445272587544	1.45981958496563e-05	3.61236786388081e-05	0.856170841243144	5.29476361854356e-06	1.23980913014235e-05	0.943555218835439
MGP_C57BL6NJ_G0000109_Ighv1-39	Ighv1-39	0.629963140328759	0.956216324169558	-0.0592445272587544	1.45981958496563e-05	3.61236786388081e-05	0.856170841243144	5.29476361854356e-06	1.23980913014235e-05	0.943555218835439
MGP_C57BL6NJ_G0000110_Ighv1-42	Ighv1-42	0.629963140328759	0.956216324169558	-0.0592445272587544	1.45981958496563e-05	3.61236786388081e-05	0.856170841243144	5.29476361854356e-06	1.23980913014235e-05	0.943555218835439
MGP_C57BL6NJ_G0000111_Ighv1-43	Ighv1-43	0.629963140328759	0.956216324169558	-0.0592445272587544	1.45981958496563e-05	3.61236786388081e-05	0.856170841243144	5.29476361854356e-06	1.23980913014235e-05	0.943555218835439
MGP_C57BL6NJ_G0000112_Ighv1-47	Ighv1-47	0.629963140328759	0.956216324169558	-0.0592445272587544	1.45981958496563e-05	3.61236786388081e-05	0.856170841243144	5.29476361854356e-06	1.23980913014235e-05	0.943555218835439
MGP_C57BL6NJ_G0000113_Ighv8-4	Ighv8-4	0.629963140328759	0.956216324169558	-0.0592445272587544	1.45981958496563e-05	3.61236786388081e-05	0.856170841243144	5.29476361854356e-06	1.23980913014235e-05	0.943555218835439
MGP_C57BL6NJ_G0000114_Ighv1-49	Ighv1-49	0.629963140328759	0.956216324169558	-0.0592445272587544	1.45981958496563e-05	3.61236786388081e-05	0.856170841243144	5.29476361854356e-06	1.23980913014235e-05	0.943555218835439
MGP_C57BL6NJ_G0000115_Ighv8-5	Ighv8-5	0.629963140328759	0.956216324169558	-0.0592445272587544	1.45981958496563e-05	3.61236786388081e-05	0.856170841243144	5.29476361854356e-06	1.23980913014235e-05	0.943555218835439
MGP_C57BL6NJ_G0000116	NA	0.629963140328759	0.956216324169558	-0.0592445272587544	1.45981958496563e-05	3.61236786388081e-05	0.856170841243144	5.29476361854356e-06	1.23980913014235e-05	0.943555218835439
MGP_C57BL6NJ_G0000117_Ighv1-54	Ighv1-54	0.629963140328759	0.956216324169558	-0.0592445272587544	1.45981958496563e-05	3.61236786388081e-05	0.856170841243144	5.29476361854356e-06	1.23980913014235e-05	0.943555218835439
MGP_C57BL6NJ_G0000118	NA	0.629963140328759	0.956216324169558	-0.0592445272587544	1.45981958496563e-05	3.61236786388081e-05	0.856170841243144	5.29476361854356e-06	1.23980913014235e-05	0.943555218835439
MGP_C57BL6NJ_G0000119_Ighv1-56	Ighv1-56	0.629963140328759	0.956216324169558	-0.0592445272587544	1.45981958496563e-05	3.61236786388081e-05	0.856170841243144	5.29476361854356e-06	1.23980913014235e-05	0.943555218835439
MGP_C57BL6NJ_G0000120_Ighv8-8	Ighv8-8	0.629963140328759	0.956216324169558	-0.0592445272587544	1.45981958496563e-05	3.61236786388081e-05	0.856170841243144	5.29476361854356e-06	1.23980913014235e-05	0.943555218835439
MGP_C57BL6NJ_G0000121	NA	0.685858158646969	0.956216324169558	-0.0517102717240104	2.19638743279756e-05	4.84695990579827e-05	0.856170841243145	6.71283799394503e-06	1.44794784567868e-05	0.960507293788613
MGP_C57BL6NJ_G0000122_Ighv1-59	Ighv1-59	0.629963140328759	0.956216324169558	-0.0592445272587544	1.45981958496563e-05	3.61236786388081e-05	0.856170841243144	5.29476361854356e-06	1.23980913014235e-05	0.943555218835439
MGP_C57BL6NJ_G0000123	NA	0.629963140328759	0.956216324169558	-0.0592445272587544	1.45981958496563e-05	3.61236786388081e-05	0.856170841243144	5.29476361854356e-06	1.23980913014235e-05	0.943555218835439
MGP_C57BL6NJ_G0000124	NA	0.629963140328759	0.956216324169558	-0.0592445272587544	1.45981958496563e-05	3.61236786388081e-05	0.856170841243144	5.29476361854356e-06	1.23980913014235e-05	0.943555218835439
MGP_C57BL6NJ_G0000125_Ighv1-64	Ighv1-64	0.629963140328759	0.956216324169558	-0.0592445272587544	1.45981958496563e-05	3.61236786388081e-05	0.856170841243144	5.29476361854356e-06	1.23980913014235e-05	0.943555218835439
MGP_C57BL6NJ_G0000126	NA	0.629963140328759	0.956216324169558	-0.0592445272587544	1.45981958496563e-05	3.61236786388081e-05	0.856170841243144	5.29476361854356e-06	1.23980913014235e-05	0.943555218835439
MGP_C57BL6NJ_G0000127_Ighv1-62-3	Ighv1-62-3	0.629963140328759	0.956216324169558	-0.0592445272587544	1.45981958496563e-05	3.61236786388081e-05	0.856170841243144	5.29476361854356e-06	1.23980913014235e-05	0.943555218835439
MGP_C57BL6NJ_G0000128_Ighv8-11	Ighv8-11	0.629963140328759	0.956216324169558	-0.0592445272587544	1.45981958496563e-05	3.61236786388081e-05	0.856170841243144	5.29476361854356e-06	1.23980913014235e-05	0.943555218835439
MGP_C57BL6NJ_G0000129_Ighv1-67	Ighv1-67	0.629963140328759	0.956216324169558	-0.0592445272587544	1.45981958496563e-05	3.61236786388081e-05	0.856170841243144	5.29476361854356e-06	1.23980913014235e-05	0.943555218835439
MGP_C57BL6NJ_G0000130_Ighv8-12	Ighv8-12	0.629963140328759	0.956216324169558	-0.0592445272587544	1.45981958496563e-05	3.61236786388081e-05	0.856170841243144	5.29476361854356e-06	1.23980913014235e-05	0.943555218835439
MGP_C57BL6NJ_G0000131_Ighv1-71	Ighv1-71	0.629963140328759	0.956216324169558	-0.0592445272587544	1.45981958496563e-05	3.61236786388081e-05	0.856170841243144	5.29476361854356e-06	1.23980913014235e-05	0.943555218835439
MGP_C57BL6NJ_G0000132	NA	0.629963140328759	0.956216324169558	-0.0592445272587544	1.45981958496563e-05	3.61236786388081e-05	0.856170841243144	5.29476361854356e-06	1.23980913014235e-05	0.943555218835439
MGP_C57BL6NJ_G0000133_Ighv1-74	Ighv1-74	0.629963140328759	0.956216324169558	-0.0592445272587544	1.45981958496563e-05	3.61236786388081e-05	0.856170841243144	5.29476361854356e-06	1.23980913014235e-05	0.943555218835439
MGP_C57BL6NJ_G0000134_Ighv1-76	Ighv1-76	0.629963140328759	0.956216324169558	-0.0592445272587544	1.45981958496563e-05	3.61236786388081e-05	0.856170841243144	5.29476361854356e-06	1.23980913014235e-05	0.943555218835439
MGP_C57BL6NJ_G0000135	NA	0.629963140328759	0.956216324169558	-0.0592445272587544	1.45981958496563e-05	3.61236786388081e-05	0.856170841243144	5.29476361854356e-06	1.23980913014235e-05	0.943555218835439
MGP_C57BL6NJ_G0000136_Ighv1-77	Ighv1-77	0.629963140328759	0.956216324169558	-0.0592445272587544	1.45981958496563e-05	3.61236786388081e-05	0.856170841243144	5.29476361854356e-06	1.23980913014235e-05	0.943555218835439
MGP_C57BL6NJ_G0000137	NA	0.629963140328759	0.956216324169558	-0.0592445272587544	1.45981958496563e-05	3.61236786388081e-05	0.856170841243144	5.29476361854356e-06	1.23980913014235e-05	0.943555218835439
MGP_C57BL6NJ_G0000138_Ighv1-78	Ighv1-78	0.785140517458055	0.962082413952884	-0.0366722355947583	6.70601344090576e-05	0.000124704540443848	0.805383184999153	2.44798405722307e-05	4.33697464325975e-05	0.892767562591447
MGP_C57BL6NJ_G0000139_Ighv1-80	Ighv1-80	0.629963140328759	0.956216324169558	-0.0592445272587544	1.45981958496563e-05	3.61236786388081e-05	0.856170841243144	5.29476361854356e-06	1.23980913014235e-05	0.943555218835439
MGP_C57BL6NJ_G0000140_Ighv1-81	Ighv1-81	0.629963140328759	0.956216324169558	-0.0592445272587544	1.45981958496563e-05	3.61236786388081e-05	0.856170841243144	5.29476361854356e-06	1.23980913014235e-05	0.943555218835439
MGP_C57BL6NJ_G0000141_Iglv3	Iglv3	0.629963140328759	0.956216324169558	-0.0592445272587544	1.45981958496563e-05	3.61236786388081e-05	0.856170841243144	5.29476361854356e-06	1.23980913014235e-05	0.943555218835439
MGP_C57BL6NJ_G0000142_Iglv2	Iglv2	0.629963140328759	0.956216324169558	-0.0592445272587544	1.45981958496563e-05	3.61236786388081e-05	0.856170841243144	5.29476361854356e-06	1.23980913014235e-05	0.943555218835439
MGP_C57BL6NJ_G0000143	NA	0.629963140328759	0.956216324169558	-0.0592445272587544	1.45981958496563e-05	3.61236786388081e-05	0.856170841243144	5.29476361854356e-06	1.23980913014235e-05	0.943555218835439
MGP_C57BL6NJ_G0000144_Igkv17-121	Igkv17-121	0.629963140328759	0.956216324169558	-0.0592445272587544	1.45981958496563e-05	3.61236786388081e-05	0.856170841243144	5.29476361854356e-06	1.23980913014235e-05	0.943555218835439
MGP_C57BL6NJ_G0000145_Igkv6-20	Igkv6-20	0.629963140328759	0.956216324169558	-0.0592445272587544	1.45981958496563e-05	3.61236786388081e-05	0.856170841243144	5.29476361854356e-06	1.23980913014235e-05	0.943555218835439
MGP_C57BL6NJ_G0000146_Igkv2-137	Igkv2-137	0.629963140328759	0.956216324169558	-0.0592445272587544	1.45981958496563e-05	3.61236786388081e-05	0.856170841243144	5.29476361854356e-06	1.23980913014235e-05	0.943555218835439
MGP_C57BL6NJ_G0000147_Igkv1-135	Igkv1-135	0.629963140328759	0.956216324169558	-0.0592445272587544	1.45981958496563e-05	3.61236786388081e-05	0.856170841243144	5.29476361854356e-06	1.23980913014235e-05	0.943555218835439
MGP_C57BL6NJ_G0000148	NA	0.6626817046213	0.956216324169558	-0.0509197362510542	6.84755728602632e-06	3.61236786388081e-05	0.87490162101047	3.05751560477896e-06	1.23980913014235e-05	0.943555218835439
MGP_C57BL6NJ_G0000149_Igkv1-132	Igkv1-132	0.629963140328759	0.956216324169558	-0.0592445272587544	1.45981958496563e-05	3.61236786388081e-05	0.856170841243144	5.29476361854356e-06	1.23980913014235e-05	0.943555218835439
MGP_C57BL6NJ_G0000150_Igkv1-131	Igkv1-131	0.629963140328759	0.956216324169558	-0.0592445272587544	1.45981958496563e-05	3.61236786388081e-05	0.856170841243144	5.29476361854356e-06	1.23980913014235e-05	0.943555218835439
MGP_C57BL6NJ_G0000151_Igkv14-130	Igkv14-130	0.629963140328759	0.956216324169558	-0.0592445272587544	1.45981958496563e-05	3.61236786388081e-05	0.856170841243144	5.29476361854356e-06	1.23980913014235e-05	0.943555218835439
MGP_C57BL6NJ_G0000152_Igkv9-129	Igkv9-129	0.629963140328759	0.956216324169558	-0.0592445272587544	1.45981958496563e-05	3.61236786388081e-05	0.856170841243144	5.29476361854356e-06	1.23980913014235e-05	0.943555218835439
MGP_C57BL6NJ_G0000153_Igkv14-126	Igkv14-126	0.629963140328759	0.956216324169558	-0.0592445272587544	1.45981958496563e-05	3.61236786388081e-05	0.856170841243144	5.29476361854356e-06	1.23980913014235e-05	0.943555218835439
MGP_C57BL6NJ_G0000154_Igkv11-125	Igkv11-125	0.629963140328759	0.956216324169558	-0.0592445272587544	1.45981958496563e-05	3.61236786388081e-05	0.856170841243144	5.29476361854356e-06	1.23980913014235e-05	0.943555218835439
MGP_C57BL6NJ_G0000155_Igkv9-124	Igkv9-124	0.629963140328759	0.956216324169558	-0.0592445272587544	1.45981958496563e-05	3.61236786388081e-05	0.856170841243144	5.29476361854356e-06	1.23980913014235e-05	0.943555218835439
MGP_C57BL6NJ_G0000156_Igkv9-123	Igkv9-123	0.629963140328759	0.956216324169558	-0.0592445272587544	1.45981958496563e-05	3.61236786388081e-05	0.856170841243144	5.29476361854356e-06	1.23980913014235e-05	0.943555218835439
MGP_C57BL6NJ_G0000157_Igkv1-122	Igkv1-122	0.629963140328759	0.956216324169558	-0.0592445272587544	1.45981958496563e-05	3.61236786388081e-05	0.856170841243144	5.29476361854356e-06	1.23980913014235e-05	0.943555218835439
MGP_C57BL6NJ_G0000158_Igkv9-120	Igkv9-120	0.629963140328759	0.956216324169558	-0.0592445272587544	1.45981958496563e-05	3.61236786388081e-05	0.856170841243144	5.29476361854356e-06	1.23980913014235e-05	0.943555218835439
MGP_C57BL6NJ_G0000159_Igkv2-112	Igkv2-112	0.629963140328759	0.956216324169558	-0.0592445272587544	1.45981958496563e-05	3.61236786388081e-05	0.856170841243144	5.29476361854356e-06	1.23980913014235e-05	0.943555218835439
MGP_C57BL6NJ_G0000160_Igkv14-111	Igkv14-111	0.629963140328759	0.956216324169558	-0.0592445272587544	1.45981958496563e-05	3.61236786388081e-05	0.856170841243144	5.29476361854356e-06	1.23980913014235e-05	0.943555218835439
MGP_C57BL6NJ_G0000161_Igkv1-117	Igkv1-117	0.683891514958795	0.956216324169558	-0.0513619437152395	2.36918937552988e-05	5.07937070332379e-05	0.838435028270236	8.57994636172013e-06	1.7362165248063e-05	0.925819405862531
MGP_C57BL6NJ_G0000162_Igkv1-110	Igkv1-110	0.629963140328759	0.956216324169558	-0.0592445272587544	1.45981958496563e-05	3.61236786388081e-05	0.856170841243144	5.29476361854356e-06	1.23980913014235e-05	0.943555218835439
MGP_C57BL6NJ_G0000163_Igkv2-109	Igkv2-109	0.629963140328759	0.956216324169558	-0.0592445272587544	1.45981958496563e-05	3.61236786388081e-05	0.856170841243144	5.29476361854356e-06	1.23980913014235e-05	0.943555218835439
MGP_C57BL6NJ_G0000164_Igkv16-104	Igkv16-104	0.737661434163152	0.95809248470028	-0.0406974456255161	1.79252292061555e-05	4.16599640720112e-05	0.831079101610702	5.26046956475306e-06	1.23980913014235e-05	0.935102673245339
MGP_C57BL6NJ_G0000165_Igkv15-103	Igkv15-103	0.629963140328759	0.956216324169558	-0.0592445272587544	1.45981958496563e-05	3.61236786388081e-05	0.856170841243144	5.29476361854356e-06	1.23980913014235e-05	0.943555218835439
MGP_C57BL6NJ_G0000166_Igkv20-101-2	Igkv20-101-2	0.629963140328759	0.956216324169558	-0.0592445272587544	1.45981958496563e-05	3.61236786388081e-05	0.856170841243144	5.29476361854356e-06	1.23980913014235e-05	0.943555218835439
MGP_C57BL6NJ_G0000167_Igkv14-100	Igkv14-100	0.629963140328759	0.956216324169558	-0.0592445272587544	1.45981958496563e-05	3.61236786388081e-05	0.856170841243144	5.29476361854356e-06	1.23980913014235e-05	0.943555218835439
MGP_C57BL6NJ_G0000168_Igkv1-99	Igkv1-99	0.629963140328759	0.956216324169558	-0.0592445272587544	1.45981958496563e-05	3.61236786388081e-05	0.856170841243144	5.29476361854356e-06	1.23980913014235e-05	0.943555218835439
MGP_C57BL6NJ_G0000169_Igkv12-98	Igkv12-98	0.683891514958795	0.956216324169558	-0.0513619437152395	2.36918937552988e-05	5.07937070332379e-05	0.838435028270236	8.57994636172013e-06	1.7362165248063e-05	0.925819405862531
MGP_C57BL6NJ_G0000170_Igkv10-96	Igkv10-96	0.75768400524577	0.959294424926794	-0.0399079272837488	4.19602805160549e-05	8.18551121834294e-05	0.812663491299382	1.51072940092464e-05	2.80249373430532e-05	0.900047868891677
MGP_C57BL6NJ_G0000171_Igkv10-94	Igkv10-94	0.629963140328759	0.956216324169558	-0.0592445272587544	1.45981958496563e-05	3.61236786388081e-05	0.856170841243144	5.29476361854356e-06	1.23980913014235e-05	0.943555218835439
MGP_C57BL6NJ_G0000172_Igkv19-93	Igkv19-93	0.629963140328759	0.956216324169558	-0.0592445272587544	1.45981958496563e-05	3.61236786388081e-05	0.856170841243144	5.29476361854356e-06	1.23980913014235e-05	0.943555218835439
MGP_C57BL6NJ_G0000173_Igkv4-92	Igkv4-92	0.629963140328759	0.956216324169558	-0.0592445272587544	1.45981958496563e-05	3.61236786388081e-05	0.856170841243144	5.29476361854356e-06	1.23980913014235e-05	0.943555218835439
MGP_C57BL6NJ_G0000174_Igkv4-91	Igkv4-91	0.629963140328759	0.956216324169558	-0.0592445272587544	1.45981958496563e-05	3.61236786388081e-05	0.856170841243144	5.29476361854356e-06	1.23980913014235e-05	0.943555218835439
MGP_C57BL6NJ_G0000175_Igkv4-90	Igkv4-90	0.629963140328759	0.956216324169558	-0.0592445272587544	1.45981958496563e-05	3.61236786388081e-05	0.856170841243144	5.29476361854356e-06	1.23980913014235e-05	0.943555218835439
MGP_C57BL6NJ_G0000176_Igkv12-89	Igkv12-89	0.629963140328759	0.956216324169558	-0.0592445272587544	1.45981958496563e-05	3.61236786388081e-05	0.856170841243144	5.29476361854356e-06	1.23980913014235e-05	0.943555218835439
MGP_C57BL6NJ_G0000177_Igkv1-88	Igkv1-88	0.690219947642594	0.956216324169558	-0.0480926429776691	1.65527273394265e-05	3.90502908346336e-05	0.831079101610702	5.85673684514378e-06	1.31376188049164e-05	0.918463479202996
MGP_C57BL6NJ_G0000178_Gm42543	Gm42543	0.629963140328759	0.956216324169558	-0.0592445272587544	1.45981958496563e-05	3.61236786388081e-05	0.856170841243144	5.29476361854356e-06	1.23980913014235e-05	0.943555218835439
MGP_C57BL6NJ_G0000179_Igkv4-86	Igkv4-86	0.629963140328759	0.956216324169558	-0.0592445272587544	1.45981958496563e-05	3.61236786388081e-05	0.856170841243144	5.29476361854356e-06	1.23980913014235e-05	0.943555218835439
MGP_C57BL6NJ_G0000180_Igkv4-81	Igkv4-81	0.629963140328759	0.956216324169558	-0.0592445272587544	1.45981958496563e-05	3.61236786388081e-05	0.856170841243144	5.29476361854356e-06	1.23980913014235e-05	0.943555218835439
MGP_C57BL6NJ_G0000181_Igkv4-80	Igkv4-80	0.629963140328759	0.956216324169558	-0.0592445272587544	1.45981958496563e-05	3.61236786388081e-05	0.856170841243144	5.29476361854356e-06	1.23980913014235e-05	0.943555218835439
MGP_C57BL6NJ_G0000182_Igkv4-78	Igkv4-78	0.629963140328759	0.956216324169558	-0.0592445272587544	1.45981958496563e-05	3.61236786388081e-05	0.856170841243144	5.29476361854356e-06	1.23980913014235e-05	0.943555218835439
MGP_C57BL6NJ_G0000183_Igkv4-79	Igkv4-79	0.629963140328759	0.956216324169558	-0.0592445272587544	1.45981958496563e-05	3.61236786388081e-05	0.856170841243144	5.29476361854356e-06	1.23980913014235e-05	0.943555218835439
MGP_C57BL6NJ_G0000184_Igkv4-63	Igkv4-63	0.629963140328759	0.956216324169558	-0.0592445272587544	1.45981958496563e-05	3.61236786388081e-05	0.856170841243144	5.29476361854356e-06	1.23980913014235e-05	0.943555218835439
MGP_C57BL6NJ_G0000185_Igkv4-57	Igkv4-57	0.629963140328759	0.956216324169558	-0.0592445272587544	1.45981958496563e-05	3.61236786388081e-05	0.856170841243144	5.29476361854356e-06	1.23980913014235e-05	0.943555218835439
MGP_C57BL6NJ_G0000186_Igkv4-51	Igkv4-51	0.629963140328759	0.956216324169558	-0.0592445272587544	1.45981958496563e-05	3.61236786388081e-05	0.856170841243144	5.29476361854356e-06	1.23980913014235e-05	0.943555218835439
MGP_C57BL6NJ_G0000187_Igkv4-58	Igkv4-58	0.6626817046213	0.956216324169558	-0.0509197362510542	6.84755728602632e-06	3.61236786388081e-05	0.87490162101047	3.05751560477896e-06	1.23980913014235e-05	0.943555218835439
MGP_C57BL6NJ_G0000188_Igkv4-53	Igkv4-53	0.629963140328759	0.956216324169558	-0.0592445272587544	1.45981958496563e-05	3.61236786388081e-05	0.856170841243144	5.29476361854356e-06	1.23980913014235e-05	0.943555218835439
MGP_C57BL6NJ_G0000189_Igkv4-57-1	Igkv4-57-1	0.629963140328759	0.956216324169558	-0.0592445272587544	1.45981958496563e-05	3.61236786388081e-05	0.856170841243144	5.29476361854356e-06	1.23980913014235e-05	0.943555218835439
MGP_C57BL6NJ_G0000190_Igkv4-50	Igkv4-50	0.629963140328759	0.956216324169558	-0.0592445272587544	1.45981958496563e-05	3.61236786388081e-05	0.856170841243144	5.29476361854356e-06	1.23980913014235e-05	0.943555218835439
MGP_C57BL6NJ_G0000191_Igkv5-48	Igkv5-48	0.522736414244501	0.956216324169558	-0.0821487772867592	1.80520393810379e-05	4.172110350031e-05	0.873349028764148	8.13299702110271e-06	1.6904803690889e-05	0.943555218835439
MGP_C57BL6NJ_G0000192_Igkv12-46	Igkv12-46	0.629963140328759	0.956216324169558	-0.0592445272587544	1.45981958496563e-05	3.61236786388081e-05	0.856170841243144	5.29476361854356e-06	1.23980913014235e-05	0.943555218835439
MGP_C57BL6NJ_G0000193_Igkv12-44	Igkv12-44	0.629963140328759	0.956216324169558	-0.0592445272587544	1.45981958496563e-05	3.61236786388081e-05	0.856170841243144	5.29476361854356e-06	1.23980913014235e-05	0.943555218835439
MGP_C57BL6NJ_G0000194_Igkv5-43	Igkv5-43	0.629963140328759	0.956216324169558	-0.0592445272587544	1.45981958496563e-05	3.61236786388081e-05	0.856170841243144	5.29476361854356e-06	1.23980913014235e-05	0.943555218835439
MGP_C57BL6NJ_G0000195	NA	0.672355711706503	0.956216324169558	-0.052074304754024	1.23480294875985e-05	3.61236786388081e-05	0.872303841878788	5.42989270905377e-06	1.25429880649757e-05	0.943555218835439
MGP_C57BL6NJ_G0000196_Igkv12-41	Igkv12-41	0.629963140328759	0.956216324169558	-0.0592445272587544	1.45981958496563e-05	3.61236786388081e-05	0.856170841243144	5.29476361854356e-06	1.23980913014235e-05	0.943555218835439
MGP_C57BL6NJ_G0000197_Igkv5-39	Igkv5-39	0.629963140328759	0.956216324169558	-0.0592445272587544	1.45981958496563e-05	3.61236786388081e-05	0.856170841243144	5.29476361854356e-06	1.23980913014235e-05	0.943555218835439
MGP_C57BL6NJ_G0000198_Igkv12-38	Igkv12-38	0.629963140328759	0.956216324169558	-0.0592445272587544	1.45981958496563e-05	3.61236786388081e-05	0.856170841243144	5.29476361854356e-06	1.23980913014235e-05	0.943555218835439
MGP_C57BL6NJ_G0000199_Igkv5-37	Igkv5-37	0.629963140328759	0.956216324169558	-0.0592445272587544	1.45981958496563e-05	3.61236786388081e-05	0.856170841243144	5.29476361854356e-06	1.23980913014235e-05	0.943555218835439
MGP_C57BL6NJ_G0000200_Igkv18-36	Igkv18-36	0.629963140328759	0.956216324169558	-0.0592445272587544	1.45981958496563e-05	3.61236786388081e-05	0.856170841243144	5.29476361854356e-06	1.23980913014235e-05	0.943555218835439
MGP_C57BL6NJ_G0000201_Igkv1-35	Igkv1-35	0.629963140328759	0.956216324169558	-0.0592445272587544	1.45981958496563e-05	3.61236786388081e-05	0.856170841243144	5.29476361854356e-06	1.23980913014235e-05	0.943555218835439
MGP_C57BL6NJ_G0000202_Igkv8-34	Igkv8-34	0.629963140328759	0.956216324169558	-0.0592445272587544	1.45981958496563e-05	3.61236786388081e-05	0.856170841243144	5.29476361854356e-06	1.23980913014235e-05	0.943555218835439
MGP_C57BL6NJ_G0000203_Igkv7-33	Igkv7-33	0.629963140328759	0.956216324169558	-0.0592445272587544	1.45981958496563e-05	3.61236786388081e-05	0.856170841243144	5.29476361854356e-06	1.23980913014235e-05	0.943555218835439
MGP_C57BL6NJ_G0000204_Igkv6-32	Igkv6-32	0.629963140328759	0.956216324169558	-0.0592445272587544	1.45981958496563e-05	3.61236786388081e-05	0.856170841243144	5.29476361854356e-06	1.23980913014235e-05	0.943555218835439
MGP_C57BL6NJ_G0000205_Igkv8-30	Igkv8-30	0.785140517458055	0.962082413952884	-0.0366722355947583	6.70601344090576e-05	0.000124704540443848	0.805383184999153	2.44798405722307e-05	4.33697464325975e-05	0.892767562591447
MGP_C57BL6NJ_G0000206_Igkv8-28	Igkv8-28	0.629963140328759	0.956216324169558	-0.0592445272587544	1.45981958496563e-05	3.61236786388081e-05	0.856170841243144	5.29476361854356e-06	1.23980913014235e-05	0.943555218835439
MGP_C57BL6NJ_G0000207_Igkv8-27	Igkv8-27	0.669205199937745	0.956216324169558	-0.0516459744831711	1.23693623834548e-05	3.61236786388081e-05	0.856170841243145	3.67829261914057e-06	1.23980913014235e-05	0.960651962580502
MGP_C57BL6NJ_G0000208_Igkv6-25	Igkv6-25	0.629963140328759	0.956216324169558	-0.0592445272587544	1.45981958496563e-05	3.61236786388081e-05	0.856170841243144	5.29476361854356e-06	1.23980913014235e-05	0.943555218835439
MGP_C57BL6NJ_G0000209_Igkv6-17	Igkv6-17	0.669205199937745	0.956216324169558	-0.0516459744831711	1.23693623834548e-05	3.61236786388081e-05	0.856170841243145	3.67829261914057e-06	1.23980913014235e-05	0.960651962580502
MGP_C57BL6NJ_G0000210_Igkv8-24	Igkv8-24	0.629963140328759	0.956216324169558	-0.0592445272587544	1.45981958496563e-05	3.61236786388081e-05	0.856170841243144	5.29476361854356e-06	1.23980913014235e-05	0.943555218835439
MGP_C57BL6NJ_G0000211_Igkv8-19	Igkv8-19	0.629963140328759	0.956216324169558	-0.0592445272587544	1.45981958496563e-05	3.61236786388081e-05	0.856170841243144	5.29476361854356e-06	1.23980913014235e-05	0.943555218835439
MGP_C57BL6NJ_G0000212_Igkv8-16	Igkv8-16	0.629963140328759	0.956216324169558	-0.0592445272587544	1.45981958496563e-05	3.61236786388081e-05	0.856170841243144	5.29476361854356e-06	1.23980913014235e-05	0.943555218835439
MGP_C57BL6NJ_G0000213	NA	0.629963140328759	0.956216324169558	-0.0592445272587544	1.45981958496563e-05	3.61236786388081e-05	0.856170841243144	5.29476361854356e-06	1.23980913014235e-05	0.943555218835439
MGP_C57BL6NJ_G0000214_Igkv6-15	Igkv6-15	0.629963140328759	0.956216324169558	-0.0592445272587544	1.45981958496563e-05	3.61236786388081e-05	0.856170841243144	5.29476361854356e-06	1.23980913014235e-05	0.943555218835439
MGP_C57BL6NJ_G0000215	NA	0.690219947642594	0.956216324169558	-0.0480926429776691	1.65527273394265e-05	3.90502908346336e-05	0.831079101610702	5.85673684514378e-06	1.31376188049164e-05	0.918463479202996
MGP_C57BL6NJ_G0000216_Igkv6-14	Igkv6-14	0.629963140328759	0.956216324169558	-0.0592445272587544	1.45981958496563e-05	3.61236786388081e-05	0.856170841243144	5.29476361854356e-06	1.23980913014235e-05	0.943555218835439
MGP_C57BL6NJ_G0000217_Igkv6-13	Igkv6-13	0.629963140328759	0.956216324169558	-0.0592445272587544	1.45981958496563e-05	3.61236786388081e-05	0.856170841243144	5.29476361854356e-06	1.23980913014235e-05	0.943555218835439
MGP_C57BL6NJ_G0000218_Igkv3-12	Igkv3-12	0.629963140328759	0.956216324169558	-0.0592445272587544	1.45981958496563e-05	3.61236786388081e-05	0.856170841243144	5.29476361854356e-06	1.23980913014235e-05	0.943555218835439
MGP_C57BL6NJ_G0000219_Igkv3-9	Igkv3-9	0.629963140328759	0.956216324169558	-0.0592445272587544	1.45981958496563e-05	3.61236786388081e-05	0.856170841243144	5.29476361854356e-06	1.23980913014235e-05	0.943555218835439
MGP_C57BL6NJ_G0000220	NA	0.629963140328759	0.956216324169558	-0.0592445272587544	1.45981958496563e-05	3.61236786388081e-05	0.856170841243144	5.29476361854356e-06	1.23980913014235e-05	0.943555218835439
MGP_C57BL6NJ_G0000221_Igkv3-7	Igkv3-7	0.629963140328759	0.956216324169558	-0.0592445272587544	1.45981958496563e-05	3.61236786388081e-05	0.856170841243144	5.29476361854356e-06	1.23980913014235e-05	0.943555218835439
MGP_C57BL6NJ_G0000222	NA	0.629963140328759	0.956216324169558	-0.0592445272587544	1.45981958496563e-05	3.61236786388081e-05	0.856170841243144	5.29476361854356e-06	1.23980913014235e-05	0.943555218835439
MGP_C57BL6NJ_G0000223_Igkv3-4	Igkv3-4	0.629963140328759	0.956216324169558	-0.0592445272587544	1.45981958496563e-05	3.61236786388081e-05	0.856170841243144	5.29476361854356e-06	1.23980913014235e-05	0.943555218835439
MGP_C57BL6NJ_G0000224_Igkv3-3	Igkv3-3	0.629963140328759	0.956216324169558	-0.0592445272587544	1.45981958496563e-05	3.61236786388081e-05	0.856170841243144	5.29476361854356e-06	1.23980913014235e-05	0.943555218835439
MGP_C57BL6NJ_G0000225_Igkv3-2	Igkv3-2	0.629963140328759	0.956216324169558	-0.0592445272587544	1.45981958496563e-05	3.61236786388081e-05	0.856170841243144	5.29476361854356e-06	1.23980913014235e-05	0.943555218835439
MGP_C57BL6NJ_G0000226_Igkv3-1	Igkv3-1	0.629963140328759	0.956216324169558	-0.0592445272587544	1.45981958496563e-05	3.61236786388081e-05	0.856170841243144	5.29476361854356e-06	1.23980913014235e-05	0.943555218835439
MGP_C57BL6NJ_G0000245	NA	0.629963140328759	0.956216324169558	-0.0592445272587544	1.45981958496563e-05	3.61236786388081e-05	0.856170841243144	5.29476361854356e-06	1.23980913014235e-05	0.943555218835439
MGP_C57BL6NJ_G0000246	NA	0.629963140328759	0.956216324169558	-0.0592445272587544	1.45981958496563e-05	3.61236786388081e-05	0.856170841243144	5.29476361854356e-06	1.23980913014235e-05	0.943555218835439
MGP_C57BL6NJ_G0000247	NA	0.629963140328759	0.956216324169558	-0.0592445272587544	1.45981958496563e-05	3.61236786388081e-05	0.856170841243144	5.29476361854356e-06	1.23980913014235e-05	0.943555218835439
MGP_C57BL6NJ_G0000248	NA	0.629963140328759	0.956216324169558	-0.0592445272587544	1.45981958496563e-05	3.61236786388081e-05	0.856170841243144	5.29476361854356e-06	1.23980913014235e-05	0.943555218835439
MGP_C57BL6NJ_G0000249	NA	0.629963140328759	0.956216324169558	-0.0592445272587544	1.45981958496563e-05	3.61236786388081e-05	0.856170841243144	5.29476361854356e-06	1.23980913014235e-05	0.943555218835439
MGP_C57BL6NJ_G0000250	NA	0.629963140328759	0.956216324169558	-0.0592445272587544	1.45981958496563e-05	3.61236786388081e-05	0.856170841243144	5.29476361854356e-06	1.23980913014235e-05	0.943555218835439
MGP_C57BL6NJ_G0000251	NA	0.629963140328759	0.956216324169558	-0.0592445272587544	1.45981958496563e-05	3.61236786388081e-05	0.856170841243144	5.29476361854356e-06	1.23980913014235e-05	0.943555218835439
MGP_C57BL6NJ_G0000252	NA	0.629963140328759	0.956216324169558	-0.0592445272587544	1.45981958496563e-05	3.61236786388081e-05	0.856170841243144	5.29476361854356e-06	1.23980913014235e-05	0.943555218835439
MGP_C57BL6NJ_G0000253	NA	0.629963140328759	0.956216324169558	-0.0592445272587544	1.45981958496563e-05	3.61236786388081e-05	0.856170841243144	5.29476361854356e-06	1.23980913014235e-05	0.943555218835439
MGP_C57BL6NJ_G0000254	NA	0.629963140328759	0.956216324169558	-0.0592445272587544	1.45981958496563e-05	3.61236786388081e-05	0.856170841243144	5.29476361854356e-06	1.23980913014235e-05	0.943555218835439
MGP_C57BL6NJ_G0000255	NA	0.629963140328759	0.956216324169558	-0.0592445272587544	1.45981958496563e-05	3.61236786388081e-05	0.856170841243144	5.29476361854356e-06	1.23980913014235e-05	0.943555218835439
MGP_C57BL6NJ_G0000256	NA	0.629963140328759	0.956216324169558	-0.0592445272587544	1.45981958496563e-05	3.61236786388081e-05	0.856170841243144	5.29476361854356e-06	1.23980913014235e-05	0.943555218835439
MGP_C57BL6NJ_G0000257	NA	0.629963140328759	0.956216324169558	-0.0592445272587544	1.45981958496563e-05	3.61236786388081e-05	0.856170841243144	5.29476361854356e-06	1.23980913014235e-05	0.943555218835439
MGP_C57BL6NJ_G0000258	NA	0.629963140328759	0.956216324169558	-0.0592445272587544	1.45981958496563e-05	3.61236786388081e-05	0.856170841243144	5.29476361854356e-06	1.23980913014235e-05	0.943555218835439
MGP_C57BL6NJ_G0000259	NA	0.629963140328759	0.956216324169558	-0.0592445272587544	1.45981958496563e-05	3.61236786388081e-05	0.856170841243144	5.29476361854356e-06	1.23980913014235e-05	0.943555218835439
MGP_C57BL6NJ_G0000260	NA	0.629963140328759	0.956216324169558	-0.0592445272587544	1.45981958496563e-05	3.61236786388081e-05	0.856170841243144	5.29476361854356e-06	1.23980913014235e-05	0.943555218835439
MGP_C57BL6NJ_G0000261	NA	0.629963140328759	0.956216324169558	-0.0592445272587544	1.45981958496563e-05	3.61236786388081e-05	0.856170841243144	5.29476361854356e-06	1.23980913014235e-05	0.943555218835439
MGP_C57BL6NJ_G0000262	NA	0.629963140328759	0.956216324169558	-0.0592445272587544	1.45981958496563e-05	3.61236786388081e-05	0.856170841243144	5.29476361854356e-06	1.23980913014235e-05	0.943555218835439
MGP_C57BL6NJ_G0000263	NA	0.629963140328759	0.956216324169558	-0.0592445272587544	1.45981958496563e-05	3.61236786388081e-05	0.856170841243144	5.29476361854356e-06	1.23980913014235e-05	0.943555218835439
MGP_C57BL6NJ_G0000264	NA	0.629963140328759	0.956216324169558	-0.0592445272587544	1.45981958496563e-05	3.61236786388081e-05	0.856170841243144	5.29476361854356e-06	1.23980913014235e-05	0.943555218835439
MGP_C57BL6NJ_G0000265	NA	0.629963140328759	0.956216324169558	-0.0592445272587544	1.45981958496563e-05	3.61236786388081e-05	0.856170841243144	5.29476361854356e-06	1.23980913014235e-05	0.943555218835439
MGP_C57BL6NJ_G0000266	NA	0.629963140328759	0.956216324169558	-0.0592445272587544	1.45981958496563e-05	3.61236786388081e-05	0.856170841243144	5.29476361854356e-06	1.23980913014235e-05	0.943555218835439
MGP_C57BL6NJ_G0000267	NA	0.629963140328759	0.956216324169558	-0.0592445272587544	1.45981958496563e-05	3.61236786388081e-05	0.856170841243144	5.29476361854356e-06	1.23980913014235e-05	0.943555218835439
MGP_C57BL6NJ_G0000268	NA	0.629963140328759	0.956216324169558	-0.0592445272587544	1.45981958496563e-05	3.61236786388081e-05	0.856170841243144	5.29476361854356e-06	1.23980913014235e-05	0.943555218835439
MGP_C57BL6NJ_G0000269	NA	0.629963140328759	0.956216324169558	-0.0592445272587544	1.45981958496563e-05	3.61236786388081e-05	0.856170841243144	5.29476361854356e-06	1.23980913014235e-05	0.943555218835439
MGP_C57BL6NJ_G0000270	NA	0.629963140328759	0.956216324169558	-0.0592445272587544	1.45981958496563e-05	3.61236786388081e-05	0.856170841243144	5.29476361854356e-06	1.23980913014235e-05	0.943555218835439
MGP_C57BL6NJ_G0000271	NA	0.629963140328759	0.956216324169558	-0.0592445272587544	1.45981958496563e-05	3.61236786388081e-05	0.856170841243144	5.29476361854356e-06	1.23980913014235e-05	0.943555218835439
MGP_C57BL6NJ_G0000272	NA	0.629963140328759	0.956216324169558	-0.0592445272587544	1.45981958496563e-05	3.61236786388081e-05	0.856170841243144	5.29476361854356e-06	1.23980913014235e-05	0.943555218835439
MGP_C57BL6NJ_G0000273	NA	0.629963140328759	0.956216324169558	-0.0592445272587544	1.45981958496563e-05	3.61236786388081e-05	0.856170841243144	5.29476361854356e-06	1.23980913014235e-05	0.943555218835439
MGP_C57BL6NJ_G0000274	NA	0.629963140328759	0.956216324169558	-0.0592445272587544	1.45981958496563e-05	3.61236786388081e-05	0.856170841243144	5.29476361854356e-06	1.23980913014235e-05	0.943555218835439
MGP_C57BL6NJ_G0000275	NA	0.629963140328759	0.956216324169558	-0.0592445272587544	1.45981958496563e-05	3.61236786388081e-05	0.856170841243144	5.29476361854356e-06	1.23980913014235e-05	0.943555218835439
MGP_C57BL6NJ_G0000276	NA	0.629963140328759	0.956216324169558	-0.0592445272587544	1.45981958496563e-05	3.61236786388081e-05	0.856170841243144	5.29476361854356e-06	1.23980913014235e-05	0.943555218835439
MGP_C57BL6NJ_G0000277	NA	0.629963140328759	0.956216324169558	-0.0592445272587544	1.45981958496563e-05	3.61236786388081e-05	0.856170841243144	5.29476361854356e-06	1.23980913014235e-05	0.943555218835439
MGP_C57BL6NJ_G0000278	NA	0.629963140328759	0.956216324169558	-0.0592445272587544	1.45981958496563e-05	3.61236786388081e-05	0.856170841243144	5.29476361854356e-06	1.23980913014235e-05	0.943555218835439
MGP_C57BL6NJ_G0000279	NA	0.629963140328759	0.956216324169558	-0.0592445272587544	1.45981958496563e-05	3.61236786388081e-05	0.856170841243144	5.29476361854356e-06	1.23980913014235e-05	0.943555218835439
MGP_C57BL6NJ_G0000280	NA	0.629963140328759	0.956216324169558	-0.0592445272587544	1.45981958496563e-05	3.61236786388081e-05	0.856170841243144	5.29476361854356e-06	1.23980913014235e-05	0.943555218835439
MGP_C57BL6NJ_G0000281	NA	0.629963140328759	0.956216324169558	-0.0592445272587544	1.45981958496563e-05	3.61236786388081e-05	0.856170841243144	5.29476361854356e-06	1.23980913014235e-05	0.943555218835439
MGP_C57BL6NJ_G0000282	NA	0.629963140328759	0.956216324169558	-0.0592445272587544	1.45981958496563e-05	3.61236786388081e-05	0.856170841243144	5.29476361854356e-06	1.23980913014235e-05	0.943555218835439
MGP_C57BL6NJ_G0000283	NA	0.629963140328759	0.956216324169558	-0.0592445272587544	1.45981958496563e-05	3.61236786388081e-05	0.856170841243144	5.29476361854356e-06	1.23980913014235e-05	0.943555218835439
MGP_C57BL6NJ_G0000284	NA	0.629963140328759	0.956216324169558	-0.0592445272587544	1.45981958496563e-05	3.61236786388081e-05	0.856170841243144	5.29476361854356e-06	1.23980913014235e-05	0.943555218835439
MGP_C57BL6NJ_G0000285	NA	0.629963140328759	0.956216324169558	-0.0592445272587544	1.45981958496563e-05	3.61236786388081e-05	0.856170841243144	5.29476361854356e-06	1.23980913014235e-05	0.943555218835439
MGP_C57BL6NJ_G0000286	NA	0.629963140328759	0.956216324169558	-0.0592445272587544	1.45981958496563e-05	3.61236786388081e-05	0.856170841243144	5.29476361854356e-06	1.23980913014235e-05	0.943555218835439
MGP_C57BL6NJ_G0000287	NA	0.629963140328759	0.956216324169558	-0.0592445272587544	1.45981958496563e-05	3.61236786388081e-05	0.856170841243144	5.29476361854356e-06	1.23980913014235e-05	0.943555218835439
MGP_C57BL6NJ_G0000288	NA	0.629963140328759	0.956216324169558	-0.0592445272587544	1.45981958496563e-05	3.61236786388081e-05	0.856170841243144	5.29476361854356e-06	1.23980913014235e-05	0.943555218835439
MGP_C57BL6NJ_G0000289	NA	0.629963140328759	0.956216324169558	-0.0592445272587544	1.45981958496563e-05	3.61236786388081e-05	0.856170841243144	5.29476361854356e-06	1.23980913014235e-05	0.943555218835439
MGP_C57BL6NJ_G0000290	NA	0.629963140328759	0.956216324169558	-0.0592445272587544	1.45981958496563e-05	3.61236786388081e-05	0.856170841243144	5.29476361854356e-06	1.23980913014235e-05	0.943555218835439
MGP_C57BL6NJ_G0000291	NA	0.629963140328759	0.956216324169558	-0.0592445272587544	1.45981958496563e-05	3.61236786388081e-05	0.856170841243144	5.29476361854356e-06	1.23980913014235e-05	0.943555218835439
MGP_C57BL6NJ_G0000292	NA	0.629963140328759	0.956216324169558	-0.0592445272587544	1.45981958496563e-05	3.61236786388081e-05	0.856170841243144	5.29476361854356e-06	1.23980913014235e-05	0.943555218835439
MGP_C57BL6NJ_G0000293	NA	0.629963140328759	0.956216324169558	-0.0592445272587544	1.45981958496563e-05	3.61236786388081e-05	0.856170841243144	5.29476361854356e-06	1.23980913014235e-05	0.943555218835439
MGP_C57BL6NJ_G0000294	NA	0.629963140328759	0.956216324169558	-0.0592445272587544	1.45981958496563e-05	3.61236786388081e-05	0.856170841243144	5.29476361854356e-06	1.23980913014235e-05	0.943555218835439
MGP_C57BL6NJ_G0000295	NA	0.629963140328759	0.956216324169558	-0.0592445272587544	1.45981958496563e-05	3.61236786388081e-05	0.856170841243144	5.29476361854356e-06	1.23980913014235e-05	0.943555218835439
MGP_C57BL6NJ_G0000296	NA	0.629963140328759	0.956216324169558	-0.0592445272587544	1.45981958496563e-05	3.61236786388081e-05	0.856170841243144	5.29476361854356e-06	1.23980913014235e-05	0.943555218835439
MGP_C57BL6NJ_G0000297	NA	0.690219947642594	0.956216324169558	-0.0480926429776691	1.65527273394265e-05	3.90502908346336e-05	0.831079101610702	5.85673684514378e-06	1.31376188049164e-05	0.918463479202996
MGP_C57BL6NJ_G0000298	NA	0.629963140328759	0.956216324169558	-0.0592445272587544	1.45981958496563e-05	3.61236786388081e-05	0.856170841243144	5.29476361854356e-06	1.23980913014235e-05	0.943555218835439
MGP_C57BL6NJ_G0000299	NA	0.629963140328759	0.956216324169558	-0.0592445272587544	1.45981958496563e-05	3.61236786388081e-05	0.856170841243144	5.29476361854356e-06	1.23980913014235e-05	0.943555218835439
MGP_C57BL6NJ_G0000300	NA	0.629963140328759	0.956216324169558	-0.0592445272587544	1.45981958496563e-05	3.61236786388081e-05	0.856170841243144	5.29476361854356e-06	1.23980913014235e-05	0.943555218835439
MGP_C57BL6NJ_G0000301	NA	0.629963140328759	0.956216324169558	-0.0592445272587544	1.45981958496563e-05	3.61236786388081e-05	0.856170841243144	5.29476361854356e-06	1.23980913014235e-05	0.943555218835439
MGP_C57BL6NJ_G0000302	NA	0.629963140328759	0.956216324169558	-0.0592445272587544	1.45981958496563e-05	3.61236786388081e-05	0.856170841243144	5.29476361854356e-06	1.23980913014235e-05	0.943555218835439
MGP_C57BL6NJ_G0000303	NA	0.629963140328759	0.956216324169558	-0.0592445272587544	1.45981958496563e-05	3.61236786388081e-05	0.856170841243144	5.29476361854356e-06	1.23980913014235e-05	0.943555218835439
MGP_C57BL6NJ_G0000304	NA	0.629963140328759	0.956216324169558	-0.0592445272587544	1.45981958496563e-05	3.61236786388081e-05	0.856170841243144	5.29476361854356e-06	1.23980913014235e-05	0.943555218835439
MGP_C57BL6NJ_G0000305	NA	0.629963140328759	0.956216324169558	-0.0592445272587544	1.45981958496563e-05	3.61236786388081e-05	0.856170841243144	5.29476361854356e-06	1.23980913014235e-05	0.943555218835439
MGP_C57BL6NJ_G0000306	NA	0.629963140328759	0.956216324169558	-0.0592445272587544	1.45981958496563e-05	3.61236786388081e-05	0.856170841243144	5.29476361854356e-06	1.23980913014235e-05	0.943555218835439
MGP_C57BL6NJ_G0000307	NA	0.629963140328759	0.956216324169558	-0.0592445272587544	1.45981958496563e-05	3.61236786388081e-05	0.856170841243144	5.29476361854356e-06	1.23980913014235e-05	0.943555218835439
MGP_C57BL6NJ_G0000308	NA	0.629963140328759	0.956216324169558	-0.0592445272587544	1.45981958496563e-05	3.61236786388081e-05	0.856170841243144	5.29476361854356e-06	1.23980913014235e-05	0.943555218835439
MGP_C57BL6NJ_G0000309	NA	0.629963140328759	0.956216324169558	-0.0592445272587544	1.45981958496563e-05	3.61236786388081e-05	0.856170841243144	5.29476361854356e-06	1.23980913014235e-05	0.943555218835439
MGP_C57BL6NJ_G0000310	NA	0.629963140328759	0.956216324169558	-0.0592445272587544	1.45981958496563e-05	3.61236786388081e-05	0.856170841243144	5.29476361854356e-06	1.23980913014235e-05	0.943555218835439
MGP_C57BL6NJ_G0000311	NA	0.629963140328759	0.956216324169558	-0.0592445272587544	1.45981958496563e-05	3.61236786388081e-05	0.856170841243144	5.29476361854356e-06	1.23980913014235e-05	0.943555218835439
MGP_C57BL6NJ_G0000312	NA	0.629963140328759	0.956216324169558	-0.0592445272587544	1.45981958496563e-05	3.61236786388081e-05	0.856170841243144	5.29476361854356e-06	1.23980913014235e-05	0.943555218835439
MGP_C57BL6NJ_G0000313	NA	0.629963140328759	0.956216324169558	-0.0592445272587544	1.45981958496563e-05	3.61236786388081e-05	0.856170841243144	5.29476361854356e-06	1.23980913014235e-05	0.943555218835439
MGP_C57BL6NJ_G0000314	NA	0.629963140328759	0.956216324169558	-0.0592445272587544	1.45981958496563e-05	3.61236786388081e-05	0.856170841243144	5.29476361854356e-06	1.23980913014235e-05	0.943555218835439
MGP_C57BL6NJ_G0000315	NA	0.629963140328759	0.956216324169558	-0.0592445272587544	1.45981958496563e-05	3.61236786388081e-05	0.856170841243144	5.29476361854356e-06	1.23980913014235e-05	0.943555218835439
MGP_C57BL6NJ_G0000316	NA	0.629963140328759	0.956216324169558	-0.0592445272587544	1.45981958496563e-05	3.61236786388081e-05	0.856170841243144	5.29476361854356e-06	1.23980913014235e-05	0.943555218835439
MGP_C57BL6NJ_G0000317	NA	0.629963140328759	0.956216324169558	-0.0592445272587544	1.45981958496563e-05	3.61236786388081e-05	0.856170841243144	5.29476361854356e-06	1.23980913014235e-05	0.943555218835439
MGP_C57BL6NJ_G0000318	NA	0.629963140328759	0.956216324169558	-0.0592445272587544	1.45981958496563e-05	3.61236786388081e-05	0.856170841243144	5.29476361854356e-06	1.23980913014235e-05	0.943555218835439
MGP_C57BL6NJ_G0000319	NA	0.629963140328759	0.956216324169558	-0.0592445272587544	1.45981958496563e-05	3.61236786388081e-05	0.856170841243144	5.29476361854356e-06	1.23980913014235e-05	0.943555218835439
MGP_C57BL6NJ_G0000320	NA	0.629963140328759	0.956216324169558	-0.0592445272587544	1.45981958496563e-05	3.61236786388081e-05	0.856170841243144	5.29476361854356e-06	1.23980913014235e-05	0.943555218835439
MGP_C57BL6NJ_G0000321	NA	0.629963140328759	0.956216324169558	-0.0592445272587544	1.45981958496563e-05	3.61236786388081e-05	0.856170841243144	5.29476361854356e-06	1.23980913014235e-05	0.943555218835439
MGP_C57BL6NJ_G0000322	NA	0.629963140328759	0.956216324169558	-0.0592445272587544	1.45981958496563e-05	3.61236786388081e-05	0.856170841243144	5.29476361854356e-06	1.23980913014235e-05	0.943555218835439
MGP_C57BL6NJ_G0000323	NA	0.629963140328759	0.956216324169558	-0.0592445272587544	1.45981958496563e-05	3.61236786388081e-05	0.856170841243144	5.29476361854356e-06	1.23980913014235e-05	0.943555218835439
MGP_C57BL6NJ_G0000324	NA	0.629963140328759	0.956216324169558	-0.0592445272587544	1.45981958496563e-05	3.61236786388081e-05	0.856170841243144	5.29476361854356e-06	1.23980913014235e-05	0.943555218835439
MGP_C57BL6NJ_G0000325	NA	0.629963140328759	0.956216324169558	-0.0592445272587544	1.45981958496563e-05	3.61236786388081e-05	0.856170841243144	5.29476361854356e-06	1.23980913014235e-05	0.943555218835439
MGP_C57BL6NJ_G0000326	NA	0.629963140328759	0.956216324169558	-0.0592445272587544	1.45981958496563e-05	3.61236786388081e-05	0.856170841243144	5.29476361854356e-06	1.23980913014235e-05	0.943555218835439
MGP_C57BL6NJ_G0000327	NA	0.629963140328759	0.956216324169558	-0.0592445272587544	1.45981958496563e-05	3.61236786388081e-05	0.856170841243144	5.29476361854356e-06	1.23980913014235e-05	0.943555218835439
MGP_C57BL6NJ_G0000328	NA	0.629963140328759	0.956216324169558	-0.0592445272587544	1.45981958496563e-05	3.61236786388081e-05	0.856170841243144	5.29476361854356e-06	1.23980913014235e-05	0.943555218835439
MGP_C57BL6NJ_G0000329	NA	0.629963140328759	0.956216324169558	-0.0592445272587544	1.45981958496563e-05	3.61236786388081e-05	0.856170841243144	5.29476361854356e-06	1.23980913014235e-05	0.943555218835439
MGP_C57BL6NJ_G0000330	NA	0.629963140328759	0.956216324169558	-0.0592445272587544	1.45981958496563e-05	3.61236786388081e-05	0.856170841243144	5.29476361854356e-06	1.23980913014235e-05	0.943555218835439
MGP_C57BL6NJ_G0000331	NA	0.629963140328759	0.956216324169558	-0.0592445272587544	1.45981958496563e-05	3.61236786388081e-05	0.856170841243144	5.29476361854356e-06	1.23980913014235e-05	0.943555218835439
MGP_C57BL6NJ_G0000332	NA	0.629963140328759	0.956216324169558	-0.0592445272587544	1.45981958496563e-05	3.61236786388081e-05	0.856170841243144	5.29476361854356e-06	1.23980913014235e-05	0.943555218835439
MGP_C57BL6NJ_G0000333	NA	0.629963140328759	0.956216324169558	-0.0592445272587544	1.45981958496563e-05	3.61236786388081e-05	0.856170841243144	5.29476361854356e-06	1.23980913014235e-05	0.943555218835439
MGP_C57BL6NJ_G0000334	NA	0.629963140328759	0.956216324169558	-0.0592445272587544	1.45981958496563e-05	3.61236786388081e-05	0.856170841243144	5.29476361854356e-06	1.23980913014235e-05	0.943555218835439
MGP_C57BL6NJ_G0000335	NA	0.629963140328759	0.956216324169558	-0.0592445272587544	1.45981958496563e-05	3.61236786388081e-05	0.856170841243144	5.29476361854356e-06	1.23980913014235e-05	0.943555218835439
MGP_C57BL6NJ_G0000336	NA	0.629963140328759	0.956216324169558	-0.0592445272587544	1.45981958496563e-05	3.61236786388081e-05	0.856170841243144	5.29476361854356e-06	1.23980913014235e-05	0.943555218835439
MGP_C57BL6NJ_G0000337	NA	0.629963140328759	0.956216324169558	-0.0592445272587544	1.45981958496563e-05	3.61236786388081e-05	0.856170841243144	5.29476361854356e-06	1.23980913014235e-05	0.943555218835439
MGP_C57BL6NJ_G0000338	NA	0.629963140328759	0.956216324169558	-0.0592445272587544	1.45981958496563e-05	3.61236786388081e-05	0.856170841243144	5.29476361854356e-06	1.23980913014235e-05	0.943555218835439
MGP_C57BL6NJ_G0000339	NA	0.629963140328759	0.956216324169558	-0.0592445272587544	1.45981958496563e-05	3.61236786388081e-05	0.856170841243144	5.29476361854356e-06	1.23980913014235e-05	0.943555218835439
MGP_C57BL6NJ_G0000340	NA	0.629963140328759	0.956216324169558	-0.0592445272587544	1.45981958496563e-05	3.61236786388081e-05	0.856170841243144	5.29476361854356e-06	1.23980913014235e-05	0.943555218835439
MGP_C57BL6NJ_G0000341	NA	0.629963140328759	0.956216324169558	-0.0592445272587544	1.45981958496563e-05	3.61236786388081e-05	0.856170841243144	5.29476361854356e-06	1.23980913014235e-05	0.943555218835439
MGP_C57BL6NJ_G0000342	NA	0.629963140328759	0.956216324169558	-0.0592445272587544	1.45981958496563e-05	3.61236786388081e-05	0.856170841243144	5.29476361854356e-06	1.23980913014235e-05	0.943555218835439
MGP_C57BL6NJ_G0000343	NA	0.629963140328759	0.956216324169558	-0.0592445272587544	1.45981958496563e-05	3.61236786388081e-05	0.856170841243144	5.29476361854356e-06	1.23980913014235e-05	0.943555218835439
MGP_C57BL6NJ_G0000344	NA	0.629963140328759	0.956216324169558	-0.0592445272587544	1.45981958496563e-05	3.61236786388081e-05	0.856170841243144	5.29476361854356e-06	1.23980913014235e-05	0.943555218835439
MGP_C57BL6NJ_G0000345	NA	0.629963140328759	0.956216324169558	-0.0592445272587544	1.45981958496563e-05	3.61236786388081e-05	0.856170841243144	5.29476361854356e-06	1.23980913014235e-05	0.943555218835439
MGP_C57BL6NJ_G0000346	NA	0.629963140328759	0.956216324169558	-0.0592445272587544	1.45981958496563e-05	3.61236786388081e-05	0.856170841243144	5.29476361854356e-06	1.23980913014235e-05	0.943555218835439
MGP_C57BL6NJ_G0000347	NA	0.629963140328759	0.956216324169558	-0.0592445272587544	1.45981958496563e-05	3.61236786388081e-05	0.856170841243144	5.29476361854356e-06	1.23980913014235e-05	0.943555218835439
MGP_C57BL6NJ_G0000348	NA	0.629963140328759	0.956216324169558	-0.0592445272587544	1.45981958496563e-05	3.61236786388081e-05	0.856170841243144	5.29476361854356e-06	1.23980913014235e-05	0.943555218835439
MGP_C57BL6NJ_G0000349	NA	0.629963140328759	0.956216324169558	-0.0592445272587544	1.45981958496563e-05	3.61236786388081e-05	0.856170841243144	5.29476361854356e-06	1.23980913014235e-05	0.943555218835439
MGP_C57BL6NJ_G0000350	NA	0.629963140328759	0.956216324169558	-0.0592445272587544	1.45981958496563e-05	3.61236786388081e-05	0.856170841243144	5.29476361854356e-06	1.23980913014235e-05	0.943555218835439
MGP_C57BL6NJ_G0000351	NA	0.629963140328759	0.956216324169558	-0.0592445272587544	1.45981958496563e-05	3.61236786388081e-05	0.856170841243144	5.29476361854356e-06	1.23980913014235e-05	0.943555218835439
MGP_C57BL6NJ_G0000352	NA	0.629963140328759	0.956216324169558	-0.0592445272587544	1.45981958496563e-05	3.61236786388081e-05	0.856170841243144	5.29476361854356e-06	1.23980913014235e-05	0.943555218835439
MGP_C57BL6NJ_G0000353	NA	0.629963140328759	0.956216324169558	-0.0592445272587544	1.45981958496563e-05	3.61236786388081e-05	0.856170841243144	5.29476361854356e-06	1.23980913014235e-05	0.943555218835439
MGP_C57BL6NJ_G0000354	NA	0.629963140328759	0.956216324169558	-0.0592445272587544	1.45981958496563e-05	3.61236786388081e-05	0.856170841243144	5.29476361854356e-06	1.23980913014235e-05	0.943555218835439
MGP_C57BL6NJ_G0000355	NA	0.629963140328759	0.956216324169558	-0.0592445272587544	1.45981958496563e-05	3.61236786388081e-05	0.856170841243144	5.29476361854356e-06	1.23980913014235e-05	0.943555218835439
MGP_C57BL6NJ_G0000356	NA	0.629963140328759	0.956216324169558	-0.0592445272587544	1.45981958496563e-05	3.61236786388081e-05	0.856170841243144	5.29476361854356e-06	1.23980913014235e-05	0.943555218835439
MGP_C57BL6NJ_G0000357	NA	0.629963140328759	0.956216324169558	-0.0592445272587544	1.45981958496563e-05	3.61236786388081e-05	0.856170841243144	5.29476361854356e-06	1.23980913014235e-05	0.943555218835439
MGP_C57BL6NJ_G0000358	NA	0.629963140328759	0.956216324169558	-0.0592445272587544	1.45981958496563e-05	3.61236786388081e-05	0.856170841243144	5.29476361854356e-06	1.23980913014235e-05	0.943555218835439
MGP_C57BL6NJ_G0000359	NA	0.629963140328759	0.956216324169558	-0.0592445272587544	1.45981958496563e-05	3.61236786388081e-05	0.856170841243144	5.29476361854356e-06	1.23980913014235e-05	0.943555218835439
MGP_C57BL6NJ_G0000360	NA	0.629963140328759	0.956216324169558	-0.0592445272587544	1.45981958496563e-05	3.61236786388081e-05	0.856170841243144	5.29476361854356e-06	1.23980913014235e-05	0.943555218835439
MGP_C57BL6NJ_G0000361	NA	0.629963140328759	0.956216324169558	-0.0592445272587544	1.45981958496563e-05	3.61236786388081e-05	0.856170841243144	5.29476361854356e-06	1.23980913014235e-05	0.943555218835439
MGP_C57BL6NJ_G0000362	NA	0.629963140328759	0.956216324169558	-0.0592445272587544	1.45981958496563e-05	3.61236786388081e-05	0.856170841243144	5.29476361854356e-06	1.23980913014235e-05	0.943555218835439
MGP_C57BL6NJ_G0000363	NA	0.629963140328759	0.956216324169558	-0.0592445272587544	1.45981958496563e-05	3.61236786388081e-05	0.856170841243144	5.29476361854356e-06	1.23980913014235e-05	0.943555218835439
MGP_C57BL6NJ_G0000364	NA	0.629963140328759	0.956216324169558	-0.0592445272587544	1.45981958496563e-05	3.61236786388081e-05	0.856170841243144	5.29476361854356e-06	1.23980913014235e-05	0.943555218835439
MGP_C57BL6NJ_G0000365	NA	0.629963140328759	0.956216324169558	-0.0592445272587544	1.45981958496563e-05	3.61236786388081e-05	0.856170841243144	5.29476361854356e-06	1.23980913014235e-05	0.943555218835439
MGP_C57BL6NJ_G0000366	NA	0.629963140328759	0.956216324169558	-0.0592445272587544	1.45981958496563e-05	3.61236786388081e-05	0.856170841243144	5.29476361854356e-06	1.23980913014235e-05	0.943555218835439
MGP_C57BL6NJ_G0000367	NA	0.629963140328759	0.956216324169558	-0.0592445272587544	1.45981958496563e-05	3.61236786388081e-05	0.856170841243144	5.29476361854356e-06	1.23980913014235e-05	0.943555218835439
MGP_C57BL6NJ_G0000368	NA	0.629963140328759	0.956216324169558	-0.0592445272587544	1.45981958496563e-05	3.61236786388081e-05	0.856170841243144	5.29476361854356e-06	1.23980913014235e-05	0.943555218835439
MGP_C57BL6NJ_G0000369	NA	0.629963140328759	0.956216324169558	-0.0592445272587544	1.45981958496563e-05	3.61236786388081e-05	0.856170841243144	5.29476361854356e-06	1.23980913014235e-05	0.943555218835439
MGP_C57BL6NJ_G0000370	NA	0.629963140328759	0.956216324169558	-0.0592445272587544	1.45981958496563e-05	3.61236786388081e-05	0.856170841243144	5.29476361854356e-06	1.23980913014235e-05	0.943555218835439
MGP_C57BL6NJ_G0000371	NA	0.629963140328759	0.956216324169558	-0.0592445272587544	1.45981958496563e-05	3.61236786388081e-05	0.856170841243144	5.29476361854356e-06	1.23980913014235e-05	0.943555218835439
MGP_C57BL6NJ_G0000372	NA	0.629963140328759	0.956216324169558	-0.0592445272587544	1.45981958496563e-05	3.61236786388081e-05	0.856170841243144	5.29476361854356e-06	1.23980913014235e-05	0.943555218835439
MGP_C57BL6NJ_G0000373	NA	0.629963140328759	0.956216324169558	-0.0592445272587544	1.45981958496563e-05	3.61236786388081e-05	0.856170841243144	5.29476361854356e-06	1.23980913014235e-05	0.943555218835439
MGP_C57BL6NJ_G0000374	NA	0.629963140328759	0.956216324169558	-0.0592445272587544	1.45981958496563e-05	3.61236786388081e-05	0.856170841243144	5.29476361854356e-06	1.23980913014235e-05	0.943555218835439
MGP_C57BL6NJ_G0000375	NA	0.629963140328759	0.956216324169558	-0.0592445272587544	1.45981958496563e-05	3.61236786388081e-05	0.856170841243144	5.29476361854356e-06	1.23980913014235e-05	0.943555218835439
MGP_C57BL6NJ_G0000376	NA	0.629963140328759	0.956216324169558	-0.0592445272587544	1.45981958496563e-05	3.61236786388081e-05	0.856170841243144	5.29476361854356e-06	1.23980913014235e-05	0.943555218835439
MGP_C57BL6NJ_G0000377	NA	0.629963140328759	0.956216324169558	-0.0592445272587544	1.45981958496563e-05	3.61236786388081e-05	0.856170841243144	5.29476361854356e-06	1.23980913014235e-05	0.943555218835439
MGP_C57BL6NJ_G0000378	NA	0.629963140328759	0.956216324169558	-0.0592445272587544	1.45981958496563e-05	3.61236786388081e-05	0.856170841243144	5.29476361854356e-06	1.23980913014235e-05	0.943555218835439
MGP_C57BL6NJ_G0000379	NA	0.629963140328759	0.956216324169558	-0.0592445272587544	1.45981958496563e-05	3.61236786388081e-05	0.856170841243144	5.29476361854356e-06	1.23980913014235e-05	0.943555218835439
MGP_C57BL6NJ_G0000380	NA	0.629963140328759	0.956216324169558	-0.0592445272587544	1.45981958496563e-05	3.61236786388081e-05	0.856170841243144	5.29476361854356e-06	1.23980913014235e-05	0.943555218835439
MGP_C57BL6NJ_G0000381	NA	0.629963140328759	0.956216324169558	-0.0592445272587544	1.45981958496563e-05	3.61236786388081e-05	0.856170841243144	5.29476361854356e-06	1.23980913014235e-05	0.943555218835439
MGP_C57BL6NJ_G0000382	NA	0.629963140328759	0.956216324169558	-0.0592445272587544	1.45981958496563e-05	3.61236786388081e-05	0.856170841243144	5.29476361854356e-06	1.23980913014235e-05	0.943555218835439
MGP_C57BL6NJ_G0000390_mt-Tp	mt-Tp	0.629963140328759	0.956216324169558	-0.0592445272587544	1.45981958496563e-05	3.61236786388081e-05	0.856170841243144	5.29476361854356e-06	1.23980913014235e-05	0.943555218835439
MGP_C57BL6NJ_G0000391_mt-Ti	mt-Ti	0.629963140328759	0.956216324169558	-0.0592445272587544	1.45981958496563e-05	3.61236786388081e-05	0.856170841243144	5.29476361854356e-06	1.23980913014235e-05	0.943555218835439
MGP_C57BL6NJ_G0000392_mt-Tl2	mt-Tl2	0.629963140328759	0.956216324169558	-0.0592445272587544	1.45981958496563e-05	3.61236786388081e-05	0.856170841243144	5.29476361854356e-06	1.23980913014235e-05	0.943555218835439
MGP_C57BL6NJ_G0000393_mt-Td	mt-Td	0.629963140328759	0.956216324169558	-0.0592445272587544	1.45981958496563e-05	3.61236786388081e-05	0.856170841243144	5.29476361854356e-06	1.23980913014235e-05	0.943555218835439
MGP_C57BL6NJ_G0000394	NA	0.629963140328759	0.956216324169558	-0.0592445272587544	1.45981958496563e-05	3.61236786388081e-05	0.856170841243144	5.29476361854356e-06	1.23980913014235e-05	0.943555218835439
MGP_C57BL6NJ_G0000395_mt-Tt	mt-Tt	0.629963140328759	0.956216324169558	-0.0592445272587544	1.45981958496563e-05	3.61236786388081e-05	0.856170841243144	5.29476361854356e-06	1.23980913014235e-05	0.943555218835439
MGP_C57BL6NJ_G0000398	NA	0.629963140328759	0.956216324169558	-0.0592445272587544	1.45981958496563e-05	3.61236786388081e-05	0.856170841243144	5.29476361854356e-06	1.23980913014235e-05	0.943555218835439
MGP_C57BL6NJ_G0000399	NA	0.429476647751025	0.956216324169558	-0.0964884704944909	2.53359684678876e-05	5.33776495608828e-05	0.79889121860411	7.17416798368233e-06	1.53185837598271e-05	0.903372339941467
MGP_C57BL6NJ_G0000400	NA	0.719256085286178	0.95809248470028	-0.0447130734385972	1.14128637228786e-05	3.61236786388081e-05	0.888866612338499	6.11268338839806e-06	1.35003380966114e-05	0.943555218835439
MGP_C57BL6NJ_G0000401	NA	0.629963140328759	0.956216324169558	-0.0592445272587544	1.45981958496563e-05	3.61236786388081e-05	0.856170841243144	5.29476361854356e-06	1.23980913014235e-05	0.943555218835439
MGP_C57BL6NJ_G0000402	NA	0.522736414244501	0.956216324169558	-0.0821487772867592	1.80520393810379e-05	4.172110350031e-05	0.873349028764148	8.13299702110271e-06	1.6904803690889e-05	0.943555218835439
MGP_C57BL6NJ_G0000403	NA	0.629963140328759	0.956216324169558	-0.0592445272587544	1.45981958496563e-05	3.61236786388081e-05	0.856170841243144	5.29476361854356e-06	1.23980913014235e-05	0.943555218835439
MGP_C57BL6NJ_G0000404	NA	0.731501794687183	0.95809248470028	-0.0409600459749793	1.15103085890326e-05	3.61236786388081e-05	0.852492317889301	5.10837512619323e-06	1.23980913014235e-05	0.92114591571427
MGP_C57BL6NJ_G0000405	NA	0.629963140328759	0.956216324169558	-0.0592445272587544	1.45981958496563e-05	3.61236786388081e-05	0.856170841243144	5.29476361854356e-06	1.23980913014235e-05	0.943555218835439
MGP_C57BL6NJ_G0000406	NA	0.629963140328759	0.956216324169558	-0.0592445272587544	1.45981958496563e-05	3.61236786388081e-05	0.856170841243144	5.29476361854356e-06	1.23980913014235e-05	0.943555218835439
MGP_C57BL6NJ_G0000407	NA	0.341029795388203	0.956216324169558	-0.127106127309696	0.0156920192886024	0.0213874213744467	0.379102775194851	0.00318743635799986	0.00437025662256357	0.492552971203534
MGP_C57BL6NJ_G0000408	NA	0.720480292733151	0.95809248470028	-0.0482543478746639	0.000201933282074006	0.000347479466289637	0.715832261781666	8.56191302184529e-05	0.000139442394966623	0.786038451852957
MGP_C57BL6NJ_G0000409	NA	0.629963140328759	0.956216324169558	-0.0592445272587544	1.45981958496563e-05	3.61236786388081e-05	0.856170841243144	5.29476361854356e-06	1.23980913014235e-05	0.943555218835439
MGP_C57BL6NJ_G0000410	NA	0.477970858077401	0.956216324169558	-0.0863292941938436	1.58242932449569e-05	3.78532915509859e-05	0.835857266041828	5.62145451924318e-06	1.27920773187894e-05	0.923241643634122
MGP_C57BL6NJ_G0000411	NA	0.629963140328759	0.956216324169558	-0.0592445272587544	1.45981958496563e-05	3.61236786388081e-05	0.856170841243144	5.29476361854356e-06	1.23980913014235e-05	0.943555218835439
MGP_C57BL6NJ_G0000412	NA	0.725197751839829	0.95809248470028	-0.0441117189484273	1.83496661630422e-05	4.22639819706632e-05	0.856170841243144	4.60982321012701e-06	1.23980913014235e-05	0.977604037533675
MGP_C57BL6NJ_G0000413	NA	0.678201719880163	0.956216324169558	0.05792964319586	0.000311281101087746	0.000522045272858727	0.704873115715819	0.000131689855730033	0.000209615322085951	0.776254277721533
MGP_C57BL6NJ_G0000414	NA	0.629963140328759	0.956216324169558	-0.0592445272587544	1.45981958496563e-05	3.61236786388081e-05	0.856170841243144	5.29476361854356e-06	1.23980913014235e-05	0.943555218835439
MGP_C57BL6NJ_G0000415	NA	0.629963140328759	0.956216324169558	-0.0592445272587544	1.45981958496563e-05	3.61236786388081e-05	0.856170841243144	5.29476361854356e-06	1.23980913014235e-05	0.943555218835439
MGP_C57BL6NJ_G0000416	NA	0.629963140328759	0.956216324169558	-0.0592445272587544	1.45981958496563e-05	3.61236786388081e-05	0.856170841243144	5.29476361854356e-06	1.23980913014235e-05	0.943555218835439
MGP_C57BL6NJ_G0000417	NA	0.629963140328759	0.956216324169558	-0.0592445272587544	1.45981958496563e-05	3.61236786388081e-05	0.856170841243144	5.29476361854356e-06	1.23980913014235e-05	0.943555218835439
MGP_C57BL6NJ_G0000418	NA	0.629963140328759	0.956216324169558	-0.0592445272587544	1.45981958496563e-05	3.61236786388081e-05	0.856170841243144	5.29476361854356e-06	1.23980913014235e-05	0.943555218835439
MGP_C57BL6NJ_G0000419	NA	0.280394361860238	0.956216324169558	-0.119185041784364	1.51421856009837e-05	3.71854437791231e-05	0.75174113132646	2.44010312836447e-07	1.23980913014235e-05	1.09746789361441
MGP_C57BL6NJ_G0000420	NA	0.629963140328759	0.956216324169558	-0.0592445272587544	1.45981958496563e-05	3.61236786388081e-05	0.856170841243144	5.29476361854356e-06	1.23980913014235e-05	0.943555218835439
MGP_C57BL6NJ_G0000421	NA	0.537257558256794	0.956216324169558	-0.0756714463795416	1.13171857921161e-05	3.61236786388081e-05	0.872733611702855	4.08510310776389e-06	1.23980913014235e-05	0.961396331662599
MGP_C57BL6NJ_G0000422	NA	0.675394485922158	0.956216324169558	-0.0518493299066014	1.58424365446859e-05	3.78532915509859e-05	0.856170841243144	4.78667954930026e-06	1.23980913014235e-05	0.960194412877782
MGP_C57BL6NJ_G0000423	NA	0.629963140328759	0.956216324169558	-0.0592445272587544	1.45981958496563e-05	3.61236786388081e-05	0.856170841243144	5.29476361854356e-06	1.23980913014235e-05	0.943555218835439
MGP_C57BL6NJ_G0000424	NA	0.629963140328759	0.956216324169558	-0.0592445272587544	1.45981958496563e-05	3.61236786388081e-05	0.856170841243144	5.29476361854356e-06	1.23980913014235e-05	0.943555218835439
MGP_C57BL6NJ_G0000425	NA	0.629963140328759	0.956216324169558	-0.0592445272587544	1.45981958496563e-05	3.61236786388081e-05	0.856170841243144	5.29476361854356e-06	1.23980913014235e-05	0.943555218835439
MGP_C57BL6NJ_G0000426	NA	0.629963140328759	0.956216324169558	-0.0592445272587544	1.45981958496563e-05	3.61236786388081e-05	0.856170841243144	5.29476361854356e-06	1.23980913014235e-05	0.943555218835439
MGP_C57BL6NJ_G0000427	NA	0.629963140328759	0.956216324169558	-0.0592445272587544	1.45981958496563e-05	3.61236786388081e-05	0.856170841243144	5.29476361854356e-06	1.23980913014235e-05	0.943555218835439
MGP_C57BL6NJ_G0000428	NA	0.526960371219581	0.956216324169558	-0.0751774099127578	1.73386688439007e-05	4.05489827279227e-05	0.810765526409385	5.99325271679873e-06	1.33581184148444e-05	0.898149904001679
MGP_C57BL6NJ_G0000429	NA	0.833440492859052	0.967919941284066	-0.0250633739304941	9.77506467900292e-06	3.61236786388081e-05	0.865942882013671	4.33089980239699e-06	1.23980913014235e-05	0.93541555415617
MGP_C57BL6NJ_G0000430	NA	0.629963140328759	0.956216324169558	-0.0592445272587544	1.45981958496563e-05	3.61236786388081e-05	0.856170841243144	5.29476361854356e-06	1.23980913014235e-05	0.943555218835439
MGP_C57BL6NJ_G0000431	NA	0.707287420767632	0.95809248470028	-0.0437495137463239	5.59074376303759e-06	3.61236786388081e-05	0.891034621646113	3.02743008006211e-06	1.23980913014235e-05	0.943555218835439
MGP_C57BL6NJ_G0000432	NA	0.189084825145018	0.956216324169558	-0.172652633812556	2.18309440812208e-05	4.84695990579827e-05	0.853599740349931	5.53070973024955e-06	1.27307929754714e-05	0.97473870787057
MGP_C57BL6NJ_G0000433	NA	0.542883327720035	0.956216324169558	-0.0764103830449573	2.50931789281533e-05	5.29636061019113e-05	0.826501328604328	1.09958382130233e-05	2.12496926098288e-05	0.896255106305195
MGP_C57BL6NJ_G0000434	NA	0.307387193818988	0.956216324169558	-0.124472409808046	3.6112549986013e-05	7.18318313138365e-05	0.763278671236262	6.96973662590034e-06	1.49410706856516e-05	0.896945340824618
MGP_C57BL6NJ_G0000435	NA	0.779723863679336	0.962082413952884	-0.0340592383084104	1.26181471375544e-05	3.61236786388081e-05	0.862654262116533	6.56427649448549e-06	1.42849918503506e-05	0.918463479202996
MGP_C57BL6NJ_G0000436	NA	0.629963140328759	0.956216324169558	-0.0592445272587544	1.45981958496563e-05	3.61236786388081e-05	0.856170841243144	5.29476361854356e-06	1.23980913014235e-05	0.943555218835439
MGP_C57BL6NJ_G0000437	NA	0.629963140328759	0.956216324169558	-0.0592445272587544	1.45981958496563e-05	3.61236786388081e-05	0.856170841243144	5.29476361854356e-06	1.23980913014235e-05	0.943555218835439
MGP_C57BL6NJ_G0000438	NA	0.616276217492008	0.956216324169558	-0.0564617621458404	4.68062738388348e-06	3.61236786388081e-05	0.874239459069506	3.59615351516553e-06	1.23980913014235e-05	0.896016413281933
MGP_C57BL6NJ_G0000439	NA	0.629963140328759	0.956216324169558	-0.0592445272587544	1.45981958496563e-05	3.61236786388081e-05	0.856170841243144	5.29476361854356e-06	1.23980913014235e-05	0.943555218835439
MGP_C57BL6NJ_G0000440	NA	0.848510215763145	0.970559279056416	-0.0364939666759898	0.0196739354211655	0.0264843173377326	0.528519071779796	0.0345686243070146	0.0424370986989688	0.469058381255925
MGP_C57BL6NJ_G0000441	NA	0.591943054707759	0.956216324169558	-0.0691696772396782	1.59920670812922e-05	3.8157569718989e-05	0.889482029399791	3.50339521608862e-06	1.23980913014235e-05	1.02798964461437
MGP_C57BL6NJ_G0000442	NA	0.495247069551857	0.956216324169558	-0.0843127320790301	1.72626885048127e-05	4.04633952821701e-05	0.842776368284822	7.3534717135529e-06	1.56348298935218e-05	0.915278330449769
MGP_C57BL6NJ_G0000443	NA	0.669205199937745	0.956216324169558	-0.0516459744831711	1.23693623834548e-05	3.61236786388081e-05	0.856170841243145	3.67829261914057e-06	1.23980913014235e-05	0.960651962580502
MGP_C57BL6NJ_G0000444	NA	0.629963140328759	0.956216324169558	-0.0592445272587544	1.45981958496563e-05	3.61236786388081e-05	0.856170841243144	5.29476361854356e-06	1.23980913014235e-05	0.943555218835439
MGP_C57BL6NJ_G0000445	NA	0.629963140328759	0.956216324169558	-0.0592445272587544	1.45981958496563e-05	3.61236786388081e-05	0.856170841243144	5.29476361854356e-06	1.23980913014235e-05	0.943555218835439
MGP_C57BL6NJ_G0000446	NA	0.607261399679267	0.956216324169558	-0.0675658599233672	6.47080060214198e-05	0.000120806204840414	0.787014126215035	2.28699548091148e-05	4.07530040666952e-05	0.875061429113486
MGP_C57BL6NJ_G0000447	NA	0.846640624752138	0.970040696853512	-0.0227531141219221	1.40817547413386e-05	3.61236786388081e-05	0.825177742356098	4.0545433369326e-06	1.23980913014235e-05	0.929158501246753
MGP_C57BL6NJ_G0000448	NA	0.629963140328759	0.956216324169558	-0.0592445272587544	1.45981958496563e-05	3.61236786388081e-05	0.856170841243144	5.29476361854356e-06	1.23980913014235e-05	0.943555218835439
MGP_C57BL6NJ_G0000449	NA	0.683891514958795	0.956216324169558	-0.0513619437152395	2.36918937552988e-05	5.07937070332379e-05	0.838435028270236	8.57994636172013e-06	1.7362165248063e-05	0.925819405862531
MGP_C57BL6NJ_G0000450	NA	0.547163836608523	0.956216324169558	-0.0720846190951785	1.11682822583898e-05	3.61236786388081e-05	0.853415003295956	3.36945570390768e-06	1.23980913014235e-05	0.955891437741908
MGP_C57BL6NJ_G0000451	NA	0.398027807557472	0.956216324169558	0.088821244469041	6.45568704095617e-07	3.61236786388081e-05	0.967757206158198	5.50794732771828e-08	1.06272352735792e-05	1.1979370454984
MGP_C57BL6NJ_G0000452	NA	0.629963140328759	0.956216324169558	-0.0592445272587544	1.45981958496563e-05	3.61236786388081e-05	0.856170841243144	5.29476361854356e-06	1.23980913014235e-05	0.943555218835439
MGP_C57BL6NJ_G0000453	NA	0.629963140328759	0.956216324169558	-0.0592445272587544	1.45981958496563e-05	3.61236786388081e-05	0.856170841243144	5.29476361854356e-06	1.23980913014235e-05	0.943555218835439
MGP_C57BL6NJ_G0000454	NA	0.629963140328759	0.956216324169558	-0.0592445272587544	1.45981958496563e-05	3.61236786388081e-05	0.856170841243144	5.29476361854356e-06	1.23980913014235e-05	0.943555218835439
MGP_C57BL6NJ_G0000455	NA	0.629963140328759	0.956216324169558	-0.0592445272587544	1.45981958496563e-05	3.61236786388081e-05	0.856170841243144	5.29476361854356e-06	1.23980913014235e-05	0.943555218835439
MGP_C57BL6NJ_G0000456	NA	0.629963140328759	0.956216324169558	-0.0592445272587544	1.45981958496563e-05	3.61236786388081e-05	0.856170841243144	5.29476361854356e-06	1.23980913014235e-05	0.943555218835439
MGP_C57BL6NJ_G0000457	NA	0.629963140328759	0.956216324169558	-0.0592445272587544	1.45981958496563e-05	3.61236786388081e-05	0.856170841243144	5.29476361854356e-06	1.23980913014235e-05	0.943555218835439
MGP_C57BL6NJ_G0000458	NA	0.629963140328759	0.956216324169558	-0.0592445272587544	1.45981958496563e-05	3.61236786388081e-05	0.856170841243144	5.29476361854356e-06	1.23980913014235e-05	0.943555218835439
MGP_C57BL6NJ_G0000459	NA	0.629963140328759	0.956216324169558	-0.0592445272587544	1.45981958496563e-05	3.61236786388081e-05	0.856170841243144	5.29476361854356e-06	1.23980913014235e-05	0.943555218835439
MGP_C57BL6NJ_G0000460	NA	0.629963140328759	0.956216324169558	-0.0592445272587544	1.45981958496563e-05	3.61236786388081e-05	0.856170841243144	5.29476361854356e-06	1.23980913014235e-05	0.943555218835439
MGP_C57BL6NJ_G0000461	NA	0.629963140328759	0.956216324169558	-0.0592445272587544	1.45981958496563e-05	3.61236786388081e-05	0.856170841243144	5.29476361854356e-06	1.23980913014235e-05	0.943555218835439
MGP_C57BL6NJ_G0000462	NA	0.629963140328759	0.956216324169558	-0.0592445272587544	1.45981958496563e-05	3.61236786388081e-05	0.856170841243144	5.29476361854356e-06	1.23980913014235e-05	0.943555218835439
MGP_C57BL6NJ_G0000463	NA	0.477970858077401	0.956216324169558	-0.0863292941938436	1.58242932449569e-05	3.78532915509859e-05	0.835857266041828	5.62145451924318e-06	1.27920773187894e-05	0.923241643634122
MGP_C57BL6NJ_G0000464	NA	0.402851462972525	0.956216324169558	-0.0978115349631873	1.34008475459582e-05	3.61236786388081e-05	0.813218166943808	1.05850536108573e-05	2.05733887254166e-05	0.832017091516339
MGP_C57BL6NJ_G0000465	NA	0.669205199937745	0.956216324169558	-0.0516459744831711	1.23693623834548e-05	3.61236786388081e-05	0.856170841243145	3.67829261914057e-06	1.23980913014235e-05	0.960651962580502
MGP_C57BL6NJ_G0000466	NA	0.455504274150689	0.956216324169558	-0.0905665694239104	1.19207296975771e-05	3.61236786388081e-05	0.856170841243145	2.00171225755292e-06	1.23980913014235e-05	1.01244517539029
MGP_C57BL6NJ_G0000467	NA	0.519643174436045	0.956216324169558	-0.0789340968416911	1.74059270516975e-05	4.06530679724717e-05	0.835857266041828	5.13573183128098e-06	1.23980913014235e-05	0.939880837676465
MGP_C57BL6NJ_G0000468	NA	0.489860428414361	0.956216324169558	-0.0743282385863502	3.19555501095283e-06	3.61236786388081e-05	0.861549796930984	9.44221366324833e-07	1.23980913014235e-05	0.962710925470853
MGP_C57BL6NJ_G0000469	NA	0.809195682883115	0.96525586691403	-0.0310012822905854	2.38598924530644e-05	5.07937070332379e-05	0.85456802890588	3.52619519267626e-06	1.23980913014235e-05	1.026862344741
MGP_C57BL6NJ_G0000470	NA	0.629963140328759	0.956216324169558	-0.0592445272587544	1.45981958496563e-05	3.61236786388081e-05	0.856170841243144	5.29476361854356e-06	1.23980913014235e-05	0.943555218835439
MGP_C57BL6NJ_G0000471	NA	0.950106680192701	0.990571488626146	-0.00786295415311637	4.1952407070388e-05	8.18551121834294e-05	0.790933985516625	8.25231837109141e-06	1.71078252671884e-05	0.928690046870085
MGP_C57BL6NJ_G0000472	NA	0.683891514958795	0.956216324169558	-0.0513619437152395	2.36918937552988e-05	5.07937070332379e-05	0.838435028270236	8.57994636172013e-06	1.7362165248063e-05	0.925819405862531
MGP_C57BL6NJ_G0000473	NA	0.457435699890028	0.956216324169558	-0.0905236573793252	2.28200736331475e-05	4.9946027911885e-05	0.806446962588772	5.32034822385614e-06	1.24416951721757e-05	0.928344390503049
MGP_C57BL6NJ_G0000474	NA	0.549333556606144	0.956216324169558	-0.0674299409976556	1.48875229748463e-05	3.67026113795595e-05	0.780598069301062	5.94071734921747e-06	1.32861156345663e-05	0.852614363192423
MGP_C57BL6NJ_G0000475	NA	0.985997290106488	0.996717024511287	0.00226982994090844	3.68266124959825e-05	7.30437322162091e-05	0.824981165169049	4.11550073048367e-06	1.23980913014235e-05	1.02078881788484
MGP_C57BL6NJ_G0000476	NA	0.629963140328759	0.956216324169558	-0.0592445272587544	1.45981958496563e-05	3.61236786388081e-05	0.856170841243144	5.29476361854356e-06	1.23980913014235e-05	0.943555218835439
MGP_C57BL6NJ_G0000477	NA	0.523907853382809	0.956216324169558	-0.0777302258753437	1.9362542554563e-05	4.41588463576512e-05	0.823035725632846	5.81171162148249e-06	1.31376188049164e-05	0.924401079432857
MGP_C57BL6NJ_G0000478	NA	0.629963140328759	0.956216324169558	-0.0592445272587544	1.45981958496563e-05	3.61236786388081e-05	0.856170841243144	5.29476361854356e-06	1.23980913014235e-05	0.943555218835439
MGP_C57BL6NJ_G0000479	NA	0.629963140328759	0.956216324169558	-0.0592445272587544	1.45981958496563e-05	3.61236786388081e-05	0.856170841243144	5.29476361854356e-06	1.23980913014235e-05	0.943555218835439
MGP_C57BL6NJ_G0000480	NA	0.628550089516387	0.956216324169558	-0.0513903044064894	1.65204172024626e-06	3.61236786388081e-05	0.907731086888995	5.01334592221608e-07	1.23980913014235e-05	1.01004963483422
MGP_C57BL6NJ_G0000481	NA	0.699471389419473	0.95809248470028	-0.0707440082674457	0.00603294855104809	0.00864762605428563	0.623169012911214	0.000924642661922552	0.00134090968195882	0.811598919390046
MGP_C57BL6NJ_G0000482	NA	0.309858357160996	0.956216324169558	-0.146292343735581	1.19346676796008e-05	3.61236786388081e-05	1.00650767574026	3.77895093009075e-06	1.23980913014235e-05	1.1225999064738
MGP_C57BL6NJ_G0000483	NA	0.888073020696648	0.977896039616445	0.013378039068867	2.98709703668171e-07	3.61236786388081e-05	0.949904570548632	6.17956811243403e-08	1.12105725334005e-05	1.08798434377416
MGP_C57BL6NJ_G0000484	NA	0.672355711706503	0.956216324169558	-0.052074304754024	1.23480294875985e-05	3.61236786388081e-05	0.872303841878788	5.42989270905377e-06	1.25429880649757e-05	0.943555218835439
MGP_C57BL6NJ_G0000485	NA	0.629963140328759	0.956216324169558	-0.0592445272587544	1.45981958496563e-05	3.61236786388081e-05	0.856170841243144	5.29476361854356e-06	1.23980913014235e-05	0.943555218835439
MGP_C57BL6NJ_G0000486	NA	0.225525202538294	0.956216324169558	-0.162151789691774	4.41944027712086e-05	8.56482774067887e-05	0.813261110968697	0.000260298608359186	0.000400535117108636	0.671670531900548
MGP_C57BL6NJ_G0000487	NA	0.0479326834747991	0.956216324169558	0.260738703538675	4.02729024200699e-06	3.61236786388081e-05	0.962323463132309	0.000371145091472633	0.000561740869305447	0.60392929954958
MGP_C57BL6NJ_G0000488	NA	0.096373803378524	0.956216324169558	-0.247804783326336	0.00193159316522287	0.00293835816964629	0.568092487400737	0.0155364171755494	0.0198187334842956	0.408231120267177
MGP_C57BL6NJ_G0000489	NA	0.794291564713593	0.962730992877379	0.0335104282588753	0.00795623519728971	0.011242518150977	0.418495387867397	0.0011544593126804	0.00165682408064068	0.554132334725933
MGP_C57BL6NJ_G0000490	NA	0.383722889043226	0.956216324169558	-0.122236502248843	0.000111972124083096	0.000200109513978213	0.78477053410559	6.1792607107945e-05	0.0001026388640496	0.835865821430345
MGP_C57BL6NJ_G0000491	NA	0.979474568487481	0.995732111540345	0.00340665468626739	0.00146289259794654	0.0022561825758175	0.554230513137728	0.0011193302626371	0.00160910577177826	0.573970924356278
MGP_C57BL6NJ_G0000492	NA	0.629963140328759	0.956216324169558	-0.0592445272587544	1.45981958496563e-05	3.61236786388081e-05	0.856170841243144	5.29476361854356e-06	1.23980913014235e-05	0.943555218835439
MGP_C57BL6NJ_G0000493	NA	0.694552242080577	0.956216324169558	-0.0492848369826796	2.38673693096542e-05	5.07937070332379e-05	0.833761538121975	8.59849014024932e-06	1.7362165248063e-05	0.92114591571427
MGP_C57BL6NJ_G0000494	NA	0.629963140328759	0.956216324169558	-0.0592445272587544	1.45981958496563e-05	3.61236786388081e-05	0.856170841243144	5.29476361854356e-06	1.23980913014235e-05	0.943555218835439
MGP_C57BL6NJ_G0000495	NA	0.629963140328759	0.956216324169558	-0.0592445272587544	1.45981958496563e-05	3.61236786388081e-05	0.856170841243144	5.29476361854356e-06	1.23980913014235e-05	0.943555218835439
MGP_C57BL6NJ_G0000496	NA	0.681482474900515	0.956216324169558	-0.0609587023759515	0.000215495082974888	0.000369470230497246	0.781986823943774	3.48548372729023e-05	6.00876398928002e-05	0.949505528887509
MGP_C57BL6NJ_G0000497	NA	0.675394485922158	0.956216324169558	-0.0518493299066014	1.58424365446859e-05	3.78532915509859e-05	0.856170841243144	4.78667954930026e-06	1.23980913014235e-05	0.960194412877782
MGP_C57BL6NJ_G0000498	NA	0.826589812964123	0.96679743698627	-0.0266367920047875	5.30402050680198e-05	0.000100911684999787	0.7463768421853	1.16224132950374e-05	2.23089425579096e-05	0.868699076349817
MGP_C57BL6NJ_G0000499	NA	0.31222854105188	0.956216324169558	-0.112227859211166	3.68831703137908e-05	7.31345966605162e-05	0.69391411847153	1.12999347149218e-05	2.17555240784757e-05	0.780205892082121
MGP_C57BL6NJ_G0000500	NA	0.913035422273014	0.982716422205443	0.010773704206658	0.288793324957192	0.327570635785099	-0.113507286867535	0.144767018169405	0.165530302868734	-0.159258996142508
MGP_C57BL6NJ_G0000501	NA	0.629963140328759	0.956216324169558	-0.0592445272587544	1.45981958496563e-05	3.61236786388081e-05	0.856170841243144	5.29476361854356e-06	1.23980913014235e-05	0.943555218835439
MGP_C57BL6NJ_G0000502	NA	0.510445683520157	0.956216324169558	-0.0787307414182601	1.35039420348373e-05	3.61236786388081e-05	0.835857266041828	3.91845769014685e-06	1.23980913014235e-05	0.940338387379184
MGP_C57BL6NJ_G0000503	NA	0.629963140328759	0.956216324169558	-0.0592445272587544	1.45981958496563e-05	3.61236786388081e-05	0.856170841243144	5.29476361854356e-06	1.23980913014235e-05	0.943555218835439
MGP_C57BL6NJ_G0000504	NA	0.406853670215444	0.956216324169558	-0.094397456270205	6.04179509285707e-06	3.61236786388081e-05	0.854588045809153	1.76832634651902e-06	1.23980913014235e-05	0.957721950503626
MGP_C57BL6NJ_G0000505	NA	0.629963140328759	0.956216324169558	-0.0592445272587544	1.45981958496563e-05	3.61236786388081e-05	0.856170841243144	5.29476361854356e-06	1.23980913014235e-05	0.943555218835439
MGP_C57BL6NJ_G0000506	NA	0.629963140328759	0.956216324169558	-0.0592445272587544	1.45981958496563e-05	3.61236786388081e-05	0.856170841243144	5.29476361854356e-06	1.23980913014235e-05	0.943555218835439
MGP_C57BL6NJ_G0000507	NA	0.629963140328759	0.956216324169558	-0.0592445272587544	1.45981958496563e-05	3.61236786388081e-05	0.856170841243144	5.29476361854356e-06	1.23980913014235e-05	0.943555218835439
MGP_C57BL6NJ_G0000508	NA	0.513468784087115	0.956216324169558	-0.0882645839638032	0.00224912448325625	0.00339407601000844	0.528777933626451	0.00028445866688036	0.000435591244980332	0.685547229981808
MGP_C57BL6NJ_G0000509	NA	0.321612600381849	0.956216324169558	-0.129467367507098	3.07115632391627e-05	6.24501386005394e-05	0.832111371818313	9.26587073418134e-06	1.83854523736313e-05	0.936126475191059
MGP_C57BL6NJ_G0000510	NA	0.684994093835056	0.956216324169558	-0.0555788925326418	9.57453210982863e-05	0.000173234369163347	0.78854446547862	0.00021839180850706	0.000339034040502196	0.720353313034428
MGP_C57BL6NJ_G0000511	NA	0.345912144156496	0.956216324169558	-0.116551750055778	1.97364267235131e-05	4.48247698644119e-05	0.824846480101223	1.02964211705199e-05	2.01213514429319e-05	0.87891966953687
MGP_C57BL6NJ_G0000512	NA	0.629963140328759	0.956216324169558	-0.0592445272587544	1.45981958496563e-05	3.61236786388081e-05	0.856170841243144	5.29476361854356e-06	1.23980913014235e-05	0.943555218835439
MGP_C57BL6NJ_G0000513	NA	0.629963140328759	0.956216324169558	-0.0592445272587544	1.45981958496563e-05	3.61236786388081e-05	0.856170841243144	5.29476361854356e-06	1.23980913014235e-05	0.943555218835439
MGP_C57BL6NJ_G0000514	NA	0.675394485922158	0.956216324169558	-0.0518493299066014	1.58424365446859e-05	3.78532915509859e-05	0.856170841243144	4.78667954930026e-06	1.23980913014235e-05	0.960194412877782
MGP_C57BL6NJ_G0000515	NA	0.995938412479465	0.999204289036177	0.000652835401389708	1.27276907846945e-05	3.61236786388081e-05	0.909120465278551	5.4727933494196e-06	1.26286012510442e-05	0.985543370414745
MGP_C57BL6NJ_G0000516	NA	0.629963140328759	0.956216324169558	-0.0592445272587544	1.45981958496563e-05	3.61236786388081e-05	0.856170841243144	5.29476361854356e-06	1.23980913014235e-05	0.943555218835439
MGP_C57BL6NJ_G0000517	NA	0.629963140328759	0.956216324169558	-0.0592445272587544	1.45981958496563e-05	3.61236786388081e-05	0.856170841243144	5.29476361854356e-06	1.23980913014235e-05	0.943555218835439
MGP_C57BL6NJ_G0000518	NA	0.884249654113525	0.977232845194456	-0.0182122947244494	2.05493550753189e-05	4.61863191430342e-05	0.845741515489567	8.87251492108908e-06	1.78174319917908e-05	0.917824409975151
MGP_C57BL6NJ_G0000519	NA	0.856271668423689	0.971680580594674	-0.0251776947499823	8.47484390638766e-05	0.000154644640804908	0.812663491299382	2.20110308190869e-05	3.93555507318692e-05	0.933190892092651
MGP_C57BL6NJ_G0000520	NA	0.629963140328759	0.956216324169558	-0.0592445272587544	1.45981958496563e-05	3.61236786388081e-05	0.856170841243144	5.29476361854356e-06	1.23980913014235e-05	0.943555218835439
MGP_C57BL6NJ_G0000521	NA	0.278082569124253	0.956216324169558	0.13935513202184	0.000316771123499361	0.000530646185238382	0.634379109682854	2.36524046292858e-05	4.20286372579279e-05	0.836878350862111
MGP_C57BL6NJ_G0000522	NA	0.6626817046213	0.956216324169558	-0.0509197362510542	6.84755728602632e-06	3.61236786388081e-05	0.87490162101047	3.05751560477896e-06	1.23980913014235e-05	0.943555218835439
MGP_C57BL6NJ_G0000523	NA	0.629963140328759	0.956216324169558	-0.0592445272587544	1.45981958496563e-05	3.61236786388081e-05	0.856170841243144	5.29476361854356e-06	1.23980913014235e-05	0.943555218835439
MGP_C57BL6NJ_G0000524	NA	0.629963140328759	0.956216324169558	-0.0592445272587544	1.45981958496563e-05	3.61236786388081e-05	0.856170841243144	5.29476361854356e-06	1.23980913014235e-05	0.943555218835439
MGP_C57BL6NJ_G0000525	NA	0.753917011296146	0.959294424926794	0.0466011095434152	0.00195177044701385	0.00296707516686129	0.59736722392307	0.00205465294543883	0.00287289303547562	0.593170564911865
MGP_C57BL6NJ_G0000526	NA	0.698624804285222	0.957846296370006	-0.0460224306241739	6.17762906511177e-06	3.61236786388081e-05	0.900369101704852	3.80426122656328e-06	1.23980913014235e-05	0.942285114247108
MGP_C57BL6NJ_G0000527	NA	0.544880725232496	0.956216324169558	0.0849351577336356	0.0128146616806663	0.0176696578121236	0.418085390599494	0.00382843117791017	0.00520208418312364	0.50935074114076
MGP_C57BL6NJ_G0000528	NA	0.492499255892014	0.956216324169558	-0.0830326776949684	1.17485175815167e-05	3.61236786388081e-05	0.856170841243144	3.45702747177734e-06	1.23980913014235e-05	0.961396331662599
MGP_C57BL6NJ_G0000529	NA	0.727862624030239	0.95809248470028	-0.0457933878706572	4.28114505567953e-05	8.3298086522707e-05	0.824674943497339	2.2931323273044e-05	4.08428791086196e-05	0.878318363108919
MGP_C57BL6NJ_G0000530	NA	0.585293828625086	0.956216324169558	-0.0677961859186663	1.43111607114324e-05	3.61236786388081e-05	0.86557949349722	1.05811190848485e-05	2.05733887254166e-05	0.891311321494856
MGP_C57BL6NJ_G0000531	NA	0.687197266650781	0.956216324169558	-0.0525779610424329	7.44823029496238e-06	3.61236786388081e-05	0.971422888243224	6.96773648405042e-06	1.49375621431935e-05	0.977604037533675
MGP_C57BL6NJ_G0000532	NA	0.672355711706503	0.956216324169558	-0.052074304754024	1.23480294875985e-05	3.61236786388081e-05	0.872303841878788	5.42989270905377e-06	1.25429880649757e-05	0.943555218835439
MGP_C57BL6NJ_G0000533	NA	0.677013542174638	0.956216324169558	-0.0518832959433274	1.38453329358321e-05	3.61236786388081e-05	0.872733611702855	6.14129548911477e-06	1.35003380966114e-05	0.943555218835439
MGP_C57BL6NJ_G0000534	NA	0.965097026726076	0.993052219200111	0.00583462112370177	1.98841809453265e-05	4.50932669854367e-05	0.904733375726185	8.01492254016412e-06	1.6772664604276e-05	0.988213329294201
MGP_C57BL6NJ_G0000535	NA	0.629963140328759	0.956216324169558	-0.0592445272587544	1.45981958496563e-05	3.61236786388081e-05	0.856170841243144	5.29476361854356e-06	1.23980913014235e-05	0.943555218835439
MGP_C57BL6NJ_G0000536	NA	0.629963140328759	0.956216324169558	-0.0592445272587544	1.45981958496563e-05	3.61236786388081e-05	0.856170841243144	5.29476361854356e-06	1.23980913014235e-05	0.943555218835439
MGP_C57BL6NJ_G0000537	NA	0.677013542174638	0.956216324169558	-0.0518832959433274	1.38453329358321e-05	3.61236786388081e-05	0.872733611702855	6.14129548911477e-06	1.35003380966114e-05	0.943555218835439
MGP_C57BL6NJ_G0000538	NA	0.906097237350298	0.981521147324584	-0.0153209162711825	5.76669072948714e-05	0.000108877515923064	0.790933985516625	1.40054311871092e-05	2.62222874158143e-05	0.911909632104436
MGP_C57BL6NJ_G0000539	NA	0.629963140328759	0.956216324169558	-0.0592445272587544	1.45981958496563e-05	3.61236786388081e-05	0.856170841243144	5.29476361854356e-06	1.23980913014235e-05	0.943555218835439
MGP_C57BL6NJ_G0000540	NA	0.579968164154809	0.956216324169558	-0.0709336463568462	4.22852851338109e-05	8.23952568936621e-05	0.801217058408583	1.50154485999145e-05	2.78872871976991e-05	0.888601436000877
MGP_C57BL6NJ_G0000541	NA	0.677013542174638	0.956216324169558	-0.0518832959433274	1.38453329358321e-05	3.61236786388081e-05	0.872733611702855	6.14129548911477e-06	1.35003380966114e-05	0.943555218835439
MGP_C57BL6NJ_G0000542	NA	0.496257788930201	0.956216324169558	-0.109479581938084	0.00423466043207128	0.00618647896544145	0.574354173980045	0.00329419852141261	0.0045097160770984	0.596153108587292
MGP_C57BL6NJ_G0000543	NA	0.835750044610801	0.967919941284066	-0.0255646373151888	2.1094826157578e-05	4.72057756927842e-05	0.831079101610702	4.26493256064418e-06	1.23980913014235e-05	0.969151491943576
MGP_C57BL6NJ_G0000544	NA	0.163567159528875	0.956216324169558	-0.184215408307277	1.0618830013879e-05	3.61236786388081e-05	0.917211124170668	4.19168684318352e-06	1.23980913014235e-05	1.00178380706055
MGP_C57BL6NJ_G0000545	NA	0.457355464106373	0.956216324169558	-0.0938615968370971	2.0488663637043e-05	4.60751085905092e-05	0.845023123426489	4.93299551134415e-06	1.23980913014235e-05	0.969264747365082
MGP_C57BL6NJ_G0000546	NA	0.421298780241354	0.956216324169558	-0.108450807625413	0.0019938625433955	0.00302692065109989	0.534428908613587	2.25355560036052e-05	4.01989559043431e-05	0.892170321182158
MGP_C57BL6NJ_G0000547	NA	0.979624211060177	0.995740804148384	0.00302404093284738	7.04963075600962e-05	0.000130545070598715	0.706252390862664	0.000119196943756434	0.000190690054013709	0.667766108308172
MGP_C57BL6NJ_G0000548	NA	0.987350918226997	0.997299647839107	-0.00207321493599723	0.00266936251975557	0.00399078873274381	0.504032715423246	0.000726762342041569	0.00106590599803299	0.598644112674802
MGP_C57BL6NJ_G0000549	NA	0.629963140328759	0.956216324169558	-0.0592445272587544	1.45981958496563e-05	3.61236786388081e-05	0.856170841243144	5.29476361854356e-06	1.23980913014235e-05	0.943555218835439
MGP_C57BL6NJ_G0000550	NA	0.790881710617689	0.962302136703708	-0.0360544761852018	0.000153397863413745	0.000268583503438765	0.744962823461838	2.26869004855841e-05	4.0454876958218e-05	0.909361612151449
MGP_C57BL6NJ_G0000551	NA	0.318804747326238	0.956216324169558	-0.158004766272114	3.52955065822287e-05	7.04076999325237e-05	0.995311217099141	1.70046146981848e-05	3.1153648816481e-05	1.07058538859004
MGP_C57BL6NJ_G0000552	NA	0.159117119813264	0.956216324169558	0.168079904203701	1.63048761364505e-05	3.88048120558088e-05	0.793526573183393	1.17767459191409e-05	2.25668629554805e-05	0.819091555029638
MGP_C57BL6NJ_G0000553	NA	0.629963140328759	0.956216324169558	-0.0592445272587544	1.45981958496563e-05	3.61236786388081e-05	0.856170841243144	5.29476361854356e-06	1.23980913014235e-05	0.943555218835439
MGP_C57BL6NJ_G0000554	NA	0.95452715257588	0.991612799843068	-0.00709192143320418	2.30477698280901e-05	5.03371523954413e-05	0.831593925825946	1.41409679019246e-05	2.64544500120811e-05	0.872595079573095
MGP_C57BL6NJ_G0000555	NA	0.492499255892014	0.956216324169558	-0.0830326776949684	1.17485175815167e-05	3.61236786388081e-05	0.856170841243144	3.45702747177734e-06	1.23980913014235e-05	0.961396331662599
MGP_C57BL6NJ_G0000556	NA	0.806991917026134	0.965176644551329	-0.0302344558408032	2.10253607234317e-05	4.70657034506713e-05	0.834125234698331	4.97213772467451e-06	1.23980913014235e-05	0.9585075354004
MGP_C57BL6NJ_G0000557	NA	0.685858158646969	0.956216324169558	-0.0517102717240104	2.19638743279756e-05	4.84695990579827e-05	0.856170841243145	6.71283799394503e-06	1.44794784567868e-05	0.960507293788613
MGP_C57BL6NJ_G0000558	NA	0.694552242080577	0.956216324169558	-0.0492848369826796	2.38673693096542e-05	5.07937070332379e-05	0.833761538121975	8.59849014024932e-06	1.7362165248063e-05	0.92114591571427
MGP_C57BL6NJ_G0000559	NA	0.672355711706503	0.956216324169558	-0.052074304754024	1.23480294875985e-05	3.61236786388081e-05	0.872303841878788	5.42989270905377e-06	1.25429880649757e-05	0.943555218835439
MGP_C57BL6NJ_G0000560	NA	0.629963140328759	0.956216324169558	-0.0592445272587544	1.45981958496563e-05	3.61236786388081e-05	0.856170841243144	5.29476361854356e-06	1.23980913014235e-05	0.943555218835439
MGP_C57BL6NJ_G0000561	NA	0.629963140328759	0.956216324169558	-0.0592445272587544	1.45981958496563e-05	3.61236786388081e-05	0.856170841243144	5.29476361854356e-06	1.23980913014235e-05	0.943555218835439
MGP_C57BL6NJ_G0000562	NA	0.629963140328759	0.956216324169558	-0.0592445272587544	1.45981958496563e-05	3.61236786388081e-05	0.856170841243144	5.29476361854356e-06	1.23980913014235e-05	0.943555218835439
MGP_C57BL6NJ_G0000563	NA	0.629963140328759	0.956216324169558	-0.0592445272587544	1.45981958496563e-05	3.61236786388081e-05	0.856170841243144	5.29476361854356e-06	1.23980913014235e-05	0.943555218835439
MGP_C57BL6NJ_G0000564	NA	0.536100495990096	0.956216324169558	-0.0841075898397869	0.000176030868086486	0.000305542956698497	0.728969503113636	0.000202481628979312	0.000315395220821816	0.717674970090729
MGP_C57BL6NJ_G0000565	NA	0.686107145666963	0.956216324169558	0.0471771311388115	5.81094267079812e-05	0.000109637457966114	0.70819596423316	8.14879330821601e-05	0.000133130971412345	0.68349666685572
MGP_C57BL6NJ_G0000566	NA	0.833779624181598	0.967919941284066	0.0281474810122243	4.09041972873009e-05	8.00495140912479e-05	0.845732467812515	1.19368314725832e-05	2.28372963562567e-05	0.955902205478658
MGP_C57BL6NJ_G0000567	NA	0.432968017577921	0.956216324169558	-0.120461727184273	0.00050347903340867	0.000821285934587446	0.72644169214395	0.000156754309684961	0.000247156411476034	0.830577026501156
MGP_C57BL6NJ_G0000568	NA	0.57714239945105	0.956216324169558	0.0850065783751015	0.000284110647818132	0.00047899964282006	0.775695779223652	7.3194064436504e-06	1.55720684689496e-05	1.13274032867647
MGP_C57BL6NJ_G0000569	NA	0.629963140328759	0.956216324169558	-0.0592445272587544	1.45981958496563e-05	3.61236786388081e-05	0.856170841243144	5.29476361854356e-06	1.23980913014235e-05	0.943555218835439
MGP_C57BL6NJ_G0000570	NA	0.629963140328759	0.956216324169558	-0.0592445272587544	1.45981958496563e-05	3.61236786388081e-05	0.856170841243144	5.29476361854356e-06	1.23980913014235e-05	0.943555218835439
MGP_C57BL6NJ_G0000571	NA	0.372078127127541	0.956216324169558	-0.0867736971433912	0.00324207125135886	0.004797448802214	0.358600597422228	0.000132491400676652	0.000210752403375459	0.533415885227241
MGP_C57BL6NJ_G0000572	NA	0.669205199937745	0.956216324169558	-0.0516459744831711	1.23693623834548e-05	3.61236786388081e-05	0.856170841243145	3.67829261914057e-06	1.23980913014235e-05	0.960651962580502
MGP_C57BL6NJ_G0000573	NA	0.760912628655152	0.960271036383872	-0.0361633075834747	6.93244470083263e-06	3.61236786388081e-05	0.89146439147018	3.13930855070094e-06	1.23980913014235e-05	0.960194412877782
MGP_C57BL6NJ_G0000574	NA	0.629963140328759	0.956216324169558	-0.0592445272587544	1.45981958496563e-05	3.61236786388081e-05	0.856170841243144	5.29476361854356e-06	1.23980913014235e-05	0.943555218835439
MGP_C57BL6NJ_G0000575	NA	0.356490403509233	0.956216324169558	-0.110117444630058	1.21727382855171e-05	3.61236786388081e-05	0.835857266041828	3.48621860903494e-06	1.23980913014235e-05	0.941082756461282
MGP_C57BL6NJ_G0000576	NA	0.434050005424711	0.956216324169558	-0.0768205945034814	8.22096226602553e-05	0.000150385865862571	0.569298799389508	8.81453026275319e-06	1.77165721234591e-05	0.712448597402567
MGP_C57BL6NJ_G0000577	NA	0.572316444845695	0.956216324169558	-0.0711128338658176	5.77660737652933e-05	0.000109059736013058	0.762160851979183	2.47711922904667e-05	4.38311241522996e-05	0.830814449804152
MGP_C57BL6NJ_G0000578	NA	0.629963140328759	0.956216324169558	-0.0592445272587544	1.45981958496563e-05	3.61236786388081e-05	0.856170841243144	5.29476361854356e-06	1.23980913014235e-05	0.943555218835439
MGP_C57BL6NJ_G0000579	NA	0.629963140328759	0.956216324169558	-0.0592445272587544	1.45981958496563e-05	3.61236786388081e-05	0.856170841243144	5.29476361854356e-06	1.23980913014235e-05	0.943555218835439
MGP_C57BL6NJ_G0000580	NA	0.629963140328759	0.956216324169558	-0.0592445272587544	1.45981958496563e-05	3.61236786388081e-05	0.856170841243144	5.29476361854356e-06	1.23980913014235e-05	0.943555218835439
MGP_C57BL6NJ_G0000581	NA	0.629963140328759	0.956216324169558	-0.0592445272587544	1.45981958496563e-05	3.61236786388081e-05	0.856170841243144	5.29476361854356e-06	1.23980913014235e-05	0.943555218835439
MGP_C57BL6NJ_G0000582	NA	0.477970858077401	0.956216324169558	-0.0863292941938436	1.58242932449569e-05	3.78532915509859e-05	0.835857266041828	5.62145451924318e-06	1.27920773187894e-05	0.923241643634122
MGP_C57BL6NJ_G0000583	NA	0.557131859842515	0.956216324169558	-0.076038559988019	2.00625636104278e-05	4.53776101649836e-05	0.872012526293745	1.05526771619138e-05	2.05293904531679e-05	0.928482426567112
MGP_C57BL6NJ_G0000584	NA	0.629963140328759	0.956216324169558	-0.0592445272587544	1.45981958496563e-05	3.61236786388081e-05	0.856170841243144	5.29476361854356e-06	1.23980913014235e-05	0.943555218835439
MGP_C57BL6NJ_G0000585	NA	0.629963140328759	0.956216324169558	-0.0592445272587544	1.45981958496563e-05	3.61236786388081e-05	0.856170841243144	5.29476361854356e-06	1.23980913014235e-05	0.943555218835439
MGP_C57BL6NJ_G0000586	NA	0.629963140328759	0.956216324169558	-0.0592445272587544	1.45981958496563e-05	3.61236786388081e-05	0.856170841243144	5.29476361854356e-06	1.23980913014235e-05	0.943555218835439
MGP_C57BL6NJ_G0000587	NA	0.629963140328759	0.956216324169558	-0.0592445272587544	1.45981958496563e-05	3.61236786388081e-05	0.856170841243144	5.29476361854356e-06	1.23980913014235e-05	0.943555218835439
MGP_C57BL6NJ_G0000588	NA	0.683891514958795	0.956216324169558	-0.0513619437152395	2.36918937552988e-05	5.07937070332379e-05	0.838435028270236	8.57994636172013e-06	1.7362165248063e-05	0.925819405862531
MGP_C57BL6NJ_G0000589	NA	0.726387751501737	0.95809248470028	-0.0441917212105095	1.99445083311652e-05	4.51876872421797e-05	0.85456802890588	8.75767291104661e-06	1.76290205537462e-05	0.92581940586253
MGP_C57BL6NJ_G0000590	NA	0.477970858077401	0.956216324169558	-0.0863292941938436	1.58242932449569e-05	3.78532915509859e-05	0.835857266041828	5.62145451924318e-06	1.27920773187894e-05	0.923241643634122
MGP_C57BL6NJ_G0000591	NA	0.79473913296133	0.962730992877379	0.0338494894510879	8.03433265619904e-05	0.000147240565962904	0.764417927937374	4.16024810095621e-05	7.08464410578864e-05	0.818593109001574
MGP_C57BL6NJ_G0000592	NA	0.235471659847285	0.956216324169558	0.153721471249107	3.19101972036277e-05	6.45507666114141e-05	0.815171279281833	4.28945897687285e-05	7.28475951785377e-05	0.791006875781752
MGP_C57BL6NJ_G0000593	NA	0.601980196496926	0.956216324169558	-0.067541890407282	0.000245833418990899	0.000418465643054674	0.670377813927303	7.61418009977244e-05	0.000124923134480557	0.762053227657353
MGP_C57BL6NJ_G0000594	NA	0.875596964885917	0.976138282852825	0.0191268815092784	0.0011428187044461	0.00178545600823499	0.527925698319242	0.000692678879559672	0.00101875331615302	0.562355079681391
MGP_C57BL6NJ_G0000595	NA	0.60762501984329	0.956216324169558	-0.067787095598238	5.30807121332338e-05	0.000100977184219135	0.806864150552316	2.51572829601494e-06	1.23980913014235e-05	1.08490249605886
MGP_C57BL6NJ_G0000596	NA	0.933390604392825	0.986893248314388	-0.011239832474786	0.000208222457598721	0.000357597924777879	0.713101492563658	3.26120646204178e-05	5.6486619450639e-05	0.868357525475173
MGP_C57BL6NJ_G0000597	NA	0.629963140328759	0.956216324169558	-0.0592445272587544	1.45981958496563e-05	3.61236786388081e-05	0.856170841243144	5.29476361854356e-06	1.23980913014235e-05	0.943555218835439
MGP_C57BL6NJ_G0000598	NA	0.629963140328759	0.956216324169558	-0.0592445272587544	1.45981958496563e-05	3.61236786388081e-05	0.856170841243144	5.29476361854356e-06	1.23980913014235e-05	0.943555218835439
MGP_C57BL6NJ_G0000599	NA	0.836494674352524	0.967919941284066	-0.0233603625956478	2.65374219762475e-05	5.51859457295199e-05	0.745681078309169	5.68999790273474e-06	1.2927295251738e-05	0.865924951902385
MGP_C57BL6NJ_G0000600	NA	0.662148260646227	0.956216324169558	0.0602188618084911	0.00250681325318648	0.0037603571291092	0.533897396068988	0.0109534493940338	0.0142129928563592	0.42387661475759
MGP_C57BL6NJ_G0000601	NA	0.406658492677573	0.956216324169558	-0.0852800124119097	6.10791096043122e-08	3.61236786388081e-05	1.16182781146655	1.20117685003505e-07	1.23980913014235e-05	1.09658818990898
MGP_C57BL6NJ_G0000602	NA	0.403579271557438	0.956216324169558	-0.100908753214148	9.16059304171915e-06	3.61236786388081e-05	0.871766233330156	5.00538868639683e-06	1.23980913014235e-05	0.923241643634122
MGP_C57BL6NJ_G0000603	NA	0.849588604385125	0.970749991710736	-0.023988051621042	0.00688480497004829	0.00980099171616871	0.422055704559996	0.000902663437210534	0.00131046909986722	0.563167544392261
MGP_C57BL6NJ_G0000604	NA	0.629963140328759	0.956216324169558	-0.0592445272587544	1.45981958496563e-05	3.61236786388081e-05	0.856170841243144	5.29476361854356e-06	1.23980913014235e-05	0.943555218835439
MGP_C57BL6NJ_G0000605	NA	0.461038966777882	0.956216324169558	-0.103882410895037	2.95239819599076e-05	6.03535160468723e-05	0.909334934663251	1.01652371768597e-05	1.99060684105983e-05	1.00991230935828
MGP_C57BL6NJ_G0000606	NA	0.677013542174638	0.956216324169558	-0.0518832959433274	1.38453329358321e-05	3.61236786388081e-05	0.872733611702855	6.14129548911477e-06	1.35003380966114e-05	0.943555218835439
MGP_C57BL6NJ_G0000607	NA	0.621149101254498	0.956216324169558	-0.0607781979786361	1.70348294010137e-05	3.99931667462703e-05	0.843163753261159	8.88277056569421e-06	1.78327986878186e-05	0.898149904001679
MGP_C57BL6NJ_G0000608	NA	0.970956486813218	0.994406227179743	-0.00453551732674596	3.3190264584857e-05	6.67884396829e-05	0.803042232095596	1.45375441737244e-05	2.71124275234866e-05	0.871690809727257
MGP_C57BL6NJ_G0000609	NA	0.442903356283738	0.956216324169558	-0.102291512122669	6.24857426301961e-06	3.61236786388081e-05	0.999868360639731	3.78289355779434e-07	1.23980913014235e-05	1.29018347502348
MGP_C57BL6NJ_G0000610	NA	0.488910244188708	0.956216324169558	-0.0789163199511067	8.0409849047822e-06	3.61236786388081e-05	0.836852232836245	1.90637963301814e-06	1.23980913014235e-05	0.95708288127578
MGP_C57BL6NJ_G0000611	NA	0.629963140328759	0.956216324169558	-0.0592445272587544	1.45981958496563e-05	3.61236786388081e-05	0.856170841243144	5.29476361854356e-06	1.23980913014235e-05	0.943555218835439
MGP_C57BL6NJ_G0000612	NA	0.629963140328759	0.956216324169558	-0.0592445272587544	1.45981958496563e-05	3.61236786388081e-05	0.856170841243144	5.29476361854356e-06	1.23980913014235e-05	0.943555218835439
MGP_C57BL6NJ_G0000613	NA	0.275996330224781	0.956216324169558	-0.113832273006302	1.34908591686112e-05	3.61236786388081e-05	0.719186870389431	6.34396893539221e-05	0.00010517491279915	0.615355827758614
MGP_C57BL6NJ_G0000614	NA	0.693030714086416	0.956216324169558	-0.0510745122159123	3.23109374714692e-05	6.52233703651932e-05	0.833761538121976	5.6348688179659e-06	1.2817634571979e-05	0.988483597748138
MGP_C57BL6NJ_G0000615	NA	0.683891514958795	0.956216324169558	-0.0513619437152395	2.36918937552988e-05	5.07937070332379e-05	0.838435028270236	8.57994636172013e-06	1.7362165248063e-05	0.925819405862531
MGP_C57BL6NJ_G0000616	NA	0.629963140328759	0.956216324169558	-0.0592445272587544	1.45981958496563e-05	3.61236786388081e-05	0.856170841243144	5.29476361854356e-06	1.23980913014235e-05	0.943555218835439
MGP_C57BL6NJ_G0000617	NA	0.62660470914209	0.956216324169558	0.0706886178015899	0.00249368174418575	0.0037420249987513	0.562776623252083	0.000228855463548391	0.00035444782308077	0.758807509045556
MGP_C57BL6NJ_G0000618	NA	0.629963140328759	0.956216324169558	-0.0592445272587544	1.45981958496563e-05	3.61236786388081e-05	0.856170841243144	5.29476361854356e-06	1.23980913014235e-05	0.943555218835439
MGP_C57BL6NJ_G0000619	NA	0.629963140328759	0.956216324169558	-0.0592445272587544	1.45981958496563e-05	3.61236786388081e-05	0.856170841243144	5.29476361854356e-06	1.23980913014235e-05	0.943555218835439
MGP_C57BL6NJ_G0000620	NA	0.629963140328759	0.956216324169558	-0.0592445272587544	1.45981958496563e-05	3.61236786388081e-05	0.856170841243144	5.29476361854356e-06	1.23980913014235e-05	0.943555218835439
MGP_C57BL6NJ_G0000621	NA	0.629963140328759	0.956216324169558	-0.0592445272587544	1.45981958496563e-05	3.61236786388081e-05	0.856170841243144	5.29476361854356e-06	1.23980913014235e-05	0.943555218835439
MGP_C57BL6NJ_G0000622	NA	0.659135222487455	0.956216324169558	-0.0561436798352711	2.7077981173161e-05	5.61351791905468e-05	0.834254453704563	8.02665645198026e-06	1.67923984678582e-05	0.93955464935945
MGP_C57BL6NJ_G0000623	NA	0.629963140328759	0.956216324169558	-0.0592445272587544	1.45981958496563e-05	3.61236786388081e-05	0.856170841243144	5.29476361854356e-06	1.23980913014235e-05	0.943555218835439
MGP_C57BL6NJ_G0000624	NA	0.629963140328759	0.956216324169558	-0.0592445272587544	1.45981958496563e-05	3.61236786388081e-05	0.856170841243144	5.29476361854356e-06	1.23980913014235e-05	0.943555218835439
MGP_C57BL6NJ_G0000625	NA	0.629963140328759	0.956216324169558	-0.0592445272587544	1.45981958496563e-05	3.61236786388081e-05	0.856170841243144	5.29476361854356e-06	1.23980913014235e-05	0.943555218835439
MGP_C57BL6NJ_G0000626	NA	0.629963140328759	0.956216324169558	-0.0592445272587544	1.45981958496563e-05	3.61236786388081e-05	0.856170841243144	5.29476361854356e-06	1.23980913014235e-05	0.943555218835439
MGP_C57BL6NJ_G0000627	NA	0.895048899673863	0.979084127208657	-0.0164985105286261	2.63838803771763e-05	5.49401262596684e-05	0.824802799125176	7.83826745640255e-06	1.64574632709898e-05	0.928598670335361
MGP_C57BL6NJ_G0000628	NA	0.572618218199721	0.956216324169558	-0.0742661937432444	2.87064837456195e-05	5.89963675798231e-05	0.85561321579124	1.29226887412818e-05	2.4488575607528e-05	0.925819405862531
MGP_C57BL6NJ_G0000629	NA	0.481546585185595	0.956216324169558	-0.087964493073082	2.59405108686729e-05	5.42063952392257e-05	0.817779828868294	4.28395463335648e-06	1.23980913014235e-05	0.973083811856086
MGP_C57BL6NJ_G0000630	NA	0.411316261007103	0.956216324169558	-0.102436562934953	1.61509096351806e-05	3.8482950677007e-05	0.851934692437396	5.92272038361323e-06	1.32552436750723e-05	0.938251240597974
MGP_C57BL6NJ_G0000631	NA	0.629963140328759	0.956216324169558	-0.0592445272587544	1.45981958496563e-05	3.61236786388081e-05	0.856170841243144	5.29476361854356e-06	1.23980913014235e-05	0.943555218835439
MGP_C57BL6NJ_G0000632	NA	0.75768400524577	0.959294424926794	-0.0399079272837488	4.19602805160549e-05	8.18551121834294e-05	0.812663491299382	1.51072940092464e-05	2.80249373430532e-05	0.900047868891677
MGP_C57BL6NJ_G0000633	NA	0.629963140328759	0.956216324169558	-0.0592445272587544	1.45981958496563e-05	3.61236786388081e-05	0.856170841243144	5.29476361854356e-06	1.23980913014235e-05	0.943555218835439
MGP_C57BL6NJ_G0000634	NA	0.629963140328759	0.956216324169558	-0.0592445272587544	1.45981958496563e-05	3.61236786388081e-05	0.856170841243144	5.29476361854356e-06	1.23980913014235e-05	0.943555218835439
MGP_C57BL6NJ_G0000635	NA	0.731708277356602	0.95809248470028	-0.0443490404085835	2.05704610776367e-05	4.62020037555504e-05	0.872733611702855	7.66857466705201e-06	1.61742577927553e-05	0.960507293788613
MGP_C57BL6NJ_G0000636	NA	0.629963140328759	0.956216324169558	-0.0592445272587544	1.45981958496563e-05	3.61236786388081e-05	0.856170841243144	5.29476361854356e-06	1.23980913014235e-05	0.943555218835439
MGP_C57BL6NJ_G0000637	NA	0.456531221888574	0.956216324169558	-0.0824605604898601	2.77527159110478e-06	3.61236786388081e-05	0.896672439007826	1.50444729152128e-06	1.23980913014235e-05	0.948314006706267
MGP_C57BL6NJ_G0000638	NA	0.677013542174638	0.956216324169558	-0.0518832959433274	1.38453329358321e-05	3.61236786388081e-05	0.872733611702855	6.14129548911477e-06	1.35003380966114e-05	0.943555218835439
MGP_C57BL6NJ_G0000639	NA	0.629963140328759	0.956216324169558	-0.0592445272587544	1.45981958496563e-05	3.61236786388081e-05	0.856170841243144	5.29476361854356e-06	1.23980913014235e-05	0.943555218835439
MGP_C57BL6NJ_G0000640	NA	0.536101084098555	0.956216324169558	-0.0743298746631393	0.0192316452291827	0.0259220375199646	0.331531279366372	0.00640990091795319	0.00851112074004466	0.402693078763226
MGP_C57BL6NJ_G0000641	NA	0.629963140328759	0.956216324169558	-0.0592445272587544	1.45981958496563e-05	3.61236786388081e-05	0.856170841243144	5.29476361854356e-06	1.23980913014235e-05	0.943555218835439
MGP_C57BL6NJ_G0000642	NA	0.629963140328759	0.956216324169558	-0.0592445272587544	1.45981958496563e-05	3.61236786388081e-05	0.856170841243144	5.29476361854356e-06	1.23980913014235e-05	0.943555218835439
MGP_C57BL6NJ_G0000643	NA	0.629963140328759	0.956216324169558	-0.0592445272587544	1.45981958496563e-05	3.61236786388081e-05	0.856170841243144	5.29476361854356e-06	1.23980913014235e-05	0.943555218835439
MGP_C57BL6NJ_G0000644	NA	0.629963140328759	0.956216324169558	-0.0592445272587544	1.45981958496563e-05	3.61236786388081e-05	0.856170841243144	5.29476361854356e-06	1.23980913014235e-05	0.943555218835439
MGP_C57BL6NJ_G0000645	NA	0.629963140328759	0.956216324169558	-0.0592445272587544	1.45981958496563e-05	3.61236786388081e-05	0.856170841243144	5.29476361854356e-06	1.23980913014235e-05	0.943555218835439
MGP_C57BL6NJ_G0000646	NA	0.629963140328759	0.956216324169558	-0.0592445272587544	1.45981958496563e-05	3.61236786388081e-05	0.856170841243144	5.29476361854356e-06	1.23980913014235e-05	0.943555218835439
MGP_C57BL6NJ_G0000647	NA	0.629963140328759	0.956216324169558	-0.0592445272587544	1.45981958496563e-05	3.61236786388081e-05	0.856170841243144	5.29476361854356e-06	1.23980913014235e-05	0.943555218835439
MGP_C57BL6NJ_G0000648	NA	0.359725659373355	0.956216324169558	-0.119630041982653	3.13949723561972e-05	6.3646368336752e-05	0.832632176584824	1.67668594176365e-05	3.0761947387795e-05	0.886275596196405
MGP_C57BL6NJ_G0000649	NA	0.629963140328759	0.956216324169558	-0.0592445272587544	1.45981958496563e-05	3.61236786388081e-05	0.856170841243144	5.29476361854356e-06	1.23980913014235e-05	0.943555218835439
MGP_C57BL6NJ_G0000650	NA	0.672355711706503	0.956216324169558	-0.052074304754024	1.23480294875985e-05	3.61236786388081e-05	0.872303841878788	5.42989270905377e-06	1.25429880649757e-05	0.943555218835439
MGP_C57BL6NJ_G0000651	NA	0.629963140328759	0.956216324169558	-0.0592445272587544	1.45981958496563e-05	3.61236786388081e-05	0.856170841243144	5.29476361854356e-06	1.23980913014235e-05	0.943555218835439
MGP_C57BL6NJ_G0000652	NA	0.629963140328759	0.956216324169558	-0.0592445272587544	1.45981958496563e-05	3.61236786388081e-05	0.856170841243144	5.29476361854356e-06	1.23980913014235e-05	0.943555218835439
MGP_C57BL6NJ_G0000653	NA	0.564059021350031	0.956216324169558	-0.0636212262938458	1.95159470801534e-06	3.61236786388081e-05	0.926446586101123	6.09515279849673e-07	1.23980913014235e-05	1.02869966786596
MGP_C57BL6NJ_G0000654	NA	0.629963140328759	0.956216324169558	-0.0592445272587544	1.45981958496563e-05	3.61236786388081e-05	0.856170841243144	5.29476361854356e-06	1.23980913014235e-05	0.943555218835439
MGP_C57BL6NJ_G0000655	NA	0.492499255892014	0.956216324169558	-0.0830326776949684	1.17485175815167e-05	3.61236786388081e-05	0.856170841243144	3.45702747177734e-06	1.23980913014235e-05	0.961396331662599
MGP_C57BL6NJ_G0000656	NA	0.721760080947453	0.95809248470028	-0.0433854807163102	1.08479054510474e-05	3.61236786388081e-05	0.87490162101047	4.05520123606723e-06	1.23980913014235e-05	0.960507293788613
MGP_C57BL6NJ_G0000657	NA	0.511508377687789	0.956216324169558	-0.0676381958507807	2.26843859298455e-05	4.97046389720014e-05	0.684109270304265	1.64584149517233e-05	3.02554785861055e-05	0.706141659478108
MGP_C57BL6NJ_G0000658	NA	0.784856202614081	0.962082413952884	-0.0336284233094315	2.07567634408714e-05	4.65594562668067e-05	0.831079101610702	5.12916378881146e-06	1.23980913014235e-05	0.95100797345653
MGP_C57BL6NJ_G0000659	NA	0.297378767111104	0.956216324169558	-0.120684113710825	0.000235288817950807	0.000401614177485746	0.592705296225798	3.35718630022542e-05	5.8029225008565e-05	0.729618175354993
MGP_C57BL6NJ_G0000660	NA	0.827921208002993	0.967126070029636	-0.0272220645388584	2.38585647377608e-05	5.07937070332379e-05	0.833761538121975	4.94058658826308e-06	1.23980913014235e-05	0.970787153712866
MGP_C57BL6NJ_G0000661	NA	0.827282506776782	0.967002166756887	-0.0299014947765616	5.46280588683654e-05	0.000103683061714922	0.838708821130904	1.01723732055308e-05	1.99130237985949e-05	0.991831189216894
MGP_C57BL6NJ_G0000662	NA	0.901902071855868	0.980587581560423	-0.0143270253747951	1.51862126039134e-05	3.72547177402558e-05	0.80966476528395	5.3160453767485e-06	1.24337554406826e-05	0.895415106853981
MGP_C57BL6NJ_G0000663	NA	0.8186293802555	0.965790018065965	-0.0285909509417043	1.39809766203572e-05	3.61236786388081e-05	0.87490162101047	3.66387794161524e-06	1.23980913014235e-05	0.993794985781476
MGP_C57BL6NJ_G0000664	NA	0.629963140328759	0.956216324169558	-0.0592445272587544	1.45981958496563e-05	3.61236786388081e-05	0.856170841243144	5.29476361854356e-06	1.23980913014235e-05	0.943555218835439
MGP_C57BL6NJ_G0000665	NA	0.629963140328759	0.956216324169558	-0.0592445272587544	1.45981958496563e-05	3.61236786388081e-05	0.856170841243144	5.29476361854356e-06	1.23980913014235e-05	0.943555218835439
MGP_C57BL6NJ_G0000666	NA	0.629963140328759	0.956216324169558	-0.0592445272587544	1.45981958496563e-05	3.61236786388081e-05	0.856170841243144	5.29476361854356e-06	1.23980913014235e-05	0.943555218835439
MGP_C57BL6NJ_G0000667	NA	0.477970858077401	0.956216324169558	-0.0863292941938436	1.58242932449569e-05	3.78532915509859e-05	0.835857266041828	5.62145451924318e-06	1.27920773187894e-05	0.923241643634122
MGP_C57BL6NJ_G0000668	NA	0.90198666038733	0.980587581560423	-0.0142887808067316	1.23342506425494e-05	3.61236786388081e-05	0.824747972532031	6.47787611019933e-06	1.41343920626951e-05	0.877268569721356
MGP_C57BL6NJ_G0000669	NA	0.690219947642594	0.956216324169558	-0.0480926429776691	1.65527273394265e-05	3.90502908346336e-05	0.831079101610702	5.85673684514378e-06	1.31376188049164e-05	0.918463479202996
MGP_C57BL6NJ_G0000670	NA	0.487057290945771	0.956216324169558	-0.0913912704022581	4.55482541360317e-05	8.79733339706971e-05	0.812890337468754	2.00223956276951e-05	3.61109577000652e-05	0.883096527540044
MGP_C57BL6NJ_G0000671	NA	0.694552242080577	0.956216324169558	-0.0492848369826796	2.38673693096542e-05	5.07937070332379e-05	0.833761538121975	8.59849014024932e-06	1.7362165248063e-05	0.92114591571427
MGP_C57BL6NJ_G0000672	NA	0.898465406421776	0.980082715323973	0.0164081582375412	3.77645849067048e-05	7.46733615238091e-05	0.817906473076155	9.31381021109092e-06	1.84627463942313e-05	0.939157711582063
MGP_C57BL6NJ_G0000673	NA	0.609326051955986	0.956216324169558	-0.0736238182736886	0.000282088397997542	0.000475785393273619	0.734326312103448	3.3927996545831e-05	5.8600440196857e-05	0.921849525318555
MGP_C57BL6NJ_G0000674	NA	0.629963140328759	0.956216324169558	-0.0592445272587544	1.45981958496563e-05	3.61236786388081e-05	0.856170841243144	5.29476361854356e-06	1.23980913014235e-05	0.943555218835439
MGP_C57BL6NJ_G0000675	NA	0.511367848406296	0.956216324169558	-0.0961597125677174	3.12346690125418e-05	6.33807925941061e-05	0.941592675340049	4.38794678354128e-05	7.44125810692399e-05	0.909589955277438
MGP_C57BL6NJ_G0000676	NA	0.629963140328759	0.956216324169558	-0.0592445272587544	1.45981958496563e-05	3.61236786388081e-05	0.856170841243144	5.29476361854356e-06	1.23980913014235e-05	0.943555218835439
MGP_C57BL6NJ_G0000677	NA	0.267947010006745	0.956216324169558	-0.118101045962251	0.00112120193269876	0.00175361683011573	0.450753317611354	0.0020692613016347	0.00289263007970615	0.415417894387374
MGP_C57BL6NJ_G0000678	NA	0.427215129034975	0.956216324169558	-0.0955520247731746	1.13263435973913e-05	3.61236786388081e-05	0.851990266677471	3.28957098798182e-06	1.23980913014235e-05	0.957721950503626
MGP_C57BL6NJ_G0000679	NA	0.791391971414004	0.962302136703708	-0.0313756810399594	0.000239193315836385	0.000407787592339165	0.618462935119972	2.20267154680961e-06	1.23980913014235e-05	0.990601908606436
MGP_C57BL6NJ_G0000680	NA	0.63013249189981	0.956216324169558	-0.0637570025298471	7.1386020780027e-05	0.000132097406276589	0.785069609797836	2.54888931635894e-05	4.49887065085052e-05	0.87245398739013
MGP_C57BL6NJ_G0000681	NA	0.629963140328759	0.956216324169558	-0.0592445272587544	1.45981958496563e-05	3.61236786388081e-05	0.856170841243144	5.29476361854356e-06	1.23980913014235e-05	0.943555218835439
MGP_C57BL6NJ_G0000682	NA	0.77817932164367	0.962082413952884	-0.0380104310744885	0.00377961072151125	0.00555168740204967	0.493697589281205	0.000439579156410286	0.000660550096566365	0.655480868387625
MGP_C57BL6NJ_G0000683	NA	0.783876892211202	0.962082413952884	-0.0238814193935145	2.32525621510721e-05	5.07062796732786e-05	0.580856930851656	3.48664678919431e-06	1.23980913014235e-05	0.696905809384609
MGP_C57BL6NJ_G0000684	NA	0.867315024333046	0.973648168303349	0.0221925208698838	0.000159120442695456	0.00027789277721635	0.725465480664668	0.00018817952050808	0.000294255146271994	0.712094567715703
MGP_C57BL6NJ_G0000685	NA	0.255019335250122	0.956216324169558	0.151478738615347	0.000895272082903727	0.00141582317278233	0.578270570492573	0.000165379874692463	0.000260137662580325	0.705485176396027
MGP_C57BL6NJ_G0000686	NA	0.409372999812211	0.956216324169558	-0.104435351278845	2.87909817697472e-05	5.91552333662284e-05	0.816627031577019	8.43905349533248e-06	1.7362165248063e-05	0.920963484122487
MGP_C57BL6NJ_G0000687	NA	0.696509480208875	0.95677734369374	0.0528993468142978	0.000615392314407365	0.000992651618855463	0.631781885515631	5.6373017681511e-05	9.42501081183458e-05	0.825599790536491
MGP_C57BL6NJ_G0000688	NA	0.629963140328759	0.956216324169558	-0.0592445272587544	1.45981958496563e-05	3.61236786388081e-05	0.856170841243144	5.29476361854356e-06	1.23980913014235e-05	0.943555218835439
MGP_C57BL6NJ_G0000689	NA	0.61374756678978	0.956216324169558	-0.0553800358798246	1.94279497367192e-05	4.42883542450604e-05	0.742441735411336	5.08503513734065e-06	1.23980913014235e-05	0.844721840865682
MGP_C57BL6NJ_G0000690	NA	0.629963140328759	0.956216324169558	-0.0592445272587544	1.45981958496563e-05	3.61236786388081e-05	0.856170841243144	5.29476361854356e-06	1.23980913014235e-05	0.943555218835439
MGP_C57BL6NJ_G0000691	NA	0.694552242080577	0.956216324169558	-0.0492848369826796	2.38673693096542e-05	5.07937070332379e-05	0.833761538121975	8.59849014024932e-06	1.7362165248063e-05	0.92114591571427
MGP_C57BL6NJ_G0000692	NA	0.629963140328759	0.956216324169558	-0.0592445272587544	1.45981958496563e-05	3.61236786388081e-05	0.856170841243144	5.29476361854356e-06	1.23980913014235e-05	0.943555218835439
MGP_C57BL6NJ_G0000693	NA	0.629963140328759	0.956216324169558	-0.0592445272587544	1.45981958496563e-05	3.61236786388081e-05	0.856170841243144	5.29476361854356e-06	1.23980913014235e-05	0.943555218835439
MGP_C57BL6NJ_G0000694	NA	0.622363580191383	0.956216324169558	-0.0635384490046934	4.56323148204491e-05	8.81191261242363e-05	0.801217058408583	1.34503924949412e-05	2.53192918818522e-05	0.905240630043221
MGP_C57BL6NJ_G0000695	NA	0.994386185629021	0.999139560173435	0.000872555366676453	2.50195226216172e-05	5.28605512969342e-05	0.822505593290301	7.51239561372735e-06	1.59183770320883e-05	0.924843646356805
MGP_C57BL6NJ_G0000696	NA	0.341962837298201	0.956216324169558	-0.122135774248576	1.78185873213855e-05	4.14566623158391e-05	0.865754015615882	6.72451911641829e-06	1.4501629958936e-05	0.951217947593647
MGP_C57BL6NJ_G0000697	NA	0.996593935733944	0.999204289036177	-0.000536976702857458	0.000381047326202205	0.000631778834265221	0.622420313303318	0.000286142005954269	0.000438071003527887	0.64345848582541
MGP_C57BL6NJ_G0000698	NA	0.553550885315909	0.956216324169558	-0.0869205367162728	9.45870593635796e-05	0.000171289520519302	0.842347891314386	7.30699575350762e-05	0.000120195166699449	0.865730737290488
MGP_C57BL6NJ_G0000699	NA	0.616404672621982	0.956216324169558	-0.0617708223768071	5.54133548673607e-05	0.000105047402785365	0.750458472315112	2.84301202043978e-05	4.97294168989205e-05	0.803368373997901
MGP_C57BL6NJ_G0000700	NA	0.274033873941905	0.956216324169558	-0.154917241856461	8.86862175620647e-05	0.000161300118744387	0.804918993747926	3.94449232022272e-06	1.23980913014235e-05	1.09561436152244
MGP_C57BL6NJ_G0000701	NA	0.629963140328759	0.956216324169558	-0.0592445272587544	1.45981958496563e-05	3.61236786388081e-05	0.856170841243144	5.29476361854356e-06	1.23980913014235e-05	0.943555218835439
MGP_C57BL6NJ_G0000702	NA	0.724340001170107	0.95809248470028	-0.0437633909396561	2.02512038388283e-05	4.56731577208002e-05	0.838435028270236	6.00838533620383e-06	1.33625527443027e-05	0.942916149607593
MGP_C57BL6NJ_G0000703	NA	0.675394485922158	0.956216324169558	-0.0518493299066014	1.58424365446859e-05	3.78532915509859e-05	0.856170841243144	4.78667954930026e-06	1.23980913014235e-05	0.960194412877782
MGP_C57BL6NJ_G0000704	NA	0.635265229517015	0.956216324169558	0.0585059319603214	0.000223273067666548	0.000382152066215156	0.646112253678352	5.95525459164611e-05	9.91625533620518e-05	0.745474133193013
MGP_C57BL6NJ_G0000705	NA	0.301953724388634	0.956216324169558	-0.117007320193134	1.19174337442194e-05	3.61236786388081e-05	0.791535291944576	2.59830879934389e-06	1.23980913014235e-05	0.913857526109093
MGP_C57BL6NJ_G0000706	NA	0.477970858077401	0.956216324169558	-0.0863292941938436	1.58242932449569e-05	3.78532915509859e-05	0.835857266041828	5.62145451924318e-06	1.27920773187894e-05	0.923241643634122
MGP_C57BL6NJ_G0000707	NA	0.277575852352776	0.956216324169558	-0.11983441346652	4.99845920749844e-06	3.61236786388081e-05	0.835357811344344	1.40584168068476e-06	1.23980913014235e-05	0.938949265741536
MGP_C57BL6NJ_G0000708	NA	0.688408657118059	0.956216324169558	-0.0481391633279242	1.55034586916715e-05	3.78532915509859e-05	0.832074068405119	4.5557720140386e-06	1.23980913014235e-05	0.935520854010423
MGP_C57BL6NJ_G0000709	NA	0.526960371219581	0.956216324169558	-0.0751774099127578	1.73386688439007e-05	4.05489827279227e-05	0.810765526409385	5.99325271679873e-06	1.33581184148444e-05	0.898149904001679
MGP_C57BL6NJ_G0000710	NA	0.499203192104203	0.956216324169558	-0.0780045031861436	7.36964466912571e-06	3.61236786388081e-05	0.854588045809153	3.23615122724537e-06	1.23980913014235e-05	0.923241643634122
MGP_C57BL6NJ_G0000711	NA	0.629963140328759	0.956216324169558	-0.0592445272587544	1.45981958496563e-05	3.61236786388081e-05	0.856170841243144	5.29476361854356e-06	1.23980913014235e-05	0.943555218835439
MGP_C57BL6NJ_G0000712	NA	0.629963140328759	0.956216324169558	-0.0592445272587544	1.45981958496563e-05	3.61236786388081e-05	0.856170841243144	5.29476361854356e-06	1.23980913014235e-05	0.943555218835439
MGP_C57BL6NJ_G0000713	NA	0.629963140328759	0.956216324169558	-0.0592445272587544	1.45981958496563e-05	3.61236786388081e-05	0.856170841243144	5.29476361854356e-06	1.23980913014235e-05	0.943555218835439
MGP_C57BL6NJ_G0000714	NA	0.629963140328759	0.956216324169558	-0.0592445272587544	1.45981958496563e-05	3.61236786388081e-05	0.856170841243144	5.29476361854356e-06	1.23980913014235e-05	0.943555218835439
MGP_C57BL6NJ_G0000715	NA	0.629963140328759	0.956216324169558	-0.0592445272587544	1.45981958496563e-05	3.61236786388081e-05	0.856170841243144	5.29476361854356e-06	1.23980913014235e-05	0.943555218835439
MGP_C57BL6NJ_G0000716	NA	0.629963140328759	0.956216324169558	-0.0592445272587544	1.45981958496563e-05	3.61236786388081e-05	0.856170841243144	5.29476361854356e-06	1.23980913014235e-05	0.943555218835439
MGP_C57BL6NJ_G0000717	NA	0.629963140328759	0.956216324169558	-0.0592445272587544	1.45981958496563e-05	3.61236786388081e-05	0.856170841243144	5.29476361854356e-06	1.23980913014235e-05	0.943555218835439
MGP_C57BL6NJ_G0000718	NA	0.629963140328759	0.956216324169558	-0.0592445272587544	1.45981958496563e-05	3.61236786388081e-05	0.856170841243144	5.29476361854356e-06	1.23980913014235e-05	0.943555218835439
MGP_C57BL6NJ_G0000719	NA	0.629963140328759	0.956216324169558	-0.0592445272587544	1.45981958496563e-05	3.61236786388081e-05	0.856170841243144	5.29476361854356e-06	1.23980913014235e-05	0.943555218835439
MGP_C57BL6NJ_G0000720	NA	0.629963140328759	0.956216324169558	-0.0592445272587544	1.45981958496563e-05	3.61236786388081e-05	0.856170841243144	5.29476361854356e-06	1.23980913014235e-05	0.943555218835439
MGP_C57BL6NJ_G0000721	NA	0.522736414244501	0.956216324169558	-0.0821487772867592	1.80520393810379e-05	4.172110350031e-05	0.873349028764148	8.13299702110271e-06	1.6904803690889e-05	0.943555218835439
MGP_C57BL6NJ_G0000722	NA	0.683891514958795	0.956216324169558	-0.0513619437152395	2.36918937552988e-05	5.07937070332379e-05	0.838435028270236	8.57994636172013e-06	1.7362165248063e-05	0.925819405862531
MGP_C57BL6NJ_G0000723	NA	0.581368233407366	0.956216324169558	-0.069213861260674	1.44893220356059e-05	3.61236786388081e-05	0.873349028764148	2.18772060813491e-06	1.23980913014235e-05	1.04402323120277
MGP_C57BL6NJ_G0000724	NA	0.670650235522247	0.956216324169558	-0.0584124804516952	0.000111724976723256	0.000199719937729258	0.777300971294304	7.28324321902693e-05	0.000119833231872988	0.813570710704116
MGP_C57BL6NJ_G0000725	NA	0.529269025405482	0.956216324169558	-0.0667630381582201	0.51258798101568	0.553562692308538	0.0737534511708432	0.00770443148727629	0.0101535730128461	0.345132403205618
MGP_C57BL6NJ_G0000726	NA	0.94215301520141	0.989104340718823	-0.0104097267756982	0.000445077379403798	0.000730864468827981	0.69687050468143	0.000231812031726377	0.000358742998488437	0.75157510724599
MGP_C57BL6NJ_G0000727	NA	0.629963140328759	0.956216324169558	-0.0592445272587544	1.45981958496563e-05	3.61236786388081e-05	0.856170841243144	5.29476361854356e-06	1.23980913014235e-05	0.943555218835439
MGP_C57BL6NJ_G0000728	NA	0.629963140328759	0.956216324169558	-0.0592445272587544	1.45981958496563e-05	3.61236786388081e-05	0.856170841243144	5.29476361854356e-06	1.23980913014235e-05	0.943555218835439
MGP_C57BL6NJ_G0000729	NA	0.662503815172799	0.956216324169558	-0.0546000610915886	8.34117364941289e-06	3.61236786388081e-05	0.920144228600749	5.25293976965395e-06	1.23980913014235e-05	0.961396331662599
MGP_C57BL6NJ_G0000730	NA	0.39325691615261	0.956216324169558	0.101579155840872	0.000543959933170602	0.000883566711731245	0.556138223578689	1.57244113345745e-05	2.90503993084743e-05	0.814244702690322
MGP_C57BL6NJ_G0000731	NA	0.670391640211494	0.956216324169558	-0.0498160628297143	1.1196505743433e-05	3.61236786388081e-05	0.837054744721905	7.13065538204296e-06	1.52383414401653e-05	0.874051738265102
MGP_C57BL6NJ_G0000732	NA	0.718898672890169	0.95809248470028	0.0587218490087601	0.00330874285136362	0.00489292954418664	0.608114816016018	0.000621636816111176	0.000918740181670839	0.759387605330844
MGP_C57BL6NJ_G0000733	NA	0.855256094798094	0.97144974799757	-0.0231035563665399	2.97587388862706e-05	6.07548381524622e-05	0.824971715719564	1.05937633583349e-05	2.05888533404657e-05	0.913306882645442
MGP_C57BL6NJ_G0000734	NA	0.402147502980784	0.956216324169558	-0.105936927722973	1.43879035427236e-05	3.61236786388081e-05	0.873349028764148	5.27885581396178e-06	1.23980913014235e-05	0.961396331662599
MGP_C57BL6NJ_G0000735	NA	0.999274459415057	0.999598266711925	-0.000124655380396729	0.000205958175686005	0.000353886744132776	0.727905828441878	1.04769108823234e-05	2.0408076904486e-05	0.990247626466751
MGP_C57BL6NJ_G0000736	NA	0.334864667398994	0.956216324169558	0.159773991734215	0.0281470338074228	0.0371732967537649	0.418117440085735	0.0134890898040519	0.0173254093720387	0.483662453312624
MGP_C57BL6NJ_G0000737	NA	0.705297381601623	0.95809248470028	-0.0486938621906156	2.15244181121478e-05	4.79877532477954e-05	0.864390289767349	7.9341515375498e-06	1.66268841843192e-05	0.952512297901233
MGP_C57BL6NJ_G0000738	NA	0.747604593246424	0.958948901054814	-0.040596995078811	5.82489118185178e-05	0.000109865323282648	0.766085133952425	2.44495961080041e-05	4.33292389500063e-05	0.836906741085009
MGP_C57BL6NJ_G0000739	NA	0.733593207774751	0.95809248470028	-0.0480313077699878	0.00234321072459236	0.00352743337540558	0.552740691316351	0.00579661636467523	0.00772875913243545	0.483257888509825
MGP_C57BL6NJ_G0000740	NA	0.917415759522645	0.98365831282325	0.0185905813986114	0.00077170635653963	0.00123006694855948	-0.814504075343236	0.79616758364103	0.813406731588908	0.0491769361366145
MGP_C57BL6NJ_G0000741	NA	0.29354630595465	0.956216324169558	-0.132218735398009	0.000171539941024955	0.000298188687771872	0.667198762393229	0.000221770317433033	0.000344018976165227	0.648315143614019
MGP_C57BL6NJ_G0000742	NA	0.624696161778755	0.956216324169558	0.062501139975056	3.18335865280764e-05	6.44084730969061e-05	0.823149183334034	1.38407500174885e-05	2.5950695901671e-05	0.894027979150304
MGP_C57BL6NJ_G0000743	NA	0.477316951156368	0.956216324169558	-0.0883784561427357	1.66153161341157e-05	3.9171618125502e-05	0.850324308581686	4.90079575163802e-06	1.23980913014235e-05	0.955987053570882
MGP_C57BL6NJ_G0000744	NA	0.629963140328759	0.956216324169558	-0.0592445272587544	1.45981958496563e-05	3.61236786388081e-05	0.856170841243144	5.29476361854356e-06	1.23980913014235e-05	0.943555218835439
MGP_C57BL6NJ_G0000745	NA	0.746644815453317	0.958634746377196	-0.0414022534391645	3.67184716779283e-05	7.28531192984208e-05	0.816025725149067	1.31933506901289e-05	2.49061613831984e-05	0.903410102741361
MGP_C57BL6NJ_G0000746	NA	0.629963140328759	0.956216324169558	-0.0592445272587544	1.45981958496563e-05	3.61236786388081e-05	0.856170841243144	5.29476361854356e-06	1.23980913014235e-05	0.943555218835439
MGP_C57BL6NJ_G0000747	NA	0.524675791491272	0.956216324169558	-0.070254813950205	1.159103698551e-05	3.61236786388081e-05	0.78362790654681	3.84574064687692e-06	1.23980913014235e-05	0.870122617198939
MGP_C57BL6NJ_G0000748	NA	0.629963140328759	0.956216324169558	-0.0592445272587544	1.45981958496563e-05	3.61236786388081e-05	0.856170841243144	5.29476361854356e-06	1.23980913014235e-05	0.943555218835439
MGP_C57BL6NJ_G0000749	NA	0.817085230181654	0.965790018065965	-0.0276103665503675	1.09039296504968e-05	3.61236786388081e-05	0.858067287570527	5.96765269804212e-06	1.33303958545188e-05	0.908915011202194
MGP_C57BL6NJ_G0000750	NA	0.897316636752386	0.979946512813518	-0.0163053553803815	3.34233390823181e-05	6.71719382985001e-05	0.813658458093799	1.22133192150594e-05	2.33011828504386e-05	0.898951249961112
MGP_C57BL6NJ_G0000751	NA	0.979907640510842	0.995882851364226	0.00313082280980078	3.06802511284971e-05	6.23974999073512e-05	0.80778172942781	9.22184339462601e-06	1.83237488753539e-05	0.909077560403277
MGP_C57BL6NJ_G0000752	NA	0.629963140328759	0.956216324169558	-0.0592445272587544	1.45981958496563e-05	3.61236786388081e-05	0.856170841243144	5.29476361854356e-06	1.23980913014235e-05	0.943555218835439
MGP_C57BL6NJ_G0000753	NA	0.821341280600657	0.965964474841037	-0.0295790693396569	0.000150893253587805	0.000264525019950434	0.719231549106853	1.63319062404006e-05	3.00524917507721e-05	0.905283007712475
MGP_C57BL6NJ_G0000754	NA	0.690219947642594	0.956216324169558	-0.0480926429776691	1.65527273394265e-05	3.90502908346336e-05	0.831079101610702	5.85673684514378e-06	1.31376188049164e-05	0.918463479202996
MGP_C57BL6NJ_G0000755	NA	0.629963140328759	0.956216324169558	-0.0592445272587544	1.45981958496563e-05	3.61236786388081e-05	0.856170841243144	5.29476361854356e-06	1.23980913014235e-05	0.943555218835439
MGP_C57BL6NJ_G0000756	NA	0.669205199937745	0.956216324169558	-0.0516459744831711	1.23693623834548e-05	3.61236786388081e-05	0.856170841243145	3.67829261914057e-06	1.23980913014235e-05	0.960651962580502
MGP_C57BL6NJ_G0000757	NA	0.677013542174638	0.956216324169558	-0.0518832959433274	1.38453329358321e-05	3.61236786388081e-05	0.872733611702855	6.14129548911477e-06	1.35003380966114e-05	0.943555218835439
MGP_C57BL6NJ_G0000758	NA	0.861035962605612	0.972462122740037	-0.0220399282630131	2.57385762580473e-05	5.39125386656858e-05	0.832158725784711	3.7329763208158e-06	1.23980913014235e-05	1.0022067850607
MGP_C57BL6NJ_G0000759	NA	0.729845889292551	0.95809248470028	-0.0443150743718577	2.30180104217679e-05	5.02801729724353e-05	0.856170841243144	5.88163809878095e-06	1.31776525620455e-05	0.977146487830956
MGP_C57BL6NJ_G0000760	NA	0.620466960534616	0.956216324169558	0.0557958647470723	0.000909105354520494	0.0014365940998473	0.499118425346873	0.00012853968012598	0.000204847030949953	0.627201512157141
MGP_C57BL6NJ_G0000761	NA	0.83989440383017	0.968521572272187	-0.0259916738401513	7.55316784486895e-06	3.61236786388081e-05	0.958166232539314	3.0817229369114e-06	1.23980913014235e-05	1.04227691783849
MGP_C57BL6NJ_G0000762	NA	0.664679000176333	0.956216324169558	-0.0490245485860254	4.46984565125973e-06	3.61236786388081e-05	0.882505652473381	2.36059917002121e-06	1.23980913014235e-05	0.936304592030157
MGP_C57BL6NJ_G0000763	NA	0.629963140328759	0.956216324169558	-0.0592445272587544	1.45981958496563e-05	3.61236786388081e-05	0.856170841243144	5.29476361854356e-06	1.23980913014235e-05	0.943555218835439
MGP_C57BL6NJ_G0000764	NA	0.784108440232179	0.962082413952884	-0.0270146996189911	1.22385733319945e-06	3.61236786388081e-05	0.868543519419255	9.37815300513002e-07	1.23980913014235e-05	0.88958041063014
MGP_C57BL6NJ_G0000765	NA	0.524585462366174	0.956216324169558	-0.0754341249193853	9.65510519844967e-06	3.61236786388081e-05	0.856170841243145	2.32644515455954e-06	1.23980913014235e-05	0.978493075407662
MGP_C57BL6NJ_G0000766	NA	0.72187421866588	0.95809248470028	-0.0438425950268766	4.81688837926834e-05	9.25174845645609e-05	0.76245323554411	1.34852942542086e-05	2.5371046418477e-05	0.866034392344204
MGP_C57BL6NJ_G0000767	NA	0.61439517302134	0.956216324169558	-0.0593183633703139	1.2873060327656e-05	3.61236786388081e-05	0.82949630617671	4.59634233843962e-06	1.23980913014235e-05	0.915101978954853
MGP_C57BL6NJ_G0000768	NA	0.843970357011801	0.969896511847049	-0.0255092492910961	0.000138273323592785	0.000243690500437098	0.718696552230558	5.94473924925575e-05	9.89994930410339e-05	0.78640128986711
MGP_C57BL6NJ_G0000769	NA	0.678219266412068	0.956216324169558	-0.0500215534528624	1.20632433969827e-05	3.61236786388081e-05	0.856170841243145	3.43988218332897e-06	1.23980913014235e-05	0.964306909898696
MGP_C57BL6NJ_G0000770	NA	0.629963140328759	0.956216324169558	-0.0592445272587544	1.45981958496563e-05	3.61236786388081e-05	0.856170841243144	5.29476361854356e-06	1.23980913014235e-05	0.943555218835439
MGP_C57BL6NJ_G0000771	NA	0.768101303695806	0.961223389655506	-0.0356419553553871	1.24598030373716e-05	3.61236786388081e-05	0.857165808037562	4.60554480631603e-06	1.23980913014235e-05	0.942458599904874
MGP_C57BL6NJ_G0000772	NA	0.629433678720847	0.956216324169558	-0.0592910476090096	1.43114237785946e-05	3.61236786388081e-05	0.857165808037561	4.3382974891898e-06	1.23980913014235e-05	0.960612593642865
MGP_C57BL6NJ_G0000773	NA	0.629963140328759	0.956216324169558	-0.0592445272587544	1.45981958496563e-05	3.61236786388081e-05	0.856170841243144	5.29476361854356e-06	1.23980913014235e-05	0.943555218835439
MGP_C57BL6NJ_G0000774	NA	0.683832051888454	0.956216324169558	-0.0515255970631616	2.81164377959093e-05	5.8004178710832e-05	0.82665607104913	1.24677163724015e-05	2.37259557212717e-05	0.895734418504857
MGP_C57BL6NJ_G0000775	NA	0.441811763921366	0.956216324169558	-0.0967257919546472	2.78474957057747e-05	5.75215385514788e-05	0.815453989063821	1.19648352922407e-05	2.2880221302183e-05	0.886275596196405
MGP_C57BL6NJ_G0000776	NA	0.912336537401385	0.982595814384935	-0.0143024842326023	2.23598347546177e-05	4.91060828787755e-05	0.87113079936559	6.89756812766351e-06	1.480876383568e-05	0.976507418603111
MGP_C57BL6NJ_G0000777	NA	0.410728292899788	0.956216324169558	-0.0956446449156002	5.5902760926162e-06	3.61236786388081e-05	0.879694871230223	2.11223394856353e-06	1.23980913014235e-05	0.962904928524585
MGP_C57BL6NJ_G0000778	NA	0.675394485922158	0.956216324169558	-0.0518493299066014	1.58424365446859e-05	3.78532915509859e-05	0.856170841243144	4.78667954930026e-06	1.23980913014235e-05	0.960194412877782
MGP_C57BL6NJ_G0000779	NA	0.543763130779621	0.956216324169558	-0.0575007117378758	3.28709434654907e-06	3.61236786388081e-05	0.757715916354741	1.0215242604619e-06	1.23980913014235e-05	0.842932756981081
MGP_C57BL6NJ_G0000780	NA	0.629963140328759	0.956216324169558	-0.0592445272587544	1.45981958496563e-05	3.61236786388081e-05	0.856170841243144	5.29476361854356e-06	1.23980913014235e-05	0.943555218835439
MGP_C57BL6NJ_G0000781	NA	0.681345961831584	0.956216324169558	-0.0459595147864607	6.57509458090715e-06	3.61236786388081e-05	0.842483785504939	2.78811127800228e-06	1.23980913014235e-05	0.912845495521425
MGP_C57BL6NJ_G0000782	NA	0.603810963535893	0.956216324169558	-0.063677935370015	1.84674115183172e-05	4.24677903712774e-05	0.834254453704563	6.51556248703533e-06	1.42060624717328e-05	0.922602574406276
MGP_C57BL6NJ_G0000783	NA	0.629963140328759	0.956216324169558	-0.0592445272587544	1.45981958496563e-05	3.61236786388081e-05	0.856170841243144	5.29476361854356e-06	1.23980913014235e-05	0.943555218835439
MGP_C57BL6NJ_G0000784	NA	0.345009801644694	0.956216324169558	-0.0914301476960328	1.03615927303857e-06	3.61236786388081e-05	0.851625207816716	1.11507941156964e-05	2.15166213378925e-05	0.682869142031029
MGP_C57BL6NJ_G0000785	NA	0.629963140328759	0.956216324169558	-0.0592445272587544	1.45981958496563e-05	3.61236786388081e-05	0.856170841243144	5.29476361854356e-06	1.23980913014235e-05	0.943555218835439
MGP_C57BL6NJ_G0000786	NA	0.945130943420694	0.989922641502641	-0.00995599753501858	0.00476716772549798	0.00692210338178958	0.511819843345137	0.00206595272695751	0.00288810324579131	0.577869282289382
MGP_C57BL6NJ_G0000787	NA	0.667456795004061	0.956216324169558	-0.0578524349432114	0.000125162041767094	0.000222030665623614	0.752621083112366	3.00427888309191e-05	5.23297657279089e-05	0.873594939350716
MGP_C57BL6NJ_G0000788	NA	0.683891514958795	0.956216324169558	-0.0513619437152395	2.36918937552988e-05	5.07937070332379e-05	0.838435028270236	8.57994636172013e-06	1.7362165248063e-05	0.925819405862531
MGP_C57BL6NJ_G0000789	NA	0.629963140328759	0.956216324169558	-0.0592445272587544	1.45981958496563e-05	3.61236786388081e-05	0.856170841243144	5.29476361854356e-06	1.23980913014235e-05	0.943555218835439
MGP_C57BL6NJ_G0000790	NA	0.629963140328759	0.956216324169558	-0.0592445272587544	1.45981958496563e-05	3.61236786388081e-05	0.856170841243144	5.29476361854356e-06	1.23980913014235e-05	0.943555218835439
MGP_C57BL6NJ_G0000791	NA	0.683891514958795	0.956216324169558	-0.0513619437152395	2.36918937552988e-05	5.07937070332379e-05	0.838435028270236	8.57994636172013e-06	1.7362165248063e-05	0.925819405862531
MGP_C57BL6NJ_G0000792	NA	0.672355711706503	0.956216324169558	-0.052074304754024	1.23480294875985e-05	3.61236786388081e-05	0.872303841878788	5.42989270905377e-06	1.25429880649757e-05	0.943555218835439
MGP_C57BL6NJ_G0000793	NA	0.629963140328759	0.956216324169558	-0.0592445272587544	1.45981958496563e-05	3.61236786388081e-05	0.856170841243144	5.29476361854356e-06	1.23980913014235e-05	0.943555218835439
MGP_C57BL6NJ_G0000794	NA	0.71635472354041	0.95809248470028	-0.0443632533394669	2.00164127633089e-05	4.53281086253971e-05	0.825793159417391	1.07794032497086e-05	2.08832158444719e-05	0.877268569721356
MGP_C57BL6NJ_G0000795	NA	0.62990732489776	0.956216324169558	0.058845090495574	0.000710108888197507	0.00113686579580261	0.558064378581206	0.000264006514963524	0.000405830400054458	0.62756396752706
MGP_C57BL6NJ_G0000796	NA	0.658690812544483	0.956216324169558	-0.0543625571308798	1.72609294182302e-05	4.04615797570731e-05	0.843533578892502	4.28132277300742e-06	1.23980913014235e-05	0.964038337139414
MGP_C57BL6NJ_G0000797	NA	0.958380226449858	0.991991285053334	0.005923507236609	4.48257581732913e-05	8.66878821536751e-05	0.709616166764116	8.22199689257601e-06	1.70518473099615e-05	0.839181720006815
MGP_C57BL6NJ_G0000798	NA	0.474876907697545	0.956216324169558	-0.0941200597936227	7.56204191698534e-05	0.000139330749456331	0.771946639120059	1.01698295963538e-05	1.99096516959412e-05	0.944488345097636
MGP_C57BL6NJ_G0000799	NA	0.528741211261198	0.956216324169558	-0.078446710650329	2.541672111705e-05	5.34540840492256e-05	0.81812145306892	9.00894729931125e-06	1.80113206440842e-05	0.905505830661214
MGP_C57BL6NJ_G0000800	NA	0.735581043405514	0.95809248470028	-0.0416862842070957	2.0353213379318e-05	4.58242764123586e-05	0.833761538121975	6.00054141992115e-06	1.33610148309313e-05	0.938242659459332
MGP_C57BL6NJ_G0000801	NA	0.956664419677613	0.991690530245051	-0.00749183230705018	4.35616490375568e-05	8.45735586969232e-05	0.864457774017064	1.68223237613814e-05	3.08568194430481e-05	0.951015972207147
MGP_C57BL6NJ_G0000802	NA	0.629963140328759	0.956216324169558	-0.0592445272587544	1.45981958496563e-05	3.61236786388081e-05	0.856170841243144	5.29476361854356e-06	1.23980913014235e-05	0.943555218835439
MGP_C57BL6NJ_G0000803	NA	0.903518697734774	0.981035500254117	-0.0151527912524346	2.58690340301811e-05	5.40872858942997e-05	0.826071558780261	1.14317855039555e-05	2.19856843491066e-05	0.895149906235989
MGP_C57BL6NJ_G0000804	NA	0.485416493829231	0.956216324169558	0.0768994931499897	7.77813933865541e-07	3.61236786388081e-05	1.00293725949473	2.6414280394573e-07	1.23980913014235e-05	1.10311284650353
MGP_C57BL6NJ_G0000805	NA	0.689366624997954	0.956216324169558	-0.0530222910829603	0.667105988235831	0.700944821377239	-0.0605475811450424	0.362866834890541	0.393247674529206	-0.129752874213112
MGP_C57BL6NJ_G0000806	NA	0.558945004352245	0.956216324169558	-0.0717638743369607	1.47927174978134e-05	3.65061136736706e-05	0.851990266677471	5.31166947109448e-06	1.24263494195691e-05	0.939880837676465
MGP_C57BL6NJ_G0000807	NA	0.97225500164795	0.99443822741825	-0.00503865541852841	0.00136909045686405	0.00211978715690546	0.611705267910523	0.00204672563458615	0.00286219829197588	0.579491462984255
MGP_C57BL6NJ_G0000808	NA	0.508503580725463	0.956216324169558	-0.116752408099285	0.000160054486398238	0.000279417154220654	0.955920196490545	1.11867368175998e-05	2.15777240435703e-05	1.2564861435607
MGP_C57BL6NJ_G0000809	NA	0.629963140328759	0.956216324169558	-0.0592445272587544	1.45981958496563e-05	3.61236786388081e-05	0.856170841243144	5.29476361854356e-06	1.23980913014235e-05	0.943555218835439
MGP_C57BL6NJ_G0000810	NA	0.621211279066114	0.956216324169558	-0.0600446016024308	2.24351076600531e-05	4.92529711274147e-05	0.810765526409385	5.29246038812168e-06	1.23980913014235e-05	0.932198722699916
MGP_C57BL6NJ_G0000811	NA	0.629963140328759	0.956216324169558	-0.0592445272587544	1.45981958496563e-05	3.61236786388081e-05	0.856170841243144	5.29476361854356e-06	1.23980913014235e-05	0.943555218835439
MGP_C57BL6NJ_G0000812	NA	0.629963140328759	0.956216324169558	-0.0592445272587544	1.45981958496563e-05	3.61236786388081e-05	0.856170841243144	5.29476361854356e-06	1.23980913014235e-05	0.943555218835439
MGP_C57BL6NJ_G0000813	NA	0.893899509864966	0.978816556252029	-0.017684954672942	5.37721494471344e-05	0.000102185981033427	0.813316833893174	1.63694095254226e-05	3.01135622393351e-05	0.91684004308111
MGP_C57BL6NJ_G0000814	NA	0.924426493221975	0.984615962713449	0.0116559741484473	1.58968729233125e-05	3.7961289164984e-05	0.852206306933963	1.04764745851902e-05	2.0408076904486e-05	0.88745500321534
MGP_C57BL6NJ_G0000815	NA	0.940769760558474	0.988852917610071	-0.00867566428462377	9.75076842458754e-06	3.61236786388081e-05	0.849200145260008	3.56979796294593e-06	1.23980913014235e-05	0.933783806679082
MGP_C57BL6NJ_G0000816	NA	0.586264210173005	0.956216324169558	-0.0634215858227518	2.50325239558326e-05	5.28772245194959e-05	0.76825314326004	8.39781619022875e-06	1.73606489499151e-05	0.854747853912169
MGP_C57BL6NJ_G0000817	NA	0.567782322679088	0.956216324169558	-0.0680071874080275	1.4654007413334e-05	3.62159927034571e-05	0.826898527045029	6.20052000058998e-06	1.3610873328931e-05	0.898149904001679
MGP_C57BL6NJ_G0000818	NA	0.520157977102404	0.956216324169558	-0.080124143923478	4.33759809007976e-06	3.61236786388081e-05	0.97049741126994	8.32633622880934e-07	1.23980913014235e-05	1.12836087274934
MGP_C57BL6NJ_G0000819	NA	0.829734290135757	0.967248717337601	0.0263711560631642	0.000727376354721169	0.00116278925042694	0.560818475550377	3.50495658691502e-05	6.04043722006495e-05	0.785477059330979
MGP_C57BL6NJ_G0000820	NA	0.863566567248637	0.973071290588332	-0.0200461459090557	1.38229610728566e-05	3.61236786388081e-05	0.819876557200902	5.90942433900288e-06	1.32348077339447e-05	0.889499488773573
MGP_C57BL6NJ_G0000821	NA	0.766181859409494	0.961190651090301	-0.0426280986262579	0.000105039184441182	0.000188695867595369	0.81812145306892	1.70010900061268e-05	3.11485799109176e-05	0.986097707715374
MGP_C57BL6NJ_G0000822	NA	0.94187796982541	0.989039266143118	0.00874533554928159	7.55434423872258e-05	0.000139207642892468	0.710201902549804	4.02788349506444e-06	1.23980913014235e-05	0.948542566801892
MGP_C57BL6NJ_G0000823	NA	0.456032708935161	0.956216324169558	0.13708904214122	0.00232408103147763	0.00350004610468086	0.714834821740869	2.25420812164055e-05	4.02071052363447e-05	1.21888375998196
MGP_C57BL6NJ_G0000824	NA	0.629963140328759	0.956216324169558	-0.0592445272587544	1.45981958496563e-05	3.61236786388081e-05	0.856170841243144	5.29476361854356e-06	1.23980913014235e-05	0.943555218835439
MGP_C57BL6NJ_G0000825	NA	0.629963140328759	0.956216324169558	-0.0592445272587544	1.45981958496563e-05	3.61236786388081e-05	0.856170841243144	5.29476361854356e-06	1.23980913014235e-05	0.943555218835439
MGP_C57BL6NJ_G0000826	NA	0.690219947642594	0.956216324169558	-0.0480926429776691	1.65527273394265e-05	3.90502908346336e-05	0.831079101610702	5.85673684514378e-06	1.31376188049164e-05	0.918463479202996
MGP_C57BL6NJ_G0000827	NA	0.286118476025165	0.956216324169558	-0.123895944637981	2.50015199185461e-05	5.28298351633754e-05	0.752982471098844	1.02650229087363e-05	2.00690889421513e-05	0.821666287364364
MGP_C57BL6NJ_G0000828	NA	0.629963140328759	0.956216324169558	-0.0592445272587544	1.45981958496563e-05	3.61236786388081e-05	0.856170841243144	5.29476361854356e-06	1.23980913014235e-05	0.943555218835439
MGP_C57BL6NJ_G0000829	NA	0.983781158864311	0.996530091147841	-0.00268456022483077	4.61784558286274e-06	3.61236786388081e-05	1.03114895189899	1.31137868489624e-06	1.23980913014235e-05	1.15769945041542
MGP_C57BL6NJ_G0000830	NA	0.216127764936893	0.956216324169558	-0.129944892530453	0.0427881423103458	0.0550983639206731	-0.238081810592057	0.522619980764566	0.552463239176927	-0.0696422526822253
MGP_C57BL6NJ_G0000831	NA	0.629963140328759	0.956216324169558	-0.0592445272587544	1.45981958496563e-05	3.61236786388081e-05	0.856170841243144	5.29476361854356e-06	1.23980913014235e-05	0.943555218835439
MGP_C57BL6NJ_G0000832	NA	0.629963140328759	0.956216324169558	-0.0592445272587544	1.45981958496563e-05	3.61236786388081e-05	0.856170841243144	5.29476361854356e-06	1.23980913014235e-05	0.943555218835439
MGP_C57BL6NJ_G0000833	NA	0.629963140328759	0.956216324169558	-0.0592445272587544	1.45981958496563e-05	3.61236786388081e-05	0.856170841243144	5.29476361854356e-06	1.23980913014235e-05	0.943555218835439
MGP_C57BL6NJ_G0000834	NA	0.672355711706503	0.956216324169558	-0.052074304754024	1.23480294875985e-05	3.61236786388081e-05	0.872303841878788	5.42989270905377e-06	1.25429880649757e-05	0.943555218835439
MGP_C57BL6NJ_G0000835	NA	0.58624101831561	0.956216324169558	-0.0606288315863404	5.64043212183882e-06	3.61236786388081e-05	0.848532556088537	7.7655709407641e-06	1.63277227541483e-05	0.82318839054934
MGP_C57BL6NJ_G0000836	NA	0.0768628516932639	0.956216324169558	-0.245307148546131	0.00966595649016823	0.0135111667588328	0.410464895113986	0.000250601236185404	0.000386235102325579	0.675626648325315
MGP_C57BL6NJ_G0000837	NA	0.0851283002692892	0.956216324169558	-0.229662213169231	1.59547881306227e-05	3.8088523253221e-05	0.870846416246449	1.9916875456857e-05	3.5944310146252e-05	0.852033423909435
MGP_C57BL6NJ_G0000838	NA	0.986208523940231	0.996757934895479	-0.00171100554729527	3.29522055431479e-05	6.63906653204603e-05	0.638558809551262	4.61549733816117e-06	1.23980913014235e-05	0.77292742363321
MGP_C57BL6NJ_G0000839	NA	0.706598384232485	0.95809248470028	-0.0480880819727769	2.94879935016441e-05	6.0294943476644e-05	0.831068839349695	1.0684687230445e-05	2.07341860000754e-05	0.91845321694199
MGP_C57BL6NJ_G0000840	NA	0.631890375918111	0.956216324169558	-0.0757146309569107	0.0166231799346498	0.0225786702506628	0.450026341329932	0.00532386995538811	0.00712200395679128	0.547234525874795
MGP_C57BL6NJ_G0000841	NA	0.629963140328759	0.956216324169558	-0.0592445272587544	1.45981958496563e-05	3.61236786388081e-05	0.856170841243144	5.29476361854356e-06	1.23980913014235e-05	0.943555218835439
MGP_C57BL6NJ_G0000842	NA	0.350024100027986	0.956216324169558	-0.119478664426583	0.000627739305860693	0.00101157519715159	0.585550241246626	0.000644601406077346	0.000951448622115457	0.583654009915867
MGP_C57BL6NJ_G0000843	NA	0.629963140328759	0.956216324169558	-0.0592445272587544	1.45981958496563e-05	3.61236786388081e-05	0.856170841243144	5.29476361854356e-06	1.23980913014235e-05	0.943555218835439
MGP_C57BL6NJ_G0000844	NA	0.675394485922158	0.956216324169558	-0.0518493299066014	1.58424365446859e-05	3.78532915509859e-05	0.856170841243144	4.78667954930026e-06	1.23980913014235e-05	0.960194412877782
MGP_C57BL6NJ_G0000845	NA	0.701797058391792	0.95809248470028	-0.0517721541174902	3.20516810636077e-05	6.47795778829098e-05	0.87217598625095	1.21687460520313e-05	2.3229084328131e-05	0.959868224560767
MGP_C57BL6NJ_G0000846	NA	0.79250426006384	0.962302136703708	-0.0331631900907723	2.62145592472575e-05	5.46401451227135e-05	0.831079101610702	6.48571705586773e-06	1.4149998080639e-05	0.952054748198513
MGP_C57BL6NJ_G0000847	NA	0.731501794687183	0.95809248470028	-0.0409600459749793	1.15103085890326e-05	3.61236786388081e-05	0.852492317889301	5.10837512619323e-06	1.23980913014235e-05	0.92114591571427
MGP_C57BL6NJ_G0000848	NA	0.629963140328759	0.956216324169558	-0.0592445272587544	1.45981958496563e-05	3.61236786388081e-05	0.856170841243144	5.29476361854356e-06	1.23980913014235e-05	0.943555218835439
MGP_C57BL6NJ_G0000849	NA	0.886019082457728	0.977647365667487	-0.0189082138134104	4.06860071980274e-05	7.96946207434028e-05	0.832588495608778	1.23465971215337e-05	2.35301246444007e-05	0.937458921439598
MGP_C57BL6NJ_G0000850	NA	0.537519117830257	0.956216324169558	-0.0719337601313642	1.06894324517176e-05	3.61236786388081e-05	0.834756504916393	2.54937710108854e-06	1.23980913014235e-05	0.955347984343037
MGP_C57BL6NJ_G0000851	NA	0.0617148679383029	0.956216324169558	-0.246218191857862	0.000668575223872829	0.00107405347414204	0.567605231753523	0.00097793903166217	0.00141460562402662	0.541244470865961
MGP_C57BL6NJ_G0000852	NA	0.816327908848544	0.965790018065965	0.0288715805121577	1.27521514074165e-05	3.61236786388081e-05	0.880041344454953	1.63168093502642e-06	1.23980913014235e-05	1.06719604650929
MGP_C57BL6NJ_G0000853	NA	0.629963140328759	0.956216324169558	-0.0592445272587544	1.45981958496563e-05	3.61236786388081e-05	0.856170841243144	5.29476361854356e-06	1.23980913014235e-05	0.943555218835439
MGP_C57BL6NJ_G0000854	NA	0.629963140328759	0.956216324169558	-0.0592445272587544	1.45981958496563e-05	3.61236786388081e-05	0.856170841243144	5.29476361854356e-06	1.23980913014235e-05	0.943555218835439
MGP_C57BL6NJ_G0000855	NA	0.629963140328759	0.956216324169558	-0.0592445272587544	1.45981958496563e-05	3.61236786388081e-05	0.856170841243144	5.29476361854356e-06	1.23980913014235e-05	0.943555218835439
MGP_C57BL6NJ_G0000856	NA	0.61441733376803	0.956216324169558	-0.0708653263395559	0.000156518171504315	0.000273685371838184	0.766178793785172	0.000100636018981083	0.000162393531964251	0.803854897813925
MGP_C57BL6NJ_G0000857	NA	0.629963140328759	0.956216324169558	-0.0592445272587544	1.45981958496563e-05	3.61236786388081e-05	0.856170841243144	5.29476361854356e-06	1.23980913014235e-05	0.943555218835439
MGP_C57BL6NJ_G0000858	NA	0.915784042638926	0.983227713054266	-0.0129530749416764	8.83206900799326e-05	0.000160713544397387	0.713275611389132	9.28561005743393e-05	0.000150520908974049	0.709478306113593
MGP_C57BL6NJ_G0000859	NA	0.819835752114589	0.965790018065965	-0.0289745287102772	2.63766869074966e-05	5.49307135825168e-05	0.838435028270236	5.49842181603883e-06	1.26799080508248e-05	0.976191089623697
MGP_C57BL6NJ_G0000860	NA	0.715707753859898	0.95809248470028	-0.0491948863981031	6.06735251065239e-05	0.000113993776232185	0.816299518009735	2.23505699444102e-05	3.98966847502682e-05	0.903602451826088
MGP_C57BL6NJ_G0000861	NA	0.629963140328759	0.956216324169558	-0.0592445272587544	1.45981958496563e-05	3.61236786388081e-05	0.856170841243144	5.29476361854356e-06	1.23980913014235e-05	0.943555218835439
MGP_C57BL6NJ_G0000862	NA	0.735581043405514	0.95809248470028	-0.0416862842070957	2.0353213379318e-05	4.58242764123586e-05	0.833761538121975	6.00054141992115e-06	1.33610148309313e-05	0.938242659459332
MGP_C57BL6NJ_G0000863	NA	0.683891514958795	0.956216324169558	-0.0513619437152395	2.36918937552988e-05	5.07937070332379e-05	0.838435028270236	8.57994636172013e-06	1.7362165248063e-05	0.925819405862531
MGP_C57BL6NJ_G0000864	NA	0.629963140328759	0.956216324169558	-0.0592445272587544	1.45981958496563e-05	3.61236786388081e-05	0.856170841243144	5.29476361854356e-06	1.23980913014235e-05	0.943555218835439
MGP_C57BL6NJ_G0000865	NA	0.629963140328759	0.956216324169558	-0.0592445272587544	1.45981958496563e-05	3.61236786388081e-05	0.856170841243144	5.29476361854356e-06	1.23980913014235e-05	0.943555218835439
MGP_C57BL6NJ_G0000866	NA	0.629963140328759	0.956216324169558	-0.0592445272587544	1.45981958496563e-05	3.61236786388081e-05	0.856170841243144	5.29476361854356e-06	1.23980913014235e-05	0.943555218835439
MGP_C57BL6NJ_G0000867	NA	0.760011377190877	0.959996570289235	-0.0364555165828171	8.8140082223314e-06	3.61236786388081e-05	0.87490162101047	2.74872016319177e-06	1.23980913014235e-05	0.976099713088973
MGP_C57BL6NJ_G0000868	NA	0.629963140328759	0.956216324169558	-0.0592445272587544	1.45981958496563e-05	3.61236786388081e-05	0.856170841243144	5.29476361854356e-06	1.23980913014235e-05	0.943555218835439
MGP_C57BL6NJ_G0000869	NA	0.629963140328759	0.956216324169558	-0.0592445272587544	1.45981958496563e-05	3.61236786388081e-05	0.856170841243144	5.29476361854356e-06	1.23980913014235e-05	0.943555218835439
MGP_C57BL6NJ_G0000870	NA	0.629963140328759	0.956216324169558	-0.0592445272587544	1.45981958496563e-05	3.61236786388081e-05	0.856170841243144	5.29476361854356e-06	1.23980913014235e-05	0.943555218835439
MGP_C57BL6NJ_G0000871	NA	0.629963140328759	0.956216324169558	-0.0592445272587544	1.45981958496563e-05	3.61236786388081e-05	0.856170841243144	5.29476361854356e-06	1.23980913014235e-05	0.943555218835439
MGP_C57BL6NJ_G0000872	NA	0.629963140328759	0.956216324169558	-0.0592445272587544	1.45981958496563e-05	3.61236786388081e-05	0.856170841243144	5.29476361854356e-06	1.23980913014235e-05	0.943555218835439
MGP_C57BL6NJ_G0000873	NA	0.629963140328759	0.956216324169558	-0.0592445272587544	1.45981958496563e-05	3.61236786388081e-05	0.856170841243144	5.29476361854356e-06	1.23980913014235e-05	0.943555218835439
MGP_C57BL6NJ_G0000874	NA	0.629963140328759	0.956216324169558	-0.0592445272587544	1.45981958496563e-05	3.61236786388081e-05	0.856170841243144	5.29476361854356e-06	1.23980913014235e-05	0.943555218835439
MGP_C57BL6NJ_G0000875	NA	0.633059240472002	0.956216324169558	0.063701915408003	0.000542338321099866	0.000881002331406032	0.630188772223579	1.93526877255379e-05	3.50307173826828e-05	0.90368321843679
MGP_C57BL6NJ_G0000876	NA	0.629963140328759	0.956216324169558	-0.0592445272587544	1.45981958496563e-05	3.61236786388081e-05	0.856170841243144	5.29476361854356e-06	1.23980913014235e-05	0.943555218835439
MGP_C57BL6NJ_G0000877	NA	0.629963140328759	0.956216324169558	-0.0592445272587544	1.45981958496563e-05	3.61236786388081e-05	0.856170841243144	5.29476361854356e-06	1.23980913014235e-05	0.943555218835439
MGP_C57BL6NJ_G0000878	NA	0.477970858077401	0.956216324169558	-0.0863292941938436	1.58242932449569e-05	3.78532915509859e-05	0.835857266041828	5.62145451924318e-06	1.27920773187894e-05	0.923241643634122
MGP_C57BL6NJ_G0000879	NA	0.629963140328759	0.956216324169558	-0.0592445272587544	1.45981958496563e-05	3.61236786388081e-05	0.856170841243144	5.29476361854356e-06	1.23980913014235e-05	0.943555218835439
MGP_C57BL6NJ_G0000880	NA	0.629963140328759	0.956216324169558	-0.0592445272587544	1.45981958496563e-05	3.61236786388081e-05	0.856170841243144	5.29476361854356e-06	1.23980913014235e-05	0.943555218835439
MGP_C57BL6NJ_G0000881	NA	0.629963140328759	0.956216324169558	-0.0592445272587544	1.45981958496563e-05	3.61236786388081e-05	0.856170841243144	5.29476361854356e-06	1.23980913014235e-05	0.943555218835439
MGP_C57BL6NJ_G0000882	NA	0.371617113896117	0.956216324169558	-0.0919950257997879	0.0348039903169483	0.0453975176962461	0.24858037106568	0.0879862866998639	0.103225019255047	0.194553332985538
MGP_C57BL6NJ_G0000883	NA	0.889887708117882	0.978207241430442	0.0198414416577646	0.000179652186176396	0.000311460278223638	0.77239522594969	0.000139285191373506	0.000220969060408298	0.794377555765555
MGP_C57BL6NJ_G0000884	NA	0.629963140328759	0.956216324169558	-0.0592445272587544	1.45981958496563e-05	3.61236786388081e-05	0.856170841243144	5.29476361854356e-06	1.23980913014235e-05	0.943555218835439
MGP_C57BL6NJ_G0000885	NA	0.629963140328759	0.956216324169558	-0.0592445272587544	1.45981958496563e-05	3.61236786388081e-05	0.856170841243144	5.29476361854356e-06	1.23980913014235e-05	0.943555218835439
MGP_C57BL6NJ_G0000886	NA	0.629963140328759	0.956216324169558	-0.0592445272587544	1.45981958496563e-05	3.61236786388081e-05	0.856170841243144	5.29476361854356e-06	1.23980913014235e-05	0.943555218835439
MGP_C57BL6NJ_G0000887	NA	0.390023141449802	0.956216324169558	-0.109233544221848	1.90909529347383e-05	4.36266065813467e-05	0.853035453562831	8.45825926203872e-06	1.7362165248063e-05	0.923241643634122
MGP_C57BL6NJ_G0000888	NA	0.629963140328759	0.956216324169558	-0.0592445272587544	1.45981958496563e-05	3.61236786388081e-05	0.856170841243144	5.29476361854356e-06	1.23980913014235e-05	0.943555218835439
MGP_C57BL6NJ_G0000889	NA	0.629963140328759	0.956216324169558	-0.0592445272587544	1.45981958496563e-05	3.61236786388081e-05	0.856170841243144	5.29476361854356e-06	1.23980913014235e-05	0.943555218835439
MGP_C57BL6NJ_G0000890	NA	0.824415750564759	0.966401461544525	-0.0260692610027194	1.05691660811205e-05	3.61236786388081e-05	0.847212102246345	3.07688362402215e-06	1.23980913014235e-05	0.951883088010989
MGP_C57BL6NJ_G0000891	NA	0.787544056546786	0.962082413952884	0.0273172919241547	0.00275558340164011	0.0041116149677669	0.388361432689963	0.000209630490009121	0.000326073360126598	0.536378190921399
MGP_C57BL6NJ_G0000892	NA	0.730275245070064	0.95809248470028	0.0651417705793364	0.00040879268071271	0.000674948889126602	0.92504648385415	0.000189012215419966	0.000295501008753922	1.01057718654799
MGP_C57BL6NJ_G0000893	NA	0.602482883459771	0.956216324169558	0.0816471249797064	0.000817531419147891	0.00129917979709682	0.703375082820202	6.50094074623223e-06	1.41771908648398e-05	1.1788271936378
MGP_C57BL6NJ_G0000894	NA	0.454537739824812	0.956216324169558	-0.0789681642315425	7.6591307770832e-06	3.61236786388081e-05	0.777238500088351	2.00197798534217e-06	1.23980913014235e-05	0.880843179639225
MGP_C57BL6NJ_G0000895	NA	0.629963140328759	0.956216324169558	-0.0592445272587544	1.45981958496563e-05	3.61236786388081e-05	0.856170841243144	5.29476361854356e-06	1.23980913014235e-05	0.943555218835439
MGP_C57BL6NJ_G0000896	NA	0.629963140328759	0.956216324169558	-0.0592445272587544	1.45981958496563e-05	3.61236786388081e-05	0.856170841243144	5.29476361854356e-06	1.23980913014235e-05	0.943555218835439
MGP_C57BL6NJ_G0000897	NA	0.629963140328759	0.956216324169558	-0.0592445272587544	1.45981958496563e-05	3.61236786388081e-05	0.856170841243144	5.29476361854356e-06	1.23980913014235e-05	0.943555218835439
MGP_C57BL6NJ_G0000898	NA	0.492499255892014	0.956216324169558	-0.0830326776949684	1.17485175815167e-05	3.61236786388081e-05	0.856170841243144	3.45702747177734e-06	1.23980913014235e-05	0.961396331662599
MGP_C57BL6NJ_G0000899	NA	0.629963140328759	0.956216324169558	-0.0592445272587544	1.45981958496563e-05	3.61236786388081e-05	0.856170841243144	5.29476361854356e-06	1.23980913014235e-05	0.943555218835439
MGP_C57BL6NJ_G0000900	NA	0.629963140328759	0.956216324169558	-0.0592445272587544	1.45981958496563e-05	3.61236786388081e-05	0.856170841243144	5.29476361854356e-06	1.23980913014235e-05	0.943555218835439
MGP_C57BL6NJ_G0000901	NA	0.533859270945694	0.956216324169558	-0.0787950386590998	2.43320603987959e-05	5.15956187095256e-05	0.835857266041828	7.26862251572435e-06	1.5480855075079e-05	0.940193718587296
MGP_C57BL6NJ_G0000902	NA	0.409372999812211	0.956216324169558	-0.104435351278845	2.87909817697472e-05	5.91552333662284e-05	0.816627031577019	8.43905349533248e-06	1.7362165248063e-05	0.920963484122487
MGP_C57BL6NJ_G0000903	NA	0.629963140328759	0.956216324169558	-0.0592445272587544	1.45981958496563e-05	3.61236786388081e-05	0.856170841243144	5.29476361854356e-06	1.23980913014235e-05	0.943555218835439
MGP_C57BL6NJ_G0000904	NA	0.700242280893686	0.95809248470028	-0.0430060143873652	3.48885657941582e-06	3.61236786388081e-05	0.892707495203771	1.91137755543818e-06	1.23980913014235e-05	0.943555218835439
MGP_C57BL6NJ_G0000905	NA	0.549802038776891	0.956216324169558	0.0777573298975426	0.000124553921287555	0.000221047307645837	0.724574499719695	2.30443850550205e-05	4.1029219008242e-05	0.863216065232929
MGP_C57BL6NJ_G0000906	NA	0.29386075192802	0.956216324169558	-0.134080251795641	0.000198671393204013	0.000342282143309521	0.666070091826739	3.75253567752648e-05	6.43622605068025e-05	0.795423080226213
MGP_C57BL6NJ_G0000907	NA	0.629963140328759	0.956216324169558	-0.0592445272587544	1.45981958496563e-05	3.61236786388081e-05	0.856170841243144	5.29476361854356e-06	1.23980913014235e-05	0.943555218835439
MGP_C57BL6NJ_G0000908	NA	0.260796554752909	0.956216324169558	-0.167654159619292	0.135509271271464	0.162518589939106	0.240742293772268	0.0239391714446043	0.02992269013227	0.386712023416536
MGP_C57BL6NJ_G0000909	NA	0.786515504678244	0.962082413952884	-0.033077462431464	1.8202722406341e-05	4.2003216324166e-05	0.834756504916392	8.05689460640319e-06	1.6839454693554e-05	0.903410102741361
MGP_C57BL6NJ_G0000910	NA	0.835867718013794	0.967919941284066	-0.0255357333437533	2.49971413125949e-05	5.28232988751395e-05	0.816828099327336	9.01963854013383e-06	1.80291870176984e-05	0.902469010739339
MGP_C57BL6NJ_G0000911	NA	0.627277221006232	0.956216324169558	-0.0638654715481469	0.690206806168782	0.722502015107449	0.0555185149553348	0.251235275358016	0.278520032138016	-0.163591054222651
MGP_C57BL6NJ_G0000912	NA	0.33967071592028	0.956216324169558	0.0985479067118058	6.68008617307821e-05	0.000124318028100799	0.607896275227147	1.19742597492532e-06	1.23980913014235e-05	0.895724707286367
MGP_C57BL6NJ_G0000913	NA	0.629963140328759	0.956216324169558	-0.0592445272587544	1.45981958496563e-05	3.61236786388081e-05	0.856170841243144	5.29476361854356e-06	1.23980913014235e-05	0.943555218835439
MGP_C57BL6NJ_G0000914	NA	0.704683262812941	0.95809248470028	-0.0532710074443066	2.96352772111401e-05	6.05418793829212e-05	0.913885719947834	1.59073704177945e-05	2.93448784478005e-05	0.972130051742405
MGP_C57BL6NJ_G0000915	NA	0.685858158646969	0.956216324169558	-0.0517102717240104	2.19638743279756e-05	4.84695990579827e-05	0.856170841243145	6.71283799394503e-06	1.44794784567868e-05	0.960507293788613
MGP_C57BL6NJ_G0000916	NA	0.486510601771737	0.956216324169558	-0.0876595731875592	3.13202494812636e-05	6.35262211495158e-05	0.808970584390407	7.75976165959562e-06	1.63163430506217e-05	0.9275038432465
MGP_C57BL6NJ_G0000917	NA	0.629963140328759	0.956216324169558	-0.0592445272587544	1.45981958496563e-05	3.61236786388081e-05	0.856170841243144	5.29476361854356e-06	1.23980913014235e-05	0.943555218835439
MGP_C57BL6NJ_G0000918	NA	0.629963140328759	0.956216324169558	-0.0592445272587544	1.45981958496563e-05	3.61236786388081e-05	0.856170841243144	5.29476361854356e-06	1.23980913014235e-05	0.943555218835439
MGP_C57BL6NJ_G0000919	NA	0.629963140328759	0.956216324169558	-0.0592445272587544	1.45981958496563e-05	3.61236786388081e-05	0.856170841243144	5.29476361854356e-06	1.23980913014235e-05	0.943555218835439
MGP_C57BL6NJ_G0000920	NA	0.950466567683464	0.990674998911647	-0.00927908954837865	0.000264624865424999	0.000448169788773229	0.770905113520895	8.2012102953914e-05	0.000133912805240455	0.87679395651361
MGP_C57BL6NJ_G0000921	NA	0.629963140328759	0.956216324169558	-0.0592445272587544	1.45981958496563e-05	3.61236786388081e-05	0.856170841243144	5.29476361854356e-06	1.23980913014235e-05	0.943555218835439
MGP_C57BL6NJ_G0000922	NA	0.808661443591842	0.965176644551329	0.023663339780868	2.94348392183248e-06	3.61236786388081e-05	0.794759682332658	9.83978599574264e-07	1.23980913014235e-05	0.878099660084978
MGP_C57BL6NJ_G0000923	NA	0.886993096547821	0.977896039616445	-0.0179792334664448	5.5705279592225e-05	0.000105548549565	0.773132259681251	2.74468983505646e-05	4.81489384689953e-05	0.831023556785445
MGP_C57BL6NJ_G0000924	NA	0.629963140328759	0.956216324169558	-0.0592445272587544	1.45981958496563e-05	3.61236786388081e-05	0.856170841243144	5.29476361854356e-06	1.23980913014235e-05	0.943555218835439
MGP_C57BL6NJ_G0000925	NA	0.645946270833389	0.956216324169558	-0.0543225503622246	1.75993462032079e-05	4.10448344172376e-05	0.808669798489533	4.03997827763894e-06	1.23980913014235e-05	0.93099203265405
MGP_C57BL6NJ_G0000926	NA	0.629963140328759	0.956216324169558	-0.0592445272587544	1.45981958496563e-05	3.61236786388081e-05	0.856170841243144	5.29476361854356e-06	1.23980913014235e-05	0.943555218835439
MGP_C57BL6NJ_G0000927	NA	0.629963140328759	0.956216324169558	-0.0592445272587544	1.45981958496563e-05	3.61236786388081e-05	0.856170841243144	5.29476361854356e-06	1.23980913014235e-05	0.943555218835439
MGP_C57BL6NJ_G0000928	NA	0.629963140328759	0.956216324169558	-0.0592445272587544	1.45981958496563e-05	3.61236786388081e-05	0.856170841243144	5.29476361854356e-06	1.23980913014235e-05	0.943555218835439
MGP_C57BL6NJ_G0000929	NA	0.690219947642594	0.956216324169558	-0.0480926429776691	1.65527273394265e-05	3.90502908346336e-05	0.831079101610702	5.85673684514378e-06	1.31376188049164e-05	0.918463479202996
MGP_C57BL6NJ_G0000930	NA	0.629963140328759	0.956216324169558	-0.0592445272587544	1.45981958496563e-05	3.61236786388081e-05	0.856170841243144	5.29476361854356e-06	1.23980913014235e-05	0.943555218835439
MGP_C57BL6NJ_G0000931	NA	0.629963140328759	0.956216324169558	-0.0592445272587544	1.45981958496563e-05	3.61236786388081e-05	0.856170841243144	5.29476361854356e-06	1.23980913014235e-05	0.943555218835439
MGP_C57BL6NJ_G0000932	NA	0.629963140328759	0.956216324169558	-0.0592445272587544	1.45981958496563e-05	3.61236786388081e-05	0.856170841243144	5.29476361854356e-06	1.23980913014235e-05	0.943555218835439
MGP_C57BL6NJ_G0000933	NA	0.820130675720965	0.965790018065965	-0.0258761016065594	4.68877941639321e-06	3.61236786388081e-05	0.886431192718245	3.1041359403482e-06	1.23980913014235e-05	0.92114591571427
MGP_C57BL6NJ_G0000934	NA	0.629963140328759	0.956216324169558	-0.0592445272587544	1.45981958496563e-05	3.61236786388081e-05	0.856170841243144	5.29476361854356e-06	1.23980913014235e-05	0.943555218835439
MGP_C57BL6NJ_G0000935	NA	0.629963140328759	0.956216324169558	-0.0592445272587544	1.45981958496563e-05	3.61236786388081e-05	0.856170841243144	5.29476361854356e-06	1.23980913014235e-05	0.943555218835439
MGP_C57BL6NJ_G0000936	NA	0.708237516736703	0.95809248470028	-0.0498860561956262	2.95475202764252e-05	6.03836121730604e-05	0.867072726278622	1.10663799361116e-05	2.13699377988148e-05	0.955194734412506
MGP_C57BL6NJ_G0000937	NA	0.629963140328759	0.956216324169558	-0.0592445272587544	1.45981958496563e-05	3.61236786388081e-05	0.856170841243144	5.29476361854356e-06	1.23980913014235e-05	0.943555218835439
MGP_C57BL6NJ_G0000938	NA	0.967755343823745	0.993503155158996	0.00509803666326531	7.68258666439543e-05	0.000141355329578554	0.745448891116836	1.7438780717022e-05	3.18851079382237e-05	0.866882087407367
MGP_C57BL6NJ_G0000939	NA	0.675394485922158	0.956216324169558	-0.0518493299066014	1.58424365446859e-05	3.78532915509859e-05	0.856170841243144	4.78667954930026e-06	1.23980913014235e-05	0.960194412877782
MGP_C57BL6NJ_G0000940	NA	0.629963140328759	0.956216324169558	-0.0592445272587544	1.45981958496563e-05	3.61236786388081e-05	0.856170841243144	5.29476361854356e-06	1.23980913014235e-05	0.943555218835439
MGP_C57BL6NJ_G0000941	NA	0.510330595270298	0.956216324169558	-0.0831654973079999	0.00274586653393881	0.00409741392633831	0.480776629972461	0.0252458975267117	0.031481343892201	0.329548273679583
MGP_C57BL6NJ_G0000942	NA	0.732581327054063	0.95809248470028	-0.0404940902020853	1.38839903833287e-05	3.61236786388081e-05	0.831079101610702	4.00620644197668e-06	1.23980913014235e-05	0.935560222948059
MGP_C57BL6NJ_G0000943	NA	0.438807325620146	0.956216324169558	-0.0932757938470194	3.01022813174011e-05	6.13586675578432e-05	0.775002746872115	1.23081802515487e-05	2.34614695639099e-05	0.846606407176804
MGP_C57BL6NJ_G0000944	NA	0.629963140328759	0.956216324169558	-0.0592445272587544	1.45981958496563e-05	3.61236786388081e-05	0.856170841243144	5.29476361854356e-06	1.23980913014235e-05	0.943555218835439
MGP_C57BL6NJ_G0000945	NA	0.830688762616908	0.967420604991707	0.032993434763126	0.00730971760228906	0.0103721114629449	0.509764874412895	0.0214610152550605	0.0269521862833767	0.419446296359264
MGP_C57BL6NJ_G0000946	NA	0.629963140328759	0.956216324169558	-0.0592445272587544	1.45981958496563e-05	3.61236786388081e-05	0.856170841243144	5.29476361854356e-06	1.23980913014235e-05	0.943555218835439
MGP_C57BL6NJ_G0000947	NA	0.494947855820066	0.956216324169558	-0.0717857757401263	0.152612539190441	0.181612264083408	-0.164781752367685	0.00204334646559273	0.00285776449537058	-0.416949797345335
MGP_C57BL6NJ_G0000948	NA	0.629963140328759	0.956216324169558	-0.0592445272587544	1.45981958496563e-05	3.61236786388081e-05	0.856170841243144	5.29476361854356e-06	1.23980913014235e-05	0.943555218835439
MGP_C57BL6NJ_G0000949	NA	0.0081299443911515	0.956216324169558	-0.401165001777103	0.055178359479872	0.0700160990944737	0.287140169516179	0.0871877259381408	0.102349509351303	0.252160948986127
MGP_C57BL6NJ_G0000950	NA	0.629963140328759	0.956216324169558	-0.0592445272587544	1.45981958496563e-05	3.61236786388081e-05	0.856170841243144	5.29476361854356e-06	1.23980913014235e-05	0.943555218835439
MGP_C57BL6NJ_G0000951	NA	0.818519945647345	0.965790018065965	0.0239343960007167	8.58145463340804e-06	3.61236786388081e-05	0.76729047186713	2.92828019910284e-06	1.23980913014235e-05	0.848879619100897
MGP_C57BL6NJ_G0000952	NA	0.60933494069606	0.956216324169558	-0.0653421060681929	2.15517197806164e-05	4.80216345599648e-05	0.856257663022853	1.8934216117472e-06	1.23980913014235e-05	1.07854029491734
MGP_C57BL6NJ_G0000953	NA	0.637713171517392	0.956216324169558	0.0521079058387475	1.68591738734893e-05	3.96441877140693e-05	0.759802807684776	1.62225615401775e-05	2.98726862450342e-05	0.762678966210608
MGP_C57BL6NJ_G0000954	NA	0.868510799224152	0.973972994125439	0.0210991337112232	0.000100271166994575	0.00018073085171598	0.731902791920193	1.39633962132645e-06	1.23980913014235e-05	1.11036871291183
MGP_C57BL6NJ_G0000955	NA	0.849868342665425	0.970749991710736	0.0227347681784751	0.000128090905431838	0.000226863986404596	0.671631572929149	6.80714699918035e-06	1.4648304546304e-05	0.903501292518104
MGP_C57BL6NJ_G0000956	NA	0.0913413574894354	0.956216324169558	-0.231014149238006	1.05700848279392e-05	3.61236786388081e-05	0.931926556922432	5.61036815823349e-06	1.27920773187894e-05	0.98994597440856
MGP_C57BL6NJ_G0000957	NA	0.701270766969975	0.95809248470028	-0.0509508102308409	3.47474645315174e-05	6.94932381065635e-05	0.849766683129781	7.46064184447925e-06	1.58233987656791e-05	0.988262093372032
MGP_C57BL6NJ_G0000958	NA	0.683891514958795	0.956216324169558	-0.0513619437152395	2.36918937552988e-05	5.07937070332379e-05	0.838435028270236	8.57994636172013e-06	1.7362165248063e-05	0.925819405862531
MGP_C57BL6NJ_G0000959	NA	0.443952345399056	0.956216324169558	0.121410339818722	0.000718903261069993	0.00115022996677559	0.718516704403997	0.00047185060286133	0.000706538082991768	0.756221021440713
MGP_C57BL6NJ_G0000960	NA	0.426855498598275	0.956216324169558	-0.105050954208324	4.04935501877948e-05	7.93668176300935e-05	0.824724170675605	7.34867055183616e-06	1.56278558172735e-05	0.975599202921468
MGP_C57BL6NJ_G0000961	NA	0.90635125621566	0.981521147324584	-0.0139336995428412	2.5181062208919e-05	5.31190901139484e-05	0.784824035705722	6.83213592763827e-06	1.4689002888734e-05	0.891047971587921
MGP_C57BL6NJ_G0000962	NA	0.629963140328759	0.956216324169558	-0.0592445272587544	1.45981958496563e-05	3.61236786388081e-05	0.856170841243144	5.29476361854356e-06	1.23980913014235e-05	0.943555218835439
MGP_C57BL6NJ_G0000963	NA	0.629963140328759	0.956216324169558	-0.0592445272587544	1.45981958496563e-05	3.61236786388081e-05	0.856170841243144	5.29476361854356e-06	1.23980913014235e-05	0.943555218835439
MGP_C57BL6NJ_G0000964	NA	0.629963140328759	0.956216324169558	-0.0592445272587544	1.45981958496563e-05	3.61236786388081e-05	0.856170841243144	5.29476361854356e-06	1.23980913014235e-05	0.943555218835439
MGP_C57BL6NJ_G0000965	NA	0.629963140328759	0.956216324169558	-0.0592445272587544	1.45981958496563e-05	3.61236786388081e-05	0.856170841243144	5.29476361854356e-06	1.23980913014235e-05	0.943555218835439
MGP_C57BL6NJ_G0000966	NA	0.629963140328759	0.956216324169558	-0.0592445272587544	1.45981958496563e-05	3.61236786388081e-05	0.856170841243144	5.29476361854356e-06	1.23980913014235e-05	0.943555218835439
MGP_C57BL6NJ_G0000967	NA	0.522736414244501	0.956216324169558	-0.0821487772867592	1.80520393810379e-05	4.172110350031e-05	0.873349028764148	8.13299702110271e-06	1.6904803690889e-05	0.943555218835439
MGP_C57BL6NJ_G0000968	NA	0.629963140328759	0.956216324169558	-0.0592445272587544	1.45981958496563e-05	3.61236786388081e-05	0.856170841243144	5.29476361854356e-06	1.23980913014235e-05	0.943555218835439
MGP_C57BL6NJ_G0000969	NA	0.629963140328759	0.956216324169558	-0.0592445272587544	1.45981958496563e-05	3.61236786388081e-05	0.856170841243144	5.29476361854356e-06	1.23980913014235e-05	0.943555218835439
MGP_C57BL6NJ_G0000970	NA	0.629963140328759	0.956216324169558	-0.0592445272587544	1.45981958496563e-05	3.61236786388081e-05	0.856170841243144	5.29476361854356e-06	1.23980913014235e-05	0.943555218835439
MGP_C57BL6NJ_G0000971	NA	0.629963140328759	0.956216324169558	-0.0592445272587544	1.45981958496563e-05	3.61236786388081e-05	0.856170841243144	5.29476361854356e-06	1.23980913014235e-05	0.943555218835439
MGP_C57BL6NJ_G0000972	NA	0.629963140328759	0.956216324169558	-0.0592445272587544	1.45981958496563e-05	3.61236786388081e-05	0.856170841243144	5.29476361854356e-06	1.23980913014235e-05	0.943555218835439
MGP_C57BL6NJ_G0000973	NA	0.79065920087592	0.962285253612112	0.0465324215810781	0.00199640268057174	0.00303055298502038	0.702610018654994	0.00157208685172208	0.002225331634527	0.725707366925101
MGP_C57BL6NJ_G0000974	NA	0.918485147161413	0.983977002532447	-0.0123595301577957	1.96328830129027e-05	4.46564419515864e-05	0.820329931986045	8.62291524217828e-06	1.74054984139391e-05	0.888662180638292
MGP_C57BL6NJ_G0000975	NA	0.629963140328759	0.956216324169558	-0.0592445272587544	1.45981958496563e-05	3.61236786388081e-05	0.856170841243144	5.29476361854356e-06	1.23980913014235e-05	0.943555218835439
MGP_C57BL6NJ_G0000976	NA	0.629963140328759	0.956216324169558	-0.0592445272587544	1.45981958496563e-05	3.61236786388081e-05	0.856170841243144	5.29476361854356e-06	1.23980913014235e-05	0.943555218835439
MGP_C57BL6NJ_G0000977	NA	0.629963140328759	0.956216324169558	-0.0592445272587544	1.45981958496563e-05	3.61236786388081e-05	0.856170841243144	5.29476361854356e-06	1.23980913014235e-05	0.943555218835439
MGP_C57BL6NJ_G0000978	NA	0.629963140328759	0.956216324169558	-0.0592445272587544	1.45981958496563e-05	3.61236786388081e-05	0.856170841243144	5.29476361854356e-06	1.23980913014235e-05	0.943555218835439
MGP_C57BL6NJ_G0000979	NA	0.629963140328759	0.956216324169558	-0.0592445272587544	1.45981958496563e-05	3.61236786388081e-05	0.856170841243144	5.29476361854356e-06	1.23980913014235e-05	0.943555218835439
MGP_C57BL6NJ_G0000980	NA	0.385478865161687	0.956216324169558	-0.162143616245665	0.000176549989623527	0.000306392252166635	0.9941434155823	8.71420765518506e-07	1.23980913014235e-05	1.6737368243649
MGP_C57BL6NJ_G0000981	NA	0.560980548903348	0.956216324169558	-0.0668880442207351	8.79950836391191e-05	0.000160180023540241	0.66582795051787	3.15182637610391e-06	1.23980913014235e-05	0.924609056250351
MGP_C57BL6NJ_G0000982	NA	0.629963140328759	0.956216324169558	-0.0592445272587544	1.45981958496563e-05	3.61236786388081e-05	0.856170841243144	5.29476361854356e-06	1.23980913014235e-05	0.943555218835439
MGP_C57BL6NJ_G0000983	NA	0.485236169476866	0.956216324169558	-0.0977662604280221	0.598226734814023	0.636085072071923	0.0779677588878178	0.947938668864242	0.953469194608401	0.00960842601216086
MGP_C57BL6NJ_G0000984	NA	0.793331293724003	0.962555480465962	-0.0446117653988384	0.0204941788012091	0.0275298838397493	0.46696278278666	0.00197371994579591	0.00276480907397827	0.683619848088284
MGP_C57BL6NJ_G0000985	NA	0.629963140328759	0.956216324169558	-0.0592445272587544	1.45981958496563e-05	3.61236786388081e-05	0.856170841243144	5.29476361854356e-06	1.23980913014235e-05	0.943555218835439
MGP_C57BL6NJ_G0000986	NA	0.731501794687183	0.95809248470028	-0.0409600459749793	1.15103085890326e-05	3.61236786388081e-05	0.852492317889301	5.10837512619323e-06	1.23980913014235e-05	0.92114591571427
MGP_C57BL6NJ_G0000987	NA	0.470607126287771	0.956216324169558	-0.0961441449667833	4.38682057148475e-05	8.5104401919519e-05	0.826322726873762	1.65210312107399e-05	3.03583643938197e-05	0.911332180215653
MGP_C57BL6NJ_G0000988	NA	0.629963140328759	0.956216324169558	-0.0592445272587544	1.45981958496563e-05	3.61236786388081e-05	0.856170841243144	5.29476361854356e-06	1.23980913014235e-05	0.943555218835439
MGP_C57BL6NJ_G0000989	NA	0.284859915801976	0.956216324169558	-0.123759278749399	1.08458924397906e-05	3.61236786388081e-05	0.814186042189379	3.66744664308075e-06	1.23980913014235e-05	0.902243993353704
MGP_C57BL6NJ_G0000990	NA	0.415260665371817	0.956216324169558	-0.112866362923376	6.28185179922245e-05	0.000117566949038046	0.825371985135294	5.7298381871487e-05	9.56921163756705e-05	0.833321634302585
MGP_C57BL6NJ_G0000991	NA	0.553885679040245	0.956216324169558	-0.0814593228099555	0.677814085125677	0.710960043296749	0.0604231346450682	0.0896506367591032	0.105087627464029	0.260841904261312
MGP_C57BL6NJ_G0000992	NA	0.629963140328759	0.956216324169558	-0.0592445272587544	1.45981958496563e-05	3.61236786388081e-05	0.856170841243144	5.29476361854356e-06	1.23980913014235e-05	0.943555218835439
MGP_C57BL6NJ_G0000993	NA	0.672355711706503	0.956216324169558	-0.052074304754024	1.23480294875985e-05	3.61236786388081e-05	0.872303841878788	5.42989270905377e-06	1.25429880649757e-05	0.943555218835439
MGP_C57BL6NJ_G0000994	NA	0.384499740973586	0.956216324169558	-0.101570635144002	7.65503008409198e-06	3.61236786388081e-05	0.856366999492071	4.06538805387015e-06	1.23980913014235e-05	0.909027790728885
MGP_C57BL6NJ_G0000995	NA	0.629963140328759	0.956216324169558	-0.0592445272587544	1.45981958496563e-05	3.61236786388081e-05	0.856170841243144	5.29476361854356e-06	1.23980913014235e-05	0.943555218835439
MGP_C57BL6NJ_G0000996	NA	0.683891514958795	0.956216324169558	-0.0513619437152395	2.36918937552988e-05	5.07937070332379e-05	0.838435028270236	8.57994636172013e-06	1.7362165248063e-05	0.925819405862531
MGP_C57BL6NJ_G0000997	NA	0.731708277356602	0.95809248470028	-0.0443490404085835	2.05704610776367e-05	4.62020037555504e-05	0.872733611702855	7.66857466705201e-06	1.61742577927553e-05	0.960507293788613
MGP_C57BL6NJ_G0000998	NA	0.629963140328759	0.956216324169558	-0.0592445272587544	1.45981958496563e-05	3.61236786388081e-05	0.856170841243144	5.29476361854356e-06	1.23980913014235e-05	0.943555218835439
MGP_C57BL6NJ_G0000999	NA	0.629963140328759	0.956216324169558	-0.0592445272587544	1.45981958496563e-05	3.61236786388081e-05	0.856170841243144	5.29476361854356e-06	1.23980913014235e-05	0.943555218835439
MGP_C57BL6NJ_G0001000	NA	0.629963140328759	0.956216324169558	-0.0592445272587544	1.45981958496563e-05	3.61236786388081e-05	0.856170841243144	5.29476361854356e-06	1.23980913014235e-05	0.943555218835439
MGP_C57BL6NJ_G0001001	NA	0.721760080947453	0.95809248470028	-0.0433854807163102	1.08479054510474e-05	3.61236786388081e-05	0.87490162101047	4.05520123606723e-06	1.23980913014235e-05	0.960507293788613
MGP_C57BL6NJ_G0001002	NA	0.855234390141577	0.97144974799757	-0.0279067002194187	0.000538335900137089	0.000875123234363117	0.725908382574681	0.000185946224925862	0.000290973308676775	0.820993828901745
MGP_C57BL6NJ_G0001003	NA	0.8436190120387	0.969896511847049	-0.0245088705371205	1.31700245013838e-05	3.61236786388081e-05	0.877133935085726	4.90324201998738e-06	1.23980913014235e-05	0.96394272131044
MGP_C57BL6NJ_G0001004	NA	0.409384916962438	0.956216324169558	-0.107493752861006	2.02893154667865e-05	4.57419495166233e-05	0.870427505764143	1.12457386326115e-05	2.16735190669871e-05	0.922145024703557
MGP_C57BL6NJ_G0001005	NA	0.551191377657102	0.956216324169558	-0.0844438197448358	0.000168928643032459	0.000293960301592284	0.76371575822925	4.23373092807101e-05	7.19665963316103e-05	0.88474935242922
MGP_C57BL6NJ_G0001006	NA	0.629963140328759	0.956216324169558	-0.0592445272587544	1.45981958496563e-05	3.61236786388081e-05	0.856170841243144	5.29476361854356e-06	1.23980913014235e-05	0.943555218835439
MGP_C57BL6NJ_G0001007	NA	0.629963140328759	0.956216324169558	-0.0592445272587544	1.45981958496563e-05	3.61236786388081e-05	0.856170841243144	5.29476361854356e-06	1.23980913014235e-05	0.943555218835439
MGP_C57BL6NJ_G0001008	NA	0.390171852997754	0.956216324169558	-0.138816959325494	0.000187634681135234	0.000324396217686033	0.854029638215717	6.9542162836459e-05	0.000114708981179609	0.950785377983515
MGP_C57BL6NJ_G0001009	NA	0.347516790834561	0.956216324169558	-0.122737704577003	7.89491340110303e-05	0.000144921999350859	0.756548805654373	4.23477215869519e-05	7.19753645185675e-05	0.807198779099088
MGP_C57BL6NJ_G0001010	NA	0.734669683660764	0.95809248470028	-0.0426391037652147	3.39663561043867e-05	6.81658160955443e-05	0.807281898383351	1.80707828193339e-05	3.2914725946291e-05	0.859802495572676
MGP_C57BL6NJ_G0001011	NA	0.989790849505949	0.997900903813409	-0.00197695250210265	0.0176608622936925	0.0239059470269056	0.436850569725211	0.00614860556753537	0.00818082242323883	0.525359040665458
MGP_C57BL6NJ_G0001012	NA	0.993912002201524	0.998999917145234	0.000896405358945858	1.67909618874287e-05	3.95041310217344e-05	0.810566244816915	7.34032235760573e-06	1.56117180526069e-05	0.878053162490926
MGP_C57BL6NJ_G0001013	NA	0.309489292398925	0.956216324169558	0.105603735830963	0.000274263111427037	0.000463423694199364	0.523159340218299	0.000195802866042572	0.000305431958769892	0.543486891598632
MGP_C57BL6NJ_G0001014	NA	0.629963140328759	0.956216324169558	-0.0592445272587544	1.45981958496563e-05	3.61236786388081e-05	0.856170841243144	5.29476361854356e-06	1.23980913014235e-05	0.943555218835439
MGP_C57BL6NJ_G0001015	NA	0.629963140328759	0.956216324169558	-0.0592445272587544	1.45981958496563e-05	3.61236786388081e-05	0.856170841243144	5.29476361854356e-06	1.23980913014235e-05	0.943555218835439
MGP_C57BL6NJ_G0001016	NA	0.629963140328759	0.956216324169558	-0.0592445272587544	1.45981958496563e-05	3.61236786388081e-05	0.856170841243144	5.29476361854356e-06	1.23980913014235e-05	0.943555218835439
MGP_C57BL6NJ_G0001017	NA	0.93664434907205	0.987638906398484	0.0111828499506432	2.73255620604556e-05	5.65884920130281e-05	0.924762710408591	1.66821689233435e-05	3.06284442567301e-05	0.971171024439532
MGP_C57BL6NJ_G0001018	NA	0.940180849733008	0.988707459027644	-0.00923939582264373	2.54303790501875e-05	5.34540840492256e-05	0.815169673744783	7.53098748037723e-06	1.59479050075263e-05	0.917872090267988
MGP_C57BL6NJ_G0001019	NA	0.568747107075446	0.956216324169558	-0.074554065472908	1.50325805677131e-05	3.69803641560701e-05	0.906532457400477	8.26486578569892e-06	1.71260620780955e-05	0.960492061816761
MGP_C57BL6NJ_G0001020	NA	0.629963140328759	0.956216324169558	-0.0592445272587544	1.45981958496563e-05	3.61236786388081e-05	0.856170841243144	5.29476361854356e-06	1.23980913014235e-05	0.943555218835439
MGP_C57BL6NJ_G0001021	NA	0.724340001170107	0.95809248470028	-0.0437633909396561	2.02512038388283e-05	4.56731577208002e-05	0.838435028270236	6.00838533620383e-06	1.33625527443027e-05	0.942916149607593
MGP_C57BL6NJ_G0001022	NA	0.686237203281844	0.956216324169558	0.0451421833320391	3.57907031303938e-06	3.61236786388081e-05	0.890656115182973	6.06201820103009e-07	1.23980913014235e-05	1.04628733821755
MGP_C57BL6NJ_G0001023	NA	0.798287742514454	0.963197872476285	0.0390029352062071	0.000475249902898681	0.000777645535094247	0.734715727992025	0.000887713781716026	0.0012899046525186	0.680517279283985
MGP_C57BL6NJ_G0001024	NA	0.715459294604037	0.95809248470028	-0.0366083165340039	2.84504003712013e-07	3.61236786388081e-05	1.00559355795136	9.66566524121103e-07	1.23980913014235e-05	0.902506963283713
MGP_C57BL6NJ_G0001025	NA	0.629963140328759	0.956216324169558	-0.0592445272587544	1.45981958496563e-05	3.61236786388081e-05	0.856170841243144	5.29476361854356e-06	1.23980913014235e-05	0.943555218835439
MGP_C57BL6NJ_G0001026	NA	0.533276375577717	0.956216324169558	-0.0882343540659864	0.0001011917909985	0.000182274873513527	0.806673373753881	3.65433663766611e-05	6.2803610085796e-05	0.8971301007838
MGP_C57BL6NJ_G0001027	NA	0.683891514958795	0.956216324169558	-0.0513619437152395	2.36918937552988e-05	5.07937070332379e-05	0.838435028270236	8.57994636172013e-06	1.7362165248063e-05	0.925819405862531
MGP_C57BL6NJ_G0001028	NA	0.901994529815432	0.980587581560423	-0.0131096870672625	1.4214890680873e-06	3.61236786388081e-05	0.926238293886596	7.82468165121005e-07	1.23980913014235e-05	0.977291156622845
MGP_C57BL6NJ_G0001029	NA	0.719256085286178	0.95809248470028	-0.0447130734385972	1.14128637228786e-05	3.61236786388081e-05	0.888866612338499	6.11268338839806e-06	1.35003380966114e-05	0.943555218835439
MGP_C57BL6NJ_G0001030	NA	0.634924552216485	0.956216324169558	-0.063824090140407	3.2203527491639e-05	6.50448896310949e-05	0.865293269157287	2.12281836705392e-05	3.80962332322767e-05	0.902156129828508
MGP_C57BL6NJ_G0001031	NA	0.970603000586233	0.994272024896342	-0.00445244369200493	2.42071240799098e-05	5.1386372846697e-05	0.803941481748126	7.07229239251356e-06	1.51364441441063e-05	0.906186348568613
MGP_C57BL6NJ_G0001032	NA	0.361022668783826	0.956216324169558	-0.120713964025933	5.03782583724943e-05	9.63781437638208e-05	0.802816726713178	7.53801676536027e-06	1.59611456028652e-05	0.968880801293913
MGP_C57BL6NJ_G0001033	NA	0.629963140328759	0.956216324169558	-0.0592445272587544	1.45981958496563e-05	3.61236786388081e-05	0.856170841243144	5.29476361854356e-06	1.23980913014235e-05	0.943555218835439
MGP_C57BL6NJ_G0001034	NA	0.207361790121634	0.956216324169558	-0.197397435696498	0.00234045744177241	0.00352367584293222	0.595317483138258	0.000504425654249785	0.000753147361042813	0.725672154369153
MGP_C57BL6NJ_G0001035	NA	0.300629435452507	0.956216324169558	-0.180198915101908	3.04616534243861e-05	6.20046031228535e-05	1.10792957419855	1.0389712013545e-05	2.02776271368505e-05	1.23175880256981
MGP_C57BL6NJ_G0001036	NA	0.629963140328759	0.956216324169558	-0.0592445272587544	1.45981958496563e-05	3.61236786388081e-05	0.856170841243144	5.29476361854356e-06	1.23980913014235e-05	0.943555218835439
MGP_C57BL6NJ_G0001037	NA	0.519866350776589	0.956216324169558	0.0867070249807991	0.00241548721500015	0.00362985512925484	0.522336082266742	9.14051036767071e-05	0.000148319009191836	0.775400699316773
MGP_C57BL6NJ_G0001038	NA	0.574370458229173	0.956216324169558	-0.0709968930056737	2.08835882720679e-05	4.67865692987992e-05	0.848257289131705	9.23817414825463e-06	1.83482139460091e-05	0.918463479202996
MGP_C57BL6NJ_G0001039	NA	0.140715343802951	0.956216324169558	0.1559458897948	1.13921095947175e-05	3.61236786388081e-05	0.725925332755451	2.50511659811742e-06	1.23980913014235e-05	0.837268030843496
MGP_C57BL6NJ_G0001040	NA	0.629963140328759	0.956216324169558	-0.0592445272587544	1.45981958496563e-05	3.61236786388081e-05	0.856170841243144	5.29476361854356e-06	1.23980913014235e-05	0.943555218835439
MGP_C57BL6NJ_G0001041	NA	0.776423280530664	0.962082413952884	0.0449291568453391	0.0173097294328375	0.0234592385734509	0.448349919430931	0.000520008144349242	0.000775455376041249	0.753250509297469
MGP_C57BL6NJ_G0001042	NA	0.629963140328759	0.956216324169558	-0.0592445272587544	1.45981958496563e-05	3.61236786388081e-05	0.856170841243144	5.29476361854356e-06	1.23980913014235e-05	0.943555218835439
MGP_C57BL6NJ_G0001043	NA	0.629963140328759	0.956216324169558	-0.0592445272587544	1.45981958496563e-05	3.61236786388081e-05	0.856170841243144	5.29476361854356e-06	1.23980913014235e-05	0.943555218835439
MGP_C57BL6NJ_G0001044	NA	0.342998419700665	0.956216324169558	-0.112385837543335	7.09854910961443e-06	3.61236786388081e-05	0.872733611702855	1.44141792092963e-06	1.23980913014235e-05	1.01172778336219
MGP_C57BL6NJ_G0001045	NA	0.629963140328759	0.956216324169558	-0.0592445272587544	1.45981958496563e-05	3.61236786388081e-05	0.856170841243144	5.29476361854356e-06	1.23980913014235e-05	0.943555218835439
MGP_C57BL6NJ_G0001046	NA	0.629963140328759	0.956216324169558	-0.0592445272587544	1.45981958496563e-05	3.61236786388081e-05	0.856170841243144	5.29476361854356e-06	1.23980913014235e-05	0.943555218835439
MGP_C57BL6NJ_G0001047	NA	0.629963140328759	0.956216324169558	-0.0592445272587544	1.45981958496563e-05	3.61236786388081e-05	0.856170841243144	5.29476361854356e-06	1.23980913014235e-05	0.943555218835439
MGP_C57BL6NJ_G0001048	NA	0.629963140328759	0.956216324169558	-0.0592445272587544	1.45981958496563e-05	3.61236786388081e-05	0.856170841243144	5.29476361854356e-06	1.23980913014235e-05	0.943555218835439
MGP_C57BL6NJ_G0001049	NA	0.746644815453317	0.958634746377196	-0.0414022534391645	3.67184716779283e-05	7.28531192984208e-05	0.816025725149067	1.31933506901289e-05	2.49061613831984e-05	0.903410102741361
MGP_C57BL6NJ_G0001050	NA	0.108373004277051	0.956216324169558	-0.161236158221539	0.00168263671800938	0.00257786845107294	0.391528146819456	0.0390402923116682	0.0476547134707327	0.227665793957041
MGP_C57BL6NJ_G0001051	NA	0.885826798076774	0.977647365667487	-0.0179554139046854	0.000863089672974169	0.00136761244178823	0.560078103600449	0.0114325977704602	0.0148010795921309	0.383016328560194
MGP_C57BL6NJ_G0001052	NA	0.782126276904898	0.962082413952884	-0.0355933758968141	3.85107896267693e-05	7.59223794152998e-05	0.816025725149067	5.45604182770736e-06	1.25948969832775e-05	0.987844528520292
MGP_C57BL6NJ_G0001053	NA	0.588201462115169	0.956216324169558	-0.277579411403797	0.303125693371834	0.34241930184718	-0.568662352264608	0.871294076424546	0.883744821038046	0.0876285467489852
MGP_C57BL6NJ_G0001054	NA	0.249793730921177	0.956216324169558	0.278154624603482	0.0486575677385554	0.0622158632696995	-0.532878883333363	0.0149027087109279	0.0190582669063036	-0.68719695762417
MGP_C57BL6NJ_G0001055	NA	0.373521998289494	0.956216324169558	-0.111646172364767	2.27313174109329e-05	4.97888904565959e-05	0.826842952804953	3.31583641440292e-06	1.23980913014235e-05	0.994426046857649
MGP_C57BL6NJ_G0001056	NA	0.629963140328759	0.956216324169558	-0.0592445272587544	1.45981958496563e-05	3.61236786388081e-05	0.856170841243144	5.29476361854356e-06	1.23980913014235e-05	0.943555218835439
MGP_C57BL6NJ_G0001057	NA	0.939759671468027	0.988641696276708	-0.0096334500995595	0.00199155666984187	0.0030237551522274	0.511772614778592	0.00010019363797564	0.000161738480032744	0.732427277835119
MGP_C57BL6NJ_G0001058	NA	0.595364199953778	0.956216324169558	-0.0665381986747121	1.15909231802128e-05	3.61236786388081e-05	0.891203998718436	5.61413017035047e-06	1.27920773187894e-05	0.955098012227897
MGP_C57BL6NJ_G0001059	NA	0.629963140328759	0.956216324169558	-0.0592445272587544	1.45981958496563e-05	3.61236786388081e-05	0.856170841243144	5.29476361854356e-06	1.23980913014235e-05	0.943555218835439
MGP_C57BL6NJ_G0001060	NA	0.629963140328759	0.956216324169558	-0.0592445272587544	1.45981958496563e-05	3.61236786388081e-05	0.856170841243144	5.29476361854356e-06	1.23980913014235e-05	0.943555218835439
MGP_C57BL6NJ_G0001061	NA	0.898854414778018	0.980082715323973	-0.0209414481349746	0.000539195544898612	0.000876278049220906	0.781986505217202	1.18013688921893e-06	1.23980913014235e-05	1.45767245375831
MGP_C57BL6NJ_G0001062	NA	0.629963140328759	0.956216324169558	-0.0592445272587544	1.45981958496563e-05	3.61236786388081e-05	0.856170841243144	5.29476361854356e-06	1.23980913014235e-05	0.943555218835439
MGP_C57BL6NJ_G0001063	NA	0.685858158646969	0.956216324169558	-0.0517102717240104	2.19638743279756e-05	4.84695990579827e-05	0.856170841243145	6.71283799394503e-06	1.44794784567868e-05	0.960507293788613
MGP_C57BL6NJ_G0001064	NA	0.335667571329002	0.956216324169558	-0.128134264889166	6.06818816577235e-05	0.000114004264707998	0.791547342762773	2.87726610625256e-05	5.02815006882943e-05	0.854369275822095
MGP_C57BL6NJ_G0001065	NA	0.498676782384771	0.956216324169558	-0.0820771556018872	1.06522851734498e-05	3.61236786388081e-05	0.866932971850175	5.6512570101861e-06	1.28492232004215e-05	0.920963484122487
MGP_C57BL6NJ_G0001066	NA	0.291115546943914	0.956216324169558	-0.1500147634171	3.74632073012153e-05	7.41523590260581e-05	0.884829194779411	7.51890893483629e-06	1.59305356753605e-05	1.03616866819489
MGP_C57BL6NJ_G0001067	NA	0.727825289090775	0.95809248470028	-0.0397678519699687	7.54015492617444e-06	3.61236786388081e-05	0.849809881378027	3.29818981476179e-06	1.23980913014235e-05	0.918463479202996
MGP_C57BL6NJ_G0001068	NA	0.729845889292551	0.95809248470028	-0.0443150743718577	2.30180104217679e-05	5.02801729724353e-05	0.856170841243144	5.88163809878095e-06	1.31776525620455e-05	0.977146487830956
MGP_C57BL6NJ_G0001069	NA	0.710882885172048	0.95809248470028	-0.0412010209630198	4.57088465942091e-06	3.61236786388081e-05	0.866372651837738	1.33747280343795e-06	1.23980913014235e-05	0.970040529817563
MGP_C57BL6NJ_G0001070	NA	0.452390881051828	0.956216324169558	-0.0912351580660005	1.19579934898273e-05	3.61236786388081e-05	0.856170841243145	2.04128141964088e-06	1.23980913014235e-05	1.01094085094559
MGP_C57BL6NJ_G0001071	NA	0.806348698244015	0.964900687822365	-0.0328387424212698	8.22670151935504e-05	0.000150470760755233	0.785186712423886	7.3623925117826e-05	0.000121038581109181	0.794452564625418
MGP_C57BL6NJ_G0001072	NA	0.6626817046213	0.956216324169558	-0.0509197362510542	6.84755728602632e-06	3.61236786388081e-05	0.87490162101047	3.05751560477896e-06	1.23980913014235e-05	0.943555218835439
MGP_C57BL6NJ_G0001073	NA	0.737661434163152	0.95809248470028	-0.0406974456255161	1.79252292061555e-05	4.16599640720112e-05	0.831079101610702	5.26046956475306e-06	1.23980913014235e-05	0.935102673245339
MGP_C57BL6NJ_G0001074	NA	0.875649654494405	0.976138282852825	0.0234929132950515	0.00115927519962251	0.00180999669017879	0.647512451108015	0.000612638499050349	0.000906060328036281	0.701500967204726
MGP_C57BL6NJ_G0001075	NA	0.714176409649371	0.95809248470028	-0.0450581063966993	1.03075363861548e-05	3.61236786388081e-05	0.887696415805988	1.66324871851121e-05	3.05481464893882e-05	0.847335390501173
MGP_C57BL6NJ_G0001076	NA	0.585115590194061	0.956216324169558	-0.0676431543780139	2.6975802790129e-05	5.59770041537962e-05	0.810765526409385	7.81354162614172e-06	1.6415986923447e-05	0.915101978954853
MGP_C57BL6NJ_G0001077	NA	0.359550763060447	0.956216324169558	-0.111067929514796	1.44142599974892e-05	3.61236786388081e-05	0.834800185892439	6.33973877754942e-06	1.38683262117926e-05	0.903372339941467
MGP_C57BL6NJ_G0001078	NA	0.571360229652737	0.956216324169558	-0.0677822125606051	1.90530354768971e-05	4.35884323643977e-05	0.810765526409385	5.44426542073091e-06	1.25705363220281e-05	0.914789098044023
MGP_C57BL6NJ_G0001079	NA	0.951911927841126	0.990996559777725	-0.00961970725332978	0.00269538725519443	0.00402676571675025	0.613938388701355	0.0046253756955935	0.00622916060302157	0.566997596212143
MGP_C57BL6NJ_G0001080	NA	0.81407043069983	0.965790018065965	0.0320595921072651	0.000124168963437427	0.000220459320447054	0.764574906421843	3.58183531216212e-05	6.16400845123431e-05	0.871072136248886
MGP_C57BL6NJ_G0001081	NA	0.798980172829905	0.963292024645773	0.0320502031763072	0.00618508846134787	0.0088561278132539	0.426980721079422	0.00403079093348008	0.00546530567447148	0.456192368356887
MGP_C57BL6NJ_G0001082	NA	0.87001098907104	0.974638967346468	-0.0188912884241193	1.22129707920868e-05	3.61236786388081e-05	0.821189730489523	6.53223739097537e-06	1.42341124102288e-05	0.87195601034525
MGP_C57BL6NJ_G0001083	NA	0.752284902897736	0.959294424926794	-0.0424686687128403	0.0513096069242016	0.0653770358952041	0.300009091476502	0.133871012813249	0.153678687530338	0.223448780572137
MGP_C57BL6NJ_G0001084	NA	0.309720908627721	0.956216324169558	-0.104230791737221	1.88431023587107e-06	3.61236786388081e-05	0.852550426137106	1.17047756002337e-06	1.23980913014235e-05	0.890157641583873
MGP_C57BL6NJ_G0001085	NA	0.477970858077401	0.956216324169558	-0.0863292941938436	1.58242932449569e-05	3.78532915509859e-05	0.835857266041828	5.62145451924318e-06	1.27920773187894e-05	0.923241643634122
MGP_C57BL6NJ_G0001086	NA	0.53729347893969	0.956216324169558	-0.0763696039177684	2.54426196093851e-05	5.34540840492256e-05	0.813447962920658	8.96652885046146e-06	1.79589803380904e-05	0.900832340512952
MGP_C57BL6NJ_G0001087	NA	0.770302501367684	0.961223389655506	-0.0318541301062793	3.72703245275738e-06	3.61236786388081e-05	0.867615755571328	2.00972651510229e-06	1.23980913014235e-05	0.918463479202996
MGP_C57BL6NJ_G0001088	NA	0.904162687956555	0.981208713677067	-0.0138077245410323	3.22343681938487e-06	3.61236786388081e-05	0.925680668434691	1.51876595428188e-06	1.23980913014235e-05	0.991783508924057
MGP_C57BL6NJ_G0001089	NA	0.739010211909549	0.95809248470028	-0.040731411662242	1.56190712552756e-05	3.78532915509859e-05	0.847641872070412	6.79300492392752e-06	1.46232320653004e-05	0.918463479202996
MGP_C57BL6NJ_G0001090	NA	0.739451147964488	0.958120632431916	0.0549887375998889	0.00373288599534996	0.00548658544940801	0.605677129045164	0.000260907035742432	0.000401411217726368	0.852874878285237
MGP_C57BL6NJ_G0001091	NA	0.562568611056745	0.956216324169558	-0.0675788571371746	1.46244033821422e-05	3.61732835266865e-05	0.810765526409385	4.10507886941292e-06	1.23980913014235e-05	0.915246647746742
MGP_C57BL6NJ_G0001092	NA	0.54527614688401	0.956216324169558	-0.0706432718707168	6.94310053842884e-06	3.61236786388081e-05	0.871150816268863	3.74351417717354e-06	1.23980913014235e-05	0.923241643634122
MGP_C57BL6NJ_G0001093	NA	0.629963140328759	0.956216324169558	-0.0592445272587544	1.45981958496563e-05	3.61236786388081e-05	0.856170841243144	5.29476361854356e-06	1.23980913014235e-05	0.943555218835439
MGP_C57BL6NJ_G0001094	NA	0.508468839487901	0.956216324169558	-0.0820410013323574	0.0129197722150134	0.0178050326521715	0.368705047433179	0.0016799947213189	0.00236999667245788	0.505385176053041
MGP_C57BL6NJ_G0001095	NA	0.629963140328759	0.956216324169558	-0.0592445272587544	1.45981958496563e-05	3.61236786388081e-05	0.856170841243144	5.29476361854356e-06	1.23980913014235e-05	0.943555218835439
MGP_C57BL6NJ_G0001096	NA	0.782800715578567	0.962082413952884	-0.0335272231207855	1.49923154677202e-05	3.68945622022094e-05	0.847212102246345	5.35601547074024e-06	1.25015028828049e-05	0.93510267324534
MGP_C57BL6NJ_G0001097	NA	0.669812075346206	0.956216324169558	0.0476429682115586	1.71621412733352e-05	4.02575639218182e-05	0.766455899356362	4.95199343011829e-06	1.23980913014235e-05	0.863599383317383
MGP_C57BL6NJ_G0001098	NA	0.518096048825332	0.956216324169558	-0.0870306750683047	0.000177929999787499	0.000308604735229663	0.720770048010042	8.30117256913703e-06	1.71926265722836e-05	0.986455494723411
MGP_C57BL6NJ_G0001099	NA	0.139272965637086	0.956216324169558	0.192365853247071	3.7397319548173e-06	3.61236786388081e-05	0.991282743930401	1.50030156944228e-07	1.23980913014235e-05	1.32107907940654
MGP_C57BL6NJ_G0001100	NA	0.629963140328759	0.956216324169558	-0.0592445272587544	1.45981958496563e-05	3.61236786388081e-05	0.856170841243144	5.29476361854356e-06	1.23980913014235e-05	0.943555218835439
MGP_C57BL6NJ_G0001101	NA	0.160830001387351	0.956216324169558	-0.200115154967113	0.575742535281232	0.614259890250591	-0.0819145558927194	0.216388662500277	0.24188562118248	-0.185446310076859
MGP_C57BL6NJ_G0001102	NA	0.629963140328759	0.956216324169558	-0.0592445272587544	1.45981958496563e-05	3.61236786388081e-05	0.856170841243144	5.29476361854356e-06	1.23980913014235e-05	0.943555218835439
MGP_C57BL6NJ_G0001103	NA	0.552890186481083	0.956216324169558	-0.0713355440661076	1.44324045925638e-05	3.61236786388081e-05	0.835857266041828	3.47937684847866e-06	1.23980913014235e-05	0.956977581421528
MGP_C57BL6NJ_G0001104	NA	0.5485243022758	0.956216324169558	0.0613987838913256	0.229683077106288	0.265304966970323	0.133263274034434	0.635956762325837	0.662524146652765	0.0512404041653047
MGP_C57BL6NJ_G0001105	NA	0.912937881224996	0.982716422205443	-0.0121411444106937	2.09324293359565e-05	4.68781019246802e-05	0.749511622078584	2.60135196359788e-06	1.23980913014235e-05	0.91434597727204
MGP_C57BL6NJ_G0001106	NA	0.677345891854158	0.956216324169558	-0.0625297468958838	5.13355094503959e-05	9.79768463234533e-05	0.923329618285817	7.92768819284127e-05	0.00012971461626038	0.882312055918768
MGP_C57BL6NJ_G0001107	NA	0.791620983317687	0.962302136703708	0.0344365519404124	0.000103792284644071	0.000186633896903862	0.745107266916211	2.00378808789638e-05	3.61357141815251e-05	0.882522187000565
MGP_C57BL6NJ_G0001108	NA	0.786477138364482	0.962082413952884	-0.0333362143100892	1.68306191203857e-05	3.95793061335828e-05	0.847641872070412	6.07218829712544e-06	1.34818326551574e-05	0.935102673245339
MGP_C57BL6NJ_G0001109	NA	0.932435495139572	0.986599937346116	-0.0118001776689581	8.82057869080645e-05	0.000160518674425928	0.810648197064831	3.03604995949458e-05	5.28540454887739e-05	0.905240832665616
MGP_C57BL6NJ_G0001110	NA	0.629963140328759	0.956216324169558	-0.0592445272587544	1.45981958496563e-05	3.61236786388081e-05	0.856170841243144	5.29476361854356e-06	1.23980913014235e-05	0.943555218835439
MGP_C57BL6NJ_G0001111	NA	0.724340001170107	0.95809248470028	-0.0437633909396561	2.02512038388283e-05	4.56731577208002e-05	0.838435028270236	6.00838533620383e-06	1.33625527443027e-05	0.942916149607593
MGP_C57BL6NJ_G0001112	NA	0.755697241447512	0.959294424926794	-0.0381329527015934	2.58434837450262e-05	5.40421132381489e-05	0.808669798489533	9.05963606348373e-06	1.80748513666193e-05	0.896054176081827
MGP_C57BL6NJ_G0001113	NA	0.658172808264354	0.956216324169558	-0.0458808165405484	4.76526145099093e-06	3.61236786388081e-05	0.804195963637964	1.58621572841002e-06	1.23980913014235e-05	0.890082955370783
MGP_C57BL6NJ_G0001114	NA	0.824203735950647	0.966401461544525	-0.024768703978742	1.77848858905172e-05	4.13923125746168e-05	0.764210158597516	4.71806083634682e-05	7.9652526883024e-05	0.692762734859736
MGP_C57BL6NJ_G0001115	NA	0.659840321923044	0.956216324169558	-0.0518424979155412	5.32945185459144e-05	0.000101353300725657	0.720600039552637	9.00447776634335e-06	1.80113206440842e-05	0.859998722329239
MGP_C57BL6NJ_G0001116	NA	0.857022855732763	0.971888878840935	0.0267503007449987	0.0147081728507917	0.0201172090274898	0.434346526136673	0.0220119324363906	0.0276103158142579	0.401641766513452
MGP_C57BL6NJ_G0001117	NA	0.629963140328759	0.956216324169558	-0.0592445272587544	1.45981958496563e-05	3.61236786388081e-05	0.856170841243144	5.29476361854356e-06	1.23980913014235e-05	0.943555218835439
MGP_C57BL6NJ_G0001118	NA	0.903043300554297	0.980787820597106	-0.0135452814477728	7.76043174070902e-06	3.61236786388081e-05	0.826420846089688	4.12114052287609e-06	1.23980913014235e-05	0.877268569721356
MGP_C57BL6NJ_G0001119	NA	0.690219947642594	0.956216324169558	-0.0480926429776691	1.65527273394265e-05	3.90502908346336e-05	0.831079101610702	5.85673684514378e-06	1.31376188049164e-05	0.918463479202996
MGP_C57BL6NJ_G0001120	NA	0.629963140328759	0.956216324169558	-0.0592445272587544	1.45981958496563e-05	3.61236786388081e-05	0.856170841243144	5.29476361854356e-06	1.23980913014235e-05	0.943555218835439
MGP_C57BL6NJ_G0001121	NA	0.683891514958795	0.956216324169558	-0.0513619437152395	2.36918937552988e-05	5.07937070332379e-05	0.838435028270236	8.57994636172013e-06	1.7362165248063e-05	0.925819405862531
MGP_C57BL6NJ_G0001122	NA	0.218106235352521	0.956216324169558	-0.136887912463784	1.26746312755387e-05	3.61236786388081e-05	0.764491269230264	5.13748283777118e-06	1.23980913014235e-05	0.833364949923071
MGP_C57BL6NJ_G0001123	NA	0.613466224601196	0.956216324169558	-0.0616008286374547	1.84082464482915e-05	4.23846548425927e-05	0.829580963556302	6.45699500294509e-06	1.40940686018714e-05	0.917929084258015
MGP_C57BL6NJ_G0001124	NA	0.677013542174638	0.956216324169558	-0.0518832959433274	1.38453329358321e-05	3.61236786388081e-05	0.872733611702855	6.14129548911477e-06	1.35003380966114e-05	0.943555218835439
MGP_C57BL6NJ_G0001125	NA	0.629963140328759	0.956216324169558	-0.0592445272587544	1.45981958496563e-05	3.61236786388081e-05	0.856170841243144	5.29476361854356e-06	1.23980913014235e-05	0.943555218835439
MGP_C57BL6NJ_G0001126	NA	0.629963140328759	0.956216324169558	-0.0592445272587544	1.45981958496563e-05	3.61236786388081e-05	0.856170841243144	5.29476361854356e-06	1.23980913014235e-05	0.943555218835439
MGP_C57BL6NJ_G0001127	NA	0.629963140328759	0.956216324169558	-0.0592445272587544	1.45981958496563e-05	3.61236786388081e-05	0.856170841243144	5.29476361854356e-06	1.23980913014235e-05	0.943555218835439
MGP_C57BL6NJ_G0001128	NA	0.629963140328759	0.956216324169558	-0.0592445272587544	1.45981958496563e-05	3.61236786388081e-05	0.856170841243144	5.29476361854356e-06	1.23980913014235e-05	0.943555218835439
MGP_C57BL6NJ_G0001129	NA	0.805647449463951	0.964716051345876	-0.0302513384984858	8.57494781931965e-06	3.61236786388081e-05	0.904308772208686	4.52797250401148e-06	1.23980913014235e-05	0.960651962580501
MGP_C57BL6NJ_G0001130	NA	0.629963140328759	0.956216324169558	-0.0592445272587544	1.45981958496563e-05	3.61236786388081e-05	0.856170841243144	5.29476361854356e-06	1.23980913014235e-05	0.943555218835439
MGP_C57BL6NJ_G0001131	NA	0.16673416767613	0.956216324169558	-0.231976298015737	0.0151430433601728	0.0206843855172704	0.469900875309285	0.00243558186788265	0.00337885187767935	0.630204853055085
MGP_C57BL6NJ_G0001132	NA	0.957931081166709	0.991789530979701	0.00601876845280833	0.00201893476753702	0.00306192937270164	0.457248359566007	0.00509544420511215	0.00683088043115521	0.399581226835144
MGP_C57BL6NJ_G0001133	NA	0.570820288005688	0.956216324169558	0.0632618029934902	0.108544159698348	0.132208272757862	-0.198874522412159	0.52267141864769	0.552503402751276	-0.0758008705838747
MGP_C57BL6NJ_G0001134	NA	0.629963140328759	0.956216324169558	-0.0592445272587544	1.45981958496563e-05	3.61236786388081e-05	0.856170841243144	5.29476361854356e-06	1.23980913014235e-05	0.943555218835439
MGP_C57BL6NJ_G0001135	NA	0.629963140328759	0.956216324169558	-0.0592445272587544	1.45981958496563e-05	3.61236786388081e-05	0.856170841243144	5.29476361854356e-06	1.23980913014235e-05	0.943555218835439
MGP_C57BL6NJ_G0001136	NA	0.410986100736266	0.956216324169558	-0.109699225545367	3.02674750401142e-05	6.16311956460177e-05	0.856507408838347	3.35909547665054e-05	5.80573415778902e-05	0.84754129907653
MGP_C57BL6NJ_G0001137	NA	0.562496755386372	0.956216324169558	0.104067548352373	0.00123254474121009	0.00191892606089749	0.764124271041289	0.00064944501126977	0.000958219344731592	0.828516797208468
MGP_C57BL6NJ_G0001138	NA	0.154860667692928	0.956216324169558	0.152210765372992	0.000835112593023484	0.0013256835812695	0.462100900072794	0.00258946787126506	0.00358217857497577	0.397573590044308
MGP_C57BL6NJ_G0001139	NA	0.452088902887818	0.956216324169558	-0.091265582961567	0.000159974907208104	0.000279290091823765	0.655388090646703	2.04815034208393e-05	3.68726277416433e-05	0.811928712803765
MGP_C57BL6NJ_G0001140	NA	0.629963140328759	0.956216324169558	-0.0592445272587544	1.45981958496563e-05	3.61236786388081e-05	0.856170841243144	5.29476361854356e-06	1.23980913014235e-05	0.943555218835439
MGP_C57BL6NJ_G0001141	NA	0.712035681439648	0.95809248470028	-0.0435585049356275	6.37253967753624e-06	3.61236786388081e-05	0.89146439147018	3.47773690191124e-06	1.23980913014235e-05	0.943555218835439
MGP_C57BL6NJ_G0001142	NA	0.564470310763744	0.956216324169558	-0.0747875459713322	1.67265801506445e-05	3.93706909765772e-05	0.889911799223859	9.15070392271369e-06	1.82248352478163e-05	0.943555218835439
MGP_C57BL6NJ_G0001143	NA	0.876577121098155	0.976370125039603	-0.0191656366887051	1.12486981832024e-05	3.61236786388081e-05	0.884890544741074	6.1288460907577e-06	1.35003380966114e-05	0.937785109756613
MGP_C57BL6NJ_G0001144	NA	0.526960371219581	0.956216324169558	-0.0751774099127578	1.73386688439007e-05	4.05489827279227e-05	0.810765526409385	5.99325271679873e-06	1.33581184148444e-05	0.898149904001679
MGP_C57BL6NJ_G0001145	NA	0.683891514958795	0.956216324169558	-0.0513619437152395	2.36918937552988e-05	5.07937070332379e-05	0.838435028270236	8.57994636172013e-06	1.7362165248063e-05	0.925819405862531
MGP_C57BL6NJ_G0001146	NA	0.629963140328759	0.956216324169558	-0.0592445272587544	1.45981958496563e-05	3.61236786388081e-05	0.856170841243144	5.29476361854356e-06	1.23980913014235e-05	0.943555218835439
MGP_C57BL6NJ_G0001147	NA	0.629963140328759	0.956216324169558	-0.0592445272587544	1.45981958496563e-05	3.61236786388081e-05	0.856170841243144	5.29476361854356e-06	1.23980913014235e-05	0.943555218835439
MGP_C57BL6NJ_G0001148	NA	0.629963140328759	0.956216324169558	-0.0592445272587544	1.45981958496563e-05	3.61236786388081e-05	0.856170841243144	5.29476361854356e-06	1.23980913014235e-05	0.943555218835439
MGP_C57BL6NJ_G0001149	NA	0.699105856076942	0.958075992457321	-0.0544935244161581	0.000117132158910253	0.000208605492058184	0.794242396123665	9.11020894069331e-05	0.000147856510874209	0.815975977835529
MGP_C57BL6NJ_G0001150	NA	0.134121735378584	0.956216324169558	-0.17147536034066	1.81169316810944e-05	4.18310883363074e-05	0.749049475959078	0.00720374118255968	0.009522117377365	0.362540179954662
MGP_C57BL6NJ_G0001151	NA	0.89270518706129	0.978597222458107	-0.014853081038435	1.64789185797076e-05	3.90502908346336e-05	0.760900575851453	5.36580417488556e-06	1.25159460908833e-05	0.847505230372874
MGP_C57BL6NJ_G0001152	NA	0.729845889292551	0.95809248470028	-0.0443150743718577	2.30180104217679e-05	5.02801729724353e-05	0.856170841243144	5.88163809878095e-06	1.31776525620455e-05	0.977146487830956
MGP_C57BL6NJ_G0001153	NA	0.629963140328759	0.956216324169558	-0.0592445272587544	1.45981958496563e-05	3.61236786388081e-05	0.856170841243144	5.29476361854356e-06	1.23980913014235e-05	0.943555218835439
MGP_C57BL6NJ_G0001154	NA	0.629963140328759	0.956216324169558	-0.0592445272587544	1.45981958496563e-05	3.61236786388081e-05	0.856170841243144	5.29476361854356e-06	1.23980913014235e-05	0.943555218835439
MGP_C57BL6NJ_G0001155	NA	0.629963140328759	0.956216324169558	-0.0592445272587544	1.45981958496563e-05	3.61236786388081e-05	0.856170841243144	5.29476361854356e-06	1.23980913014235e-05	0.943555218835439
MGP_C57BL6NJ_G0001156	NA	0.755697241447512	0.959294424926794	-0.0381329527015934	2.58434837450262e-05	5.40421132381489e-05	0.808669798489533	9.05963606348373e-06	1.80748513666193e-05	0.896054176081827
MGP_C57BL6NJ_G0001157	NA	0.544902533283257	0.956216324169558	-0.0718807934138827	1.34420777581657e-05	3.61236786388081e-05	0.831079101610702	3.84015659671905e-06	1.23980913014235e-05	0.936304592030156
MGP_C57BL6NJ_G0001158	NA	0.669205199937745	0.956216324169558	-0.0516459744831711	1.23693623834548e-05	3.61236786388081e-05	0.856170841243145	3.67829261914057e-06	1.23980913014235e-05	0.960651962580502
MGP_C57BL6NJ_G0001159	NA	0.629963140328759	0.956216324169558	-0.0592445272587544	1.45981958496563e-05	3.61236786388081e-05	0.856170841243144	5.29476361854356e-06	1.23980913014235e-05	0.943555218835439
MGP_C57BL6NJ_G0001160	NA	0.629963140328759	0.956216324169558	-0.0592445272587544	1.45981958496563e-05	3.61236786388081e-05	0.856170841243144	5.29476361854356e-06	1.23980913014235e-05	0.943555218835439
MGP_C57BL6NJ_G0001161	NA	0.965246258148358	0.993108488662203	-0.00569515780393764	2.95635012782127e-05	6.04102631280184e-05	0.8524923178893	5.70570579794521e-06	1.29594004188214e-05	1.00049191409911
MGP_C57BL6NJ_G0001162	NA	0.629963140328759	0.956216324169558	-0.0592445272587544	1.45981958496563e-05	3.61236786388081e-05	0.856170841243144	5.29476361854356e-06	1.23980913014235e-05	0.943555218835439
MGP_C57BL6NJ_G0001163	NA	0.629963140328759	0.956216324169558	-0.0592445272587544	1.45981958496563e-05	3.61236786388081e-05	0.856170841243144	5.29476361854356e-06	1.23980913014235e-05	0.943555218835439
MGP_C57BL6NJ_G0001164	NA	0.629963140328759	0.956216324169558	-0.0592445272587544	1.45981958496563e-05	3.61236786388081e-05	0.856170841243144	5.29476361854356e-06	1.23980913014235e-05	0.943555218835439
MGP_C57BL6NJ_G0001165	NA	0.571036091686005	0.956216324169558	-0.0710515132981764	2.76927784113443e-05	5.72393559508633e-05	0.81812145306892	8.14755658913452e-06	1.69273612630131e-05	0.922145024703557
MGP_C57BL6NJ_G0001166	NA	0.638536885645015	0.956216324169558	-0.0633142681645191	8.80900942153393e-05	0.000160336534034625	0.781786638708176	3.67179367515125e-05	6.30877982640122e-05	0.856250893499757
MGP_C57BL6NJ_G0001167	NA	0.672355711706503	0.956216324169558	-0.052074304754024	1.23480294875985e-05	3.61236786388081e-05	0.872303841878788	5.42989270905377e-06	1.25429880649757e-05	0.943555218835439
MGP_C57BL6NJ_G0001168	NA	0.727823465640668	0.95809248470028	-0.0445400492192802	1.85454542856276e-05	4.25979507476212e-05	0.872303841878788	6.85026650020211e-06	1.47172043681743e-05	0.960507293788613
MGP_C57BL6NJ_G0001169	NA	0.732581327054063	0.95809248470028	-0.0404940902020853	1.38839903833287e-05	3.61236786388081e-05	0.831079101610702	4.00620644197668e-06	1.23980913014235e-05	0.935560222948059
MGP_C57BL6NJ_G0001170	NA	0.328831352012752	0.956216324169558	0.121719709130105	0.298961222335895	0.338105323601042	0.137674660000096	0.17883695787484	0.201997044325472	0.180852441502348
MGP_C57BL6NJ_G0001171	NA	0.714015574732959	0.95809248470028	-0.0413451647307366	0.000966514837100925	0.00152251371307205	0.4969964726429	7.44870910165096e-05	0.000122384199396534	0.667274385703538
MGP_C57BL6NJ_G0001172	NA	0.677013542174638	0.956216324169558	-0.0518832959433274	1.38453329358321e-05	3.61236786388081e-05	0.872733611702855	6.14129548911477e-06	1.35003380966114e-05	0.943555218835439
MGP_C57BL6NJ_G0001173	NA	0.787348461154134	0.962082413952884	-0.0348856250485578	2.23490877073443e-05	4.90851035436474e-05	0.866159764973749	1.19354597610248e-05	2.28357350930557e-05	0.92114591571427
MGP_C57BL6NJ_G0001174	NA	0.56309363379401	0.956216324169558	-0.0708481578747454	2.18575442536055e-05	4.84695990579827e-05	0.818121453068919	6.32250440127294e-06	1.38365175663834e-05	0.922602574406276
MGP_C57BL6NJ_G0001175	NA	0.629963140328759	0.956216324169558	-0.0592445272587544	1.45981958496563e-05	3.61236786388081e-05	0.856170841243144	5.29476361854356e-06	1.23980913014235e-05	0.943555218835439
MGP_C57BL6NJ_G0001176	NA	0.629963140328759	0.956216324169558	-0.0592445272587544	1.45981958496563e-05	3.61236786388081e-05	0.856170841243144	5.29476361854356e-06	1.23980913014235e-05	0.943555218835439
MGP_C57BL6NJ_G0001177	NA	0.689627775392136	0.956216324169558	0.0442692698331629	0.00056784650919036	0.000920220346537707	0.521365249396433	0.00690079295616905	0.00913489300134251	0.368819601143403
MGP_C57BL6NJ_G0001178	NA	0.0674767948788148	0.956216324169558	-0.210911603811129	0.926299922158576	0.935611185139377	0.0105727457797063	0.290372080318847	0.319101034437619	0.123575190480724
MGP_C57BL6NJ_G0001179	NA	0.629963140328759	0.956216324169558	-0.0592445272587544	1.45981958496563e-05	3.61236786388081e-05	0.856170841243144	5.29476361854356e-06	1.23980913014235e-05	0.943555218835439
MGP_C57BL6NJ_G0001180	NA	0.672355711706503	0.956216324169558	-0.052074304754024	1.23480294875985e-05	3.61236786388081e-05	0.872303841878788	5.42989270905377e-06	1.25429880649757e-05	0.943555218835439
MGP_C57BL6NJ_G0001181	NA	0.629963140328759	0.956216324169558	-0.0592445272587544	1.45981958496563e-05	3.61236786388081e-05	0.856170841243144	5.29476361854356e-06	1.23980913014235e-05	0.943555218835439
MGP_C57BL6NJ_G0001182	NA	0.881716974751793	0.977037235845271	0.022050179629679	6.56415864455768e-05	0.000122354511890143	0.890201208464234	1.22802505964653e-05	2.34125746317933e-05	1.05371191291417
MGP_C57BL6NJ_G0001183	NA	0.707551938657977	0.95809248470028	-0.0571141194308393	0.0159990537074342	0.0217834982180766	0.437449220732302	0.0184337175052819	0.0233147620578014	0.425706593238384
MGP_C57BL6NJ_G0001184	NA	0.57979412788986	0.956216324169558	-0.0522992402688865	0.236456509105077	0.27253907209702	0.121260821140556	0.10038156583849	0.116922631614784	0.172822929690174
MGP_C57BL6NJ_G0001185	NA	0.871432152368787	0.974850964274473	0.02896406425925	0.00902982483864196	0.0126741363180898	0.570988222103198	0.133596352184298	0.153367671882401	0.297873571195248
MGP_C57BL6NJ_G0001186	NA	0.672355711706503	0.956216324169558	-0.052074304754024	1.23480294875985e-05	3.61236786388081e-05	0.872303841878788	5.42989270905377e-06	1.25429880649757e-05	0.943555218835439
MGP_C57BL6NJ_G0001187	NA	0.553156092071203	0.956216324169558	0.101077890691237	0.00144187431799404	0.00222577128222218	0.709770854657173	0.000625155621864231	0.000923675016780668	0.789269689978886
MGP_C57BL6NJ_G0001188	NA	0.863165524680177	0.972966850049776	-0.0225607880626359	4.61387020439574e-06	3.61236786388081e-05	1.02162614608421	6.68877604815645e-06	1.44794784567868e-05	0.986476813912997
MGP_C57BL6NJ_G0001189	NA	0.610984393186742	0.956216324169558	-0.0688813336775755	8.59053715884468e-05	0.000156623621674744	0.786945004735662	0.000124629453904124	0.000198916333337132	0.756106996118815
MGP_C57BL6NJ_G0001190	NA	0.6901464900277	0.956216324169558	-0.0665839218426548	0.776310469295794	0.802415275569649	0.0502557270310086	0.649144660957953	0.674808977876992	-0.0806731673809239
MGP_C57BL6NJ_G0001191	NA	0.240545810460039	0.956216324169558	0.208744633781268	0.0121431008960312	0.0167853424884529	0.52442907521744	0.0143308783275158	0.018354975741762	0.508850042560269
MGP_C57BL6NJ_G0001192	NA	0.884464378169341	0.977232845194456	-0.0184498045917276	0.00286901941341044	0.00427280633567418	0.484162910074507	0.00235805512904883	0.00327660913032593	0.497795123087698
MGP_C57BL6NJ_G0001193	NA	0.629963140328759	0.956216324169558	-0.0592445272587544	1.45981958496563e-05	3.61236786388081e-05	0.856170841243144	5.29476361854356e-06	1.23980913014235e-05	0.943555218835439
MGP_C57BL6NJ_G0001194	NA	0.629963140328759	0.956216324169558	-0.0592445272587544	1.45981958496563e-05	3.61236786388081e-05	0.856170841243144	5.29476361854356e-06	1.23980913014235e-05	0.943555218835439
MGP_C57BL6NJ_G0001195	NA	0.477970858077401	0.956216324169558	-0.0863292941938436	1.58242932449569e-05	3.78532915509859e-05	0.835857266041828	5.62145451924318e-06	1.27920773187894e-05	0.923241643634122
MGP_C57BL6NJ_G0001196	NA	0.694552242080577	0.956216324169558	-0.0492848369826796	2.38673693096542e-05	5.07937070332379e-05	0.833761538121975	8.59849014024932e-06	1.7362165248063e-05	0.92114591571427
MGP_C57BL6NJ_G0001197	NA	0.779231812923558	0.962082413952884	-0.0418189148647004	9.87428866255878e-05	0.000178247090985972	0.857251190009341	4.04627587000435e-06	1.23980913014235e-05	1.17750761125538
MGP_C57BL6NJ_G0001198	NA	0.322040851750679	0.956216324169558	-0.146251688066664	0.000113103694009212	0.000201947365542711	0.821329183395034	1.79633578485226e-05	3.27408247960233e-05	0.992495908830683
MGP_C57BL6NJ_G0001199	NA	0.996966283239974	0.999204289036177	-0.000442665278002977	8.03230309171071e-06	3.61236786388081e-05	0.862710511821965	2.04059253286376e-06	1.23980913014235e-05	0.980442164467607
MGP_C57BL6NJ_G0001200	NA	0.929904425301385	0.986021358141133	-0.0118270684775347	2.99548302991855e-05	6.11096381635953e-05	0.875638265063621	5.05946430384802e-06	1.23980913014235e-05	1.04073205311338
MGP_C57BL6NJ_G0001201	NA	0.430698224129897	0.956216324169558	-0.0913919387980459	1.73317054431653e-05	4.05489827279227e-05	0.787856768590732	3.93259525035862e-06	1.23980913014235e-05	0.907942748238379
MGP_C57BL6NJ_G0001202	NA	0.629963140328759	0.956216324169558	-0.0592445272587544	1.45981958496563e-05	3.61236786388081e-05	0.856170841243144	5.29476361854356e-06	1.23980913014235e-05	0.943555218835439
MGP_C57BL6NJ_G0001203	NA	0.803517735873884	0.964094604437961	-0.0325466959683219	3.87045520312861e-05	7.62458524987904e-05	0.829226261759092	1.70615822027961e-05	3.12510515571739e-05	0.900047868891676
MGP_C57BL6NJ_G0001204	NA	0.545971515249545	0.956216324169558	-0.0738239862790589	8.74950822710744e-06	3.61236786388081e-05	0.892079808531473	4.84125305112081e-06	1.23980913014235e-05	0.943555218835439
MGP_C57BL6NJ_G0001205	NA	0.458200439256642	0.956216324169558	-0.0906443486216882	3.13256894818126e-05	6.35309840423437e-05	0.783651570619583	1.30197290826258e-05	2.46485998760214e-05	0.854821503800293
MGP_C57BL6NJ_G0001206	NA	0.731501794687183	0.95809248470028	-0.0409600459749793	1.15103085890326e-05	3.61236786388081e-05	0.852492317889301	5.10837512619323e-06	1.23980913014235e-05	0.92114591571427
MGP_C57BL6NJ_G0001207	NA	0.629963140328759	0.956216324169558	-0.0592445272587544	1.45981958496563e-05	3.61236786388081e-05	0.856170841243144	5.29476361854356e-06	1.23980913014235e-05	0.943555218835439
MGP_C57BL6NJ_G0001208	NA	0.629963140328759	0.956216324169558	-0.0592445272587544	1.45981958496563e-05	3.61236786388081e-05	0.856170841243144	5.29476361854356e-06	1.23980913014235e-05	0.943555218835439
MGP_C57BL6NJ_G0001209	NA	0.629963140328759	0.956216324169558	-0.0592445272587544	1.45981958496563e-05	3.61236786388081e-05	0.856170841243144	5.29476361854356e-06	1.23980913014235e-05	0.943555218835439
MGP_C57BL6NJ_G0001210	NA	0.839270116256368	0.968283441434916	-0.0337894392777088	0.000482539192388097	0.000789070236732995	0.800932751288887	0.000254875782430973	0.000392587610305674	0.862826453825933
MGP_C57BL6NJ_G0001211	NA	0.629963140328759	0.956216324169558	-0.0592445272587544	1.45981958496563e-05	3.61236786388081e-05	0.856170841243144	5.29476361854356e-06	1.23980913014235e-05	0.943555218835439
MGP_C57BL6NJ_G0001212	NA	0.629963140328759	0.956216324169558	-0.0592445272587544	1.45981958496563e-05	3.61236786388081e-05	0.856170841243144	5.29476361854356e-06	1.23980913014235e-05	0.943555218835439
MGP_C57BL6NJ_G0001213	NA	0.629963140328759	0.956216324169558	-0.0592445272587544	1.45981958496563e-05	3.61236786388081e-05	0.856170841243144	5.29476361854356e-06	1.23980913014235e-05	0.943555218835439
MGP_C57BL6NJ_G0001214	NA	0.629963140328759	0.956216324169558	-0.0592445272587544	1.45981958496563e-05	3.61236786388081e-05	0.856170841243144	5.29476361854356e-06	1.23980913014235e-05	0.943555218835439
MGP_C57BL6NJ_G0001215	NA	0.514138288606665	0.956216324169558	-0.0927697846209375	0.000573741040269949	0.000929149841666631	0.664403276148237	0.000192174144269594	0.000300170301662708	0.754466323577318
MGP_C57BL6NJ_G0001216	NA	0.541199410408211	0.956216324169558	-0.147227249400539	0.0527876602616238	0.0671395912902932	0.530447000838337	0.0003375312989406	0.000512886334118236	1.20031234828303
MGP_C57BL6NJ_G0001217	NA	0.629963140328759	0.956216324169558	-0.0592445272587544	1.45981958496563e-05	3.61236786388081e-05	0.856170841243144	5.29476361854356e-06	1.23980913014235e-05	0.943555218835439
MGP_C57BL6NJ_G0001218	NA	0.984714436571828	0.996563586556619	-0.00235014132749765	1.65534008961762e-05	3.90502908346336e-05	0.847527271702351	5.05706481812728e-06	1.23980913014235e-05	0.949689106890273
MGP_C57BL6NJ_G0001219	NA	0.678000421429319	0.956216324169558	0.0435911699438568	0.104690424028603	0.127817425397448	0.189949162840857	0.0711398594020955	0.084388362010331	0.214012193222918
MGP_C57BL6NJ_G0001220	NA	0.629963140328759	0.956216324169558	-0.0592445272587544	1.45981958496563e-05	3.61236786388081e-05	0.856170841243144	5.29476361854356e-06	1.23980913014235e-05	0.943555218835439
MGP_C57BL6NJ_G0001221	NA	0.629963140328759	0.956216324169558	-0.0592445272587544	1.45981958496563e-05	3.61236786388081e-05	0.856170841243144	5.29476361854356e-06	1.23980913014235e-05	0.943555218835439
MGP_C57BL6NJ_G0001222	NA	0.287765273154151	0.956216324169558	-0.143343278305208	0.000265251935839483	0.000449213285828295	0.680154251315705	5.21259904780095e-05	8.74983388749237e-05	0.81139005444765
MGP_C57BL6NJ_G0001223	NA	0.559801952350939	0.956216324169558	-0.0809677750311766	0.000910158990540927	0.00143803790835648	0.613798437165593	0.00044100101881125	0.000662589802584212	0.670720929193904
MGP_C57BL6NJ_G0001224	NA	0.810055184641896	0.96525586691403	-0.0282683774272255	7.76732020360445e-06	3.61236786388081e-05	0.873298808673205	3.43678979767658e-06	1.23980913014235e-05	0.942916149607593
MGP_C57BL6NJ_G0001225	NA	0.694552242080577	0.956216324169558	-0.0492848369826796	2.38673693096542e-05	5.07937070332379e-05	0.833761538121975	8.59849014024932e-06	1.7362165248063e-05	0.92114591571427
MGP_C57BL6NJ_G0001226	NA	0.797146653803508	0.962902669963651	0.032619146319038	2.13678310208495e-05	4.77179672588085e-05	0.853857579486667	3.16403600148787e-06	1.23980913014235e-05	1.02506625010834
MGP_C57BL6NJ_G0001227	NA	0.853141062951204	0.971044642474541	-0.0237110485104641	1.32086563490985e-05	3.61236786388081e-05	0.904124619006635	1.9231294755323e-05	3.48293901180816e-05	0.871439512012834
MGP_C57BL6NJ_G0001228	NA	0.786818418841218	0.962082413952884	-0.0311825898807423	2.8609659578443e-05	5.88822685242815e-05	0.7534117730118	1.17885776653588e-05	2.25883614469066e-05	0.822250215070747
MGP_C57BL6NJ_G0001229	NA	0.492499255892014	0.956216324169558	-0.0830326776949684	1.17485175815167e-05	3.61236786388081e-05	0.856170841243144	3.45702747177734e-06	1.23980913014235e-05	0.961396331662599
MGP_C57BL6NJ_G0001230	NA	0.477970858077401	0.956216324169558	-0.0863292941938436	1.58242932449569e-05	3.78532915509859e-05	0.835857266041828	5.62145451924318e-06	1.27920773187894e-05	0.923241643634122
MGP_C57BL6NJ_G0001231	NA	0.356865597040141	0.956216324169558	-0.111969606813589	1.84691538872872e-05	4.24677903712774e-05	0.816627031577019	6.44784435134947e-06	1.40785814104457e-05	0.904011409169313
MGP_C57BL6NJ_G0001232	NA	0.353882835066626	0.956216324169558	-0.106579383271612	2.69273326993379e-05	5.59018282453369e-05	0.743933044427802	1.06982488417853e-05	2.07565826008333e-05	0.814588542406713
MGP_C57BL6NJ_G0001233	NA	0.729845889292551	0.95809248470028	-0.0443150743718577	2.30180104217679e-05	5.02801729724353e-05	0.856170841243144	5.88163809878095e-06	1.31776525620455e-05	0.977146487830956
MGP_C57BL6NJ_G0001234	NA	0.780459296846775	0.962082413952884	-0.0394893807023237	0.000103677792802261	0.000186462135171088	0.809909880702702	3.29315605292479e-05	5.69871717996759e-05	0.912660565027527
MGP_C57BL6NJ_G0001235	NA	0.672355711706503	0.956216324169558	-0.052074304754024	1.23480294875985e-05	3.61236786388081e-05	0.872303841878788	5.42989270905377e-06	1.25429880649757e-05	0.943555218835439
MGP_C57BL6NJ_G0001236	NA	0.890274623354336	0.978257259993336	-0.0170831817300159	0.000116380460569964	0.000207437558574135	0.699921002109731	5.85811666088798e-05	9.76241922113918e-05	0.752784834231085
MGP_C57BL6NJ_G0001237	NA	0.710242681389642	0.95809248470028	-0.0424084818163093	1.09527063271988e-05	3.61236786388081e-05	0.818754788548695	3.20780330302265e-06	1.23980913014235e-05	0.919525792755818
MGP_C57BL6NJ_G0001238	NA	0.629963140328759	0.956216324169558	-0.0592445272587544	1.45981958496563e-05	3.61236786388081e-05	0.856170841243144	5.29476361854356e-06	1.23980913014235e-05	0.943555218835439
MGP_C57BL6NJ_G0001239	NA	0.617313312856109	0.956216324169558	-0.0651065778108453	5.90693081214066e-05	0.000111250956397705	0.787798597836311	1.72748693606258e-05	3.16093190611593e-05	0.892053606605838
MGP_C57BL6NJ_G0001240	NA	0.533859270945694	0.956216324169558	-0.0787950386590998	2.43320603987959e-05	5.15956187095256e-05	0.835857266041828	7.26862251572435e-06	1.5480855075079e-05	0.940193718587296
MGP_C57BL6NJ_G0001241	NA	0.60778911823842	0.956216324169558	-0.058970035361543	1.24818201013235e-05	3.61236786388081e-05	0.811760493203802	5.33705105229035e-06	1.24679847144143e-05	0.880414091028771
MGP_C57BL6NJ_G0001242	NA	0.846425956638715	0.970040696853512	-0.026354933610938	8.11274831861689e-05	0.000148584882414635	0.799121330488731	2.45681141318015e-05	4.35055061390316e-05	0.903457783034199
MGP_C57BL6NJ_G0001243	NA	0.685858158646969	0.956216324169558	-0.0517102717240104	2.19638743279756e-05	4.84695990579827e-05	0.856170841243145	6.71283799394503e-06	1.44794784567868e-05	0.960507293788613
MGP_C57BL6NJ_G0001244	NA	0.629963140328759	0.956216324169558	-0.0592445272587544	1.45981958496563e-05	3.61236786388081e-05	0.856170841243144	5.29476361854356e-06	1.23980913014235e-05	0.943555218835439
MGP_C57BL6NJ_G0001245	NA	0.629963140328759	0.956216324169558	-0.0592445272587544	1.45981958496563e-05	3.61236786388081e-05	0.856170841243144	5.29476361854356e-06	1.23980913014235e-05	0.943555218835439
MGP_C57BL6NJ_G0001246	NA	0.628555005465554	0.956216324169558	-0.0634626374709297	3.07535116400619e-05	6.25093757293449e-05	0.848257289131705	1.14170493518051e-05	2.19614545851222e-05	0.93541555415617
MGP_C57BL6NJ_G0001247	NA	0.53285907444289	0.956216324169558	-0.0716914771538738	5.05527212813728e-06	3.61236786388081e-05	0.883121069534674	2.21464581573885e-06	1.23980913014235e-05	0.953401335775219
MGP_C57BL6NJ_G0001248	NA	0.629963140328759	0.956216324169558	-0.0592445272587544	1.45981958496563e-05	3.61236786388081e-05	0.856170841243144	5.29476361854356e-06	1.23980913014235e-05	0.943555218835439
MGP_C57BL6NJ_G0001249	NA	0.629963140328759	0.956216324169558	-0.0592445272587544	1.45981958496563e-05	3.61236786388081e-05	0.856170841243144	5.29476361854356e-06	1.23980913014235e-05	0.943555218835439
MGP_C57BL6NJ_G0001250	NA	0.629963140328759	0.956216324169558	-0.0592445272587544	1.45981958496563e-05	3.61236786388081e-05	0.856170841243144	5.29476361854356e-06	1.23980913014235e-05	0.943555218835439
MGP_C57BL6NJ_G0001251	NA	0.861903996141508	0.972462122740037	-0.0222862679647628	1.90017361768171e-05	4.34952852656039e-05	0.872733611702855	4.13609472478778e-06	1.23980913014235e-05	1.01014853178721
MGP_C57BL6NJ_G0001252	NA	0.684119023790452	0.956216324169558	-0.0555636668118884	4.11412308921324e-05	8.04712372554359e-05	0.85854375710589	1.54212680137468e-05	2.85564426736463e-05	0.947038312109963
MGP_C57BL6NJ_G0001253	NA	0.756030056662192	0.959294424926794	0.0403967983134409	2.04492004816284e-05	4.6001466538589e-05	0.878115668049639	7.60698292449365e-06	1.60771926370733e-05	0.966607532769324
MGP_C57BL6NJ_G0001254	NA	0.526005609205272	0.956216324169558	-0.0802219990882975	5.24910449586392e-05	9.99779614712515e-05	0.771946639120059	4.83226041455606e-06	1.23980913014235e-05	0.975758981684618
MGP_C57BL6NJ_G0001255	NA	0.353834678652284	0.956216324169558	0.118475478273118	0.0394592143427921	0.0510580690735723	0.299269827224122	0.00723544258742604	0.00956309847608696	0.415986971303315
MGP_C57BL6NJ_G0001256	NA	0.760344968190549	0.959996570289235	-0.0351234308438504	6.04646373438306e-06	3.61236786388081e-05	0.874971682230862	3.30710933929447e-06	1.23980913014235e-05	0.92581940586253
MGP_C57BL6NJ_G0001257	NA	0.675394485922158	0.956216324169558	-0.0518493299066014	1.58424365446859e-05	3.78532915509859e-05	0.856170841243144	4.78667954930026e-06	1.23980913014235e-05	0.960194412877782
MGP_C57BL6NJ_G0001258	NA	0.694552242080577	0.956216324169558	-0.0492848369826796	2.38673693096542e-05	5.07937070332379e-05	0.833761538121975	8.59849014024932e-06	1.7362165248063e-05	0.92114591571427
MGP_C57BL6NJ_G0001259	NA	0.654443748169939	0.956216324169558	-0.056771632021865	4.25850543475734e-05	8.29086161600372e-05	0.793986078221334	1.21655832384027e-05	2.32262833015253e-05	0.899463733310106
MGP_C57BL6NJ_G0001260	NA	0.629963140328759	0.956216324169558	-0.0592445272587544	1.45981958496563e-05	3.61236786388081e-05	0.856170841243144	5.29476361854356e-06	1.23980913014235e-05	0.943555218835439
MGP_C57BL6NJ_G0001261	NA	0.683891514958795	0.956216324169558	-0.0513619437152395	2.36918937552988e-05	5.07937070332379e-05	0.838435028270236	8.57994636172013e-06	1.7362165248063e-05	0.925819405862531
MGP_C57BL6NJ_G0001262	NA	0.502226686350489	0.956216324169558	-0.0758937491521453	1.79565375820089e-05	4.17162139631329e-05	0.768299768205568	5.90080705375567e-06	1.32169973560168e-05	0.855300672264398
MGP_C57BL6NJ_G0001263	NA	0.696678655954953	0.95677734369374	-0.0469088709781764	4.65619187114504e-05	8.97161223350592e-05	0.747161313806576	1.54510394354032e-05	2.86032147602147e-05	0.83454569139887
MGP_C57BL6NJ_G0001264	NA	0.629963140328759	0.956216324169558	-0.0592445272587544	1.45981958496563e-05	3.61236786388081e-05	0.856170841243144	5.29476361854356e-06	1.23980913014235e-05	0.943555218835439
MGP_C57BL6NJ_G0001265	NA	0.537432278455479	0.956216324169558	-0.0817971670436392	1.71508011060254e-05	4.0233259492798e-05	0.906308884630753	7.89786412983737e-06	1.65630689631908e-05	0.976974827643431
MGP_C57BL6NJ_G0001266	NA	0.434212130465716	0.956216324169558	0.114436414326226	6.61653343348482e-05	0.00012323016156799	0.868001275869972	2.56755197207552e-05	4.52889323131412e-05	0.956259114970227
MGP_C57BL6NJ_G0001267	NA	0.77018592712631	0.961223389655506	-0.0341833226342591	4.51703426746714e-05	8.72926536678723e-05	0.729757464448756	9.81985092185161e-06	1.93251945191141e-05	0.849099075014305
MGP_C57BL6NJ_G0001268	NA	0.481132747334391	0.956216324169558	0.0811812210543457	0.000307587027374228	0.000516313526283488	0.578807663079895	0.000996255980970322	0.00143973317567822	0.502022470001694
MGP_C57BL6NJ_G0001269	NA	0.629963140328759	0.956216324169558	-0.0592445272587544	1.45981958496563e-05	3.61236786388081e-05	0.856170841243144	5.29476361854356e-06	1.23980913014235e-05	0.943555218835439
MGP_C57BL6NJ_G0001270	NA	0.984550923538268	0.996554093508995	0.00230059865749686	0.00065747628041284	0.00105733917809143	0.550649596766261	0.00053748916327587	0.000799985229000016	0.564315273219544
MGP_C57BL6NJ_G0001271	NA	0.629963140328759	0.956216324169558	-0.0592445272587544	1.45981958496563e-05	3.61236786388081e-05	0.856170841243144	5.29476361854356e-06	1.23980913014235e-05	0.943555218835439
MGP_C57BL6NJ_G0001272	NA	0.785140517458055	0.962082413952884	-0.0366722355947583	6.70601344090576e-05	0.000124704540443848	0.805383184999153	2.44798405722307e-05	4.33697464325975e-05	0.892767562591447
MGP_C57BL6NJ_G0001273	NA	0.629963140328759	0.956216324169558	-0.0592445272587544	1.45981958496563e-05	3.61236786388081e-05	0.856170841243144	5.29476361854356e-06	1.23980913014235e-05	0.943555218835439
MGP_C57BL6NJ_G0001274	NA	0.629963140328759	0.956216324169558	-0.0592445272587544	1.45981958496563e-05	3.61236786388081e-05	0.856170841243144	5.29476361854356e-06	1.23980913014235e-05	0.943555218835439
MGP_C57BL6NJ_G0001275	NA	0.73772970899155	0.95809248470028	-0.043827688180496	3.45522962093033e-05	6.91432885676456e-05	0.838435028270236	1.05418064037813e-05	2.05111550883535e-05	0.942771480815705
MGP_C57BL6NJ_G0001276	NA	0.60273897447801	0.956216324169558	-0.0662566087616254	4.56978720413252e-05	8.82291387429456e-05	0.790040304792263	1.98182234322018e-05	3.57804124409435e-05	0.859433251506022
MGP_C57BL6NJ_G0001277	NA	0.629963140328759	0.956216324169558	-0.0592445272587544	1.45981958496563e-05	3.61236786388081e-05	0.856170841243144	5.29476361854356e-06	1.23980913014235e-05	0.943555218835439
MGP_C57BL6NJ_G0001278	NA	0.775572902292706	0.962082413952884	-0.0334826142607942	1.50811597583836e-05	3.70621552706029e-05	0.817564116738779	9.54307336964544e-06	1.88544630677524e-05	0.854642554057917
MGP_C57BL6NJ_G0001279	NA	0.629963140328759	0.956216324169558	-0.0592445272587544	1.45981958496563e-05	3.61236786388081e-05	0.856170841243144	5.29476361854356e-06	1.23980913014235e-05	0.943555218835439
MGP_C57BL6NJ_G0001280	NA	0.629963140328759	0.956216324169558	-0.0592445272587544	1.45981958496563e-05	3.61236786388081e-05	0.856170841243144	5.29476361854356e-06	1.23980913014235e-05	0.943555218835439
MGP_C57BL6NJ_G0001281	NA	0.629963140328759	0.956216324169558	-0.0592445272587544	1.45981958496563e-05	3.61236786388081e-05	0.856170841243144	5.29476361854356e-06	1.23980913014235e-05	0.943555218835439
MGP_C57BL6NJ_G0001282	NA	0.629963140328759	0.956216324169558	-0.0592445272587544	1.45981958496563e-05	3.61236786388081e-05	0.856170841243144	5.29476361854356e-06	1.23980913014235e-05	0.943555218835439
MGP_C57BL6NJ_G0001283	NA	0.692977977459598	0.956216324169558	-0.0474418454238266	2.14656057034121e-06	3.61236786388081e-05	1.00411525022831	2.78536277029581e-06	1.23980913014235e-05	0.980359667717092
MGP_C57BL6NJ_G0001284	NA	0.629963140328759	0.956216324169558	-0.0592445272587544	1.45981958496563e-05	3.61236786388081e-05	0.856170841243144	5.29476361854356e-06	1.23980913014235e-05	0.943555218835439
MGP_C57BL6NJ_G0001285	NA	0.949849441735262	0.990471539640383	-0.0101517121180372	0.000167984924398258	0.00029239237804393	0.87666159375969	4.36377325223903e-05	7.40240183874468e-05	1.0118238192886
MGP_C57BL6NJ_G0001286	NA	0.811004710263856	0.965383362135081	-0.0346421106720053	3.39725897892201e-05	6.81658160955443e-05	0.930631361794508	8.7478743183457e-06	1.76210085635514e-05	1.06354442051316
MGP_C57BL6NJ_G0001287	NA	0.760381774326042	0.959996570289235	-0.0377633999590084	2.70028188836135e-05	5.60160944757895e-05	0.813478082875036	5.62825651977219e-05	9.41141954644903e-05	0.754763631650532
MGP_C57BL6NJ_G0001288	NA	0.767059476182842	0.961223389655506	-0.0767671684534208	0.000305273407174898	0.000512618338427179	1.3135274803715	1.27609985656281e-05	2.4233573219889e-05	1.83341232347058
MGP_C57BL6NJ_G0001289	NA	0.607671220517419	0.956216324169558	-0.065094665831978	2.52136233454882e-05	5.31714018180176e-05	0.835857266041828	5.36700958333655e-06	1.25180472671045e-05	0.971019557448319
MGP_C57BL6NJ_G0001290	NA	0.65674229972105	0.956216324169558	-0.0654711228554447	2.31774292830883e-05	5.05853856211938e-05	0.980677687746307	1.35281311178213e-05	2.54376649226347e-05	1.0340592706797
MGP_C57BL6NJ_G0001291	NA	0.650483375172043	0.956216324169558	0.0517609568169213	0.0135042591063866	0.0185629869883328	0.338325292964277	0.0033890347456625	0.00463244731399228	0.423683945210272
MGP_C57BL6NJ_G0001292	NA	0.90189236312112	0.980587581560423	0.0181390912052879	0.000219674539012949	0.000376337676844186	0.775460277308494	6.95089026247217e-05	0.000114658720846439	0.87875012787037
MGP_C57BL6NJ_G0001293	NA	0.690219947642594	0.956216324169558	-0.0480926429776691	1.65527273394265e-05	3.90502908346336e-05	0.831079101610702	5.85673684514378e-06	1.31376188049164e-05	0.918463479202996
MGP_C57BL6NJ_G0001294	NA	0.536538642129258	0.956216324169558	-0.0837204529396284	0.00189920659806922	0.00289198167997521	0.543261672663058	0.000127383100383854	0.000203090478972543	0.752689609679536
MGP_C57BL6NJ_G0001295	NA	0.629963140328759	0.956216324169558	-0.0592445272587544	1.45981958496563e-05	3.61236786388081e-05	0.856170841243144	5.29476361854356e-06	1.23980913014235e-05	0.943555218835439
MGP_C57BL6NJ_G0001296	NA	0.629963140328759	0.956216324169558	-0.0592445272587544	1.45981958496563e-05	3.61236786388081e-05	0.856170841243144	5.29476361854356e-06	1.23980913014235e-05	0.943555218835439
MGP_C57BL6NJ_G0001297	NA	0.867172862809793	0.973648168303349	0.0200889943417051	6.82006894386967e-06	3.61236786388081e-05	0.903520773863594	5.07766132371036e-06	1.23980913014235e-05	0.929053201392501
MGP_C57BL6NJ_G0001298	NA	0.400584047746578	0.956216324169558	-0.118809066499528	0.00128873519511091	0.00200200908385837	0.593107959677216	0.000122663109210659	0.00019597581150062	0.783484373174365
MGP_C57BL6NJ_G0001299	NA	0.954889095478541	0.991662930707341	0.00781118043880955	0.00204854857817119	0.00310466500413399	0.552252566726309	0.00351238208644539	0.00479387488315388	0.511499274709846
MGP_C57BL6NJ_G0001300	NA	0.832821834090776	0.967881356487283	0.0296876983389219	0.809894871488115	0.832127041514715	-0.0358954738724364	0.833834368508587	0.848850409774521	0.0312946721560797
MGP_C57BL6NJ_G0001301	NA	0.35038061758847	0.956216324169558	-0.0962597144107701	1.92160525970115e-06	3.61236786388081e-05	0.857686055583496	4.89357695978851e-07	1.23980913014235e-05	0.969663195775327
MGP_C57BL6NJ_G0001302	NA	0.130246618060567	0.956216324169558	0.210980258666431	0.258745513181672	0.296103373669726	0.163598020386336	0.0618205073681054	0.0738106792744844	0.283139268813289
MGP_C57BL6NJ_G0001303	NA	0.465173112095268	0.956216324169558	-0.0660505363855209	0.00130868998564829	0.00203139569195451	0.380053382855101	5.35886704862348e-05	8.98105207965416e-05	0.54919673985709
MGP_C57BL6NJ_G0001304	NA	0.542635925204545	0.956216324169558	-0.0909435349899599	0.00150122863147119	0.00231227018467775	0.61848517858877	0.000334510947274506	0.000508484849835049	0.744901095947085
MGP_C57BL6NJ_G0001305	NA	0.606000842444054	0.956216324169558	-0.0674980687191541	0.000481066778421174	0.000786756392724541	0.626561764715322	0.000605152752852281	0.00089560166674962	0.609450455908739
MGP_C57BL6NJ_G0001306	NA	0.729102682558945	0.95809248470028	-0.043966746363087	2.54879302354557e-05	5.35082483084657e-05	0.838435028270236	7.68529468287148e-06	1.61978847931673e-05	0.942458599904874
MGP_C57BL6NJ_G0001307	NA	0.629963140328759	0.956216324169558	-0.0592445272587544	1.45981958496563e-05	3.61236786388081e-05	0.856170841243144	5.29476361854356e-06	1.23980913014235e-05	0.943555218835439
MGP_C57BL6NJ_G0001308	NA	0.138902788733582	0.956216324169558	-0.228255008448004	0.00128608950941822	0.0019979746189068	0.628152456891207	4.80757910333778e-05	8.11005165462084e-05	0.915859931224058
MGP_C57BL6NJ_G0001309	NA	0.622363580191383	0.956216324169558	-0.0635384490046934	4.56323148204491e-05	8.81191261242363e-05	0.801217058408583	1.34503924949412e-05	2.53192918818522e-05	0.905240630043221
MGP_C57BL6NJ_G0001310	NA	0.140405590949745	0.956216324169558	0.220953067010097	0.0120676426465878	0.0166860880777477	0.435253479296022	0.0119755517323913	0.0154650342366166	0.435850060380953
MGP_C57BL6NJ_G0001311	NA	0.629963140328759	0.956216324169558	-0.0592445272587544	1.45981958496563e-05	3.61236786388081e-05	0.856170841243144	5.29476361854356e-06	1.23980913014235e-05	0.943555218835439
MGP_C57BL6NJ_G0001312	NA	0.629963140328759	0.956216324169558	-0.0592445272587544	1.45981958496563e-05	3.61236786388081e-05	0.856170841243144	5.29476361854356e-06	1.23980913014235e-05	0.943555218835439
MGP_C57BL6NJ_G0001313	NA	0.307894662052069	0.956216324169558	-0.140668256531866	2.46664241985683e-05	5.22157224316763e-05	0.897332057622719	4.0119554023584e-06	1.23980913014235e-05	1.06891004205648
MGP_C57BL6NJ_G0001314	NA	0.27513059999927	0.956216324169558	-0.13495948903807	0.0102840516939211	0.014326418510053	0.376897193608138	0.00628326491760054	0.00835025670413367	0.409131816152694
MGP_C57BL6NJ_G0001315	NA	0.514404223610394	0.956216324169558	0.0785280701982438	5.62036286705642e-05	0.000106398292296936	0.729398659583292	1.77174435625332e-05	3.23399412875605e-05	0.819622361588883
MGP_C57BL6NJ_G0001316	NA	0.50050766716833	0.956216324169558	-0.0874906757872764	3.31408151012245e-05	6.67085310385965e-05	0.829750082134105	9.83498250906081e-06	1.93447054740534e-05	0.935303603468707
MGP_C57BL6NJ_G0001317	NA	0.512464937994467	0.956216324169558	-0.0844766613512398	4.03441684504465e-05	7.91230871299451e-05	0.808112173037628	8.05988167755765e-06	1.68439846073016e-05	0.947208319663768
MGP_C57BL6NJ_G0001318	NA	0.208364193883023	0.956216324169558	-0.141779813823636	1.16928668629228e-05	3.61236786388081e-05	0.780169693720983	5.93903321483047e-06	1.32837949292418e-05	0.832380000996977
MGP_C57BL6NJ_G0001319	NA	0.905283480568316	0.981521147324584	0.0138585389644739	5.22527903583071e-06	3.61236786388081e-05	0.898684962946504	1.23360206913155e-06	1.23980913014235e-05	1.02640435572994
MGP_C57BL6NJ_G0001320	NA	0.957603510005072	0.991701999422047	-0.00638843652651387	2.38721799194181e-05	5.08013141129001e-05	0.800715408023667	2.08191694126859e-05	3.74280579769532e-05	0.811681040098261
MGP_C57BL6NJ_G0001321	NA	0.807576291129925	0.965176644551329	-0.0320253437402344	6.13179339373859e-05	0.000115057215369589	0.794927678326474	2.1997023196042e-05	3.93339277852212e-05	0.882312055918768
MGP_C57BL6NJ_G0001322	NA	0.629963140328759	0.956216324169558	-0.0592445272587544	1.45981958496563e-05	3.61236786388081e-05	0.856170841243144	5.29476361854356e-06	1.23980913014235e-05	0.943555218835439
MGP_C57BL6NJ_G0001323	NA	0.629963140328759	0.956216324169558	-0.0592445272587544	1.45981958496563e-05	3.61236786388081e-05	0.856170841243144	5.29476361854356e-06	1.23980913014235e-05	0.943555218835439
MGP_C57BL6NJ_G0001324	NA	0.628842972487388	0.956216324169558	-0.0617359241668871	8.76190801424057e-05	0.000159556953944188	0.741062805156589	3.73779827838518e-05	6.41350395631011e-05	0.809716402981558
MGP_C57BL6NJ_G0001325	NA	0.68583229989271	0.956216324169558	-0.0519491023130494	5.71701721081209e-05	0.000108024025890917	0.780426168852587	1.96795519643469e-05	3.55675512150387e-05	0.869461138291344
MGP_C57BL6NJ_G0001326	NA	0.428185542967872	0.956216324169558	0.123328449484135	4.02861609923292e-05	7.90244073457951e-05	0.971586422306484	5.20133830765804e-06	1.23980913014235e-05	1.18691003553211
MGP_C57BL6NJ_G0001327	NA	0.725354484888235	0.95809248470028	-0.0446532456489187	8.60541023664093e-06	3.61236786388081e-05	0.933369496506072	4.57675297942421e-06	1.23980913014235e-05	0.990864973704601
MGP_C57BL6NJ_G0001328	NA	0.886212016756999	0.977647365667487	-0.0191327604781023	5.66067018164391e-05	0.000107087351525971	0.815684100948441	2.07302453255078e-05	3.72828713028924e-05	0.903144902123369
MGP_C57BL6NJ_G0001329	NA	0.629963140328759	0.956216324169558	-0.0592445272587544	1.45981958496563e-05	3.61236786388081e-05	0.856170841243144	5.29476361854356e-06	1.23980913014235e-05	0.943555218835439
MGP_C57BL6NJ_G0001330	NA	0.629963140328759	0.956216324169558	-0.0592445272587544	1.45981958496563e-05	3.61236786388081e-05	0.856170841243144	5.29476361854356e-06	1.23980913014235e-05	0.943555218835439
MGP_C57BL6NJ_G0001331	NA	0.629963140328759	0.956216324169558	-0.0592445272587544	1.45981958496563e-05	3.61236786388081e-05	0.856170841243144	5.29476361854356e-06	1.23980913014235e-05	0.943555218835439
MGP_C57BL6NJ_G0001332	NA	0.778102331947701	0.962082413952884	0.0537615628413605	0.639260318468506	0.674878784116836	0.0951180395073403	0.0211955607381253	0.026638347390053	0.519555875635842
MGP_C57BL6NJ_G0001333	NA	0.668946501634311	0.956216324169558	0.0648875840875394	0.223895009592907	0.259289689442322	0.200949271043539	0.408564877351076	0.439296498469394	0.134359670031081
MGP_C57BL6NJ_G0001334	NA	0.629963140328759	0.956216324169558	-0.0592445272587544	1.45981958496563e-05	3.61236786388081e-05	0.856170841243144	5.29476361854356e-06	1.23980913014235e-05	0.943555218835439
MGP_C57BL6NJ_G0001335	NA	0.280342300003456	0.956216324169558	-0.115931924286684	1.00910172427596e-05	3.61236786388081e-05	0.760505799310126	9.5096389330142e-06	1.87992511053963e-05	0.764858376862311
MGP_C57BL6NJ_G0001336	NA	0.800610216644712	0.963672251124863	-0.0368628482803329	0.465440111205563	0.50728491394741	0.114067477590774	0.971399559353482	0.974577245093134	0.00554355646515376
MGP_C57BL6NJ_G0001337	NA	0.923084433652559	0.984615962713449	-0.0148027686835917	0.616063791156303	0.652922444365232	0.0819388622628684	0.802328505070823	0.819151232775088	0.0407525341117904
MGP_C57BL6NJ_G0001338	NA	0.99416532415276	0.999108688937926	-0.000939715628089665	0.000321029740558146	0.000537373971726795	0.648684560792561	6.65683743400584e-05	0.000110073246972454	0.771131006767728
MGP_C57BL6NJ_G0001339	NA	0.250210849344193	0.956216324169558	-0.158790561110751	0.00011555054212853	0.000206011914010508	0.760938650877644	3.98755628648873e-05	6.81059765214145e-05	0.850850421464905
MGP_C57BL6NJ_G0001340	NA	0.416363017620115	0.956216324169558	-0.0847098101208354	0.171672468770033	0.202602402120496	0.154852897589858	0.00618525793044981	0.00822692553458786	0.349411249403308
MGP_C57BL6NJ_G0001341	NA	0.638169181771899	0.956216324169558	0.0628312313175781	0.00047292329412679	0.000774023441606081	0.641592495779149	4.56804999785101e-05	7.72596200509005e-05	0.830040537007151
MGP_C57BL6NJ_G0001342	NA	0.479857928691147	0.956216324169558	-0.130441283159296	0.00019276160481753	0.000332756066416853	0.977791870922321	0.000140696639081883	0.000223036056946891	1.01242613720962
MGP_C57BL6NJ_G0001343	NA	0.812162819974266	0.965419703597674	-0.0283917305885745	8.98449278674499e-06	3.61236786388081e-05	0.87490162101047	2.29529087683813e-06	1.23980913014235e-05	0.994243231576018
MGP_C57BL6NJ_G0001344	NA	0.389207985428748	0.956216324169558	-0.0912793505601235	2.41392652644856e-06	3.61236786388081e-05	0.866117617516928	3.94946714935369e-07	1.23980913014235e-05	1.01891903909815
MGP_C57BL6NJ_G0001345	NA	0.571406455167999	0.956216324169558	-0.0635560024061828	6.01604542491871e-06	3.61236786388081e-05	0.849809881378027	2.12104829741931e-06	1.23980913014235e-05	0.936304592030156
MGP_C57BL6NJ_G0001346	NA	0.492499255892014	0.956216324169558	-0.0830326776949684	1.17485175815167e-05	3.61236786388081e-05	0.856170841243144	3.45702747177734e-06	1.23980913014235e-05	0.961396331662599
MGP_C57BL6NJ_G0001347	NA	0.0686997519953691	0.956216324169558	-0.186206226475284	3.22480614130908e-06	3.61236786388081e-05	0.771914341336967	1.29422192659652e-06	1.23980913014235e-05	0.839133655034202
MGP_C57BL6NJ_G0001348	NA	0.629963140328759	0.956216324169558	-0.0592445272587544	1.45981958496563e-05	3.61236786388081e-05	0.856170841243144	5.29476361854356e-06	1.23980913014235e-05	0.943555218835439
MGP_C57BL6NJ_G0001349	NA	0.629963140328759	0.956216324169558	-0.0592445272587544	1.45981958496563e-05	3.61236786388081e-05	0.856170841243144	5.29476361854356e-06	1.23980913014235e-05	0.943555218835439
MGP_C57BL6NJ_G0001350	NA	0.452390881051828	0.956216324169558	-0.0912351580660005	1.19579934898273e-05	3.61236786388081e-05	0.856170841243145	2.04128141964088e-06	1.23980913014235e-05	1.01094085094559
MGP_C57BL6NJ_G0001351	NA	0.629963140328759	0.956216324169558	-0.0592445272587544	1.45981958496563e-05	3.61236786388081e-05	0.856170841243144	5.29476361854356e-06	1.23980913014235e-05	0.943555218835439
MGP_C57BL6NJ_G0001352	NA	0.453418322867328	0.956216324169558	-0.128646596377562	0.00367804012300877	0.00541022996296544	0.624278681532264	0.00173960150079585	0.00245063596058709	0.693909836954969
MGP_C57BL6NJ_G0001353	NA	0.898371587042433	0.980082715323973	0.0210827304600743	0.00254881001935102	0.00381959033566471	0.640216351765835	0.00118043237817006	0.00169238546818961	0.710417331286017
MGP_C57BL6NJ_G0001354	NA	0.545355869341163	0.956216324169558	-0.0751500941514538	1.95638899824917e-05	4.45290865424491e-05	0.838435028270236	5.74677953646471e-06	1.30310857763237e-05	0.943660518689691
MGP_C57BL6NJ_G0001355	NA	0.729845889292551	0.95809248470028	-0.0443150743718577	2.30180104217679e-05	5.02801729724353e-05	0.856170841243144	5.88163809878095e-06	1.31776525620455e-05	0.977146487830956
MGP_C57BL6NJ_G0001356	NA	0.80148925037564	0.963772018802401	-0.0335131438849779	0.00017441172616216	0.000302886064233522	0.720126112339524	9.24561143217089e-05	0.00014991789032469	0.771601522643489
MGP_C57BL6NJ_G0001357	NA	0.629963140328759	0.956216324169558	-0.0592445272587544	1.45981958496563e-05	3.61236786388081e-05	0.856170841243144	5.29476361854356e-06	1.23980913014235e-05	0.943555218835439
MGP_C57BL6NJ_G0001358	NA	0.629690435630613	0.956216324169558	-0.0578473887446245	1.04741509218941e-05	3.61236786388081e-05	0.862654262116533	4.41959771464757e-06	1.23980913014235e-05	0.936304592030157
MGP_C57BL6NJ_G0001359	NA	0.629963140328759	0.956216324169558	-0.0592445272587544	1.45981958496563e-05	3.61236786388081e-05	0.856170841243144	5.29476361854356e-06	1.23980913014235e-05	0.943555218835439
MGP_C57BL6NJ_G0001360	NA	0.766253018969942	0.961190651090301	-0.0380098988968894	2.23269523257903e-05	4.90417884014999e-05	0.856170841243145	4.88689924873874e-06	1.23980913014235e-05	0.991333132649636
MGP_C57BL6NJ_G0001361	NA	0.690219947642594	0.956216324169558	-0.0480926429776691	1.65527273394265e-05	3.90502908346336e-05	0.831079101610702	5.85673684514378e-06	1.31376188049164e-05	0.918463479202996
MGP_C57BL6NJ_G0001362	NA	0.629963140328759	0.956216324169558	-0.0592445272587544	1.45981958496563e-05	3.61236786388081e-05	0.856170841243144	5.29476361854356e-06	1.23980913014235e-05	0.943555218835439
MGP_C57BL6NJ_G0001363	NA	0.629963140328759	0.956216324169558	-0.0592445272587544	1.45981958496563e-05	3.61236786388081e-05	0.856170841243144	5.29476361854356e-06	1.23980913014235e-05	0.943555218835439
MGP_C57BL6NJ_G0001364	NA	0.672355711706503	0.956216324169558	-0.052074304754024	1.23480294875985e-05	3.61236786388081e-05	0.872303841878788	5.42989270905377e-06	1.25429880649757e-05	0.943555218835439
MGP_C57BL6NJ_G0001365	NA	0.445454848815722	0.956216324169558	-0.0885392952339798	1.76850499203495e-05	4.12089639154394e-05	0.787306429900653	4.78802858408675e-06	1.23980913014235e-05	0.892531920320108
MGP_C57BL6NJ_G0001366	NA	0.477970858077401	0.956216324169558	-0.0863292941938436	1.58242932449569e-05	3.78532915509859e-05	0.835857266041828	5.62145451924318e-06	1.27920773187894e-05	0.923241643634122
MGP_C57BL6NJ_G0001367	NA	0.669566244940371	0.956216324169558	-0.0526491650730708	3.11529839253503e-05	6.32244039693887e-05	0.797538535054739	1.35374111115579e-05	2.54531630326974e-05	0.866192132879708
MGP_C57BL6NJ_G0001368	NA	0.719256085286178	0.95809248470028	-0.0447130734385972	1.14128637228786e-05	3.61236786388081e-05	0.888866612338499	6.11268338839806e-06	1.35003380966114e-05	0.943555218835439
MGP_C57BL6NJ_G0001369	NA	0.629963140328759	0.956216324169558	-0.0592445272587544	1.45981958496563e-05	3.61236786388081e-05	0.856170841243144	5.29476361854356e-06	1.23980913014235e-05	0.943555218835439
MGP_C57BL6NJ_G0001370	NA	0.762541019870688	0.960508411863875	-0.0471512928978301	0.00026643752182578	0.000451090995899896	0.803365512074889	0.000521603309896999	0.000777580209911381	0.742554877694861
MGP_C57BL6NJ_G0001371	NA	0.779111548750748	0.962082413952884	-0.0324066206545418	6.9771976825722e-06	3.61236786388081e-05	0.866372651837738	3.74972365665435e-06	1.23980913014235e-05	0.918463479202996
MGP_C57BL6NJ_G0001372	NA	0.778395294174127	0.962082413952884	-0.0319826608203263	2.19029402454922e-05	4.84695990579827e-05	0.76262277715891	1.08175639914728e-05	2.09485169803769e-05	0.817147701467167
MGP_C57BL6NJ_G0001373	NA	0.746114062783358	0.958634746377196	0.041067881222191	2.46380216403185e-05	5.21582844151945e-05	0.840802020051312	6.21407719161699e-06	1.36348067455357e-05	0.96112531342523
MGP_C57BL6NJ_G0001374	NA	0.987054394837914	0.997147918307164	0.00207062884984795	3.38728961231117e-05	6.79956240888742e-05	0.820978022909714	1.49438362857237e-05	2.77756247946446e-05	0.890596962453973
MGP_C57BL6NJ_G0001375	NA	0.97190485130675	0.99443822741825	-0.00415267572981726	1.79875891934044e-05	4.172110350031e-05	0.808013833916831	6.16377235746885e-06	1.35412745006027e-05	0.895964487541291
MGP_C57BL6NJ_G0001376	NA	0.629963140328759	0.956216324169558	-0.0592445272587544	1.45981958496563e-05	3.61236786388081e-05	0.856170841243144	5.29476361854356e-06	1.23980913014235e-05	0.943555218835439
MGP_C57BL6NJ_G0001377	NA	0.629963140328759	0.956216324169558	-0.0592445272587544	1.45981958496563e-05	3.61236786388081e-05	0.856170841243144	5.29476361854356e-06	1.23980913014235e-05	0.943555218835439
MGP_C57BL6NJ_G0001378	NA	0.589919175857162	0.956216324169558	-0.0634722122406809	4.0453299382485e-05	7.92954900659155e-05	0.739773895059261	1.61336082618589e-05	2.97235351565704e-05	0.811025272015912
MGP_C57BL6NJ_G0001379	NA	0.629963140328759	0.956216324169558	-0.0592445272587544	1.45981958496563e-05	3.61236786388081e-05	0.856170841243144	5.29476361854356e-06	1.23980913014235e-05	0.943555218835439
MGP_C57BL6NJ_G0001380	NA	0.612444999655314	0.956216324169558	-0.0610614176626669	1.13982885886091e-05	3.61236786388081e-05	0.859218626830932	7.22905463236749e-06	1.54189567275486e-05	0.89757540651752
MGP_C57BL6NJ_G0001381	NA	0.916760670184298	0.98350367747479	-0.0126310118141542	0.000110368849798828	0.000197519100338896	0.68713287443259	2.8273369609323e-05	4.9467864567855e-05	0.791613995769946
MGP_C57BL6NJ_G0001382	NA	0.629963140328759	0.956216324169558	-0.0592445272587544	1.45981958496563e-05	3.61236786388081e-05	0.856170841243144	5.29476361854356e-06	1.23980913014235e-05	0.943555218835439
MGP_C57BL6NJ_G0001383	NA	0.976721591162613	0.995006871923799	0.0037422522847577	3.03000577993476e-05	6.16944845114838e-05	0.834400432740663	1.62972291675984e-05	2.99953973353393e-05	0.88745500321534
MGP_C57BL6NJ_G0001384	NA	0.251247893740643	0.956216324169558	-0.151854965827535	0.000209902256765566	0.000360362312903938	0.682954938860016	5.41002565780867e-05	9.0623552807925e-05	0.790370388636911
MGP_C57BL6NJ_G0001385	NA	0.629963140328759	0.956216324169558	-0.0592445272587544	1.45981958496563e-05	3.61236786388081e-05	0.856170841243144	5.29476361854356e-06	1.23980913014235e-05	0.943555218835439
MGP_C57BL6NJ_G0001386	NA	0.629963140328759	0.956216324169558	-0.0592445272587544	1.45981958496563e-05	3.61236786388081e-05	0.856170841243144	5.29476361854356e-06	1.23980913014235e-05	0.943555218835439
MGP_C57BL6NJ_G0001387	NA	0.737864239230455	0.95809248470028	-0.0434658532472184	3.29933509147476e-05	6.64637881742749e-05	0.835857266041828	4.2512390448587e-06	1.23980913014235e-05	1.01968438576403
MGP_C57BL6NJ_G0001388	NA	0.629963140328759	0.956216324169558	-0.0592445272587544	1.45981958496563e-05	3.61236786388081e-05	0.856170841243144	5.29476361854356e-06	1.23980913014235e-05	0.943555218835439
MGP_C57BL6NJ_G0001389	NA	0.808952223314854	0.965176644551329	-0.0307852286842735	4.56197827835025e-05	8.81032055006391e-05	0.793707051322358	7.60729707814506e-06	1.60771926370733e-05	0.947319497190314
MGP_C57BL6NJ_G0001390	NA	0.282638281941461	0.956216324169558	-0.161698497209279	0.00376644128891024	0.00553412361996225	0.539134988640154	0.00397493906772403	0.00539295734265144	0.534823575769154
MGP_C57BL6NJ_G0001391	NA	0.101919052953344	0.956216324169558	-0.19251176689138	8.31323016384264e-05	0.000151931702780914	0.653451450800377	1.54818994865258e-05	2.86551802917379e-05	0.775272958465133
MGP_C57BL6NJ_G0001392	NA	0.658437935477249	0.956216324169558	-0.0549480854827776	1.97740395593823e-05	4.48930341272752e-05	0.8405972811251	6.81054496241087e-06	1.46540820062932e-05	0.931991141643338
MGP_C57BL6NJ_G0001393	NA	0.681899462131121	0.956216324169558	-0.0494410798064942	2.56722716544168e-05	5.37937666589867e-05	0.795299244772117	5.71696965892493e-06	1.29806723322444e-05	0.920074841996062
MGP_C57BL6NJ_G0001394	NA	0.629963140328759	0.956216324169558	-0.0592445272587544	1.45981958496563e-05	3.61236786388081e-05	0.856170841243144	5.29476361854356e-06	1.23980913014235e-05	0.943555218835439
MGP_C57BL6NJ_G0001395	NA	0.747982271668403	0.958965382468572	0.0439539865926432	0.00710276595782464	0.0100962359078832	0.453537207927081	0.00212567750738005	0.00296735626769014	0.543248929186214
MGP_C57BL6NJ_G0001396	NA	0.115389221254657	0.956216324169558	0.183349934694174	0.0114053932541482	0.0158055477121845	0.339482440904991	0.00012279916586814	0.000196170307070005	0.622559609246784
MGP_C57BL6NJ_G0001397	NA	0.807627514743411	0.965176644551329	-0.0277074472340256	1.02263389060179e-05	3.61236786388081e-05	0.822948440710952	4.32319716189674e-06	1.23980913014235e-05	0.892990324772663
MGP_C57BL6NJ_G0001398	NA	0.817691655570502	0.965790018065965	0.0287602916822222	5.99515072672199e-05	0.000112745485478467	0.756131660358003	2.80298729824667e-05	4.90878122452991e-05	0.81725801958881
MGP_C57BL6NJ_G0001399	NA	0.63455103335203	0.956216324169558	-0.0572284743547184	2.5648643235489e-05	5.37937666589867e-05	0.792946100852577	1.1021879922532e-05	2.12950119494287e-05	0.861555092145336
MGP_C57BL6NJ_G0001400	NA	0.788064935254527	0.962082413952884	-0.0334257904402354	1.76452745338232e-05	4.11302732412531e-05	0.852492317889301	6.54889294670849e-06	1.42620875115722e-05	0.938097990667443
MGP_C57BL6NJ_G0001401	NA	0.659703886660228	0.956216324169558	-0.0534750401852755	1.06748644830845e-05	3.61236786388081e-05	0.872303841878788	2.20050037641553e-06	1.23980913014235e-05	1.01176801542377
MGP_C57BL6NJ_G0001402	NA	0.59951601401358	0.956216324169558	-0.0610151595524641	8.14879750805942e-05	0.000149171996075153	0.678830960431581	0.000210735407294982	0.000327730002028377	0.612027568636595
MGP_C57BL6NJ_G0001403	NA	0.594018365242311	0.956216324169558	-0.0698828943419701	0.000256783178819345	0.000435679064484295	0.675171634130719	8.18299699038595e-05	0.000133647270720459	0.765461158086686
MGP_C57BL6NJ_G0001404	NA	0.629963140328759	0.956216324169558	-0.0592445272587544	1.45981958496563e-05	3.61236786388081e-05	0.856170841243144	5.29476361854356e-06	1.23980913014235e-05	0.943555218835439
MGP_C57BL6NJ_G0001405	NA	0.629963140328759	0.956216324169558	-0.0592445272587544	1.45981958496563e-05	3.61236786388081e-05	0.856170841243144	5.29476361854356e-06	1.23980913014235e-05	0.943555218835439
MGP_C57BL6NJ_G0001406	NA	0.629963140328759	0.956216324169558	-0.0592445272587544	1.45981958496563e-05	3.61236786388081e-05	0.856170841243144	5.29476361854356e-06	1.23980913014235e-05	0.943555218835439
MGP_C57BL6NJ_G0001407	NA	0.629963140328759	0.956216324169558	-0.0592445272587544	1.45981958496563e-05	3.61236786388081e-05	0.856170841243144	5.29476361854356e-06	1.23980913014235e-05	0.943555218835439
MGP_C57BL6NJ_G0001408	NA	0.663699788654754	0.956216324169558	-0.0593918981343349	4.25755404745285e-05	8.28940206026955e-05	0.855271591590614	2.33078279400843e-05	4.14613602066245e-05	0.908915011202195
MGP_C57BL6NJ_G0001409	NA	0.629963140328759	0.956216324169558	-0.0592445272587544	1.45981958496563e-05	3.61236786388081e-05	0.856170841243144	5.29476361854356e-06	1.23980913014235e-05	0.943555218835439
MGP_C57BL6NJ_G0001410	NA	0.629963140328759	0.956216324169558	-0.0592445272587544	1.45981958496563e-05	3.61236786388081e-05	0.856170841243144	5.29476361854356e-06	1.23980913014235e-05	0.943555218835439
MGP_C57BL6NJ_G0001411	NA	0.629963140328759	0.956216324169558	-0.0592445272587544	1.45981958496563e-05	3.61236786388081e-05	0.856170841243144	5.29476361854356e-06	1.23980913014235e-05	0.943555218835439
MGP_C57BL6NJ_G0001412	NA	0.410771610546881	0.956216324169558	-0.10313474275314	4.85640752807907e-05	9.31937710970608e-05	0.767013971361369	4.11485075603992e-05	7.01285649502251e-05	0.78017297594481
MGP_C57BL6NJ_G0001413	NA	0.700242280893686	0.95809248470028	-0.0430060143873652	3.48885657941582e-06	3.61236786388081e-05	0.892707495203771	1.91137755543818e-06	1.23980913014235e-05	0.943555218835439
MGP_C57BL6NJ_G0001414	NA	0.832217293411414	0.967678647219581	0.0319261630547774	0.352774231050239	0.393602719592542	0.150985771375928	0.466154119870617	0.497146382881089	0.117621720114682
MGP_C57BL6NJ_G0001415	NA	0.539233679011206	0.956216324169558	-0.0999507887192277	0.00280307999208604	0.0041788434880386	0.61843003460762	0.000241002136985626	0.000372138449133882	0.842846683457085
MGP_C57BL6NJ_G0001416	NA	0.628018496458976	0.956216324169558	0.0493010918657634	0.0568736034934066	0.072053222441152	0.220291525203516	0.00119268084298515	0.00170917095348911	0.435420787992708
MGP_C57BL6NJ_G0001417	NA	0.584619788084899	0.956216324169558	-0.0654768993670585	0.00710210908885389	0.0100956513861377	0.395559906783106	0.018232925567394	0.0230710801804525	0.334578716147187
MGP_C57BL6NJ_G0001418	NA	0.320538857131465	0.956216324169558	0.0944924726333332	0.37319262334722	0.414594578479732	0.0894972365499156	0.193635339390994	0.217813919336299	0.133039963596947
MGP_C57BL6NJ_G0001419	NA	0.581685987634736	0.956216324169558	-0.072189087010684	2.90566061700696e-05	5.95967132690198e-05	0.850939725642979	1.30298194676131e-05	2.46563445372731e-05	0.92114591571427
MGP_C57BL6NJ_G0001420	NA	0.429434313338985	0.956216324169558	-0.0949986754831518	7.29753288212124e-06	3.61236786388081e-05	0.8878992339658	2.23049362430188e-06	1.23980913014235e-05	0.991770769201862
MGP_C57BL6NJ_G0001421	NA	0.694552242080577	0.956216324169558	-0.0492848369826796	2.38673693096542e-05	5.07937070332379e-05	0.833761538121975	8.59849014024932e-06	1.7362165248063e-05	0.92114591571427
MGP_C57BL6NJ_G0001422	NA	0.629963140328759	0.956216324169558	-0.0592445272587544	1.45981958496563e-05	3.61236786388081e-05	0.856170841243144	5.29476361854356e-06	1.23980913014235e-05	0.943555218835439
MGP_C57BL6NJ_G0001423	NA	0.629963140328759	0.956216324169558	-0.0592445272587544	1.45981958496563e-05	3.61236786388081e-05	0.856170841243144	5.29476361854356e-06	1.23980913014235e-05	0.943555218835439
MGP_C57BL6NJ_G0001424	NA	0.629963140328759	0.956216324169558	-0.0592445272587544	1.45981958496563e-05	3.61236786388081e-05	0.856170841243144	5.29476361854356e-06	1.23980913014235e-05	0.943555218835439
MGP_C57BL6NJ_G0001425	NA	0.449010085316073	0.956216324169558	-0.102062885562266	6.14094631527555e-05	0.000115202661577979	0.806531556887909	1.83451849240006e-05	3.33760708673095e-05	0.911560576123442
MGP_C57BL6NJ_G0001426	NA	0.629963140328759	0.956216324169558	-0.0592445272587544	1.45981958496563e-05	3.61236786388081e-05	0.856170841243144	5.29476361854356e-06	1.23980913014235e-05	0.943555218835439
MGP_C57BL6NJ_G0001427	NA	0.81018874117962	0.96525586691403	-0.0305986971668496	3.82164096774056e-05	7.5428863150146e-05	0.808669798489533	1.12384044034968e-05	2.16634477378287e-05	0.913006251035001
MGP_C57BL6NJ_G0001428	NA	0.629963140328759	0.956216324169558	-0.0592445272587544	1.45981958496563e-05	3.61236786388081e-05	0.856170841243144	5.29476361854356e-06	1.23980913014235e-05	0.943555218835439
MGP_C57BL6NJ_G0001429	NA	0.629963140328759	0.956216324169558	-0.0592445272587544	1.45981958496563e-05	3.61236786388081e-05	0.856170841243144	5.29476361854356e-06	1.23980913014235e-05	0.943555218835439
MGP_C57BL6NJ_G0001430	NA	0.629963140328759	0.956216324169558	-0.0592445272587544	1.45981958496563e-05	3.61236786388081e-05	0.856170841243144	5.29476361854356e-06	1.23980913014235e-05	0.943555218835439
MGP_C57BL6NJ_G0001431	NA	0.6626817046213	0.956216324169558	-0.0509197362510542	6.84755728602632e-06	3.61236786388081e-05	0.87490162101047	3.05751560477896e-06	1.23980913014235e-05	0.943555218835439
MGP_C57BL6NJ_G0001432	NA	0.629963140328759	0.956216324169558	-0.0592445272587544	1.45981958496563e-05	3.61236786388081e-05	0.856170841243144	5.29476361854356e-06	1.23980913014235e-05	0.943555218835439
MGP_C57BL6NJ_G0001433	NA	0.820432633498745	0.965790018065965	-0.0370780844730731	0.000173651419433651	0.000301629432986676	0.883118125349347	0.00040151374826628	0.000605675029823055	0.80248661422334
MGP_C57BL6NJ_G0001434	NA	0.935377096572672	0.987444700240607	0.0103170090162624	0.000185079994681909	0.000320195013321086	0.683675614094332	7.28607318133356e-05	0.000119874994808946	0.756252553985875
MGP_C57BL6NJ_G0001435	NA	0.143542958929937	0.956216324169558	0.172641273640823	7.95566120267068e-05	0.000145922435261161	0.66563119297004	3.00209404364811e-05	5.22961422990024e-05	0.736039036275143
MGP_C57BL6NJ_G0001436	NA	0.629963140328759	0.956216324169558	-0.0592445272587544	1.45981958496563e-05	3.61236786388081e-05	0.856170841243144	5.29476361854356e-06	1.23980913014235e-05	0.943555218835439
MGP_C57BL6NJ_G0001437	NA	0.629963140328759	0.956216324169558	-0.0592445272587544	1.45981958496563e-05	3.61236786388081e-05	0.856170841243144	5.29476361854356e-06	1.23980913014235e-05	0.943555218835439
MGP_C57BL6NJ_G0001438	NA	0.629963140328759	0.956216324169558	-0.0592445272587544	1.45981958496563e-05	3.61236786388081e-05	0.856170841243144	5.29476361854356e-06	1.23980913014235e-05	0.943555218835439
MGP_C57BL6NJ_G0001439	NA	0.629963140328759	0.956216324169558	-0.0592445272587544	1.45981958496563e-05	3.61236786388081e-05	0.856170841243144	5.29476361854356e-06	1.23980913014235e-05	0.943555218835439
MGP_C57BL6NJ_G0001440	NA	0.953237522445076	0.991425886013192	-0.00784181801442519	7.66469489535597e-05	0.000141057707274392	0.790592361315999	2.75397389412377e-05	4.82953126207829e-05	0.878366043401756
MGP_C57BL6NJ_G0001441	NA	0.6626817046213	0.956216324169558	-0.0509197362510542	6.84755728602632e-06	3.61236786388081e-05	0.87490162101047	3.05751560477896e-06	1.23980913014235e-05	0.943555218835439
MGP_C57BL6NJ_G0001442	NA	0.629963140328759	0.956216324169558	-0.0592445272587544	1.45981958496563e-05	3.61236786388081e-05	0.856170841243144	5.29476361854356e-06	1.23980913014235e-05	0.943555218835439
MGP_C57BL6NJ_G0001443	NA	0.731242141661136	0.95809248470028	-0.0432722553741406	5.03632498659554e-05	9.63539164722857e-05	0.776440488232146	2.18068226509643e-05	3.90291408644585e-05	0.845094086057115
MGP_C57BL6NJ_G0001444	NA	0.672355711706503	0.956216324169558	-0.052074304754024	1.23480294875985e-05	3.61236786388081e-05	0.872303841878788	5.42989270905377e-06	1.25429880649757e-05	0.943555218835439
MGP_C57BL6NJ_G0001445	NA	0.651566777751951	0.956216324169558	-0.0615191583011282	5.86208044743711e-05	0.000110500834853831	0.825045687193419	1.78046576055912e-05	3.24861487132385e-05	0.930718429718495
MGP_C57BL6NJ_G0001446	NA	0.615318068801214	0.956216324169558	-0.0672193243998627	2.78413312070022e-05	5.75116958338362e-05	0.873349028764148	8.85141447588115e-06	1.77785338309607e-05	0.977146487830956
MGP_C57BL6NJ_G0001447	NA	0.544902533283257	0.956216324169558	-0.0718807934138827	1.34420777581657e-05	3.61236786388081e-05	0.831079101610702	3.84015659671905e-06	1.23980913014235e-05	0.936304592030156
MGP_C57BL6NJ_G0001448	NA	0.629963140328759	0.956216324169558	-0.0592445272587544	1.45981958496563e-05	3.61236786388081e-05	0.856170841243144	5.29476361854356e-06	1.23980913014235e-05	0.943555218835439
MGP_C57BL6NJ_G0001449	NA	0.52560680926791	0.956216324169558	-0.0807607383492609	2.99636576035924e-05	6.11246121579885e-05	0.82209718126893	1.58558926008684e-05	2.92709378410695e-05	0.87574060088051
MGP_C57BL6NJ_G0001450	NA	0.785372348935336	0.962082413952884	-0.0318852684264539	1.2216829594028e-05	3.61236786388081e-05	0.832074068405119	5.32705802810794e-06	1.24495936184903e-05	0.900727666230088
MGP_C57BL6NJ_G0001451	NA	0.629963140328759	0.956216324169558	-0.0592445272587544	1.45981958496563e-05	3.61236786388081e-05	0.856170841243144	5.29476361854356e-06	1.23980913014235e-05	0.943555218835439
MGP_C57BL6NJ_G0001452	NA	0.629963140328759	0.956216324169558	-0.0592445272587544	1.45981958496563e-05	3.61236786388081e-05	0.856170841243144	5.29476361854356e-06	1.23980913014235e-05	0.943555218835439
MGP_C57BL6NJ_G0001453	NA	0.30098957080874	0.956216324169558	0.172287735748257	0.540527126873016	0.580683396499813	0.106624264018518	0.0283205119126327	0.0351171613334178	0.41863058479475
MGP_C57BL6NJ_G0001454	NA	0.750157338252185	0.959060446454407	-0.0445761771184678	4.54604936609792e-05	8.78203397567576e-05	0.872175986250951	1.47732914054428e-05	2.75021723541168e-05	0.976059172808569
MGP_C57BL6NJ_G0001455	NA	0.629963140328759	0.956216324169558	-0.0592445272587544	1.45981958496563e-05	3.61236786388081e-05	0.856170841243144	5.29476361854356e-06	1.23980913014235e-05	0.943555218835439
MGP_C57BL6NJ_G0001456	NA	0.834586222431836	0.967919941284066	-0.0280378860805655	0.659815815389042	0.694172249060325	0.0628730559232018	0.741471197459623	0.762339682827933	-0.0470434040085414
MGP_C57BL6NJ_G0001457	NA	0.860631344134642	0.972422107192284	0.024598346152807	0.000274433531157539	0.00046369258849572	0.719691645385105	0.000902586775729422	0.00131040409517618	0.623855186327059
MGP_C57BL6NJ_G0001458	NA	0.0352421523744129	0.956216324169558	-0.33617992428495	0.000913595185778704	0.00144302322725498	0.648469293473498	0.00032093130854578	0.000488855225622903	0.735853671065792
MGP_C57BL6NJ_G0001459	NA	0.359798763872651	0.956216324169558	-0.111283342411058	6.9459964725413e-06	3.61236786388081e-05	0.897797195083932	7.88826515800677e-06	1.65467554715498e-05	0.886989370207674
MGP_C57BL6NJ_G0001460	NA	0.496160390064002	0.956216324169558	-0.0942180677324646	3.31398402519439e-05	6.67085310385965e-05	0.884392497092171	1.83727064725096e-05	3.34187447065915e-05	0.938050324914747
MGP_C57BL6NJ_G0001461	NA	0.418830373083781	0.956216324169558	-0.0944714250429304	7.29520117581717e-06	3.61236786388081e-05	0.862511518467864	1.24141490420986e-05	2.36395438120024e-05	0.819562106378842
MGP_C57BL6NJ_G0001462	NA	0.629963140328759	0.956216324169558	-0.0592445272587544	1.45981958496563e-05	3.61236786388081e-05	0.856170841243144	5.29476361854356e-06	1.23980913014235e-05	0.943555218835439
MGP_C57BL6NJ_G0001463	NA	0.629963140328759	0.956216324169558	-0.0592445272587544	1.45981958496563e-05	3.61236786388081e-05	0.856170841243144	5.29476361854356e-06	1.23980913014235e-05	0.943555218835439
MGP_C57BL6NJ_G0001464	NA	0.70306010189455	0.95809248470028	-0.0389486341231806	0.000331713865668792	0.000554322154165427	0.512337085049783	8.88115587493086e-07	1.23980913014235e-05	0.92499939649287
MGP_C57BL6NJ_G0001465	NA	0.629963140328759	0.956216324169558	-0.0592445272587544	1.45981958496563e-05	3.61236786388081e-05	0.856170841243144	5.29476361854356e-06	1.23980913014235e-05	0.943555218835439
MGP_C57BL6NJ_G0001466	NA	0.458728662995279	0.956216324169558	-0.0957068329027277	0.000582253784891041	0.000942156224807745	0.600966473549523	1.13757852300975e-05	2.18933523274945e-05	0.915553485216322
MGP_C57BL6NJ_G0001467	NA	0.802319143303604	0.963904052134376	0.0233594502963406	0.272518140589024	0.310489812419592	-0.111120310566378	0.000997913957844044	0.0014419263738667	-0.409958192482339
MGP_C57BL6NJ_G0001468	NA	0.401067030317692	0.956216324169558	-0.120822117428237	0.00154400130704665	0.00237476877678504	0.589553936918307	9.68943713453026e-05	0.000156681801266099	0.818128213165362
MGP_C57BL6NJ_G0001469	NA	0.629963140328759	0.956216324169558	-0.0592445272587544	1.45981958496563e-05	3.61236786388081e-05	0.856170841243144	5.29476361854356e-06	1.23980913014235e-05	0.943555218835439
MGP_C57BL6NJ_G0001470	NA	0.624774027112178	0.956216324169558	-0.0631143094621588	3.21736246064197e-05	6.5000464578214e-05	0.830521476158797	1.42036821670401e-05	2.65572668798384e-05	0.900727666230088
MGP_C57BL6NJ_G0001471	NA	0.629963140328759	0.956216324169558	-0.0592445272587544	1.45981958496563e-05	3.61236786388081e-05	0.856170841243144	5.29476361854356e-06	1.23980913014235e-05	0.943555218835439
MGP_C57BL6NJ_G0001472	NA	0.629963140328759	0.956216324169558	-0.0592445272587544	1.45981958496563e-05	3.61236786388081e-05	0.856170841243144	5.29476361854356e-06	1.23980913014235e-05	0.943555218835439
MGP_C57BL6NJ_G0001473	NA	0.546311594307634	0.956216324169558	-0.0785077408867002	1.66799049773426e-05	3.92945861194525e-05	0.891917101287993	8.74098048912214e-06	1.76161276560147e-05	0.949582285824357
MGP_C57BL6NJ_G0001474	NA	0.629963140328759	0.956216324169558	-0.0592445272587544	1.45981958496563e-05	3.61236786388081e-05	0.856170841243144	5.29476361854356e-06	1.23980913014235e-05	0.943555218835439
MGP_C57BL6NJ_G0001475	NA	0.748544522694066	0.958965382468572	-0.0367159297842458	9.09014970170628e-06	3.61236786388081e-05	0.837025616853383	2.62470402081145e-06	1.23980913014235e-05	0.940601525417161
MGP_C57BL6NJ_G0001476	NA	0.629963140328759	0.956216324169558	-0.0592445272587544	1.45981958496563e-05	3.61236786388081e-05	0.856170841243144	5.29476361854356e-06	1.23980913014235e-05	0.943555218835439
MGP_C57BL6NJ_G0001477	NA	0.629963140328759	0.956216324169558	-0.0592445272587544	1.45981958496563e-05	3.61236786388081e-05	0.856170841243144	5.29476361854356e-06	1.23980913014235e-05	0.943555218835439
MGP_C57BL6NJ_G0001478	NA	0.694552242080577	0.956216324169558	-0.0492848369826796	2.38673693096542e-05	5.07937070332379e-05	0.833761538121975	8.59849014024932e-06	1.7362165248063e-05	0.92114591571427
MGP_C57BL6NJ_G0001479	NA	0.629963140328759	0.956216324169558	-0.0592445272587544	1.45981958496563e-05	3.61236786388081e-05	0.856170841243144	5.29476361854356e-06	1.23980913014235e-05	0.943555218835439
MGP_C57BL6NJ_G0001480	NA	0.685858158646969	0.956216324169558	-0.0517102717240104	2.19638743279756e-05	4.84695990579827e-05	0.856170841243145	6.71283799394503e-06	1.44794784567868e-05	0.960507293788613
MGP_C57BL6NJ_G0001481	NA	0.522736414244501	0.956216324169558	-0.0821487772867592	1.80520393810379e-05	4.172110350031e-05	0.873349028764148	8.13299702110271e-06	1.6904803690889e-05	0.943555218835439
MGP_C57BL6NJ_G0001482	NA	0.683891514958795	0.956216324169558	-0.0513619437152395	2.36918937552988e-05	5.07937070332379e-05	0.838435028270236	8.57994636172013e-06	1.7362165248063e-05	0.925819405862531
MGP_C57BL6NJ_G0001483	NA	0.675394485922158	0.956216324169558	-0.0518493299066014	1.58424365446859e-05	3.78532915509859e-05	0.856170841243144	4.78667954930026e-06	1.23980913014235e-05	0.960194412877782
MGP_C57BL6NJ_G0001484	NA	0.629963140328759	0.956216324169558	-0.0592445272587544	1.45981958496563e-05	3.61236786388081e-05	0.856170841243144	5.29476361854356e-06	1.23980913014235e-05	0.943555218835439
MGP_C57BL6NJ_G0001485	NA	0.629963140328759	0.956216324169558	-0.0592445272587544	1.45981958496563e-05	3.61236786388081e-05	0.856170841243144	5.29476361854356e-06	1.23980913014235e-05	0.943555218835439
MGP_C57BL6NJ_G0001486	NA	0.323005946018605	0.956216324169558	-0.132743542438786	2.94435481965551e-05	6.02220425140012e-05	0.859368161889578	2.28100174258338e-05	4.06514868234819e-05	0.881602106048143
MGP_C57BL6NJ_G0001487	NA	0.964115370828572	0.993052219200111	-0.00553137871990959	0.000548571094657846	0.000890704684807139	0.582511833992395	0.000582856480663378	0.000864035378055147	0.578249643356717
MGP_C57BL6NJ_G0001488	NA	0.629963140328759	0.956216324169558	-0.0592445272587544	1.45981958496563e-05	3.61236786388081e-05	0.856170841243144	5.29476361854356e-06	1.23980913014235e-05	0.943555218835439
MGP_C57BL6NJ_G0001489	NA	0.629963140328759	0.956216324169558	-0.0592445272587544	1.45981958496563e-05	3.61236786388081e-05	0.856170841243144	5.29476361854356e-06	1.23980913014235e-05	0.943555218835439
MGP_C57BL6NJ_G0001490	NA	0.629963140328759	0.956216324169558	-0.0592445272587544	1.45981958496563e-05	3.61236786388081e-05	0.856170841243144	5.29476361854356e-06	1.23980913014235e-05	0.943555218835439
MGP_C57BL6NJ_G0001491	NA	0.58629228915084	0.956216324169558	-0.0749759744214925	3.05243734579585e-05	6.21142887701387e-05	0.89038500878973	2.03364782877229e-05	3.66295714328139e-05	0.927247869460951
MGP_C57BL6NJ_G0001492	NA	0.669205199937745	0.956216324169558	-0.0516459744831711	1.23693623834548e-05	3.61236786388081e-05	0.856170841243145	3.67829261914057e-06	1.23980913014235e-05	0.960651962580502
MGP_C57BL6NJ_G0001493	NA	0.857573034649673	0.972179082622298	-0.0227708910125064	3.05938769165109e-05	6.22279910733902e-05	0.824182775561681	1.09635283953832e-05	2.12002129800529e-05	0.911956457647438
MGP_C57BL6NJ_G0001494	NA	0.834701686885193	0.967919941284066	-0.0264085033114286	3.28290273930383e-05	6.61716876144831e-05	0.816025725149067	8.01555181224861e-06	1.6772664604276e-05	0.937146040528768
MGP_C57BL6NJ_G0001495	NA	0.629963140328759	0.956216324169558	-0.0592445272587544	1.45981958496563e-05	3.61236786388081e-05	0.856170841243144	5.29476361854356e-06	1.23980913014235e-05	0.943555218835439
MGP_C57BL6NJ_G0001496	NA	0.629963140328759	0.956216324169558	-0.0592445272587544	1.45981958496563e-05	3.61236786388081e-05	0.856170841243144	5.29476361854356e-06	1.23980913014235e-05	0.943555218835439
MGP_C57BL6NJ_G0001497	NA	0.629963140328759	0.956216324169558	-0.0592445272587544	1.45981958496563e-05	3.61236786388081e-05	0.856170841243144	5.29476361854356e-06	1.23980913014235e-05	0.943555218835439
MGP_C57BL6NJ_G0001498	NA	0.572618218199721	0.956216324169558	-0.0742661937432444	2.87064837456195e-05	5.89963675798231e-05	0.85561321579124	1.29226887412818e-05	2.4488575607528e-05	0.925819405862531
MGP_C57BL6NJ_G0001499	NA	0.995692628888224	0.999204289036177	-0.000739787699776894	0.000107160078433781	0.000192203454082534	0.781787897488256	2.46843003403074e-05	4.36924235974509e-05	0.910092334144183
MGP_C57BL6NJ_G0001500	NA	0.629963140328759	0.956216324169558	-0.0592445272587544	1.45981958496563e-05	3.61236786388081e-05	0.856170841243144	5.29476361854356e-06	1.23980913014235e-05	0.943555218835439
MGP_C57BL6NJ_G0001501	NA	0.290413639826759	0.956216324169558	-0.140432551774514	0.774106070432304	0.800297775622771	0.039602948514714	0.253789564585148	0.281162112781858	-0.161386062661461
MGP_C57BL6NJ_G0001502	NA	0.629963140328759	0.956216324169558	-0.0592445272587544	1.45981958496563e-05	3.61236786388081e-05	0.856170841243144	5.29476361854356e-06	1.23980913014235e-05	0.943555218835439
MGP_C57BL6NJ_G0001503	NA	0.892629017747419	0.978597222458107	-0.0174331090776899	8.12581728885923e-05	0.000148791085867157	0.758649427726862	2.27981179782118e-05	4.06338040832063e-05	0.86426422263978
MGP_C57BL6NJ_G0001504	NA	0.629963140328759	0.956216324169558	-0.0592445272587544	1.45981958496563e-05	3.61236786388081e-05	0.856170841243144	5.29476361854356e-06	1.23980913014235e-05	0.943555218835439
MGP_C57BL6NJ_G0001505	NA	0.685858158646969	0.956216324169558	-0.0517102717240104	2.19638743279756e-05	4.84695990579827e-05	0.856170841243145	6.71283799394503e-06	1.44794784567868e-05	0.960507293788613
MGP_C57BL6NJ_G0001506	NA	0.629963140328759	0.956216324169558	-0.0592445272587544	1.45981958496563e-05	3.61236786388081e-05	0.856170841243144	5.29476361854356e-06	1.23980913014235e-05	0.943555218835439
MGP_C57BL6NJ_G0001507	NA	0.629963140328759	0.956216324169558	-0.0592445272587544	1.45981958496563e-05	3.61236786388081e-05	0.856170841243144	5.29476361854356e-06	1.23980913014235e-05	0.943555218835439
MGP_C57BL6NJ_G0001508	NA	0.629963140328759	0.956216324169558	-0.0592445272587544	1.45981958496563e-05	3.61236786388081e-05	0.856170841243144	5.29476361854356e-06	1.23980913014235e-05	0.943555218835439
MGP_C57BL6NJ_G0001509	NA	0.967354288281989	0.993503155158996	-0.00809949081029846	0.0110419841643631	0.0153297893116286	0.610121708965873	0.0120949001053403	0.0156093490022978	0.600338297796619
MGP_C57BL6NJ_G0001510	NA	0.0789931164252858	0.956216324169558	0.150274824802545	0.00180016536939543	0.00274758212085136	0.327056694344503	5.27322377456895e-05	8.8472617866283e-05	0.493953112061616
MGP_C57BL6NJ_G0001511	NA	0.736624092278056	0.95809248470028	0.0392610908569232	6.67771073450146e-06	3.61236786388081e-05	0.878371705077218	3.43780947634773e-06	1.23980913014235e-05	0.934830626716833
MGP_C57BL6NJ_G0001512	NA	0.332822330053666	0.956216324169558	0.137414125633662	3.83946895718914e-05	7.5726186943227e-05	0.884460667813243	8.38048542661392e-08	1.23980913014235e-05	1.55356146959522
MGP_C57BL6NJ_G0001513	NA	0.15659470937197	0.956216324169558	-0.221083126394433	0.00129417129746854	0.00201014996077193	0.637460474851439	0.00127564822970789	0.00182304535578486	0.638663477702702
MGP_C57BL6NJ_G0001514	NA	0.685858158646969	0.956216324169558	-0.0517102717240104	2.19638743279756e-05	4.84695990579827e-05	0.856170841243145	6.71283799394503e-06	1.44794784567868e-05	0.960507293788613
MGP_C57BL6NJ_G0001515	NA	0.629963140328759	0.956216324169558	-0.0592445272587544	1.45981958496563e-05	3.61236786388081e-05	0.856170841243144	5.29476361854356e-06	1.23980913014235e-05	0.943555218835439
MGP_C57BL6NJ_G0001516	NA	0.588234726767784	0.956216324169558	-0.0635444266750765	5.60935880445416e-06	3.61236786388081e-05	0.894616388501093	3.77589380285319e-06	1.23980913014235e-05	0.928416238743578
MGP_C57BL6NJ_G0001517	NA	0.629963140328759	0.956216324169558	-0.0592445272587544	1.45981958496563e-05	3.61236786388081e-05	0.856170841243144	5.29476361854356e-06	1.23980913014235e-05	0.943555218835439
MGP_C57BL6NJ_G0001518	NA	0.690219947642594	0.956216324169558	-0.0480926429776691	1.65527273394265e-05	3.90502908346336e-05	0.831079101610702	5.85673684514378e-06	1.31376188049164e-05	0.918463479202996
MGP_C57BL6NJ_G0001519	NA	0.444791553928474	0.956216324169558	-0.106202706926013	0.0035687639180159	0.00525762817797646	0.507689821420562	0.00342943090297994	0.00468532701106236	0.510671010711955
MGP_C57BL6NJ_G0001520	NA	0.685858158646969	0.956216324169558	-0.0517102717240104	2.19638743279756e-05	4.84695990579827e-05	0.856170841243145	6.71283799394503e-06	1.44794784567868e-05	0.960507293788613
MGP_C57BL6NJ_G0001521	NA	0.661784781410659	0.956216324169558	-0.0587031742112085	0.000404898975024348	0.000668976970996849	0.656769717782765	7.63372642196674e-05	0.000125198840595246	0.790731437991229
MGP_C57BL6NJ_G0001522	NA	0.761552237991021	0.960340973449432	-0.0292024024572299	0.0358083513332233	0.0466099456732486	0.234124653577327	0.913335547064486	0.922176522067395	-0.0110912124405513
MGP_C57BL6NJ_G0001523	NA	0.763280825665096	0.960726930427676	0.0432779369486086	4.48019177606489e-05	8.66540104578967e-05	0.896827338576548	6.13584548555896e-06	1.35003380966114e-05	1.09043886841988
MGP_C57BL6NJ_G0001524	NA	0.101191610019153	0.956216324169558	0.234420481350164	0.00010374132175471	0.000186560062142971	0.775278146625525	0.000137913027946261	0.000218944323772839	0.751723695214436
MGP_C57BL6NJ_G0001525	NA	0.599870219068488	0.956216324169558	-0.0612390641195657	8.44625174680696e-06	3.61236786388081e-05	0.856170841243144	1.42083539262334e-06	1.23980913014235e-05	1.01043196220726
MGP_C57BL6NJ_G0001526	NA	0.921786105727636	0.984615962713449	0.0115281586661786	0.385973298463597	0.427475803674736	0.109584983907591	0.00256330748722995	0.00354730268386333	0.455075115592603
MGP_C57BL6NJ_G0001527	NA	0.718671142343997	0.95809248470028	-0.0439756601825473	2.70727987717335e-05	5.61272668678772e-05	0.801197449754826	1.10552001528716e-05	2.13523620961822e-05	0.874988456431926
MGP_C57BL6NJ_G0001528	NA	0.685858158646969	0.956216324169558	-0.0517102717240104	2.19638743279756e-05	4.84695990579827e-05	0.856170841243145	6.71283799394503e-06	1.44794784567868e-05	0.960507293788613
MGP_C57BL6NJ_G0001529	NA	0.629963140328759	0.956216324169558	-0.0592445272587544	1.45981958496563e-05	3.61236786388081e-05	0.856170841243144	5.29476361854356e-06	1.23980913014235e-05	0.943555218835439
MGP_C57BL6NJ_G0001530	NA	0.317030023493432	0.956216324169558	-0.150223991490796	0.0387718093476322	0.0502144538245191	0.352078053241711	0.0192026816259667	0.0242359992255498	0.409318502941242
MGP_C57BL6NJ_G0001531	NA	0.457074567385682	0.956216324169558	-0.0852790243520372	5.25228328664577e-06	3.61236786388081e-05	0.87490162101047	1.15583139255394e-06	1.23980913014235e-05	1.00561137203468
MGP_C57BL6NJ_G0001532	NA	0.340645935720343	0.956216324169558	-0.129175346076462	3.62948131496267e-05	7.21524663092056e-05	0.850367989557732	9.40021763882487e-06	1.86071064590495e-05	0.971634739239792
MGP_C57BL6NJ_G0001533	NA	0.889224598663355	0.978039966044906	0.0166182252641088	0.0880859457931042	0.108736877155449	0.228907277879109	0.0844906048586191	0.0993365866935966	0.231864145749147
MGP_C57BL6NJ_G0001534	NA	0.377283854809363	0.956216324169558	-0.113235188297689	0.0234341415942105	0.0312412144255773	0.337422466679311	0.00109924617056669	0.00158156140147666	0.548594048692245
MGP_C57BL6NJ_G0001535	NA	0.0223127491701416	0.956216324169558	-0.246519407107657	1.21559570992342e-06	3.61236786388081e-05	0.85501218980472	2.85136381591699e-07	1.23980913014235e-05	0.972328047327329
MGP_C57BL6NJ_G0001536	NA	0.764625950702018	0.960857363083307	0.0402666537321396	0.00288196453678586	0.00429068600812522	0.511804026458056	0.00831640358399618	0.0109246999549781	0.434514019217252
MGP_C57BL6NJ_G0001537	NA	0.511028298868789	0.956216324169558	-0.110023331798483	0.00091804731516747	0.00144955396155823	0.737854567502665	2.80665706384754e-05	4.91457969122038e-05	1.08811596117054
MGP_C57BL6NJ_G0001538	NA	0.0730612214583952	0.956216324169558	0.286325887180622	0.000750557227843735	0.00119770328464293	0.682187331982412	1.54343405939797e-05	2.85787382469378e-05	1.04084350745749
MGP_C57BL6NJ_G0001539	NA	0.637688579752697	0.956216324169558	-0.0587049311803904	0.525632071099574	0.566354706779382	-0.0842225096059291	0.857721769633801	0.871333372058838	0.0236137151034533
MGP_C57BL6NJ_G0001540	NA	0.36413577345971	0.956216324169558	0.108132343987291	8.48859309206697e-06	3.61236786388081e-05	0.863884250529321	2.01965092649198e-07	1.23980913014235e-05	1.21228521688374
MGP_C57BL6NJ_G0001541	NA	0.883690287680077	0.977232845194456	-0.0172738123442146	8.86569323776577e-06	3.61236786388081e-05	0.866372651837738	3.24085609231631e-06	1.23980913014235e-05	0.952512297901233
MGP_C57BL6NJ_G0001542	NA	0.884824384263593	0.97738550517621	0.0268227021475111	0.0242750022154712	0.0323045711433592	0.491044488362717	0.0154600142593809	0.0197237204239834	0.536779528496767
MGP_C57BL6NJ_G0001543	NA	0.21082713452313	0.956216324169558	0.185174608970969	1.58398035751544e-05	3.78532915509859e-05	0.994980995814548	3.34703969749041e-05	5.7875748074121e-05	0.923561262943683
MGP_C57BL6NJ_G0001544	NA	0.42739386475605	0.956216324169558	0.0881297754712645	0.0649485711717147	0.0816466239276875	0.230095920191312	0.00458522783917054	0.00617873658949411	0.390295610501351
MGP_C57BL6NJ_G0001545	NA	0.25650642003132	0.956216324169558	-0.145538880990019	0.535223058915152	0.575541944953582	-0.0828308728141444	0.8597899427119	0.873326427969129	0.0234306827247514
MGP_C57BL6NJ_G0001546	NA	0.642246048317167	0.956216324169558	-0.0537625123093624	9.01836917051891e-06	3.61236786388081e-05	0.844456264299156	3.20860611025025e-06	1.23980913014235e-05	0.930799698109466
MGP_C57BL6NJ_G0001547	NA	0.629963140328759	0.956216324169558	-0.0592445272587544	1.45981958496563e-05	3.61236786388081e-05	0.856170841243144	5.29476361854356e-06	1.23980913014235e-05	0.943555218835439
MGP_C57BL6NJ_G0001548	NA	0.926792968187356	0.985254286723168	0.0139984382281016	0.0157192609438562	0.0214215992516693	0.440388657340031	0.00165290505854618	0.00233338276968508	0.627298327191333
MGP_C57BL6NJ_G0001549	NA	0.629963140328759	0.956216324169558	-0.0592445272587544	1.45981958496563e-05	3.61236786388081e-05	0.856170841243144	5.29476361854356e-06	1.23980913014235e-05	0.943555218835439
MGP_C57BL6NJ_G0001550	NA	0.652161414048902	0.956216324169558	0.0579564020628346	0.000473089840119181	0.000774203526435631	0.617609995103175	1.95085903890727e-05	3.52880519022764e-05	0.870551880745585
MGP_C57BL6NJ_G0001551	NA	0.502585515923699	0.956216324169558	-0.0884580596066298	2.51133729230892e-05	5.29850891658211e-05	0.866926473417004	1.32184072871498e-05	2.49477329175659e-05	0.923539292573101
MGP_C57BL6NJ_G0001552	NA	0.525417470832002	0.956216324169558	-0.106883167042133	0.00535601787875933	0.00772717358573939	0.580221906408454	0.00493542964190276	0.00662717610903998	0.587630663551467
MGP_C57BL6NJ_G0001553	NA	0.629963140328759	0.956216324169558	-0.0592445272587544	1.45981958496563e-05	3.61236786388081e-05	0.856170841243144	5.29476361854356e-06	1.23980913014235e-05	0.943555218835439
MGP_C57BL6NJ_G0001554	NA	0.685858158646969	0.956216324169558	-0.0517102717240104	2.19638743279756e-05	4.84695990579827e-05	0.856170841243145	6.71283799394503e-06	1.44794784567868e-05	0.960507293788613
MGP_C57BL6NJ_G0001555	NA	0.629963140328759	0.956216324169558	-0.0592445272587544	1.45981958496563e-05	3.61236786388081e-05	0.856170841243144	5.29476361854356e-06	1.23980913014235e-05	0.943555218835439
MGP_C57BL6NJ_G0001556	NA	0.629963140328759	0.956216324169558	-0.0592445272587544	1.45981958496563e-05	3.61236786388081e-05	0.856170841243144	5.29476361854356e-06	1.23980913014235e-05	0.943555218835439
MGP_C57BL6NJ_G0001557	NA	0.45412251720994	0.956216324169558	-0.0835660285339346	1.89134464199574e-05	4.33414691380054e-05	0.752765817411369	9.66646351566458e-06	1.90707431761926e-05	0.803613541043037
MGP_C57BL6NJ_G0001558	NA	0.877250159611928	0.976370125039603	-0.0176896556120559	7.61434621093075e-06	3.61236786388081e-05	0.852603460049232	6.10734073402762e-06	1.35003380966114e-05	0.870642678872415
MGP_C57BL6NJ_G0001559	NA	0.496951432903623	0.956216324169558	0.133710553479817	0.706710990982925	0.737636551948628	-0.0780561616518667	0.455321956507237	0.486376587387984	0.156168355079454
MGP_C57BL6NJ_G0001560	NA	0.561696513499575	0.956216324169558	0.0785235357738317	9.80888793724555e-06	3.61236786388081e-05	0.97704124764971	1.13949473999236e-06	1.23980913014235e-05	1.1932801154141
MGP_C57BL6NJ_G0001561	NA	0.73772970899155	0.95809248470028	-0.043827688180496	3.45522962093033e-05	6.91432885676456e-05	0.838435028270236	1.05418064037813e-05	2.05111550883535e-05	0.942771480815705
MGP_C57BL6NJ_G0001562	NA	0.629963140328759	0.956216324169558	-0.0592445272587544	1.45981958496563e-05	3.61236786388081e-05	0.856170841243144	5.29476361854356e-06	1.23980913014235e-05	0.943555218835439
MGP_C57BL6NJ_G0001563	NA	0.629963140328759	0.956216324169558	-0.0592445272587544	1.45981958496563e-05	3.61236786388081e-05	0.856170841243144	5.29476361854356e-06	1.23980913014235e-05	0.943555218835439
MGP_C57BL6NJ_G0001564	NA	0.676950064046516	0.956216324169558	-0.0475967416967	4.61808770238221e-06	3.61236786388081e-05	0.888956690462164	2.07479217413023e-06	1.23980913014235e-05	0.957290462332359
MGP_C57BL6NJ_G0001565	NA	0.629963140328759	0.956216324169558	-0.0592445272587544	1.45981958496563e-05	3.61236786388081e-05	0.856170841243144	5.29476361854356e-06	1.23980913014235e-05	0.943555218835439
MGP_C57BL6NJ_G0001566	NA	0.729102682558945	0.95809248470028	-0.043966746363087	2.54879302354557e-05	5.35082483084657e-05	0.838435028270236	7.68529468287148e-06	1.61978847931673e-05	0.942458599904874
MGP_C57BL6NJ_G0001567	NA	0.629963140328759	0.956216324169558	-0.0592445272587544	1.45981958496563e-05	3.61236786388081e-05	0.856170841243144	5.29476361854356e-06	1.23980913014235e-05	0.943555218835439
MGP_C57BL6NJ_G0001568	NA	0.632195368904249	0.956216324169558	-0.0611257890588268	3.62238284940647e-05	7.20218035617114e-05	0.812274920407461	1.56643978614184e-05	2.89525414396543e-05	0.883096527540044
MGP_C57BL6NJ_G0001569	NA	0.447628237095432	0.956216324169558	-0.0898403311917938	7.26825237107393e-06	3.61236786388081e-05	0.87490162101047	1.81720820651701e-06	1.23980913014235e-05	0.995348431645225
MGP_C57BL6NJ_G0001570	NA	0.6626817046213	0.956216324169558	-0.0509197362510542	6.84755728602632e-06	3.61236786388081e-05	0.87490162101047	3.05751560477896e-06	1.23980913014235e-05	0.943555218835439
MGP_C57BL6NJ_G0001571	NA	0.629963140328759	0.956216324169558	-0.0592445272587544	1.45981958496563e-05	3.61236786388081e-05	0.856170841243144	5.29476361854356e-06	1.23980913014235e-05	0.943555218835439
MGP_C57BL6NJ_G0001572	NA	0.485823954611928	0.956216324169558	-0.0938167051435899	4.3856310842078e-05	8.50853423347439e-05	0.835299640589923	1.62941310543551e-05	2.99910383348635e-05	0.922457905614388
MGP_C57BL6NJ_G0001573	NA	0.730373963041067	0.95809248470028	-0.044000712399813	2.21769334497718e-05	4.87852175348074e-05	0.854997798729947	9.82343743312162e-06	1.93251945191141e-05	0.925819405862531
MGP_C57BL6NJ_G0001574	NA	0.873735433772452	0.975440213021473	-0.0193256038020113	1.17102180987735e-05	3.61236786388081e-05	0.868625318524944	4.38560025252972e-06	1.23980913014235e-05	0.953690409967803
MGP_C57BL6NJ_G0001575	NA	0.852682556175342	0.971029538808071	-0.0195493849859978	9.9034686747229e-06	3.61236786388081e-05	0.764079644507813	3.24794032086651e-06	1.23980913014235e-05	0.848853170354173
MGP_C57BL6NJ_G0001576	NA	0.425413624463868	0.956216324169558	-0.113478551479641	0.000760949995424452	0.00121376914271138	0.639845793316662	0.00031323433773851	0.000477715203103854	0.711609704372507
MGP_C57BL6NJ_G0001577	NA	0.85915776996996	0.972277888768074	0.0268333844042245	5.20514070377258e-05	9.92555992496946e-05	0.93040287590807	7.32417669498026e-05	0.000120453675470649	0.897818823995318
MGP_C57BL6NJ_G0001578	NA	0.345317614460026	0.956216324169558	0.131272040881267	0.00985464782899338	0.0137613476666035	0.429686624024964	0.000831763006968224	0.00121250582780126	0.615075861494534
MGP_C57BL6NJ_G0001579	NA	0.220252408062027	0.956216324169558	0.186667038074352	0.808561519715771	0.830944055407828	0.0380081785107187	0.681889333715641	0.706008765971625	0.0644418877621933
MGP_C57BL6NJ_G0001580	NA	0.606721344838748	0.956216324169558	-0.0603890733123195	4.24142686726513e-06	3.61236786388081e-05	0.91847980402419	1.94764683627126e-06	1.23980913014235e-05	0.986927587184013
MGP_C57BL6NJ_G0001581	NA	0.589358994010767	0.956216324169558	-0.0790422224244741	6.13899374134612e-05	0.000115181805053005	0.881076313348973	2.35688122994846e-05	4.18929751771946e-05	0.971357698711695
MGP_C57BL6NJ_G0001582	NA	0.568752570525601	0.956216324169558	-0.0663574012574995	3.99485855676654e-06	3.61236786388081e-05	0.915633683533164	9.97185396076393e-07	1.23980913014235e-05	1.03949782945761
MGP_C57BL6NJ_G0001583	NA	0.629963140328759	0.956216324169558	-0.0592445272587544	1.45981958496563e-05	3.61236786388081e-05	0.856170841243144	5.29476361854356e-06	1.23980913014235e-05	0.943555218835439
MGP_C57BL6NJ_G0001584	NA	0.629963140328759	0.956216324169558	-0.0592445272587544	1.45981958496563e-05	3.61236786388081e-05	0.856170841243144	5.29476361854356e-06	1.23980913014235e-05	0.943555218835439
MGP_C57BL6NJ_G0001585	NA	0.577511911535378	0.956216324169558	-0.071433807343673	2.29967951259138e-05	5.02772528296304e-05	0.852420036501538	8.41737055574561e-06	1.7362165248063e-05	0.940193718587296
MGP_C57BL6NJ_G0001586	NA	0.724340001170107	0.95809248470028	-0.0437633909396561	2.02512038388283e-05	4.56731577208002e-05	0.838435028270236	6.00838533620383e-06	1.33625527443027e-05	0.942916149607593
MGP_C57BL6NJ_G0001587	NA	0.629963140328759	0.956216324169558	-0.0592445272587544	1.45981958496563e-05	3.61236786388081e-05	0.856170841243144	5.29476361854356e-06	1.23980913014235e-05	0.943555218835439
MGP_C57BL6NJ_G0001588	NA	0.731501794687183	0.95809248470028	-0.0409600459749793	1.15103085890326e-05	3.61236786388081e-05	0.852492317889301	5.10837512619323e-06	1.23980913014235e-05	0.92114591571427
MGP_C57BL6NJ_G0001589	NA	0.629963140328759	0.956216324169558	-0.0592445272587544	1.45981958496563e-05	3.61236786388081e-05	0.856170841243144	5.29476361854356e-06	1.23980913014235e-05	0.943555218835439
MGP_C57BL6NJ_G0001590	NA	0.477970858077401	0.956216324169558	-0.0863292941938436	1.58242932449569e-05	3.78532915509859e-05	0.835857266041828	5.62145451924318e-06	1.27920773187894e-05	0.923241643634122
MGP_C57BL6NJ_G0001591	NA	0.629963140328759	0.956216324169558	-0.0592445272587544	1.45981958496563e-05	3.61236786388081e-05	0.856170841243144	5.29476361854356e-06	1.23980913014235e-05	0.943555218835439
MGP_C57BL6NJ_G0001592	NA	0.629963140328759	0.956216324169558	-0.0592445272587544	1.45981958496563e-05	3.61236786388081e-05	0.856170841243144	5.29476361854356e-06	1.23980913014235e-05	0.943555218835439
MGP_C57BL6NJ_G0001593	NA	0.677013542174638	0.956216324169558	-0.0518832959433274	1.38453329358321e-05	3.61236786388081e-05	0.872733611702855	6.14129548911477e-06	1.35003380966114e-05	0.943555218835439
MGP_C57BL6NJ_G0001594	NA	0.629963140328759	0.956216324169558	-0.0592445272587544	1.45981958496563e-05	3.61236786388081e-05	0.856170841243144	5.29476361854356e-06	1.23980913014235e-05	0.943555218835439
MGP_C57BL6NJ_G0001595	NA	0.629963140328759	0.956216324169558	-0.0592445272587544	1.45981958496563e-05	3.61236786388081e-05	0.856170841243144	5.29476361854356e-06	1.23980913014235e-05	0.943555218835439
MGP_C57BL6NJ_G0001596	NA	0.629963140328759	0.956216324169558	-0.0592445272587544	1.45981958496563e-05	3.61236786388081e-05	0.856170841243144	5.29476361854356e-06	1.23980913014235e-05	0.943555218835439
MGP_C57BL6NJ_G0001597	NA	0.629963140328759	0.956216324169558	-0.0592445272587544	1.45981958496563e-05	3.61236786388081e-05	0.856170841243144	5.29476361854356e-06	1.23980913014235e-05	0.943555218835439
MGP_C57BL6NJ_G0001598	NA	0.737476884840135	0.95809248470028	-0.0421146144779489	2.00602840783917e-05	4.53749515531765e-05	0.849894538757619	8.77135801434552e-06	1.76444689337033e-05	0.92114591571427
MGP_C57BL6NJ_G0001599	NA	0.629963140328759	0.956216324169558	-0.0592445272587544	1.45981958496563e-05	3.61236786388081e-05	0.856170841243144	5.29476361854356e-06	1.23980913014235e-05	0.943555218835439
MGP_C57BL6NJ_G0001600	NA	0.629963140328759	0.956216324169558	-0.0592445272587544	1.45981958496563e-05	3.61236786388081e-05	0.856170841243144	5.29476361854356e-06	1.23980913014235e-05	0.943555218835439
MGP_C57BL6NJ_G0001601	NA	0.629963140328759	0.956216324169558	-0.0592445272587544	1.45981958496563e-05	3.61236786388081e-05	0.856170841243144	5.29476361854356e-06	1.23980913014235e-05	0.943555218835439
MGP_C57BL6NJ_G0001602	NA	0.629963140328759	0.956216324169558	-0.0592445272587544	1.45981958496563e-05	3.61236786388081e-05	0.856170841243144	5.29476361854356e-06	1.23980913014235e-05	0.943555218835439
MGP_C57BL6NJ_G0001603	NA	0.629963140328759	0.956216324169558	-0.0592445272587544	1.45981958496563e-05	3.61236786388081e-05	0.856170841243144	5.29476361854356e-06	1.23980913014235e-05	0.943555218835439
MGP_C57BL6NJ_G0001604	NA	0.629963140328759	0.956216324169558	-0.0592445272587544	1.45981958496563e-05	3.61236786388081e-05	0.856170841243144	5.29476361854356e-06	1.23980913014235e-05	0.943555218835439
MGP_C57BL6NJ_G0001605	NA	0.629963140328759	0.956216324169558	-0.0592445272587544	1.45981958496563e-05	3.61236786388081e-05	0.856170841243144	5.29476361854356e-06	1.23980913014235e-05	0.943555218835439
MGP_C57BL6NJ_G0001606	NA	0.629963140328759	0.956216324169558	-0.0592445272587544	1.45981958496563e-05	3.61236786388081e-05	0.856170841243144	5.29476361854356e-06	1.23980913014235e-05	0.943555218835439
MGP_C57BL6NJ_G0001607	NA	0.694552242080577	0.956216324169558	-0.0492848369826796	2.38673693096542e-05	5.07937070332379e-05	0.833761538121975	8.59849014024932e-06	1.7362165248063e-05	0.92114591571427
MGP_C57BL6NJ_G0001608	NA	0.629963140328759	0.956216324169558	-0.0592445272587544	1.45981958496563e-05	3.61236786388081e-05	0.856170841243144	5.29476361854356e-06	1.23980913014235e-05	0.943555218835439
MGP_C57BL6NJ_G0001609	NA	0.683891514958795	0.956216324169558	-0.0513619437152395	2.36918937552988e-05	5.07937070332379e-05	0.838435028270236	8.57994636172013e-06	1.7362165248063e-05	0.925819405862531
MGP_C57BL6NJ_G0001610	NA	0.629963140328759	0.956216324169558	-0.0592445272587544	1.45981958496563e-05	3.61236786388081e-05	0.856170841243144	5.29476361854356e-06	1.23980913014235e-05	0.943555218835439
MGP_C57BL6NJ_G0001611	NA	0.629963140328759	0.956216324169558	-0.0592445272587544	1.45981958496563e-05	3.61236786388081e-05	0.856170841243144	5.29476361854356e-06	1.23980913014235e-05	0.943555218835439
MGP_C57BL6NJ_G0001612	NA	0.707287420767632	0.95809248470028	-0.0437495137463239	5.59074376303759e-06	3.61236786388081e-05	0.891034621646113	3.02743008006211e-06	1.23980913014235e-05	0.943555218835439
MGP_C57BL6NJ_G0001613	NA	0.629963140328759	0.956216324169558	-0.0592445272587544	1.45981958496563e-05	3.61236786388081e-05	0.856170841243144	5.29476361854356e-06	1.23980913014235e-05	0.943555218835439
MGP_C57BL6NJ_G0001614	NA	0.558458804595483	0.956216324169558	-0.0802401742613756	4.2697807540029e-05	8.31123855668343e-05	0.855762659621512	2.88240777940153e-05	5.03572399766249e-05	0.890571971277876
MGP_C57BL6NJ_G0001615	NA	0.342518467505934	0.956216324169558	-0.128731623266023	0.242491808458193	0.278846242262133	0.169718271746625	0.0116822436927505	0.0151095253828786	0.406554478691012
MGP_C57BL6NJ_G0001616	NA	0.629963140328759	0.956216324169558	-0.0592445272587544	1.45981958496563e-05	3.61236786388081e-05	0.856170841243144	5.29476361854356e-06	1.23980913014235e-05	0.943555218835439
MGP_C57BL6NJ_G0001617	NA	0.629963140328759	0.956216324169558	-0.0592445272587544	1.45981958496563e-05	3.61236786388081e-05	0.856170841243144	5.29476361854356e-06	1.23980913014235e-05	0.943555218835439
MGP_C57BL6NJ_G0001618	NA	0.629963140328759	0.956216324169558	-0.0592445272587544	1.45981958496563e-05	3.61236786388081e-05	0.856170841243144	5.29476361854356e-06	1.23980913014235e-05	0.943555218835439
MGP_C57BL6NJ_G0001619	NA	0.672355711706503	0.956216324169558	-0.052074304754024	1.23480294875985e-05	3.61236786388081e-05	0.872303841878788	5.42989270905377e-06	1.25429880649757e-05	0.943555218835439
MGP_C57BL6NJ_G0001620	NA	0.56309363379401	0.956216324169558	-0.0708481578747454	2.18575442536055e-05	4.84695990579827e-05	0.818121453068919	6.32250440127294e-06	1.38365175663834e-05	0.922602574406276
MGP_C57BL6NJ_G0001621	NA	0.492499255892014	0.956216324169558	-0.0830326776949684	1.17485175815167e-05	3.61236786388081e-05	0.856170841243144	3.45702747177734e-06	1.23980913014235e-05	0.961396331662599
MGP_C57BL6NJ_G0001622	NA	0.629963140328759	0.956216324169558	-0.0592445272587544	1.45981958496563e-05	3.61236786388081e-05	0.856170841243144	5.29476361854356e-06	1.23980913014235e-05	0.943555218835439
MGP_C57BL6NJ_G0001623	NA	0.629963140328759	0.956216324169558	-0.0592445272587544	1.45981958496563e-05	3.61236786388081e-05	0.856170841243144	5.29476361854356e-06	1.23980913014235e-05	0.943555218835439
MGP_C57BL6NJ_G0001624	NA	0.629963140328759	0.956216324169558	-0.0592445272587544	1.45981958496563e-05	3.61236786388081e-05	0.856170841243144	5.29476361854356e-06	1.23980913014235e-05	0.943555218835439
MGP_C57BL6NJ_G0001625	NA	0.629963140328759	0.956216324169558	-0.0592445272587544	1.45981958496563e-05	3.61236786388081e-05	0.856170841243144	5.29476361854356e-06	1.23980913014235e-05	0.943555218835439
MGP_C57BL6NJ_G0001626	NA	0.596295413794331	0.956216324169558	-0.0504957320100685	1.26928716151208e-06	3.61236786388081e-05	0.833438397876884	6.22831556893511e-07	1.23980913014235e-05	0.888271333350428
MGP_C57BL6NJ_G0001627	NA	0.510445683520157	0.956216324169558	-0.0787307414182601	1.35039420348373e-05	3.61236786388081e-05	0.835857266041828	3.91845769014685e-06	1.23980913014235e-05	0.940338387379184
MGP_C57BL6NJ_G0001628	NA	0.464796068704124	0.956216324169558	0.0853341394358555	8.44904310590288e-05	0.000154228624199738	0.675871429316507	0.000260835821289864	0.00040131667655833	0.597109390016004
MGP_C57BL6NJ_G0001629	NA	0.376488373766583	0.956216324169558	-0.105901386396145	4.09382426220607e-05	8.01008835002298e-05	0.743883093754848	2.05762009110467e-05	3.70301335103034e-05	0.797183725927235
MGP_C57BL6NJ_G0001630	NA	0.726555676000768	0.95809248470028	0.0365340565978504	0.0592834093632965	0.074935265112521	0.224192826419629	0.122399516545122	0.141152536169006	0.179218538309631
MGP_C57BL6NJ_G0001631	NA	0.209745969515447	0.956216324169558	-0.158923875350561	0.00149971859071738	0.0023100309179833	0.51209943372703	0.0010604967978372	0.00152811040639232	0.535800680082518
MGP_C57BL6NJ_G0001632	NA	0.629963140328759	0.956216324169558	-0.0592445272587544	1.45981958496563e-05	3.61236786388081e-05	0.856170841243144	5.29476361854356e-06	1.23980913014235e-05	0.943555218835439
MGP_C57BL6NJ_G0001633	NA	0.477970858077401	0.956216324169558	-0.0863292941938436	1.58242932449569e-05	3.78532915509859e-05	0.835857266041828	5.62145451924318e-06	1.27920773187894e-05	0.923241643634122
MGP_C57BL6NJ_G0001634	NA	0.629963140328759	0.956216324169558	-0.0592445272587544	1.45981958496563e-05	3.61236786388081e-05	0.856170841243144	5.29476361854356e-06	1.23980913014235e-05	0.943555218835439
MGP_C57BL6NJ_G0001635	NA	0.629963140328759	0.956216324169558	-0.0592445272587544	1.45981958496563e-05	3.61236786388081e-05	0.856170841243144	5.29476361854356e-06	1.23980913014235e-05	0.943555218835439
MGP_C57BL6NJ_G0001636	NA	0.629963140328759	0.956216324169558	-0.0592445272587544	1.45981958496563e-05	3.61236786388081e-05	0.856170841243144	5.29476361854356e-06	1.23980913014235e-05	0.943555218835439
MGP_C57BL6NJ_G0001637	NA	0.092315742353116	0.956216324169558	-0.180596036543408	5.13889886159919e-05	9.806525191082e-05	0.624359746232515	1.73025136455312e-05	3.16542647476138e-05	0.696732513588455
MGP_C57BL6NJ_G0001638	NA	0.629963140328759	0.956216324169558	-0.0592445272587544	1.45981958496563e-05	3.61236786388081e-05	0.856170841243144	5.29476361854356e-06	1.23980913014235e-05	0.943555218835439
MGP_C57BL6NJ_G0001639	NA	0.672355711706503	0.956216324169558	-0.052074304754024	1.23480294875985e-05	3.61236786388081e-05	0.872303841878788	5.42989270905377e-06	1.25429880649757e-05	0.943555218835439
MGP_C57BL6NJ_G0001640	NA	0.73772970899155	0.95809248470028	-0.043827688180496	3.45522962093033e-05	6.91432885676456e-05	0.838435028270236	1.05418064037813e-05	2.05111550883535e-05	0.942771480815705
MGP_C57BL6NJ_G0001641	NA	0.629963140328759	0.956216324169558	-0.0592445272587544	1.45981958496563e-05	3.61236786388081e-05	0.856170841243144	5.29476361854356e-06	1.23980913014235e-05	0.943555218835439
MGP_C57BL6NJ_G0001642	NA	0.629963140328759	0.956216324169558	-0.0592445272587544	1.45981958496563e-05	3.61236786388081e-05	0.856170841243144	5.29476361854356e-06	1.23980913014235e-05	0.943555218835439
MGP_C57BL6NJ_G0001643	NA	0.690219947642594	0.956216324169558	-0.0480926429776691	1.65527273394265e-05	3.90502908346336e-05	0.831079101610702	5.85673684514378e-06	1.31376188049164e-05	0.918463479202996
MGP_C57BL6NJ_G0001644	NA	0.613814664652406	0.956216324169558	-0.0575357497093483	8.26747502669558e-06	3.61236786388081e-05	0.838255341873352	9.44299517793195e-06	1.86831021031241e-05	0.827645786017821
MGP_C57BL6NJ_G0001645	NA	0.707287420767632	0.95809248470028	-0.0437495137463239	5.59074376303759e-06	3.61236786388081e-05	0.891034621646113	3.02743008006211e-06	1.23980913014235e-05	0.943555218835439
MGP_C57BL6NJ_G0001646	NA	0.629963140328759	0.956216324169558	-0.0592445272587544	1.45981958496563e-05	3.61236786388081e-05	0.856170841243144	5.29476361854356e-06	1.23980913014235e-05	0.943555218835439
MGP_C57BL6NJ_G0001647	NA	0.732581327054063	0.95809248470028	-0.0404940902020853	1.38839903833287e-05	3.61236786388081e-05	0.831079101610702	4.00620644197668e-06	1.23980913014235e-05	0.935560222948059
MGP_C57BL6NJ_G0001648	NA	0.477970858077401	0.956216324169558	-0.0863292941938436	1.58242932449569e-05	3.78532915509859e-05	0.835857266041828	5.62145451924318e-06	1.27920773187894e-05	0.923241643634122
MGP_C57BL6NJ_G0001649	NA	0.629963140328759	0.956216324169558	-0.0592445272587544	1.45981958496563e-05	3.61236786388081e-05	0.856170841243144	5.29476361854356e-06	1.23980913014235e-05	0.943555218835439
MGP_C57BL6NJ_G0001650	NA	0.629963140328759	0.956216324169558	-0.0592445272587544	1.45981958496563e-05	3.61236786388081e-05	0.856170841243144	5.29476361854356e-06	1.23980913014235e-05	0.943555218835439
MGP_C57BL6NJ_G0001651	NA	0.629963140328759	0.956216324169558	-0.0592445272587544	1.45981958496563e-05	3.61236786388081e-05	0.856170841243144	5.29476361854356e-06	1.23980913014235e-05	0.943555218835439
MGP_C57BL6NJ_G0001652	NA	0.629963140328759	0.956216324169558	-0.0592445272587544	1.45981958496563e-05	3.61236786388081e-05	0.856170841243144	5.29476361854356e-06	1.23980913014235e-05	0.943555218835439
MGP_C57BL6NJ_G0001653	NA	0.54355563011486	0.956216324169558	-0.0703123509625317	2.00674843101059e-06	3.61236786388081e-05	0.969089659468135	1.45501998511673e-06	1.23980913014235e-05	0.997858291871628
MGP_C57BL6NJ_G0001654	NA	0.344247530793035	0.956216324169558	-0.103745877447529	1.99266112756029e-06	3.61236786388081e-05	0.909270265663481	7.36859951321485e-07	1.23980913014235e-05	0.994631039617131
MGP_C57BL6NJ_G0001655	NA	0.629963140328759	0.956216324169558	-0.0592445272587544	1.45981958496563e-05	3.61236786388081e-05	0.856170841243144	5.29476361854356e-06	1.23980913014235e-05	0.943555218835439
MGP_C57BL6NJ_G0001656	NA	0.694552242080577	0.956216324169558	-0.0492848369826796	2.38673693096542e-05	5.07937070332379e-05	0.833761538121975	8.59849014024932e-06	1.7362165248063e-05	0.92114591571427
MGP_C57BL6NJ_G0001657	NA	0.629963140328759	0.956216324169558	-0.0592445272587544	1.45981958496563e-05	3.61236786388081e-05	0.856170841243144	5.29476361854356e-06	1.23980913014235e-05	0.943555218835439
MGP_C57BL6NJ_G0001658	NA	0.829038999449935	0.967239387284877	-0.0397070239960312	0.0493726896264274	0.06306158085459	0.414467523153307	0.126881685446189	0.146034576603524	0.311838731020632
MGP_C57BL6NJ_G0001659	NA	0.591062453262568	0.956216324169558	-0.0632480745185643	7.66436694631313e-06	3.61236786388081e-05	0.871150816268863	3.41793737529081e-06	1.23980913014235e-05	0.939880837676465
MGP_C57BL6NJ_G0001660	NA	0.586125465420727	0.956216324169558	-0.0681294858312238	3.81015135622493e-05	7.52309936998059e-05	0.790747103760801	1.06756458310752e-05	2.0718597313926e-05	0.896936337289675
MGP_C57BL6NJ_G0001661	NA	0.65642623484456	0.956216324169558	-0.046304680348036	5.74477289932389e-05	0.000108498590001615	0.631805213408768	0.000126188790942926	0.00020129568533872	0.58112279812603
MGP_C57BL6NJ_G0001662	NA	0.30132477089804	0.956216324169558	-0.146386902478966	0.000107406707175868	0.000192603780644326	0.7906277591594	0.0001443186832735	0.000228504581849709	0.765660504466927
MGP_C57BL6NJ_G0001663	NA	0.462393286585481	0.956216324169558	-0.0900254581347708	5.15095927215681e-05	9.82771463360392e-05	0.746854899487616	1.69086547409019e-05	3.09985717931412e-05	0.83551761944736
MGP_C57BL6NJ_G0001664	NA	0.906422243299425	0.981521147324584	-0.0143766538157498	9.49328000221822e-06	3.61236786388081e-05	0.891622951844667	9.25695196314899e-06	1.83744978032731e-05	0.893783783869013
MGP_C57BL6NJ_G0001665	NA	0.471434176942339	0.956216324169558	0.0863149135453336	0.000119286233415129	0.000212184311576419	0.668930269549808	2.94523698424446e-05	5.13644830645002e-05	0.773957001799967
MGP_C57BL6NJ_G0001666	NA	0.840499355957532	0.968847633705543	-0.0267223837798647	0.00089195264460038	0.00141089942015865	0.592003597743797	0.000223477817357508	0.000346445411540607	0.698030564279736
MGP_C57BL6NJ_G0001667	NA	0.510219490376872	0.956216324169558	-0.0988561083998165	0.00080741005598816	0.00128403881553074	0.672446471673009	8.10756846356976e-05	0.000132494330025181	0.874724870697415
MGP_C57BL6NJ_G0001668	NA	0.016984274328575	0.956216324169558	0.283338277981248	0.795846841282818	0.819763337415409	0.0289877329909184	0.0952788101778787	0.111326109853589	0.197516840333578
MGP_C57BL6NJ_G0001669	NA	0.886916982104031	0.977896039616445	-0.0197863242356332	0.000146276538944823	0.000256968749295349	0.767082328097351	4.39387440032925e-05	7.44977334998685e-05	0.871337336866879
MGP_C57BL6NJ_G0001670	NA	0.526960371219581	0.956216324169558	-0.0751774099127578	1.73386688439007e-05	4.05489827279227e-05	0.810765526409385	5.99325271679873e-06	1.33581184148444e-05	0.898149904001679
MGP_C57BL6NJ_G0001671	NA	0.835305966149102	0.967919941284066	0.03241187923944	0.00101036362587864	0.00158829950398709	0.684144032046621	0.000321819474906572	0.000490171779713712	0.786079472004919
MGP_C57BL6NJ_G0001672	NA	0.490067115370364	0.956216324169558	-0.102437986422629	0.000454703339671886	0.00074577735365349	0.712387969407575	0.000283239198025643	0.000433788526543186	0.752885143088439
MGP_C57BL6NJ_G0001673	NA	0.629963140328759	0.956216324169558	-0.0592445272587544	1.45981958496563e-05	3.61236786388081e-05	0.856170841243144	5.29476361854356e-06	1.23980913014235e-05	0.943555218835439
MGP_C57BL6NJ_G0001674	NA	0.694552242080577	0.956216324169558	-0.0492848369826796	2.38673693096542e-05	5.07937070332379e-05	0.833761538121975	8.59849014024932e-06	1.7362165248063e-05	0.92114591571427
MGP_C57BL6NJ_G0001675	NA	0.629963140328759	0.956216324169558	-0.0592445272587544	1.45981958496563e-05	3.61236786388081e-05	0.856170841243144	5.29476361854356e-06	1.23980913014235e-05	0.943555218835439
MGP_C57BL6NJ_G0001676	NA	0.617679634581135	0.956216324169558	-0.0701299105099074	7.23843105778529e-05	0.000133764018697694	0.831586989699464	1.14390911490479e-05	2.19966464978674e-05	1.00134778012007
MGP_C57BL6NJ_G0001677	NA	0.721214405933364	0.95809248470028	-0.0447803075905173	1.83420939310885e-05	4.22639819706632e-05	0.856170841243145	4.68416033803173e-06	1.23980913014235e-05	0.976099713088973
MGP_C57BL6NJ_G0001678	NA	0.629963140328759	0.956216324169558	-0.0592445272587544	1.45981958496563e-05	3.61236786388081e-05	0.856170841243144	5.29476361854356e-06	1.23980913014235e-05	0.943555218835439
MGP_C57BL6NJ_G0001679	NA	0.70430973254608	0.95809248470028	-0.0554228456872896	6.0472824992291e-05	0.000113637480050671	0.882650081551935	2.48529854120626e-05	4.39607102298156e-05	0.966437872801337
MGP_C57BL6NJ_G0001680	NA	0.694552242080577	0.956216324169558	-0.0492848369826796	2.38673693096542e-05	5.07937070332379e-05	0.833761538121975	8.59849014024932e-06	1.7362165248063e-05	0.92114591571427
MGP_C57BL6NJ_G0001681	NA	0.629963140328759	0.956216324169558	-0.0592445272587544	1.45981958496563e-05	3.61236786388081e-05	0.856170841243144	5.29476361854356e-06	1.23980913014235e-05	0.943555218835439
MGP_C57BL6NJ_G0001682	NA	0.851075014969891	0.970764082437347	-0.023733740767472	2.40708441260527e-05	5.11393445537834e-05	0.841068025341306	1.26461415538484e-05	2.40365590342479e-05	0.896054176081827
MGP_C57BL6NJ_G0001683	NA	0.731501794687183	0.95809248470028	-0.0409600459749793	1.15103085890326e-05	3.61236786388081e-05	0.852492317889301	5.10837512619323e-06	1.23980913014235e-05	0.92114591571427
MGP_C57BL6NJ_G0001684	NA	0.810908035450355	0.965365974019941	-0.0277621995284234	5.41802307196018e-06	3.61236786388081e-05	0.891534452690573	3.62008617162178e-06	1.23980913014235e-05	0.925819405862531
MGP_C57BL6NJ_G0001685	NA	0.629963140328759	0.956216324169558	-0.0592445272587544	1.45981958496563e-05	3.61236786388081e-05	0.856170841243144	5.29476361854356e-06	1.23980913014235e-05	0.943555218835439
MGP_C57BL6NJ_G0001686	NA	0.700767489391996	0.95809248470028	-0.0557298514948098	3.55370286423369e-05	7.08241727420649e-05	0.925707465374397	3.0998181219784e-05	5.38774478151603e-05	0.938597411444565
MGP_C57BL6NJ_G0001687	NA	0.808153717438996	0.965176644551329	-0.0297837943191623	3.31670779906723e-05	6.67515868845573e-05	0.789884192129062	1.14776536889363e-05	2.20635733034386e-05	0.877268569721356
MGP_C57BL6NJ_G0001688	NA	0.733401198119351	0.95809248470028	-0.0417414370989215	2.98192518464206e-05	6.0860240024451e-05	0.796770943487205	1.93721703283548e-05	3.50613504198881e-05	0.831793527200752
MGP_C57BL6NJ_G0001689	NA	0.891032984445256	0.978304583073319	0.0154574145432379	6.0657896322518e-05	0.000113969623058864	0.683433304715268	1.07495765559926e-05	2.08377054711348e-05	0.81271909280247
MGP_C57BL6NJ_G0001690	NA	0.758302073374534	0.959679439998257	-0.0462608259510257	6.55140723492295e-05	0.000122144528028684	0.901960339196834	7.59331821286813e-05	0.000124610709018185	0.88807453915239
MGP_C57BL6NJ_G0001691	NA	0.629963140328759	0.956216324169558	-0.0592445272587544	1.45981958496563e-05	3.61236786388081e-05	0.856170841243144	5.29476361854356e-06	1.23980913014235e-05	0.943555218835439
MGP_C57BL6NJ_G0001692	NA	0.629963140328759	0.956216324169558	-0.0592445272587544	1.45981958496563e-05	3.61236786388081e-05	0.856170841243144	5.29476361854356e-06	1.23980913014235e-05	0.943555218835439
MGP_C57BL6NJ_G0001693	NA	0.629963140328759	0.956216324169558	-0.0592445272587544	1.45981958496563e-05	3.61236786388081e-05	0.856170841243144	5.29476361854356e-06	1.23980913014235e-05	0.943555218835439
MGP_C57BL6NJ_G0001694	NA	0.547769411519491	0.956216324169558	-0.0785636732590057	1.49502687015447e-06	3.61236786388081e-05	1.12412346645815	5.12199228055341e-06	1.23980913014235e-05	1.00338586626535
MGP_C57BL6NJ_G0001695	NA	0.784091731876106	0.962082413952884	-0.0331338097826105	6.73063070134094e-06	3.61236786388081e-05	0.909952207659785	2.10249957265934e-06	1.23980913014235e-05	1.01409713998975
MGP_C57BL6NJ_G0001696	NA	0.84965146122275	0.970749991710736	-0.0246901526108499	2.74820270445997e-05	5.68723936478127e-05	0.855154291605455	1.39965108144885e-05	2.62104531551551e-05	0.914150028816177
MGP_C57BL6NJ_G0001697	NA	0.629963140328759	0.956216324169558	-0.0592445272587544	1.45981958496563e-05	3.61236786388081e-05	0.856170841243144	5.29476361854356e-06	1.23980913014235e-05	0.943555218835439
MGP_C57BL6NJ_G0001698	NA	0.629963140328759	0.956216324169558	-0.0592445272587544	1.45981958496563e-05	3.61236786388081e-05	0.856170841243144	5.29476361854356e-06	1.23980913014235e-05	0.943555218835439
MGP_C57BL6NJ_G0001699	NA	0.675394485922158	0.956216324169558	-0.0518493299066014	1.58424365446859e-05	3.78532915509859e-05	0.856170841243144	4.78667954930026e-06	1.23980913014235e-05	0.960194412877782
MGP_C57BL6NJ_G0001700	NA	0.629963140328759	0.956216324169558	-0.0592445272587544	1.45981958496563e-05	3.61236786388081e-05	0.856170841243144	5.29476361854356e-06	1.23980913014235e-05	0.943555218835439
MGP_C57BL6NJ_G0001701	NA	0.629963140328759	0.956216324169558	-0.0592445272587544	1.45981958496563e-05	3.61236786388081e-05	0.856170841243144	5.29476361854356e-06	1.23980913014235e-05	0.943555218835439
MGP_C57BL6NJ_G0001702	NA	0.669205199937745	0.956216324169558	-0.0516459744831711	1.23693623834548e-05	3.61236786388081e-05	0.856170841243145	3.67829261914057e-06	1.23980913014235e-05	0.960651962580502
MGP_C57BL6NJ_G0001703	NA	0.683891514958795	0.956216324169558	-0.0513619437152395	2.36918937552988e-05	5.07937070332379e-05	0.838435028270236	8.57994636172013e-06	1.7362165248063e-05	0.925819405862531
MGP_C57BL6NJ_G0001704	NA	0.629963140328759	0.956216324169558	-0.0592445272587544	1.45981958496563e-05	3.61236786388081e-05	0.856170841243144	5.29476361854356e-06	1.23980913014235e-05	0.943555218835439
MGP_C57BL6NJ_G0001705	NA	0.683891514958795	0.956216324169558	-0.0513619437152395	2.36918937552988e-05	5.07937070332379e-05	0.838435028270236	8.57994636172013e-06	1.7362165248063e-05	0.925819405862531
MGP_C57BL6NJ_G0001706	NA	0.629963140328759	0.956216324169558	-0.0592445272587544	1.45981958496563e-05	3.61236786388081e-05	0.856170841243144	5.29476361854356e-06	1.23980913014235e-05	0.943555218835439
MGP_C57BL6NJ_G0001707	NA	0.694552242080577	0.956216324169558	-0.0492848369826796	2.38673693096542e-05	5.07937070332379e-05	0.833761538121975	8.59849014024932e-06	1.7362165248063e-05	0.92114591571427
MGP_C57BL6NJ_G0001708	NA	0.755697241447512	0.959294424926794	-0.0381329527015934	2.58434837450262e-05	5.40421132381489e-05	0.808669798489533	9.05963606348373e-06	1.80748513666193e-05	0.896054176081827
MGP_C57BL6NJ_G0001709	NA	0.669205199937745	0.956216324169558	-0.0516459744831711	1.23693623834548e-05	3.61236786388081e-05	0.856170841243145	3.67829261914057e-06	1.23980913014235e-05	0.960651962580502
MGP_C57BL6NJ_G0001710	NA	0.795533332110535	0.962730992877379	-0.032597023392743	0.000805895788263967	0.00128187867052228	0.567746041454606	0.000190978780150025	0.00029837121945735	0.672713499970974
MGP_C57BL6NJ_G0001711	NA	0.629963140328759	0.956216324169558	-0.0592445272587544	1.45981958496563e-05	3.61236786388081e-05	0.856170841243144	5.29476361854356e-06	1.23980913014235e-05	0.943555218835439
MGP_C57BL6NJ_G0001712	NA	0.629963140328759	0.956216324169558	-0.0592445272587544	1.45981958496563e-05	3.61236786388081e-05	0.856170841243144	5.29476361854356e-06	1.23980913014235e-05	0.943555218835439
MGP_C57BL6NJ_G0001713	NA	0.535286265132907	0.956216324169558	0.069466750920748	2.72984647773991e-06	3.61236786388081e-05	0.911703396956024	5.66551267921198e-06	1.28787861373735e-05	0.851701271468862
MGP_C57BL6NJ_G0001714	NA	0.757840764341709	0.959294424926794	0.0356911318989662	4.82748750865316e-06	3.61236786388081e-05	0.898443575029933	1.69262942401856e-06	1.23980913014235e-05	0.989748774061998
MGP_C57BL6NJ_G0001715	NA	0.590775291205696	0.956216324169558	-0.0617987925011394	1.02188792886975e-05	3.61236786388081e-05	0.827400578256858	2.0138226207059e-06	1.23980913014235e-05	0.963439808191973
MGP_C57BL6NJ_G0001716	NA	0.798249328614054	0.963197872476285	-0.0300314460973361	8.99568287236842e-06	3.61236786388081e-05	0.86009174285001	4.00717417950212e-06	1.23980913014235e-05	0.928423991502257
MGP_C57BL6NJ_G0001717	NA	0.169218856302116	0.956216324169558	-0.374031527687786	0.00366782341486085	0.00539616735449761	0.963964670245873	0.011805667772878	0.0152557157646123	0.797891510027591
MGP_C57BL6NJ_G0001718	NA	0.994740441800133	0.99920303847499	-0.000898625800052019	0.595159522157595	0.63313469531001	0.0772673106284554	0.25928833755463	0.286921371293859	0.167342462281823
MGP_C57BL6NJ_G0001719	NA	0.949439170266979	0.990471539640383	-0.00789538771491575	3.12531792288806e-05	6.34080129180884e-05	0.807496755976335	9.05460285572766e-06	1.80748513666193e-05	0.912054300896325
MGP_C57BL6NJ_G0001720	NA	0.890489161116374	0.978257259993336	0.0174495050193955	0.000163825354789521	0.000285672547767522	0.690056294292728	3.64593474766356e-05	6.26696977392318e-05	0.808949659063734
MGP_C57BL6NJ_G0001721	NA	0.629963140328759	0.956216324169558	-0.0592445272587544	1.45981958496563e-05	3.61236786388081e-05	0.856170841243144	5.29476361854356e-06	1.23980913014235e-05	0.943555218835439
MGP_C57BL6NJ_G0001722	NA	0.709734988892026	0.95809248470028	-0.044275822242402	4.63097523508979e-06	3.61236786388081e-05	0.926018683360417	2.62670919301612e-06	1.23980913014235e-05	0.976099713088973
MGP_C57BL6NJ_G0001723	NA	0.0918168416595342	0.956216324169558	-0.20231864307163	2.11012694754274e-05	4.72176234145509e-05	0.764077209116821	7.0066162657696e-06	1.50076045590417e-05	0.850323525461618
MGP_C57BL6NJ_G0001724	NA	0.629963140328759	0.956216324169558	-0.0592445272587544	1.45981958496563e-05	3.61236786388081e-05	0.856170841243144	5.29476361854356e-06	1.23980913014235e-05	0.943555218835439
MGP_C57BL6NJ_G0001725	NA	0.675394485922158	0.956216324169558	-0.0518493299066014	1.58424365446859e-05	3.78532915509859e-05	0.856170841243144	4.78667954930026e-06	1.23980913014235e-05	0.960194412877782
MGP_C57BL6NJ_G0001726	NA	0.488811971969655	0.956216324169558	-0.0910139286760812	2.06897069477278e-06	3.61236786388081e-05	1.0953246811122	7.66412285516569e-07	1.23980913014235e-05	1.19806891599637
MGP_C57BL6NJ_G0001727	NA	0.866915281073248	0.97364498541395	-0.0178002279861589	1.91362695283557e-05	4.37107196980233e-05	0.723096264161491	3.96219247984728e-06	1.23980913014235e-05	0.840897154747608
MGP_C57BL6NJ_G0001728	NA	0.780176973112519	0.962082413952884	-0.0350335780793635	1.73695527600637e-05	4.06119650554894e-05	0.86187451612521	7.46821951481676e-06	1.58370184417144e-05	0.935207973099592
MGP_C57BL6NJ_G0001729	NA	0.676116710535343	0.956216324169558	-0.0464126387779853	1.26300276954259e-06	3.61236786388081e-05	0.973859070082378	9.96937476626449e-07	1.23980913014235e-05	0.994815940470592
MGP_C57BL6NJ_G0001730	NA	0.752233606769026	0.959294424926794	-0.0389408737847844	8.46698851419752e-05	0.000154515020856117	0.720221677028421	3.43253666879068e-05	5.92220652717425e-05	0.790899731448838
MGP_C57BL6NJ_G0001731	NA	0.629963140328759	0.956216324169558	-0.0592445272587544	1.45981958496563e-05	3.61236786388081e-05	0.856170841243144	5.29476361854356e-06	1.23980913014235e-05	0.943555218835439
MGP_C57BL6NJ_G0001732	NA	0.566618771372771	0.956216324169558	-0.0739234973868688	1.72647456500663e-05	4.04636014816525e-05	0.881822021393186	1.07646104266378e-05	2.08597319267981e-05	0.923346943488374
MGP_C57BL6NJ_G0001733	NA	0.0331798705333	0.956216324169558	-0.23791996782096	0.000362688003760225	0.000603115193434247	0.506447980519143	0.000146454326578466	0.000231778860882441	0.561170098119175
MGP_C57BL6NJ_G0001734	NA	0.629963140328759	0.956216324169558	-0.0592445272587544	1.45981958496563e-05	3.61236786388081e-05	0.856170841243144	5.29476361854356e-06	1.23980913014235e-05	0.943555218835439
MGP_C57BL6NJ_G0001735	NA	0.629963140328759	0.956216324169558	-0.0592445272587544	1.45981958496563e-05	3.61236786388081e-05	0.856170841243144	5.29476361854356e-06	1.23980913014235e-05	0.943555218835439
MGP_C57BL6NJ_G0001736	NA	0.315782317351283	0.956216324169558	-0.140118651390729	0.000223892864366461	0.000383133121538493	0.720024188099104	7.8577288042324e-05	0.0001286621302313	0.807182453123569
MGP_C57BL6NJ_G0001737	NA	0.629963140328759	0.956216324169558	-0.0592445272587544	1.45981958496563e-05	3.61236786388081e-05	0.856170841243144	5.29476361854356e-06	1.23980913014235e-05	0.943555218835439
MGP_C57BL6NJ_G0001738	NA	0.629963140328759	0.956216324169558	-0.0592445272587544	1.45981958496563e-05	3.61236786388081e-05	0.856170841243144	5.29476361854356e-06	1.23980913014235e-05	0.943555218835439
MGP_C57BL6NJ_G0001739	NA	0.629963140328759	0.956216324169558	-0.0592445272587544	1.45981958496563e-05	3.61236786388081e-05	0.856170841243144	5.29476361854356e-06	1.23980913014235e-05	0.943555218835439
MGP_C57BL6NJ_G0001740	NA	0.629963140328759	0.956216324169558	-0.0592445272587544	1.45981958496563e-05	3.61236786388081e-05	0.856170841243144	5.29476361854356e-06	1.23980913014235e-05	0.943555218835439
MGP_C57BL6NJ_G0001741	NA	0.629963140328759	0.956216324169558	-0.0592445272587544	1.45981958496563e-05	3.61236786388081e-05	0.856170841243144	5.29476361854356e-06	1.23980913014235e-05	0.943555218835439
MGP_C57BL6NJ_G0001742	NA	0.552024505323216	0.956216324169558	-0.0668526189050579	7.79108977992476e-06	3.61236786388081e-05	0.82949630617671	3.34445342845333e-06	1.23980913014235e-05	0.898149904001679
MGP_C57BL6NJ_G0001743	NA	0.74288047798906	0.958583856318106	-0.0421706579398293	0.000236356138466817	0.000403268494315222	0.670647360171684	0.000169217648877446	0.000265879252023108	0.696218455885339
MGP_C57BL6NJ_G0001744	NA	0.88850800125134	0.977896039616445	-0.017498300503816	3.26709091672867e-05	6.58852914298042e-05	0.80560475136212	9.15992592651199e-06	1.82313806107823e-05	0.912991019063149
MGP_C57BL6NJ_G0001745	NA	0.994516204968818	0.999170791879212	0.000734416711910543	0.956527363302293	0.96228746051833	0.0061786068884773	0.0333344403419381	0.041004055514296	-0.264709541349959
MGP_C57BL6NJ_G0001746	NA	0.698626243611235	0.957846296370006	0.059906172214118	9.68960482167145e-05	0.000175115958380049	0.889635271701789	4.80439264061536e-05	8.10500900420219e-05	0.957613941796289
MGP_C57BL6NJ_G0001747	NA	0.71553004640822	0.95809248470028	-0.0345480220173857	0.425339901942223	0.46747235980316	0.0809688078574147	0.00525004105459119	0.00702667026706617	-0.329589951140563
MGP_C57BL6NJ_G0001748	NA	0.52652309158685	0.956216324169558	0.0650962214471921	0.157258449931911	0.186819983721216	0.15927536494208	0.214516175001751	0.23990342995665	0.138474535573985
MGP_C57BL6NJ_G0001749	NA	0.629963140328759	0.956216324169558	-0.0592445272587544	1.45981958496563e-05	3.61236786388081e-05	0.856170841243144	5.29476361854356e-06	1.23980913014235e-05	0.943555218835439
MGP_C57BL6NJ_G0001750	NA	0.492499255892014	0.956216324169558	-0.0830326776949684	1.17485175815167e-05	3.61236786388081e-05	0.856170841243144	3.45702747177734e-06	1.23980913014235e-05	0.961396331662599
MGP_C57BL6NJ_G0001751	NA	0.0780507886324525	0.956216324169558	-0.238332224891825	0.000161627008370268	0.00028199470019074	0.69260457982176	2.33767692279404e-05	4.15749993491719e-05	0.847801172507316
MGP_C57BL6NJ_G0001752	NA	0.989545768699555	0.997828784206788	-0.00151072517661929	1.58544656733816e-05	3.78776291000444e-05	0.799996032944209	5.58410618412575e-06	1.27920773187894e-05	0.88435199393883
MGP_C57BL6NJ_G0001753	NA	0.264694804748627	0.956216324169558	-0.139164486840735	9.40716132572404e-06	3.61236786388081e-05	0.888163318737051	4.24300841471083e-06	1.23980913014235e-05	0.957721950503626
MGP_C57BL6NJ_G0001754	NA	0.642283596372428	0.956216324169558	-0.055501879493243	7.88753814309463e-06	3.61236786388081e-05	0.883121069534674	5.21263336491224e-06	1.23980913014235e-05	0.918463479202996
MGP_C57BL6NJ_G0001755	NA	0.410420162970249	0.956216324169558	-0.100157754353982	2.01438609627796e-05	4.55163983938505e-05	0.813447962920659	5.71459983489781e-06	1.29760157696445e-05	0.918673453340113
MGP_C57BL6NJ_G0001756	NA	0.7525260249277	0.959294424926794	-0.0513069858664994	0.000107978578007976	0.000193603927419999	0.92571269388138	0.000147433291796953	0.000233229377303952	0.89489389650558
MGP_C57BL6NJ_G0001757	NA	0.558945004352245	0.956216324169558	-0.0717638743369607	1.47927174978134e-05	3.65061136736706e-05	0.851990266677471	5.31166947109448e-06	1.24263494195691e-05	0.939880837676465
MGP_C57BL6NJ_G0001758	NA	0.597568193878422	0.956216324169558	0.0476490675249461	0.00320973700965331	0.00475267742337317	0.336924343690123	4.88685079652423e-05	8.23330083158103e-05	0.556220981087588
MGP_C57BL6NJ_G0001759	NA	0.345787939260645	0.956216324169558	0.11180995161979	0.00977551357383178	0.0136559462029221	0.366861330038972	0.000451735421323318	0.00067794955485409	0.564971864955223
MGP_C57BL6NJ_G0001760	NA	0.828479095691371	0.967143540613474	0.0375823470552758	0.185660003822637	0.21793970800054	0.252048666525649	0.0581545129780399	0.0696542323344167	0.374746182377751
MGP_C57BL6NJ_G0001761	NA	0.629963140328759	0.956216324169558	-0.0592445272587544	1.45981958496563e-05	3.61236786388081e-05	0.856170841243144	5.29476361854356e-06	1.23980913014235e-05	0.943555218835439
MGP_C57BL6NJ_G0001762	NA	0.683891514958795	0.956216324169558	-0.0513619437152395	2.36918937552988e-05	5.07937070332379e-05	0.838435028270236	8.57994636172013e-06	1.7362165248063e-05	0.925819405862531
MGP_C57BL6NJ_G0001763	NA	0.0856361499411176	0.956216324169558	-0.186609304621258	2.69226105800539e-05	5.58976723758955e-05	0.673069086877232	2.50228818958351e-05	4.42345740396221e-05	0.678015688610406
MGP_C57BL6NJ_G0001764	NA	0.737909096195372	0.95809248470028	-0.0420445075671493	2.00332927908101e-05	4.53613351969103e-05	0.850052279306917	8.77615394600214e-06	1.76500068575075e-05	0.92114591571427
MGP_C57BL6NJ_G0001765	NA	0.917884583031481	0.983780010457132	0.0117013962582288	1.36307328223021e-05	3.61236786388081e-05	0.799046496781569	3.80142055764972e-06	1.23980913014235e-05	0.902290345345334
MGP_C57BL6NJ_G0001766	NA	0.782379749572424	0.962082413952884	-0.0437605957424994	0.00187172379114629	0.00285182340283762	0.640554502396282	0.000337568692169483	0.000512924189081571	0.793879264547438
MGP_C57BL6NJ_G0001767	NA	0.795335490853988	0.962730992877379	-0.0345221522652732	0.000248425016928815	0.000422474671882956	0.690964065158125	5.64106566522358e-05	9.43092000828628e-05	0.811481136753828
MGP_C57BL6NJ_G0001768	NA	0.61451488295185	0.956216324169558	-0.0669049624278178	2.63189636566487e-05	5.48327308829612e-05	0.87217598625095	1.43879531018384e-05	2.68599773777371e-05	0.925819405862531
MGP_C57BL6NJ_G0001769	NA	0.94374859586015	0.989646501596401	0.00987847487689993	0.00225008800600952	0.00339520732791061	0.552683816129339	3.87582876460796e-06	1.23980913014235e-05	1.11112575651279
MGP_C57BL6NJ_G0001770	NA	0.581783864781945	0.956216324169558	-0.0621404509357224	4.50672826156135e-05	8.71098727144138e-05	0.700720880258379	1.82141158075949e-05	3.31537566367583e-05	0.767550327683871
MGP_C57BL6NJ_G0001771	NA	0.745306852265722	0.958634746377196	-0.0437188768336927	0.0014328105467297	0.00221269408683866	0.563709417292757	0.000251259930878027	0.000387192222404075	0.697306697722518
MGP_C57BL6NJ_G0001772	NA	0.629963140328759	0.956216324169558	-0.0592445272587544	1.45981958496563e-05	3.61236786388081e-05	0.856170841243144	5.29476361854356e-06	1.23980913014235e-05	0.943555218835439
MGP_C57BL6NJ_G0001773	NA	0.900785570768295	0.980377907607175	-0.0187769978825562	0.000138334735594067	0.000243777823794407	0.835524643012118	0.000125514157445255	0.000200273929512644	0.844429217716115
MGP_C57BL6NJ_G0001774	NA	0.897881976244863	0.980046404652651	-0.0146719407961505	3.21375114151334e-06	3.61236786388081e-05	0.923039551976011	1.73143377496369e-06	1.23980913014235e-05	0.976974827643431
MGP_C57BL6NJ_G0001775	NA	0.833797327405076	0.967919941284066	-0.0267881365993806	2.88872049647396e-05	5.93381047851204e-05	0.833865780539873	1.02235811482278e-05	2.00027857390487e-05	0.923557452530807
MGP_C57BL6NJ_G0001776	NA	0.579885138405799	0.956216324169558	-0.0919877421988238	0.00115545031014404	0.00180427627128026	0.713008406499936	0.000796645574424053	0.00116350059249104	0.747506467163451
MGP_C57BL6NJ_G0001777	NA	0.541910686662837	0.956216324169558	-0.0645477960417418	1.50974415378222e-06	3.61236786388081e-05	0.90921907642789	1.17983511368482e-06	1.23980913014235e-05	0.929712982131703
MGP_C57BL6NJ_G0001778	NA	0.475420177533224	0.956216324169558	-0.091942708719822	3.16587030876753e-05	6.40988137153509e-05	0.825999277392498	1.64989657342465e-05	3.03218851077869e-05	0.881350809195596
MGP_C57BL6NJ_G0001779	NA	0.80102429101558	0.963719525977554	-0.0314539936094673	9.80638832830539e-05	0.000177101925262949	0.717925531988717	1.50629532004638e-05	2.79654042139257e-05	0.869225248232328
MGP_C57BL6NJ_G0001780	NA	0.745050222786342	0.958634746377196	0.057719827869975	9.59889458375788e-05	0.000173644586102957	1.02253854344939	7.97958343444779e-07	1.23980913014235e-05	1.62369078565585
MGP_C57BL6NJ_G0001781	NA	0.789903682247476	0.962256095249127	-0.0317130238138669	0.00641208882892945	0.00916396582766055	0.401456107023093	0.00477326434469944	0.00641928220079561	0.420482380622898
MGP_C57BL6NJ_G0001782	NA	0.384089222694354	0.956216324169558	-0.0840674375509396	9.37829477186386e-07	3.61236786388081e-05	0.859510640697154	2.64811650813182e-07	1.23980913014235e-05	0.961093501773777
MGP_C57BL6NJ_G0001783	NA	0.563288383421859	0.956216324169558	-0.0698151072710643	1.59579927896881e-05	3.80939608316573e-05	0.832026149621717	3.8300138100929e-06	1.23980913014235e-05	0.953447609079601
MGP_C57BL6NJ_G0001784	NA	0.737476884840135	0.95809248470028	-0.0421146144779489	2.00602840783917e-05	4.53749515531765e-05	0.849894538757619	8.77135801434552e-06	1.76444689337033e-05	0.92114591571427
MGP_C57BL6NJ_G0001785	NA	0.811297495952264	0.965402692326372	-0.0325559828346843	0.702511434316371	0.733849636929996	0.0553372256040158	0.409374182381573	0.440120618776109	0.120821484556479
MGP_C57BL6NJ_G0001786	NA	0.789520074543528	0.962082413952884	0.0325160904599164	0.00761147801169695	0.0107801947770862	0.399551146852432	0.00354426721944352	0.00483562678167023	0.450016022771352
MGP_C57BL6NJ_G0001787	NA	0.724340001170107	0.95809248470028	-0.0437633909396561	2.02512038388283e-05	4.56731577208002e-05	0.838435028270236	6.00838533620383e-06	1.33625527443027e-05	0.942916149607593
MGP_C57BL6NJ_G0001788	NA	0.729845889292551	0.95809248470028	-0.0443150743718577	2.30180104217679e-05	5.02801729724353e-05	0.856170841243144	5.88163809878095e-06	1.31776525620455e-05	0.977146487830956
MGP_C57BL6NJ_G0001789	NA	0.629963140328759	0.956216324169558	-0.0592445272587544	1.45981958496563e-05	3.61236786388081e-05	0.856170841243144	5.29476361854356e-06	1.23980913014235e-05	0.943555218835439
MGP_C57BL6NJ_G0001790	NA	0.469371516852793	0.956216324169558	-0.0896066106651952	1.84553122964944e-05	4.24573426695607e-05	0.837779411527757	9.57335599278935e-06	1.89042961385578e-05	0.89303901946686
MGP_C57BL6NJ_G0001791	NA	0.433835143159925	0.956216324169558	-0.089240853910173	0.000132539839940826	0.00023420861684861	0.627944784958507	7.62100878274799e-05	0.000125017849541219	0.666346152012779
MGP_C57BL6NJ_G0001792	NA	0.687219871120357	0.956216324169558	0.0743157562267389	0.629234422463987	0.665251262091028	-0.094653970071877	0.985299814210865	0.987077163167587	-0.00359545003382658
MGP_C57BL6NJ_G0001793	NA	0.515006985202489	0.956216324169558	-0.0835633700561609	5.86964623119681e-05	0.000110623154711316	0.773801383800448	9.63619058493729e-06	1.90146696340888e-05	0.926744406851119
MGP_C57BL6NJ_G0001794	NA	0.629963140328759	0.956216324169558	-0.0592445272587544	1.45981958496563e-05	3.61236786388081e-05	0.856170841243144	5.29476361854356e-06	1.23980913014235e-05	0.943555218835439
MGP_C57BL6NJ_G0001795	NA	0.629963140328759	0.956216324169558	-0.0592445272587544	1.45981958496563e-05	3.61236786388081e-05	0.856170841243144	5.29476361854356e-06	1.23980913014235e-05	0.943555218835439
MGP_C57BL6NJ_G0001796	NA	0.563009666741082	0.956216324169558	-0.0680448129100681	1.21481989754431e-05	3.61236786388081e-05	0.832178742687984	5.29677190522337e-06	1.23999678148086e-05	0.900832340512953
MGP_C57BL6NJ_G0001797	NA	0.629963140328759	0.956216324169558	-0.0592445272587544	1.45981958496563e-05	3.61236786388081e-05	0.856170841243144	5.29476361854356e-06	1.23980913014235e-05	0.943555218835439
MGP_C57BL6NJ_G0001798	NA	0.661248198073298	0.956216324169558	-0.0570225271740877	8.30346799813036e-06	3.61236786388081e-05	0.957556884695451	2.18030290177775e-06	1.23980913014235e-05	1.08509289221126
MGP_C57BL6NJ_G0001799	NA	0.937780481820357	0.988001549973626	-0.0132734477666928	0.000506630051789463	0.000826163607586364	0.813330371960045	1.78896312543733e-05	3.26281531824869e-05	1.16578805677114
MGP_C57BL6NJ_G0001800	NA	0.877899990924902	0.976370125039603	0.0216772540204451	4.97673468675406e-05	9.53381184083958e-05	0.872303841878788	4.26336142024875e-06	1.23980913014235e-05	1.10949622607799
MGP_C57BL6NJ_G0001801	NA	0.774440432368609	0.96188316923939	0.036143822378799	8.0313015376188e-05	0.000147198144446113	0.740823933633446	1.48875083395871e-05	2.76884613400919e-05	0.879086188393607
MGP_C57BL6NJ_G0001802	NA	0.746644815453317	0.958634746377196	-0.0414022534391645	3.67184716779283e-05	7.28531192984208e-05	0.816025725149067	1.31933506901289e-05	2.49061613831984e-05	0.903410102741361
MGP_C57BL6NJ_G0001803	NA	0.362664098670381	0.956216324169558	0.128333560194348	0.0016485433972781	0.00252770913695997	0.571184823059427	0.00640377897207968	0.00850326670163356	0.468414531118261
MGP_C57BL6NJ_G0001804	NA	0.761310153237809	0.960340973449432	-0.0360089936696273	1.7592890828863e-05	4.10360993469427e-05	0.812661972736767	7.68971686909135e-06	1.62003114480707e-05	0.880461771321609
MGP_C57BL6NJ_G0001805	NA	0.73772970899155	0.95809248470028	-0.043827688180496	3.45522962093033e-05	6.91432885676456e-05	0.838435028270236	1.05418064037813e-05	2.05111550883535e-05	0.942771480815705
MGP_C57BL6NJ_G0001806	NA	0.959612071333649	0.99221459173418	-0.00503555951775317	5.0467297491241e-06	3.61236786388081e-05	0.769964143656803	4.14174756492427e-07	1.23980913014235e-05	0.965986591137555
MGP_C57BL6NJ_G0001807	NA	0.852910033348977	0.971044642474541	0.0246356066308842	0.000555533596619041	0.000901226235355177	0.628175874510995	0.000628702525213355	0.000928681894856346	0.6187958004547
MGP_C57BL6NJ_G0001808	NA	0.629963140328759	0.956216324169558	-0.0592445272587544	1.45981958496563e-05	3.61236786388081e-05	0.856170841243144	5.29476361854356e-06	1.23980913014235e-05	0.943555218835439
MGP_C57BL6NJ_G0001809	NA	0.792681077300792	0.962302136703708	-0.034355384095783	3.63503604273056e-05	7.22593964632378e-05	0.833761538121976	9.20423067184658e-06	1.82949442794002e-05	0.954737184709787
MGP_C57BL6NJ_G0001810	NA	0.629963140328759	0.956216324169558	-0.0592445272587544	1.45981958496563e-05	3.61236786388081e-05	0.856170841243144	5.29476361854356e-06	1.23980913014235e-05	0.943555218835439
MGP_C57BL6NJ_G0001811	NA	0.574649703990739	0.956216324169558	-0.0839885534155082	7.70934173404592e-05	0.000141796821179773	0.878735501038326	4.29450502373528e-05	7.29152129561863e-05	0.933870689431063
MGP_C57BL6NJ_G0001812	NA	0.694552242080577	0.956216324169558	-0.0492848369826796	2.38673693096542e-05	5.07937070332379e-05	0.833761538121975	8.59849014024932e-06	1.7362165248063e-05	0.92114591571427
MGP_C57BL6NJ_G0001813	NA	0.629963140328759	0.956216324169558	-0.0592445272587544	1.45981958496563e-05	3.61236786388081e-05	0.856170841243144	5.29476361854356e-06	1.23980913014235e-05	0.943555218835439
MGP_C57BL6NJ_G0001814	NA	0.128374639752258	0.956216324169558	-0.201627170786002	1.20761804146915e-05	3.61236786388081e-05	0.901553612165812	6.39499920082966e-06	1.397953628492e-05	0.958169027369644
MGP_C57BL6NJ_G0001815	NA	0.683891514958795	0.956216324169558	-0.0513619437152395	2.36918937552988e-05	5.07937070332379e-05	0.838435028270236	8.57994636172013e-06	1.7362165248063e-05	0.925819405862531
MGP_C57BL6NJ_G0001816	NA	0.629963140328759	0.956216324169558	-0.0592445272587544	1.45981958496563e-05	3.61236786388081e-05	0.856170841243144	5.29476361854356e-06	1.23980913014235e-05	0.943555218835439
MGP_C57BL6NJ_G0001817	NA	0.367939389738993	0.956216324169558	-0.106763599149128	3.3503683634138e-05	6.73169495605832e-05	0.751390175850498	8.8421904751031e-06	1.77643479641823e-05	0.856615666269953
MGP_C57BL6NJ_G0001818	NA	0.629963140328759	0.956216324169558	-0.0592445272587544	1.45981958496563e-05	3.61236786388081e-05	0.856170841243144	5.29476361854356e-06	1.23980913014235e-05	0.943555218835439
MGP_C57BL6NJ_G0001819	NA	0.575521028113402	0.956216324169558	-0.0746145217520153	2.64640092579933e-05	5.50703621428336e-05	0.873349028764148	1.00386476796957e-05	1.96878216985184e-05	0.960507293788612
MGP_C57BL6NJ_G0001820	NA	0.744455394648128	0.958583856318106	-0.040210059434154	2.5984772439043e-05	5.42299508900747e-05	0.813343288637794	9.16471012575498e-06	1.82313806107823e-05	0.900727666230088
MGP_C57BL6NJ_G0001821	NA	0.843901957558375	0.969896511847049	-0.0248248571548609	2.0913232668791e-05	4.68402159784895e-05	0.85056905730805	1.70925612203374e-05	3.13036091119522e-05	0.867675822959004
MGP_C57BL6NJ_G0001822	NA	0.356490403509233	0.956216324169558	-0.110117444630058	1.21727382855171e-05	3.61236786388081e-05	0.835857266041828	3.48621860903494e-06	1.23980913014235e-05	0.941082756461282
MGP_C57BL6NJ_G0001823	NA	0.492499255892014	0.956216324169558	-0.0830326776949684	1.17485175815167e-05	3.61236786388081e-05	0.856170841243144	3.45702747177734e-06	1.23980913014235e-05	0.961396331662599
MGP_C57BL6NJ_G0001824	NA	0.641680101218342	0.956216324169558	-0.0669613655349277	0.00894930937934731	0.0125658467171081	0.458039211488085	0.00162093110274933	0.00229044854661289	0.591551644040679
MGP_C57BL6NJ_G0001825	NA	0.656115464213579	0.956216324169558	-0.059509765075665	2.82574131343896e-05	5.82686857794284e-05	0.872175986250951	1.28928889269734e-05	2.44546571390514e-05	0.942458599904874
MGP_C57BL6NJ_G0001826	NA	0.299636900358173	0.956216324169558	0.138913798939708	0.000137460600499015	0.000242393302098516	0.72779870170125	0.000156161417375611	0.000246287733896903	0.717683589393568
MGP_C57BL6NJ_G0001827	NA	0.0515549184137349	0.956216324169558	-0.279618803910994	0.0532356510732425	0.0676716842609665	-0.294143519567842	0.0086515009414539	0.0113482089365463	-0.427356285991824
MGP_C57BL6NJ_G0001828	NA	0.881727547096611	0.977037235845271	-0.0201582489643379	0.000143088210547288	0.000251668928736708	0.748752195297462	2.80410784509391e-05	4.91053434931926e-05	0.888026504415153
MGP_C57BL6NJ_G0001829	NA	0.629963140328759	0.956216324169558	-0.0592445272587544	1.45981958496563e-05	3.61236786388081e-05	0.856170841243144	5.29476361854356e-06	1.23980913014235e-05	0.943555218835439
MGP_C57BL6NJ_G0001830	NA	0.766254360958115	0.961190651090301	-0.0367519149983647	2.31341420225523e-05	5.05096868034229e-05	0.824920043398313	1.48129792515491e-05	2.7567696945182e-05	0.861998480717451
MGP_C57BL6NJ_G0001831	NA	0.602483434600856	0.956216324169558	0.0722909393645111	3.53125378506647e-05	7.04280000023666e-05	0.884360640864052	6.45323832684751e-06	1.40888618528715e-05	1.04447220752615
MGP_C57BL6NJ_G0001832	NA	0.951074350089936	0.990844402694315	-0.00809157430035402	4.63781780809206e-05	8.94040050936532e-05	0.821555506208957	4.44861370041638e-06	1.23980913014235e-05	1.03326415241425
MGP_C57BL6NJ_G0001833	NA	0.70910670655397	0.95809248470028	-0.0329457658668446	2.17709737180634e-06	3.61236786388081e-05	0.737270087805616	5.0741935547363e-07	1.23980913014235e-05	0.840400790742025
MGP_C57BL6NJ_G0001834	NA	0.417289972691304	0.956216324169558	-0.0972008315332752	1.36336665945514e-05	3.61236786388081e-05	0.832760032212662	4.74429622063132e-06	1.23980913014235e-05	0.921108152914375
MGP_C57BL6NJ_G0001835	NA	0.559869393956919	0.956216324169558	0.0767886761735721	0.00294094521543003	0.00437326864415558	0.497266961941548	9.95241191330796e-05	0.000160731823948291	0.752233737017083
MGP_C57BL6NJ_G0001836	NA	0.786471065476562	0.962082413952884	-0.0329025118680702	0.000666270855011897	0.00107056079010142	0.561188299825818	3.21144218113676e-05	5.56903832727869e-05	0.784449617057723
MGP_C57BL6NJ_G0001837	NA	0.411096706037926	0.956216324169558	0.123554554196169	0.0893733169297771	0.110200276203512	0.283339364973563	0.0348266093174302	0.0427397623960353	0.363736160298776
MGP_C57BL6NJ_G0001838	NA	0.818449286648839	0.965790018065965	-0.0293641790055348	1.90466413301706e-05	4.35873620752591e-05	0.87083325512201	8.39953327721389e-06	1.7361344821891e-05	0.942916149607593
MGP_C57BL6NJ_G0001839	NA	0.498051887542736	0.956216324169558	-0.0850613168224772	0.000117364290489766	0.00020900079063428	0.70272489178801	4.70000581341594e-06	1.23980913014235e-05	0.969697722581307
MGP_C57BL6NJ_G0001840	NA	0.44996019788568	0.956216324169558	0.0712051271608531	6.66481631734636e-07	3.61236786388081e-05	0.867950305822149	8.90198548068251e-07	1.23980913014235e-05	0.845832085009348
MGP_C57BL6NJ_G0001841	NA	0.855340992324402	0.97144974799757	-0.0246265301953454	8.01666467983528e-05	0.000146942985748714	0.794363826234086	7.44978168035472e-06	1.58093399626943e-05	1.00751763577425
MGP_C57BL6NJ_G0001842	NA	0.778682333538614	0.962082413952884	-0.0367387723021295	1.53236346253881e-05	3.75345936464164e-05	0.908642578991184	5.06042614209505e-06	1.23980913014235e-05	1.01043417982382
MGP_C57BL6NJ_G0001843	NA	0.824661156235581	0.966401461544525	0.0278227428989705	0.00864665271486833	0.0121596888153614	0.403421712621724	0.00132373496599916	0.00188854877100838	0.532093224801988
MGP_C57BL6NJ_G0001844	NA	0.545355869341163	0.956216324169558	-0.0751500941514538	1.95638899824917e-05	4.45290865424491e-05	0.838435028270236	5.74677953646471e-06	1.30310857763237e-05	0.943660518689691
MGP_C57BL6NJ_G0001845	NA	0.363089563195471	0.956216324169558	-0.143861388529324	0.341266847586559	0.381956034621444	0.159916467179725	0.477789793376244	0.508552669922651	-0.118322465885725
MGP_C57BL6NJ_G0001846	NA	0.641305121726977	0.956216324169558	0.0494053304428776	0.000263405832081672	0.000446252348959538	0.545274822724201	0.0012846994370365	0.00183533157668539	0.449588960242038
MGP_C57BL6NJ_G0001847	NA	0.55272363942233	0.956216324169558	-0.0739736004635594	2.27906530377755e-05	4.98975796650929e-05	0.828258883386394	1.01085096328786e-05	1.98134888339969e-05	0.896831037435422
MGP_C57BL6NJ_G0001848	NA	0.799817169134964	0.963589517595665	-0.0305343999260103	2.17824211154115e-05	4.84175542528026e-05	0.808669798489533	6.21228970790903e-06	1.36316124793602e-05	0.91315091982689
MGP_C57BL6NJ_G0001849	NA	0.910075492873672	0.982223183876855	-0.0153737916259803	0.000316445219984662	0.000530143459529154	0.688098998280359	6.06249028020338e-05	0.000100825609261268	0.824647412744945
MGP_C57BL6NJ_G0001850	NA	0.388918360079045	0.956216324169558	-0.0975237694130438	8.39979162787449e-06	3.61236786388081e-05	0.822840830305036	5.50550342972756e-06	1.26926777993669e-05	0.856510366415701
MGP_C57BL6NJ_G0001851	NA	0.993696535145562	0.998946858072874	0.00097827784947563	0.000262455071311478	0.000444788291368569	0.639724022117567	0.000105944965915956	0.000170511856833681	0.707305880692347
MGP_C57BL6NJ_G0001852	NA	0.629963140328759	0.956216324169558	-0.0592445272587544	1.45981958496563e-05	3.61236786388081e-05	0.856170841243144	5.29476361854356e-06	1.23980913014235e-05	0.943555218835439
MGP_C57BL6NJ_G0001853	NA	0.071479015418595	0.956216324169558	-0.210724764391435	1.23060789686726e-05	3.61236786388081e-05	0.778200909243397	1.35208790810173e-06	1.23980913014235e-05	0.956603042349557
MGP_C57BL6NJ_G0001854	NA	0.464690498173735	0.956216324169558	-0.106651203524554	7.07771430728765e-05	0.000131029697232578	0.860455764599188	9.10308085931749e-05	0.000147746658534565	0.837831664662743
MGP_C57BL6NJ_G0001855	NA	0.179402757095463	0.956216324169558	-0.139923645483531	0.0012036018723385	0.00187578187234186	0.431538374003544	5.17521995346874e-07	1.23980913014235e-05	0.957292575514838
MGP_C57BL6NJ_G0001856	NA	0.46694321849687	0.956216324169558	-0.0706663714328671	0.000141656448642685	0.000249272508068388	0.531982135072886	0.000721132613040641	0.00105802673942848	0.440432891221496
MGP_C57BL6NJ_G0001857	NA	0.675879860758017	0.956216324169558	-0.0455752852712561	5.43607052054188e-06	3.61236786388081e-05	0.835305673905046	6.96176545781373e-06	1.49267865604288e-05	0.815985052567026
MGP_C57BL6NJ_G0001858	NA	0.366863078407115	0.956216324169558	-0.11712323058819	1.99382066163683e-05	4.51876872421797e-05	0.866226973274358	3.81245986023226e-05	6.53135449064009e-05	0.811669723170781
MGP_C57BL6NJ_G0001859	NA	0.629963140328759	0.956216324169558	-0.0592445272587544	1.45981958496563e-05	3.61236786388081e-05	0.856170841243144	5.29476361854356e-06	1.23980913014235e-05	0.943555218835439
MGP_C57BL6NJ_G0001860	NA	0.629963140328759	0.956216324169558	-0.0592445272587544	1.45981958496563e-05	3.61236786388081e-05	0.856170841243144	5.29476361854356e-06	1.23980913014235e-05	0.943555218835439
MGP_C57BL6NJ_G0001861	NA	0.683891514958795	0.956216324169558	-0.0513619437152395	2.36918937552988e-05	5.07937070332379e-05	0.838435028270236	8.57994636172013e-06	1.7362165248063e-05	0.925819405862531
MGP_C57BL6NJ_G0001862	NA	0.333724829476568	0.956216324169558	-0.121738430511428	2.15531017728222e-05	4.80219263311874e-05	0.832011746134666	5.73072167505815e-06	1.30068740641666e-05	0.945705644291028
MGP_C57BL6NJ_G0001863	NA	0.629963140328759	0.956216324169558	-0.0592445272587544	1.45981958496563e-05	3.61236786388081e-05	0.856170841243144	5.29476361854356e-06	1.23980913014235e-05	0.943555218835439
MGP_C57BL6NJ_G0001864	NA	0.629963140328759	0.956216324169558	-0.0592445272587544	1.45981958496563e-05	3.61236786388081e-05	0.856170841243144	5.29476361854356e-06	1.23980913014235e-05	0.943555218835439
MGP_C57BL6NJ_G0001865	NA	0.629963140328759	0.956216324169558	-0.0592445272587544	1.45981958496563e-05	3.61236786388081e-05	0.856170841243144	5.29476361854356e-06	1.23980913014235e-05	0.943555218835439
MGP_C57BL6NJ_G0001866	NA	0.587712530595742	0.956216324169558	-0.0523920862375828	1.81014522231479e-06	3.61236786388081e-05	0.817942603100646	5.4395397982427e-06	1.25631542704496e-05	0.738701133468764
MGP_C57BL6NJ_G0001867	NA	0.612485509229574	0.956216324169558	-0.0647616339898418	1.89058575525838e-05	4.3328910765031e-05	0.867432426547659	8.24684624038935e-06	1.70982060307376e-05	0.940193718587296
MGP_C57BL6NJ_G0001868	NA	0.073533935392745	0.956216324169558	-0.262840011274664	0.000124424716306331	0.000220856155402812	0.772426392006618	0.000239394923249075	0.000369809545961781	0.718344352752812
MGP_C57BL6NJ_G0001869	NA	0.803655394915011	0.964119113747811	0.0311239052496229	0.0352912448583214	0.0459892916238842	-0.305756164515458	0.275846489203369	0.30400812997562	-0.14800673906759
MGP_C57BL6NJ_G0001870	NA	0.672355711706503	0.956216324169558	-0.052074304754024	1.23480294875985e-05	3.61236786388081e-05	0.872303841878788	5.42989270905377e-06	1.25429880649757e-05	0.943555218835439
MGP_C57BL6NJ_G0001871	NA	0.588297678449791	0.956216324169558	0.0803872123214129	0.000642380980011818	0.00103387237656337	0.686220402634396	6.70294783928352e-05	0.0001107866669419	0.885315631815189
MGP_C57BL6NJ_G0001872	NA	0.866843260665954	0.973617313025109	-0.0205303382863208	1.76402633565397e-05	4.11279232520401e-05	0.840261413377225	5.33763284581898e-06	1.24686350858081e-05	0.9426509489896
MGP_C57BL6NJ_G0001873	NA	0.170116867690011	0.956216324169558	-0.244957720497841	0.000294260795998074	0.000495191251242456	0.876508890433962	0.0118240801123602	0.015278067672064	0.523589001398829
MGP_C57BL6NJ_G0001874	NA	0.859191077534321	0.972277888768074	-0.0234333755776432	6.58083457314432e-05	0.000122635210575014	0.793110461975515	7.35761728936148e-05	0.000120964914886142	0.783869230321994
MGP_C57BL6NJ_G0001875	NA	0.629963140328759	0.956216324169558	-0.0592445272587544	1.45981958496563e-05	3.61236786388081e-05	0.856170841243144	5.29476361854356e-06	1.23980913014235e-05	0.943555218835439
MGP_C57BL6NJ_G0001876	NA	0.3690727513753	0.956216324169558	-0.109928728748565	1.5384146831403e-05	3.76581262928207e-05	0.838009670258612	9.88029635640039e-06	1.94098905447854e-05	0.8747961073472
MGP_C57BL6NJ_G0001877	NA	0.694552242080577	0.956216324169558	-0.0492848369826796	2.38673693096542e-05	5.07937070332379e-05	0.833761538121975	8.59849014024932e-06	1.7362165248063e-05	0.92114591571427
MGP_C57BL6NJ_G0001878	NA	0.440093200345749	0.956216324169558	-0.0903914574175121	2.47698694865393e-05	5.23963919584032e-05	0.768076195435844	8.21385481295074e-06	1.70366806928352e-05	0.855460573028138
MGP_C57BL6NJ_G0001879	NA	0.683891514958795	0.956216324169558	-0.0513619437152395	2.36918937552988e-05	5.07937070332379e-05	0.838435028270236	8.57994636172013e-06	1.7362165248063e-05	0.925819405862531
MGP_C57BL6NJ_G0001880	NA	0.492499255892014	0.956216324169558	-0.0830326776949684	1.17485175815167e-05	3.61236786388081e-05	0.856170841243144	3.45702747177734e-06	1.23980913014235e-05	0.961396331662599
MGP_C57BL6NJ_G0001881	NA	0.717671533508382	0.95809248470028	-0.0442847431677443	1.17456892156687e-05	3.61236786388081e-05	0.872733611702855	4.28080025023612e-06	1.23980913014235e-05	0.960651962580501
MGP_C57BL6NJ_G0001882	NA	0.73599516842381	0.95809248470028	-0.0438488794217568	3.96407576065e-05	7.78699017902743e-05	0.8215306336099	1.43884566262959e-05	2.68599773777371e-05	0.908915011202195
MGP_C57BL6NJ_G0001883	NA	0.818572376072702	0.965790018065965	-0.0275891753091063	9.63190477585207e-06	3.61236786388081e-05	0.874971682230863	4.38312567392439e-06	1.23980913014235e-05	0.942771480815704
MGP_C57BL6NJ_G0001884	NA	0.857866284681398	0.972179082622298	-0.0226831169270164	1.42033940619354e-05	3.61236786388081e-05	0.887746001748975	4.33386047212924e-06	1.23980913014235e-05	0.994243231576018
MGP_C57BL6NJ_G0001885	NA	0.724340001170107	0.95809248470028	-0.0437633909396561	2.02512038388283e-05	4.56731577208002e-05	0.838435028270236	6.00838533620383e-06	1.33625527443027e-05	0.942916149607593
MGP_C57BL6NJ_G0001886	NA	0.987390656933044	0.997299647839107	-0.00203093207880844	3.88605302851376e-05	7.64981181744647e-05	0.815254331124374	8.98836533228409e-06	1.79955595099566e-05	0.942053785845847
MGP_C57BL6NJ_G0001887	NA	0.677013542174638	0.956216324169558	-0.0518832959433274	1.38453329358321e-05	3.61236786388081e-05	0.872733611702855	6.14129548911477e-06	1.35003380966114e-05	0.943555218835439
MGP_C57BL6NJ_G0001888	NA	0.676337637774728	0.956216324169558	-0.0543038945628669	2.9329665398121e-05	6.00279511387738e-05	0.846143734016012	1.28891444448655e-05	2.44498116432328e-05	0.917784415466126
MGP_C57BL6NJ_G0001889	NA	0.629963140328759	0.956216324169558	-0.0592445272587544	1.45981958496563e-05	3.61236786388081e-05	0.856170841243144	5.29476361854356e-06	1.23980913014235e-05	0.943555218835439
MGP_C57BL6NJ_G0001890	NA	0.548833417810679	0.956216324169558	-0.0766915501828641	4.5243161695657e-05	8.7421045474936e-05	0.793303506297144	7.41336139417966e-06	1.57434328863477e-05	0.948361686999105
MGP_C57BL6NJ_G0001891	NA	0.728290871066862	0.95809248470028	-0.0454546200207566	2.85620787493891e-05	5.88054581615972e-05	0.854291840620069	1.82300249299503e-05	3.31812451634778e-05	0.893327404234921
MGP_C57BL6NJ_G0001892	NA	0.6626817046213	0.956216324169558	-0.0509197362510542	6.84755728602632e-06	3.61236786388081e-05	0.87490162101047	3.05751560477896e-06	1.23980913014235e-05	0.943555218835439
MGP_C57BL6NJ_G0001893	NA	0.657466428289526	0.956216324169558	-0.0485059616540613	5.79594074822962e-06	3.61236786388081e-05	0.832834621024149	2.96969026157687e-06	1.23980913014235e-05	0.886506047243549
MGP_C57BL6NJ_G0001894	NA	0.629963140328759	0.956216324169558	-0.0592445272587544	1.45981958496563e-05	3.61236786388081e-05	0.856170841243144	5.29476361854356e-06	1.23980913014235e-05	0.943555218835439
MGP_C57BL6NJ_G0001895	NA	0.730839513835434	0.95809248470028	-0.0461417158794275	4.19025529468381e-05	8.18085139409124e-05	0.842410756470247	1.88063013128842e-05	3.41394304101595e-05	0.913006251035001
MGP_C57BL6NJ_G0001896	NA	0.693114757914557	0.956216324169558	-0.0493343057195074	5.05575495817373e-05	9.66806391122172e-05	0.769570616927745	1.42295264895549e-05	2.66007482778947e-05	0.873907069473213
MGP_C57BL6NJ_G0001897	NA	0.823837471245206	0.966328411558188	-0.0244928987908526	3.35655733616734e-06	3.61236786388081e-05	0.884178526031039	2.22180145484992e-06	1.23980913014235e-05	0.918463479202996
MGP_C57BL6NJ_G0001898	NA	0.675394485922158	0.956216324169558	-0.0518493299066014	1.58424365446859e-05	3.78532915509859e-05	0.856170841243144	4.78667954930026e-06	1.23980913014235e-05	0.960194412877782
MGP_C57BL6NJ_G0001899	NA	0.689991178077642	0.956216324169558	0.0888987913957408	0.0918216134195295	0.113029199266231	0.420905605041559	0.0495261938780743	0.059811283861511	0.500835885482311
MGP_C57BL6NJ_G0001900	NA	0.989846473375308	0.99791156351771	0.00163335496207021	8.25452761214934e-05	0.000150932693217878	0.752931544033695	1.91740129383691e-05	3.47348324838294e-05	0.874051859413396
MGP_C57BL6NJ_G0001901	NA	0.727825289090775	0.95809248470028	-0.0397678519699687	7.54015492617444e-06	3.61236786388081e-05	0.849809881378027	3.29818981476179e-06	1.23980913014235e-05	0.918463479202996
MGP_C57BL6NJ_G0001902	NA	0.629963140328759	0.956216324169558	-0.0592445272587544	1.45981958496563e-05	3.61236786388081e-05	0.856170841243144	5.29476361854356e-06	1.23980913014235e-05	0.943555218835439
MGP_C57BL6NJ_G0001903	NA	0.629963140328759	0.956216324169558	-0.0592445272587544	1.45981958496563e-05	3.61236786388081e-05	0.856170841243144	5.29476361854356e-06	1.23980913014235e-05	0.943555218835439
MGP_C57BL6NJ_G0001904	NA	0.629963140328759	0.956216324169558	-0.0592445272587544	1.45981958496563e-05	3.61236786388081e-05	0.856170841243144	5.29476361854356e-06	1.23980913014235e-05	0.943555218835439
MGP_C57BL6NJ_G0001905	NA	0.525606591855393	0.956216324169558	-0.0806216009138436	0.00049546248504743	0.000809076240632345	0.604346839273384	0.000110841583048622	0.00017796056329059	0.716205449175771
MGP_C57BL6NJ_G0001906	NA	0.22811480079561	0.956216324169558	-0.119254250473844	0.00124718729844291	0.00194039963672566	-0.410739124926142	0.000393525075895832	0.000594016750315545	-0.473683776718237
MGP_C57BL6NJ_G0001907	NA	0.685858158646969	0.956216324169558	-0.0517102717240104	2.19638743279756e-05	4.84695990579827e-05	0.856170841243145	6.71283799394503e-06	1.44794784567868e-05	0.960507293788613
MGP_C57BL6NJ_G0001908	NA	0.35645582054138	0.956216324169558	-0.129792535222841	0.000498921010004995	0.000814367969980748	0.663133677749307	0.000145857289614698	0.000230887336541686	0.763390720851959
MGP_C57BL6NJ_G0001909	NA	0.777589393811312	0.962082413952884	-0.0348283216719494	5.49140791855435e-05	0.00010419705029264	0.753716015654972	1.2408567443205e-05	2.36319985269658e-05	0.874836331034672
MGP_C57BL6NJ_G0001910	NA	0.379797117890493	0.956216324169558	-0.104573869724649	0.00632976724647566	0.00905161781998018	0.396808458353682	0.0164021324130446	0.0208615509958806	0.336223844611307
MGP_C57BL6NJ_G0001911	NA	0.687198772147159	0.956216324169558	-0.0505132415972086	3.38518042154183e-05	6.79566040367842e-05	0.804489223923859	1.18341296814923e-05	2.26629649357077e-05	0.892692675833684
MGP_C57BL6NJ_G0001912	NA	0.246878048719707	0.956216324169558	-0.140339900491992	1.46532048593752e-05	3.62159927034571e-05	0.824846480101223	6.13907444980445e-06	1.35003380966114e-05	0.89676078236403
MGP_C57BL6NJ_G0001913	NA	0.849740383285766	0.970749991710736	-0.0243904119748933	2.68039364743495e-05	5.56737782920419e-05	0.847399416074513	1.22017776851861e-05	2.32813249235384e-05	0.91573166472676
MGP_C57BL6NJ_G0001914	NA	0.504253015614748	0.956216324169558	-0.0807450177929854	4.40001680329147e-06	3.61236786388081e-05	0.93995882286344	3.19884237056087e-07	1.23980913014235e-05	1.19087913402211
MGP_C57BL6NJ_G0001915	NA	0.538370733789091	0.956216324169558	0.100039385906578	0.000958189041137521	0.00150986139425746	0.713537197877902	0.000334358921901793	0.00050827255829103	0.810732304147711
MGP_C57BL6NJ_G0001916	NA	0.676772602701451	0.956216324169558	0.0634998999025619	0.0384286065882014	0.049796640231919	0.363962759514802	0.0103268107238616	0.0134384896082625	0.473510438467126
MGP_C57BL6NJ_G0001917	NA	0.384667711969913	0.956216324169558	0.133059429789537	0.00577874163618909	0.00830293832893273	0.517694450769048	0.0682363454418058	0.0810868924537906	0.312030502252745
MGP_C57BL6NJ_G0001918	NA	0.477970858077401	0.956216324169558	-0.0863292941938436	1.58242932449569e-05	3.78532915509859e-05	0.835857266041828	5.62145451924318e-06	1.27920773187894e-05	0.923241643634122
MGP_C57BL6NJ_G0001919	NA	0.892944754898052	0.978648210359093	0.0161176083025706	4.28058963910149e-05	8.32951668551866e-05	0.752046695384651	2.66320423984787e-05	4.68434430323252e-05	0.789078927561707
MGP_C57BL6NJ_G0001920	NA	0.866648342720561	0.973549073604886	-0.0206513758957542	9.69585901836405e-06	3.61236786388081e-05	0.89454647138139	1.03364445600415e-05	2.01908076826821e-05	0.889054860669234
MGP_C57BL6NJ_G0001921	NA	0.48551558661471	0.956216324169558	-0.1068598837295	0.0287287784411474	0.0378868083174225	0.388410531414158	0.0112233792920178	0.0145444208609736	0.466442220557739
MGP_C57BL6NJ_G0001922	NA	0.589485250549048	0.956216324169558	0.0757470928505708	4.26086441856273e-06	3.61236786388081e-05	1.09802033991374	9.36289760809872e-08	1.23980913014235e-05	1.54247236708795
MGP_C57BL6NJ_G0001923	NA	0.629963140328759	0.956216324169558	-0.0592445272587544	1.45981958496563e-05	3.61236786388081e-05	0.856170841243144	5.29476361854356e-06	1.23980913014235e-05	0.943555218835439
MGP_C57BL6NJ_G0001924	NA	0.958542236098334	0.991991285053334	0.00781562465099551	5.8258794623684e-05	0.000109878920727377	0.914825602336189	1.19896866206911e-05	2.29202786794373e-05	1.07194237803226
MGP_C57BL6NJ_G0001925	NA	0.777745166593785	0.962082413952884	0.0319125627228455	6.7113272910631e-05	0.000124786417084025	0.676806916691939	1.74049443104816e-05	3.18303220153019e-05	0.776092224690073
MGP_C57BL6NJ_G0001926	NA	0.792194913587174	0.962302136703708	-0.0305230928857147	0.000633073897826314	0.00101949208381536	0.538702530238267	0.000193767366755069	0.000302486419187612	0.618531846680745
MGP_C57BL6NJ_G0001927	NA	0.983332464412337	0.996376002612338	-0.00249440753513401	0.0888992620345942	0.109661813297986	0.228511210940814	0.178505972989909	0.201639821119408	0.17672498504098
MGP_C57BL6NJ_G0001928	NA	0.91294824258205	0.982716422205443	-0.0126625737174804	5.1856649178587e-06	3.61236786388081e-05	0.894437015640133	1.57273442886851e-06	1.23980913014235e-05	0.998628034270844
MGP_C57BL6NJ_G0001929	NA	0.224190698540921	0.956216324169558	-0.165256331075787	0.000111354672401432	0.00019910128221369	0.749796670849843	3.69917497293303e-05	6.35131157514325e-05	0.841461468234161
MGP_C57BL6NJ_G0001930	NA	0.789321791617318	0.962082413952884	-0.0308634900841762	6.35921838452094e-05	0.000118879547829629	0.69549657913721	0.00024973924508034	0.00038494988204436	0.59928681200415
MGP_C57BL6NJ_G0001931	NA	0.161640337118925	0.956216324169558	0.156552972187878	0.132437744478644	0.159094852089645	0.179624686007196	0.722746085470694	0.744745778266156	-0.0405606683009356
MGP_C57BL6NJ_G0001932	NA	0.338976874464513	0.956216324169558	0.145777414887143	0.211797772182454	0.246361815238117	0.204569101851557	0.182933613274218	0.206414329381433	0.219147016052089
MGP_C57BL6NJ_G0001933	NA	0.772435326045832	0.961558577447375	-0.0386092076843346	0.0162853093614745	0.0221541661313643	0.382759948639743	0.0519593053480416	0.062608015125589	0.296816122386936
MGP_C57BL6NJ_G0001934	NA	0.719256085286178	0.95809248470028	-0.0447130734385972	1.14128637228786e-05	3.61236786388081e-05	0.888866612338499	6.11268338839806e-06	1.35003380966114e-05	0.943555218835439
MGP_C57BL6NJ_G0001935	NA	0.629963140328759	0.956216324169558	-0.0592445272587544	1.45981958496563e-05	3.61236786388081e-05	0.856170841243144	5.29476361854356e-06	1.23980913014235e-05	0.943555218835439
MGP_C57BL6NJ_G0001936	NA	0.53729347893969	0.956216324169558	-0.0763696039177684	2.54426196093851e-05	5.34540840492256e-05	0.813447962920658	8.96652885046146e-06	1.79589803380904e-05	0.900832340512952
MGP_C57BL6NJ_G0001937	NA	0.270470072691608	0.956216324169558	-0.231690016022603	0.155840100669743	0.185268900379659	0.321687323635792	0.0101220363005026	0.0131853727801755	0.642239074992413
MGP_C57BL6NJ_G0001938	NA	0.654552489976449	0.956216324169558	-0.0573359275404653	2.37351335690962e-05	5.07937070332379e-05	0.850939725642979	7.28667752487916e-06	1.55152886503269e-05	0.954565524522262
MGP_C57BL6NJ_G0001939	NA	0.337749175858705	0.956216324169558	-0.141641730252345	0.00320004376808167	0.00473883679507252	0.54471557795328	0.00512227659242648	0.00686438846704768	0.507596187186006
MGP_C57BL6NJ_G0001940	NA	0.703502369607686	0.95809248470028	-0.0506036901296202	3.41989692282707e-05	6.85597579694752e-05	0.852061620314215	5.76773563749135e-06	1.30620285167786e-05	1.01377051171894
MGP_C57BL6NJ_G0001941	NA	0.891972675063551	0.97848258897247	-0.019054217163804	0.000225813629897621	0.000386227016310243	0.737040435157932	0.000100718567521763	0.000162513976028343	0.805477728129547
MGP_C57BL6NJ_G0001942	NA	0.629963140328759	0.956216324169558	-0.0592445272587544	1.45981958496563e-05	3.61236786388081e-05	0.856170841243144	5.29476361854356e-06	1.23980913014235e-05	0.943555218835439
MGP_C57BL6NJ_G0001943	NA	0.0727759757573985	0.956216324169558	-0.196648994294393	0.000291202199959402	0.000490392427951628	0.523986988470741	0.00146765753356557	0.00208425728798315	0.429434376539067
MGP_C57BL6NJ_G0001944	NA	0.935004002251742	0.987405996571478	0.0103855198082158	0.00291552294843913	0.00433797641692926	0.484647705067521	0.00232109782231895	0.00322721960903451	0.500548031476833
MGP_C57BL6NJ_G0001945	NA	0.675394485922158	0.956216324169558	-0.0518493299066014	1.58424365446859e-05	3.78532915509859e-05	0.856170841243144	4.78667954930026e-06	1.23980913014235e-05	0.960194412877782
MGP_C57BL6NJ_G0001946	NA	0.416005980124056	0.956216324169558	0.0949181536246115	0.646166208596154	0.681399278319721	-0.0563129683490917	0.0908287189617365	0.10638057120951	-0.218920472246549
MGP_C57BL6NJ_G0001947	NA	0.78775642720625	0.962082413952884	0.032291345053327	2.07904119100087e-05	4.6621026805567e-05	0.809116140303269	3.01453616888927e-05	5.24995308639895e-05	0.779631472987498
MGP_C57BL6NJ_G0001948	NA	0.629963140328759	0.956216324169558	-0.0592445272587544	1.45981958496563e-05	3.61236786388081e-05	0.856170841243144	5.29476361854356e-06	1.23980913014235e-05	0.943555218835439
MGP_C57BL6NJ_G0001949	NA	0.629963140328759	0.956216324169558	-0.0592445272587544	1.45981958496563e-05	3.61236786388081e-05	0.856170841243144	5.29476361854356e-06	1.23980913014235e-05	0.943555218835439
MGP_C57BL6NJ_G0001950	NA	0.629963140328759	0.956216324169558	-0.0592445272587544	1.45981958496563e-05	3.61236786388081e-05	0.856170841243144	5.29476361854356e-06	1.23980913014235e-05	0.943555218835439
MGP_C57BL6NJ_G0001951	NA	0.608389387928675	0.956216324169558	-0.0683916433159857	3.79091338129751e-05	7.48979218456726e-05	0.844506484390099	1.17754590220326e-05	2.25663809479354e-05	0.948389670947717
MGP_C57BL6NJ_G0001952	NA	0.629963140328759	0.956216324169558	-0.0592445272587544	1.45981958496563e-05	3.61236786388081e-05	0.856170841243144	5.29476361854356e-06	1.23980913014235e-05	0.943555218835439
MGP_C57BL6NJ_G0001953	NA	0.669205199937745	0.956216324169558	-0.0516459744831711	1.23693623834548e-05	3.61236786388081e-05	0.856170841243145	3.67829261914057e-06	1.23980913014235e-05	0.960651962580502
MGP_C57BL6NJ_G0001954	NA	0.192994443054496	0.956216324169558	-0.138149431457682	0.00051426791670495	0.000837854056405285	0.489712685971014	0.00015617089377574	0.000246293227733282	0.561570851408851
MGP_C57BL6NJ_G0001955	NA	0.381064216393004	0.956216324169558	-0.102518891854474	1.00518159839882e-05	3.61236786388081e-05	0.835857266041828	2.34783174108853e-06	1.23980913014235e-05	0.958179500206345
MGP_C57BL6NJ_G0001956	NA	0.587162287390409	0.956216324169558	-0.0684870203742535	3.87722815695795e-05	7.6345897974393e-05	0.79571214994775	1.361682063162e-05	2.55817932389075e-05	0.883096527540045
MGP_C57BL6NJ_G0001957	NA	0.754554287079919	0.959294424926794	-0.037666377862677	2.2044232398315e-05	4.85947443476668e-05	0.80762000510197	7.66524458712421e-06	1.61742577927553e-05	0.895004382694265
MGP_C57BL6NJ_G0001958	NA	0.946552324231227	0.990179788911476	0.0063580195403777	0.000215382689995394	0.000369308344907406	0.501038738375533	1.8938556123429e-05	3.43537182646788e-05	0.646614400643778
MGP_C57BL6NJ_G0001959	NA	0.740750922298345	0.958263045037517	-0.0413318681263169	0.000281524757731385	0.000474893197409462	0.638825320186992	1.44379259485494e-05	2.69432272631703e-05	0.872842241524981
MGP_C57BL6NJ_G0001960	NA	0.450171513513164	0.956216324169558	-0.103912508565826	3.10944053838529e-05	6.31179876548555e-05	0.882824104126414	2.98977686715903e-05	5.20970362135403e-05	0.886323276489242
MGP_C57BL6NJ_G0001961	NA	0.819876757760294	0.965790018065965	-0.0279043443972119	1.44485728852093e-05	3.61236786388081e-05	0.857165808037562	4.41814841428986e-06	1.23980913014235e-05	0.959868224560767
MGP_C57BL6NJ_G0001962	NA	0.305523696337389	0.956216324169558	-0.140021412049649	0.000126503439286652	0.000224226336770617	0.749735800466127	3.80909036286057e-05	6.52639817570586e-05	0.850558283077731
MGP_C57BL6NJ_G0001963	NA	0.120782687845188	0.956216324169558	-0.175801090707128	3.63555271508099e-06	3.61236786388081e-05	0.8616472188331	1.92189514107488e-06	1.23980913014235e-05	0.913760807393482
MGP_C57BL6NJ_G0001964	NA	0.927079471229469	0.985254286723168	0.0107604007431428	1.17904648911519e-05	3.61236786388081e-05	0.839532805867092	1.35957855888345e-05	2.55520190398468e-05	0.827996944494135
MGP_C57BL6NJ_G0001965	NA	0.887935625883759	0.977896039616445	-0.015217062711049	0.0883630838485186	0.109046233166854	0.206976280496837	0.00358594791327008	0.00488892321495689	0.398656478106797
MGP_C57BL6NJ_G0001966	NA	0.563321855960481	0.956216324169558	-0.0516480713264558	1.18244352812604e-05	3.61236786388081e-05	0.633818102641765	3.06527081440478e-06	1.23980913014235e-05	0.720143188563454
MGP_C57BL6NJ_G0001967	NA	0.599882274618996	0.956216324169558	-0.0674325377236571	5.5852142133719e-05	0.000105791267012856	0.781339130157461	1.32949805255865e-05	2.50738293176094e-05	0.902423197396617
MGP_C57BL6NJ_G0001968	NA	0.581668755037145	0.956216324169558	-0.0662254335034757	7.41670692606169e-06	3.61236786388081e-05	0.892079808531473	3.37228774591227e-06	1.23980913014235e-05	0.960651962580501
MGP_C57BL6NJ_G0001969	NA	0.517481978745478	0.956216324169558	-0.0781730102004147	1.19822335578175e-05	3.61236786388081e-05	0.854030420357248	4.42715432809299e-06	1.23980913014235e-05	0.938925439469206
MGP_C57BL6NJ_G0001970	NA	0.625244252472301	0.956216324169558	-0.062333235774303	1.56529897425099e-05	3.78532915509859e-05	0.882381836576137	3.72098954498768e-06	1.23980913014235e-05	1.01195923749453
MGP_C57BL6NJ_G0001971	NA	0.852247399518086	0.970996406475972	0.0235342097631715	0.000106248845851806	0.000190685567840154	0.721031284859666	0.000418588351313154	0.000630159547013322	0.617925115439455
MGP_C57BL6NJ_G0001972	NA	0.969914732720501	0.994068043296001	-0.00665326777488588	9.71966496104849e-05	0.000175643774032279	1.01697775155119	1.75945774326904e-06	1.23980913014235e-05	1.5057848157089
MGP_C57BL6NJ_G0001973	NA	0.957126125680516	0.991690530245051	0.00754019425750698	0.000105176606124552	0.000188896098466088	0.801724231095626	1.3225638170878e-05	2.49590876570958e-05	0.990492199512604
MGP_C57BL6NJ_G0001974	NA	0.730373963041067	0.95809248470028	-0.044000712399813	2.21769334497718e-05	4.87852175348074e-05	0.854997798729947	9.82343743312162e-06	1.93251945191141e-05	0.925819405862531
MGP_C57BL6NJ_G0001975	NA	0.713259104821524	0.95809248470028	-0.0444757519784409	1.04272927432732e-05	3.61236786388081e-05	0.872303841878788	3.76425765987239e-06	1.23980913014235e-05	0.960651962580501
MGP_C57BL6NJ_G0001976	NA	0.898749282856379	0.980082715323973	0.0174711206453375	0.000306347220897753	0.000514337435135017	0.696658701012856	5.08082105948737e-05	8.54154066439305e-05	0.84717463257841
MGP_C57BL6NJ_G0001977	NA	0.739010211909549	0.95809248470028	-0.040731411662242	1.56190712552756e-05	3.78532915509859e-05	0.847641872070412	6.79300492392752e-06	1.46232320653004e-05	0.918463479202996
MGP_C57BL6NJ_G0001978	NA	0.655663566622708	0.956216324169558	-0.054559871822381	2.03099979746127e-05	4.5776022088552e-05	0.825232568949243	7.08895304071002e-06	1.51598502976296e-05	0.913895288908988
MGP_C57BL6NJ_G0001979	NA	0.732581327054063	0.95809248470028	-0.0404940902020853	1.38839903833287e-05	3.61236786388081e-05	0.831079101610702	4.00620644197668e-06	1.23980913014235e-05	0.935560222948059
MGP_C57BL6NJ_G0001980	NA	0.880537103792871	0.976793666390224	0.0217019637203265	1.29864821085601e-05	3.61236786388081e-05	1.02118367107556	2.58020677588178e-07	1.23980913014235e-05	1.46154609828819
MGP_C57BL6NJ_G0001981	NA	0.629963140328759	0.956216324169558	-0.0592445272587544	1.45981958496563e-05	3.61236786388081e-05	0.856170841243144	5.29476361854356e-06	1.23980913014235e-05	0.943555218835439
MGP_C57BL6NJ_G0001982	NA	0.643084334281668	0.956216324169558	-0.0585462053833919	1.55857490181067e-05	3.78532915509859e-05	0.874343995558565	7.16133465516447e-06	1.52979320050794e-05	0.942458599904874
MGP_C57BL6NJ_G0001983	NA	0.629963140328759	0.956216324169558	-0.0592445272587544	1.45981958496563e-05	3.61236786388081e-05	0.856170841243144	5.29476361854356e-06	1.23980913014235e-05	0.943555218835439
MGP_C57BL6NJ_G0001984	NA	0.720313061875845	0.95809248470028	-0.0500172432418057	5.38077708826842e-05	0.000102248946223039	0.85490676947306	1.00064269223444e-05	1.96339998676338e-05	1.01100169617469
MGP_C57BL6NJ_G0001985	NA	0.732581327054063	0.95809248470028	-0.0404940902020853	1.38839903833287e-05	3.61236786388081e-05	0.831079101610702	4.00620644197668e-06	1.23980913014235e-05	0.935560222948059
MGP_C57BL6NJ_G0001986	NA	0.629963140328759	0.956216324169558	-0.0592445272587544	1.45981958496563e-05	3.61236786388081e-05	0.856170841243144	5.29476361854356e-06	1.23980913014235e-05	0.943555218835439
MGP_C57BL6NJ_G0001987	NA	0.6626817046213	0.956216324169558	-0.0509197362510542	6.84755728602632e-06	3.61236786388081e-05	0.87490162101047	3.05751560477896e-06	1.23980913014235e-05	0.943555218835439
MGP_C57BL6NJ_G0001988	NA	0.528741211261198	0.956216324169558	-0.078446710650329	2.541672111705e-05	5.34540840492256e-05	0.81812145306892	9.00894729931125e-06	1.80113206440842e-05	0.905505830661214
MGP_C57BL6NJ_G0001989	NA	0.629963140328759	0.956216324169558	-0.0592445272587544	1.45981958496563e-05	3.61236786388081e-05	0.856170841243144	5.29476361854356e-06	1.23980913014235e-05	0.943555218835439
MGP_C57BL6NJ_G0001990	NA	0.629963140328759	0.956216324169558	-0.0592445272587544	1.45981958496563e-05	3.61236786388081e-05	0.856170841243144	5.29476361854356e-06	1.23980913014235e-05	0.943555218835439
MGP_C57BL6NJ_G0001991	NA	0.629963140328759	0.956216324169558	-0.0592445272587544	1.45981958496563e-05	3.61236786388081e-05	0.856170841243144	5.29476361854356e-06	1.23980913014235e-05	0.943555218835439
MGP_C57BL6NJ_G0001992	NA	0.629963140328759	0.956216324169558	-0.0592445272587544	1.45981958496563e-05	3.61236786388081e-05	0.856170841243144	5.29476361854356e-06	1.23980913014235e-05	0.943555218835439
MGP_C57BL6NJ_G0001993	NA	0.629963140328759	0.956216324169558	-0.0592445272587544	1.45981958496563e-05	3.61236786388081e-05	0.856170841243144	5.29476361854356e-06	1.23980913014235e-05	0.943555218835439
MGP_C57BL6NJ_G0001994	NA	0.629963140328759	0.956216324169558	-0.0592445272587544	1.45981958496563e-05	3.61236786388081e-05	0.856170841243144	5.29476361854356e-06	1.23980913014235e-05	0.943555218835439
[truncated: 39,130 more rows]
