# Supplementary material for: Loss of Cx43 in Murine Sertoli Cells Leads to Altered Prepubertal Sertoli Cell Maturation and Impairment of the Mitosis-Meiosis Switch
Source: Cells. 2020 Mar 10;9(3):676. doi: 10.3390/cells9030676 (PMC7140672; doi:10.3390/cells9030676)
Supplement: Supplementary file 1 [file cells-09-00676-s001.zip › Table S9_NGS_DiffAnalysis_KO.xlsx]

## Sheet: DiffAnalysis_KO
gene_id	gene_name	p.casette.KO	q.casette.KO	logfc.casette.KO	p.time10.KO	q.time10.KO	logfc.time10.KO	p.time12.KO	q.time12.KO	logfc.time12.KO
MGP_C57BL6NJ_G0000001_Gm17114	Gm17114	0.932893	0.970878	0.0575951	0.711956	0.834119	-0.268844	0.126655	0.197902	-1.18479
MGP_C57BL6NJ_G0000002_Gm29254	Gm29254	0.245052	0.512767	0.44101	0.205202	0.362369	-0.513532	0.0153269	0.0305979	1.11754
MGP_C57BL6NJ_G0000003_Igha	Igha	0.767528	0.893806	-0.194648	0.401188	0.585124	0.596672	0.956444	0.967347	0.0380537
MGP_C57BL6NJ_G0000004_Ighe	Ighe	0.259484	0.512767	0.0912928	0.0055613	0.0153763	-0.289408	0.000397285	0.00101468	0.434294
MGP_C57BL6NJ_G0000005_Ighg2c	Ighg2c	0.396889	0.640273	0.2674	0.745402	0.850542	0.106832	0.205954	0.294412	0.434294
MGP_C57BL6NJ_G0000006_Ighg2b	Ighg2b	0.259484	0.512767	0.0912928	0.0055613	0.0153763	-0.289408	0.000397285	0.00101468	0.434294
MGP_C57BL6NJ_G0000007_Ighg1	Ighg1	0.39585	0.640273	0.2674	0.744841	0.850542	0.106832	0.205004	0.294412	0.434294
MGP_C57BL6NJ_G0000008_Ighg3	Ighg3	0.325503	0.590787	0.525392	0.846539	0.910143	0.106832	0.0902925	0.147904	1.01478
MGP_C57BL6NJ_G0000009_Ighd	Ighd	0.978055	0.992203	-0.0173532	0.378585	0.561058	0.602249	0.445981	0.550041	0.518401
MGP_C57BL6NJ_G0000010_Ighm	Ighm	0.67779	0.841978	-0.25382	0.503169	0.68132	0.437221	0.271846	0.3688	0.733327
MGP_C57BL6NJ_G0000011_Iglc1	Iglc1	0.885237	0.948365	0.10363	0.358955	0.542137	0.715072	0.571741	0.668835	0.434294
MGP_C57BL6NJ_G0000012_Iglc3	Iglc3	0.923727	0.966457	-0.0581793	0.032829	0.0793539	-1.57173	0.208441	0.297431	-0.848026
MGP_C57BL6NJ_G0000013_Iglc4	Iglc4	0.259484	0.512767	0.0912928	0.0055613	0.0153763	-0.289408	0.000397285	0.00101468	0.434294
MGP_C57BL6NJ_G0000014_Iglc2	Iglc2	0.497683	0.715798	-0.494239	0.919217	0.951228	-0.0774092	0.931282	0.959101	0.0658115
MGP_C57BL6NJ_G0000015_Igkc	Igkc	0.8253	0.924455	-0.165548	0.814552	0.892161	-0.18662	0.385499	0.488736	0.704266
MGP_C57BL6NJ_G0000016	NA	0.259484	0.512767	0.0912928	0.0055613	0.0153763	-0.289408	0.000397285	0.00101468	0.434294
MGP_C57BL6NJ_G0000017_Ighd4-1	Ighd4-1	0.259484	0.512767	0.0912928	0.0055613	0.0153763	-0.289408	0.000397285	0.00101468	0.434294
MGP_C57BL6NJ_G0000018_Ighd3-2	Ighd3-2	0.259484	0.512767	0.0912928	0.0055613	0.0153763	-0.289408	0.000397285	0.00101468	0.434294
MGP_C57BL6NJ_G0000019	NA	0.259484	0.512767	0.0912928	0.0055613	0.0153763	-0.289408	0.000397285	0.00101468	0.434294
MGP_C57BL6NJ_G0000020_Ighd5-3	Ighd5-3	0.259484	0.512767	0.0912928	0.0055613	0.0153763	-0.289408	0.000397285	0.00101468	0.434294
MGP_C57BL6NJ_G0000021_Ighd2-4	Ighd2-4	0.259484	0.512767	0.0912928	0.0055613	0.0153763	-0.289408	0.000397285	0.00101468	0.434294
MGP_C57BL6NJ_G0000022_Ighd2-6	Ighd2-6	0.259484	0.512767	0.0912928	0.0055613	0.0153763	-0.289408	0.000397285	0.00101468	0.434294
MGP_C57BL6NJ_G0000023_Ighd5-8	Ighd5-8	0.259484	0.512767	0.0912928	0.0055613	0.0153763	-0.289408	0.000397285	0.00101468	0.434294
MGP_C57BL6NJ_G0000024_Ighd2-5	Ighd2-5	0.259484	0.512767	0.0912928	0.0055613	0.0153763	-0.289408	0.000397285	0.00101468	0.434294
MGP_C57BL6NJ_G0000025_Gm37327	Gm37327	0.259484	0.512767	0.0912928	0.0055613	0.0153763	-0.289408	0.000397285	0.00101468	0.434294
MGP_C57BL6NJ_G0000026_Ighd5-7	Ighd5-7	0.259484	0.512767	0.0912928	0.0055613	0.0153763	-0.289408	0.000397285	0.00101468	0.434294
MGP_C57BL6NJ_G0000027_Ighd5-5	Ighd5-5	0.259484	0.512767	0.0912928	0.0055613	0.0153763	-0.289408	0.000397285	0.00101468	0.434294
MGP_C57BL6NJ_G0000028_Ighd2-3	Ighd2-3	0.259484	0.512767	0.0912928	0.0055613	0.0153763	-0.289408	0.000397285	0.00101468	0.434294
MGP_C57BL6NJ_G0000029_Ighd1-1	Ighd1-1	0.259484	0.512767	0.0912928	0.0055613	0.0153763	-0.289408	0.000397285	0.00101468	0.434294
MGP_C57BL6NJ_G0000030_Ighd3-1	Ighd3-1	0.259484	0.512767	0.0912928	0.0055613	0.0153763	-0.289408	0.000397285	0.00101468	0.434294
MGP_C57BL6NJ_G0000031_Gm16968	Gm16968	0.259484	0.512767	0.0912928	0.0055613	0.0153763	-0.289408	0.000397285	0.00101468	0.434294
MGP_C57BL6NJ_G0000032	NA	0.259484	0.512767	0.0912928	0.0055613	0.0153763	-0.289408	0.000397285	0.00101468	0.434294
MGP_C57BL6NJ_G0000033	NA	0.259484	0.512767	0.0912928	0.0055613	0.0153763	-0.289408	0.000397285	0.00101468	0.434294
MGP_C57BL6NJ_G0000034_Ighj4	Ighj4	0.259484	0.512767	0.0912928	0.0055613	0.0153763	-0.289408	0.000397285	0.00101468	0.434294
MGP_C57BL6NJ_G0000035_Ighj3	Ighj3	0.259484	0.512767	0.0912928	0.0055613	0.0153763	-0.289408	0.000397285	0.00101468	0.434294
MGP_C57BL6NJ_G0000036_Ighj2	Ighj2	0.259484	0.512767	0.0912928	0.0055613	0.0153763	-0.289408	0.000397285	0.00101468	0.434294
MGP_C57BL6NJ_G0000037_Ighj1	Ighj1	0.259484	0.512767	0.0912928	0.0055613	0.0153763	-0.289408	0.000397285	0.00101468	0.434294
MGP_C57BL6NJ_G0000038_Iglj1	Iglj1	0.259484	0.512767	0.0912928	0.0055613	0.0153763	-0.289408	0.000397285	0.00101468	0.434294
MGP_C57BL6NJ_G0000039_Iglj3p	Iglj3p	0.259484	0.512767	0.0912928	0.0055613	0.0153763	-0.289408	0.000397285	0.00101468	0.434294
MGP_C57BL6NJ_G0000040_Iglj3	Iglj3	0.259484	0.512767	0.0912928	0.0055613	0.0153763	-0.289408	0.000397285	0.00101468	0.434294
MGP_C57BL6NJ_G0000041_Iglj4	Iglj4	0.259484	0.512767	0.0912928	0.0055613	0.0153763	-0.289408	0.000397285	0.00101468	0.434294
MGP_C57BL6NJ_G0000042_Iglj2	Iglj2	0.259484	0.512767	0.0912928	0.0055613	0.0153763	-0.289408	0.000397285	0.00101468	0.434294
MGP_C57BL6NJ_G0000043_Igkj1	Igkj1	0.259484	0.512767	0.0912928	0.0055613	0.0153763	-0.289408	0.000397285	0.00101468	0.434294
MGP_C57BL6NJ_G0000044_Igkj2	Igkj2	0.259484	0.512767	0.0912928	0.0055613	0.0153763	-0.289408	0.000397285	0.00101468	0.434294
MGP_C57BL6NJ_G0000045_Igkj3	Igkj3	0.259484	0.512767	0.0912928	0.0055613	0.0153763	-0.289408	0.000397285	0.00101468	0.434294
MGP_C57BL6NJ_G0000046_Igkj4	Igkj4	0.259484	0.512767	0.0912928	0.0055613	0.0153763	-0.289408	0.000397285	0.00101468	0.434294
MGP_C57BL6NJ_G0000047_Igkj5	Igkj5	0.259484	0.512767	0.0912928	0.0055613	0.0153763	-0.289408	0.000397285	0.00101468	0.434294
MGP_C57BL6NJ_G0000048_Ighv5-8	Ighv5-8	0.259484	0.512767	0.0912928	0.0055613	0.0153763	-0.289408	0.000397285	0.00101468	0.434294
MGP_C57BL6NJ_G0000049_Ighv1-13	Ighv1-13	0.259484	0.512767	0.0912928	0.0055613	0.0153763	-0.289408	0.000397285	0.00101468	0.434294
MGP_C57BL6NJ_G0000050_Gm17472	Gm17472	0.259484	0.512767	0.0912928	0.0055613	0.0153763	-0.289408	0.000397285	0.00101468	0.434294
MGP_C57BL6NJ_G0000051_Gm20730	Gm20730	0.259484	0.512767	0.0912928	0.0055613	0.0153763	-0.289408	0.000397285	0.00101468	0.434294
MGP_C57BL6NJ_G0000052_Ighv5-2	Ighv5-2	0.259484	0.512767	0.0912928	0.0055613	0.0153763	-0.289408	0.000397285	0.00101468	0.434294
MGP_C57BL6NJ_G0000053	NA	0.259484	0.512767	0.0912928	0.0055613	0.0153763	-0.289408	0.000397285	0.00101468	0.434294
MGP_C57BL6NJ_G0000054	NA	0.259484	0.512767	0.0912928	0.0055613	0.0153763	-0.289408	0.000397285	0.00101468	0.434294
MGP_C57BL6NJ_G0000055	NA	0.259484	0.512767	0.0912928	0.0055613	0.0153763	-0.289408	0.000397285	0.00101468	0.434294
MGP_C57BL6NJ_G0000056	NA	0.259484	0.512767	0.0912928	0.0055613	0.0153763	-0.289408	0.000397285	0.00101468	0.434294
MGP_C57BL6NJ_G0000057	NA	0.259484	0.512767	0.0912928	0.0055613	0.0153763	-0.289408	0.000397285	0.00101468	0.434294
MGP_C57BL6NJ_G0000058_Ighv2-3	Ighv2-3	0.259484	0.512767	0.0912928	0.0055613	0.0153763	-0.289408	0.000397285	0.00101468	0.434294
MGP_C57BL6NJ_G0000059_Ighv5-9	Ighv5-9	0.405793	0.644218	0.2674	0.750167	0.850542	0.106832	0.214173	0.302741	0.434294
MGP_C57BL6NJ_G0000060_Ighv5-9-1	Ighv5-9-1	0.259484	0.512767	0.0912928	0.0055613	0.0153763	-0.289408	0.000397285	0.00101468	0.434294
MGP_C57BL6NJ_G0000061_Ighv5-12-4	Ighv5-12-4	0.259484	0.512767	0.0912928	0.0055613	0.0153763	-0.289408	0.000397285	0.00101468	0.434294
MGP_C57BL6NJ_G0000062_Ighv2-9-1	Ighv2-9-1	0.259484	0.512767	0.0912928	0.0055613	0.0153763	-0.289408	0.000397285	0.00101468	0.434294
MGP_C57BL6NJ_G0000063_Ighv2-6-8	Ighv2-6-8	0.259484	0.512767	0.0912928	0.0055613	0.0153763	-0.289408	0.000397285	0.00101468	0.434294
MGP_C57BL6NJ_G0000064_Ighv2-7	Ighv2-7	0.259484	0.512767	0.0912928	0.0055613	0.0153763	-0.289408	0.000397285	0.00101468	0.434294
MGP_C57BL6NJ_G0000065_Ighv5-15	Ighv5-15	0.259484	0.512767	0.0912928	0.0055613	0.0153763	-0.289408	0.000397285	0.00101468	0.434294
MGP_C57BL6NJ_G0000066_Ighv5-16	Ighv5-16	0.259484	0.512767	0.0912928	0.0055613	0.0153763	-0.289408	0.000397285	0.00101468	0.434294
MGP_C57BL6NJ_G0000067_Ighv5-17	Ighv5-17	0.259484	0.512767	0.0912928	0.0055613	0.0153763	-0.289408	0.000397285	0.00101468	0.434294
MGP_C57BL6NJ_G0000068_Ighv2-9	Ighv2-9	0.245824	0.512767	0.525392	0.159865	0.300764	0.687314	0.358791	0.462871	0.434294
MGP_C57BL6NJ_G0000069_Ighv7-1	Ighv7-1	0.259484	0.512767	0.0912928	0.0055613	0.0153763	-0.289408	0.000397285	0.00101468	0.434294
MGP_C57BL6NJ_G0000070_Ighv7-2	Ighv7-2	0.259484	0.512767	0.0912928	0.0055613	0.0153763	-0.289408	0.000397285	0.00101468	0.434294
MGP_C57BL6NJ_G0000071_Ighv14-1	Ighv14-1	0.093135	0.512767	-0.682683	0.473055	0.653703	-0.289408	0.0270378	0.0506852	1.01478
MGP_C57BL6NJ_G0000072_Ighv4-1	Ighv4-1	0.259484	0.512767	0.0912928	0.0055613	0.0153763	-0.289408	0.000397285	0.00101468	0.434294
MGP_C57BL6NJ_G0000073_Ighv11-1	Ighv11-1	0.259484	0.512767	0.0912928	0.0055613	0.0153763	-0.289408	0.000397285	0.00101468	0.434294
MGP_C57BL6NJ_G0000074_Ighv14-2	Ighv14-2	0.259484	0.512767	0.0912928	0.0055613	0.0153763	-0.289408	0.000397285	0.00101468	0.434294
MGP_C57BL6NJ_G0000075_Ighv11-2	Ighv11-2	0.259484	0.512767	0.0912928	0.0055613	0.0153763	-0.289408	0.000397285	0.00101468	0.434294
MGP_C57BL6NJ_G0000076_Ighv3-1	Ighv3-1	0.259484	0.512767	0.0912928	0.0055613	0.0153763	-0.289408	0.000397285	0.00101468	0.434294
MGP_C57BL6NJ_G0000077_Ighv14-3	Ighv14-3	0.259484	0.512767	0.0912928	0.0055613	0.0153763	-0.289408	0.000397285	0.00101468	0.434294
MGP_C57BL6NJ_G0000078_Ighv16-1	Ighv16-1	0.259484	0.512767	0.0912928	0.0055613	0.0153763	-0.289408	0.000397285	0.00101468	0.434294
MGP_C57BL6NJ_G0000079_Ighv9-1	Ighv9-1	0.259484	0.512767	0.0912928	0.0055613	0.0153763	-0.289408	0.000397285	0.00101468	0.434294
MGP_C57BL6NJ_G0000080_Ighv9-2	Ighv9-2	0.259484	0.512767	0.0912928	0.0055613	0.0153763	-0.289408	0.000397285	0.00101468	0.434294
MGP_C57BL6NJ_G0000081_Ighv9-3	Ighv9-3	0.259484	0.512767	0.0912928	0.0055613	0.0153763	-0.289408	0.000397285	0.00101468	0.434294
MGP_C57BL6NJ_G0000082_Ighv7-3	Ighv7-3	0.446339	0.676173	0.2674	0.085742	0.180477	-0.685649	0.917299	0.951575	0.0380537
MGP_C57BL6NJ_G0000083_Ighv14-4	Ighv14-4	0.259484	0.512767	0.0912928	0.0055613	0.0153763	-0.289408	0.000397285	0.00101468	0.434294
MGP_C57BL6NJ_G0000084_Ighv3-3	Ighv3-3	0.259484	0.512767	0.0912928	0.0055613	0.0153763	-0.289408	0.000397285	0.00101468	0.434294
MGP_C57BL6NJ_G0000085_Ighv7-4	Ighv7-4	0.259484	0.512767	0.0912928	0.0055613	0.0153763	-0.289408	0.000397285	0.00101468	0.434294
MGP_C57BL6NJ_G0000086_Ighv3-4	Ighv3-4	0.259484	0.512767	0.0912928	0.0055613	0.0153763	-0.289408	0.000397285	0.00101468	0.434294
MGP_C57BL6NJ_G0000087_Ighv3-5	Ighv3-5	0.259484	0.512767	0.0912928	0.0055613	0.0153763	-0.289408	0.000397285	0.00101468	0.434294
MGP_C57BL6NJ_G0000088_Ighv3-6	Ighv3-6	0.259484	0.512767	0.0912928	0.0055613	0.0153763	-0.289408	0.000397285	0.00101468	0.434294
MGP_C57BL6NJ_G0000089_Ighv9-4	Ighv9-4	0.259484	0.512767	0.0912928	0.0055613	0.0153763	-0.289408	0.000397285	0.00101468	0.434294
MGP_C57BL6NJ_G0000090_Ighv3-8	Ighv3-8	0.405793	0.644218	0.2674	0.750167	0.850542	0.106832	0.214173	0.302741	0.434294
MGP_C57BL6NJ_G0000091_Ighv13-2	Ighv13-2	0.259484	0.512767	0.0912928	0.0055613	0.0153763	-0.289408	0.000397285	0.00101468	0.434294
MGP_C57BL6NJ_G0000092_Ighv12-3	Ighv12-3	0.259484	0.512767	0.0912928	0.0055613	0.0153763	-0.289408	0.000397285	0.00101468	0.434294
MGP_C57BL6NJ_G0000093_Ighv6-3	Ighv6-3	0.259484	0.512767	0.0912928	0.0055613	0.0153763	-0.289408	0.000397285	0.00101468	0.434294
MGP_C57BL6NJ_G0000094_Ighv6-4	Ighv6-4	0.259484	0.512767	0.0912928	0.0055613	0.0153763	-0.289408	0.000397285	0.00101468	0.434294
MGP_C57BL6NJ_G0000095_Ighv6-5	Ighv6-5	0.259484	0.512767	0.0912928	0.0055613	0.0153763	-0.289408	0.000397285	0.00101468	0.434294
MGP_C57BL6NJ_G0000096_Ighv6-6	Ighv6-6	0.259484	0.512767	0.0912928	0.0055613	0.0153763	-0.289408	0.000397285	0.00101468	0.434294
MGP_C57BL6NJ_G0000097_Ighv6-7	Ighv6-7	0.259484	0.512767	0.0912928	0.0055613	0.0153763	-0.289408	0.000397285	0.00101468	0.434294
MGP_C57BL6NJ_G0000098_Ighv8-2	Ighv8-2	0.259484	0.512767	0.0912928	0.0055613	0.0153763	-0.289408	0.000397285	0.00101468	0.434294
MGP_C57BL6NJ_G0000099_Ighv1-5	Ighv1-5	0.396889	0.640273	0.2674	0.745402	0.850542	0.106832	0.205954	0.294412	0.434294
MGP_C57BL6NJ_G0000100_Ighv10-1	Ighv10-1	0.259484	0.512767	0.0912928	0.0055613	0.0153763	-0.289408	0.000397285	0.00101468	0.434294
MGP_C57BL6NJ_G0000101_Ighv10-3	Ighv10-3	0.259484	0.512767	0.0912928	0.0055613	0.0153763	-0.289408	0.000397285	0.00101468	0.434294
MGP_C57BL6NJ_G0000102_Ighv1-4	Ighv1-4	0.259484	0.512767	0.0912928	0.0055613	0.0153763	-0.289408	0.000397285	0.00101468	0.434294
MGP_C57BL6NJ_G0000103_Ighv1-7	Ighv1-7	0.259484	0.512767	0.0912928	0.0055613	0.0153763	-0.289408	0.000397285	0.00101468	0.434294
MGP_C57BL6NJ_G0000104_Ighv15-2	Ighv15-2	0.259484	0.512767	0.0912928	0.0055613	0.0153763	-0.289408	0.000397285	0.00101468	0.434294
MGP_C57BL6NJ_G0000105_Ighv1-9	Ighv1-9	0.259484	0.512767	0.0912928	0.0055613	0.0153763	-0.289408	0.000397285	0.00101468	0.434294
MGP_C57BL6NJ_G0000106_Ighv1-11	Ighv1-11	0.259484	0.512767	0.0912928	0.0055613	0.0153763	-0.289408	0.000397285	0.00101468	0.434294
MGP_C57BL6NJ_G0000107_Ighv1-12	Ighv1-12	0.259484	0.512767	0.0912928	0.0055613	0.0153763	-0.289408	0.000397285	0.00101468	0.434294
MGP_C57BL6NJ_G0000108_Ighv1-24	Ighv1-24	0.259484	0.512767	0.0912928	0.0055613	0.0153763	-0.289408	0.000397285	0.00101468	0.434294
MGP_C57BL6NJ_G0000109_Ighv1-39	Ighv1-39	0.259484	0.512767	0.0912928	0.0055613	0.0153763	-0.289408	0.000397285	0.00101468	0.434294
MGP_C57BL6NJ_G0000110_Ighv1-42	Ighv1-42	0.259484	0.512767	0.0912928	0.0055613	0.0153763	-0.289408	0.000397285	0.00101468	0.434294
MGP_C57BL6NJ_G0000111_Ighv1-43	Ighv1-43	0.259484	0.512767	0.0912928	0.0055613	0.0153763	-0.289408	0.000397285	0.00101468	0.434294
MGP_C57BL6NJ_G0000112_Ighv1-47	Ighv1-47	0.259484	0.512767	0.0912928	0.0055613	0.0153763	-0.289408	0.000397285	0.00101468	0.434294
MGP_C57BL6NJ_G0000113_Ighv8-4	Ighv8-4	0.259484	0.512767	0.0912928	0.0055613	0.0153763	-0.289408	0.000397285	0.00101468	0.434294
MGP_C57BL6NJ_G0000114_Ighv1-49	Ighv1-49	0.259484	0.512767	0.0912928	0.0055613	0.0153763	-0.289408	0.000397285	0.00101468	0.434294
MGP_C57BL6NJ_G0000115_Ighv8-5	Ighv8-5	0.259484	0.512767	0.0912928	0.0055613	0.0153763	-0.289408	0.000397285	0.00101468	0.434294
MGP_C57BL6NJ_G0000116	NA	0.259484	0.512767	0.0912928	0.0055613	0.0153763	-0.289408	0.000397285	0.00101468	0.434294
MGP_C57BL6NJ_G0000117_Ighv1-54	Ighv1-54	0.259484	0.512767	0.0912928	0.0055613	0.0153763	-0.289408	0.000397285	0.00101468	0.434294
MGP_C57BL6NJ_G0000118	NA	0.259484	0.512767	0.0912928	0.0055613	0.0153763	-0.289408	0.000397285	0.00101468	0.434294
MGP_C57BL6NJ_G0000119_Ighv1-56	Ighv1-56	0.259484	0.512767	0.0912928	0.0055613	0.0153763	-0.289408	0.000397285	0.00101468	0.434294
MGP_C57BL6NJ_G0000120_Ighv8-8	Ighv8-8	0.259484	0.512767	0.0912928	0.0055613	0.0153763	-0.289408	0.000397285	0.00101468	0.434294
MGP_C57BL6NJ_G0000121	NA	0.405793	0.644218	0.2674	0.750167	0.850542	0.106832	0.214173	0.302741	0.434294
MGP_C57BL6NJ_G0000122_Ighv1-59	Ighv1-59	0.259484	0.512767	0.0912928	0.0055613	0.0153763	-0.289408	0.000397285	0.00101468	0.434294
MGP_C57BL6NJ_G0000123	NA	0.259484	0.512767	0.0912928	0.0055613	0.0153763	-0.289408	0.000397285	0.00101468	0.434294
MGP_C57BL6NJ_G0000124	NA	0.259484	0.512767	0.0912928	0.0055613	0.0153763	-0.289408	0.000397285	0.00101468	0.434294
MGP_C57BL6NJ_G0000125_Ighv1-64	Ighv1-64	0.259484	0.512767	0.0912928	0.0055613	0.0153763	-0.289408	0.000397285	0.00101468	0.434294
MGP_C57BL6NJ_G0000126	NA	0.259484	0.512767	0.0912928	0.0055613	0.0153763	-0.289408	0.000397285	0.00101468	0.434294
MGP_C57BL6NJ_G0000127_Ighv1-62-3	Ighv1-62-3	0.259484	0.512767	0.0912928	0.0055613	0.0153763	-0.289408	0.000397285	0.00101468	0.434294
MGP_C57BL6NJ_G0000128_Ighv8-11	Ighv8-11	0.259484	0.512767	0.0912928	0.0055613	0.0153763	-0.289408	0.000397285	0.00101468	0.434294
MGP_C57BL6NJ_G0000129_Ighv1-67	Ighv1-67	0.259484	0.512767	0.0912928	0.0055613	0.0153763	-0.289408	0.000397285	0.00101468	0.434294
MGP_C57BL6NJ_G0000130_Ighv8-12	Ighv8-12	0.396889	0.640273	0.2674	0.745402	0.850542	0.106832	0.205954	0.294412	0.434294
MGP_C57BL6NJ_G0000131_Ighv1-71	Ighv1-71	0.259484	0.512767	0.0912928	0.0055613	0.0153763	-0.289408	0.000397285	0.00101468	0.434294
MGP_C57BL6NJ_G0000132	NA	0.259484	0.512767	0.0912928	0.0055613	0.0153763	-0.289408	0.000397285	0.00101468	0.434294
MGP_C57BL6NJ_G0000133_Ighv1-74	Ighv1-74	0.259484	0.512767	0.0912928	0.0055613	0.0153763	-0.289408	0.000397285	0.00101468	0.434294
MGP_C57BL6NJ_G0000134_Ighv1-76	Ighv1-76	0.259484	0.512767	0.0912928	0.0055613	0.0153763	-0.289408	0.000397285	0.00101468	0.434294
MGP_C57BL6NJ_G0000135	NA	0.259484	0.512767	0.0912928	0.0055613	0.0153763	-0.289408	0.000397285	0.00101468	0.434294
MGP_C57BL6NJ_G0000136_Ighv1-77	Ighv1-77	0.259484	0.512767	0.0912928	0.0055613	0.0153763	-0.289408	0.000397285	0.00101468	0.434294
MGP_C57BL6NJ_G0000137	NA	0.259484	0.512767	0.0912928	0.0055613	0.0153763	-0.289408	0.000397285	0.00101468	0.434294
MGP_C57BL6NJ_G0000138_Ighv1-78	Ighv1-78	0.259484	0.512767	0.0912928	0.0055613	0.0153763	-0.289408	0.000397285	0.00101468	0.434294
MGP_C57BL6NJ_G0000139_Ighv1-80	Ighv1-80	0.259484	0.512767	0.0912928	0.0055613	0.0153763	-0.289408	0.000397285	0.00101468	0.434294
MGP_C57BL6NJ_G0000140_Ighv1-81	Ighv1-81	0.259484	0.512767	0.0912928	0.0055613	0.0153763	-0.289408	0.000397285	0.00101468	0.434294
MGP_C57BL6NJ_G0000141_Iglv3	Iglv3	0.406818	0.644848	0.349285	0.513855	0.690248	-0.289408	0.0404417	0.0730083	1.01478
MGP_C57BL6NJ_G0000142_Iglv2	Iglv2	0.259484	0.512767	0.0912928	0.0055613	0.0153763	-0.289408	0.000397285	0.00101468	0.434294
MGP_C57BL6NJ_G0000143	NA	0.259484	0.512767	0.0912928	0.0055613	0.0153763	-0.289408	0.000397285	0.00101468	0.434294
MGP_C57BL6NJ_G0000144_Igkv17-121	Igkv17-121	0.259484	0.512767	0.0912928	0.0055613	0.0153763	-0.289408	0.000397285	0.00101468	0.434294
MGP_C57BL6NJ_G0000145_Igkv6-20	Igkv6-20	0.259484	0.512767	0.0912928	0.0055613	0.0153763	-0.289408	0.000397285	0.00101468	0.434294
MGP_C57BL6NJ_G0000146_Igkv2-137	Igkv2-137	0.259484	0.512767	0.0912928	0.0055613	0.0153763	-0.289408	0.000397285	0.00101468	0.434294
MGP_C57BL6NJ_G0000147_Igkv1-135	Igkv1-135	0.446339	0.676173	0.2674	0.085742	0.180477	-0.685649	0.917299	0.951575	0.0380537
MGP_C57BL6NJ_G0000148	NA	0.343363	0.60467	0.2674	0.334091	0.51499	-0.289408	0.0164011	0.0323077	0.830535
MGP_C57BL6NJ_G0000149_Igkv1-132	Igkv1-132	0.259484	0.512767	0.0912928	0.0055613	0.0153763	-0.289408	0.000397285	0.00101468	0.434294
MGP_C57BL6NJ_G0000150_Igkv1-131	Igkv1-131	0.259484	0.512767	0.0912928	0.0055613	0.0153763	-0.289408	0.000397285	0.00101468	0.434294
MGP_C57BL6NJ_G0000151_Igkv14-130	Igkv14-130	0.259484	0.512767	0.0912928	0.0055613	0.0153763	-0.289408	0.000397285	0.00101468	0.434294
MGP_C57BL6NJ_G0000152_Igkv9-129	Igkv9-129	0.259484	0.512767	0.0912928	0.0055613	0.0153763	-0.289408	0.000397285	0.00101468	0.434294
MGP_C57BL6NJ_G0000153_Igkv14-126	Igkv14-126	0.259484	0.512767	0.0912928	0.0055613	0.0153763	-0.289408	0.000397285	0.00101468	0.434294
MGP_C57BL6NJ_G0000154_Igkv11-125	Igkv11-125	0.259484	0.512767	0.0912928	0.0055613	0.0153763	-0.289408	0.000397285	0.00101468	0.434294
MGP_C57BL6NJ_G0000155_Igkv9-124	Igkv9-124	0.259484	0.512767	0.0912928	0.0055613	0.0153763	-0.289408	0.000397285	0.00101468	0.434294
MGP_C57BL6NJ_G0000156_Igkv9-123	Igkv9-123	0.259484	0.512767	0.0912928	0.0055613	0.0153763	-0.289408	0.000397285	0.00101468	0.434294
MGP_C57BL6NJ_G0000157_Igkv1-122	Igkv1-122	0.259484	0.512767	0.0912928	0.0055613	0.0153763	-0.289408	0.000397285	0.00101468	0.434294
MGP_C57BL6NJ_G0000158_Igkv9-120	Igkv9-120	0.405793	0.644218	0.2674	0.750167	0.850542	0.106832	0.214173	0.302741	0.434294
MGP_C57BL6NJ_G0000159_Igkv2-112	Igkv2-112	0.259484	0.512767	0.0912928	0.0055613	0.0153763	-0.289408	0.000397285	0.00101468	0.434294
MGP_C57BL6NJ_G0000160_Igkv14-111	Igkv14-111	0.259484	0.512767	0.0912928	0.0055613	0.0153763	-0.289408	0.000397285	0.00101468	0.434294
MGP_C57BL6NJ_G0000161_Igkv1-117	Igkv1-117	0.902646	0.956097	-0.0848142	0.884523	0.930795	0.106832	0.95872	0.968564	0.0380537
MGP_C57BL6NJ_G0000162_Igkv1-110	Igkv1-110	0.755097	0.887371	-0.179036	0.174149	0.321302	-0.86989	0.681865	0.769873	0.250053
MGP_C57BL6NJ_G0000163_Igkv2-109	Igkv2-109	0.259484	0.512767	0.0912928	0.0055613	0.0153763	-0.289408	0.000397285	0.00101468	0.434294
MGP_C57BL6NJ_G0000164_Igkv16-104	Igkv16-104	0.259484	0.512767	0.0912928	0.0055613	0.0153763	-0.289408	0.000397285	0.00101468	0.434294
MGP_C57BL6NJ_G0000165_Igkv15-103	Igkv15-103	0.129368	0.512767	-0.437028	0.709909	0.832386	0.106832	0.152315	0.230186	0.434294
MGP_C57BL6NJ_G0000166_Igkv20-101-2	Igkv20-101-2	0.259484	0.512767	0.0912928	0.0055613	0.0153763	-0.289408	0.000397285	0.00101468	0.434294
MGP_C57BL6NJ_G0000167_Igkv14-100	Igkv14-100	0.280677	0.540108	0.443507	0.800424	0.885387	0.106832	0.0728857	0.123054	0.830535
MGP_C57BL6NJ_G0000168_Igkv1-99	Igkv1-99	0.259484	0.512767	0.0912928	0.0055613	0.0153763	-0.289408	0.000397285	0.00101468	0.434294
MGP_C57BL6NJ_G0000169_Igkv12-98	Igkv12-98	0.259484	0.512767	0.0912928	0.0055613	0.0153763	-0.289408	0.000397285	0.00101468	0.434294
MGP_C57BL6NJ_G0000170_Igkv10-96	Igkv10-96	0.217317	0.512767	0.443507	0.189596	0.341837	0.503073	0.251847	0.346611	0.434294
MGP_C57BL6NJ_G0000171_Igkv10-94	Igkv10-94	0.259484	0.512767	0.0912928	0.0055613	0.0153763	-0.289408	0.000397285	0.00101468	0.434294
MGP_C57BL6NJ_G0000172_Igkv19-93	Igkv19-93	0.441482	0.675336	0.349285	0.542814	0.712985	0.291074	0.369798	0.473475	0.434294
MGP_C57BL6NJ_G0000173_Igkv4-92	Igkv4-92	0.259484	0.512767	0.0912928	0.0055613	0.0153763	-0.289408	0.000397285	0.00101468	0.434294
MGP_C57BL6NJ_G0000174_Igkv4-91	Igkv4-91	0.259484	0.512767	0.0912928	0.0055613	0.0153763	-0.289408	0.000397285	0.00101468	0.434294
MGP_C57BL6NJ_G0000175_Igkv4-90	Igkv4-90	0.446339	0.676173	0.2674	0.085742	0.180477	-0.685649	0.917299	0.951575	0.0380537
MGP_C57BL6NJ_G0000176_Igkv12-89	Igkv12-89	0.259484	0.512767	0.0912928	0.0055613	0.0153763	-0.289408	0.000397285	0.00101468	0.434294
MGP_C57BL6NJ_G0000177_Igkv1-88	Igkv1-88	0.259484	0.512767	0.0912928	0.0055613	0.0153763	-0.289408	0.000397285	0.00101468	0.434294
MGP_C57BL6NJ_G0000178_Gm42543	Gm42543	0.259484	0.512767	0.0912928	0.0055613	0.0153763	-0.289408	0.000397285	0.00101468	0.434294
MGP_C57BL6NJ_G0000179_Igkv4-86	Igkv4-86	0.259484	0.512767	0.0912928	0.0055613	0.0153763	-0.289408	0.000397285	0.00101468	0.434294
MGP_C57BL6NJ_G0000180_Igkv4-81	Igkv4-81	0.259484	0.512767	0.0912928	0.0055613	0.0153763	-0.289408	0.000397285	0.00101468	0.434294
MGP_C57BL6NJ_G0000181_Igkv4-80	Igkv4-80	0.259484	0.512767	0.0912928	0.0055613	0.0153763	-0.289408	0.000397285	0.00101468	0.434294
MGP_C57BL6NJ_G0000182_Igkv4-78	Igkv4-78	0.259484	0.512767	0.0912928	0.0055613	0.0153763	-0.289408	0.000397285	0.00101468	0.434294
MGP_C57BL6NJ_G0000183_Igkv4-79	Igkv4-79	0.259484	0.512767	0.0912928	0.0055613	0.0153763	-0.289408	0.000397285	0.00101468	0.434294
MGP_C57BL6NJ_G0000184_Igkv4-63	Igkv4-63	0.259484	0.512767	0.0912928	0.0055613	0.0153763	-0.289408	0.000397285	0.00101468	0.434294
MGP_C57BL6NJ_G0000185_Igkv4-57	Igkv4-57	0.259484	0.512767	0.0912928	0.0055613	0.0153763	-0.289408	0.000397285	0.00101468	0.434294
MGP_C57BL6NJ_G0000186_Igkv4-51	Igkv4-51	0.259484	0.512767	0.0912928	0.0055613	0.0153763	-0.289408	0.000397285	0.00101468	0.434294
MGP_C57BL6NJ_G0000187_Igkv4-58	Igkv4-58	0.259484	0.512767	0.0912928	0.0055613	0.0153763	-0.289408	0.000397285	0.00101468	0.434294
MGP_C57BL6NJ_G0000188_Igkv4-53	Igkv4-53	0.259484	0.512767	0.0912928	0.0055613	0.0153763	-0.289408	0.000397285	0.00101468	0.434294
MGP_C57BL6NJ_G0000189_Igkv4-57-1	Igkv4-57-1	0.343363	0.60467	0.2674	0.334091	0.51499	-0.289408	0.0164011	0.0323077	0.830535
MGP_C57BL6NJ_G0000190_Igkv4-50	Igkv4-50	0.259484	0.512767	0.0912928	0.0055613	0.0153763	-0.289408	0.000397285	0.00101468	0.434294
MGP_C57BL6NJ_G0000191_Igkv5-48	Igkv5-48	0.259484	0.512767	0.0912928	0.0055613	0.0153763	-0.289408	0.000397285	0.00101468	0.434294
MGP_C57BL6NJ_G0000192_Igkv12-46	Igkv12-46	0.259484	0.512767	0.0912928	0.0055613	0.0153763	-0.289408	0.000397285	0.00101468	0.434294
MGP_C57BL6NJ_G0000193_Igkv12-44	Igkv12-44	0.446339	0.676173	0.2674	0.085742	0.180477	-0.685649	0.917299	0.951575	0.0380537
MGP_C57BL6NJ_G0000194_Igkv5-43	Igkv5-43	0.259484	0.512767	0.0912928	0.0055613	0.0153763	-0.289408	0.000397285	0.00101468	0.434294
MGP_C57BL6NJ_G0000195	NA	0.259484	0.512767	0.0912928	0.0055613	0.0153763	-0.289408	0.000397285	0.00101468	0.434294
MGP_C57BL6NJ_G0000196_Igkv12-41	Igkv12-41	0.446339	0.676173	0.2674	0.085742	0.180477	-0.685649	0.917299	0.951575	0.0380537
MGP_C57BL6NJ_G0000197_Igkv5-39	Igkv5-39	0.117727	0.512767	-0.437028	0.0304645	0.0741794	-0.685649	0.890454	0.939248	0.0380537
MGP_C57BL6NJ_G0000198_Igkv12-38	Igkv12-38	0.259484	0.512767	0.0912928	0.0055613	0.0153763	-0.289408	0.000397285	0.00101468	0.434294
MGP_C57BL6NJ_G0000199_Igkv5-37	Igkv5-37	0.259484	0.512767	0.0912928	0.0055613	0.0153763	-0.289408	0.000397285	0.00101468	0.434294
MGP_C57BL6NJ_G0000200_Igkv18-36	Igkv18-36	0.259484	0.512767	0.0912928	0.0055613	0.0153763	-0.289408	0.000397285	0.00101468	0.434294
MGP_C57BL6NJ_G0000201_Igkv1-35	Igkv1-35	0.259484	0.512767	0.0912928	0.0055613	0.0153763	-0.289408	0.000397285	0.00101468	0.434294
MGP_C57BL6NJ_G0000202_Igkv8-34	Igkv8-34	0.259484	0.512767	0.0912928	0.0055613	0.0153763	-0.289408	0.000397285	0.00101468	0.434294
MGP_C57BL6NJ_G0000203_Igkv7-33	Igkv7-33	0.259484	0.512767	0.0912928	0.0055613	0.0153763	-0.289408	0.000397285	0.00101468	0.434294
MGP_C57BL6NJ_G0000204_Igkv6-32	Igkv6-32	0.259484	0.512767	0.0912928	0.0055613	0.0153763	-0.289408	0.000397285	0.00101468	0.434294
MGP_C57BL6NJ_G0000205_Igkv8-30	Igkv8-30	0.247375	0.512767	0.525392	0.161192	0.302724	0.687314	0.360412	0.464411	0.434294
MGP_C57BL6NJ_G0000206_Igkv8-28	Igkv8-28	0.259484	0.512767	0.0912928	0.0055613	0.0153763	-0.289408	0.000397285	0.00101468	0.434294
MGP_C57BL6NJ_G0000207_Igkv8-27	Igkv8-27	0.468468	0.692342	0.2674	0.459709	0.641255	-0.289408	0.0532731	0.0933153	0.830535
MGP_C57BL6NJ_G0000208_Igkv6-25	Igkv6-25	0.259484	0.512767	0.0912928	0.0055613	0.0153763	-0.289408	0.000397285	0.00101468	0.434294
MGP_C57BL6NJ_G0000209_Igkv6-17	Igkv6-17	0.259484	0.512767	0.0912928	0.0055613	0.0153763	-0.289408	0.000397285	0.00101468	0.434294
MGP_C57BL6NJ_G0000210_Igkv8-24	Igkv8-24	0.259484	0.512767	0.0912928	0.0055613	0.0153763	-0.289408	0.000397285	0.00101468	0.434294
MGP_C57BL6NJ_G0000211_Igkv8-19	Igkv8-19	0.259484	0.512767	0.0912928	0.0055613	0.0153763	-0.289408	0.000397285	0.00101468	0.434294
MGP_C57BL6NJ_G0000212_Igkv8-16	Igkv8-16	0.259484	0.512767	0.0912928	0.0055613	0.0153763	-0.289408	0.000397285	0.00101468	0.434294
MGP_C57BL6NJ_G0000213	NA	0.259484	0.512767	0.0912928	0.0055613	0.0153763	-0.289408	0.000397285	0.00101468	0.434294
MGP_C57BL6NJ_G0000214_Igkv6-15	Igkv6-15	0.406818	0.644848	0.349285	0.513855	0.690248	-0.289408	0.0404417	0.0730083	1.01478
MGP_C57BL6NJ_G0000215	NA	0.405793	0.644218	0.2674	0.750167	0.850542	0.106832	0.214173	0.302741	0.434294
MGP_C57BL6NJ_G0000216_Igkv6-14	Igkv6-14	0.259484	0.512767	0.0912928	0.0055613	0.0153763	-0.289408	0.000397285	0.00101468	0.434294
MGP_C57BL6NJ_G0000217_Igkv6-13	Igkv6-13	0.259484	0.512767	0.0912928	0.0055613	0.0153763	-0.289408	0.000397285	0.00101468	0.434294
MGP_C57BL6NJ_G0000218_Igkv3-12	Igkv3-12	0.259484	0.512767	0.0912928	0.0055613	0.0153763	-0.289408	0.000397285	0.00101468	0.434294
MGP_C57BL6NJ_G0000219_Igkv3-9	Igkv3-9	0.259484	0.512767	0.0912928	0.0055613	0.0153763	-0.289408	0.000397285	0.00101468	0.434294
MGP_C57BL6NJ_G0000220	NA	0.259484	0.512767	0.0912928	0.0055613	0.0153763	-0.289408	0.000397285	0.00101468	0.434294
MGP_C57BL6NJ_G0000221_Igkv3-7	Igkv3-7	0.259484	0.512767	0.0912928	0.0055613	0.0153763	-0.289408	0.000397285	0.00101468	0.434294
MGP_C57BL6NJ_G0000222	NA	0.259484	0.512767	0.0912928	0.0055613	0.0153763	-0.289408	0.000397285	0.00101468	0.434294
MGP_C57BL6NJ_G0000223_Igkv3-4	Igkv3-4	0.259484	0.512767	0.0912928	0.0055613	0.0153763	-0.289408	0.000397285	0.00101468	0.434294
MGP_C57BL6NJ_G0000224_Igkv3-3	Igkv3-3	0.259484	0.512767	0.0912928	0.0055613	0.0153763	-0.289408	0.000397285	0.00101468	0.434294
MGP_C57BL6NJ_G0000225_Igkv3-2	Igkv3-2	0.37552	0.630963	0.2674	0.366278	0.547558	-0.289408	0.0227701	0.0433504	0.830535
MGP_C57BL6NJ_G0000226_Igkv3-1	Igkv3-1	0.259484	0.512767	0.0912928	0.0055613	0.0153763	-0.289408	0.000397285	0.00101468	0.434294
MGP_C57BL6NJ_G0000245	NA	0.259484	0.512767	0.0912928	0.0055613	0.0153763	-0.289408	0.000397285	0.00101468	0.434294
MGP_C57BL6NJ_G0000246	NA	0.259484	0.512767	0.0912928	0.0055613	0.0153763	-0.289408	0.000397285	0.00101468	0.434294
MGP_C57BL6NJ_G0000247	NA	0.259484	0.512767	0.0912928	0.0055613	0.0153763	-0.289408	0.000397285	0.00101468	0.434294
MGP_C57BL6NJ_G0000248	NA	0.259484	0.512767	0.0912928	0.0055613	0.0153763	-0.289408	0.000397285	0.00101468	0.434294
MGP_C57BL6NJ_G0000249	NA	0.259484	0.512767	0.0912928	0.0055613	0.0153763	-0.289408	0.000397285	0.00101468	0.434294
MGP_C57BL6NJ_G0000250	NA	0.259484	0.512767	0.0912928	0.0055613	0.0153763	-0.289408	0.000397285	0.00101468	0.434294
MGP_C57BL6NJ_G0000251	NA	0.259484	0.512767	0.0912928	0.0055613	0.0153763	-0.289408	0.000397285	0.00101468	0.434294
MGP_C57BL6NJ_G0000252	NA	0.259484	0.512767	0.0912928	0.0055613	0.0153763	-0.289408	0.000397285	0.00101468	0.434294
MGP_C57BL6NJ_G0000253	NA	0.259484	0.512767	0.0912928	0.0055613	0.0153763	-0.289408	0.000397285	0.00101468	0.434294
MGP_C57BL6NJ_G0000254	NA	0.259484	0.512767	0.0912928	0.0055613	0.0153763	-0.289408	0.000397285	0.00101468	0.434294
MGP_C57BL6NJ_G0000255	NA	0.259484	0.512767	0.0912928	0.0055613	0.0153763	-0.289408	0.000397285	0.00101468	0.434294
MGP_C57BL6NJ_G0000256	NA	0.259484	0.512767	0.0912928	0.0055613	0.0153763	-0.289408	0.000397285	0.00101468	0.434294
MGP_C57BL6NJ_G0000257	NA	0.259484	0.512767	0.0912928	0.0055613	0.0153763	-0.289408	0.000397285	0.00101468	0.434294
MGP_C57BL6NJ_G0000258	NA	0.259484	0.512767	0.0912928	0.0055613	0.0153763	-0.289408	0.000397285	0.00101468	0.434294
MGP_C57BL6NJ_G0000259	NA	0.259484	0.512767	0.0912928	0.0055613	0.0153763	-0.289408	0.000397285	0.00101468	0.434294
MGP_C57BL6NJ_G0000260	NA	0.259484	0.512767	0.0912928	0.0055613	0.0153763	-0.289408	0.000397285	0.00101468	0.434294
MGP_C57BL6NJ_G0000261	NA	0.259484	0.512767	0.0912928	0.0055613	0.0153763	-0.289408	0.000397285	0.00101468	0.434294
MGP_C57BL6NJ_G0000262	NA	0.259484	0.512767	0.0912928	0.0055613	0.0153763	-0.289408	0.000397285	0.00101468	0.434294
MGP_C57BL6NJ_G0000263	NA	0.259484	0.512767	0.0912928	0.0055613	0.0153763	-0.289408	0.000397285	0.00101468	0.434294
MGP_C57BL6NJ_G0000264	NA	0.259484	0.512767	0.0912928	0.0055613	0.0153763	-0.289408	0.000397285	0.00101468	0.434294
MGP_C57BL6NJ_G0000265	NA	0.259484	0.512767	0.0912928	0.0055613	0.0153763	-0.289408	0.000397285	0.00101468	0.434294
MGP_C57BL6NJ_G0000266	NA	0.259484	0.512767	0.0912928	0.0055613	0.0153763	-0.289408	0.000397285	0.00101468	0.434294
MGP_C57BL6NJ_G0000267	NA	0.259484	0.512767	0.0912928	0.0055613	0.0153763	-0.289408	0.000397285	0.00101468	0.434294
MGP_C57BL6NJ_G0000268	NA	0.259484	0.512767	0.0912928	0.0055613	0.0153763	-0.289408	0.000397285	0.00101468	0.434294
MGP_C57BL6NJ_G0000269	NA	0.259484	0.512767	0.0912928	0.0055613	0.0153763	-0.289408	0.000397285	0.00101468	0.434294
MGP_C57BL6NJ_G0000270	NA	0.259484	0.512767	0.0912928	0.0055613	0.0153763	-0.289408	0.000397285	0.00101468	0.434294
MGP_C57BL6NJ_G0000271	NA	0.259484	0.512767	0.0912928	0.0055613	0.0153763	-0.289408	0.000397285	0.00101468	0.434294
MGP_C57BL6NJ_G0000272	NA	0.259484	0.512767	0.0912928	0.0055613	0.0153763	-0.289408	0.000397285	0.00101468	0.434294
MGP_C57BL6NJ_G0000273	NA	0.259484	0.512767	0.0912928	0.0055613	0.0153763	-0.289408	0.000397285	0.00101468	0.434294
MGP_C57BL6NJ_G0000274	NA	0.259484	0.512767	0.0912928	0.0055613	0.0153763	-0.289408	0.000397285	0.00101468	0.434294
MGP_C57BL6NJ_G0000275	NA	0.259484	0.512767	0.0912928	0.0055613	0.0153763	-0.289408	0.000397285	0.00101468	0.434294
MGP_C57BL6NJ_G0000276	NA	0.259484	0.512767	0.0912928	0.0055613	0.0153763	-0.289408	0.000397285	0.00101468	0.434294
MGP_C57BL6NJ_G0000277	NA	0.259484	0.512767	0.0912928	0.0055613	0.0153763	-0.289408	0.000397285	0.00101468	0.434294
MGP_C57BL6NJ_G0000278	NA	0.259484	0.512767	0.0912928	0.0055613	0.0153763	-0.289408	0.000397285	0.00101468	0.434294
MGP_C57BL6NJ_G0000279	NA	0.259484	0.512767	0.0912928	0.0055613	0.0153763	-0.289408	0.000397285	0.00101468	0.434294
MGP_C57BL6NJ_G0000280	NA	0.259484	0.512767	0.0912928	0.0055613	0.0153763	-0.289408	0.000397285	0.00101468	0.434294
MGP_C57BL6NJ_G0000281	NA	0.259484	0.512767	0.0912928	0.0055613	0.0153763	-0.289408	0.000397285	0.00101468	0.434294
MGP_C57BL6NJ_G0000282	NA	0.259484	0.512767	0.0912928	0.0055613	0.0153763	-0.289408	0.000397285	0.00101468	0.434294
MGP_C57BL6NJ_G0000283	NA	0.259484	0.512767	0.0912928	0.0055613	0.0153763	-0.289408	0.000397285	0.00101468	0.434294
MGP_C57BL6NJ_G0000284	NA	0.259484	0.512767	0.0912928	0.0055613	0.0153763	-0.289408	0.000397285	0.00101468	0.434294
MGP_C57BL6NJ_G0000285	NA	0.259484	0.512767	0.0912928	0.0055613	0.0153763	-0.289408	0.000397285	0.00101468	0.434294
MGP_C57BL6NJ_G0000286	NA	0.259484	0.512767	0.0912928	0.0055613	0.0153763	-0.289408	0.000397285	0.00101468	0.434294
MGP_C57BL6NJ_G0000287	NA	0.259484	0.512767	0.0912928	0.0055613	0.0153763	-0.289408	0.000397285	0.00101468	0.434294
MGP_C57BL6NJ_G0000288	NA	0.259484	0.512767	0.0912928	0.0055613	0.0153763	-0.289408	0.000397285	0.00101468	0.434294
MGP_C57BL6NJ_G0000289	NA	0.259484	0.512767	0.0912928	0.0055613	0.0153763	-0.289408	0.000397285	0.00101468	0.434294
MGP_C57BL6NJ_G0000290	NA	0.259484	0.512767	0.0912928	0.0055613	0.0153763	-0.289408	0.000397285	0.00101468	0.434294
MGP_C57BL6NJ_G0000291	NA	0.259484	0.512767	0.0912928	0.0055613	0.0153763	-0.289408	0.000397285	0.00101468	0.434294
MGP_C57BL6NJ_G0000292	NA	0.259484	0.512767	0.0912928	0.0055613	0.0153763	-0.289408	0.000397285	0.00101468	0.434294
MGP_C57BL6NJ_G0000293	NA	0.259484	0.512767	0.0912928	0.0055613	0.0153763	-0.289408	0.000397285	0.00101468	0.434294
MGP_C57BL6NJ_G0000294	NA	0.259484	0.512767	0.0912928	0.0055613	0.0153763	-0.289408	0.000397285	0.00101468	0.434294
MGP_C57BL6NJ_G0000295	NA	0.259484	0.512767	0.0912928	0.0055613	0.0153763	-0.289408	0.000397285	0.00101468	0.434294
MGP_C57BL6NJ_G0000296	NA	0.259484	0.512767	0.0912928	0.0055613	0.0153763	-0.289408	0.000397285	0.00101468	0.434294
MGP_C57BL6NJ_G0000297	NA	0.259484	0.512767	0.0912928	0.0055613	0.0153763	-0.289408	0.000397285	0.00101468	0.434294
MGP_C57BL6NJ_G0000298	NA	0.259484	0.512767	0.0912928	0.0055613	0.0153763	-0.289408	0.000397285	0.00101468	0.434294
MGP_C57BL6NJ_G0000299	NA	0.259484	0.512767	0.0912928	0.0055613	0.0153763	-0.289408	0.000397285	0.00101468	0.434294
MGP_C57BL6NJ_G0000300	NA	0.259484	0.512767	0.0912928	0.0055613	0.0153763	-0.289408	0.000397285	0.00101468	0.434294
MGP_C57BL6NJ_G0000301	NA	0.259484	0.512767	0.0912928	0.0055613	0.0153763	-0.289408	0.000397285	0.00101468	0.434294
MGP_C57BL6NJ_G0000302	NA	0.259484	0.512767	0.0912928	0.0055613	0.0153763	-0.289408	0.000397285	0.00101468	0.434294
MGP_C57BL6NJ_G0000303	NA	0.259484	0.512767	0.0912928	0.0055613	0.0153763	-0.289408	0.000397285	0.00101468	0.434294
MGP_C57BL6NJ_G0000304	NA	0.259484	0.512767	0.0912928	0.0055613	0.0153763	-0.289408	0.000397285	0.00101468	0.434294
MGP_C57BL6NJ_G0000305	NA	0.259484	0.512767	0.0912928	0.0055613	0.0153763	-0.289408	0.000397285	0.00101468	0.434294
MGP_C57BL6NJ_G0000306	NA	0.259484	0.512767	0.0912928	0.0055613	0.0153763	-0.289408	0.000397285	0.00101468	0.434294
MGP_C57BL6NJ_G0000307	NA	0.259484	0.512767	0.0912928	0.0055613	0.0153763	-0.289408	0.000397285	0.00101468	0.434294
MGP_C57BL6NJ_G0000308	NA	0.259484	0.512767	0.0912928	0.0055613	0.0153763	-0.289408	0.000397285	0.00101468	0.434294
MGP_C57BL6NJ_G0000309	NA	0.259484	0.512767	0.0912928	0.0055613	0.0153763	-0.289408	0.000397285	0.00101468	0.434294
MGP_C57BL6NJ_G0000310	NA	0.259484	0.512767	0.0912928	0.0055613	0.0153763	-0.289408	0.000397285	0.00101468	0.434294
MGP_C57BL6NJ_G0000311	NA	0.259484	0.512767	0.0912928	0.0055613	0.0153763	-0.289408	0.000397285	0.00101468	0.434294
MGP_C57BL6NJ_G0000312	NA	0.259484	0.512767	0.0912928	0.0055613	0.0153763	-0.289408	0.000397285	0.00101468	0.434294
MGP_C57BL6NJ_G0000313	NA	0.259484	0.512767	0.0912928	0.0055613	0.0153763	-0.289408	0.000397285	0.00101468	0.434294
MGP_C57BL6NJ_G0000314	NA	0.259484	0.512767	0.0912928	0.0055613	0.0153763	-0.289408	0.000397285	0.00101468	0.434294
MGP_C57BL6NJ_G0000315	NA	0.259484	0.512767	0.0912928	0.0055613	0.0153763	-0.289408	0.000397285	0.00101468	0.434294
MGP_C57BL6NJ_G0000316	NA	0.259484	0.512767	0.0912928	0.0055613	0.0153763	-0.289408	0.000397285	0.00101468	0.434294
MGP_C57BL6NJ_G0000317	NA	0.259484	0.512767	0.0912928	0.0055613	0.0153763	-0.289408	0.000397285	0.00101468	0.434294
MGP_C57BL6NJ_G0000318	NA	0.259484	0.512767	0.0912928	0.0055613	0.0153763	-0.289408	0.000397285	0.00101468	0.434294
MGP_C57BL6NJ_G0000319	NA	0.259484	0.512767	0.0912928	0.0055613	0.0153763	-0.289408	0.000397285	0.00101468	0.434294
MGP_C57BL6NJ_G0000320	NA	0.259484	0.512767	0.0912928	0.0055613	0.0153763	-0.289408	0.000397285	0.00101468	0.434294
MGP_C57BL6NJ_G0000321	NA	0.259484	0.512767	0.0912928	0.0055613	0.0153763	-0.289408	0.000397285	0.00101468	0.434294
MGP_C57BL6NJ_G0000322	NA	0.259484	0.512767	0.0912928	0.0055613	0.0153763	-0.289408	0.000397285	0.00101468	0.434294
MGP_C57BL6NJ_G0000323	NA	0.259484	0.512767	0.0912928	0.0055613	0.0153763	-0.289408	0.000397285	0.00101468	0.434294
MGP_C57BL6NJ_G0000324	NA	0.259484	0.512767	0.0912928	0.0055613	0.0153763	-0.289408	0.000397285	0.00101468	0.434294
MGP_C57BL6NJ_G0000325	NA	0.259484	0.512767	0.0912928	0.0055613	0.0153763	-0.289408	0.000397285	0.00101468	0.434294
MGP_C57BL6NJ_G0000326	NA	0.259484	0.512767	0.0912928	0.0055613	0.0153763	-0.289408	0.000397285	0.00101468	0.434294
MGP_C57BL6NJ_G0000327	NA	0.259484	0.512767	0.0912928	0.0055613	0.0153763	-0.289408	0.000397285	0.00101468	0.434294
MGP_C57BL6NJ_G0000328	NA	0.259484	0.512767	0.0912928	0.0055613	0.0153763	-0.289408	0.000397285	0.00101468	0.434294
MGP_C57BL6NJ_G0000329	NA	0.259484	0.512767	0.0912928	0.0055613	0.0153763	-0.289408	0.000397285	0.00101468	0.434294
MGP_C57BL6NJ_G0000330	NA	0.259484	0.512767	0.0912928	0.0055613	0.0153763	-0.289408	0.000397285	0.00101468	0.434294
MGP_C57BL6NJ_G0000331	NA	0.259484	0.512767	0.0912928	0.0055613	0.0153763	-0.289408	0.000397285	0.00101468	0.434294
MGP_C57BL6NJ_G0000332	NA	0.259484	0.512767	0.0912928	0.0055613	0.0153763	-0.289408	0.000397285	0.00101468	0.434294
MGP_C57BL6NJ_G0000333	NA	0.259484	0.512767	0.0912928	0.0055613	0.0153763	-0.289408	0.000397285	0.00101468	0.434294
MGP_C57BL6NJ_G0000334	NA	0.259484	0.512767	0.0912928	0.0055613	0.0153763	-0.289408	0.000397285	0.00101468	0.434294
MGP_C57BL6NJ_G0000335	NA	0.259484	0.512767	0.0912928	0.0055613	0.0153763	-0.289408	0.000397285	0.00101468	0.434294
MGP_C57BL6NJ_G0000336	NA	0.259484	0.512767	0.0912928	0.0055613	0.0153763	-0.289408	0.000397285	0.00101468	0.434294
MGP_C57BL6NJ_G0000337	NA	0.259484	0.512767	0.0912928	0.0055613	0.0153763	-0.289408	0.000397285	0.00101468	0.434294
MGP_C57BL6NJ_G0000338	NA	0.259484	0.512767	0.0912928	0.0055613	0.0153763	-0.289408	0.000397285	0.00101468	0.434294
MGP_C57BL6NJ_G0000339	NA	0.259484	0.512767	0.0912928	0.0055613	0.0153763	-0.289408	0.000397285	0.00101468	0.434294
MGP_C57BL6NJ_G0000340	NA	0.259484	0.512767	0.0912928	0.0055613	0.0153763	-0.289408	0.000397285	0.00101468	0.434294
MGP_C57BL6NJ_G0000341	NA	0.259484	0.512767	0.0912928	0.0055613	0.0153763	-0.289408	0.000397285	0.00101468	0.434294
MGP_C57BL6NJ_G0000342	NA	0.259484	0.512767	0.0912928	0.0055613	0.0153763	-0.289408	0.000397285	0.00101468	0.434294
MGP_C57BL6NJ_G0000343	NA	0.259484	0.512767	0.0912928	0.0055613	0.0153763	-0.289408	0.000397285	0.00101468	0.434294
MGP_C57BL6NJ_G0000344	NA	0.259484	0.512767	0.0912928	0.0055613	0.0153763	-0.289408	0.000397285	0.00101468	0.434294
MGP_C57BL6NJ_G0000345	NA	0.259484	0.512767	0.0912928	0.0055613	0.0153763	-0.289408	0.000397285	0.00101468	0.434294
MGP_C57BL6NJ_G0000346	NA	0.259484	0.512767	0.0912928	0.0055613	0.0153763	-0.289408	0.000397285	0.00101468	0.434294
MGP_C57BL6NJ_G0000347	NA	0.259484	0.512767	0.0912928	0.0055613	0.0153763	-0.289408	0.000397285	0.00101468	0.434294
MGP_C57BL6NJ_G0000348	NA	0.259484	0.512767	0.0912928	0.0055613	0.0153763	-0.289408	0.000397285	0.00101468	0.434294
MGP_C57BL6NJ_G0000349	NA	0.259484	0.512767	0.0912928	0.0055613	0.0153763	-0.289408	0.000397285	0.00101468	0.434294
MGP_C57BL6NJ_G0000350	NA	0.259484	0.512767	0.0912928	0.0055613	0.0153763	-0.289408	0.000397285	0.00101468	0.434294
MGP_C57BL6NJ_G0000351	NA	0.259484	0.512767	0.0912928	0.0055613	0.0153763	-0.289408	0.000397285	0.00101468	0.434294
MGP_C57BL6NJ_G0000352	NA	0.259484	0.512767	0.0912928	0.0055613	0.0153763	-0.289408	0.000397285	0.00101468	0.434294
MGP_C57BL6NJ_G0000353	NA	0.259484	0.512767	0.0912928	0.0055613	0.0153763	-0.289408	0.000397285	0.00101468	0.434294
MGP_C57BL6NJ_G0000354	NA	0.259484	0.512767	0.0912928	0.0055613	0.0153763	-0.289408	0.000397285	0.00101468	0.434294
MGP_C57BL6NJ_G0000355	NA	0.259484	0.512767	0.0912928	0.0055613	0.0153763	-0.289408	0.000397285	0.00101468	0.434294
MGP_C57BL6NJ_G0000356	NA	0.259484	0.512767	0.0912928	0.0055613	0.0153763	-0.289408	0.000397285	0.00101468	0.434294
MGP_C57BL6NJ_G0000357	NA	0.259484	0.512767	0.0912928	0.0055613	0.0153763	-0.289408	0.000397285	0.00101468	0.434294
MGP_C57BL6NJ_G0000358	NA	0.259484	0.512767	0.0912928	0.0055613	0.0153763	-0.289408	0.000397285	0.00101468	0.434294
MGP_C57BL6NJ_G0000359	NA	0.259484	0.512767	0.0912928	0.0055613	0.0153763	-0.289408	0.000397285	0.00101468	0.434294
MGP_C57BL6NJ_G0000360	NA	0.259484	0.512767	0.0912928	0.0055613	0.0153763	-0.289408	0.000397285	0.00101468	0.434294
MGP_C57BL6NJ_G0000361	NA	0.259484	0.512767	0.0912928	0.0055613	0.0153763	-0.289408	0.000397285	0.00101468	0.434294
MGP_C57BL6NJ_G0000362	NA	0.259484	0.512767	0.0912928	0.0055613	0.0153763	-0.289408	0.000397285	0.00101468	0.434294
MGP_C57BL6NJ_G0000363	NA	0.259484	0.512767	0.0912928	0.0055613	0.0153763	-0.289408	0.000397285	0.00101468	0.434294
MGP_C57BL6NJ_G0000364	NA	0.259484	0.512767	0.0912928	0.0055613	0.0153763	-0.289408	0.000397285	0.00101468	0.434294
MGP_C57BL6NJ_G0000365	NA	0.259484	0.512767	0.0912928	0.0055613	0.0153763	-0.289408	0.000397285	0.00101468	0.434294
MGP_C57BL6NJ_G0000366	NA	0.259484	0.512767	0.0912928	0.0055613	0.0153763	-0.289408	0.000397285	0.00101468	0.434294
MGP_C57BL6NJ_G0000367	NA	0.259484	0.512767	0.0912928	0.0055613	0.0153763	-0.289408	0.000397285	0.00101468	0.434294
MGP_C57BL6NJ_G0000368	NA	0.259484	0.512767	0.0912928	0.0055613	0.0153763	-0.289408	0.000397285	0.00101468	0.434294
MGP_C57BL6NJ_G0000369	NA	0.259484	0.512767	0.0912928	0.0055613	0.0153763	-0.289408	0.000397285	0.00101468	0.434294
MGP_C57BL6NJ_G0000370	NA	0.259484	0.512767	0.0912928	0.0055613	0.0153763	-0.289408	0.000397285	0.00101468	0.434294
MGP_C57BL6NJ_G0000371	NA	0.259484	0.512767	0.0912928	0.0055613	0.0153763	-0.289408	0.000397285	0.00101468	0.434294
MGP_C57BL6NJ_G0000372	NA	0.259484	0.512767	0.0912928	0.0055613	0.0153763	-0.289408	0.000397285	0.00101468	0.434294
MGP_C57BL6NJ_G0000373	NA	0.259484	0.512767	0.0912928	0.0055613	0.0153763	-0.289408	0.000397285	0.00101468	0.434294
MGP_C57BL6NJ_G0000374	NA	0.259484	0.512767	0.0912928	0.0055613	0.0153763	-0.289408	0.000397285	0.00101468	0.434294
MGP_C57BL6NJ_G0000375	NA	0.259484	0.512767	0.0912928	0.0055613	0.0153763	-0.289408	0.000397285	0.00101468	0.434294
MGP_C57BL6NJ_G0000376	NA	0.259484	0.512767	0.0912928	0.0055613	0.0153763	-0.289408	0.000397285	0.00101468	0.434294
MGP_C57BL6NJ_G0000377	NA	0.259484	0.512767	0.0912928	0.0055613	0.0153763	-0.289408	0.000397285	0.00101468	0.434294
MGP_C57BL6NJ_G0000378	NA	0.259484	0.512767	0.0912928	0.0055613	0.0153763	-0.289408	0.000397285	0.00101468	0.434294
MGP_C57BL6NJ_G0000379	NA	0.259484	0.512767	0.0912928	0.0055613	0.0153763	-0.289408	0.000397285	0.00101468	0.434294
MGP_C57BL6NJ_G0000380	NA	0.259484	0.512767	0.0912928	0.0055613	0.0153763	-0.289408	0.000397285	0.00101468	0.434294
MGP_C57BL6NJ_G0000381	NA	0.259484	0.512767	0.0912928	0.0055613	0.0153763	-0.289408	0.000397285	0.00101468	0.434294
MGP_C57BL6NJ_G0000382	NA	0.259484	0.512767	0.0912928	0.0055613	0.0153763	-0.289408	0.000397285	0.00101468	0.434294
MGP_C57BL6NJ_G0000390_mt-Tp	mt-Tp	0.259484	0.512767	0.0912928	0.0055613	0.0153763	-0.289408	0.000397285	0.00101468	0.434294
MGP_C57BL6NJ_G0000391_mt-Ti	mt-Ti	0.259484	0.512767	0.0912928	0.0055613	0.0153763	-0.289408	0.000397285	0.00101468	0.434294
MGP_C57BL6NJ_G0000392_mt-Tl2	mt-Tl2	0.259484	0.512767	0.0912928	0.0055613	0.0153763	-0.289408	0.000397285	0.00101468	0.434294
MGP_C57BL6NJ_G0000393_mt-Td	mt-Td	0.259484	0.512767	0.0912928	0.0055613	0.0153763	-0.289408	0.000397285	0.00101468	0.434294
MGP_C57BL6NJ_G0000394	NA	0.259484	0.512767	0.0912928	0.0055613	0.0153763	-0.289408	0.000397285	0.00101468	0.434294
MGP_C57BL6NJ_G0000395_mt-Tt	mt-Tt	0.259484	0.512767	0.0912928	0.0055613	0.0153763	-0.289408	0.000397285	0.00101468	0.434294
MGP_C57BL6NJ_G0000398	NA	0.259484	0.512767	0.0912928	0.0055613	0.0153763	-0.289408	0.000397285	0.00101468	0.434294
MGP_C57BL6NJ_G0000399	NA	0.61023	0.797489	0.2674	0.0741247	0.160155	-1.08189	0.521515	0.620967	-0.358187
MGP_C57BL6NJ_G0000400	NA	0.468468	0.692342	0.2674	0.459709	0.641255	-0.289408	0.0532731	0.0933153	0.830535
MGP_C57BL6NJ_G0000401	NA	0.266117	0.520891	0.619614	0.614509	0.766704	-0.289408	0.453726	0.55792	0.434294
MGP_C57BL6NJ_G0000402	NA	0.259484	0.512767	0.0912928	0.0055613	0.0153763	-0.289408	0.000397285	0.00101468	0.434294
MGP_C57BL6NJ_G0000403	NA	0.396889	0.640273	0.2674	0.745402	0.850542	0.106832	0.205954	0.294412	0.434294
MGP_C57BL6NJ_G0000404	NA	0.259484	0.512767	0.0912928	0.0055613	0.0153763	-0.289408	0.000397285	0.00101468	0.434294
MGP_C57BL6NJ_G0000405	NA	0.259484	0.512767	0.0912928	0.0055613	0.0153763	-0.289408	0.000397285	0.00101468	0.434294
MGP_C57BL6NJ_G0000406	NA	0.259484	0.512767	0.0912928	0.0055613	0.0153763	-0.289408	0.000397285	0.00101468	0.434294
MGP_C57BL6NJ_G0000407	NA	0.610864	0.797885	0.196308	0.777621	0.870171	0.114982	0.210844	0.300369	-0.531528
MGP_C57BL6NJ_G0000408	NA	0.0394061	0.512767	-1.25129	0.115	0.231164	-0.963489	0.0290814	0.0542047	-1.42851
MGP_C57BL6NJ_G0000409	NA	0.129368	0.512767	-0.437028	0.709909	0.832386	0.106832	0.152315	0.230186	0.434294
MGP_C57BL6NJ_G0000410	NA	0.259484	0.512767	0.0912928	0.0055613	0.0153763	-0.289408	0.000397285	0.00101468	0.434294
MGP_C57BL6NJ_G0000411	NA	0.259484	0.512767	0.0912928	0.0055613	0.0153763	-0.289408	0.000397285	0.00101468	0.434294
MGP_C57BL6NJ_G0000412	NA	0.872336	0.942648	-0.0848142	0.607599	0.762202	-0.289408	0.445093	0.549407	0.434294
MGP_C57BL6NJ_G0000413	NA	0.274036	0.531495	-0.65726	0.215538	0.37592	-0.797055	0.308898	0.410092	-0.645519
MGP_C57BL6NJ_G0000414	NA	0.259484	0.512767	0.0912928	0.0055613	0.0153763	-0.289408	0.000397285	0.00101468	0.434294
MGP_C57BL6NJ_G0000415	NA	0.259484	0.512767	0.0912928	0.0055613	0.0153763	-0.289408	0.000397285	0.00101468	0.434294
MGP_C57BL6NJ_G0000416	NA	0.259484	0.512767	0.0912928	0.0055613	0.0153763	-0.289408	0.000397285	0.00101468	0.434294
MGP_C57BL6NJ_G0000417	NA	0.259484	0.512767	0.0912928	0.0055613	0.0153763	-0.289408	0.000397285	0.00101468	0.434294
MGP_C57BL6NJ_G0000418	NA	0.38594	0.63872	0.2674	0.0545188	0.122549	-0.685649	0.905444	0.944715	0.0380537
MGP_C57BL6NJ_G0000419	NA	0.162904	0.512767	1.05859	0.247307	0.417344	-0.914638	0.0538204	0.0941576	1.63516
MGP_C57BL6NJ_G0000420	NA	0.259484	0.512767	0.0912928	0.0055613	0.0153763	-0.289408	0.000397285	0.00101468	0.434294
MGP_C57BL6NJ_G0000421	NA	0.38594	0.63872	0.2674	0.0545188	0.122549	-0.685649	0.905444	0.944715	0.0380537
MGP_C57BL6NJ_G0000422	NA	0.369595	0.627654	0.2674	0.0477587	0.11005	-0.685649	0.902018	0.944715	0.0380537
MGP_C57BL6NJ_G0000423	NA	0.259484	0.512767	0.0912928	0.0055613	0.0153763	-0.289408	0.000397285	0.00101468	0.434294
MGP_C57BL6NJ_G0000424	NA	0.259484	0.512767	0.0912928	0.0055613	0.0153763	-0.289408	0.000397285	0.00101468	0.434294
MGP_C57BL6NJ_G0000425	NA	0.259484	0.512767	0.0912928	0.0055613	0.0153763	-0.289408	0.000397285	0.00101468	0.434294
MGP_C57BL6NJ_G0000426	NA	0.259484	0.512767	0.0912928	0.0055613	0.0153763	-0.289408	0.000397285	0.00101468	0.434294
MGP_C57BL6NJ_G0000427	NA	0.259484	0.512767	0.0912928	0.0055613	0.0153763	-0.289408	0.000397285	0.00101468	0.434294
MGP_C57BL6NJ_G0000428	NA	0.441988	0.675752	0.537729	0.88544	0.931271	-0.105167	0.124598	0.195034	1.19902
MGP_C57BL6NJ_G0000429	NA	0.39339	0.640273	0.579328	0.481793	0.660977	0.503073	0.13132	0.204248	1.13613
MGP_C57BL6NJ_G0000430	NA	0.259484	0.512767	0.0912928	0.0055613	0.0153763	-0.289408	0.000397285	0.00101468	0.434294
MGP_C57BL6NJ_G0000431	NA	0.149929	0.512767	-1.02256	0.880436	0.928014	0.106832	0.544811	0.643043	0.434294
MGP_C57BL6NJ_G0000432	NA	0.306025	0.569174	-0.784852	0.762221	0.859443	0.239461	0.977674	0.982215	0.022092
MGP_C57BL6NJ_G0000433	NA	0.853485	0.937606	0.161785	0.465799	0.646857	0.687314	0.658112	0.749146	0.413072
MGP_C57BL6NJ_G0000434	NA	0.442386	0.675927	0.382017	0.898053	0.938496	0.0664915	0.00962871	0.0201308	-1.64051
MGP_C57BL6NJ_G0000435	NA	0.118909	0.512767	-0.437028	0.310537	0.491664	-0.289408	0.012722	0.0258343	0.830535
MGP_C57BL6NJ_G0000436	NA	0.259484	0.512767	0.0912928	0.0055613	0.0153763	-0.289408	0.000397285	0.00101468	0.434294
MGP_C57BL6NJ_G0000437	NA	0.259484	0.512767	0.0912928	0.0055613	0.0153763	-0.289408	0.000397285	0.00101468	0.434294
MGP_C57BL6NJ_G0000438	NA	0.417161	0.654729	-0.5865	0.984601	0.990876	-0.0145245	0.72314	0.804801	-0.267544
MGP_C57BL6NJ_G0000439	NA	0.259484	0.512767	0.0912928	0.0055613	0.0153763	-0.289408	0.000397285	0.00101468	0.434294
MGP_C57BL6NJ_G0000440	NA	0.302613	0.565012	0.372811	0.130972	0.256777	-0.600183	0.652955	0.744369	-0.168309
MGP_C57BL6NJ_G0000441	NA	0.0428677	0.512767	-0.965349	0.812043	0.89107	0.106832	0.932405	0.959101	0.0380537
MGP_C57BL6NJ_G0000442	NA	0.482483	0.704238	-0.614449	0.828272	0.900611	-0.198766	0.696726	0.783273	-0.358187
MGP_C57BL6NJ_G0000443	NA	0.259484	0.512767	0.0912928	0.0055613	0.0153763	-0.289408	0.000397285	0.00101468	0.434294
MGP_C57BL6NJ_G0000444	NA	0.259484	0.512767	0.0912928	0.0055613	0.0153763	-0.289408	0.000397285	0.00101468	0.434294
MGP_C57BL6NJ_G0000445	NA	0.396889	0.640273	0.2674	0.745402	0.850542	0.106832	0.205954	0.294412	0.434294
MGP_C57BL6NJ_G0000446	NA	0.473184	0.696684	0.43117	0.899898	0.939516	0.0790744	0.495152	0.59649	0.434294
MGP_C57BL6NJ_G0000447	NA	0.378506	0.63427	0.513055	0.0637375	0.140557	-1.23837	0.0525856	0.0925133	-1.30715
MGP_C57BL6NJ_G0000448	NA	0.38594	0.63872	0.2674	0.0545188	0.122549	-0.685649	0.905444	0.944715	0.0380537
MGP_C57BL6NJ_G0000449	NA	0.00459403	0.512767	-0.965349	0.707379	0.832386	0.106832	0.0142381	0.02862	0.830535
MGP_C57BL6NJ_G0000450	NA	0.259484	0.512767	0.0912928	0.0055613	0.0153763	-0.289408	0.000397285	0.00101468	0.434294
MGP_C57BL6NJ_G0000451	NA	0.386965	0.63968	-0.332074	0.102107	0.209371	0.703778	0.08112	0.135097	0.759196
MGP_C57BL6NJ_G0000452	NA	0.343363	0.60467	0.2674	0.334091	0.51499	-0.289408	0.0164011	0.0323077	0.830535
MGP_C57BL6NJ_G0000453	NA	0.259484	0.512767	0.0912928	0.0055613	0.0153763	-0.289408	0.000397285	0.00101468	0.434294
MGP_C57BL6NJ_G0000454	NA	0.259484	0.512767	0.0912928	0.0055613	0.0153763	-0.289408	0.000397285	0.00101468	0.434294
MGP_C57BL6NJ_G0000455	NA	0.37552	0.630963	0.2674	0.366278	0.547558	-0.289408	0.0227701	0.0433504	0.830535
MGP_C57BL6NJ_G0000456	NA	0.259484	0.512767	0.0912928	0.0055613	0.0153763	-0.289408	0.000397285	0.00101468	0.434294
MGP_C57BL6NJ_G0000457	NA	0.259484	0.512767	0.0912928	0.0055613	0.0153763	-0.289408	0.000397285	0.00101468	0.434294
MGP_C57BL6NJ_G0000458	NA	0.259484	0.512767	0.0912928	0.0055613	0.0153763	-0.289408	0.000397285	0.00101468	0.434294
MGP_C57BL6NJ_G0000459	NA	0.259484	0.512767	0.0912928	0.0055613	0.0153763	-0.289408	0.000397285	0.00101468	0.434294
MGP_C57BL6NJ_G0000460	NA	0.259484	0.512767	0.0912928	0.0055613	0.0153763	-0.289408	0.000397285	0.00101468	0.434294
MGP_C57BL6NJ_G0000461	NA	0.259484	0.512767	0.0912928	0.0055613	0.0153763	-0.289408	0.000397285	0.00101468	0.434294
MGP_C57BL6NJ_G0000462	NA	0.259484	0.512767	0.0912928	0.0055613	0.0153763	-0.289408	0.000397285	0.00101468	0.434294
MGP_C57BL6NJ_G0000463	NA	0.259484	0.512767	0.0912928	0.0055613	0.0153763	-0.289408	0.000397285	0.00101468	0.434294
MGP_C57BL6NJ_G0000464	NA	0.454875	0.683935	0.403221	0.10313	0.211052	-0.991247	0.636947	0.729357	-0.267544
MGP_C57BL6NJ_G0000465	NA	0.259484	0.512767	0.0912928	0.0055613	0.0153763	-0.289408	0.000397285	0.00101468	0.434294
MGP_C57BL6NJ_G0000466	NA	0.193871	0.512767	0.619614	0.824831	0.898601	0.106832	0.0273936	0.0513055	1.22678
MGP_C57BL6NJ_G0000467	NA	0.259484	0.512767	0.0912928	0.0055613	0.0153763	-0.289408	0.000397285	0.00101468	0.434294
MGP_C57BL6NJ_G0000468	NA	0.389927	0.640273	0.579328	0.878758	0.927202	0.106832	0.12874	0.200745	1.13613
MGP_C57BL6NJ_G0000469	NA	0.0557645	0.512767	0.877606	0.807388	0.88902	0.106832	0.00201973	0.00472774	1.80726
MGP_C57BL6NJ_G0000470	NA	0.259484	0.512767	0.0912928	0.0055613	0.0153763	-0.289408	0.000397285	0.00101468	0.434294
MGP_C57BL6NJ_G0000471	NA	0.259484	0.512767	0.0912928	0.0055613	0.0153763	-0.289408	0.000397285	0.00101468	0.434294
MGP_C57BL6NJ_G0000472	NA	0.259484	0.512767	0.0912928	0.0055613	0.0153763	-0.289408	0.000397285	0.00101468	0.434294
MGP_C57BL6NJ_G0000473	NA	0.156991	0.512767	0.959491	0.669726	0.807265	0.291074	0.373061	0.476613	0.618536
MGP_C57BL6NJ_G0000474	NA	0.399132	0.642396	0.525392	0.446358	0.629707	-0.501408	0.583473	0.679658	-0.358187
MGP_C57BL6NJ_G0000475	NA	0.349804	0.611507	0.443507	0.82791	0.900501	0.106832	0.115148	0.1826	0.830535
MGP_C57BL6NJ_G0000476	NA	0.259484	0.512767	0.0912928	0.0055613	0.0153763	-0.289408	0.000397285	0.00101468	0.434294
MGP_C57BL6NJ_G0000477	NA	0.00505315	0.512767	-1.211	0.428899	0.612562	0.291074	0.0417932	0.0751772	0.830535
MGP_C57BL6NJ_G0000478	NA	0.259484	0.512767	0.0912928	0.0055613	0.0153763	-0.289408	0.000397285	0.00101468	0.434294
MGP_C57BL6NJ_G0000479	NA	0.39585	0.640273	0.2674	0.744841	0.850542	0.106832	0.205004	0.294412	0.434294
MGP_C57BL6NJ_G0000480	NA	0.0282651	0.512767	1.55736	0.308505	0.491515	-0.685649	0.415468	0.519534	-0.542428
MGP_C57BL6NJ_G0000481	NA	0.779235	0.900493	0.127854	0.759261	0.857329	-0.148317	0.0749462	0.126129	-0.942331
MGP_C57BL6NJ_G0000482	NA	0.606993	0.795458	-0.273258	0.0440401	0.103135	1.2678	0.0498877	0.0882505	1.22678
MGP_C57BL6NJ_G0000483	NA	0.723654	0.86974	0.168269	0.297772	0.47874	0.540132	0.0575807	0.0999364	1.06074
MGP_C57BL6NJ_G0000484	NA	0.405793	0.644218	0.2674	0.750167	0.850542	0.106832	0.214173	0.302741	0.434294
MGP_C57BL6NJ_G0000485	NA	0.259484	0.512767	0.0912928	0.0055613	0.0153763	-0.289408	0.000397285	0.00101468	0.434294
MGP_C57BL6NJ_G0000486	NA	0.94787	0.978172	0.0179197	0.0946414	0.196174	-0.526649	0.095777	0.15564	0.524548
MGP_C57BL6NJ_G0000487	NA	0.800123	0.910726	-0.133154	0.641765	0.786586	0.260631	0.814173	0.881154	-0.131079
MGP_C57BL6NJ_G0000488	NA	0.619907	0.804202	-0.36816	0.575554	0.737881	-0.441652	0.0554251	0.0966531	-1.66647
MGP_C57BL6NJ_G0000489	NA	0.690674	0.850145	-0.112026	0.361988	0.54551	-0.277446	0.0906945	0.148467	-0.546252
MGP_C57BL6NJ_G0000490	NA	0.816301	0.919689	-0.206985	0.986311	0.991591	0.0161897	0.705384	0.790218	-0.358187
MGP_C57BL6NJ_G0000491	NA	0.403101	0.644218	-0.382467	0.095308	0.197304	0.859825	0.715621	0.798899	-0.173946
MGP_C57BL6NJ_G0000492	NA	0.259484	0.512767	0.0912928	0.0055613	0.0153763	-0.289408	0.000397285	0.00101468	0.434294
MGP_C57BL6NJ_G0000493	NA	0.145329	0.512767	0.931542	0.523076	0.696401	0.41243	0.501813	0.602114	0.434294
MGP_C57BL6NJ_G0000494	NA	0.259484	0.512767	0.0912928	0.0055613	0.0153763	-0.289408	0.000397285	0.00101468	0.434294
MGP_C57BL6NJ_G0000495	NA	0.259484	0.512767	0.0912928	0.0055613	0.0153763	-0.289408	0.000397285	0.00101468	0.434294
MGP_C57BL6NJ_G0000496	NA	0.396889	0.640273	0.2674	0.745402	0.850542	0.106832	0.205954	0.294412	0.434294
MGP_C57BL6NJ_G0000497	NA	0.343363	0.60467	0.2674	0.334091	0.51499	-0.289408	0.0164011	0.0323077	0.830535
MGP_C57BL6NJ_G0000498	NA	0.0967109	0.512767	-0.789242	0.538394	0.709293	-0.289408	0.362065	0.46613	0.434294
MGP_C57BL6NJ_G0000499	NA	0.916611	0.962786	0.0987866	0.562088	0.726902	-0.585515	0.721273	0.803401	-0.358187
MGP_C57BL6NJ_G0000500	NA	0.141347	0.512767	-0.200908	0.149005	0.284517	-0.208583	0.00159266	0.00378125	-0.583574
MGP_C57BL6NJ_G0000501	NA	0.259484	0.512767	0.0912928	0.0055613	0.0153763	-0.289408	0.000397285	0.00101468	0.434294
MGP_C57BL6NJ_G0000502	NA	0.759263	0.889341	0.173178	0.436088	0.619814	-0.47365	0.374907	0.478199	-0.542428
MGP_C57BL6NJ_G0000503	NA	0.259484	0.512767	0.0912928	0.0055613	0.0153763	-0.289408	0.000397285	0.00101468	0.434294
MGP_C57BL6NJ_G0000504	NA	0.259484	0.512767	0.0912928	0.0055613	0.0153763	-0.289408	0.000397285	0.00101468	0.434294
MGP_C57BL6NJ_G0000505	NA	0.259484	0.512767	0.0912928	0.0055613	0.0153763	-0.289408	0.000397285	0.00101468	0.434294
MGP_C57BL6NJ_G0000506	NA	0.129368	0.512767	-0.437028	0.709909	0.832386	0.106832	0.152315	0.230186	0.434294
MGP_C57BL6NJ_G0000507	NA	0.259484	0.512767	0.0912928	0.0055613	0.0153763	-0.289408	0.000397285	0.00101468	0.434294
MGP_C57BL6NJ_G0000508	NA	0.703395	0.857379	-0.222589	0.883826	0.930268	-0.0902917	0.0982385	0.159118	-1.10494
MGP_C57BL6NJ_G0000509	NA	0.152243	0.512767	0.909773	0.192296	0.344754	-0.86989	0.0364513	0.0664643	1.51115
MGP_C57BL6NJ_G0000510	NA	0.551099	0.753812	0.512851	0.903312	0.941549	0.109789	0.668713	0.75863	-0.388577
MGP_C57BL6NJ_G0000511	NA	0.817314	0.920156	0.0912928	0.125696	0.248214	-0.685649	0.0142107	0.0285905	1.22678
MGP_C57BL6NJ_G0000512	NA	0.259484	0.512767	0.0912928	0.0055613	0.0153763	-0.289408	0.000397285	0.00101468	0.434294
MGP_C57BL6NJ_G0000513	NA	0.259484	0.512767	0.0912928	0.0055613	0.0153763	-0.289408	0.000397285	0.00101468	0.434294
MGP_C57BL6NJ_G0000514	NA	0.259484	0.512767	0.0912928	0.0055613	0.0153763	-0.289408	0.000397285	0.00101468	0.434294
MGP_C57BL6NJ_G0000515	NA	0.126739	0.512767	-0.613135	0.225727	0.389729	0.503073	0.923892	0.95621	0.0380537
MGP_C57BL6NJ_G0000516	NA	0.39585	0.640273	0.2674	0.744841	0.850542	0.106832	0.205004	0.294412	0.434294
MGP_C57BL6NJ_G0000517	NA	0.18259	0.512767	0.877606	0.664509	0.803594	-0.289408	0.149749	0.2284	1.01478
MGP_C57BL6NJ_G0000518	NA	0.129368	0.512767	-0.437028	0.709909	0.832386	0.106832	0.152315	0.230186	0.434294
MGP_C57BL6NJ_G0000519	NA	0.656785	0.82826	0.308999	0.78509	0.875572	0.200431	0.627597	0.720929	-0.358187
MGP_C57BL6NJ_G0000520	NA	0.217317	0.512767	0.443507	0.189596	0.341837	0.503073	0.251847	0.346611	0.434294
MGP_C57BL6NJ_G0000521	NA	0.85996	0.93942	-0.0308485	0.0354117	0.0849255	0.443745	0.0660264	0.112789	0.37573
MGP_C57BL6NJ_G0000522	NA	0.396889	0.640273	0.2674	0.745402	0.850542	0.106832	0.205954	0.294412	0.434294
MGP_C57BL6NJ_G0000523	NA	0.259484	0.512767	0.0912928	0.0055613	0.0153763	-0.289408	0.000397285	0.00101468	0.434294
MGP_C57BL6NJ_G0000524	NA	0.259484	0.512767	0.0912928	0.0055613	0.0153763	-0.289408	0.000397285	0.00101468	0.434294
MGP_C57BL6NJ_G0000525	NA	0.0570575	0.512767	-0.765975	0.676964	0.812898	-0.160876	0.977537	0.982125	0.0108201
MGP_C57BL6NJ_G0000526	NA	0.199523	0.512767	-0.899742	0.410795	0.594456	-0.595007	0.259073	0.354203	0.830535
MGP_C57BL6NJ_G0000527	NA	0.0949424	0.512767	-0.403116	0.94218	0.96498	-0.0171367	0.256883	0.351916	-0.277835
MGP_C57BL6NJ_G0000528	NA	0.328134	0.59334	0.525392	0.235009	0.401871	-0.685649	0.280613	0.378943	0.618536
MGP_C57BL6NJ_G0000529	NA	0.39585	0.640273	0.2674	0.744841	0.850542	0.106832	0.205004	0.294412	0.434294
MGP_C57BL6NJ_G0000530	NA	0.310744	0.574324	-0.437028	0.0663377	0.145495	0.899313	0.018921	0.036825	1.22678
MGP_C57BL6NJ_G0000531	NA	0.366463	0.627365	-0.53125	0.861013	0.917947	0.106832	0.120445	0.189564	1.01478
MGP_C57BL6NJ_G0000532	NA	0.259484	0.512767	0.0912928	0.0055613	0.0153763	-0.289408	0.000397285	0.00101468	0.434294
MGP_C57BL6NJ_G0000533	NA	0.118909	0.512767	-0.437028	0.310537	0.491664	-0.289408	0.012722	0.0258343	0.830535
MGP_C57BL6NJ_G0000534	NA	0.866794	0.94138	0.0912928	0.853209	0.914017	0.106832	0.458531	0.562213	0.434294
MGP_C57BL6NJ_G0000535	NA	0.118909	0.512767	-0.437028	0.310537	0.491664	-0.289408	0.012722	0.0258343	0.830535
MGP_C57BL6NJ_G0000536	NA	0.259484	0.512767	0.0912928	0.0055613	0.0153763	-0.289408	0.000397285	0.00101468	0.434294
MGP_C57BL6NJ_G0000537	NA	0.343363	0.60467	0.2674	0.334091	0.51499	-0.289408	0.0164011	0.0323077	0.830535
MGP_C57BL6NJ_G0000538	NA	0.712512	0.863063	-0.248584	0.913549	0.948072	-0.0774092	0.546477	0.644731	0.434294
MGP_C57BL6NJ_G0000539	NA	0.232884	0.512767	-0.613135	0.58354	0.744642	-0.289408	0.136547	0.211134	0.830535
MGP_C57BL6NJ_G0000540	NA	0.00095532	0.512767	-1.56322	0.0799294	0.171131	-0.685649	0.539311	0.637707	0.222295
MGP_C57BL6NJ_G0000541	NA	0.259484	0.512767	0.0912928	0.0055613	0.0153763	-0.289408	0.000397285	0.00101468	0.434294
MGP_C57BL6NJ_G0000542	NA	0.306447	0.569589	-0.311021	0.579682	0.741511	0.174925	0.493367	0.594776	-0.217335
MGP_C57BL6NJ_G0000543	NA	0.118909	0.512767	-0.437028	0.310537	0.491664	-0.289408	0.012722	0.0258343	0.830535
MGP_C57BL6NJ_G0000544	NA	0.691382	0.850379	-0.267874	0.260234	0.433762	0.831703	0.276186	0.373823	0.802544
MGP_C57BL6NJ_G0000545	NA	0.856224	0.937914	-0.0848142	0.323892	0.5067	0.503073	0.118554	0.187112	0.830535
MGP_C57BL6NJ_G0000546	NA	0.198174	0.512767	-0.283092	0.680583	0.815378	0.0920585	0.34946	0.453267	0.213473
MGP_C57BL6NJ_G0000547	NA	0.720062	0.86754	-0.223419	0.800833	0.885751	-0.166505	0.14384	0.220698	-1.02393
MGP_C57BL6NJ_G0000548	NA	0.274121	0.531495	-0.280178	0.7712	0.865791	-0.0765578	0.348044	0.451843	-0.252694
MGP_C57BL6NJ_G0000549	NA	0.259484	0.512767	0.0912928	0.0055613	0.0153763	-0.289408	0.000397285	0.00101468	0.434294
MGP_C57BL6NJ_G0000550	NA	0.171649	0.512767	-0.522476	0.809598	0.890217	-0.0927427	0.278544	0.376569	-0.430564
MGP_C57BL6NJ_G0000551	NA	0.424013	0.660638	-0.384191	0.329914	0.513216	0.501015	0.213825	0.302741	0.65033
MGP_C57BL6NJ_G0000552	NA	0.430646	0.6666	-0.428766	0.331551	0.51499	0.565499	0.469049	0.572156	-0.416659
MGP_C57BL6NJ_G0000553	NA	0.259484	0.512767	0.0912928	0.0055613	0.0153763	-0.289408	0.000397285	0.00101468	0.434294
MGP_C57BL6NJ_G0000554	NA	0.260697	0.514496	0.525392	0.0229346	0.0578603	-1.26613	0.272743	0.369773	-0.542428
MGP_C57BL6NJ_G0000555	NA	0.259484	0.512767	0.0912928	0.0055613	0.0153763	-0.289408	0.000397285	0.00101468	0.434294
MGP_C57BL6NJ_G0000556	NA	0.0267678	0.512767	1.81709	0.407826	0.591515	0.635702	0.198764	0.289062	1.01478
MGP_C57BL6NJ_G0000557	NA	0.343363	0.60467	0.2674	0.00126203	0.0153763	1.29555	0.0164011	0.0323077	0.830535
MGP_C57BL6NJ_G0000558	NA	0.396889	0.640273	0.2674	0.745402	0.850542	0.106832	0.205954	0.294412	0.434294
MGP_C57BL6NJ_G0000559	NA	0.259484	0.512767	0.0912928	0.0055613	0.0153763	-0.289408	0.000397285	0.00101468	0.434294
MGP_C57BL6NJ_G0000560	NA	0.259484	0.512767	0.0912928	0.0055613	0.0153763	-0.289408	0.000397285	0.00101468	0.434294
MGP_C57BL6NJ_G0000561	NA	0.259484	0.512767	0.0912928	0.0055613	0.0153763	-0.289408	0.000397285	0.00101468	0.434294
MGP_C57BL6NJ_G0000562	NA	0.406818	0.644848	0.349285	0.513855	0.690248	-0.289408	0.0404417	0.0730083	1.01478
MGP_C57BL6NJ_G0000563	NA	0.259484	0.512767	0.0912928	0.0055613	0.0153763	-0.289408	0.000397285	0.00101468	0.434294
MGP_C57BL6NJ_G0000564	NA	0.956933	0.982956	0.0237057	0.975113	0.986977	-0.0145245	0.204505	0.294412	0.618536
MGP_C57BL6NJ_G0000565	NA	0.404089	0.644218	-0.291539	0.514962	0.690825	0.239461	0.229035	0.320355	0.455517
MGP_C57BL6NJ_G0000566	NA	0.0457483	0.512767	-1.37477	0.472457	0.653273	-0.47365	0.919336	0.953103	0.0658115
MGP_C57BL6NJ_G0000567	NA	0.234253	0.512767	0.747964	0.423032	0.606689	-0.52263	0.627471	0.720836	0.312938
MGP_C57BL6NJ_G0000568	NA	0.125314	0.512767	-0.547973	0.565097	0.729367	0.205791	0.057716	0.100146	0.746861
MGP_C57BL6NJ_G0000569	NA	0.259484	0.512767	0.0912928	0.0055613	0.0153763	-0.289408	0.000397285	0.00101468	0.434294
MGP_C57BL6NJ_G0000570	NA	0.259484	0.512767	0.0912928	0.0055613	0.0153763	-0.289408	0.000397285	0.00101468	0.434294
MGP_C57BL6NJ_G0000571	NA	0.916826	0.962938	-0.0332673	0.516576	0.692086	-0.221712	0.0811966	0.135197	-0.643193
MGP_C57BL6NJ_G0000572	NA	0.405793	0.644218	0.2674	0.750167	0.850542	0.106832	0.214173	0.302741	0.434294
MGP_C57BL6NJ_G0000573	NA	0.338424	0.603577	0.443507	0.174346	0.321405	-0.685649	0.375042	0.478199	0.434294
MGP_C57BL6NJ_G0000574	NA	0.259484	0.512767	0.0912928	0.0055613	0.0153763	-0.289408	0.000397285	0.00101468	0.434294
MGP_C57BL6NJ_G0000575	NA	0.259484	0.512767	0.0912928	0.0055613	0.0153763	-0.289408	0.000397285	0.00101468	0.434294
MGP_C57BL6NJ_G0000576	NA	0.663459	0.832987	0.132049	0.562001	0.726832	-0.187421	0.104744	0.168178	-0.560338
MGP_C57BL6NJ_G0000577	NA	0.297654	0.559976	-0.682683	0.669305	0.807019	-0.289408	0.742347	0.821726	0.222295
MGP_C57BL6NJ_G0000578	NA	0.259484	0.512767	0.0912928	0.0055613	0.0153763	-0.289408	0.000397285	0.00101468	0.434294
MGP_C57BL6NJ_G0000579	NA	0.117727	0.512767	-0.437028	0.0304645	0.0741794	-0.685649	0.890454	0.939248	0.0380537
MGP_C57BL6NJ_G0000580	NA	0.343363	0.60467	0.2674	0.334091	0.51499	-0.289408	0.0164011	0.0323077	0.830535
MGP_C57BL6NJ_G0000581	NA	0.259484	0.512767	0.0912928	0.0055613	0.0153763	-0.289408	0.000397285	0.00101468	0.434294
MGP_C57BL6NJ_G0000582	NA	0.259484	0.512767	0.0912928	0.0055613	0.0153763	-0.289408	0.000397285	0.00101468	0.434294
MGP_C57BL6NJ_G0000583	NA	0.314106	0.578352	-0.762607	0.770605	0.865501	0.228189	0.851609	0.910947	-0.146188
MGP_C57BL6NJ_G0000584	NA	0.396889	0.640273	0.2674	0.745402	0.850542	0.106832	0.205954	0.294412	0.434294
MGP_C57BL6NJ_G0000585	NA	0.259484	0.512767	0.0912928	0.0055613	0.0153763	-0.289408	0.000397285	0.00101468	0.434294
MGP_C57BL6NJ_G0000586	NA	0.259484	0.512767	0.0912928	0.0055613	0.0153763	-0.289408	0.000397285	0.00101468	0.434294
MGP_C57BL6NJ_G0000587	NA	0.259484	0.512767	0.0912928	0.0055613	0.0153763	-0.289408	0.000397285	0.00101468	0.434294
MGP_C57BL6NJ_G0000588	NA	0.340543	0.60467	0.443507	0.551383	0.718265	-0.289408	0.936952	0.959595	0.0380537
MGP_C57BL6NJ_G0000589	NA	0.581169	0.776278	-0.260921	0.83014	0.900854	0.106832	0.119401	0.188074	0.830535
MGP_C57BL6NJ_G0000590	NA	0.170084	0.512767	0.619614	0.814202	0.8919	0.106832	0.933197	0.959101	0.0380537
MGP_C57BL6NJ_G0000591	NA	0.290333	0.552296	0.87892	0.128467	0.252819	-1.38749	0.864197	0.921367	-0.146188
MGP_C57BL6NJ_G0000592	NA	0.443253	0.676173	-0.464231	0.539515	0.710473	0.391666	0.252291	0.347129	-0.750591
MGP_C57BL6NJ_G0000593	NA	0.404608	0.644218	-0.388389	0.450402	0.633598	-0.371735	0.384546	0.487753	-0.430564
MGP_C57BL6NJ_G0000594	NA	0.229111	0.512767	-0.570986	0.896348	0.937572	-0.0629803	0.292505	0.392231	0.524937
MGP_C57BL6NJ_G0000595	NA	0.0988803	0.512767	-0.955292	0.186847	0.338543	0.787449	0.451441	0.555708	0.434294
MGP_C57BL6NJ_G0000596	NA	0.905535	0.957367	0.078956	0.879699	0.927642	0.106832	0.723912	0.805442	0.250053
MGP_C57BL6NJ_G0000597	NA	0.52354	0.735811	-0.260921	0.803623	0.886802	0.106832	0.0769367	0.128899	0.830535
MGP_C57BL6NJ_G0000598	NA	0.39585	0.640273	0.2674	0.744841	0.850542	0.106832	0.205004	0.294412	0.434294
MGP_C57BL6NJ_G0000599	NA	0.563325	0.763328	-0.407765	0.137662	0.267356	-1.17253	0.144301	0.221304	-1.15067
MGP_C57BL6NJ_G0000600	NA	0.344405	0.605649	-0.211101	0.99012	0.993862	-0.0028589	0.0382096	0.0693381	0.542605
MGP_C57BL6NJ_G0000601	NA	0.609569	0.797081	-0.16691	0.545735	0.714953	0.210058	0.000485469	0.0012274	1.75485
MGP_C57BL6NJ_G0000602	NA	0.405793	0.644218	0.2674	0.750167	0.850542	0.106832	0.214173	0.302741	0.434294
MGP_C57BL6NJ_G0000603	NA	0.697807	0.853979	-0.0705608	0.741566	0.850542	-0.0634895	0.0844851	0.139766	-0.360901
MGP_C57BL6NJ_G0000604	NA	0.69293	0.851156	-0.179036	0.17341	0.32024	0.687314	0.37505	0.478199	0.434294
MGP_C57BL6NJ_G0000605	NA	0.611982	0.798746	-0.273258	0.891511	0.934511	-0.0774092	0.0525656	0.0924821	1.22678
MGP_C57BL6NJ_G0000606	NA	0.541215	0.747481	-0.260921	0.811901	0.89107	0.106832	0.0884101	0.145289	0.830535
MGP_C57BL6NJ_G0000607	NA	0.446339	0.676173	0.2674	0.085742	0.180477	-0.685649	0.917299	0.951575	0.0380537
MGP_C57BL6NJ_G0000608	NA	0.534537	0.744018	-0.260921	0.516431	0.691936	-0.289408	0.931212	0.959101	0.0380537
MGP_C57BL6NJ_G0000609	NA	0.149113	0.512767	0.795721	0.60227	0.758457	-0.289408	0.154992	0.233614	0.830535
MGP_C57BL6NJ_G0000610	NA	0.187671	0.512767	-0.776905	0.629033	0.777125	-0.289408	0.372867	0.47638	-0.542428
MGP_C57BL6NJ_G0000611	NA	0.38594	0.63872	0.2674	0.0545188	0.122549	-0.685649	0.905444	0.944715	0.0380537
MGP_C57BL6NJ_G0000612	NA	0.259484	0.512767	0.0912928	0.0055613	0.0153763	-0.289408	0.000397285	0.00101468	0.434294
MGP_C57BL6NJ_G0000613	NA	0.233152	0.512767	0.539379	0.0911183	0.190047	0.845408	0.489342	0.59119	0.322888
MGP_C57BL6NJ_G0000614	NA	0.779092	0.900454	-0.179036	0.669923	0.807429	-0.289408	0.37073	0.474284	0.618536
MGP_C57BL6NJ_G0000615	NA	0.39585	0.640273	0.2674	0.744841	0.850542	0.106832	0.205004	0.294412	0.434294
MGP_C57BL6NJ_G0000616	NA	0.259484	0.512767	0.0912928	0.0055613	0.0153763	-0.289408	0.000397285	0.00101468	0.434294
MGP_C57BL6NJ_G0000617	NA	0.00202553	0.512767	-0.586219	0.499522	0.677789	0.102995	0.00324388	0.00735483	0.57655
MGP_C57BL6NJ_G0000618	NA	0.259484	0.512767	0.0912928	0.0055613	0.0153763	-0.289408	0.000397285	0.00101468	0.434294
MGP_C57BL6NJ_G0000619	NA	0.259484	0.512767	0.0912928	0.0055613	0.0153763	-0.289408	0.000397285	0.00101468	0.434294
MGP_C57BL6NJ_G0000620	NA	0.259484	0.512767	0.0912928	0.0055613	0.0153763	-0.289408	0.000397285	0.00101468	0.434294
MGP_C57BL6NJ_G0000621	NA	0.129368	0.512767	-0.437028	0.709909	0.832386	0.106832	0.152315	0.230186	0.434294
MGP_C57BL6NJ_G0000622	NA	0.121652	0.512767	-0.613135	0.219171	0.381029	0.503073	0.922715	0.955579	0.0380537
MGP_C57BL6NJ_G0000623	NA	0.118909	0.512767	-0.437028	0.310537	0.491664	-0.289408	0.012722	0.0258343	0.830535
MGP_C57BL6NJ_G0000624	NA	0.259484	0.512767	0.0912928	0.0055613	0.0153763	-0.289408	0.000397285	0.00101468	0.434294
MGP_C57BL6NJ_G0000625	NA	0.259484	0.512767	0.0912928	0.0055613	0.0153763	-0.289408	0.000397285	0.00101468	0.434294
MGP_C57BL6NJ_G0000626	NA	0.405793	0.644218	0.2674	0.750167	0.850542	0.106832	0.214173	0.302741	0.434294
MGP_C57BL6NJ_G0000627	NA	0.127449	0.512767	0.795721	0.205979	0.363341	-0.685649	0.941438	0.96121	0.0380537
MGP_C57BL6NJ_G0000628	NA	0.259484	0.512767	0.0912928	0.0055613	0.0153763	-0.289408	0.000397285	0.00101468	0.434294
MGP_C57BL6NJ_G0000629	NA	0.113525	0.512767	1.01343	0.751795	0.851707	0.200431	0.574272	0.671165	-0.358187
MGP_C57BL6NJ_G0000630	NA	0.280677	0.540108	0.443507	0.800424	0.885387	0.106832	0.0728857	0.123054	0.830535
MGP_C57BL6NJ_G0000631	NA	0.259484	0.512767	0.0912928	0.0055613	0.0153763	-0.289408	0.000397285	0.00101468	0.434294
MGP_C57BL6NJ_G0000632	NA	0.259484	0.512767	0.0912928	0.0055613	0.0153763	-0.289408	0.000397285	0.00101468	0.434294
MGP_C57BL6NJ_G0000633	NA	0.259484	0.512767	0.0912928	0.0055613	0.0153763	-0.289408	0.000397285	0.00101468	0.434294
MGP_C57BL6NJ_G0000634	NA	0.259484	0.512767	0.0912928	0.0055613	0.0153763	-0.289408	0.000397285	0.00101468	0.434294
MGP_C57BL6NJ_G0000635	NA	0.259484	0.512767	0.0912928	0.0055613	0.0153763	-0.289408	0.000397285	0.00101468	0.434294
MGP_C57BL6NJ_G0000636	NA	0.259484	0.512767	0.0912928	0.0055613	0.0153763	-0.289408	0.000397285	0.00101468	0.434294
MGP_C57BL6NJ_G0000637	NA	0.838687	0.931001	-0.140064	0.786884	0.876692	0.197475	0.859976	0.918034	0.128696
MGP_C57BL6NJ_G0000638	NA	0.259484	0.512767	0.0912928	0.0055613	0.0153763	-0.289408	0.000397285	0.00101468	0.434294
MGP_C57BL6NJ_G0000639	NA	0.259484	0.512767	0.0912928	0.0055613	0.0153763	-0.289408	0.000397285	0.00101468	0.434294
MGP_C57BL6NJ_G0000640	NA	0.0376633	0.512767	0.327548	0.803471	0.886802	0.0367196	0.0148338	0.0296973	-0.42799
MGP_C57BL6NJ_G0000641	NA	0.259484	0.512767	0.0912928	0.0055613	0.0153763	-0.289408	0.000397285	0.00101468	0.434294
MGP_C57BL6NJ_G0000642	NA	0.259484	0.512767	0.0912928	0.0055613	0.0153763	-0.289408	0.000397285	0.00101468	0.434294
MGP_C57BL6NJ_G0000643	NA	0.259484	0.512767	0.0912928	0.0055613	0.0153763	-0.289408	0.000397285	0.00101468	0.434294
MGP_C57BL6NJ_G0000644	NA	0.259484	0.512767	0.0912928	0.0055613	0.0153763	-0.289408	0.000397285	0.00101468	0.434294
MGP_C57BL6NJ_G0000645	NA	0.259484	0.512767	0.0912928	0.0055613	0.0153763	-0.289408	0.000397285	0.00101468	0.434294
MGP_C57BL6NJ_G0000646	NA	0.259484	0.512767	0.0912928	0.0055613	0.0153763	-0.289408	0.000397285	0.00101468	0.434294
MGP_C57BL6NJ_G0000647	NA	0.259484	0.512767	0.0912928	0.0055613	0.0153763	-0.289408	0.000397285	0.00101468	0.434294
MGP_C57BL6NJ_G0000648	NA	0.66866	0.835966	0.308999	0.983046	0.990726	0.0161897	0.770979	0.84537	0.222295
MGP_C57BL6NJ_G0000649	NA	0.259484	0.512767	0.0912928	0.0055613	0.0153763	-0.289408	0.000397285	0.00101468	0.434294
MGP_C57BL6NJ_G0000650	NA	0.259484	0.512767	0.0912928	0.0055613	0.0153763	-0.289408	0.000397285	0.00101468	0.434294
MGP_C57BL6NJ_G0000651	NA	0.259484	0.512767	0.0912928	0.0055613	0.0153763	-0.289408	0.000397285	0.00101468	0.434294
MGP_C57BL6NJ_G0000652	NA	0.259484	0.512767	0.0912928	0.0055613	0.0153763	-0.289408	0.000397285	0.00101468	0.434294
MGP_C57BL6NJ_G0000653	NA	0.0363415	0.512767	-1.26812	0.335507	0.516707	-0.558909	0.536924	0.635302	-0.352804
MGP_C57BL6NJ_G0000654	NA	0.259484	0.512767	0.0912928	0.0055613	0.0153763	-0.289408	0.000397285	0.00101468	0.434294
MGP_C57BL6NJ_G0000655	NA	0.259484	0.512767	0.0912928	0.0055613	0.0153763	-0.289408	0.000397285	0.00101468	0.434294
MGP_C57BL6NJ_G0000656	NA	0.343363	0.60467	0.2674	0.334091	0.51499	-0.289408	0.0164011	0.0323077	0.830535
MGP_C57BL6NJ_G0000657	NA	0.495905	0.714343	0.340644	0.664698	0.80368	0.228189	0.272511	0.369555	0.594681
MGP_C57BL6NJ_G0000658	NA	0.00450059	0.512767	-0.965349	0.319226	0.501678	-0.289408	0.892892	0.940854	0.0380537
MGP_C57BL6NJ_G0000659	NA	0.0684678	0.512767	-0.880594	0.00697293	0.0190815	-1.56288	0.0105342	0.0218644	-1.44741
MGP_C57BL6NJ_G0000660	NA	0.259484	0.512767	0.0912928	0.0055613	0.0153763	-0.289408	0.000397285	0.00101468	0.434294
MGP_C57BL6NJ_G0000661	NA	0.852729	0.937247	-0.0848142	0.17869	0.327508	-0.685649	0.466109	0.569195	-0.358187
MGP_C57BL6NJ_G0000662	NA	0.18942	0.512767	0.619614	0.17268	0.319379	-0.685649	0.106133	0.170127	0.830535
MGP_C57BL6NJ_G0000663	NA	0.37552	0.630963	0.2674	0.366278	0.547558	-0.289408	0.0227701	0.0433504	0.830535
MGP_C57BL6NJ_G0000664	NA	0.259484	0.512767	0.0912928	0.0055613	0.0153763	-0.289408	0.000397285	0.00101468	0.434294
MGP_C57BL6NJ_G0000665	NA	0.259484	0.512767	0.0912928	0.0055613	0.0153763	-0.289408	0.000397285	0.00101468	0.434294
MGP_C57BL6NJ_G0000666	NA	0.259484	0.512767	0.0912928	0.0055613	0.0153763	-0.289408	0.000397285	0.00101468	0.434294
MGP_C57BL6NJ_G0000667	NA	0.343363	0.60467	0.2674	0.334091	0.51499	-0.289408	0.0164011	0.0323077	0.830535
MGP_C57BL6NJ_G0000668	NA	0.581227	0.776278	0.2674	0.199445	0.354677	-0.685649	0.161774	0.242387	-0.754428
MGP_C57BL6NJ_G0000669	NA	0.259484	0.512767	0.0912928	0.0055613	0.0153763	-0.289408	0.000397285	0.00101468	0.434294
MGP_C57BL6NJ_G0000670	NA	0.86433	0.940237	0.0912928	0.611874	0.764665	-0.289408	0.165152	0.246692	0.830535
MGP_C57BL6NJ_G0000671	NA	0.396889	0.640273	0.2674	0.745402	0.850542	0.106832	0.205954	0.294412	0.434294
MGP_C57BL6NJ_G0000672	NA	0.195812	0.512767	0.865269	0.876511	0.925848	-0.105167	0.100921	0.162912	1.19902
MGP_C57BL6NJ_G0000673	NA	0.220929	0.512767	-0.802893	0.569119	0.73258	-0.383007	0.447496	0.551563	-0.514671
MGP_C57BL6NJ_G0000674	NA	0.298584	0.560929	0.443507	0.514657	0.69064	-0.289408	0.930914	0.959101	0.0380537
MGP_C57BL6NJ_G0000675	NA	0.0603862	0.512767	-1.35913	0.120159	0.239439	-1.15427	0.308509	0.4097	-0.72667
MGP_C57BL6NJ_G0000676	NA	0.259484	0.512767	0.0912928	0.0055613	0.0153763	-0.289408	0.000397285	0.00101468	0.434294
MGP_C57BL6NJ_G0000677	NA	0.503492	0.720072	-0.0832514	0.00939816	0.0253037	-0.41406	0.0466788	0.0831466	-0.290976
MGP_C57BL6NJ_G0000678	NA	0.39585	0.640273	0.2674	0.744841	0.850542	0.106832	0.205004	0.294412	0.434294
MGP_C57BL6NJ_G0000679	NA	0.140275	0.512767	-0.346139	0.0330752	0.0798973	0.569413	0.0210966	0.0406684	0.631044
MGP_C57BL6NJ_G0000680	NA	0.370962	0.629204	-0.477314	0.00868166	0.0234607	-1.78373	0.248015	0.342507	-0.663785
MGP_C57BL6NJ_G0000681	NA	0.259484	0.512767	0.0912928	0.0055613	0.0153763	-0.289408	0.000397285	0.00101468	0.434294
MGP_C57BL6NJ_G0000682	NA	0.554268	0.756241	-0.293502	0.642827	0.787576	0.243192	0.671333	0.760957	0.222295
MGP_C57BL6NJ_G0000683	NA	0.797236	0.909129	-0.0816143	0.738285	0.850542	0.112721	0.20565	0.294412	0.445566
MGP_C57BL6NJ_G0000684	NA	0.00488003	0.512767	2.16001	0.28148	0.459631	-0.713407	0.636691	0.729186	0.304622
MGP_C57BL6NJ_G0000685	NA	0.600132	0.790611	-0.19965	0.899487	0.939278	0.0506525	0.717886	0.800841	0.145351
MGP_C57BL6NJ_G0000686	NA	0.406801	0.644848	0.525392	0.207058	0.364712	-0.86989	0.418943	0.523131	-0.542428
MGP_C57BL6NJ_G0000687	NA	0.30645	0.569589	0.822296	0.0245125	0.0615162	-2.16085	0.924573	0.956625	0.0783944
MGP_C57BL6NJ_G0000688	NA	0.259484	0.512767	0.0912928	0.0055613	0.0153763	-0.289408	0.000397285	0.00101468	0.434294
MGP_C57BL6NJ_G0000689	NA	0.0345458	0.512767	-1.31888	0.852414	0.913496	-0.108123	0.336285	0.439361	-0.573143
MGP_C57BL6NJ_G0000690	NA	0.259484	0.512767	0.0912928	0.0055613	0.0153763	-0.289408	0.000397285	0.00101468	0.434294
MGP_C57BL6NJ_G0000691	NA	0.259484	0.512767	0.0912928	0.0055613	0.0153763	-0.289408	0.000397285	0.00101468	0.434294
MGP_C57BL6NJ_G0000692	NA	0.259484	0.512767	0.0912928	0.0055613	0.0153763	-0.289408	0.000397285	0.00101468	0.434294
MGP_C57BL6NJ_G0000693	NA	0.259484	0.512767	0.0912928	0.0055613	0.0153763	-0.289408	0.000397285	0.00101468	0.434294
MGP_C57BL6NJ_G0000694	NA	0.796206	0.908678	-0.194648	0.833392	0.902929	-0.168052	0.754642	0.83135	0.250053
MGP_C57BL6NJ_G0000695	NA	0.888417	0.949882	-0.097151	0.523534	0.69661	-0.47365	0.557902	0.655707	0.434294
MGP_C57BL6NJ_G0000696	NA	0.103554	0.512767	1.18953	0.569245	0.732696	0.41243	0.179518	0.265056	1.01478
MGP_C57BL6NJ_G0000697	NA	0.013764	0.512767	-0.512528	0.0240077	0.0603637	0.483274	0.00214176	0.00499972	0.754321
MGP_C57BL6NJ_G0000698	NA	0.824334	0.923801	0.137111	0.745862	0.850542	-0.212671	0.668673	0.758605	-0.281449
MGP_C57BL6NJ_G0000699	NA	0.548835	0.752075	-0.474409	0.831004	0.901363	-0.177544	0.273033	0.370105	0.9424
MGP_C57BL6NJ_G0000700	NA	0.0220539	0.512767	1.50788	0.0948609	0.19655	1.08355	0.00363748	0.0081921	2.24864
MGP_C57BL6NJ_G0000701	NA	0.259484	0.512767	0.0912928	0.0055613	0.0153763	-0.289408	0.000397285	0.00101468	0.434294
MGP_C57BL6NJ_G0000702	NA	0.259484	0.512767	0.0912928	0.0055613	0.0153763	-0.289408	0.000397285	0.00101468	0.434294
MGP_C57BL6NJ_G0000703	NA	0.0621043	0.512767	1.05371	0.559763	0.724921	0.318831	0.646188	0.738026	0.250053
MGP_C57BL6NJ_G0000704	NA	0.352381	0.613506	0.414202	0.20134	0.357289	0.617112	0.141821	0.217982	0.72045
MGP_C57BL6NJ_G0000705	NA	0.39585	0.640273	0.2674	0.744841	0.850542	0.106832	0.205004	0.294412	0.434294
MGP_C57BL6NJ_G0000706	NA	0.259484	0.512767	0.0912928	0.0055613	0.0153763	-0.289408	0.000397285	0.00101468	0.434294
MGP_C57BL6NJ_G0000707	NA	0.00479566	0.512767	-1.211	0.766103	0.862236	0.106832	0.0167857	0.0329878	1.01478
MGP_C57BL6NJ_G0000708	NA	0.524681	0.736687	-0.424691	0.339869	0.521429	-0.685649	0.445936	0.550002	-0.542428
MGP_C57BL6NJ_G0000709	NA	0.405793	0.644218	0.2674	0.750167	0.850542	0.106832	0.214173	0.302741	0.434294
MGP_C57BL6NJ_G0000710	NA	0.259484	0.512767	0.0912928	0.0055613	0.0153763	-0.289408	0.000397285	0.00101468	0.434294
MGP_C57BL6NJ_G0000711	NA	0.259484	0.512767	0.0912928	0.0055613	0.0153763	-0.289408	0.000397285	0.00101468	0.434294
MGP_C57BL6NJ_G0000712	NA	0.259484	0.512767	0.0912928	0.0055613	0.0153763	-0.289408	0.000397285	0.00101468	0.434294
MGP_C57BL6NJ_G0000713	NA	0.259484	0.512767	0.0912928	0.0055613	0.0153763	-0.289408	0.000397285	0.00101468	0.434294
MGP_C57BL6NJ_G0000714	NA	0.259484	0.512767	0.0912928	0.0055613	0.0153763	-0.289408	0.000397285	0.00101468	0.434294
MGP_C57BL6NJ_G0000715	NA	0.259484	0.512767	0.0912928	0.0055613	0.0153763	-0.289408	0.000397285	0.00101468	0.434294
MGP_C57BL6NJ_G0000716	NA	0.259484	0.512767	0.0912928	0.0055613	0.0153763	-0.289408	0.000397285	0.00101468	0.434294
MGP_C57BL6NJ_G0000717	NA	0.259484	0.512767	0.0912928	0.0055613	0.0153763	-0.289408	0.000397285	0.00101468	0.434294
MGP_C57BL6NJ_G0000718	NA	0.259484	0.512767	0.0912928	0.0055613	0.0153763	-0.289408	0.000397285	0.00101468	0.434294
MGP_C57BL6NJ_G0000719	NA	0.259484	0.512767	0.0912928	0.0055613	0.0153763	-0.289408	0.000397285	0.00101468	0.434294
MGP_C57BL6NJ_G0000720	NA	0.259484	0.512767	0.0912928	0.0055613	0.0153763	-0.289408	0.000397285	0.00101468	0.434294
MGP_C57BL6NJ_G0000721	NA	0.259484	0.512767	0.0912928	0.0055613	0.0153763	-0.289408	0.000397285	0.00101468	0.434294
MGP_C57BL6NJ_G0000722	NA	0.259484	0.512767	0.0912928	0.0055613	0.0153763	-0.289408	0.000397285	0.00101468	0.434294
MGP_C57BL6NJ_G0000723	NA	0.35434	0.615274	0.443507	0.829572	0.90081	0.106832	0.118306	0.186829	0.830535
MGP_C57BL6NJ_G0000724	NA	0.542767	0.748576	-0.354327	0.150516	0.286723	0.932202	0.0127064	0.0258343	1.8315
MGP_C57BL6NJ_G0000725	NA	0.345248	0.606532	0.122852	0.529613	0.701457	0.0855645	0.651945	0.743506	0.0610661
MGP_C57BL6NJ_G0000726	NA	0.0533046	0.512767	-1.57396	0.385272	0.568365	0.687314	0.0913626	0.149412	1.42051
MGP_C57BL6NJ_G0000727	NA	0.259484	0.512767	0.0912928	0.0055613	0.0153763	-0.289408	0.000397285	0.00101468	0.434294
MGP_C57BL6NJ_G0000728	NA	0.259484	0.512767	0.0912928	0.0055613	0.0153763	-0.289408	0.000397285	0.00101468	0.434294
MGP_C57BL6NJ_G0000729	NA	0.852436	0.937247	-0.0848142	0.311831	0.493162	0.503073	0.110231	0.175847	0.830535
MGP_C57BL6NJ_G0000730	NA	0.311355	0.575116	0.314195	0.20154	0.357597	0.427835	0.251708	0.346611	0.380455
MGP_C57BL6NJ_G0000731	NA	0.694791	0.852379	-0.273258	0.695213	0.826156	-0.289408	0.842621	0.9033	-0.146188
MGP_C57BL6NJ_G0000732	NA	0.983735	0.995202	-0.0111093	0.217199	0.378277	0.744922	0.0399499	0.0722251	1.34324
MGP_C57BL6NJ_G0000733	NA	0.37508	0.630963	0.591665	0.981332	0.990114	0.0161897	0.440767	0.54523	-0.542428
MGP_C57BL6NJ_G0000734	NA	0.259484	0.512767	0.0912928	0.0055613	0.0153763	-0.289408	0.000397285	0.00101468	0.434294
MGP_C57BL6NJ_G0000735	NA	0.129295	0.512767	-0.884778	0.775782	0.869059	0.165304	0.161182	0.241632	0.858293
MGP_C57BL6NJ_G0000736	NA	0.293186	0.555812	0.570213	0.498943	0.677271	-0.381903	0.390138	0.493597	-0.489289
MGP_C57BL6NJ_G0000737	NA	0.176644	0.512767	0.619614	0.817252	0.89376	0.106832	0.934313	0.959313	0.0380537
MGP_C57BL6NJ_G0000738	NA	0.180763	0.512767	-0.613135	0.535139	0.706498	-0.289408	0.445307	0.549639	-0.358187
MGP_C57BL6NJ_G0000739	NA	0.737976	0.87808	0.104351	0.913682	0.948174	0.0357612	0.235386	0.327776	0.407389
MGP_C57BL6NJ_G0000740	NA	0.247407	0.512767	0.236198	0.822528	0.897309	-0.0468286	0.0278187	0.0520329	-0.528748
MGP_C57BL6NJ_G0000741	NA	0.604877	0.793977	-0.310171	0.582979	0.744244	-0.349436	0.364705	0.468765	0.585507
MGP_C57BL6NJ_G0000742	NA	0.98092	0.993613	-0.018541	0.898277	0.938556	-0.105167	0.97591	0.980778	-0.024831
MGP_C57BL6NJ_G0000743	NA	0.617489	0.802509	0.362936	0.305171	0.487715	0.808671	0.0689361	0.117219	1.53237
MGP_C57BL6NJ_G0000744	NA	0.141689	0.512767	0.619614	0.127106	0.250511	-0.685649	0.0720227	0.121837	0.830535
MGP_C57BL6NJ_G0000745	NA	0.117091	0.512767	-0.85879	0.391677	0.574987	-0.47365	0.329609	0.432239	-0.542428
MGP_C57BL6NJ_G0000746	NA	0.259484	0.512767	0.0912928	0.0055613	0.0153763	-0.289408	0.000397285	0.00101468	0.434294
MGP_C57BL6NJ_G0000747	NA	0.0288416	0.512767	1.14793	0.0465121	0.108166	-1.08189	0.937359	0.95966	0.0380537
MGP_C57BL6NJ_G0000748	NA	0.259484	0.512767	0.0912928	0.0055613	0.0153763	-0.289408	0.000397285	0.00101468	0.434294
MGP_C57BL6NJ_G0000749	NA	0.517255	0.731588	-0.260921	0.128696	0.253063	-0.685649	0.317523	0.419239	0.434294
MGP_C57BL6NJ_G0000750	NA	0.706749	0.859429	0.227114	0.180388	0.32966	0.899313	0.099493	0.160858	1.13613
MGP_C57BL6NJ_G0000751	NA	0.403242	0.644218	0.607277	0.702833	0.831515	-0.289408	0.741429	0.820929	0.250053
MGP_C57BL6NJ_G0000752	NA	0.259484	0.512767	0.0912928	0.0055613	0.0153763	-0.289408	0.000397285	0.00101468	0.434294
MGP_C57BL6NJ_G0000753	NA	0.584454	0.778823	0.114062	0.00233536	0.0153763	0.885679	0.0156768	0.0312237	0.63021
MGP_C57BL6NJ_G0000754	NA	0.405793	0.644218	0.2674	0.750167	0.850542	0.106832	0.214173	0.302741	0.434294
MGP_C57BL6NJ_G0000755	NA	0.118909	0.512767	-0.437028	0.310537	0.491664	-0.289408	0.012722	0.0258343	0.830535
MGP_C57BL6NJ_G0000756	NA	0.369595	0.627654	0.2674	0.0477587	0.11005	-0.685649	0.902018	0.944715	0.0380537
MGP_C57BL6NJ_G0000757	NA	0.213097	0.512767	0.619614	0.570085	0.733418	-0.289408	0.399287	0.503235	0.434294
MGP_C57BL6NJ_G0000758	NA	0.406818	0.644848	0.349285	0.513855	0.690248	-0.289408	0.0404417	0.0730083	1.01478
MGP_C57BL6NJ_G0000759	NA	0.259484	0.512767	0.0912928	0.0055613	0.0153763	-0.289408	0.000397285	0.00101468	0.434294
MGP_C57BL6NJ_G0000760	NA	0.622678	0.806143	-0.206985	0.365127	0.547558	-0.410765	0.00397289	0.00887937	-1.64051
MGP_C57BL6NJ_G0000761	NA	0.11744	0.512767	0.959491	0.273952	0.450182	-0.685649	0.681182	0.769313	0.250053
MGP_C57BL6NJ_G0000762	NA	0.38594	0.63872	0.2674	0.0545188	0.122549	-0.685649	0.905444	0.944715	0.0380537
MGP_C57BL6NJ_G0000763	NA	0.343363	0.60467	0.2674	0.334091	0.51499	-0.289408	0.0164011	0.0323077	0.830535
MGP_C57BL6NJ_G0000764	NA	0.871771	0.942476	0.0912928	0.269293	0.444427	-0.685649	0.949391	0.964219	0.0380537
MGP_C57BL6NJ_G0000765	NA	0.913591	0.961521	0.078956	0.543487	0.71335	-0.47365	0.576858	0.67346	0.434294
MGP_C57BL6NJ_G0000766	NA	0.609927	0.797251	0.2674	0.0739156	0.159775	-1.08189	0.521164	0.620663	-0.358187
MGP_C57BL6NJ_G0000767	NA	0.247876	0.512767	0.525392	0.161622	0.303337	0.687314	0.360936	0.464953	0.434294
MGP_C57BL6NJ_G0000768	NA	0.162622	0.512767	-1.04951	0.86523	0.920103	0.128054	0.842546	0.903254	0.149918
MGP_C57BL6NJ_G0000769	NA	0.417576	0.655078	0.285566	0.688477	0.82103	0.147707	0.253858	0.348698	0.434294
MGP_C57BL6NJ_G0000770	NA	0.259484	0.512767	0.0912928	0.0055613	0.0153763	-0.289408	0.000397285	0.00101468	0.434294
MGP_C57BL6NJ_G0000771	NA	0.350974	0.612426	0.525392	0.856951	0.916152	-0.105167	0.947954	0.963686	0.0380537
MGP_C57BL6NJ_G0000772	NA	0.21989	0.512767	-0.506576	0.0122731	0.0325286	-1.26613	0.215876	0.30476	-0.542428
MGP_C57BL6NJ_G0000773	NA	0.259484	0.512767	0.0912928	0.0055613	0.0153763	-0.289408	0.000397285	0.00101468	0.434294
MGP_C57BL6NJ_G0000774	NA	0.0700189	0.512767	0.794407	0.417131	0.600492	0.349546	0.219172	0.308608	-0.542428
MGP_C57BL6NJ_G0000775	NA	0.28609	0.546857	0.443507	0.802745	0.886529	0.106832	0.0758046	0.127328	0.830535
MGP_C57BL6NJ_G0000776	NA	0.119383	0.512767	0.795721	0.195901	0.350147	-0.685649	0.939988	0.960557	0.0380537
MGP_C57BL6NJ_G0000777	NA	0.45748	0.685758	-0.260921	0.191375	0.343893	0.503073	0.253793	0.348647	0.434294
MGP_C57BL6NJ_G0000778	NA	0.259484	0.512767	0.0912928	0.0055613	0.0153763	-0.289408	0.000397285	0.00101468	0.434294
MGP_C57BL6NJ_G0000779	NA	0.925804	0.967521	-0.0445286	0.654508	0.796285	0.228189	0.383199	0.486479	-0.451786
MGP_C57BL6NJ_G0000780	NA	0.259484	0.512767	0.0912928	0.0055613	0.0153763	-0.289408	0.000397285	0.00101468	0.434294
MGP_C57BL6NJ_G0000781	NA	0.977394	0.991947	-0.018541	0.474928	0.6553	0.503073	0.0309596	0.0573646	1.71662
MGP_C57BL6NJ_G0000782	NA	0.100345	0.512767	1.21748	0.69185	0.823691	-0.289408	0.958256	0.968436	0.0380537
MGP_C57BL6NJ_G0000783	NA	0.259484	0.512767	0.0912928	0.0055613	0.0153763	-0.289408	0.000397285	0.00101468	0.434294
MGP_C57BL6NJ_G0000784	NA	0.474968	0.698306	-0.164758	0.760977	0.858559	-0.0735337	0.63273	0.725699	-0.115964
MGP_C57BL6NJ_G0000785	NA	0.259484	0.512767	0.0912928	0.0055613	0.0153763	-0.289408	0.000397285	0.00101468	0.434294
MGP_C57BL6NJ_G0000786	NA	0.165698	0.512767	0.481325	0.00451155	0.0153763	1.26294	0.871734	0.927501	0.0563195
MGP_C57BL6NJ_G0000787	NA	0.155096	0.512767	0.777	0.0554834	0.124424	-1.16554	0.0172924	0.0339041	-1.53991
MGP_C57BL6NJ_G0000788	NA	0.259484	0.512767	0.0912928	0.0055613	0.0153763	-0.289408	0.000397285	0.00101468	0.434294
MGP_C57BL6NJ_G0000789	NA	0.259484	0.512767	0.0912928	0.0055613	0.0153763	-0.289408	0.000397285	0.00101468	0.434294
MGP_C57BL6NJ_G0000790	NA	0.259484	0.512767	0.0912928	0.0055613	0.0153763	-0.289408	0.000397285	0.00101468	0.434294
MGP_C57BL6NJ_G0000791	NA	0.259484	0.512767	0.0912928	0.0055613	0.0153763	-0.289408	0.000397285	0.00101468	0.434294
MGP_C57BL6NJ_G0000792	NA	0.259484	0.512767	0.0912928	0.0055613	0.0153763	-0.289408	0.000397285	0.00101468	0.434294
MGP_C57BL6NJ_G0000793	NA	0.259484	0.512767	0.0912928	0.0055613	0.0153763	-0.289408	0.000397285	0.00101468	0.434294
MGP_C57BL6NJ_G0000794	NA	0.38594	0.63872	0.2674	0.0545188	0.122549	-0.685649	0.905444	0.944715	0.0380537
MGP_C57BL6NJ_G0000795	NA	0.740923	0.879567	0.107998	0.284488	0.463291	-0.381921	0.607445	0.70201	0.178763
MGP_C57BL6NJ_G0000796	NA	0.21989	0.512767	-0.506576	0.0122731	0.0325286	-1.26613	0.215876	0.30476	-0.542428
MGP_C57BL6NJ_G0000797	NA	0.734978	0.876505	0.2258	0.776742	0.86958	0.200431	0.247095	0.341466	-0.848026
MGP_C57BL6NJ_G0000798	NA	0.619004	0.803487	0.349285	0.526738	0.699475	-0.47365	0.843533	0.904002	-0.146188
MGP_C57BL6NJ_G0000799	NA	0.118909	0.512767	-0.437028	0.310537	0.491664	-0.289408	0.012722	0.0258343	0.830535
MGP_C57BL6NJ_G0000800	NA	0.259484	0.512767	0.0912928	0.0055613	0.0153763	-0.289408	0.000397285	0.00101468	0.434294
MGP_C57BL6NJ_G0000801	NA	0.0452073	0.512767	-1.34624	0.149945	0.285847	0.969057	0.917378	0.951601	0.0658115
MGP_C57BL6NJ_G0000802	NA	0.259484	0.512767	0.0912928	0.0055613	0.0153763	-0.289408	0.000397285	0.00101468	0.434294
MGP_C57BL6NJ_G0000803	NA	0.862437	0.940073	0.10363	0.190438	0.34299	0.871556	0.49879	0.599501	0.434294
MGP_C57BL6NJ_G0000804	NA	0.911462	0.960471	0.0510072	0.0307577	0.074818	1.20491	0.382235	0.485556	0.434294
MGP_C57BL6NJ_G0000805	NA	0.193132	0.512767	0.294731	0.485013	0.664099	0.162022	0.341731	0.445195	-0.223244
MGP_C57BL6NJ_G0000806	NA	0.996164	0.998637	-0.00292909	0.470202	0.65108	-0.47365	0.700018	0.785921	0.250053
MGP_C57BL6NJ_G0000807	NA	0.900746	0.955256	-0.095837	0.541179	0.711867	0.503073	0.524125	0.623172	0.524937
MGP_C57BL6NJ_G0000808	NA	0.458284	0.685758	0.138103	0.168196	0.313031	-0.282939	0.000125797	0.00101468	1.18992
MGP_C57BL6NJ_G0000809	NA	0.857545	0.938302	-0.0848142	0.192128	0.344558	-0.685649	0.121587	0.190997	0.830535
MGP_C57BL6NJ_G0000810	NA	0.176644	0.512767	0.619614	0.817252	0.89376	0.106832	0.934313	0.959313	0.0380537
MGP_C57BL6NJ_G0000811	NA	0.259484	0.512767	0.0912928	0.0055613	0.0153763	-0.289408	0.000397285	0.00101468	0.434294
MGP_C57BL6NJ_G0000812	NA	0.259484	0.512767	0.0912928	0.0055613	0.0153763	-0.289408	0.000397285	0.00101468	0.434294
MGP_C57BL6NJ_G0000813	NA	0.612602	0.799083	0.279737	0.621249	0.771693	-0.289408	0.130774	0.203553	-0.938669
MGP_C57BL6NJ_G0000814	NA	0.185247	0.512767	1.08588	0.548311	0.716546	-0.501408	0.544205	0.642549	0.506671
MGP_C57BL6NJ_G0000815	NA	0.789418	0.904982	-0.0848142	0.0219425	0.0555826	0.899313	0.216201	0.305057	0.434294
MGP_C57BL6NJ_G0000816	NA	0.953192	0.980728	-0.0432147	0.799414	0.885182	-0.198766	0.915062	0.951575	-0.0833031
MGP_C57BL6NJ_G0000817	NA	0.78275	0.902233	0.173178	0.316137	0.498361	-0.685649	0.738855	0.818613	0.222295
MGP_C57BL6NJ_G0000818	NA	0.199807	0.512767	-0.978417	0.202123	0.358416	1.03194	0.0365554	0.0666217	1.83502
MGP_C57BL6NJ_G0000819	NA	0.0862261	0.512767	0.728983	0.782934	0.873992	-0.114273	0.111579	0.177751	0.708412
MGP_C57BL6NJ_G0000820	NA	0.0635042	0.512767	-1.36542	0.930402	0.957427	0.0616892	0.786865	0.85886	-0.191331
MGP_C57BL6NJ_G0000821	NA	0.440234	0.674633	-0.260921	0.0112714	0.0300345	-1.08189	0.3231	0.425006	-0.358187
MGP_C57BL6NJ_G0000822	NA	0.0998593	0.512767	-1.30555	0.988141	0.99256	-0.0115681	0.519927	0.619556	0.506671
MGP_C57BL6NJ_G0000823	NA	0.53216	0.742545	-0.446883	0.451595	0.634722	0.574016	0.528002	0.626876	-0.478916
MGP_C57BL6NJ_G0000824	NA	0.259484	0.512767	0.0912928	0.0055613	0.0153763	-0.289408	0.000397285	0.00101468	0.434294
MGP_C57BL6NJ_G0000825	NA	0.259484	0.512767	0.0912928	0.0055613	0.0153763	-0.289408	0.000397285	0.00101468	0.434294
MGP_C57BL6NJ_G0000826	NA	0.259484	0.512767	0.0912928	0.0055613	0.0153763	-0.289408	0.000397285	0.00101468	0.434294
MGP_C57BL6NJ_G0000827	NA	0.231477	0.512767	0.959491	0.895946	0.937271	0.106832	0.164684	0.246146	1.19902
MGP_C57BL6NJ_G0000828	NA	0.259484	0.512767	0.0912928	0.0055613	0.0153763	-0.289408	0.000397285	0.00101468	0.434294
MGP_C57BL6NJ_G0000829	NA	0.247109	0.512767	-0.597893	0.0154362	0.0402911	1.52	0.0719206	0.12169	1.04253
MGP_C57BL6NJ_G0000830	NA	0.55266	0.7549	0.0964597	0.253705	0.425676	0.202085	0.194605	0.283858	-0.232184
MGP_C57BL6NJ_G0000831	NA	0.259484	0.512767	0.0912928	0.0055613	0.0153763	-0.289408	0.000397285	0.00101468	0.434294
MGP_C57BL6NJ_G0000832	NA	0.259484	0.512767	0.0912928	0.0055613	0.0153763	-0.289408	0.000397285	0.00101468	0.434294
MGP_C57BL6NJ_G0000833	NA	0.259484	0.512767	0.0912928	0.0055613	0.0153763	-0.289408	0.000397285	0.00101468	0.434294
MGP_C57BL6NJ_G0000834	NA	0.169624	0.512767	0.619614	0.813985	0.8919	0.106832	0.933117	0.959101	0.0380537
MGP_C57BL6NJ_G0000835	NA	0.469332	0.69317	-0.281469	0.154114	0.292155	0.614128	0.0507391	0.08961	0.887667
MGP_C57BL6NJ_G0000836	NA	0.631455	0.812235	0.0783277	0.269656	0.444937	-0.196655	0.461513	0.565093	0.128669
MGP_C57BL6NJ_G0000837	NA	0.363359	0.624053	-0.453762	0.609653	0.763264	-0.26602	0.0867106	0.142896	-0.964442
MGP_C57BL6NJ_G0000838	NA	0.646927	0.822269	0.38957	0.298943	0.480134	-0.960533	0.950618	0.96446	-0.0555452
MGP_C57BL6NJ_G0000839	NA	0.283394	0.54388	0.422017	0.0237239	0.0596976	-1.06183	0.392847	0.496337	-0.352272
MGP_C57BL6NJ_G0000840	NA	0.286725	0.547715	-0.442905	0.577582	0.739605	0.239867	0.649668	0.741361	0.195061
MGP_C57BL6NJ_G0000841	NA	0.259484	0.512767	0.0912928	0.0055613	0.0153763	-0.289408	0.000397285	0.00101468	0.434294
MGP_C57BL6NJ_G0000842	NA	0.875717	0.944057	0.0724378	0.920681	0.951881	-0.0488966	0.447475	0.551553	-0.379055
MGP_C57BL6NJ_G0000843	NA	0.259484	0.512767	0.0912928	0.0055613	0.0153763	-0.289408	0.000397285	0.00101468	0.434294
MGP_C57BL6NJ_G0000844	NA	0.37552	0.630963	0.2674	0.366278	0.547558	-0.289408	0.0227701	0.0433504	0.830535
MGP_C57BL6NJ_G0000845	NA	0.677573	0.841861	-0.179036	0.0181799	0.0468161	-1.26613	0.250415	0.345381	-0.542428
MGP_C57BL6NJ_G0000846	NA	0.259484	0.512767	0.0912928	0.0055613	0.0153763	-0.289408	0.000397285	0.00101468	0.434294
MGP_C57BL6NJ_G0000847	NA	0.28609	0.546857	0.443507	0.802745	0.886529	0.106832	0.0758046	0.127328	0.830535
MGP_C57BL6NJ_G0000848	NA	0.259484	0.512767	0.0912928	0.0055613	0.0153763	-0.289408	0.000397285	0.00101468	0.434294
MGP_C57BL6NJ_G0000849	NA	0.119486	0.512767	0.877606	0.404875	0.588642	-0.47365	0.0859836	0.141914	1.04253
MGP_C57BL6NJ_G0000850	NA	0.849473	0.936047	-0.0848142	0.0427115	0.100344	-1.08189	0.935958	0.959595	0.0380537
MGP_C57BL6NJ_G0000851	NA	0.620088	0.804307	0.140979	0.131513	0.257555	0.482309	0.627826	0.721064	-0.146188
MGP_C57BL6NJ_G0000852	NA	0.090694	0.512767	0.339239	0.283411	0.462031	-0.217032	0.0305347	0.0566745	0.485907
MGP_C57BL6NJ_G0000853	NA	0.441482	0.675336	0.349285	0.542814	0.712985	0.291074	0.369798	0.473475	0.434294
MGP_C57BL6NJ_G0000854	NA	0.259484	0.512767	0.0912928	0.0055613	0.0153763	-0.289408	0.000397285	0.00101468	0.434294
MGP_C57BL6NJ_G0000855	NA	0.259484	0.512767	0.0912928	0.0055613	0.0153763	-0.289408	0.000397285	0.00101468	0.434294
MGP_C57BL6NJ_G0000856	NA	0.892279	0.951676	-0.0555515	0.356505	0.539583	-0.410765	0.0159931	0.0317997	-1.24427
MGP_C57BL6NJ_G0000857	NA	0.259484	0.512767	0.0912928	0.0055613	0.0153763	-0.289408	0.000397285	0.00101468	0.434294
MGP_C57BL6NJ_G0000858	NA	0.00589463	0.512767	2.13323	0.586116	0.746485	-0.359152	0.804679	0.87341	0.162043
MGP_C57BL6NJ_G0000859	NA	0.259484	0.512767	0.0912928	0.0055613	0.0153763	-0.289408	0.000397285	0.00101468	0.434294
MGP_C57BL6NJ_G0000860	NA	0.188355	0.512767	0.83732	0.299522	0.480838	0.687314	0.0360109	0.0657489	1.53237
MGP_C57BL6NJ_G0000861	NA	0.259484	0.512767	0.0912928	0.0055613	0.0153763	-0.289408	0.000397285	0.00101468	0.434294
MGP_C57BL6NJ_G0000862	NA	0.458276	0.685758	-0.260921	0.192113	0.344558	0.503073	0.2546	0.349233	0.434294
MGP_C57BL6NJ_G0000863	NA	0.54066	0.747481	-0.260921	0.522705	0.696244	-0.289408	0.932258	0.959101	0.0380537
MGP_C57BL6NJ_G0000864	NA	0.259484	0.512767	0.0912928	0.0055613	0.0153763	-0.289408	0.000397285	0.00101468	0.434294
MGP_C57BL6NJ_G0000865	NA	0.468468	0.692342	0.2674	0.459709	0.641255	-0.289408	0.0532731	0.0933153	0.830535
MGP_C57BL6NJ_G0000866	NA	0.259484	0.512767	0.0912928	0.0055613	0.0153763	-0.289408	0.000397285	0.00101468	0.434294
MGP_C57BL6NJ_G0000867	NA	0.259484	0.512767	0.0912928	0.0055613	0.0153763	-0.289408	0.000397285	0.00101468	0.434294
MGP_C57BL6NJ_G0000868	NA	0.343363	0.60467	0.2674	0.334091	0.51499	-0.289408	0.0164011	0.0323077	0.830535
MGP_C57BL6NJ_G0000869	NA	0.259484	0.512767	0.0912928	0.0055613	0.0153763	-0.289408	0.000397285	0.00101468	0.434294
MGP_C57BL6NJ_G0000870	NA	0.259484	0.512767	0.0912928	0.0055613	0.0153763	-0.289408	0.000397285	0.00101468	0.434294
MGP_C57BL6NJ_G0000871	NA	0.259484	0.512767	0.0912928	0.0055613	0.0153763	-0.289408	0.000397285	0.00101468	0.434294
MGP_C57BL6NJ_G0000872	NA	0.259484	0.512767	0.0912928	0.0055613	0.0153763	-0.289408	0.000397285	0.00101468	0.434294
MGP_C57BL6NJ_G0000873	NA	0.259484	0.512767	0.0912928	0.0055613	0.0153763	-0.289408	0.000397285	0.00101468	0.434294
MGP_C57BL6NJ_G0000874	NA	0.259484	0.512767	0.0912928	0.0055613	0.0153763	-0.289408	0.000397285	0.00101468	0.434294
MGP_C57BL6NJ_G0000875	NA	0.636328	0.814957	0.0818026	0.658032	0.798973	0.0811584	0.675094	0.764201	-0.0768121
MGP_C57BL6NJ_G0000876	NA	0.259484	0.512767	0.0912928	0.0055613	0.0153763	-0.289408	0.000397285	0.00101468	0.434294
MGP_C57BL6NJ_G0000877	NA	0.259484	0.512767	0.0912928	0.0055613	0.0153763	-0.289408	0.000397285	0.00101468	0.434294
MGP_C57BL6NJ_G0000878	NA	0.117727	0.512767	-0.437028	0.0304645	0.0741794	-0.685649	0.890454	0.939248	0.0380537
MGP_C57BL6NJ_G0000879	NA	0.259484	0.512767	0.0912928	0.0055613	0.0153763	-0.289408	0.000397285	0.00101468	0.434294
MGP_C57BL6NJ_G0000880	NA	0.259484	0.512767	0.0912928	0.0055613	0.0153763	-0.289408	0.000397285	0.00101468	0.434294
MGP_C57BL6NJ_G0000881	NA	0.259484	0.512767	0.0912928	0.0055613	0.0153763	-0.289408	0.000397285	0.00101468	0.434294
MGP_C57BL6NJ_G0000882	NA	0.359924	0.620226	0.191882	0.265894	0.44048	-0.250182	0.0210355	0.0405619	-0.586109
MGP_C57BL6NJ_G0000883	NA	0.107374	0.512767	1.20187	0.693258	0.824698	0.291074	0.154621	0.233132	1.10838
MGP_C57BL6NJ_G0000884	NA	0.850844	0.936627	-0.0848142	0.823363	0.897815	0.106832	0.026396	0.0496224	1.22678
MGP_C57BL6NJ_G0000885	NA	0.259484	0.512767	0.0912928	0.0055613	0.0153763	-0.289408	0.000397285	0.00101468	0.434294
MGP_C57BL6NJ_G0000886	NA	0.259484	0.512767	0.0912928	0.0055613	0.0153763	-0.289408	0.000397285	0.00101468	0.434294
MGP_C57BL6NJ_G0000887	NA	0.129368	0.512767	-0.437028	0.709909	0.832386	0.106832	0.152315	0.230186	0.434294
MGP_C57BL6NJ_G0000888	NA	0.259484	0.512767	0.0912928	0.0055613	0.0153763	-0.289408	0.000397285	0.00101468	0.434294
MGP_C57BL6NJ_G0000889	NA	0.259484	0.512767	0.0912928	0.0055613	0.0153763	-0.289408	0.000397285	0.00101468	0.434294
MGP_C57BL6NJ_G0000890	NA	0.86332	0.940237	-0.0848142	0.209346	0.367765	-0.685649	0.498295	0.599188	-0.358187
MGP_C57BL6NJ_G0000891	NA	0.448616	0.677798	-0.195487	0.176924	0.325147	0.383022	0.309334	0.410577	0.281867
MGP_C57BL6NJ_G0000892	NA	0.813622	0.91808	-0.0466437	0.0193522	0.0495989	0.575969	0.000314856	0.00101468	1.13445
MGP_C57BL6NJ_G0000893	NA	0.317071	0.581687	-0.229521	0.813825	0.8919	-0.0557807	0.000816486	0.00200773	-1.11982
MGP_C57BL6NJ_G0000894	NA	0.0570042	0.512767	-1.03874	0.00291928	0.0153763	2.02943	0.63343	0.726341	0.250053
MGP_C57BL6NJ_G0000895	NA	0.259484	0.512767	0.0912928	0.0055613	0.0153763	-0.289408	0.000397285	0.00101468	0.434294
MGP_C57BL6NJ_G0000896	NA	0.259484	0.512767	0.0912928	0.0055613	0.0153763	-0.289408	0.000397285	0.00101468	0.434294
MGP_C57BL6NJ_G0000897	NA	0.259484	0.512767	0.0912928	0.0055613	0.0153763	-0.289408	0.000397285	0.00101468	0.434294
MGP_C57BL6NJ_G0000898	NA	0.37552	0.630963	0.2674	0.366278	0.547558	-0.289408	0.0227701	0.0433504	0.830535
MGP_C57BL6NJ_G0000899	NA	0.259484	0.512767	0.0912928	0.0055613	0.0153763	-0.289408	0.000397285	0.00101468	0.434294
MGP_C57BL6NJ_G0000900	NA	0.259484	0.512767	0.0912928	0.0055613	0.0153763	-0.289408	0.000397285	0.00101468	0.434294
MGP_C57BL6NJ_G0000901	NA	0.259484	0.512767	0.0912928	0.0055613	0.0153763	-0.289408	0.000397285	0.00101468	0.434294
MGP_C57BL6NJ_G0000902	NA	0.16075	0.512767	0.619614	0.145207	0.279159	-0.685649	0.426938	0.531645	-0.358187
MGP_C57BL6NJ_G0000903	NA	0.259484	0.512767	0.0912928	0.0055613	0.0153763	-0.289408	0.000397285	0.00101468	0.434294
MGP_C57BL6NJ_G0000904	NA	0.259484	0.512767	0.0912928	0.0055613	0.0153763	-0.289408	0.000397285	0.00101468	0.434294
MGP_C57BL6NJ_G0000905	NA	0.405235	0.644218	-0.649869	0.139593	0.270351	1.27729	0.918319	0.952313	-0.0833031
MGP_C57BL6NJ_G0000906	NA	0.418918	0.656482	-0.538809	0.297725	0.478701	0.745385	0.604558	0.699153	-0.362157
MGP_C57BL6NJ_G0000907	NA	0.259484	0.512767	0.0912928	0.0055613	0.0153763	-0.289408	0.000397285	0.00101468	0.434294
MGP_C57BL6NJ_G0000908	NA	0.492236	0.711502	0.168212	0.217429	0.378583	0.330221	0.959942	0.969091	0.0128765
MGP_C57BL6NJ_G0000909	NA	0.362108	0.622789	-0.600798	0.347481	0.530004	-0.657891	0.630735	0.723756	-0.330429
MGP_C57BL6NJ_G0000910	NA	0.445979	0.676173	0.554654	0.702636	0.831402	0.291074	0.157659	0.237051	1.13613
MGP_C57BL6NJ_G0000911	NA	0.745092	0.881403	0.0970499	0.0392097	0.093064	-0.737106	0.00153716	0.00365772	-1.36035
MGP_C57BL6NJ_G0000912	NA	0.374624	0.630963	0.0977457	0.0123388	0.0326922	0.344248	3.15909e-05	0.00101468	0.832758
MGP_C57BL6NJ_G0000913	NA	0.259484	0.512767	0.0912928	0.0055613	0.0153763	-0.289408	0.000397285	0.00101468	0.434294
MGP_C57BL6NJ_G0000914	NA	0.227617	0.512767	0.701499	0.625047	0.774305	0.291074	0.469485	0.572551	0.434294
MGP_C57BL6NJ_G0000915	NA	0.259484	0.512767	0.0912928	0.0055613	0.0153763	-0.289408	0.000397285	0.00101468	0.434294
MGP_C57BL6NJ_G0000916	NA	0.766051	0.892813	0.24442	0.563578	0.728076	0.506698	0.389409	0.492857	-0.76392
MGP_C57BL6NJ_G0000917	NA	0.259484	0.512767	0.0912928	0.0055613	0.0153763	-0.289408	0.000397285	0.00101468	0.434294
MGP_C57BL6NJ_G0000918	NA	0.259484	0.512767	0.0912928	0.0055613	0.0153763	-0.289408	0.000397285	0.00101468	0.434294
MGP_C57BL6NJ_G0000919	NA	0.259484	0.512767	0.0912928	0.0055613	0.0153763	-0.289408	0.000397285	0.00101468	0.434294
MGP_C57BL6NJ_G0000920	NA	0.810985	0.916364	-0.154362	0.46979	0.650636	-0.501408	0.529778	0.628548	0.434294
MGP_C57BL6NJ_G0000921	NA	0.259484	0.512767	0.0912928	0.0055613	0.0153763	-0.289408	0.000397285	0.00101468	0.434294
MGP_C57BL6NJ_G0000922	NA	0.405097	0.644218	-0.316565	0.99954	0.99965	0.000228088	0.989469	0.991825	-0.00521941
MGP_C57BL6NJ_G0000923	NA	0.215511	0.512767	0.701499	0.249715	0.420526	0.687314	0.17102	0.254211	0.830535
MGP_C57BL6NJ_G0000924	NA	0.259484	0.512767	0.0912928	0.0055613	0.0153763	-0.289408	0.000397285	0.00101468	0.434294
MGP_C57BL6NJ_G0000925	NA	0.259484	0.512767	0.0912928	0.0055613	0.0153763	-0.289408	0.000397285	0.00101468	0.434294
MGP_C57BL6NJ_G0000926	NA	0.259484	0.512767	0.0912928	0.0055613	0.0153763	-0.289408	0.000397285	0.00101468	0.434294
MGP_C57BL6NJ_G0000927	NA	0.259484	0.512767	0.0912928	0.0055613	0.0153763	-0.289408	0.000397285	0.00101468	0.434294
MGP_C57BL6NJ_G0000928	NA	0.259484	0.512767	0.0912928	0.0055613	0.0153763	-0.289408	0.000397285	0.00101468	0.434294
MGP_C57BL6NJ_G0000929	NA	0.259484	0.512767	0.0912928	0.0055613	0.0153763	-0.289408	0.000397285	0.00101468	0.434294
MGP_C57BL6NJ_G0000930	NA	0.259484	0.512767	0.0912928	0.0055613	0.0153763	-0.289408	0.000397285	0.00101468	0.434294
MGP_C57BL6NJ_G0000931	NA	0.259484	0.512767	0.0912928	0.0055613	0.0153763	-0.289408	0.000397285	0.00101468	0.434294
MGP_C57BL6NJ_G0000932	NA	0.259484	0.512767	0.0912928	0.0055613	0.0153763	-0.289408	0.000397285	0.00101468	0.434294
MGP_C57BL6NJ_G0000933	NA	0.643253	0.819613	-0.342806	0.523901	0.696766	0.503073	0.301807	0.402262	0.830535
MGP_C57BL6NJ_G0000934	NA	0.259484	0.512767	0.0912928	0.0055613	0.0153763	-0.289408	0.000397285	0.00101468	0.434294
MGP_C57BL6NJ_G0000935	NA	0.259484	0.512767	0.0912928	0.0055613	0.0153763	-0.289408	0.000397285	0.00101468	0.434294
MGP_C57BL6NJ_G0000936	NA	0.259484	0.512767	0.0912928	0.0055613	0.0153763	-0.289408	0.000397285	0.00101468	0.434294
MGP_C57BL6NJ_G0000937	NA	0.259484	0.512767	0.0912928	0.0055613	0.0153763	-0.289408	0.000397285	0.00101468	0.434294
MGP_C57BL6NJ_G0000938	NA	0.774256	0.897464	-0.219322	0.640653	0.785656	-0.380051	0.45191	0.556185	0.618536
MGP_C57BL6NJ_G0000939	NA	0.259484	0.512767	0.0912928	0.0055613	0.0153763	-0.289408	0.000397285	0.00101468	0.434294
MGP_C57BL6NJ_G0000940	NA	0.38594	0.63872	0.2674	0.0545188	0.122549	-0.685649	0.905444	0.944715	0.0380537
MGP_C57BL6NJ_G0000941	NA	0.152141	0.512767	0.865172	0.903374	0.941552	0.0733805	0.00109194	0.00264704	-2.74132
MGP_C57BL6NJ_G0000942	NA	0.259484	0.512767	0.0912928	0.0055613	0.0153763	-0.289408	0.000397285	0.00101468	0.434294
MGP_C57BL6NJ_G0000943	NA	0.197754	0.512767	0.701499	0.138246	0.268311	-0.86989	0.0828207	0.137445	1.04253
MGP_C57BL6NJ_G0000944	NA	0.259484	0.512767	0.0912928	0.0055613	0.0153763	-0.289408	0.000397285	0.00101468	0.434294
MGP_C57BL6NJ_G0000945	NA	0.480458	0.702586	-0.167006	0.247012	0.416983	-0.297729	0.0392877	0.0711468	-0.577739
MGP_C57BL6NJ_G0000946	NA	0.259484	0.512767	0.0912928	0.0055613	0.0153763	-0.289408	0.000397285	0.00101468	0.434294
MGP_C57BL6NJ_G0000947	NA	0.11657	0.512767	0.14969	0.279081	0.456547	-0.105468	0.074821	0.125959	-0.184075
MGP_C57BL6NJ_G0000948	NA	0.179567	0.512767	0.646598	0.810598	0.890611	0.116499	0.979405	0.983675	0.0125291
MGP_C57BL6NJ_G0000949	NA	0.046459	0.512767	-0.363293	0.397508	0.581259	-0.148834	0.800958	0.870336	-0.0435351
MGP_C57BL6NJ_G0000950	NA	0.259484	0.512767	0.0912928	0.0055613	0.0153763	-0.289408	0.000397285	0.00101468	0.434294
MGP_C57BL6NJ_G0000951	NA	0.577777	0.773954	0.145649	0.347902	0.530429	0.264784	0.117487	0.185813	0.462155
MGP_C57BL6NJ_G0000952	NA	0.359896	0.62022	-0.46604	0.4501	0.633334	-0.404652	0.00319025	0.00724004	-2.02417
MGP_C57BL6NJ_G0000953	NA	0.512566	0.728106	-0.464977	0.431972	0.615902	-0.595007	0.862791	0.920225	0.128696
MGP_C57BL6NJ_G0000954	NA	0.283724	0.544209	-0.530459	0.74296	0.850542	0.167084	0.654193	0.74547	0.228831
MGP_C57BL6NJ_G0000955	NA	0.759838	0.889562	-0.0982971	0.720948	0.840993	0.121941	0.026785	0.0502825	0.870245
MGP_C57BL6NJ_G0000956	NA	0.398921	0.642231	-0.374367	0.0259079	0.0646627	1.1892	0.00236382	0.00548043	1.85906
MGP_C57BL6NJ_G0000957	NA	0.116644	0.512767	0.795721	0.192438	0.344963	-0.685649	0.939476	0.960248	0.0380537
MGP_C57BL6NJ_G0000958	NA	0.259484	0.512767	0.0912928	0.0055613	0.0153763	-0.289408	0.000397285	0.00101468	0.434294
MGP_C57BL6NJ_G0000959	NA	0.834916	0.929229	-0.108231	0.154861	0.293232	0.829435	0.898838	0.944715	-0.0699741
MGP_C57BL6NJ_G0000960	NA	0.167926	0.512767	0.619614	0.280885	0.458909	0.503073	0.0903134	0.147926	0.830535
MGP_C57BL6NJ_G0000961	NA	0.771467	0.895913	-0.111045	0.904991	0.942559	-0.0483048	0.562309	0.659867	0.236632
MGP_C57BL6NJ_G0000962	NA	0.423863	0.660564	0.349285	0.080128	0.171413	-0.86989	0.748652	0.826857	-0.146188
MGP_C57BL6NJ_G0000963	NA	0.259484	0.512767	0.0912928	0.0055613	0.0153763	-0.289408	0.000397285	0.00101468	0.434294
MGP_C57BL6NJ_G0000964	NA	0.259484	0.512767	0.0912928	0.0055613	0.0153763	-0.289408	0.000397285	0.00101468	0.434294
MGP_C57BL6NJ_G0000965	NA	0.259484	0.512767	0.0912928	0.0055613	0.0153763	-0.289408	0.000397285	0.00101468	0.434294
MGP_C57BL6NJ_G0000966	NA	0.259484	0.512767	0.0912928	0.0055613	0.0153763	-0.289408	0.000397285	0.00101468	0.434294
MGP_C57BL6NJ_G0000967	NA	0.259484	0.512767	0.0912928	0.0055613	0.0153763	-0.289408	0.000397285	0.00101468	0.434294
MGP_C57BL6NJ_G0000968	NA	0.259484	0.512767	0.0912928	0.0055613	0.0153763	-0.289408	0.000397285	0.00101468	0.434294
MGP_C57BL6NJ_G0000969	NA	0.259484	0.512767	0.0912928	0.0055613	0.0153763	-0.289408	0.000397285	0.00101468	0.434294
MGP_C57BL6NJ_G0000970	NA	0.259484	0.512767	0.0912928	0.0055613	0.0153763	-0.289408	0.000397285	0.00101468	0.434294
MGP_C57BL6NJ_G0000971	NA	0.259484	0.512767	0.0912928	0.0055613	0.0153763	-0.289408	0.000397285	0.00101468	0.434294
MGP_C57BL6NJ_G0000972	NA	0.259484	0.512767	0.0912928	0.0055613	0.0153763	-0.289408	0.000397285	0.00101468	0.434294
MGP_C57BL6NJ_G0000973	NA	0.410275	0.647606	-0.327053	0.823575	0.897927	-0.0922671	0.026303	0.0494684	-1.06167
MGP_C57BL6NJ_G0000974	NA	0.803932	0.91277	-0.154362	0.660138	0.800545	0.291074	0.514532	0.614291	0.434294
MGP_C57BL6NJ_G0000975	NA	0.259484	0.512767	0.0912928	0.0055613	0.0153763	-0.289408	0.000397285	0.00101468	0.434294
MGP_C57BL6NJ_G0000976	NA	0.259484	0.512767	0.0912928	0.0055613	0.0153763	-0.289408	0.000397285	0.00101468	0.434294
MGP_C57BL6NJ_G0000977	NA	0.259484	0.512767	0.0912928	0.0055613	0.0153763	-0.289408	0.000397285	0.00101468	0.434294
MGP_C57BL6NJ_G0000978	NA	0.259484	0.512767	0.0912928	0.0055613	0.0153763	-0.289408	0.000397285	0.00101468	0.434294
MGP_C57BL6NJ_G0000979	NA	0.259484	0.512767	0.0912928	0.0055613	0.0153763	-0.289408	0.000397285	0.00101468	0.434294
MGP_C57BL6NJ_G0000980	NA	0.509357	0.72503	-0.187654	0.191092	0.343764	0.409052	0.0142119	0.0285914	0.873296
MGP_C57BL6NJ_G0000981	NA	0.51551	0.730584	-0.294998	0.0492703	0.113007	1.04637	0.0641214	0.109942	0.972332
MGP_C57BL6NJ_G0000982	NA	0.857454	0.938302	-0.0848142	0.327879	0.511099	0.503073	0.121374	0.190757	0.830535
MGP_C57BL6NJ_G0000983	NA	0.870914	0.94234	-0.0181589	0.87134	0.923376	0.0191962	0.245746	0.339928	0.142862
MGP_C57BL6NJ_G0000984	NA	0.219793	0.512767	-0.490528	0.122198	0.242784	0.672439	0.188161	0.275976	0.561674
MGP_C57BL6NJ_G0000985	NA	0.259484	0.512767	0.0912928	0.0055613	0.0153763	-0.289408	0.000397285	0.00101468	0.434294
MGP_C57BL6NJ_G0000986	NA	0.129368	0.512767	-0.437028	0.709909	0.832386	0.106832	0.152315	0.230186	0.434294
MGP_C57BL6NJ_G0000987	NA	0.860896	0.939757	0.145229	0.666861	0.805111	-0.380051	0.62334	0.717073	0.434294
MGP_C57BL6NJ_G0000988	NA	0.259484	0.512767	0.0912928	0.0055613	0.0153763	-0.289408	0.000397285	0.00101468	0.434294
MGP_C57BL6NJ_G0000989	NA	0.356197	0.617125	0.611704	0.685311	0.818609	-0.279448	0.831562	0.89511	-0.146188
MGP_C57BL6NJ_G0000990	NA	0.88779	0.949605	0.105591	0.554384	0.72056	-0.47365	0.641689	0.733826	0.37141
MGP_C57BL6NJ_G0000991	NA	0.871323	0.942412	0.0222326	0.0459516	0.107044	0.326137	0.00156592	0.00372185	0.625135
MGP_C57BL6NJ_G0000992	NA	0.259484	0.512767	0.0912928	0.0055613	0.0153763	-0.289408	0.000397285	0.00101468	0.434294
MGP_C57BL6NJ_G0000993	NA	0.37552	0.630963	0.2674	0.366278	0.547558	-0.289408	0.0227701	0.0433504	0.830535
MGP_C57BL6NJ_G0000994	NA	0.276387	0.534476	0.715149	0.638164	0.783633	0.318831	0.0798671	0.133243	1.28966
MGP_C57BL6NJ_G0000995	NA	0.259484	0.512767	0.0912928	0.0055613	0.0153763	-0.289408	0.000397285	0.00101468	0.434294
MGP_C57BL6NJ_G0000996	NA	0.259484	0.512767	0.0912928	0.0055613	0.0153763	-0.289408	0.000397285	0.00101468	0.434294
MGP_C57BL6NJ_G0000997	NA	0.259484	0.512767	0.0912928	0.0055613	0.0153763	-0.289408	0.000397285	0.00101468	0.434294
MGP_C57BL6NJ_G0000998	NA	0.259484	0.512767	0.0912928	0.0055613	0.0153763	-0.289408	0.000397285	0.00101468	0.434294
MGP_C57BL6NJ_G0000999	NA	0.259484	0.512767	0.0912928	0.0055613	0.0153763	-0.289408	0.000397285	0.00101468	0.434294
MGP_C57BL6NJ_G0001000	NA	0.259484	0.512767	0.0912928	0.0055613	0.0153763	-0.289408	0.000397285	0.00101468	0.434294
MGP_C57BL6NJ_G0001001	NA	0.259484	0.512767	0.0912928	0.0055613	0.0153763	-0.289408	0.000397285	0.00101468	0.434294
MGP_C57BL6NJ_G0001002	NA	0.317144	0.581781	0.307941	0.0101885	0.027302	0.992912	0.0213074	0.0410322	0.854456
MGP_C57BL6NJ_G0001003	NA	0.315683	0.58005	0.645601	0.697714	0.828081	-0.258694	0.271736	0.368712	-0.754428
MGP_C57BL6NJ_G0001004	NA	0.779207	0.900493	-0.179036	0.670088	0.807484	-0.289408	0.370977	0.474525	0.618536
MGP_C57BL6NJ_G0001005	NA	0.360029	0.620331	0.607277	0.472101	0.653022	-0.501408	0.162581	0.243427	1.01478
MGP_C57BL6NJ_G0001006	NA	0.529279	0.740369	-0.260921	0.138866	0.269159	-0.685649	0.331095	0.433689	0.434294
MGP_C57BL6NJ_G0001007	NA	0.129368	0.512767	-0.437028	0.709909	0.832386	0.106832	0.152315	0.230186	0.434294
MGP_C57BL6NJ_G0001008	NA	0.671496	0.83779	0.121249	0.766947	0.86295	-0.0896387	0.000460332	0.00116722	1.55008
MGP_C57BL6NJ_G0001009	NA	0.37752	0.633134	-0.670666	0.783568	0.874411	-0.217032	0.359515	0.463588	0.739892
MGP_C57BL6NJ_G0001010	NA	0.156918	0.512767	0.877606	0.285075	0.463841	-0.685649	0.721276	0.803401	0.222295
MGP_C57BL6NJ_G0001011	NA	0.521403	0.734568	0.235779	0.0802956	0.171691	0.736701	0.845027	0.905344	0.075438
MGP_C57BL6NJ_G0001012	NA	0.0231762	0.512767	-1.30523	0.838565	0.90586	0.106832	0.0423953	0.0761236	1.19902
MGP_C57BL6NJ_G0001013	NA	0.515461	0.730554	0.147337	0.469446	0.650291	0.174316	0.833424	0.89626	-0.0499971
MGP_C57BL6NJ_G0001014	NA	0.259484	0.512767	0.0912928	0.0055613	0.0153763	-0.289408	0.000397285	0.00101468	0.434294
MGP_C57BL6NJ_G0001015	NA	0.259484	0.512767	0.0912928	0.0055613	0.0153763	-0.289408	0.000397285	0.00101468	0.434294
MGP_C57BL6NJ_G0001016	NA	0.259484	0.512767	0.0912928	0.0055613	0.0153763	-0.289408	0.000397285	0.00101468	0.434294
MGP_C57BL6NJ_G0001017	NA	0.112	0.512767	1.01343	0.0530319	0.120485	-1.35677	0.0562481	0.0979125	-1.33491
MGP_C57BL6NJ_G0001018	NA	0.158048	0.512767	0.795721	0.242829	0.411646	-0.685649	0.946276	0.963198	0.0380537
MGP_C57BL6NJ_G0001019	NA	0.343363	0.60467	0.2674	0.334091	0.51499	-0.289408	0.0164011	0.0323077	0.830535
MGP_C57BL6NJ_G0001020	NA	0.446339	0.676173	0.2674	0.085742	0.180477	-0.685649	0.917299	0.951575	0.0380537
MGP_C57BL6NJ_G0001021	NA	0.632295	0.812603	0.2674	0.261369	0.435048	-0.685649	0.467521	0.570699	0.434294
MGP_C57BL6NJ_G0001022	NA	0.132859	0.512767	0.597989	0.976013	0.987523	-0.0118918	0.116129	0.183892	0.667192
MGP_C57BL6NJ_G0001023	NA	0.540637	0.747481	-0.437759	0.750486	0.850763	0.239461	0.566618	0.664014	0.434294
MGP_C57BL6NJ_G0001024	NA	0.873918	0.943292	0.120555	0.639032	0.784433	-0.380051	0.96231	0.970452	0.0380537
MGP_C57BL6NJ_G0001025	NA	0.343363	0.60467	0.2674	0.334091	0.51499	-0.289408	0.0164011	0.0323077	0.830535
MGP_C57BL6NJ_G0001026	NA	0.365995	0.62706	0.57808	0.483996	0.663091	-0.470297	0.172966	0.256639	0.952438
MGP_C57BL6NJ_G0001027	NA	0.326269	0.591263	0.443507	0.16417	0.307053	-0.685649	0.362916	0.466889	0.434294
MGP_C57BL6NJ_G0001028	NA	0.996122	0.998637	-0.00292909	0.652573	0.79463	-0.289408	0.345411	0.449092	0.618536
MGP_C57BL6NJ_G0001029	NA	0.259484	0.512767	0.0912928	0.0055613	0.0153763	-0.289408	0.000397285	0.00101468	0.434294
MGP_C57BL6NJ_G0001030	NA	0.306815	0.569777	0.443507	0.522038	0.696115	-0.289408	0.932147	0.959101	0.0380537
MGP_C57BL6NJ_G0001031	NA	0.259484	0.512767	0.0912928	0.0055613	0.0153763	-0.289408	0.000397285	0.00101468	0.434294
MGP_C57BL6NJ_G0001032	NA	0.855447	0.937888	0.0912928	0.588846	0.74885	-0.289408	0.505351	0.605493	-0.358187
MGP_C57BL6NJ_G0001033	NA	0.259484	0.512767	0.0912928	0.0055613	0.0153763	-0.289408	0.000397285	0.00101468	0.434294
MGP_C57BL6NJ_G0001034	NA	0.298327	0.560929	0.639111	0.978344	0.988737	-0.0171571	0.1013	0.163428	-1.11907
MGP_C57BL6NJ_G0001035	NA	0.204912	0.512767	-1.44878	0.544786	0.714074	0.70844	0.625035	0.7187	-0.569662
MGP_C57BL6NJ_G0001036	NA	0.259484	0.512767	0.0912928	0.0055613	0.0153763	-0.289408	0.000397285	0.00101468	0.434294
MGP_C57BL6NJ_G0001037	NA	0.481037	0.703154	0.212596	0.225834	0.389881	-0.398523	0.597736	0.692913	-0.167816
MGP_C57BL6NJ_G0001038	NA	0.37552	0.630963	0.2674	0.366278	0.547558	-0.289408	0.0227701	0.0433504	0.830535
MGP_C57BL6NJ_G0001039	NA	0.747525	0.882585	-0.140861	0.945387	0.967227	0.031705	0.588151	0.683885	0.252686
MGP_C57BL6NJ_G0001040	NA	0.259484	0.512767	0.0912928	0.0055613	0.0153763	-0.289408	0.000397285	0.00101468	0.434294
MGP_C57BL6NJ_G0001041	NA	0.938855	0.974091	-0.0228463	0.357859	0.541094	-0.297459	0.170541	0.253562	-0.456788
MGP_C57BL6NJ_G0001042	NA	0.259484	0.512767	0.0912928	0.0055613	0.0153763	-0.289408	0.000397285	0.00101468	0.434294
MGP_C57BL6NJ_G0001043	NA	0.259484	0.512767	0.0912928	0.0055613	0.0153763	-0.289408	0.000397285	0.00101468	0.434294
MGP_C57BL6NJ_G0001044	NA	0.259484	0.512767	0.0912928	0.0055613	0.0153763	-0.289408	0.000397285	0.00101468	0.434294
MGP_C57BL6NJ_G0001045	NA	0.259484	0.512767	0.0912928	0.0055613	0.0153763	-0.289408	0.000397285	0.00101468	0.434294
MGP_C57BL6NJ_G0001046	NA	0.259484	0.512767	0.0912928	0.0055613	0.0153763	-0.289408	0.000397285	0.00101468	0.434294
MGP_C57BL6NJ_G0001047	NA	0.259484	0.512767	0.0912928	0.0055613	0.0153763	-0.289408	0.000397285	0.00101468	0.434294
MGP_C57BL6NJ_G0001048	NA	0.259484	0.512767	0.0912928	0.0055613	0.0153763	-0.289408	0.000397285	0.00101468	0.434294
MGP_C57BL6NJ_G0001049	NA	0.101392	0.512767	-0.789242	0.544765	0.714074	-0.289408	0.369435	0.473217	0.434294
MGP_C57BL6NJ_G0001050	NA	0.291813	0.55447	-0.208426	0.921439	0.952376	-0.0200438	0.691611	0.778685	-0.0809558
MGP_C57BL6NJ_G0001051	NA	0.0108875	0.512767	-0.465394	0.0179609	0.0463452	0.44628	0.00510379	0.0112112	0.566819
MGP_C57BL6NJ_G0001052	NA	0.0446124	0.512767	0.795721	0.198933	0.35398	0.503073	0.918888	0.952758	0.0380537
MGP_C57BL6NJ_G0001053	NA	0.413867	0.651101	-1.76954	0.871245	0.923299	-0.365581	0.70467	0.789784	-0.857763
MGP_C57BL6NJ_G0001054	NA	0.487388	0.708195	0.330953	0.971914	0.984639	-0.0175556	0.175054	0.259259	-0.712762
MGP_C57BL6NJ_G0001055	NA	0.880404	0.945951	-0.112763	0.716644	0.837754	-0.289408	0.766182	0.841337	-0.23683
MGP_C57BL6NJ_G0001056	NA	0.259484	0.512767	0.0912928	0.0055613	0.0153763	-0.289408	0.000397285	0.00101468	0.434294
MGP_C57BL6NJ_G0001057	NA	0.12877	0.512767	0.675691	0.0892655	0.186732	0.815593	0.915805	0.951575	0.046693
MGP_C57BL6NJ_G0001058	NA	0.00157816	0.512767	1.96351	0.179585	0.328646	-0.685649	0.0811526	0.135138	0.924134
MGP_C57BL6NJ_G0001059	NA	0.259484	0.512767	0.0912928	0.0055613	0.0153763	-0.289408	0.000397285	0.00101468	0.434294
MGP_C57BL6NJ_G0001060	NA	0.259484	0.512767	0.0912928	0.0055613	0.0153763	-0.289408	0.000397285	0.00101468	0.434294
MGP_C57BL6NJ_G0001061	NA	0.515234	0.730533	0.297729	0.867789	0.921347	0.0798876	0.604385	0.699004	0.250334
MGP_C57BL6NJ_G0001062	NA	0.259484	0.512767	0.0912928	0.0055613	0.0153763	-0.289408	0.000397285	0.00101468	0.434294
MGP_C57BL6NJ_G0001063	NA	0.37552	0.630963	0.2674	0.366278	0.547558	-0.289408	0.0227701	0.0433504	0.830535
MGP_C57BL6NJ_G0001064	NA	0.750068	0.884242	0.171864	0.809821	0.890217	0.137546	0.353583	0.457464	-0.542428
MGP_C57BL6NJ_G0001065	NA	0.54066	0.747481	-0.260921	0.522705	0.696244	-0.289408	0.932258	0.959101	0.0380537
MGP_C57BL6NJ_G0001066	NA	0.638653	0.81641	0.346801	0.222757	0.385847	0.99028	0.0623818	0.107232	1.60475
MGP_C57BL6NJ_G0001067	NA	0.129368	0.512767	-0.437028	0.709909	0.832386	0.106832	0.152315	0.230186	0.434294
MGP_C57BL6NJ_G0001068	NA	0.369595	0.627654	0.2674	0.0477587	0.11005	-0.685649	0.902018	0.944715	0.0380537
MGP_C57BL6NJ_G0001069	NA	0.00688816	0.512767	-1.49367	0.820787	0.896076	0.106832	0.0247306	0.0467783	1.22678
MGP_C57BL6NJ_G0001070	NA	0.127606	0.512767	0.795721	0.836846	0.904978	0.106832	0.410943	0.514921	0.434294
MGP_C57BL6NJ_G0001071	NA	0.638356	0.816307	-0.234286	0.665737	0.80444	0.228189	0.636282	0.72886	0.250053
MGP_C57BL6NJ_G0001072	NA	0.666236	0.834512	0.255063	0.428316	0.612048	0.503073	0.815035	0.881854	-0.146188
MGP_C57BL6NJ_G0001073	NA	0.16122	0.512767	0.619614	0.145656	0.279485	-0.685649	0.427497	0.532071	-0.358187
MGP_C57BL6NJ_G0001074	NA	0.646155	0.821832	-0.233351	0.350258	0.532954	-0.513138	0.400074	0.504028	-0.460101
MGP_C57BL6NJ_G0001075	NA	0.626856	0.809105	-0.344883	0.589881	0.749632	0.406194	0.0625334	0.107452	1.5397
MGP_C57BL6NJ_G0001076	NA	0.995759	0.998637	-0.00292909	0.6209	0.771399	0.291074	0.948095	0.963686	0.0380537
MGP_C57BL6NJ_G0001077	NA	0.650009	0.824234	-0.273258	0.295308	0.475652	-0.685649	0.162233	0.243004	-0.938669
MGP_C57BL6NJ_G0001078	NA	0.761384	0.890303	-0.179036	0.171716	0.31804	0.899313	0.334172	0.437037	0.618536
MGP_C57BL6NJ_G0001079	NA	0.319126	0.583803	-0.317618	0.717357	0.838344	-0.119444	0.721903	0.803762	0.117424
MGP_C57BL6NJ_G0001080	NA	0.386461	0.639115	-0.45264	0.0429218	0.100803	-1.23837	0.963507	0.971401	-0.024831
MGP_C57BL6NJ_G0001081	NA	0.813937	0.918235	-0.0650023	0.542341	0.712801	-0.180088	0.097165	0.157572	-0.525285
MGP_C57BL6NJ_G0001082	NA	0.421988	0.658982	0.525392	0.221262	0.383777	-0.86989	0.354631	0.458686	0.646294
MGP_C57BL6NJ_G0001083	NA	0.483299	0.704983	-0.0601783	0.166978	0.311088	0.131077	0.000569775	0.00142833	-0.447702
MGP_C57BL6NJ_G0001084	NA	0.229547	0.512767	0.403221	0.682695	0.816845	-0.140294	0.292101	0.391811	0.37141
MGP_C57BL6NJ_G0001085	NA	0.259484	0.512767	0.0912928	0.0055613	0.0153763	-0.289408	0.000397285	0.00101468	0.434294
MGP_C57BL6NJ_G0001086	NA	0.149407	0.512767	0.795721	0.602559	0.758705	-0.289408	0.155291	0.233962	0.830535
MGP_C57BL6NJ_G0001087	NA	0.403378	0.644218	-0.53125	0.663257	0.802741	-0.289408	0.148295	0.226443	1.01478
MGP_C57BL6NJ_G0001088	NA	0.406818	0.644848	0.349285	0.513855	0.690248	-0.289408	0.0404417	0.0730083	1.01478
MGP_C57BL6NJ_G0001089	NA	0.458276	0.685758	-0.260921	0.192113	0.344558	0.503073	0.2546	0.349233	0.434294
MGP_C57BL6NJ_G0001090	NA	0.210925	0.512767	0.276316	0.594158	0.752647	-0.120326	0.00451558	0.0100009	-0.811573
MGP_C57BL6NJ_G0001091	NA	0.936252	0.972947	0.0510072	0.0634252	0.139981	-1.38749	0.693676	0.780549	-0.267544
MGP_C57BL6NJ_G0001092	NA	0.118909	0.512767	-0.437028	0.310537	0.491664	-0.289408	0.012722	0.0258343	0.830535
MGP_C57BL6NJ_G0001093	NA	0.259484	0.512767	0.0912928	0.0055613	0.0153763	-0.289408	0.000397285	0.00101468	0.434294
MGP_C57BL6NJ_G0001094	NA	0.0301196	0.512767	-0.261257	0.00175773	0.0153763	0.469873	0.00282361	0.00646221	0.435938
MGP_C57BL6NJ_G0001095	NA	0.259484	0.512767	0.0912928	0.0055613	0.0153763	-0.289408	0.000397285	0.00101468	0.434294
MGP_C57BL6NJ_G0001096	NA	0.857545	0.938302	-0.0848142	0.192128	0.344558	-0.685649	0.121587	0.190997	0.830535
MGP_C57BL6NJ_G0001097	NA	0.867821	0.941621	0.130264	0.479448	0.65939	-0.595007	0.103838	0.166958	-1.45627
MGP_C57BL6NJ_G0001098	NA	0.181322	0.512767	-0.752231	0.410962	0.594575	0.475315	0.29072	0.390359	0.618536
MGP_C57BL6NJ_G0001099	NA	0.011501	0.512767	-0.642004	0.0321066	0.0777516	0.54631	0.00148585	0.00354137	0.965053
MGP_C57BL6NJ_G0001100	NA	0.259484	0.512767	0.0912928	0.0055613	0.0153763	-0.289408	0.000397285	0.00101468	0.434294
MGP_C57BL6NJ_G0001101	NA	0.253976	0.512767	0.389801	0.0436072	0.102226	-0.793694	0.0017655	0.00417016	-1.47329
MGP_C57BL6NJ_G0001102	NA	0.259484	0.512767	0.0912928	0.0055613	0.0153763	-0.289408	0.000397285	0.00101468	0.434294
MGP_C57BL6NJ_G0001103	NA	0.446339	0.676173	0.2674	0.085742	0.180477	-0.685649	0.917299	0.951575	0.0380537
MGP_C57BL6NJ_G0001104	NA	0.898005	0.953972	0.0195054	0.0519477	0.118323	0.350021	0.00856728	0.0180828	0.521499
MGP_C57BL6NJ_G0001105	NA	0.81072	0.91619	0.145229	0.0913636	0.190491	1.17715	0.347523	0.451324	0.618536
MGP_C57BL6NJ_G0001106	NA	0.485826	0.706735	-0.176104	0.0068137	0.0186632	-0.89105	6.47707e-05	0.00101468	-1.76186
MGP_C57BL6NJ_G0001107	NA	0.932678	0.970829	0.0415751	0.0669114	0.146604	-1.05413	0.189872	0.27806	0.71867
MGP_C57BL6NJ_G0001108	NA	0.118909	0.512767	-0.437028	0.310537	0.491664	-0.289408	0.012722	0.0258343	0.830535
MGP_C57BL6NJ_G0001109	NA	0.577459	0.773692	0.248228	0.528234	0.700307	-0.29881	0.128943	0.201038	0.760028
MGP_C57BL6NJ_G0001110	NA	0.259484	0.512767	0.0912928	0.0055613	0.0153763	-0.289408	0.000397285	0.00101468	0.434294
MGP_C57BL6NJ_G0001111	NA	0.360452	0.620877	0.525392	0.62704	0.775722	0.291074	0.184476	0.271302	0.830535
MGP_C57BL6NJ_G0001112	NA	0.216536	0.512767	0.443507	0.188852	0.341065	0.503073	0.251032	0.345802	0.434294
MGP_C57BL6NJ_G0001113	NA	0.782801	0.902254	0.160841	0.0635578	0.140236	-1.26613	0.0936216	0.152536	-1.12291
MGP_C57BL6NJ_G0001114	NA	0.918329	0.963713	-0.0779705	0.895723	0.937109	0.105728	0.294568	0.394662	-0.871947
MGP_C57BL6NJ_G0001115	NA	0.00575911	0.512767	-1.79654	0.848141	0.911106	-0.105167	0.94471	0.962572	0.0380537
MGP_C57BL6NJ_G0001116	NA	0.336947	0.602219	0.347365	0.803761	0.886913	0.0930401	0.0400338	0.0723705	0.868237
MGP_C57BL6NJ_G0001117	NA	0.446339	0.676173	0.2674	0.085742	0.180477	-0.685649	0.917299	0.951575	0.0380537
MGP_C57BL6NJ_G0001118	NA	0.929893	0.969742	0.0510072	0.862163	0.918657	0.106832	0.0299706	0.055718	1.53237
MGP_C57BL6NJ_G0001119	NA	0.145909	0.512767	1.01343	0.879914	0.927797	-0.105167	0.126713	0.197975	1.13613
MGP_C57BL6NJ_G0001120	NA	0.581169	0.776278	-0.260921	0.83014	0.900854	0.106832	0.119401	0.188074	0.830535
MGP_C57BL6NJ_G0001121	NA	0.0567085	0.512767	-0.789242	0.78737	0.876901	0.106832	0.923323	0.955986	0.0380537
MGP_C57BL6NJ_G0001122	NA	0.27735	0.535752	0.525392	0.689962	0.822157	-0.198766	0.175006	0.259198	0.709178
MGP_C57BL6NJ_G0001123	NA	0.720496	0.867673	0.239451	0.0381971	0.0908757	-1.66237	0.629312	0.722385	0.343652
MGP_C57BL6NJ_G0001124	NA	0.39585	0.640273	0.2674	0.744841	0.850542	0.106832	0.205004	0.294412	0.434294
MGP_C57BL6NJ_G0001125	NA	0.259484	0.512767	0.0912928	0.0055613	0.0153763	-0.289408	0.000397285	0.00101468	0.434294
MGP_C57BL6NJ_G0001126	NA	0.259484	0.512767	0.0912928	0.0055613	0.0153763	-0.289408	0.000397285	0.00101468	0.434294
MGP_C57BL6NJ_G0001127	NA	0.259484	0.512767	0.0912928	0.0055613	0.0153763	-0.289408	0.000397285	0.00101468	0.434294
MGP_C57BL6NJ_G0001128	NA	0.259484	0.512767	0.0912928	0.0055613	0.0153763	-0.289408	0.000397285	0.00101468	0.434294
MGP_C57BL6NJ_G0001129	NA	0.785662	0.903348	0.173178	0.463755	0.645038	-0.501408	0.954982	0.966454	0.0380537
MGP_C57BL6NJ_G0001130	NA	0.259484	0.512767	0.0912928	0.0055613	0.0153763	-0.289408	0.000397285	0.00101468	0.434294
MGP_C57BL6NJ_G0001131	NA	0.107567	0.512767	0.684495	0.916215	0.949652	-0.0440623	0.517959	0.617664	0.273908
MGP_C57BL6NJ_G0001132	NA	0.124001	0.512767	0.540784	0.488686	0.667641	0.244496	0.440648	0.545117	-0.273179
MGP_C57BL6NJ_G0001133	NA	0.146219	0.512767	0.175753	0.939237	0.963118	-0.00920605	0.291382	0.391033	-0.131502
MGP_C57BL6NJ_G0001134	NA	0.259484	0.512767	0.0912928	0.0055613	0.0153763	-0.289408	0.000397285	0.00101468	0.434294
MGP_C57BL6NJ_G0001135	NA	0.259484	0.512767	0.0912928	0.0055613	0.0153763	-0.289408	0.000397285	0.00101468	0.434294
MGP_C57BL6NJ_G0001136	NA	0.28135	0.540943	0.425956	0.86717	0.921109	-0.0679172	0.0102947	0.0214054	1.26698
MGP_C57BL6NJ_G0001137	NA	0.508346	0.724432	-0.159498	0.598588	0.755787	0.134037	0.364072	0.468024	-0.234719
MGP_C57BL6NJ_G0001138	NA	0.0288264	0.512767	-0.24499	0.00500252	0.0153763	0.367729	0.000682384	0.00169429	0.502
MGP_C57BL6NJ_G0001139	NA	0.500662	0.717849	0.443507	0.49632	0.674753	0.475315	0.781618	0.854471	0.191581
MGP_C57BL6NJ_G0001140	NA	0.259484	0.512767	0.0912928	0.0055613	0.0153763	-0.289408	0.000397285	0.00101468	0.434294
MGP_C57BL6NJ_G0001141	NA	0.847535	0.935353	-0.0848142	0.0405953	0.0959591	-1.08189	0.935124	0.959595	0.0380537
MGP_C57BL6NJ_G0001142	NA	0.117727	0.512767	-0.437028	0.0304645	0.0741794	-0.685649	0.890454	0.939248	0.0380537
MGP_C57BL6NJ_G0001143	NA	0.0615656	0.512767	0.971828	0.564914	0.729316	-0.289408	0.939118	0.96024	0.0380537
MGP_C57BL6NJ_G0001144	NA	0.129368	0.512767	-0.437028	0.709909	0.832386	0.106832	0.152315	0.230186	0.434294
MGP_C57BL6NJ_G0001145	NA	0.689529	0.849448	0.255063	0.132106	0.258553	1.08355	0.155434	0.234159	1.01478
MGP_C57BL6NJ_G0001146	NA	0.259484	0.512767	0.0912928	0.0055613	0.0153763	-0.289408	0.000397285	0.00101468	0.434294
MGP_C57BL6NJ_G0001147	NA	0.259484	0.512767	0.0912928	0.0055613	0.0153763	-0.289408	0.000397285	0.00101468	0.434294
MGP_C57BL6NJ_G0001148	NA	0.259484	0.512767	0.0912928	0.0055613	0.0153763	-0.289408	0.000397285	0.00101468	0.434294
MGP_C57BL6NJ_G0001149	NA	0.164548	0.512767	0.579328	0.0981791	0.2023	-0.748534	0.00221212	0.00515108	-1.70339
MGP_C57BL6NJ_G0001150	NA	0.706545	0.859289	-0.0792877	0.0680876	0.148793	0.447047	0.611202	0.705736	0.113925
MGP_C57BL6NJ_G0001151	NA	0.936	0.972827	-0.0581793	0.0952517	0.197197	1.38915	0.575318	0.671929	0.434294
MGP_C57BL6NJ_G0001152	NA	0.259484	0.512767	0.0912928	0.0055613	0.0153763	-0.289408	0.000397285	0.00101468	0.434294
MGP_C57BL6NJ_G0001153	NA	0.259484	0.512767	0.0912928	0.0055613	0.0153763	-0.289408	0.000397285	0.00101468	0.434294
MGP_C57BL6NJ_G0001154	NA	0.259484	0.512767	0.0912928	0.0055613	0.0153763	-0.289408	0.000397285	0.00101468	0.434294
MGP_C57BL6NJ_G0001155	NA	0.13432	0.512767	-0.360755	0.023994	0.0603387	-0.628444	0.692248	0.779224	0.0952583
MGP_C57BL6NJ_G0001156	NA	0.274186	0.531495	0.443507	0.123513	0.24478	-0.685649	0.310406	0.411521	0.434294
MGP_C57BL6NJ_G0001157	NA	0.360508	0.620947	-0.53125	0.632767	0.779674	-0.289408	0.116262	0.184081	1.01478
MGP_C57BL6NJ_G0001158	NA	0.259484	0.512767	0.0912928	0.0055613	0.0153763	-0.289408	0.000397285	0.00101468	0.434294
MGP_C57BL6NJ_G0001159	NA	0.259484	0.512767	0.0912928	0.0055613	0.0153763	-0.289408	0.000397285	0.00101468	0.434294
MGP_C57BL6NJ_G0001160	NA	0.259484	0.512767	0.0912928	0.0055613	0.0153763	-0.289408	0.000397285	0.00101468	0.434294
MGP_C57BL6NJ_G0001161	NA	0.872336	0.942648	-0.0848142	0.607599	0.762202	-0.289408	0.445093	0.549407	0.434294
MGP_C57BL6NJ_G0001162	NA	0.259484	0.512767	0.0912928	0.0055613	0.0153763	-0.289408	0.000397285	0.00101468	0.434294
MGP_C57BL6NJ_G0001163	NA	0.259484	0.512767	0.0912928	0.0055613	0.0153763	-0.289408	0.000397285	0.00101468	0.434294
MGP_C57BL6NJ_G0001164	NA	0.259484	0.512767	0.0912928	0.0055613	0.0153763	-0.289408	0.000397285	0.00101468	0.434294
MGP_C57BL6NJ_G0001165	NA	0.293431	0.555812	0.443507	0.509989	0.687045	-0.289408	0.930129	0.959101	0.0380537
MGP_C57BL6NJ_G0001166	NA	0.422519	0.659511	0.666968	0.386518	0.569713	0.766104	0.535559	0.634034	-0.542428
MGP_C57BL6NJ_G0001167	NA	0.259484	0.512767	0.0912928	0.0055613	0.0153763	-0.289408	0.000397285	0.00101468	0.434294
MGP_C57BL6NJ_G0001168	NA	0.129368	0.512767	-0.437028	0.709909	0.832386	0.106832	0.152315	0.230186	0.434294
MGP_C57BL6NJ_G0001169	NA	0.259484	0.512767	0.0912928	0.0055613	0.0153763	-0.289408	0.000397285	0.00101468	0.434294
MGP_C57BL6NJ_G0001170	NA	0.0504878	0.512767	0.414296	0.742676	0.850542	0.0661842	0.0676598	0.115244	-0.404604
MGP_C57BL6NJ_G0001171	NA	0.176385	0.512767	-0.895801	0.694251	0.825448	0.263316	0.594193	0.689591	-0.358187
MGP_C57BL6NJ_G0001172	NA	0.259484	0.512767	0.0912928	0.0055613	0.0153763	-0.289408	0.000397285	0.00101468	0.434294
MGP_C57BL6NJ_G0001173	NA	0.396889	0.640273	0.2674	0.745402	0.850542	0.106832	0.205954	0.294412	0.434294
MGP_C57BL6NJ_G0001174	NA	0.206538	0.512767	0.701499	0.145788	0.2797	-0.86989	0.34725	0.451041	-0.542428
MGP_C57BL6NJ_G0001175	NA	0.259484	0.512767	0.0912928	0.0055613	0.0153763	-0.289408	0.000397285	0.00101468	0.434294
MGP_C57BL6NJ_G0001176	NA	0.259484	0.512767	0.0912928	0.0055613	0.0153763	-0.289408	0.000397285	0.00101468	0.434294
MGP_C57BL6NJ_G0001177	NA	0.617959	0.80284	-0.109675	0.449951	0.633211	0.177831	0.0656877	0.112253	0.470344
MGP_C57BL6NJ_G0001178	NA	0.775498	0.89826	-0.022243	0.143858	0.2772	-0.128263	0.00769526	0.0163734	-0.272137
MGP_C57BL6NJ_G0001179	NA	0.259484	0.512767	0.0912928	0.0055613	0.0153763	-0.289408	0.000397285	0.00101468	0.434294
MGP_C57BL6NJ_G0001180	NA	0.259484	0.512767	0.0912928	0.0055613	0.0153763	-0.289408	0.000397285	0.00101468	0.434294
MGP_C57BL6NJ_G0001181	NA	0.259484	0.512767	0.0912928	0.0055613	0.0153763	-0.289408	0.000397285	0.00101468	0.434294
MGP_C57BL6NJ_G0001182	NA	0.0457553	0.512767	-0.709978	0.971735	0.984576	-0.0118888	0.147315	0.225247	-0.516411
MGP_C57BL6NJ_G0001183	NA	0.895987	0.953157	-0.0368889	0.809799	0.890217	-0.072117	0.416429	0.520483	-0.247685
MGP_C57BL6NJ_G0001184	NA	0.638558	0.81641	0.0841091	0.868227	0.921647	-0.0313394	0.0985335	0.159561	-0.337368
MGP_C57BL6NJ_G0001185	NA	0.575705	0.772537	-0.152767	0.046603	0.108341	-0.640962	0.324159	0.426235	-0.290858
MGP_C57BL6NJ_G0001186	NA	0.129368	0.512767	-0.437028	0.709909	0.832386	0.106832	0.152315	0.230186	0.434294
MGP_C57BL6NJ_G0001187	NA	0.576069	0.772821	-0.181708	0.275989	0.452678	0.384989	0.0125297	0.0256264	1.0269
MGP_C57BL6NJ_G0001188	NA	0.94044	0.974578	-0.0259184	0.85372	0.914419	-0.0678908	0.00210952	0.00492726	1.5094
MGP_C57BL6NJ_G0001189	NA	0.502153	0.718962	-0.524419	0.639035	0.784433	-0.386229	0.442436	0.546802	-0.639141
MGP_C57BL6NJ_G0001190	NA	0.0460525	0.512767	-0.557661	0.103507	0.211728	-0.463949	0.00180515	0.00425795	-1.10984
MGP_C57BL6NJ_G0001191	NA	0.802319	0.911911	0.137495	0.13361	0.26089	-0.930549	0.225077	0.315646	-0.735715
MGP_C57BL6NJ_G0001192	NA	0.0802363	0.512767	0.810439	0.535697	0.706896	-0.281571	0.0105403	0.0218752	-1.39799
MGP_C57BL6NJ_G0001193	NA	0.117727	0.512767	-0.437028	0.0304645	0.0741794	-0.685649	0.890454	0.939248	0.0380537
MGP_C57BL6NJ_G0001194	NA	0.259484	0.512767	0.0912928	0.0055613	0.0153763	-0.289408	0.000397285	0.00101468	0.434294
MGP_C57BL6NJ_G0001195	NA	0.405793	0.644218	0.2674	0.750167	0.850542	0.106832	0.214173	0.302741	0.434294
MGP_C57BL6NJ_G0001196	NA	0.301256	0.564167	0.443507	0.517064	0.692107	-0.289408	0.931318	0.959101	0.0380537
MGP_C57BL6NJ_G0001197	NA	0.0667411	0.512767	-0.540275	0.962772	0.978612	0.0132333	0.885951	0.939248	0.0406863
MGP_C57BL6NJ_G0001198	NA	0.662954	0.832658	-0.27385	0.403971	0.587806	-0.56424	0.229547	0.320918	-0.829971
MGP_C57BL6NJ_G0001199	NA	0.123665	0.512767	1.09616	0.646338	0.789887	-0.325602	0.565387	0.662666	0.409305
MGP_C57BL6NJ_G0001200	NA	0.757051	0.888018	0.173178	0.262738	0.43659	0.687314	0.0613101	0.105606	1.22678
MGP_C57BL6NJ_G0001201	NA	0.741441	0.879788	-0.154362	0.0501566	0.114726	1.08355	0.117677	0.186049	0.830535
MGP_C57BL6NJ_G0001202	NA	0.259484	0.512767	0.0912928	0.0055613	0.0153763	-0.289408	0.000397285	0.00101468	0.434294
MGP_C57BL6NJ_G0001203	NA	0.129368	0.512767	-0.437028	0.709909	0.832386	0.106832	0.152315	0.230186	0.434294
MGP_C57BL6NJ_G0001204	NA	0.736739	0.87754	-0.260921	0.412345	0.595878	-0.685649	0.664162	0.754536	-0.358187
MGP_C57BL6NJ_G0001205	NA	0.865508	0.940771	-0.13875	0.196738	0.351217	-1.17549	0.392848	0.496337	-0.757384
MGP_C57BL6NJ_G0001206	NA	0.259484	0.512767	0.0912928	0.0055613	0.0153763	-0.289408	0.000397285	0.00101468	0.434294
MGP_C57BL6NJ_G0001207	NA	0.259484	0.512767	0.0912928	0.0055613	0.0153763	-0.289408	0.000397285	0.00101468	0.434294
MGP_C57BL6NJ_G0001208	NA	0.259484	0.512767	0.0912928	0.0055613	0.0153763	-0.289408	0.000397285	0.00101468	0.434294
MGP_C57BL6NJ_G0001209	NA	0.259484	0.512767	0.0912928	0.0055613	0.0153763	-0.289408	0.000397285	0.00101468	0.434294
MGP_C57BL6NJ_G0001210	NA	0.102757	0.512767	0.546422	0.39101	0.574449	0.288117	0.0421122	0.0756748	0.754321
MGP_C57BL6NJ_G0001211	NA	0.259484	0.512767	0.0912928	0.0055613	0.0153763	-0.289408	0.000397285	0.00101468	0.434294
MGP_C57BL6NJ_G0001212	NA	0.259484	0.512767	0.0912928	0.0055613	0.0153763	-0.289408	0.000397285	0.00101468	0.434294
MGP_C57BL6NJ_G0001213	NA	0.259484	0.512767	0.0912928	0.0055613	0.0153763	-0.289408	0.000397285	0.00101468	0.434294
MGP_C57BL6NJ_G0001214	NA	0.259484	0.512767	0.0912928	0.0055613	0.0153763	-0.289408	0.000397285	0.00101468	0.434294
MGP_C57BL6NJ_G0001215	NA	0.756724	0.888018	0.132892	0.0506594	0.11575	-0.991247	0.496091	0.597254	0.312938
MGP_C57BL6NJ_G0001216	NA	0.809429	0.915623	0.224006	0.96358	0.979162	-0.044915	0.783152	0.855671	0.271275
MGP_C57BL6NJ_G0001217	NA	0.259484	0.512767	0.0912928	0.0055613	0.0153763	-0.289408	0.000397285	0.00101468	0.434294
MGP_C57BL6NJ_G0001218	NA	0.847535	0.935353	-0.0848142	0.0405953	0.0959591	-1.08189	0.935124	0.959595	0.0380537
MGP_C57BL6NJ_G0001219	NA	0.575196	0.772183	0.07289	0.455644	0.638837	-0.10363	0.678989	0.767188	-0.0568611
MGP_C57BL6NJ_G0001220	NA	0.259484	0.512767	0.0912928	0.0055613	0.0153763	-0.289408	0.000397285	0.00101468	0.434294
MGP_C57BL6NJ_G0001221	NA	0.259484	0.512767	0.0912928	0.0055613	0.0153763	-0.289408	0.000397285	0.00101468	0.434294
MGP_C57BL6NJ_G0001222	NA	0.899828	0.95492	-0.0779931	0.546478	0.715607	0.400223	0.771198	0.845516	0.191482
MGP_C57BL6NJ_G0001223	NA	0.205819	0.512767	0.517907	0.757092	0.85575	-0.12864	0.499423	0.60014	0.283782
MGP_C57BL6NJ_G0001224	NA	0.0996491	0.512767	-0.682683	0.480349	0.65968	0.291074	0.300277	0.400821	0.434294
MGP_C57BL6NJ_G0001225	NA	0.37552	0.630963	0.2674	0.366278	0.547558	-0.289408	0.0227701	0.0433504	0.830535
MGP_C57BL6NJ_G0001226	NA	0.770185	0.895514	0.173178	0.866953	0.921031	-0.105167	0.951629	0.964842	0.0380537
MGP_C57BL6NJ_G0001227	NA	0.84693	0.935125	-0.0599738	0.301623	0.483437	-0.350513	0.718255	0.801056	0.119204
MGP_C57BL6NJ_G0001228	NA	0.0519098	0.512767	1.44753	0.655754	0.797229	-0.317166	0.940757	0.961031	-0.0525889
MGP_C57BL6NJ_G0001229	NA	0.730423	0.873573	-0.179036	0.84595	0.909796	0.106832	0.0892276	0.146317	1.01478
MGP_C57BL6NJ_G0001230	NA	0.259484	0.512767	0.0912928	0.0055613	0.0153763	-0.289408	0.000397285	0.00101468	0.434294
MGP_C57BL6NJ_G0001231	NA	0.118909	0.512767	-0.437028	0.310537	0.491664	-0.289408	0.012722	0.0258343	0.830535
MGP_C57BL6NJ_G0001232	NA	0.641816	0.818708	0.300881	0.695354	0.826211	-0.268186	0.451928	0.556191	-0.521206
MGP_C57BL6NJ_G0001233	NA	0.127449	0.512767	0.795721	0.205979	0.363341	-0.685649	0.941438	0.96121	0.0380537
MGP_C57BL6NJ_G0001234	NA	0.34346	0.604815	0.579328	0.293332	0.473398	-0.685649	0.259123	0.354246	0.739892
MGP_C57BL6NJ_G0001235	NA	0.252831	0.512767	0.619614	0.603952	0.759691	-0.289408	0.44056	0.54503	0.434294
MGP_C57BL6NJ_G0001236	NA	0.647601	0.822692	-0.262235	0.597649	0.755014	0.321788	0.47905	0.581364	0.434294
MGP_C57BL6NJ_G0001237	NA	0.434129	0.669594	-0.609235	0.854275	0.914651	0.149277	0.895505	0.942951	-0.1067
MGP_C57BL6NJ_G0001238	NA	0.772088	0.896275	0.173178	0.649268	0.79192	-0.289408	0.132813	0.206258	1.01478
MGP_C57BL6NJ_G0001239	NA	0.290332	0.552296	0.443507	0.135597	0.263994	-0.685649	0.326787	0.429003	0.434294
MGP_C57BL6NJ_G0001240	NA	0.847728	0.935353	-0.0848142	0.165594	0.309112	-0.685649	0.100629	0.162478	0.830535
MGP_C57BL6NJ_G0001241	NA	0.16183	0.512767	-0.613135	0.0315941	0.0766278	-1.08189	0.33581	0.438873	0.434294
MGP_C57BL6NJ_G0001242	NA	0.409281	0.646836	0.525392	0.871971	0.923646	0.106832	0.737989	0.817915	0.222295
MGP_C57BL6NJ_G0001243	NA	0.259484	0.512767	0.0912928	0.0055613	0.0153763	-0.289408	0.000397285	0.00101468	0.434294
MGP_C57BL6NJ_G0001244	NA	0.994388	0.998637	-0.00292909	0.00360137	0.0153763	-1.66237	0.0560281	0.0975631	-0.938669
MGP_C57BL6NJ_G0001245	NA	0.259484	0.512767	0.0912928	0.0055613	0.0153763	-0.289408	0.000397285	0.00101468	0.434294
MGP_C57BL6NJ_G0001246	NA	0.285138	0.545978	0.755435	0.0801468	0.171445	-1.38749	0.166706	0.248698	-1.06003
MGP_C57BL6NJ_G0001247	NA	0.259484	0.512767	0.0912928	0.0055613	0.0153763	-0.289408	0.000397285	0.00101468	0.434294
MGP_C57BL6NJ_G0001248	NA	0.259484	0.512767	0.0912928	0.0055613	0.0153763	-0.289408	0.000397285	0.00101468	0.434294
MGP_C57BL6NJ_G0001249	NA	0.259484	0.512767	0.0912928	0.0055613	0.0153763	-0.289408	0.000397285	0.00101468	0.434294
MGP_C57BL6NJ_G0001250	NA	0.259484	0.512767	0.0912928	0.0055613	0.0153763	-0.289408	0.000397285	0.00101468	0.434294
MGP_C57BL6NJ_G0001251	NA	0.204572	0.512767	0.619614	0.82926	0.90081	0.106832	0.938701	0.96024	0.0380537
MGP_C57BL6NJ_G0001252	NA	0.743842	0.88092	-0.154362	0.0519945	0.118409	1.08355	0.120822	0.190079	0.830535
MGP_C57BL6NJ_G0001253	NA	0.109501	0.512767	0.931542	0.390264	0.573663	0.503073	0.0220514	0.0423242	1.53237
MGP_C57BL6NJ_G0001254	NA	0.9205	0.964873	-0.0724773	0.889717	0.933787	0.106832	0.74611	0.824937	0.250053
MGP_C57BL6NJ_G0001255	NA	0.7889	0.904912	-0.0999378	0.787042	0.876797	-0.10696	0.180875	0.266737	-0.556485
MGP_C57BL6NJ_G0001256	NA	0.395836	0.640273	-0.437028	0.35847	0.541707	0.503073	0.425192	0.529744	0.434294
MGP_C57BL6NJ_G0001257	NA	0.38594	0.63872	0.2674	0.0545188	0.122549	-0.685649	0.905444	0.944715	0.0380537
MGP_C57BL6NJ_G0001258	NA	0.259484	0.512767	0.0912928	0.0055613	0.0153763	-0.289408	0.000397285	0.00101468	0.434294
MGP_C57BL6NJ_G0001259	NA	0.966712	0.987128	0.0353953	0.823922	0.898108	0.200431	0.703594	0.788859	0.343652
MGP_C57BL6NJ_G0001260	NA	0.343363	0.60467	0.2674	0.334091	0.51499	-0.289408	0.0164011	0.0323077	0.830535
MGP_C57BL6NJ_G0001261	NA	0.259484	0.512767	0.0912928	0.0055613	0.0153763	-0.289408	0.000397285	0.00101468	0.434294
MGP_C57BL6NJ_G0001262	NA	0.746501	0.882135	0.259282	0.259724	0.433166	-0.991247	0.258692	0.353868	0.993554
MGP_C57BL6NJ_G0001263	NA	0.632056	0.812499	0.2674	0.261053	0.434716	-0.685649	0.467214	0.570409	0.434294
MGP_C57BL6NJ_G0001264	NA	0.259484	0.512767	0.0912928	0.0055613	0.0153763	-0.289408	0.000397285	0.00101468	0.434294
MGP_C57BL6NJ_G0001265	NA	0.220026	0.512767	0.619614	0.576269	0.738476	-0.289408	0.40671	0.510633	0.434294
MGP_C57BL6NJ_G0001266	NA	0.309942	0.573383	0.679207	0.994305	0.996196	0.00491774	0.252054	0.346862	0.819263
MGP_C57BL6NJ_G0001267	NA	0.273684	0.531273	-0.544901	0.181247	0.330847	0.718028	0.775013	0.848673	-0.146188
MGP_C57BL6NJ_G0001268	NA	0.0260429	0.512767	-0.714257	0.681385	0.815911	-0.12138	0.564081	0.66155	0.171313
MGP_C57BL6NJ_G0001269	NA	0.259484	0.512767	0.0912928	0.0055613	0.0153763	-0.289408	0.000397285	0.00101468	0.434294
MGP_C57BL6NJ_G0001270	NA	0.0829911	0.512767	0.609098	0.196731	0.351217	0.462537	0.772902	0.846813	-0.0988183
MGP_C57BL6NJ_G0001271	NA	0.259484	0.512767	0.0912928	0.0055613	0.0153763	-0.289408	0.000397285	0.00101468	0.434294
MGP_C57BL6NJ_G0001272	NA	0.996268	0.998637	-0.00292909	0.664744	0.803689	-0.289408	0.363068	0.467069	0.618536
MGP_C57BL6NJ_G0001273	NA	0.259484	0.512767	0.0912928	0.0055613	0.0153763	-0.289408	0.000397285	0.00101468	0.434294
MGP_C57BL6NJ_G0001274	NA	0.259484	0.512767	0.0912928	0.0055613	0.0153763	-0.289408	0.000397285	0.00101468	0.434294
MGP_C57BL6NJ_G0001275	NA	0.173763	0.512767	-1.0349	0.122449	0.243235	-1.26613	0.84867	0.908418	-0.146188
MGP_C57BL6NJ_G0001276	NA	0.995941	0.998637	-0.00292909	0.899187	0.93913	-0.0774092	0.811126	0.878629	-0.146188
MGP_C57BL6NJ_G0001277	NA	0.259484	0.512767	0.0912928	0.0055613	0.0153763	-0.289408	0.000397285	0.00101468	0.434294
MGP_C57BL6NJ_G0001278	NA	0.785453	0.903295	-0.232972	0.698557	0.828714	-0.352293	0.862988	0.92034	0.156454
MGP_C57BL6NJ_G0001279	NA	0.259484	0.512767	0.0912928	0.0055613	0.0153763	-0.289408	0.000397285	0.00101468	0.434294
MGP_C57BL6NJ_G0001280	NA	0.259484	0.512767	0.0912928	0.0055613	0.0153763	-0.289408	0.000397285	0.00101468	0.434294
MGP_C57BL6NJ_G0001281	NA	0.259484	0.512767	0.0912928	0.0055613	0.0153763	-0.289408	0.000397285	0.00101468	0.434294
MGP_C57BL6NJ_G0001282	NA	0.259484	0.512767	0.0912928	0.0055613	0.0153763	-0.289408	0.000397285	0.00101468	0.434294
MGP_C57BL6NJ_G0001283	NA	0.170612	0.512767	-0.597311	0.605053	0.76047	-0.228304	0.529171	0.627953	-0.278816
MGP_C57BL6NJ_G0001284	NA	0.259484	0.512767	0.0912928	0.0055613	0.0153763	-0.289408	0.000397285	0.00101468	0.434294
MGP_C57BL6NJ_G0001285	NA	0.0244821	0.512767	-0.613802	0.674715	0.811171	-0.105167	0.823959	0.889076	-0.0555452
MGP_C57BL6NJ_G0001286	NA	0.00615317	0.512767	-1.63277	0.835066	0.904163	-0.105167	0.661202	0.752039	0.222295
MGP_C57BL6NJ_G0001287	NA	0.989416	0.997547	0.00673811	0.247106	0.417073	0.647826	0.0509313	0.0899032	1.17516
MGP_C57BL6NJ_G0001288	NA	0.241629	0.512767	-0.790556	0.553196	0.719703	0.41243	0.0472726	0.0840986	1.53237
MGP_C57BL6NJ_G0001289	NA	0.24262	0.512767	-0.856829	0.4577	0.640889	-0.564292	0.565191	0.662511	0.434294
MGP_C57BL6NJ_G0001290	NA	0.663335	0.832858	0.308999	0.149782	0.285578	-1.14477	0.196389	0.286134	1.01478
MGP_C57BL6NJ_G0001291	NA	0.0932592	0.512767	0.17634	0.0841686	0.178699	0.193392	0.000287658	0.00101468	0.563092
MGP_C57BL6NJ_G0001292	NA	0.604275	0.793494	-0.28887	0.259716	0.433166	-0.685649	0.786289	0.858299	0.15941
MGP_C57BL6NJ_G0001293	NA	0.666402	0.834561	-0.179036	0.514049	0.690375	-0.289408	0.00874781	0.0184269	1.41102
MGP_C57BL6NJ_G0001294	NA	0.247888	0.512767	1.25255	0.52986	0.701694	-0.703119	0.453075	0.557335	0.843779
MGP_C57BL6NJ_G0001295	NA	0.259484	0.512767	0.0912928	0.0055613	0.0153763	-0.289408	0.000397285	0.00101468	0.434294
MGP_C57BL6NJ_G0001296	NA	0.259484	0.512767	0.0912928	0.0055613	0.0153763	-0.289408	0.000397285	0.00101468	0.434294
MGP_C57BL6NJ_G0001297	NA	0.664262	0.833605	0.2674	0.0754807	0.162708	-1.26613	0.822298	0.887796	-0.146188
MGP_C57BL6NJ_G0001298	NA	0.583524	0.77813	0.263198	0.193997	0.347319	-0.688192	0.17114	0.254342	-0.729057
MGP_C57BL6NJ_G0001299	NA	0.55164	0.754183	0.0939103	0.11691	0.234065	0.278777	0.000520222	0.00131026	0.836596
MGP_C57BL6NJ_G0001300	NA	0.591967	0.784299	-0.0769574	0.241082	0.409597	-0.184164	0.00319217	0.00724398	-0.579928
MGP_C57BL6NJ_G0001301	NA	0.324341	0.589381	-0.285807	0.990974	0.994212	0.00338499	0.771668	0.845816	0.0870337
MGP_C57BL6NJ_G0001302	NA	0.76741	0.893738	-0.0410286	0.0851699	0.180477	0.275274	0.25324	0.348167	0.174047
MGP_C57BL6NJ_G0001303	NA	0.45132	0.680611	-0.126386	0.0343783	0.0827629	0.422453	0.617277	0.711312	0.0881375
MGP_C57BL6NJ_G0001304	NA	0.623365	0.806524	0.22892	0.665191	0.804063	-0.213641	0.842422	0.903165	-0.0977319
MGP_C57BL6NJ_G0001305	NA	0.375377	0.630963	-0.612548	0.168105	0.312904	1.04321	0.18722	0.274792	0.993554
MGP_C57BL6NJ_G0001306	NA	0.326269	0.591263	0.443507	0.16417	0.307053	-0.685649	0.362916	0.466889	0.434294
MGP_C57BL6NJ_G0001307	NA	0.259484	0.512767	0.0912928	0.0055613	0.0153763	-0.289408	0.000397285	0.00101468	0.434294
MGP_C57BL6NJ_G0001308	NA	0.656848	0.828306	-0.140978	0.0453544	0.105802	0.752942	0.0507926	0.0896813	0.730632
MGP_C57BL6NJ_G0001309	NA	0.996145	0.998637	-0.00292909	0.654446	0.796251	-0.289408	0.348097	0.451869	0.618536
MGP_C57BL6NJ_G0001310	NA	0.15754	0.512767	-0.225858	0.37173	0.553594	-0.14624	7.2409e-05	0.00101468	-1.05175
MGP_C57BL6NJ_G0001311	NA	0.446339	0.676173	0.2674	0.085742	0.180477	-0.685649	0.917299	0.951575	0.0380537
MGP_C57BL6NJ_G0001312	NA	0.259484	0.512767	0.0912928	0.0055613	0.0153763	-0.289408	0.000397285	0.00101468	0.434294
MGP_C57BL6NJ_G0001313	NA	0.352072	0.613253	-0.735306	0.410766	0.594452	-0.685649	0.675816	0.764721	0.343652
MGP_C57BL6NJ_G0001314	NA	0.0521763	0.512767	-0.41257	0.920347	0.951841	0.0201981	0.150519	0.229403	-0.308059
MGP_C57BL6NJ_G0001315	NA	0.358827	0.619428	0.180123	0.550917	0.718265	-0.122463	0.198666	0.28895	-0.273938
MGP_C57BL6NJ_G0001316	NA	0.259484	0.512767	0.0912928	0.0055613	0.0153763	-0.289408	0.000397285	0.00101468	0.434294
MGP_C57BL6NJ_G0001317	NA	0.0457743	0.512767	1.04138	0.347959	0.530478	-0.47365	0.227961	0.319146	0.618536
MGP_C57BL6NJ_G0001318	NA	0.309621	0.572969	-0.750918	0.794393	0.88181	-0.198766	0.960134	0.969182	0.0380537
MGP_C57BL6NJ_G0001319	NA	0.47426	0.697718	-0.395429	0.0348211	0.0836867	1.38915	0.172839	0.256469	0.830535
MGP_C57BL6NJ_G0001320	NA	0.00963077	0.512767	-1.91175	0.0919292	0.191534	1.17303	0.235679	0.328139	0.791492
MGP_C57BL6NJ_G0001321	NA	0.48938	0.709288	-0.260921	0.0196753	0.0503172	-1.08189	0.37514	0.478199	-0.358187
MGP_C57BL6NJ_G0001322	NA	0.259484	0.512767	0.0912928	0.0055613	0.0153763	-0.289408	0.000397285	0.00101468	0.434294
MGP_C57BL6NJ_G0001323	NA	0.259484	0.512767	0.0912928	0.0055613	0.0153763	-0.289408	0.000397285	0.00101468	0.434294
MGP_C57BL6NJ_G0001324	NA	0.0748632	0.512767	-1.29289	0.530041	0.701797	-0.445892	0.92535	0.957285	0.0658115
MGP_C57BL6NJ_G0001325	NA	0.00106833	0.512767	-1.56322	0.831916	0.901973	-0.0774092	0.498013	0.599039	0.250053
MGP_C57BL6NJ_G0001326	NA	0.474118	0.697657	-0.183294	0.264425	0.438578	0.309535	0.11141	0.177521	0.458422
MGP_C57BL6NJ_G0001327	NA	0.952886	0.980594	0.0496933	0.670295	0.807643	0.381716	0.300624	0.401206	0.951892
MGP_C57BL6NJ_G0001328	NA	0.293431	0.555812	0.443507	0.509989	0.687045	-0.289408	0.930129	0.959101	0.0380537
MGP_C57BL6NJ_G0001329	NA	0.259484	0.512767	0.0912928	0.0055613	0.0153763	-0.289408	0.000397285	0.00101468	0.434294
MGP_C57BL6NJ_G0001330	NA	0.259484	0.512767	0.0912928	0.0055613	0.0153763	-0.289408	0.000397285	0.00101468	0.434294
MGP_C57BL6NJ_G0001331	NA	0.259484	0.512767	0.0912928	0.0055613	0.0153763	-0.289408	0.000397285	0.00101468	0.434294
MGP_C57BL6NJ_G0001332	NA	0.134433	0.512767	-0.574839	0.526833	0.699579	0.244452	0.146086	0.223702	-0.589836
MGP_C57BL6NJ_G0001333	NA	0.347985	0.609388	-0.337302	0.0728546	0.157942	0.732088	0.00613154	0.0132723	-1.27708
MGP_C57BL6NJ_G0001334	NA	0.259484	0.512767	0.0912928	0.0055613	0.0153763	-0.289408	0.000397285	0.00101468	0.434294
MGP_C57BL6NJ_G0001335	NA	0.688511	0.848728	0.36404	0.371253	0.553125	0.876997	0.304393	0.405144	1.01478
MGP_C57BL6NJ_G0001336	NA	0.123618	0.512767	-0.458046	0.178416	0.327148	-0.417688	0.00561762	0.0122437	-1.02809
MGP_C57BL6NJ_G0001337	NA	0.141039	0.512767	-0.392547	0.34786	0.530404	-0.255841	0.720062	0.802484	-0.0956014
MGP_C57BL6NJ_G0001338	NA	0.942068	0.975366	-0.0317237	0.13286	0.25964	0.742459	0.209866	0.299132	0.607188
MGP_C57BL6NJ_G0001339	NA	0.842033	0.932761	0.174492	0.612216	0.764749	-0.47365	0.889717	0.939248	0.128696
MGP_C57BL6NJ_G0001340	NA	0.851044	0.936627	0.0260724	0.041205	0.0971993	0.339237	0.155542	0.234297	-0.221383
MGP_C57BL6NJ_G0001341	NA	0.95716	0.982979	0.0400859	0.984006	0.990802	0.015866	0.0827169	0.1373	-1.49825
MGP_C57BL6NJ_G0001342	NA	0.251808	0.512767	-0.99265	0.849546	0.911778	-0.168052	0.965704	0.972877	0.0380537
MGP_C57BL6NJ_G0001343	NA	0.38594	0.63872	0.2674	0.0545188	0.122549	-0.685649	0.905444	0.944715	0.0380537
MGP_C57BL6NJ_G0001344	NA	0.386778	0.639397	-0.776905	0.733151	0.850369	0.318831	0.106293	0.170366	1.62302
MGP_C57BL6NJ_G0001345	NA	0.0388036	0.512767	-1.0349	0.868965	0.922181	-0.0774092	0.755843	0.832316	-0.146188
MGP_C57BL6NJ_G0001346	NA	0.343363	0.60467	0.2674	0.334091	0.51499	-0.289408	0.0164011	0.0323077	0.830535
MGP_C57BL6NJ_G0001347	NA	0.340221	0.60467	-0.58045	0.618756	0.769759	0.315228	0.890019	0.939248	0.0870337
MGP_C57BL6NJ_G0001348	NA	0.259484	0.512767	0.0912928	0.0055613	0.0153763	-0.289408	0.000397285	0.00101468	0.434294
MGP_C57BL6NJ_G0001349	NA	0.259484	0.512767	0.0912928	0.0055613	0.0153763	-0.289408	0.000397285	0.00101468	0.434294
MGP_C57BL6NJ_G0001350	NA	0.259484	0.512767	0.0912928	0.0055613	0.0153763	-0.289408	0.000397285	0.00101468	0.434294
MGP_C57BL6NJ_G0001351	NA	0.259484	0.512767	0.0912928	0.0055613	0.0153763	-0.289408	0.000397285	0.00101468	0.434294
MGP_C57BL6NJ_G0001352	NA	0.042097	0.512767	-0.331029	2.22773e-05	0.0153763	-1.16561	0.000149688	0.00101468	-0.91579
MGP_C57BL6NJ_G0001353	NA	0.51903	0.733035	-0.246011	0.0679809	0.148607	0.803981	0.092398	0.150781	0.7304
MGP_C57BL6NJ_G0001354	NA	0.85336	0.937564	-0.0848142	0.826327	0.899615	0.106832	0.02845	0.0531242	1.22678
MGP_C57BL6NJ_G0001355	NA	0.129368	0.512767	-0.437028	0.709909	0.832386	0.106832	0.152315	0.230186	0.434294
MGP_C57BL6NJ_G0001356	NA	0.771094	0.895834	-0.201975	0.181885	0.331715	1.03194	0.533828	0.632313	0.462052
MGP_C57BL6NJ_G0001357	NA	0.259484	0.512767	0.0912928	0.0055613	0.0153763	-0.289408	0.000397285	0.00101468	0.434294
MGP_C57BL6NJ_G0001358	NA	0.583387	0.778045	0.349285	0.485489	0.664628	-0.47365	0.827453	0.891792	-0.146188
MGP_C57BL6NJ_G0001359	NA	0.537095	0.74571	-0.260921	0.809983	0.890217	0.106832	0.0856207	0.141401	0.830535
MGP_C57BL6NJ_G0001360	NA	0.259484	0.512767	0.0912928	0.0055613	0.0153763	-0.289408	0.000397285	0.00101468	0.434294
MGP_C57BL6NJ_G0001361	NA	0.315762	0.58005	0.525392	0.592739	0.75148	0.291074	0.147446	0.225415	0.830535
MGP_C57BL6NJ_G0001362	NA	0.259484	0.512767	0.0912928	0.0055613	0.0153763	-0.289408	0.000397285	0.00101468	0.434294
MGP_C57BL6NJ_G0001363	NA	0.39585	0.640273	0.2674	0.744841	0.850542	0.106832	0.205004	0.294412	0.434294
MGP_C57BL6NJ_G0001364	NA	0.129368	0.512767	-0.437028	0.709909	0.832386	0.106832	0.152315	0.230186	0.434294
MGP_C57BL6NJ_G0001365	NA	0.875449	0.943951	0.0912928	0.282504	0.460845	-0.685649	0.950854	0.964544	0.0380537
MGP_C57BL6NJ_G0001366	NA	0.292837	0.555646	0.443507	0.509448	0.686981	-0.289408	0.930038	0.959101	0.0380537
MGP_C57BL6NJ_G0001367	NA	0.465118	0.691644	-0.260921	0.198523	0.353451	0.503073	0.261581	0.356983	0.434294
MGP_C57BL6NJ_G0001368	NA	0.581169	0.776278	-0.260921	0.83014	0.900854	0.106832	0.119401	0.188074	0.830535
MGP_C57BL6NJ_G0001369	NA	0.00371142	0.512767	-0.965349	0.0292127	0.0720751	-0.685649	0.1362	0.210715	0.434294
MGP_C57BL6NJ_G0001370	NA	0.950997	0.979728	0.0230585	0.0597641	0.132929	-0.830402	0.0885678	0.14549	0.736936
MGP_C57BL6NJ_G0001371	NA	0.396889	0.640273	0.2674	0.745402	0.850542	0.106832	0.205954	0.294412	0.434294
MGP_C57BL6NJ_G0001372	NA	0.103342	0.512767	-1.01417	0.826758	0.900013	0.134066	0.348832	0.45261	-0.587571
MGP_C57BL6NJ_G0001373	NA	0.247867	0.512767	-0.938714	0.987271	0.992123	0.0132333	0.946615	0.96328	-0.0555452
MGP_C57BL6NJ_G0001374	NA	0.130471	0.512767	-1.0206	0.574134	0.736567	-0.380051	0.95473	0.966393	0.0380537
MGP_C57BL6NJ_G0001375	NA	0.689246	0.849277	0.227114	0.978463	0.988833	0.0161897	0.912644	0.950816	0.0658115
MGP_C57BL6NJ_G0001376	NA	0.259484	0.512767	0.0912928	0.0055613	0.0153763	-0.289408	0.000397285	0.00101468	0.434294
MGP_C57BL6NJ_G0001377	NA	0.117727	0.512767	-0.437028	0.0304645	0.0741794	-0.685649	0.890454	0.939248	0.0380537
MGP_C57BL6NJ_G0001378	NA	0.844264	0.934039	0.132892	0.570108	0.733418	-0.410765	0.365557	0.469654	-0.663785
MGP_C57BL6NJ_G0001379	NA	0.259484	0.512767	0.0912928	0.0055613	0.0153763	-0.289408	0.000397285	0.00101468	0.434294
MGP_C57BL6NJ_G0001380	NA	0.984058	0.995295	0.0107217	0.0227433	0.0574304	1.51051	0.452635	0.556877	0.434294
MGP_C57BL6NJ_G0001381	NA	0.978476	0.992312	-0.018541	0.130969	0.256777	-1.17549	0.939267	0.96024	-0.0555452
MGP_C57BL6NJ_G0001382	NA	0.545347	0.74987	-0.260921	0.52751	0.699704	-0.289408	0.933055	0.959101	0.0380537
MGP_C57BL6NJ_G0001383	NA	0.152093	0.512767	0.799939	0.919898	0.951621	-0.0561869	0.0949205	0.154479	-1.01105
MGP_C57BL6NJ_G0001384	NA	0.458265	0.685758	0.417519	0.161795	0.303579	-0.86989	0.159262	0.239172	-0.875784
MGP_C57BL6NJ_G0001385	NA	0.259484	0.512767	0.0912928	0.0055613	0.0153763	-0.289408	0.000397285	0.00101468	0.434294
MGP_C57BL6NJ_G0001386	NA	0.259484	0.512767	0.0912928	0.0055613	0.0153763	-0.289408	0.000397285	0.00101468	0.434294
MGP_C57BL6NJ_G0001387	NA	0.259484	0.512767	0.0912928	0.0055613	0.0153763	-0.289408	0.000397285	0.00101468	0.434294
MGP_C57BL6NJ_G0001388	NA	0.259484	0.512767	0.0912928	0.0055613	0.0153763	-0.289408	0.000397285	0.00101468	0.434294
MGP_C57BL6NJ_G0001389	NA	0.944213	0.976145	0.0510072	0.448872	0.632276	-0.595007	0.502556	0.602794	0.524937
MGP_C57BL6NJ_G0001390	NA	0.941257	0.975042	-0.0198466	0.201716	0.357857	0.38204	0.55536	0.653205	-0.170109
MGP_C57BL6NJ_G0001391	NA	0.0660054	0.512767	0.755858	0.67293	0.80975	-0.167726	0.0803848	0.134036	0.755196
MGP_C57BL6NJ_G0001392	NA	0.0608244	0.512767	-1.22334	0.643377	0.787915	0.291074	0.0792552	0.132302	1.19902
MGP_C57BL6NJ_G0001393	NA	0.903803	0.956618	0.0510072	0.971139	0.98425	0.0161897	0.93224	0.959101	0.0380537
MGP_C57BL6NJ_G0001394	NA	0.259484	0.512767	0.0912928	0.0055613	0.0153763	-0.289408	0.000397285	0.00101468	0.434294
MGP_C57BL6NJ_G0001395	NA	0.235557	0.512767	-0.35669	0.553246	0.719713	-0.18348	0.282509	0.381039	-0.340295
MGP_C57BL6NJ_G0001396	NA	0.963543	0.985754	-0.00527828	0.595749	0.753779	0.0654944	0.391693	0.495176	-0.107112
MGP_C57BL6NJ_G0001397	NA	0.787483	0.904316	-0.194648	0.380088	0.562756	-0.685649	0.495433	0.596758	0.527893
MGP_C57BL6NJ_G0001398	NA	0.0980802	0.512767	0.925181	0.503102	0.681251	-0.371735	0.747616	0.826134	-0.176902
MGP_C57BL6NJ_G0001399	NA	0.234218	0.512767	-0.703661	0.0866561	0.181969	-1.12388	0.344387	0.448019	-0.584415
MGP_C57BL6NJ_G0001400	NA	0.139997	0.512767	0.877606	0.264061	0.438115	-0.685649	0.708615	0.792978	0.222295
MGP_C57BL6NJ_G0001401	NA	0.129368	0.512767	-0.437028	0.709909	0.832386	0.106832	0.152315	0.230186	0.434294
MGP_C57BL6NJ_G0001402	NA	0.390087	0.640273	-0.207286	0.535116	0.706498	0.157068	0.00874987	0.0184303	0.806614
MGP_C57BL6NJ_G0001403	NA	0.831309	0.927727	0.0838219	0.477179	0.657221	0.300566	0.552546	0.65051	0.250053
MGP_C57BL6NJ_G0001404	NA	0.396889	0.640273	0.2674	0.745402	0.850542	0.106832	0.205954	0.294412	0.434294
MGP_C57BL6NJ_G0001405	NA	0.259484	0.512767	0.0912928	0.0055613	0.0153763	-0.289408	0.000397285	0.00101468	0.434294
MGP_C57BL6NJ_G0001406	NA	0.259484	0.512767	0.0912928	0.0055613	0.0153763	-0.289408	0.000397285	0.00101468	0.434294
MGP_C57BL6NJ_G0001407	NA	0.259484	0.512767	0.0912928	0.0055613	0.0153763	-0.289408	0.000397285	0.00101468	0.434294
MGP_C57BL6NJ_G0001408	NA	0.155684	0.512767	0.619614	0.266294	0.440927	0.503073	0.0816352	0.135713	0.830535
MGP_C57BL6NJ_G0001409	NA	0.259484	0.512767	0.0912928	0.0055613	0.0153763	-0.289408	0.000397285	0.00101468	0.434294
MGP_C57BL6NJ_G0001410	NA	0.259484	0.512767	0.0912928	0.0055613	0.0153763	-0.289408	0.000397285	0.00101468	0.434294
MGP_C57BL6NJ_G0001411	NA	0.259484	0.512767	0.0912928	0.0055613	0.0153763	-0.289408	0.000397285	0.00101468	0.434294
MGP_C57BL6NJ_G0001412	NA	0.919778	0.964485	0.0926067	0.152811	0.290282	-1.47813	0.625171	0.718758	-0.479544
MGP_C57BL6NJ_G0001413	NA	0.558475	0.759435	-0.27669	0.182096	0.331984	-0.697475	0.404352	0.508262	0.422468
MGP_C57BL6NJ_G0001414	NA	0.39283	0.640273	0.353368	0.322827	0.505493	-0.436732	0.141019	0.216938	-0.673038
MGP_C57BL6NJ_G0001415	NA	0.610272	0.797493	0.088101	0.0288834	0.071374	0.457572	0.00692127	0.0148566	0.61176
MGP_C57BL6NJ_G0001416	NA	0.0908264	0.512767	0.215746	0.592535	0.751403	-0.0672161	0.990883	0.992864	0.00142359
MGP_C57BL6NJ_G0001417	NA	0.858727	0.9387	0.0203267	0.237576	0.405198	-0.148732	0.342929	0.446473	-0.117742
MGP_C57BL6NJ_G0001418	NA	0.854937	0.937888	-0.0240217	0.736925	0.850542	0.046921	0.320712	0.422662	0.142186
MGP_C57BL6NJ_G0001419	NA	0.259484	0.512767	0.0912928	0.0055613	0.0153763	-0.289408	0.000397285	0.00101468	0.434294
MGP_C57BL6NJ_G0001420	NA	0.0582955	0.512767	0.877606	0.80971	0.890217	0.106832	0.00218565	0.00509319	1.80726
MGP_C57BL6NJ_G0001421	NA	0.259484	0.512767	0.0912928	0.0055613	0.0153763	-0.289408	0.000397285	0.00101468	0.434294
MGP_C57BL6NJ_G0001422	NA	0.259484	0.512767	0.0912928	0.0055613	0.0153763	-0.289408	0.000397285	0.00101468	0.434294
MGP_C57BL6NJ_G0001423	NA	0.259484	0.512767	0.0912928	0.0055613	0.0153763	-0.289408	0.000397285	0.00101468	0.434294
MGP_C57BL6NJ_G0001424	NA	0.259484	0.512767	0.0912928	0.0055613	0.0153763	-0.289408	0.000397285	0.00101468	0.434294
MGP_C57BL6NJ_G0001425	NA	0.900195	0.955006	-0.0711634	0.123211	0.24444	0.992912	0.0899719	0.147414	1.10838
MGP_C57BL6NJ_G0001426	NA	0.343363	0.60467	0.2674	0.334091	0.51499	-0.289408	0.0164011	0.0323077	0.830535
MGP_C57BL6NJ_G0001427	NA	0.259484	0.512767	0.0912928	0.0055613	0.0153763	-0.289408	0.000397285	0.00101468	0.434294
MGP_C57BL6NJ_G0001428	NA	0.259484	0.512767	0.0912928	0.0055613	0.0153763	-0.289408	0.000397285	0.00101468	0.434294
MGP_C57BL6NJ_G0001429	NA	0.259484	0.512767	0.0912928	0.0055613	0.0153763	-0.289408	0.000397285	0.00101468	0.434294
MGP_C57BL6NJ_G0001430	NA	0.301256	0.564167	0.443507	0.517064	0.692107	-0.289408	0.931318	0.959101	0.0380537
MGP_C57BL6NJ_G0001431	NA	0.259484	0.512767	0.0912928	0.0055613	0.0153763	-0.289408	0.000397285	0.00101468	0.434294
MGP_C57BL6NJ_G0001432	NA	0.259484	0.512767	0.0912928	0.0055613	0.0153763	-0.289408	0.000397285	0.00101468	0.434294
MGP_C57BL6NJ_G0001433	NA	0.0486206	0.512767	0.615171	0.47957	0.659436	0.211838	0.921802	0.95496	0.0290081
MGP_C57BL6NJ_G0001434	NA	0.237843	0.512767	-0.769999	0.804243	0.887277	-0.165095	0.890831	0.939526	0.0913118
MGP_C57BL6NJ_G0001435	NA	0.652385	0.825707	-0.344232	0.737344	0.850542	-0.271143	0.921036	0.954408	-0.0799124
MGP_C57BL6NJ_G0001436	NA	0.259484	0.512767	0.0912928	0.0055613	0.0153763	-0.289408	0.000397285	0.00101468	0.434294
MGP_C57BL6NJ_G0001437	NA	0.259484	0.512767	0.0912928	0.0055613	0.0153763	-0.289408	0.000397285	0.00101468	0.434294
MGP_C57BL6NJ_G0001438	NA	0.259484	0.512767	0.0912928	0.0055613	0.0153763	-0.289408	0.000397285	0.00101468	0.434294
MGP_C57BL6NJ_G0001439	NA	0.259484	0.512767	0.0912928	0.0055613	0.0153763	-0.289408	0.000397285	0.00101468	0.434294
MGP_C57BL6NJ_G0001440	NA	0.846564	0.935047	-0.139717	0.838797	0.905967	0.155812	0.206691	0.29522	-1.01105
MGP_C57BL6NJ_G0001441	NA	0.442191	0.675752	0.349285	0.543449	0.713322	0.291074	0.370533	0.474106	0.434294
MGP_C57BL6NJ_G0001442	NA	0.259484	0.512767	0.0912928	0.0055613	0.0153763	-0.289408	0.000397285	0.00101468	0.434294
MGP_C57BL6NJ_G0001443	NA	0.104027	0.512767	1.04138	0.458862	0.641255	-0.47365	0.265236	0.361276	-0.72667
MGP_C57BL6NJ_G0001444	NA	0.259484	0.512767	0.0912928	0.0055613	0.0153763	-0.289408	0.000397285	0.00101468	0.434294
MGP_C57BL6NJ_G0001445	NA	0.208999	0.512767	0.701499	0.891298	0.934406	-0.0774092	0.796607	0.866983	-0.146188
MGP_C57BL6NJ_G0001446	NA	0.259484	0.512767	0.0912928	0.0055613	0.0153763	-0.289408	0.000397285	0.00101468	0.434294
MGP_C57BL6NJ_G0001447	NA	0.259484	0.512767	0.0912928	0.0055613	0.0153763	-0.289408	0.000397285	0.00101468	0.434294
MGP_C57BL6NJ_G0001448	NA	0.259484	0.512767	0.0912928	0.0055613	0.0153763	-0.289408	0.000397285	0.00101468	0.434294
MGP_C57BL6NJ_G0001449	NA	0.259484	0.512767	0.0912928	0.0055613	0.0153763	-0.289408	0.000397285	0.00101468	0.434294
MGP_C57BL6NJ_G0001450	NA	0.990607	0.998021	0.00940773	0.899745	0.939463	0.106832	0.610999	0.705581	0.434294
MGP_C57BL6NJ_G0001451	NA	0.259484	0.512767	0.0912928	0.0055613	0.0153763	-0.289408	0.000397285	0.00101468	0.434294
MGP_C57BL6NJ_G0001452	NA	0.259484	0.512767	0.0912928	0.0055613	0.0153763	-0.289408	0.000397285	0.00101468	0.434294
MGP_C57BL6NJ_G0001453	NA	0.10965	0.512767	0.273846	0.229613	0.394842	-0.21113	0.00260036	0.00598728	-0.66937
MGP_C57BL6NJ_G0001454	NA	0.571388	0.769298	-0.355143	0.660697	0.800926	0.291074	0.227071	0.318008	0.830535
MGP_C57BL6NJ_G0001455	NA	0.259484	0.512767	0.0912928	0.0055613	0.0153763	-0.289408	0.000397285	0.00101468	0.434294
MGP_C57BL6NJ_G0001456	NA	0.103859	0.512767	-0.246189	0.0640333	0.141096	-0.304341	0.000236547	0.00101468	-0.837273
MGP_C57BL6NJ_G0001457	NA	0.844043	0.933945	0.145229	0.983486	0.990802	0.0161897	0.961199	0.969837	0.0380537
MGP_C57BL6NJ_G0001458	NA	0.696264	0.853168	0.415002	0.995422	0.997006	-0.00644274	0.44206	0.546419	-0.87765
MGP_C57BL6NJ_G0001459	NA	0.886108	0.948778	0.10363	0.890992	0.934303	-0.105167	0.772461	0.846444	0.222295
MGP_C57BL6NJ_G0001460	NA	0.116478	0.512767	0.795721	0.566966	0.730803	-0.289408	0.121667	0.191108	0.830535
MGP_C57BL6NJ_G0001461	NA	0.176604	0.512767	0.774096	0.679413	0.814618	0.239461	0.0906017	0.14834	-1.06003
MGP_C57BL6NJ_G0001462	NA	0.259484	0.512767	0.0912928	0.0055613	0.0153763	-0.289408	0.000397285	0.00101468	0.434294
MGP_C57BL6NJ_G0001463	NA	0.259484	0.512767	0.0912928	0.0055613	0.0153763	-0.289408	0.000397285	0.00101468	0.434294
MGP_C57BL6NJ_G0001464	NA	0.915701	0.962526	0.0110027	0.00867589	0.0234482	0.355449	4.23218e-05	0.00101468	0.775064
MGP_C57BL6NJ_G0001465	NA	0.259484	0.512767	0.0912928	0.0055613	0.0153763	-0.289408	0.000397285	0.00101468	0.434294
MGP_C57BL6NJ_G0001466	NA	0.888794	0.949981	0.0307932	0.450615	0.633797	0.178972	0.000450411	0.00114305	1.20303
MGP_C57BL6NJ_G0001467	NA	0.443688	0.676173	0.0481484	0.229372	0.394558	0.0821348	0.351265	0.455076	-0.0626497
MGP_C57BL6NJ_G0001468	NA	0.149042	0.512767	-0.7336	0.797717	0.884136	0.130436	0.921009	0.954404	0.0503856
MGP_C57BL6NJ_G0001469	NA	0.259484	0.512767	0.0912928	0.0055613	0.0153763	-0.289408	0.000397285	0.00101468	0.434294
MGP_C57BL6NJ_G0001470	NA	0.0898875	0.512767	0.877606	0.332149	0.51499	0.503073	0.0179344	0.0350558	1.41102
MGP_C57BL6NJ_G0001471	NA	0.259484	0.512767	0.0912928	0.0055613	0.0153763	-0.289408	0.000397285	0.00101468	0.434294
MGP_C57BL6NJ_G0001472	NA	0.259484	0.512767	0.0912928	0.0055613	0.0153763	-0.289408	0.000397285	0.00101468	0.434294
MGP_C57BL6NJ_G0001473	NA	0.259484	0.512767	0.0912928	0.0055613	0.0153763	-0.289408	0.000397285	0.00101468	0.434294
MGP_C57BL6NJ_G0001474	NA	0.259484	0.512767	0.0912928	0.0055613	0.0153763	-0.289408	0.000397285	0.00101468	0.434294
MGP_C57BL6NJ_G0001475	NA	0.95006	0.979347	-0.0528185	0.668733	0.806542	-0.384676	0.726976	0.808041	0.313348
MGP_C57BL6NJ_G0001476	NA	0.369595	0.627654	0.2674	0.0477587	0.11005	-0.685649	0.902018	0.944715	0.0380537
MGP_C57BL6NJ_G0001477	NA	0.259484	0.512767	0.0912928	0.0055613	0.0153763	-0.289408	0.000397285	0.00101468	0.434294
MGP_C57BL6NJ_G0001478	NA	0.259484	0.512767	0.0912928	0.0055613	0.0153763	-0.289408	0.000397285	0.00101468	0.434294
MGP_C57BL6NJ_G0001479	NA	0.259484	0.512767	0.0912928	0.0055613	0.0153763	-0.289408	0.000397285	0.00101468	0.434294
MGP_C57BL6NJ_G0001480	NA	0.259484	0.512767	0.0912928	0.0055613	0.0153763	-0.289408	0.000397285	0.00101468	0.434294
MGP_C57BL6NJ_G0001481	NA	0.45748	0.685758	-0.260921	0.191375	0.343893	0.503073	0.253793	0.348647	0.434294
MGP_C57BL6NJ_G0001482	NA	0.259484	0.512767	0.0912928	0.0055613	0.0153763	-0.289408	0.000397285	0.00101468	0.434294
MGP_C57BL6NJ_G0001483	NA	0.259484	0.512767	0.0912928	0.0055613	0.0153763	-0.289408	0.000397285	0.00101468	0.434294
MGP_C57BL6NJ_G0001484	NA	0.259484	0.512767	0.0912928	0.0055613	0.0153763	-0.289408	0.000397285	0.00101468	0.434294
MGP_C57BL6NJ_G0001485	NA	0.259484	0.512767	0.0912928	0.0055613	0.0153763	-0.289408	0.000397285	0.00101468	0.434294
MGP_C57BL6NJ_G0001486	NA	0.789937	0.905325	0.173178	0.332002	0.51499	-0.685649	0.747382	0.825965	0.222295
MGP_C57BL6NJ_G0001487	NA	0.551403	0.753959	0.342735	0.0900127	0.188104	-1.11305	0.290806	0.390461	-0.658844
MGP_C57BL6NJ_G0001488	NA	0.39585	0.640273	0.2674	0.744841	0.850542	0.106832	0.205004	0.294412	0.434294
MGP_C57BL6NJ_G0001489	NA	0.259484	0.512767	0.0912928	0.0055613	0.0153763	-0.289408	0.000397285	0.00101468	0.434294
MGP_C57BL6NJ_G0001490	NA	0.259484	0.512767	0.0912928	0.0055613	0.0153763	-0.289408	0.000397285	0.00101468	0.434294
MGP_C57BL6NJ_G0001491	NA	0.290332	0.552296	0.443507	0.135597	0.263994	-0.685649	0.326787	0.429003	0.434294
MGP_C57BL6NJ_G0001492	NA	0.259484	0.512767	0.0912928	0.0055613	0.0153763	-0.289408	0.000397285	0.00101468	0.434294
MGP_C57BL6NJ_G0001493	NA	0.259484	0.512767	0.0912928	0.0055613	0.0153763	-0.289408	0.000397285	0.00101468	0.434294
MGP_C57BL6NJ_G0001494	NA	0.38594	0.63872	0.2674	0.0545188	0.122549	-0.685649	0.905444	0.944715	0.0380537
MGP_C57BL6NJ_G0001495	NA	0.259484	0.512767	0.0912928	0.0055613	0.0153763	-0.289408	0.000397285	0.00101468	0.434294
MGP_C57BL6NJ_G0001496	NA	0.259484	0.512767	0.0912928	0.0055613	0.0153763	-0.289408	0.000397285	0.00101468	0.434294
MGP_C57BL6NJ_G0001497	NA	0.259484	0.512767	0.0912928	0.0055613	0.0153763	-0.289408	0.000397285	0.00101468	0.434294
MGP_C57BL6NJ_G0001498	NA	0.263809	0.518546	-0.682683	0.866553	0.920795	-0.105167	0.951482	0.964841	0.0380537
MGP_C57BL6NJ_G0001499	NA	0.914162	0.961786	-0.0699592	0.627017	0.775722	0.33664	0.937323	0.959646	0.0541242
MGP_C57BL6NJ_G0001500	NA	0.864683	0.940302	-0.0848142	0.839673	0.906365	0.106832	0.942494	0.961682	0.0380537
MGP_C57BL6NJ_G0001501	NA	0.267426	0.522731	0.223749	0.841175	0.907247	0.0414531	0.096044	0.155969	-0.372536
MGP_C57BL6NJ_G0001502	NA	0.259484	0.512767	0.0912928	0.0055613	0.0153763	-0.289408	0.000397285	0.00101468	0.434294
MGP_C57BL6NJ_G0001503	NA	0.783637	0.902589	0.186829	0.570366	0.733597	0.41243	0.0218363	0.0419722	1.92861
MGP_C57BL6NJ_G0001504	NA	0.259484	0.512767	0.0912928	0.0055613	0.0153763	-0.289408	0.000397285	0.00101468	0.434294
MGP_C57BL6NJ_G0001505	NA	0.259484	0.512767	0.0912928	0.0055613	0.0153763	-0.289408	0.000397285	0.00101468	0.434294
MGP_C57BL6NJ_G0001506	NA	0.259484	0.512767	0.0912928	0.0055613	0.0153763	-0.289408	0.000397285	0.00101468	0.434294
MGP_C57BL6NJ_G0001507	NA	0.259484	0.512767	0.0912928	0.0055613	0.0153763	-0.289408	0.000397285	0.00101468	0.434294
MGP_C57BL6NJ_G0001508	NA	0.259484	0.512767	0.0912928	0.0055613	0.0153763	-0.289408	0.000397285	0.00101468	0.434294
MGP_C57BL6NJ_G0001509	NA	0.491221	0.71066	0.483634	0.695129	0.826135	-0.289408	0.324895	0.427038	-0.744055
MGP_C57BL6NJ_G0001510	NA	0.0831564	0.512767	-0.561547	0.901283	0.940364	0.0391091	0.0285036	0.0532169	-0.794788
MGP_C57BL6NJ_G0001511	NA	0.638985	0.816554	0.206501	0.472325	0.653166	-0.338388	0.805801	0.874406	0.114267
MGP_C57BL6NJ_G0001512	NA	0.784794	0.903213	-0.0504148	0.627518	0.775986	-0.0954476	0.791178	0.862651	-0.051842
MGP_C57BL6NJ_G0001513	NA	0.743126	0.880538	0.100351	0.0260346	0.0649357	-0.833793	0.280384	0.378708	-0.361325
MGP_C57BL6NJ_G0001514	NA	0.405793	0.644218	0.2674	0.750167	0.850542	0.106832	0.214173	0.302741	0.434294
MGP_C57BL6NJ_G0001515	NA	0.259484	0.512767	0.0912928	0.0055613	0.0153763	-0.289408	0.000397285	0.00101468	0.434294
MGP_C57BL6NJ_G0001516	NA	0.259484	0.512767	0.0912928	0.0055613	0.0153763	-0.289408	0.000397285	0.00101468	0.434294
MGP_C57BL6NJ_G0001517	NA	0.259484	0.512767	0.0912928	0.0055613	0.0153763	-0.289408	0.000397285	0.00101468	0.434294
MGP_C57BL6NJ_G0001518	NA	0.42779	0.664007	0.349285	0.532822	0.704328	-0.289408	0.0484161	0.0859173	1.01478
MGP_C57BL6NJ_G0001519	NA	0.311992	0.57593	0.120239	0.473053	0.653703	0.0892048	0.044725	0.0799506	-0.276634
MGP_C57BL6NJ_G0001520	NA	0.37552	0.630963	0.2674	0.366278	0.547558	-0.289408	0.0227701	0.0433504	0.830535
MGP_C57BL6NJ_G0001521	NA	0.397175	0.640382	-0.212454	0.875809	0.92562	0.0407861	0.846391	0.906427	0.0505756
MGP_C57BL6NJ_G0001522	NA	0.463102	0.690019	0.0933494	0.398699	0.582631	-0.114448	0.773471	0.847322	-0.0383428
MGP_C57BL6NJ_G0001523	NA	0.0111722	0.512767	-1.37609	0.27706	0.45391	0.533787	0.457699	0.561495	-0.358187
MGP_C57BL6NJ_G0001524	NA	0.644315	0.820325	0.108452	0.119613	0.238616	-0.413308	0.354081	0.458017	0.235178
MGP_C57BL6NJ_G0001525	NA	0.534537	0.744018	-0.260921	0.516431	0.691936	-0.289408	0.931212	0.959101	0.0380537
MGP_C57BL6NJ_G0001526	NA	0.37123	0.629494	0.222411	0.166088	0.309801	-0.377349	0.000194045	0.00101468	-1.49061
MGP_C57BL6NJ_G0001527	NA	0.00814794	0.512767	1.27142	0.0164656	0.0427526	-1.17549	0.132377	0.205667	-0.663785
MGP_C57BL6NJ_G0001528	NA	0.4272	0.6636	-0.260921	0.00967151	0.025975	-1.08189	0.309676	0.410792	-0.358187
MGP_C57BL6NJ_G0001529	NA	0.405793	0.644218	0.2674	0.750167	0.850542	0.106832	0.214173	0.302741	0.434294
MGP_C57BL6NJ_G0001530	NA	0.729401	0.872847	0.172627	0.779647	0.871494	-0.147916	0.802511	0.871609	-0.132165
MGP_C57BL6NJ_G0001531	NA	0.389769	0.640273	-0.663776	0.776402	0.869469	0.228189	0.63476	0.72755	0.383236
MGP_C57BL6NJ_G0001532	NA	0.591799	0.784148	-0.330469	0.869225	0.922372	0.106832	0.351961	0.455836	0.618536
MGP_C57BL6NJ_G0001533	NA	0.533756	0.743686	0.113159	0.0877663	0.184027	0.354352	0.735574	0.815767	0.0646365
MGP_C57BL6NJ_G0001534	NA	0.928768	0.969132	-0.0489557	0.869421	0.922437	-0.0955404	0.361639	0.465672	-0.542428
MGP_C57BL6NJ_G0001535	NA	0.256552	0.512767	-0.393831	0.352216	0.534947	0.338386	0.111096	0.17709	0.608391
MGP_C57BL6NJ_G0001536	NA	0.912495	0.961016	0.0252622	0.649687	0.792338	0.111354	0.410731	0.514691	-0.204389
MGP_C57BL6NJ_G0001537	NA	0.705954	0.85885	-0.270955	0.0701004	0.152688	1.51132	0.0132147	0.0267397	2.2563
MGP_C57BL6NJ_G0001538	NA	0.559728	0.76046	0.158663	0.0889512	0.186198	0.528495	0.118324	0.186838	0.478814
MGP_C57BL6NJ_G0001539	NA	0.526219	0.738064	-0.070997	0.738039	0.850542	0.0394133	0.0087148	0.0183649	-0.378537
MGP_C57BL6NJ_G0001540	NA	0.283656	0.54415	0.139259	0.00934631	0.0251707	0.424045	0.00278887	0.0063891	0.523257
MGP_C57BL6NJ_G0001541	NA	0.300771	0.563824	0.349285	0.758988	0.857115	0.106832	9.51628e-05	0.00101468	2.2035
MGP_C57BL6NJ_G0001542	NA	0.858587	0.938654	-0.091052	0.324539	0.507287	0.548435	0.761498	0.837108	0.164794
MGP_C57BL6NJ_G0001543	NA	0.692625	0.851017	0.294035	0.893545	0.935593	-0.105167	0.170495	0.253504	1.13613
MGP_C57BL6NJ_G0001544	NA	0.582498	0.777224	0.0692236	0.376383	0.558641	0.119769	0.0850005	0.140501	0.248521
MGP_C57BL6NJ_G0001545	NA	0.250319	0.512767	0.33576	0.597085	0.754563	0.158949	0.0157991	0.0314414	-0.855758
MGP_C57BL6NJ_G0001546	NA	0.0957207	0.512767	1.1772	0.554946	0.720952	0.41243	0.247782	0.342255	0.830535
MGP_C57BL6NJ_G0001547	NA	0.259484	0.512767	0.0912928	0.0055613	0.0153763	-0.289408	0.000397285	0.00101468	0.434294
MGP_C57BL6NJ_G0001548	NA	0.674133	0.83949	0.149577	0.25087	0.422022	-0.447593	0.43472	0.539142	0.298376
MGP_C57BL6NJ_G0001549	NA	0.259484	0.512767	0.0912928	0.0055613	0.0153763	-0.289408	0.000397285	0.00101468	0.434294
MGP_C57BL6NJ_G0001550	NA	0.378933	0.634726	-0.287065	0.133645	0.260935	0.54168	0.835121	0.897539	0.0705479
MGP_C57BL6NJ_G0001551	NA	0.497768	0.715798	0.513055	0.892787	0.935228	0.106832	0.308728	0.409945	0.830535
MGP_C57BL6NJ_G0001552	NA	0.279864	0.539665	-0.342439	0.231437	0.397138	0.40529	0.0888899	0.14585	0.601394
MGP_C57BL6NJ_G0001553	NA	0.259484	0.512767	0.0912928	0.0055613	0.0153763	-0.289408	0.000397285	0.00101468	0.434294
MGP_C57BL6NJ_G0001554	NA	0.118909	0.512767	-0.437028	0.310537	0.491664	-0.289408	0.012722	0.0258343	0.830535
MGP_C57BL6NJ_G0001555	NA	0.259484	0.512767	0.0912928	0.0055613	0.0153763	-0.289408	0.000397285	0.00101468	0.434294
MGP_C57BL6NJ_G0001556	NA	0.405793	0.644218	0.2674	0.750167	0.850542	0.106832	0.214173	0.302741	0.434294
MGP_C57BL6NJ_G0001557	NA	0.173057	0.512767	-0.560513	0.00546436	0.0153763	-1.45037	0.0366385	0.0667523	0.982606
MGP_C57BL6NJ_G0001558	NA	0.819891	0.921587	0.160841	0.886521	0.931856	0.106832	0.565244	0.662554	0.434294
MGP_C57BL6NJ_G0001559	NA	0.325168	0.590388	-0.34481	0.98704	0.991988	-0.00587423	0.00411029	0.00916553	-1.33114
MGP_C57BL6NJ_G0001560	NA	0.00484375	0.512767	-1.66456	0.891458	0.934499	0.0673441	0.0433178	0.0776444	-1.12291
MGP_C57BL6NJ_G0001561	NA	0.259484	0.512767	0.0912928	0.0055613	0.0153763	-0.289408	0.000397285	0.00101468	0.434294
MGP_C57BL6NJ_G0001562	NA	0.405793	0.644218	0.2674	0.750167	0.850542	0.106832	0.214173	0.302741	0.434294
MGP_C57BL6NJ_G0001563	NA	0.259484	0.512767	0.0912928	0.0055613	0.0153763	-0.289408	0.000397285	0.00101468	0.434294
MGP_C57BL6NJ_G0001564	NA	0.870881	0.942337	-0.0848142	0.603532	0.759464	-0.289408	0.440039	0.544527	0.434294
MGP_C57BL6NJ_G0001565	NA	0.369595	0.627654	0.2674	0.0477587	0.11005	-0.685649	0.902018	0.944715	0.0380537
MGP_C57BL6NJ_G0001566	NA	0.343363	0.60467	0.2674	0.334091	0.51499	-0.289408	0.0164011	0.0323077	0.830535
MGP_C57BL6NJ_G0001567	NA	0.259484	0.512767	0.0912928	0.0055613	0.0153763	-0.289408	0.000397285	0.00101468	0.434294
MGP_C57BL6NJ_G0001568	NA	0.243439	0.512767	-0.506576	0.144528	0.278126	0.687314	0.339556	0.442726	0.434294
MGP_C57BL6NJ_G0001569	NA	0.259484	0.512767	0.0912928	0.0055613	0.0153763	-0.289408	0.000397285	0.00101468	0.434294
MGP_C57BL6NJ_G0001570	NA	0.407695	0.645368	-0.260921	0.387416	0.570464	-0.289408	0.00372546	0.0083687	1.22678
MGP_C57BL6NJ_G0001571	NA	0.259484	0.512767	0.0912928	0.0055613	0.0153763	-0.289408	0.000397285	0.00101468	0.434294
MGP_C57BL6NJ_G0001572	NA	0.216536	0.512767	0.443507	0.188852	0.341065	0.503073	0.251032	0.345802	0.434294
MGP_C57BL6NJ_G0001573	NA	0.874745	0.943677	0.0912928	0.279935	0.457596	-0.685649	0.950574	0.96446	0.0380537
MGP_C57BL6NJ_G0001574	NA	0.852566	0.937247	-0.0848142	0.17825	0.326901	-0.685649	0.465623	0.568771	-0.358187
MGP_C57BL6NJ_G0001575	NA	0.783608	0.902589	0.228428	0.820165	0.895656	0.200431	0.125805	0.196765	1.44173
MGP_C57BL6NJ_G0001576	NA	0.706494	0.859276	-0.229277	0.612204	0.764749	-0.328438	0.63577	0.728335	-0.306574
MGP_C57BL6NJ_G0001577	NA	0.990735	0.998021	-0.00650053	0.272682	0.448633	0.674028	0.034495	0.0632113	1.4311
MGP_C57BL6NJ_G0001578	NA	0.864418	0.940237	-0.0399121	0.210944	0.369845	0.324058	0.873637	0.92911	0.039425
MGP_C57BL6NJ_G0001579	NA	0.552691	0.754917	-0.136457	0.0106642	0.0285145	-0.748562	0.000143359	0.00101468	-1.45192
MGP_C57BL6NJ_G0001580	NA	0.00486655	0.512767	-1.38711	0.10681	0.217413	0.715072	0.547393	0.645515	0.250053
MGP_C57BL6NJ_G0001581	NA	0.166388	0.512767	-0.707357	0.201179	0.357142	0.687314	0.129765	0.202151	0.830535
MGP_C57BL6NJ_G0001582	NA	0.224635	0.512767	0.619614	0.0599557	0.133312	-1.08189	0.941549	0.961213	0.0380537
MGP_C57BL6NJ_G0001583	NA	0.259484	0.512767	0.0912928	0.0055613	0.0153763	-0.289408	0.000397285	0.00101468	0.434294
MGP_C57BL6NJ_G0001584	NA	0.259484	0.512767	0.0912928	0.0055613	0.0153763	-0.289408	0.000397285	0.00101468	0.434294
MGP_C57BL6NJ_G0001585	NA	0.407695	0.645368	-0.260921	0.387416	0.570464	-0.289408	0.00372546	0.0083687	1.22678
MGP_C57BL6NJ_G0001586	NA	0.259484	0.512767	0.0912928	0.0055613	0.0153763	-0.289408	0.000397285	0.00101468	0.434294
MGP_C57BL6NJ_G0001587	NA	0.259484	0.512767	0.0912928	0.0055613	0.0153763	-0.289408	0.000397285	0.00101468	0.434294
MGP_C57BL6NJ_G0001588	NA	0.209596	0.512767	0.443507	0.182257	0.332066	0.503073	0.243779	0.337621	0.434294
MGP_C57BL6NJ_G0001589	NA	0.259484	0.512767	0.0912928	0.0055613	0.0153763	-0.289408	0.000397285	0.00101468	0.434294
MGP_C57BL6NJ_G0001590	NA	0.259484	0.512767	0.0912928	0.0055613	0.0153763	-0.289408	0.000397285	0.00101468	0.434294
MGP_C57BL6NJ_G0001591	NA	0.259484	0.512767	0.0912928	0.0055613	0.0153763	-0.289408	0.000397285	0.00101468	0.434294
MGP_C57BL6NJ_G0001592	NA	0.259484	0.512767	0.0912928	0.0055613	0.0153763	-0.289408	0.000397285	0.00101468	0.434294
MGP_C57BL6NJ_G0001593	NA	0.259484	0.512767	0.0912928	0.0055613	0.0153763	-0.289408	0.000397285	0.00101468	0.434294
MGP_C57BL6NJ_G0001594	NA	0.259484	0.512767	0.0912928	0.0055613	0.0153763	-0.289408	0.000397285	0.00101468	0.434294
MGP_C57BL6NJ_G0001595	NA	0.259484	0.512767	0.0912928	0.0055613	0.0153763	-0.289408	0.000397285	0.00101468	0.434294
MGP_C57BL6NJ_G0001596	NA	0.259484	0.512767	0.0912928	0.0055613	0.0153763	-0.289408	0.000397285	0.00101468	0.434294
MGP_C57BL6NJ_G0001597	NA	0.259484	0.512767	0.0912928	0.0055613	0.0153763	-0.289408	0.000397285	0.00101468	0.434294
MGP_C57BL6NJ_G0001598	NA	0.38594	0.63872	0.2674	0.0545188	0.122549	-0.685649	0.905444	0.944715	0.0380537
MGP_C57BL6NJ_G0001599	NA	0.259484	0.512767	0.0912928	0.0055613	0.0153763	-0.289408	0.000397285	0.00101468	0.434294
MGP_C57BL6NJ_G0001600	NA	0.259484	0.512767	0.0912928	0.0055613	0.0153763	-0.289408	0.000397285	0.00101468	0.434294
MGP_C57BL6NJ_G0001601	NA	0.259484	0.512767	0.0912928	0.0055613	0.0153763	-0.289408	0.000397285	0.00101468	0.434294
MGP_C57BL6NJ_G0001602	NA	0.259484	0.512767	0.0912928	0.0055613	0.0153763	-0.289408	0.000397285	0.00101468	0.434294
MGP_C57BL6NJ_G0001603	NA	0.259484	0.512767	0.0912928	0.0055613	0.0153763	-0.289408	0.000397285	0.00101468	0.434294
MGP_C57BL6NJ_G0001604	NA	0.259484	0.512767	0.0912928	0.0055613	0.0153763	-0.289408	0.000397285	0.00101468	0.434294
MGP_C57BL6NJ_G0001605	NA	0.259484	0.512767	0.0912928	0.0055613	0.0153763	-0.289408	0.000397285	0.00101468	0.434294
MGP_C57BL6NJ_G0001606	NA	0.259484	0.512767	0.0912928	0.0055613	0.0153763	-0.289408	0.000397285	0.00101468	0.434294
MGP_C57BL6NJ_G0001607	NA	0.54066	0.747481	-0.260921	0.522705	0.696244	-0.289408	0.932258	0.959101	0.0380537
MGP_C57BL6NJ_G0001608	NA	0.176193	0.512767	0.619614	0.817045	0.893748	0.106832	0.934238	0.959313	0.0380537
MGP_C57BL6NJ_G0001609	NA	0.405793	0.644218	0.2674	0.750167	0.850542	0.106832	0.214173	0.302741	0.434294
MGP_C57BL6NJ_G0001610	NA	0.259484	0.512767	0.0912928	0.0055613	0.0153763	-0.289408	0.000397285	0.00101468	0.434294
MGP_C57BL6NJ_G0001611	NA	0.259484	0.512767	0.0912928	0.0055613	0.0153763	-0.289408	0.000397285	0.00101468	0.434294
MGP_C57BL6NJ_G0001612	NA	0.129368	0.512767	-0.437028	0.709909	0.832386	0.106832	0.152315	0.230186	0.434294
MGP_C57BL6NJ_G0001613	NA	0.259484	0.512767	0.0912928	0.0055613	0.0153763	-0.289408	0.000397285	0.00101468	0.434294
MGP_C57BL6NJ_G0001614	NA	0.31189	0.57582	-0.656048	0.875057	0.925163	-0.105167	0.437487	0.54194	0.527893
MGP_C57BL6NJ_G0001615	NA	0.577517	0.773707	0.109222	0.235533	0.402532	0.254576	0.399821	0.5038	0.177102
MGP_C57BL6NJ_G0001616	NA	0.259484	0.512767	0.0912928	0.0055613	0.0153763	-0.289408	0.000397285	0.00101468	0.434294
MGP_C57BL6NJ_G0001617	NA	0.369595	0.627654	0.2674	0.0477587	0.11005	-0.685649	0.902018	0.944715	0.0380537
MGP_C57BL6NJ_G0001618	NA	0.0924042	0.512767	-0.682683	0.0498396	0.114077	-0.86989	0.713382	0.796962	-0.146188
MGP_C57BL6NJ_G0001619	NA	0.259484	0.512767	0.0912928	0.0055613	0.0153763	-0.289408	0.000397285	0.00101468	0.434294
MGP_C57BL6NJ_G0001620	NA	0.204477	0.512767	0.619614	0.829222	0.90081	0.106832	0.0306081	0.05678	1.22678
MGP_C57BL6NJ_G0001621	NA	0.259484	0.512767	0.0912928	0.0055613	0.0153763	-0.289408	0.000397285	0.00101468	0.434294
MGP_C57BL6NJ_G0001622	NA	0.259484	0.512767	0.0912928	0.0055613	0.0153763	-0.289408	0.000397285	0.00101468	0.434294
MGP_C57BL6NJ_G0001623	NA	0.468468	0.692342	0.2674	0.459709	0.641255	-0.289408	0.0532731	0.0933153	0.830535
MGP_C57BL6NJ_G0001624	NA	0.440234	0.674633	-0.260921	0.0112714	0.0300345	-1.08189	0.3231	0.425006	-0.358187
MGP_C57BL6NJ_G0001625	NA	0.259484	0.512767	0.0912928	0.0055613	0.0153763	-0.289408	0.000397285	0.00101468	0.434294
MGP_C57BL6NJ_G0001626	NA	0.516214	0.731118	0.485106	0.316607	0.498873	-0.807006	0.869574	0.925774	0.128696
MGP_C57BL6NJ_G0001627	NA	0.857387	0.938302	-0.0848142	0.0525244	0.119484	-1.08189	0.939362	0.96024	0.0380537
MGP_C57BL6NJ_G0001628	NA	0.727834	0.871832	0.138782	0.22806	0.3927	0.529626	0.871112	0.927031	0.0684442
MGP_C57BL6NJ_G0001629	NA	0.414252	0.651432	-0.505929	0.982034	0.990387	-0.0145245	0.155994	0.234882	-0.969383
MGP_C57BL6NJ_G0001630	NA	0.993184	0.998637	0.00157838	0.630699	0.778329	0.094831	0.07056	0.119649	-0.389637
MGP_C57BL6NJ_G0001631	NA	0.523889	0.736102	-0.192966	0.939762	0.963463	0.0239936	0.446241	0.550313	0.24581
MGP_C57BL6NJ_G0001632	NA	0.259484	0.512767	0.0912928	0.0055613	0.0153763	-0.289408	0.000397285	0.00101468	0.434294
MGP_C57BL6NJ_G0001633	NA	0.259484	0.512767	0.0912928	0.0055613	0.0153763	-0.289408	0.000397285	0.00101468	0.434294
MGP_C57BL6NJ_G0001634	NA	0.259484	0.512767	0.0912928	0.0055613	0.0153763	-0.289408	0.000397285	0.00101468	0.434294
MGP_C57BL6NJ_G0001635	NA	0.259484	0.512767	0.0912928	0.0055613	0.0153763	-0.289408	0.000397285	0.00101468	0.434294
MGP_C57BL6NJ_G0001636	NA	0.259484	0.512767	0.0912928	0.0055613	0.0153763	-0.289408	0.000397285	0.00101468	0.434294
MGP_C57BL6NJ_G0001637	NA	0.363315	0.624003	0.578996	0.439528	0.622936	-0.518793	0.832525	0.895724	-0.139718
MGP_C57BL6NJ_G0001638	NA	0.517255	0.731588	-0.260921	0.128696	0.253063	-0.685649	0.317523	0.419239	0.434294
MGP_C57BL6NJ_G0001639	NA	0.259484	0.512767	0.0912928	0.0055613	0.0153763	-0.289408	0.000397285	0.00101468	0.434294
MGP_C57BL6NJ_G0001640	NA	0.396889	0.640273	0.2674	0.745402	0.850542	0.106832	0.205954	0.294412	0.434294
MGP_C57BL6NJ_G0001641	NA	0.259484	0.512767	0.0912928	0.0055613	0.0153763	-0.289408	0.000397285	0.00101468	0.434294
MGP_C57BL6NJ_G0001642	NA	0.259484	0.512767	0.0912928	0.0055613	0.0153763	-0.289408	0.000397285	0.00101468	0.434294
MGP_C57BL6NJ_G0001643	NA	0.405793	0.644218	0.2674	0.750167	0.850542	0.106832	0.214173	0.302741	0.434294
MGP_C57BL6NJ_G0001644	NA	0.814499	0.918516	-0.162481	0.785064	0.875567	0.200431	0.0665874	0.113615	1.48339
MGP_C57BL6NJ_G0001645	NA	0.259484	0.512767	0.0912928	0.0055613	0.0153763	-0.289408	0.000397285	0.00101468	0.434294
MGP_C57BL6NJ_G0001646	NA	0.343363	0.60467	0.2674	0.334091	0.51499	-0.289408	0.0164011	0.0323077	0.830535
MGP_C57BL6NJ_G0001647	NA	0.259484	0.512767	0.0912928	0.0055613	0.0153763	-0.289408	0.000397285	0.00101468	0.434294
MGP_C57BL6NJ_G0001648	NA	0.259484	0.512767	0.0912928	0.0055613	0.0153763	-0.289408	0.000397285	0.00101468	0.434294
MGP_C57BL6NJ_G0001649	NA	0.434765	0.669857	0.349285	0.0865329	0.181747	-0.86989	0.754497	0.831257	-0.146188
MGP_C57BL6NJ_G0001650	NA	0.259484	0.512767	0.0912928	0.0055613	0.0153763	-0.289408	0.000397285	0.00101468	0.434294
MGP_C57BL6NJ_G0001651	NA	0.259484	0.512767	0.0912928	0.0055613	0.0153763	-0.289408	0.000397285	0.00101468	0.434294
MGP_C57BL6NJ_G0001652	NA	0.259484	0.512767	0.0912928	0.0055613	0.0153763	-0.289408	0.000397285	0.00101468	0.434294
MGP_C57BL6NJ_G0001653	NA	0.321068	0.585921	-0.680722	0.149134	0.284657	1.08355	0.211615	0.30128	0.924134
MGP_C57BL6NJ_G0001654	NA	0.158745	0.512767	0.701499	0.190524	0.343066	-0.685649	0.0652501	0.111617	1.01478
MGP_C57BL6NJ_G0001655	NA	0.259484	0.512767	0.0912928	0.0055613	0.0153763	-0.289408	0.000397285	0.00101468	0.434294
MGP_C57BL6NJ_G0001656	NA	0.259484	0.512767	0.0912928	0.0055613	0.0153763	-0.289408	0.000397285	0.00101468	0.434294
MGP_C57BL6NJ_G0001657	NA	0.259484	0.512767	0.0912928	0.0055613	0.0153763	-0.289408	0.000397285	0.00101468	0.434294
MGP_C57BL6NJ_G0001658	NA	0.381599	0.637762	-0.301146	0.882324	0.929361	-0.0529098	0.302024	0.402473	-0.380031
MGP_C57BL6NJ_G0001659	NA	0.0747293	0.512767	-1.0206	0.976688	0.987865	0.0161897	0.522756	0.622013	-0.358187
MGP_C57BL6NJ_G0001660	NA	0.437002	0.67186	0.539042	0.146883	0.281404	1.11427	0.552091	0.65016	0.434294
MGP_C57BL6NJ_G0001661	NA	0.115006	0.512767	0.434298	0.938717	0.962945	-0.0209223	0.799736	0.869353	0.0691511
MGP_C57BL6NJ_G0001662	NA	0.836663	0.929882	0.125195	0.0932054	0.193712	1.17156	0.0603736	0.104238	1.33864
MGP_C57BL6NJ_G0001663	NA	0.479097	0.701261	-0.424691	0.271984	0.44782	-0.713407	0.247173	0.341547	-0.754428
MGP_C57BL6NJ_G0001664	NA	0.544944	0.74987	0.485106	0.507631	0.685352	-0.564292	0.766835	0.841984	0.250053
MGP_C57BL6NJ_G0001665	NA	0.504396	0.720739	-0.190133	0.757739	0.856269	-0.0922575	0.993056	0.994654	-0.00259595
MGP_C57BL6NJ_G0001666	NA	0.104672	0.512767	0.452435	0.491569	0.670231	-0.191084	0.407028	0.510954	0.231755
MGP_C57BL6NJ_G0001667	NA	0.085622	0.512767	1.1356	0.870239	0.922923	-0.105167	0.730549	0.811355	0.222295
MGP_C57BL6NJ_G0001668	NA	0.460672	0.687881	0.0967279	0.017058	0.0441651	-0.386616	8.77286e-05	0.00101468	-0.878036
MGP_C57BL6NJ_G0001669	NA	0.89363	0.952297	0.0898687	0.983737	0.990802	-0.0145245	0.543226	0.641558	0.43772
MGP_C57BL6NJ_G0001670	NA	0.194134	0.512767	0.619614	0.177222	0.325571	-0.685649	0.464488	0.567722	-0.358187
MGP_C57BL6NJ_G0001671	NA	0.0959091	0.512767	1.23113	0.660085	0.800505	-0.320123	0.580471	0.67687	0.40358
MGP_C57BL6NJ_G0001672	NA	0.267918	0.523469	-0.748309	0.113411	0.228485	1.17715	0.0753842	0.126767	1.34813
MGP_C57BL6NJ_G0001673	NA	0.259484	0.512767	0.0912928	0.0055613	0.0153763	-0.289408	0.000397285	0.00101468	0.434294
MGP_C57BL6NJ_G0001674	NA	0.39585	0.640273	0.2674	0.744841	0.850542	0.106832	0.205004	0.294412	0.434294
MGP_C57BL6NJ_G0001675	NA	0.172203	0.512767	0.619614	0.815198	0.892551	0.106832	0.933561	0.959232	0.0380537
MGP_C57BL6NJ_G0001676	NA	0.838372	0.930903	0.145229	0.955302	0.973856	-0.0422823	0.723753	0.805331	-0.267544
MGP_C57BL6NJ_G0001677	NA	0.396889	0.640273	0.2674	0.745402	0.850542	0.106832	0.205954	0.294412	0.434294
MGP_C57BL6NJ_G0001678	NA	0.259484	0.512767	0.0912928	0.0055613	0.0153763	-0.289408	0.000397285	0.00101468	0.434294
MGP_C57BL6NJ_G0001679	NA	0.515243	0.730533	0.43117	0.335081	0.516168	0.687314	0.383382	0.486641	0.618536
MGP_C57BL6NJ_G0001680	NA	0.259484	0.512767	0.0912928	0.0055613	0.0153763	-0.289408	0.000397285	0.00101468	0.434294
MGP_C57BL6NJ_G0001681	NA	0.259484	0.512767	0.0912928	0.0055613	0.0153763	-0.289408	0.000397285	0.00101468	0.434294
MGP_C57BL6NJ_G0001682	NA	0.817944	0.920624	-0.166699	0.518224	0.692808	-0.501408	0.848987	0.908733	-0.146188
MGP_C57BL6NJ_G0001683	NA	0.996229	0.998637	-0.00292909	0.661487	0.801401	-0.289408	0.358294	0.46236	0.618536
MGP_C57BL6NJ_G0001684	NA	0.783119	0.902519	0.173178	0.874596	0.925059	-0.105167	0.231204	0.322894	0.830535
MGP_C57BL6NJ_G0001685	NA	0.0403371	0.512767	0.619614	0.000413856	0.0153763	-1.47813	0.0224656	0.0430448	-0.754428
MGP_C57BL6NJ_G0001686	NA	0.169678	0.512767	1.02998	0.858398	0.916777	0.13459	0.141884	0.218055	1.1778
MGP_C57BL6NJ_G0001687	NA	0.28609	0.546857	0.443507	0.802745	0.886529	0.106832	0.0758046	0.127328	0.830535
MGP_C57BL6NJ_G0001688	NA	0.00881063	0.512767	1.92613	0.53217	0.703754	-0.401273	0.391658	0.495169	0.555651
MGP_C57BL6NJ_G0001689	NA	0.0184988	0.512767	1.03748	0.620846	0.771374	0.197475	0.00675162	0.0145212	1.33864
MGP_C57BL6NJ_G0001690	NA	0.419688	0.657239	0.579328	0.982721	0.990676	0.0161897	0.564917	0.662304	0.434294
MGP_C57BL6NJ_G0001691	NA	0.259484	0.512767	0.0912928	0.0055613	0.0153763	-0.289408	0.000397285	0.00101468	0.434294
MGP_C57BL6NJ_G0001692	NA	0.259484	0.512767	0.0912928	0.0055613	0.0153763	-0.289408	0.000397285	0.00101468	0.434294
MGP_C57BL6NJ_G0001693	NA	0.259484	0.512767	0.0912928	0.0055613	0.0153763	-0.289408	0.000397285	0.00101468	0.434294
MGP_C57BL6NJ_G0001694	NA	0.560552	0.761076	0.496129	0.960862	0.977315	0.0439475	0.131543	0.204549	1.44173
MGP_C57BL6NJ_G0001695	NA	0.831618	0.927727	0.0912928	0.154883	0.293256	-0.685649	0.0211336	0.0407339	1.22678
MGP_C57BL6NJ_G0001696	NA	0.42532	0.662023	-0.437028	0.851745	0.913041	0.106832	0.168386	0.250862	0.830535
MGP_C57BL6NJ_G0001697	NA	0.38594	0.63872	0.2674	0.0545188	0.122549	-0.685649	0.905444	0.944715	0.0380537
MGP_C57BL6NJ_G0001698	NA	0.517255	0.731588	-0.260921	0.128696	0.253063	-0.685649	0.317523	0.419239	0.434294
MGP_C57BL6NJ_G0001699	NA	0.259484	0.512767	0.0912928	0.0055613	0.0153763	-0.289408	0.000397285	0.00101468	0.434294
MGP_C57BL6NJ_G0001700	NA	0.259484	0.512767	0.0912928	0.0055613	0.0153763	-0.289408	0.000397285	0.00101468	0.434294
MGP_C57BL6NJ_G0001701	NA	0.259484	0.512767	0.0912928	0.0055613	0.0153763	-0.289408	0.000397285	0.00101468	0.434294
MGP_C57BL6NJ_G0001702	NA	0.259484	0.512767	0.0912928	0.0055613	0.0153763	-0.289408	0.000397285	0.00101468	0.434294
MGP_C57BL6NJ_G0001703	NA	0.259484	0.512767	0.0912928	0.0055613	0.0153763	-0.289408	0.000397285	0.00101468	0.434294
MGP_C57BL6NJ_G0001704	NA	0.259484	0.512767	0.0912928	0.0055613	0.0153763	-0.289408	0.000397285	0.00101468	0.434294
MGP_C57BL6NJ_G0001705	NA	0.259484	0.512767	0.0912928	0.0055613	0.0153763	-0.289408	0.000397285	0.00101468	0.434294
MGP_C57BL6NJ_G0001706	NA	0.259484	0.512767	0.0912928	0.0055613	0.0153763	-0.289408	0.000397285	0.00101468	0.434294
MGP_C57BL6NJ_G0001707	NA	0.259484	0.512767	0.0912928	0.0055613	0.0153763	-0.289408	0.000397285	0.00101468	0.434294
MGP_C57BL6NJ_G0001708	NA	0.864683	0.940302	-0.0848142	0.839673	0.906365	0.106832	0.942494	0.961682	0.0380537
MGP_C57BL6NJ_G0001709	NA	0.23899	0.512767	0.443507	0.458082	0.641184	-0.289408	0.00912503	0.0191606	1.22678
MGP_C57BL6NJ_G0001710	NA	0.47131	0.695076	0.221062	0.543528	0.71338	-0.196896	0.00874567	0.0184243	-1.03288
MGP_C57BL6NJ_G0001711	NA	0.259484	0.512767	0.0912928	0.0055613	0.0153763	-0.289408	0.000397285	0.00101468	0.434294
MGP_C57BL6NJ_G0001712	NA	0.343363	0.60467	0.2674	0.334091	0.51499	-0.289408	0.0164011	0.0323077	0.830535
MGP_C57BL6NJ_G0001713	NA	0.474279	0.697718	-0.236766	0.21742	0.378583	0.445607	0.132459	0.205779	0.555414
MGP_C57BL6NJ_G0001714	NA	0.00640749	0.512767	-0.701264	0.115679	0.2322	0.368698	0.906216	0.945392	0.0257217
MGP_C57BL6NJ_G0001715	NA	0.205944	0.512767	0.919205	0.0727997	0.157834	-1.45037	0.973102	0.978626	-0.024831
MGP_C57BL6NJ_G0001716	NA	0.129368	0.512767	-0.437028	0.709909	0.832386	0.106832	0.152315	0.230186	0.434294
MGP_C57BL6NJ_G0001717	NA	0.619502	0.803856	-0.553192	0.0630364	0.13925	2.41169	0.997768	0.998424	0.00328212
MGP_C57BL6NJ_G0001718	NA	0.0922608	0.512767	-0.215084	0.809404	0.890116	0.030162	0.222585	0.31263	0.158882
MGP_C57BL6NJ_G0001719	NA	0.656332	0.827959	0.2674	0.294426	0.474651	-0.685649	0.498793	0.599501	0.434294
MGP_C57BL6NJ_G0001720	NA	0.524722	0.736692	-0.48965	0.140103	0.271185	1.2678	0.181137	0.267076	1.13613
MGP_C57BL6NJ_G0001721	NA	0.879038	0.945331	-0.0848142	0.626496	0.775561	-0.289408	0.468842	0.571938	0.434294
MGP_C57BL6NJ_G0001722	NA	0.209596	0.512767	0.443507	0.182257	0.332066	0.503073	0.243779	0.337621	0.434294
MGP_C57BL6NJ_G0001723	NA	0.95431	0.981267	-0.0419007	0.951783	0.971475	0.0469039	0.646177	0.738026	-0.358187
MGP_C57BL6NJ_G0001724	NA	0.259484	0.512767	0.0912928	0.0055613	0.0153763	-0.289408	0.000397285	0.00101468	0.434294
MGP_C57BL6NJ_G0001725	NA	0.259484	0.512767	0.0912928	0.0055613	0.0153763	-0.289408	0.000397285	0.00101468	0.434294
MGP_C57BL6NJ_G0001726	NA	0.604966	0.793978	0.276717	0.807353	0.88902	0.137546	0.116788	0.184843	0.948055
MGP_C57BL6NJ_G0001727	NA	0.44289	0.676173	0.579328	0.983599	0.990802	0.0161897	0.58451	0.680634	0.434294
MGP_C57BL6NJ_G0001728	NA	0.713484	0.863583	-0.219322	0.0235435	0.0592764	-1.66237	0.800946	0.870336	0.15941
MGP_C57BL6NJ_G0001729	NA	0.0234039	0.512767	1.05505	0.0405845	0.0959556	0.982174	0.7313	0.811992	-0.146188
MGP_C57BL6NJ_G0001730	NA	0.167507	0.512767	-0.773215	0.317232	0.499608	0.57893	0.138363	0.21349	0.888036
MGP_C57BL6NJ_G0001731	NA	0.259484	0.512767	0.0912928	0.0055613	0.0153763	-0.289408	0.000397285	0.00101468	0.434294
MGP_C57BL6NJ_G0001732	NA	0.586637	0.780505	-0.330469	0.652631	0.794631	-0.289408	0.345494	0.449158	0.618536
MGP_C57BL6NJ_G0001733	NA	0.116945	0.512767	0.519433	0.507724	0.685455	-0.219583	0.00709574	0.0152048	-1.09561
MGP_C57BL6NJ_G0001734	NA	0.343363	0.60467	0.2674	0.334091	0.51499	-0.289408	0.0164011	0.0323077	0.830535
MGP_C57BL6NJ_G0001735	NA	0.259484	0.512767	0.0912928	0.0055613	0.0153763	-0.289408	0.000397285	0.00101468	0.434294
MGP_C57BL6NJ_G0001736	NA	0.529505	0.740559	-0.370755	0.511747	0.688534	-0.410765	0.111147	0.177157	-1.06003
MGP_C57BL6NJ_G0001737	NA	0.259484	0.512767	0.0912928	0.0055613	0.0153763	-0.289408	0.000397285	0.00101468	0.434294
MGP_C57BL6NJ_G0001738	NA	0.259484	0.512767	0.0912928	0.0055613	0.0153763	-0.289408	0.000397285	0.00101468	0.434294
MGP_C57BL6NJ_G0001739	NA	0.259484	0.512767	0.0912928	0.0055613	0.0153763	-0.289408	0.000397285	0.00101468	0.434294
MGP_C57BL6NJ_G0001740	NA	0.259484	0.512767	0.0912928	0.0055613	0.0153763	-0.289408	0.000397285	0.00101468	0.434294
MGP_C57BL6NJ_G0001741	NA	0.259484	0.512767	0.0912928	0.0055613	0.0153763	-0.289408	0.000397285	0.00101468	0.434294
MGP_C57BL6NJ_G0001742	NA	0.229433	0.512767	-0.613135	0.207058	0.364712	-0.685649	0.941589	0.961213	0.0380537
MGP_C57BL6NJ_G0001743	NA	0.434985	0.67005	0.142639	0.985044	0.990976	0.00357064	0.691458	0.778586	-0.0759317
MGP_C57BL6NJ_G0001744	NA	0.283655	0.54415	-0.682683	0.475067	0.655339	-0.47365	0.82327	0.888426	-0.146188
MGP_C57BL6NJ_G0001745	NA	0.836479	0.929856	0.0347168	0.636461	0.782524	0.0847552	0.0773374	0.129511	-0.344516
MGP_C57BL6NJ_G0001746	NA	0.596723	0.787727	0.619058	0.820462	0.895845	-0.279823	0.37882	0.482008	1.1076
MGP_C57BL6NJ_G0001747	NA	0.0128811	0.512767	-0.371613	0.227788	0.392414	0.165775	0.00470674	0.0103929	-0.47431
MGP_C57BL6NJ_G0001748	NA	0.566001	0.76486	0.0546067	0.507817	0.685513	-0.0670359	0.0499558	0.0883557	-0.219221
MGP_C57BL6NJ_G0001749	NA	0.330472	0.595668	-0.506576	0.845031	0.909364	-0.105167	0.943563	0.962012	0.0380537
MGP_C57BL6NJ_G0001750	NA	0.629454	0.810879	-0.260921	0.851426	0.912961	0.106832	0.946762	0.96332	0.0380537
MGP_C57BL6NJ_G0001751	NA	0.894643	0.952607	0.11728	0.615192	0.767138	0.475315	0.267697	0.364145	1.07766
MGP_C57BL6NJ_G0001752	NA	0.13905	0.512767	1.00399	0.791328	0.879427	0.179209	0.955112	0.966518	0.0380537
MGP_C57BL6NJ_G0001753	NA	0.434765	0.669857	0.349285	0.0865329	0.181747	-0.86989	0.754497	0.831257	-0.146188
MGP_C57BL6NJ_G0001754	NA	0.215367	0.512767	0.619614	0.572125	0.734839	-0.289408	0.40173	0.505586	0.434294
MGP_C57BL6NJ_G0001755	NA	0.407695	0.645368	-0.260921	0.387416	0.570464	-0.289408	0.00372546	0.0083687	1.22678
MGP_C57BL6NJ_G0001756	NA	0.842407	0.932938	-0.164157	0.80777	0.889235	-0.213195	0.729771	0.810557	-0.303196
MGP_C57BL6NJ_G0001757	NA	0.259484	0.512767	0.0912928	0.0055613	0.0153763	-0.289408	0.000397285	0.00101468	0.434294
MGP_C57BL6NJ_G0001758	NA	0.595041	0.786543	-0.142941	0.438515	0.621908	0.22297	0.193596	0.28265	0.386073
MGP_C57BL6NJ_G0001759	NA	0.0822962	0.512767	0.393677	0.434911	0.618612	-0.174942	0.955357	0.966648	-0.0123288
MGP_C57BL6NJ_G0001760	NA	0.781705	0.901801	-0.0791786	0.889154	0.933598	0.0421728	0.000703115	0.00174282	-1.46324
MGP_C57BL6NJ_G0001761	NA	0.259484	0.512767	0.0912928	0.0055613	0.0153763	-0.289408	0.000397285	0.00101468	0.434294
MGP_C57BL6NJ_G0001762	NA	0.259484	0.512767	0.0912928	0.0055613	0.0153763	-0.289408	0.000397285	0.00101468	0.434294
MGP_C57BL6NJ_G0001763	NA	0.557736	0.759033	-0.373257	0.191281	0.343893	-0.917784	0.0604323	0.104317	-1.39132
MGP_C57BL6NJ_G0001764	NA	0.345431	0.606673	0.444572	0.179897	0.329085	-0.688046	0.385628	0.488869	0.431898
MGP_C57BL6NJ_G0001765	NA	0.126739	0.512767	-0.613135	0.225727	0.389729	0.503073	0.923892	0.95621	0.0380537
MGP_C57BL6NJ_G0001766	NA	0.438993	0.6737	-0.643364	0.645438	0.789303	-0.401273	0.526273	0.625203	0.555651
MGP_C57BL6NJ_G0001767	NA	0.476459	0.699461	0.277934	0.00740661	0.0202145	1.35513	0.0740092	0.124746	0.799821
MGP_C57BL6NJ_G0001768	NA	0.38594	0.63872	0.2674	0.0545188	0.122549	-0.685649	0.905444	0.944715	0.0380537
MGP_C57BL6NJ_G0001769	NA	0.56401	0.763709	0.142927	0.960174	0.977054	0.013	0.0459278	0.0819207	0.583683
MGP_C57BL6NJ_G0001770	NA	0.932427	0.970739	-0.038996	0.628291	0.776581	0.237681	0.0603827	0.104249	1.01478
MGP_C57BL6NJ_G0001771	NA	0.457157	0.685758	-0.346945	0.437697	0.62124	0.384642	0.278504	0.37654	0.54596
MGP_C57BL6NJ_G0001772	NA	0.259484	0.512767	0.0912928	0.0055613	0.0153763	-0.289408	0.000397285	0.00101468	0.434294
MGP_C57BL6NJ_G0001773	NA	0.461445	0.688519	0.500995	0.528928	0.700821	-0.452428	0.135013	0.209209	-1.1324
MGP_C57BL6NJ_G0001774	NA	0.216559	0.512767	0.83732	0.0903011	0.188611	-1.26613	0.817047	0.883451	0.15941
MGP_C57BL6NJ_G0001775	NA	0.4758	0.699034	-0.509108	0.460928	0.642367	-0.558909	0.390429	0.493904	0.654633
MGP_C57BL6NJ_G0001776	NA	0.372181	0.630484	-0.46413	0.860234	0.917614	0.0950441	0.22321	0.313348	-0.685331
MGP_C57BL6NJ_G0001777	NA	0.562214	0.76225	-0.299449	0.00995339	0.0266989	1.70602	0.000516288	0.00130107	2.74449
MGP_C57BL6NJ_G0001778	NA	0.993335	0.998637	-0.00292909	0.00120749	0.0153763	-1.66237	0.0284117	0.0530646	-0.938669
MGP_C57BL6NJ_G0001779	NA	0.257415	0.512767	0.787602	0.902783	0.941308	-0.0869011	0.63482	0.72755	-0.339921
MGP_C57BL6NJ_G0001780	NA	0.957007	0.982979	0.0172585	0.035413	0.0849255	0.813079	0.000310047	0.00101468	1.84223
MGP_C57BL6NJ_G0001781	NA	0.488758	0.709288	0.284956	0.123274	0.244555	0.710747	0.315042	0.416553	0.445326
MGP_C57BL6NJ_G0001782	NA	0.125998	0.512767	1.01343	0.45099	0.634194	0.503073	0.181248	0.26722	0.924134
MGP_C57BL6NJ_G0001783	NA	0.36906	0.627654	-0.621862	0.0135587	0.0356907	-2.12352	0.681793	0.769834	0.295664
MGP_C57BL6NJ_G0001784	NA	0.672671	0.83861	0.160841	0.477623	0.657641	-0.289408	0.92456	0.956625	0.0380537
MGP_C57BL6NJ_G0001785	NA	0.488956	0.709288	0.162055	0.381437	0.564085	0.219199	0.00949256	0.0198674	-0.777091
MGP_C57BL6NJ_G0001786	NA	0.0515229	0.512767	-0.580037	0.69403	0.825281	-0.111788	0.291393	0.391033	-0.308116
MGP_C57BL6NJ_G0001787	NA	0.446339	0.676173	0.2674	0.085742	0.180477	-0.685649	0.917299	0.951575	0.0380537
MGP_C57BL6NJ_G0001788	NA	0.434765	0.669857	0.349285	0.0865329	0.181747	-0.86989	0.754497	0.831257	-0.146188
MGP_C57BL6NJ_G0001789	NA	0.259484	0.512767	0.0912928	0.0055613	0.0153763	-0.289408	0.000397285	0.00101468	0.434294
MGP_C57BL6NJ_G0001790	NA	0.777251	0.899336	-0.204791	0.0951924	0.197103	1.38532	0.223369	0.313539	0.973114
MGP_C57BL6NJ_G0001791	NA	0.247356	0.512767	-0.873088	0.261116	0.434774	-0.897648	0.821656	0.887246	-0.173946
MGP_C57BL6NJ_G0001792	NA	0.853279	0.937564	0.0460934	0.802327	0.886529	0.0662314	0.729682	0.81048	-0.0915682
MGP_C57BL6NJ_G0001793	NA	0.550692	0.753529	-0.353408	0.0152563	0.0398544	1.79667	0.0780337	0.130491	1.19902
MGP_C57BL6NJ_G0001794	NA	0.259484	0.512767	0.0912928	0.0055613	0.0153763	-0.289408	0.000397285	0.00101468	0.434294
MGP_C57BL6NJ_G0001795	NA	0.42779	0.664007	0.349285	0.532822	0.704328	-0.289408	0.0484161	0.0859173	1.01478
MGP_C57BL6NJ_G0001796	NA	0.396889	0.640273	0.2674	0.745402	0.850542	0.106832	0.205954	0.294412	0.434294
MGP_C57BL6NJ_G0001797	NA	0.259484	0.512767	0.0912928	0.0055613	0.0153763	-0.289408	0.000397285	0.00101468	0.434294
MGP_C57BL6NJ_G0001798	NA	0.845936	0.934782	-0.0848142	0.161104	0.302627	-0.685649	0.0971782	0.157575	0.830535
MGP_C57BL6NJ_G0001799	NA	0.203756	0.512767	-0.801579	0.0709728	0.154318	1.2678	0.50205	0.602328	0.434294
MGP_C57BL6NJ_G0001800	NA	0.259484	0.512767	0.0912928	0.0055613	0.0153763	-0.289408	0.000397285	0.00101468	0.434294
MGP_C57BL6NJ_G0001801	NA	0.527627	0.739307	-0.330469	0.229365	0.394558	0.687314	0.153396	0.231548	0.830535
MGP_C57BL6NJ_G0001802	NA	0.242642	0.512767	-0.613135	0.219864	0.381916	-0.685649	0.943339	0.961982	0.0380537
MGP_C57BL6NJ_G0001803	NA	0.38718	0.639908	-0.224976	0.703384	0.831879	0.103285	0.171183	0.254398	-0.390059
MGP_C57BL6NJ_G0001804	NA	0.385788	0.63872	-0.576125	0.226415	0.390571	-0.86989	0.956004	0.967202	0.0380537
MGP_C57BL6NJ_G0001805	NA	0.38594	0.63872	0.2674	0.0545188	0.122549	-0.685649	0.905444	0.944715	0.0380537
MGP_C57BL6NJ_G0001806	NA	0.178685	0.512767	-0.215939	0.00163222	0.0153763	0.690523	1.63756e-05	0.00101468	1.27834
MGP_C57BL6NJ_G0001807	NA	0.0830461	0.512767	-0.324037	0.313054	0.494622	0.188771	0.222797	0.312843	0.231221
MGP_C57BL6NJ_G0001808	NA	0.129368	0.512767	-0.437028	0.709909	0.832386	0.106832	0.152315	0.230186	0.434294
MGP_C57BL6NJ_G0001809	NA	0.0284253	0.512767	-1.0349	0.508645	0.686409	0.291074	0.930302	0.959101	0.0380537
MGP_C57BL6NJ_G0001810	NA	0.259484	0.512767	0.0912928	0.0055613	0.0153763	-0.289408	0.000397285	0.00101468	0.434294
MGP_C57BL6NJ_G0001811	NA	0.13417	0.512767	1.01343	0.38535	0.568439	0.596672	0.523406	0.622522	0.434294
MGP_C57BL6NJ_G0001812	NA	0.259484	0.512767	0.0912928	0.0055613	0.0153763	-0.289408	0.000397285	0.00101468	0.434294
MGP_C57BL6NJ_G0001813	NA	0.259484	0.512767	0.0912928	0.0055613	0.0153763	-0.289408	0.000397285	0.00101468	0.434294
MGP_C57BL6NJ_G0001814	NA	0.795198	0.908037	-0.115391	0.721983	0.841716	-0.168052	0.598077	0.69323	0.250053
MGP_C57BL6NJ_G0001815	NA	0.38594	0.63872	0.2674	0.0545188	0.122549	-0.685649	0.905444	0.944715	0.0380537
MGP_C57BL6NJ_G0001816	NA	0.259484	0.512767	0.0912928	0.0055613	0.0153763	-0.289408	0.000397285	0.00101468	0.434294
MGP_C57BL6NJ_G0001817	NA	0.193155	0.512767	-0.856829	0.767183	0.863168	0.197475	0.933482	0.959232	-0.0555452
MGP_C57BL6NJ_G0001818	NA	0.259484	0.512767	0.0912928	0.0055613	0.0153763	-0.289408	0.000397285	0.00101468	0.434294
MGP_C57BL6NJ_G0001819	NA	0.227317	0.512767	0.701499	0.626764	0.77569	-0.289408	0.309626	0.410792	0.618536
MGP_C57BL6NJ_G0001820	NA	0.343363	0.60467	0.2674	0.334091	0.51499	-0.289408	0.0164011	0.0323077	0.830535
MGP_C57BL6NJ_G0001821	NA	0.0345588	0.512767	1.37065	0.272274	0.44813	-0.685649	0.0755566	0.127026	1.17516
MGP_C57BL6NJ_G0001822	NA	0.396889	0.640273	0.2674	0.745402	0.850542	0.106832	0.205954	0.294412	0.434294
MGP_C57BL6NJ_G0001823	NA	0.396889	0.640273	0.2674	0.745402	0.850542	0.106832	0.205954	0.294412	0.434294
MGP_C57BL6NJ_G0001824	NA	0.683477	0.845404	0.115728	0.623449	0.773234	-0.148123	0.00849872	0.0179547	-0.970089
MGP_C57BL6NJ_G0001825	NA	0.259484	0.512767	0.0912928	0.0055613	0.0153763	-0.289408	0.000397285	0.00101468	0.434294
MGP_C57BL6NJ_G0001826	NA	0.164218	0.512767	-0.301208	0.460863	0.642299	0.162714	0.0151938	0.0303529	0.628264
MGP_C57BL6NJ_G0001827	NA	0.104427	0.512767	-0.213157	0.0316925	0.0768463	-0.317412	1.88621e-05	0.00101468	-1.00264
MGP_C57BL6NJ_G0001828	NA	0.48938	0.709288	-0.260921	0.0196753	0.0503172	-1.08189	0.37514	0.478199	-0.358187
MGP_C57BL6NJ_G0001829	NA	0.259484	0.512767	0.0912928	0.0055613	0.0153763	-0.289408	0.000397285	0.00101468	0.434294
MGP_C57BL6NJ_G0001830	NA	0.212944	0.512767	0.607277	0.0267435	0.0665583	-1.26613	0.0306338	0.0568174	1.22678
MGP_C57BL6NJ_G0001831	NA	0.774878	0.897831	-0.191373	0.911114	0.946537	0.0790744	0.392232	0.495666	0.618536
MGP_C57BL6NJ_G0001832	NA	0.650625	0.824593	-0.396395	0.950027	0.970357	0.0578522	0.812451	0.879729	0.219339
MGP_C57BL6NJ_G0001833	NA	0.670277	0.836996	-0.198406	0.453313	0.636394	0.374678	0.480736	0.582951	0.35165
MGP_C57BL6NJ_G0001834	NA	0.492739	0.711904	0.413273	0.0205661	0.0523802	-1.71089	0.574778	0.671489	-0.356928
MGP_C57BL6NJ_G0001835	NA	0.185103	0.512767	0.46363	0.292306	0.472224	-0.383532	0.614124	0.708374	-0.179206
MGP_C57BL6NJ_G0001836	NA	0.326003	0.591193	-0.221021	0.693991	0.825281	0.0917669	0.21752	0.306595	0.299077
MGP_C57BL6NJ_G0001837	NA	0.423559	0.6605	-0.132488	0.640409	0.785545	-0.0810492	0.00464476	0.010266	-0.621694
MGP_C57BL6NJ_G0001838	NA	0.864377	0.940237	-0.0848142	0.212634	0.372108	-0.685649	0.501579	0.601921	-0.358187
MGP_C57BL6NJ_G0001839	NA	0.793089	0.90691	-0.175137	0.997656	0.998482	-0.00207616	0.687304	0.774907	-0.28581
MGP_C57BL6NJ_G0001840	NA	0.122499	0.512767	1.08035	0.174675	0.32184	-0.991247	0.479201	0.581468	0.497179
MGP_C57BL6NJ_G0001841	NA	0.224064	0.512767	-0.733132	0.102324	0.209736	-1.08189	0.29186	0.391546	0.667057
MGP_C57BL6NJ_G0001842	NA	0.295848	0.558236	0.443507	0.806847	0.888844	0.106832	0.0812316	0.135206	0.830535
MGP_C57BL6NJ_G0001843	NA	0.845065	0.934343	-0.0432489	0.265233	0.439617	0.270646	0.0114339	0.0235668	0.717527
MGP_C57BL6NJ_G0001844	NA	0.298584	0.560929	0.443507	0.514657	0.69064	-0.289408	0.930914	0.959101	0.0380537
MGP_C57BL6NJ_G0001845	NA	0.568558	0.767028	-0.140152	0.223987	0.387376	0.327673	0.767675	0.842729	0.0765034
MGP_C57BL6NJ_G0001846	NA	0.0151065	0.512767	0.492448	0.00177024	0.0153763	-0.760837	0.0409684	0.0738423	-0.416662
MGP_C57BL6NJ_G0001847	NA	0.117727	0.512767	-0.437028	0.0304645	0.0741794	-0.685649	0.890454	0.939248	0.0380537
MGP_C57BL6NJ_G0001848	NA	0.405793	0.644218	0.2674	0.750167	0.850542	0.106832	0.214173	0.302741	0.434294
MGP_C57BL6NJ_G0001849	NA	0.00211341	0.512767	-1.35858	0.0251285	0.0629315	-0.911877	0.00281097	0.00643652	-1.3769
MGP_C57BL6NJ_G0001850	NA	0.875527	0.943951	-0.0848142	0.616564	0.768056	-0.289408	0.536946	0.635311	-0.358187
MGP_C57BL6NJ_G0001851	NA	0.442753	0.676173	-0.437028	0.431634	0.61557	0.475315	0.499225	0.599955	0.406536
MGP_C57BL6NJ_G0001852	NA	0.259484	0.512767	0.0912928	0.0055613	0.0153763	-0.289408	0.000397285	0.00101468	0.434294
MGP_C57BL6NJ_G0001853	NA	0.0982616	0.512767	1.06868	0.19105	0.343704	-0.86989	0.801689	0.870923	0.15941
MGP_C57BL6NJ_G0001854	NA	0.0344195	0.512767	-1.4131	0.213231	0.372789	0.808671	0.251541	0.346446	0.739892
MGP_C57BL6NJ_G0001855	NA	0.806476	0.91429	-0.0816582	0.30566	0.488249	0.372509	0.223157	0.313284	0.448569
MGP_C57BL6NJ_G0001856	NA	0.341171	0.60467	-0.167824	0.107548	0.218655	0.316047	0.00049569	0.0012517	0.926722
MGP_C57BL6NJ_G0001857	NA	0.917499	0.963275	-0.0880893	0.985675	0.991393	0.0161897	0.782004	0.854826	0.250053
MGP_C57BL6NJ_G0001858	NA	0.69694	0.853614	-0.273258	0.887206	0.932424	-0.105167	0.764768	0.840029	0.222295
MGP_C57BL6NJ_G0001859	NA	0.259484	0.512767	0.0912928	0.0055613	0.0153763	-0.289408	0.000397285	0.00101468	0.434294
MGP_C57BL6NJ_G0001860	NA	0.259484	0.512767	0.0912928	0.0055613	0.0153763	-0.289408	0.000397285	0.00101468	0.434294
MGP_C57BL6NJ_G0001861	NA	0.259484	0.512767	0.0912928	0.0055613	0.0153763	-0.289408	0.000397285	0.00101468	0.434294
MGP_C57BL6NJ_G0001862	NA	0.317369	0.581925	0.530441	0.583485	0.744635	0.302434	0.152197	0.230186	0.830535
MGP_C57BL6NJ_G0001863	NA	0.259484	0.512767	0.0912928	0.0055613	0.0153763	-0.289408	0.000397285	0.00101468	0.434294
MGP_C57BL6NJ_G0001864	NA	0.259484	0.512767	0.0912928	0.0055613	0.0153763	-0.289408	0.000397285	0.00101468	0.434294
MGP_C57BL6NJ_G0001865	NA	0.259484	0.512767	0.0912928	0.0055613	0.0153763	-0.289408	0.000397285	0.00101468	0.434294
MGP_C57BL6NJ_G0001866	NA	0.830009	0.926876	-0.0861281	0.804868	0.887586	-0.105167	0.0696926	0.118381	-0.848026
MGP_C57BL6NJ_G0001867	NA	0.326929	0.59199	0.525392	0.401265	0.585195	-0.47365	0.791956	0.863298	-0.146188
MGP_C57BL6NJ_G0001868	NA	0.332211	0.597501	-0.791307	0.646184	0.789753	-0.389186	0.435361	0.539665	-0.668812
MGP_C57BL6NJ_G0001869	NA	0.160013	0.512767	0.354443	0.674086	0.81062	-0.106865	0.0168692	0.0331393	-0.715497
MGP_C57BL6NJ_G0001870	NA	0.37552	0.630963	0.2674	0.366278	0.547558	-0.289408	0.0227701	0.0433504	0.830535
MGP_C57BL6NJ_G0001871	NA	0.366329	0.627318	-0.626786	0.9143	0.94848	-0.0774092	0.522659	0.621951	0.465008
MGP_C57BL6NJ_G0001872	NA	0.594607	0.786257	0.349285	0.674932	0.811375	0.291074	0.247053	0.341437	0.830535
MGP_C57BL6NJ_G0001873	NA	0.820108	0.92169	-0.0465236	0.666614	0.80486	-0.0938349	0.180551	0.266316	-0.305428
MGP_C57BL6NJ_G0001874	NA	0.164078	0.512767	-0.575958	0.138067	0.268014	-0.656111	0.100979	0.162991	-0.736162
MGP_C57BL6NJ_G0001875	NA	0.259484	0.512767	0.0912928	0.0055613	0.0153763	-0.289408	0.000397285	0.00101468	0.434294
MGP_C57BL6NJ_G0001876	NA	0.345584	0.606808	0.579328	0.36035	0.543701	-0.595007	0.675146	0.764218	-0.267544
MGP_C57BL6NJ_G0001877	NA	0.340543	0.60467	0.443507	0.551383	0.718265	-0.289408	0.936952	0.959595	0.0380537
MGP_C57BL6NJ_G0001878	NA	0.16122	0.512767	0.619614	0.145656	0.279485	-0.685649	0.427497	0.532071	-0.358187
MGP_C57BL6NJ_G0001879	NA	0.369595	0.627654	0.2674	0.0477587	0.11005	-0.685649	0.902018	0.944715	0.0380537
MGP_C57BL6NJ_G0001880	NA	0.845241	0.934373	-0.0848142	0.159392	0.300139	-0.685649	0.0958705	0.155768	0.830535
MGP_C57BL6NJ_G0001881	NA	0.259484	0.512767	0.0912928	0.0055613	0.0153763	-0.289408	0.000397285	0.00101468	0.434294
MGP_C57BL6NJ_G0001882	NA	0.259484	0.512767	0.0912928	0.0055613	0.0153763	-0.289408	0.000397285	0.00101468	0.434294
MGP_C57BL6NJ_G0001883	NA	0.819514	0.921516	-0.193653	0.290079	0.469475	-0.981755	0.427141	0.531784	-0.72667
MGP_C57BL6NJ_G0001884	NA	0.261126	0.514921	0.755435	0.396661	0.580354	-0.595007	0.851724	0.910968	0.128696
MGP_C57BL6NJ_G0001885	NA	0.852436	0.937247	-0.0848142	0.311831	0.493162	0.503073	0.110231	0.175847	0.830535
MGP_C57BL6NJ_G0001886	NA	0.554566	0.756523	-0.464977	0.620158	0.770804	0.41243	0.441848	0.546173	0.646294
MGP_C57BL6NJ_G0001887	NA	0.250684	0.512767	0.783384	0.679289	0.814561	-0.289408	0.720608	0.802874	0.250053
MGP_C57BL6NJ_G0001888	NA	0.770722	0.895768	-0.179036	0.869556	0.922533	0.106832	0.733215	0.813689	0.222295
MGP_C57BL6NJ_G0001889	NA	0.34541	0.606673	0.443507	0.180308	0.329544	-0.685649	0.381991	0.485321	0.434294
MGP_C57BL6NJ_G0001890	NA	0.858272	0.93852	-0.1251	0.3668	0.54808	-0.685649	0.943534	0.962012	-0.0525889
MGP_C57BL6NJ_G0001891	NA	0.626432	0.808873	0.239451	0.155083	0.293545	0.780913	0.94148	0.96121	0.0380537
MGP_C57BL6NJ_G0001892	NA	0.749626	0.883949	0.173178	0.0488302	0.112142	-1.26613	0.664731	0.75505	0.250053
MGP_C57BL6NJ_G0001893	NA	0.0257229	0.512767	1.3533	0.499743	0.677954	-0.380051	0.524146	0.62318	-0.358187
MGP_C57BL6NJ_G0001894	NA	0.37552	0.630963	0.2674	0.366278	0.547558	-0.289408	0.0227701	0.0433504	0.830535
MGP_C57BL6NJ_G0001895	NA	0.176887	0.512767	0.701499	0.0616087	0.136448	-1.08189	0.672341	0.761735	0.222295
MGP_C57BL6NJ_G0001896	NA	7.11388e-09	5.84718e-05	-1.49367	0.0055613	0.0153763	-0.289408	0.000397285	0.00101468	0.434294
MGP_C57BL6NJ_G0001897	NA	0.165392	0.512767	0.959491	0.476521	0.656562	-0.501408	0.749529	0.827536	0.222295
MGP_C57BL6NJ_G0001898	NA	0.343363	0.60467	0.2674	0.334091	0.51499	-0.289408	0.0164011	0.0323077	0.830535
MGP_C57BL6NJ_G0001899	NA	0.050788	0.512767	-1.52947	0.414881	0.598237	0.617436	0.701714	0.787244	-0.28581
MGP_C57BL6NJ_G0001900	NA	0.588756	0.782159	0.349285	0.875177	0.925247	0.106832	0.15843	0.238053	1.01478
MGP_C57BL6NJ_G0001901	NA	0.868742	0.941923	0.0912928	0.855351	0.915212	0.106832	0.465002	0.568248	0.434294
MGP_C57BL6NJ_G0001902	NA	0.259484	0.512767	0.0912928	0.0055613	0.0153763	-0.289408	0.000397285	0.00101468	0.434294
MGP_C57BL6NJ_G0001903	NA	0.259484	0.512767	0.0912928	0.0055613	0.0153763	-0.289408	0.000397285	0.00101468	0.434294
MGP_C57BL6NJ_G0001904	NA	0.259484	0.512767	0.0912928	0.0055613	0.0153763	-0.289408	0.000397285	0.00101468	0.434294
MGP_C57BL6NJ_G0001905	NA	0.696019	0.852994	-0.0778334	0.791107	0.879277	0.0558374	0.199825	0.29041	-0.282711
MGP_C57BL6NJ_G0001906	NA	0.547666	0.751426	0.0934814	0.477354	0.657393	-0.117655	0.000310508	0.00101468	-0.885491
MGP_C57BL6NJ_G0001907	NA	0.468468	0.692342	0.2674	0.459709	0.641255	-0.289408	0.0532731	0.0933153	0.830535
MGP_C57BL6NJ_G0001908	NA	0.140501	0.512767	1.02019	0.351659	0.534412	-0.658415	0.263289	0.359003	-0.799571
MGP_C57BL6NJ_G0001909	NA	0.765384	0.892341	0.185515	0.123823	0.245309	1.08355	0.0336056	0.0617633	1.59526
MGP_C57BL6NJ_G0001910	NA	0.701272	0.856015	0.0785872	0.205136	0.362331	0.287055	0.40338	0.507274	0.184433
MGP_C57BL6NJ_G0001911	NA	0.131047	0.512767	0.877606	0.616647	0.768113	0.291074	0.458912	0.562648	0.434294
MGP_C57BL6NJ_G0001912	NA	0.259484	0.512767	0.0912928	0.0055613	0.0153763	-0.289408	0.000397285	0.00101468	0.434294
MGP_C57BL6NJ_G0001913	NA	0.789418	0.904982	-0.0848142	0.0219425	0.0555826	0.899313	0.216201	0.305057	0.434294
MGP_C57BL6NJ_G0001914	NA	0.18796	0.512767	-0.844492	0.528719	0.700703	0.41243	0.73217	0.812759	0.222295
MGP_C57BL6NJ_G0001915	NA	0.870708	0.942337	0.163158	0.822191	0.896965	-0.239107	0.592582	0.687986	-0.573143
MGP_C57BL6NJ_G0001916	NA	0.31872	0.583294	-0.16432	0.167944	0.312647	-0.247419	0.00666771	0.014355	-0.575023
MGP_C57BL6NJ_G0001917	NA	0.722016	0.868791	-0.0725413	0.912976	0.947777	0.0235589	0.468679	0.571824	-0.158496
MGP_C57BL6NJ_G0001918	NA	0.117727	0.512767	-0.437028	0.0304645	0.0741794	-0.685649	0.890454	0.939248	0.0380537
MGP_C57BL6NJ_G0001919	NA	0.72684	0.871152	0.255063	0.889964	0.933915	0.106832	0.746661	0.82539	0.250053
MGP_C57BL6NJ_G0001920	NA	0.259484	0.512767	0.0912928	0.0055613	0.0153763	-0.289408	0.000397285	0.00101468	0.434294
MGP_C57BL6NJ_G0001921	NA	0.211722	0.512767	-0.204815	0.888753	0.933334	0.0232852	0.230416	0.321935	0.207888
MGP_C57BL6NJ_G0001922	NA	0.773682	0.89719	-0.124251	0.436679	0.620332	-0.361785	0.262444	0.357982	0.53105
MGP_C57BL6NJ_G0001923	NA	0.343363	0.60467	0.2674	0.334091	0.51499	-0.289408	0.0164011	0.0323077	0.830535
MGP_C57BL6NJ_G0001924	NA	0.249827	0.512767	0.607277	0.0380804	0.0906242	1.2678	0.0124116	0.0254149	1.62302
MGP_C57BL6NJ_G0001925	NA	0.462107	0.689086	-0.416134	0.799749	0.885387	0.150213	0.329907	0.432589	0.591636
MGP_C57BL6NJ_G0001926	NA	0.345137	0.606469	0.288739	0.44632	0.629675	0.244866	0.25768	0.352772	-0.371322
MGP_C57BL6NJ_G0001927	NA	0.139614	0.512767	-0.291796	0.0290258	0.0717044	-0.494166	0.0332645	0.061235	-0.478456
MGP_C57BL6NJ_G0001928	NA	0.501184	0.718292	0.43117	0.319506	0.501996	0.687314	0.36786	0.471772	0.618536
MGP_C57BL6NJ_G0001929	NA	0.704897	0.858271	0.257053	0.340003	0.521501	0.702067	0.931018	0.959101	-0.0620808
MGP_C57BL6NJ_G0001930	NA	0.159402	0.512767	0.611664	0.251888	0.423316	0.51816	0.087139	0.143516	0.811021
MGP_C57BL6NJ_G0001931	NA	0.962664	0.985402	0.00688899	0.19264	0.34528	0.213462	0.931887	0.959101	-0.0133433
MGP_C57BL6NJ_G0001932	NA	0.243763	0.512767	0.181157	0.187255	0.339058	-0.219794	0.0127617	0.0259048	-0.474898
MGP_C57BL6NJ_G0001933	NA	0.150862	0.512767	0.196971	0.788337	0.877614	0.0368754	0.0996976	0.161158	-0.244031
MGP_C57BL6NJ_G0001934	NA	0.259484	0.512767	0.0912928	0.0055613	0.0153763	-0.289408	0.000397285	0.00101468	0.434294
MGP_C57BL6NJ_G0001935	NA	0.259484	0.512767	0.0912928	0.0055613	0.0153763	-0.289408	0.000397285	0.00101468	0.434294
MGP_C57BL6NJ_G0001936	NA	0.0616657	0.512767	0.971828	0.830482	0.901131	0.106832	0.120067	0.189028	0.830535
MGP_C57BL6NJ_G0001937	NA	0.331081	0.596302	0.449673	0.518457	0.693024	-0.312138	0.709933	0.794146	-0.178382
MGP_C57BL6NJ_G0001938	NA	0.219629	0.512767	0.619614	0.575918	0.738188	-0.289408	0.406288	0.510182	0.434294
MGP_C57BL6NJ_G0001939	NA	0.13693	0.512767	0.551198	0.404571	0.588366	-0.313563	0.804128	0.872949	0.0916418
MGP_C57BL6NJ_G0001940	NA	0.43225	0.668053	0.401427	0.541841	0.71244	-0.328438	0.324323	0.426423	-0.539796
MGP_C57BL6NJ_G0001941	NA	0.303049	0.56545	-0.291081	0.11762	0.235258	-0.488402	0.00270434	0.00621034	-1.14715
MGP_C57BL6NJ_G0001942	NA	0.259484	0.512767	0.0912928	0.0055613	0.0153763	-0.289408	0.000397285	0.00101468	0.434294
MGP_C57BL6NJ_G0001943	NA	0.747034	0.882259	0.0936937	0.442897	0.626307	0.239676	0.00410961	0.00916451	1.1308
MGP_C57BL6NJ_G0001944	NA	0.939461	0.974199	-0.0283336	0.258834	0.432025	0.463262	0.011465	0.0236237	1.21001
MGP_C57BL6NJ_G0001945	NA	0.259484	0.512767	0.0912928	0.0055613	0.0153763	-0.289408	0.000397285	0.00101468	0.434294
MGP_C57BL6NJ_G0001946	NA	0.660109	0.830677	0.0375023	0.769322	0.864668	0.0264456	0.574599	0.671379	-0.0509447
MGP_C57BL6NJ_G0001947	NA	0.0568899	0.512767	-0.86515	0.793531	0.881065	0.113722	0.523037	0.622221	-0.280182
MGP_C57BL6NJ_G0001948	NA	0.259484	0.512767	0.0912928	0.0055613	0.0153763	-0.289408	0.000397285	0.00101468	0.434294
MGP_C57BL6NJ_G0001949	NA	0.259484	0.512767	0.0912928	0.0055613	0.0153763	-0.289408	0.000397285	0.00101468	0.434294
MGP_C57BL6NJ_G0001950	NA	0.259484	0.512767	0.0912928	0.0055613	0.0153763	-0.289408	0.000397285	0.00101468	0.434294
MGP_C57BL6NJ_G0001951	NA	0.566347	0.765153	0.349285	0.620824	0.771374	0.318831	0.697279	0.783691	0.250053
MGP_C57BL6NJ_G0001952	NA	0.259484	0.512767	0.0912928	0.0055613	0.0153763	-0.289408	0.000397285	0.00101468	0.434294
MGP_C57BL6NJ_G0001953	NA	0.468468	0.692342	0.2674	0.459709	0.641255	-0.289408	0.0532731	0.0933153	0.830535
MGP_C57BL6NJ_G0001954	NA	0.498697	0.716321	-0.494631	0.0953189	0.197316	-1.38365	0.824381	0.889415	-0.170109
MGP_C57BL6NJ_G0001955	NA	0.86571	0.940771	-0.0848142	0.840883	0.907052	0.106832	0.942934	0.961868	0.0380537
MGP_C57BL6NJ_G0001956	NA	0.334241	0.599792	-0.506576	0.843883	0.908904	0.106832	0.0855775	0.141388	1.01478
MGP_C57BL6NJ_G0001957	NA	0.343363	0.60467	0.2674	0.334091	0.51499	-0.289408	0.0164011	0.0323077	0.830535
MGP_C57BL6NJ_G0001958	NA	0.612268	0.798882	-0.15345	0.127012	0.250362	-0.520196	0.00552928	0.0120717	-1.11521
MGP_C57BL6NJ_G0001959	NA	0.861522	0.939898	0.0912928	0.60455	0.760157	-0.289408	0.523204	0.622383	-0.358187
MGP_C57BL6NJ_G0001960	NA	0.845005	0.934343	-0.166699	0.347711	0.530242	-0.86989	0.805967	0.874406	0.222295
MGP_C57BL6NJ_G0001961	NA	0.966141	0.986889	0.0217445	0.595074	0.75339	0.291074	0.514775	0.614532	-0.358187
MGP_C57BL6NJ_G0001962	NA	0.475309	0.698576	0.607277	0.488536	0.667546	0.62443	0.189185	0.277241	1.22678
MGP_C57BL6NJ_G0001963	NA	0.39585	0.640273	0.2674	0.744841	0.850542	0.106832	0.205004	0.294412	0.434294
MGP_C57BL6NJ_G0001964	NA	0.482356	0.704155	-0.534525	0.632529	0.779599	-0.383007	0.763767	0.839182	-0.239787
MGP_C57BL6NJ_G0001965	NA	0.0176813	0.512767	0.254422	0.521482	0.695868	-0.0624589	0.00758136	0.0161553	0.318405
MGP_C57BL6NJ_G0001966	NA	0.635913	0.814724	0.143516	0.581496	0.743089	0.177631	0.703578	0.788859	0.122069
MGP_C57BL6NJ_G0001967	NA	0.798177	0.909796	-0.194648	0.835017	0.904163	-0.168052	0.756987	0.833383	0.250053
MGP_C57BL6NJ_G0001968	NA	0.545885	0.749983	-0.260921	0.814065	0.8919	0.106832	0.0916595	0.149761	0.830535
MGP_C57BL6NJ_G0001969	NA	0.833633	0.928535	-0.1251	0.292352	0.472279	-0.685649	0.258164	0.353341	0.739892
MGP_C57BL6NJ_G0001970	NA	0.341556	0.60467	-0.354901	0.79555	0.88252	-0.10014	0.313383	0.414665	0.400291
MGP_C57BL6NJ_G0001971	NA	0.0409049	0.512767	0.558159	0.261394	0.435048	-0.29834	0.933903	0.959313	0.0212574
MGP_C57BL6NJ_G0001972	NA	0.362841	0.623532	-0.476363	0.0767559	0.165188	1.05104	0.0302732	0.0562397	1.34863
MGP_C57BL6NJ_G0001973	NA	0.853813	0.937686	-0.166699	0.762015	0.859282	0.291074	0.794607	0.865471	0.250053
MGP_C57BL6NJ_G0001974	NA	0.118909	0.512767	-0.437028	0.310537	0.491664	-0.289408	0.012722	0.0258343	0.830535
MGP_C57BL6NJ_G0001975	NA	0.296435	0.558595	0.443507	0.807091	0.888844	0.106832	0.0815648	0.135629	0.830535
MGP_C57BL6NJ_G0001976	NA	0.663932	0.833403	0.160841	0.843056	0.908228	-0.0774092	0.0250179	0.0472754	1.01478
MGP_C57BL6NJ_G0001977	NA	0.263141	0.517777	0.619614	0.612173	0.764742	-0.289408	0.450802	0.555037	0.434294
MGP_C57BL6NJ_G0001978	NA	0.468468	0.692342	0.2674	0.459709	0.641255	-0.289408	0.0532731	0.0933153	0.830535
MGP_C57BL6NJ_G0001979	NA	0.129368	0.512767	-0.437028	0.709909	0.832386	0.106832	0.152315	0.230186	0.434294
MGP_C57BL6NJ_G0001980	NA	0.18251	0.512767	-0.93968	0.613221	0.765703	-0.361785	0.833108	0.896125	0.149918
MGP_C57BL6NJ_G0001981	NA	0.259484	0.512767	0.0912928	0.0055613	0.0153763	-0.289408	0.000397285	0.00101468	0.434294
MGP_C57BL6NJ_G0001982	NA	0.992993	0.998637	-0.00292909	0.421842	0.605516	-0.289408	0.000479495	0.00121326	1.80726
MGP_C57BL6NJ_G0001983	NA	0.181244	0.512767	0.443507	0.00851541	0.0230432	-1.08189	0.298791	0.399252	-0.358187
MGP_C57BL6NJ_G0001984	NA	0.433834	0.669375	0.415558	0.849453	0.911758	-0.105167	0.0359725	0.0656845	1.32037
MGP_C57BL6NJ_G0001985	NA	0.396889	0.640273	0.2674	0.745402	0.850542	0.106832	0.205954	0.294412	0.434294
MGP_C57BL6NJ_G0001986	NA	0.259484	0.512767	0.0912928	0.0055613	0.0153763	-0.289408	0.000397285	0.00101468	0.434294
MGP_C57BL6NJ_G0001987	NA	0.259484	0.512767	0.0912928	0.0055613	0.0153763	-0.289408	0.000397285	0.00101468	0.434294
MGP_C57BL6NJ_G0001988	NA	0.129368	0.512767	-0.437028	0.709909	0.832386	0.106832	0.152315	0.230186	0.434294
MGP_C57BL6NJ_G0001989	NA	0.259484	0.512767	0.0912928	0.0055613	0.0153763	-0.289408	0.000397285	0.00101468	0.434294
MGP_C57BL6NJ_G0001990	NA	0.259484	0.512767	0.0912928	0.0055613	0.0153763	-0.289408	0.000397285	0.00101468	0.434294
MGP_C57BL6NJ_G0001991	NA	0.259484	0.512767	0.0912928	0.0055613	0.0153763	-0.289408	0.000397285	0.00101468	0.434294
MGP_C57BL6NJ_G0001992	NA	0.259484	0.512767	0.0912928	0.0055613	0.0153763	-0.289408	0.000397285	0.00101468	0.434294
MGP_C57BL6NJ_G0001993	NA	0.259484	0.512767	0.0912928	0.0055613	0.0153763	-0.289408	0.000397285	0.00101468	0.434294
MGP_C57BL6NJ_G0001994	NA	0.259484	0.512767	0.0912928	0.0055613	0.0153763	-0.289408	0.000397285	0.00101468	0.434294
MGP_C57BL6NJ_G0001995	NA	0.259484	0.512767	0.0912928	0.0055613	0.0153763	-0.289408	0.000397285	0.00101468	0.434294
MGP_C57BL6NJ_G0001996	NA	0.259484	0.512767	0.0912928	0.0055613	0.0153763	-0.289408	0.000397285	0.00101468	0.434294
MGP_C57BL6NJ_G0001997	NA	0.259484	0.512767	0.0912928	0.0055613	0.0153763	-0.289408	0.000397285	0.00101468	0.434294
MGP_C57BL6NJ_G0001998	NA	0.259484	0.512767	0.0912928	0.0055613	0.0153763	-0.289408	0.000397285	0.00101468	0.434294
MGP_C57BL6NJ_G0001999	NA	0.259484	0.512767	0.0912928	0.0055613	0.0153763	-0.289408	0.000397285	0.00101468	0.434294
MGP_C57BL6NJ_G0002000	NA	0.259484	0.512767	0.0912928	0.0055613	0.0153763	-0.289408	0.000397285	0.00101468	0.434294
MGP_C57BL6NJ_G0002001	NA	0.259484	0.512767	0.0912928	0.0055613	0.0153763	-0.289408	0.000397285	0.00101468	0.434294
MGP_C57BL6NJ_G0002002	NA	0.259484	0.512767	0.0912928	0.0055613	0.0153763	-0.289408	0.000397285	0.00101468	0.434294
MGP_C57BL6NJ_G0002003	NA	0.259484	0.512767	0.0912928	0.0055613	0.0153763	-0.289408	0.000397285	0.00101468	0.434294
MGP_C57BL6NJ_G0002004	NA	0.259484	0.512767	0.0912928	0.0055613	0.0153763	-0.289408	0.000397285	0.00101468	0.434294
MGP_C57BL6NJ_G0002005	NA	0.259484	0.512767	0.0912928	0.0055613	0.0153763	-0.289408	0.000397285	0.00101468	0.434294
MGP_C57BL6NJ_G0002006	NA	0.259484	0.512767	0.0912928	0.0055613	0.0153763	-0.289408	0.000397285	0.00101468	0.434294
MGP_C57BL6NJ_G0002007	NA	0.259484	0.512767	0.0912928	0.0055613	0.0153763	-0.289408	0.000397285	0.00101468	0.434294
MGP_C57BL6NJ_G0002008	NA	0.259484	0.512767	0.0912928	0.0055613	0.0153763	-0.289408	0.000397285	0.00101468	0.434294
MGP_C57BL6NJ_G0002009	NA	0.259484	0.512767	0.0912928	0.0055613	0.0153763	-0.289408	0.000397285	0.00101468	0.434294
MGP_C57BL6NJ_G0002010	NA	0.259484	0.512767	0.0912928	0.0055613	0.0153763	-0.289408	0.000397285	0.00101468	0.434294
MGP_C57BL6NJ_G0002011	NA	0.851071	0.936627	-0.0848142	0.307567	0.490454	0.503073	0.107364	0.171941	0.830535
MGP_C57BL6NJ_G0002012	NA	0.880353	0.945951	-0.0218645	0.493514	0.672166	-0.106837	0.0311952	0.0577672	-0.380162
MGP_C57BL6NJ_G0002013	NA	0.362843	0.623532	0.33276	0.700038	0.829658	0.146575	0.257569	0.352656	0.444886
MGP_C57BL6NJ_G0002014	NA	0.38594	0.63872	0.2674	0.0545188	0.122549	-0.685649	0.905444	0.944715	0.0380537
MGP_C57BL6NJ_G0002015	NA	0.259484	0.512767	0.0912928	0.0055613	0.0153763	-0.289408	0.000397285	0.00101468	0.434294
MGP_C57BL6NJ_G0002016	NA	0.38801	0.640273	-0.532245	0.41956	0.603081	0.526469	0.36222	0.466241	0.597313
MGP_C57BL6NJ_G0002017	NA	0.0770011	0.512767	-1.19671	0.269103	0.444221	0.750199	0.0423066	0.0759877	1.50166
MGP_C57BL6NJ_G0002018	NA	0.802795	0.91215	-0.181139	0.861483	0.918163	-0.134118	0.61776	0.711769	-0.385948
MGP_C57BL6NJ_G0002019	NA	0.440234	0.674633	-0.260921	0.0112714	0.0300345	-1.08189	0.3231	0.425006	-0.358187
MGP_C57BL6NJ_G0002020	NA	0.373981	0.630963	-0.437028	0.056308	0.126136	-1.08189	0.48826	0.590073	-0.358187
MGP_C57BL6NJ_G0002021	NA	0.398928	0.642231	-0.506576	0.643032	0.78766	0.291074	0.951396	0.964825	0.0380537
MGP_C57BL6NJ_G0002022	NA	0.668071	0.835643	-0.121625	0.619055	0.769971	-0.149847	0.252939	0.347835	-0.35515
MGP_C57BL6NJ_G0002023	NA	0.00459403	0.512767	-0.965349	0.707379	0.832386	0.106832	0.0142381	0.02862	0.830535
MGP_C57BL6NJ_G0002024	NA	0.697409	0.85373	0.227114	0.0748265	0.16145	1.20491	0.199047	0.289398	0.830535
MGP_C57BL6NJ_G0002025	NA	0.779047	0.90043	0.045447	0.0510043	0.116471	0.373798	0.0287934	0.0537092	0.431317
MGP_C57BL6NJ_G0002026	NA	0.723419	0.869563	-0.273258	0.749205	0.850542	-0.261651	0.383513	0.486773	-0.72667
[truncated: 39,098 more rows]
